# Supplementary material for: Compositional distinction of gut microbiota between Han Chinese and Tibetan populations with liver cirrhosis
Source: PeerJ. 2021 Sep 15;9:e12142. doi: 10.7717/peerj.12142 (PMC8449536; doi:10.7717/peerj.12142)
Supplement: Supplemental Information 20 [file peerj-09-12142-s020.zip › TLC13.clean.fastq]

@QDCR 1
TGGGGGATATTGCACAATGGAGGAAACTCTGATGCAGCGACGCCGCGTGAGTGAAGAAGTATTTCGGTATGTAAAGCTCTATCAGCAGGGAAGAAAATGACGGTACCTGACTAAGAAGCCCCGGCTAACTACGTGCCAGCAGCCGCGGTAATACGTAGGGGGCAAGCGTTATCCGGATTTACTGGGTGTAAAGGGAGCGTAGACGGCGACGCAAGTCTGAAGTGAAATACCCGGGCTCAACCTGGGAACTGCTTTGGAAACTGTGTTGCTAGAGTGCTGGAGAGGTAAGCGGAATTCCTAGTGTAGCGGTGAAAAGCGTAGATATTAGGAAGAACACCAGTGGCGAAGGCGGCTTACTGGACAGTAACTGACGTTGAGGCTCGAAAGCGGGGGGAGCAAACAGGATTAGATACCCG
+
CFGGGEFGGGGGGGGGGGGGGGGGGGGGGDGGGGFGFGGGEGGGGEEF7,:ECC9F9CFF,CFFGC@F8C8FFEBFGGGF,@EF9<?FCFD@FFGGGFDFGDGG?CFF9,A?,,5<?BEDD@C7CFG8FF9DCG8FG9FGGGGGGGGDE7CG,>E<FF7FF:F*:>FCFF<=EC77CGGGDCGGFFFDGGFFFFGGGGGGCC50F58>8C>:63,2<EC>@FCGCCFG5<8:C>8CD9?FCGFFFF>@EFF@C?;GF@BGGGC.EECFFFDFEGB<81@FAC?E>+7F@=E?5B,8E@BAGEF:C4+EE9GEF8,=,E9CFAC:,,?<AGGGGGFAF8DBFEB,FFCC@ECFFEFC,,FFCCC6,GFCCGGGGF8DCB@<8GGGGFF+@7GGFFFDFGGFGFGGFFFFFACACCA-
@QDCR 2
TGAGGAATATTGGTCAATGGACGAGAGTCTGAACCAGCCAAGTAGCGTGCAGGATGACGGCCCTATGGGTTGTAAACTGCTTTTATAAGGGAATACAGTGAGACTCGTGACTCTTTTTGCATTTACCTTATGAATAAGGACCGGCTAATTCCGTTCCAGCAGCCGCGGTAATACGGAAGGTCCGGGCGTTCTCCGGATTTATTGGGTTTAAAGGGAGCGTAGGCCGGAGATTTAGCGTGTTGTGAAATGTAGACGCTCAACGTCTGCAGTGCAGCGCGAACTGGTTTCCGGGAGGAAGCAAAAAGTGGGGGGAATTCGTGGTGTAGCGGTGAAATGCTTAGAGAGAACGAAGAACTCAGAGTGAGAAGGAAGCTCACGGGAGGGAAACTGACGCTGAAGAGCGAAAGTGCGGGTATCGAACAGGATTAGATACCCG
+
,CFFGFGGGGGGGGGFFGGGDGGDFGGEGGGGGGGGFCCF<E<FGFDC::<CE@DG8,BC7:@F,F9,@C7+FFCF9FG9CEEE?F,9,,C,B,C,CAC<F9,,:B:A=<7F,?<EEG+5AF,EE,,5A,<?E<?9B,5C,?:CBCCEEF,A<B,ADC>8><B@CECCGE7@=D7F***@@B3F7F7BFB*6<:<**C<@,3C,,*:C*,<C9C**3BE*BEG6AEG5/*;C++<<<*;:85C3?+<>9<BF70***)8CCCC)9CCF$78<#>@8$-BA<E=8+3++++,FDB,7,,@9,94,@++7B,CEBA+G>FB<EF@+C@@ACE9DCC,9,,5?AC,:,,:,<C,FCEC-<,@<,<C,DFFFC,C,FC,C6,666;,,,,EGGEGCCA,FC9;,,FBFEF8+++FFF8FFC9FFGFFGGGFFEA@C@,A-
@QDCR 70559
TAGGGAATCTTCCACAATGGGCGCAAGCCTGATGGAGCAACACCGCGTGGGTGAAGAAGGGTTTCGGCTCGTAAAGCTCTGTTGTTGGAGAAGAACGTGCGCGAGAGTAACTGTTCACGCAGTGACGGTATCCAACCAGAAAGTCACGGCTAACTACGTGCCAGCAGCCGCGGTAATACGTAGGTGGCAAGCGTTGTCCGGATTTATTGGGCGTAAAGCGAGCGCAGGCGGAAAAATAAGTCTAATGTGAAAGCCCGCGGCTTAACCGAGGAACTGCATCGGAAACTGTTTTTCTTGAGTGCAGAAGAGGAGAGTGGAACTCCATGTGTAGCGGTGGAATGCGTAGATATATGGAAGAACACCAGTGGCGAAGGCGGCTCTCTGGTCTGCAACTGACGCTGAGGCTCGAAAGCATGGGTAGCGAACAGGATTAGATACCCT
+
GGGFEGGGF<,CFGGGGGGGGGGGGGGCCCFGFDFGGGGGGGGGDGDGGGGGFCFDGGGGFGGGGGGFGCECGGGCFGGGGGGGGGGGGGFGGGGG7FFFG+@EGGGGGGGGGFGGGBFGGG7FFF7FGGD,@FFCGGGGGGGFFCFGGG>FGGG?@GGGGGGGGGGGFGG<GGDG)GFF9FGGGGGGGGGGGGGCFFEGGDCEFGGG@CGGGGGGGGGGGE=C?EEGFCG;@8F8FFF>CF;0:GGFGGG>:CG7#@DEGFGFGGGG3,FFC,FFB@0CCCEEG,,8,,CDFA,GGGGFFDFGFE=<FFC9FGFEC,,=8AE8FEFF=CEGFCGF9CGGF?GGGFGGFE<GFF9<FGFGCF8EGGGGGFF:@CC8F:C,FGFCFF@CF9GFF@>GGGGGFFGGFFDGGGGGFGGGGFCGGGGGFECCA,AGGGFDCCCCC
@QDCR 4
TGAGGAATATTGGTCAATGGACGAGAGTCTGAACCAGCCAAGTAGCGTGCAGGATGACGGCCCTATGGGTTGTAAACTGCTTTTATAAGGGAATAAAGTGAGTCTCGTGAGACTTTTTGCATGTACCTTATGAATAAGGACCGGCTAATTCCGTGCCAGCAGCCGCGGTAATACGGAAGGTCCGGGCGTTATCCGGATTTATTGGGTTTAAAGGGAGCGTAGGCCGGAGATTAAGCGTGTTGTGAAATGTAGACGCTCAACGTCTGCACTGCAGCGCGAACTGGTTTCCTTGAGTACGCACAAGGTGGGCGGAATTCGTGGTGTAGCGGTGAAATGCTTAGATATCACGAAGAACTCCGATTGCGAAGGCAGCTCACCGGAGCGCAACTGACGCTGAAGCTCGAAAGTGCGGGTATCGAACAGGATTAGATACCCT
+
CAGGGGGGGGGGGFGGGGGGGGGGGGGGGGGGGGGGGGGGGGGGFGGGGGGGGGGGGGGGGGGGGGGGGFGEEFFGGGGFGGGGGGGGGGGCFGGGGGFGGGFGGGGGGGGGGGGGGGGGGGGGGGGGGGGGFGGGGGGGGGGEGGGGGG9DF@FEGFGGFDFGGGGGEGGGGGGG:;FGFFG>DG:GGEEGGBF;<<FCFC,GGGCFFEFFCCECGGGGGGDGGGG:GGDGECCC>GGFGGGGFGC9GF:><BEG@BCEFEGGGFCFFGGGGFCB>&FFGGGFD@,,FDFFGF:FF9EFAEA+4:CCGF<GGGGGCFFEDBEGEFCGFEE9GCGGGF<GFDGGGGDFFF<FFGFBGCGFGDFFGGGFF8GFCFDFFC@@+7GGFFGGEGFEGGGGGEGFFDGGGGFGGGGGGGGGGGGGGGGGGGGFGGFCC@A-
@QDCR 80026
TGAGGAATATTGGTCAATGGACGAGAGTCTGAACCAGCCAAGTAGCGTGCAGGATGACGGCCCTATGGGTTGTAAACTGCTTTTATAAGGGAATAAAGTGAGAGTAGTGACTCTTTTTGAATGTACCTTATGAATAAGGACCGGCTAATTCCGTGCCAGCAGCCGCGGTAATACGGAAGGTCCGGGCGTTATCCGGATTTATTGGGTTTAAAGGGAGCGTCAGCCGGAGATTAAGCGTGTTGTGAAATGTAGATGCTCAACATCTGAACTGCAGCGCGAACTGGTTTCCTTGAGTACGCACAAAGTGGGAGGAATTCGTGGTGTAGCGGTGAAATGCTTAGATAACACGAAGAACTCCGATGGCGAAGGCAGATCACTGGAGCGCAACTGACGCTGAAGCTCGAAAGGGCGAGTATCGAACAGGATTAGATACCCT
+
FFFG,6CEFC,E,6;E@@9@FGGG7:CCFEAFF8@FFFFFFDCFFFGGG,CEFEC<FEGGD:FC@<<@FFCG,CED<CEE,C<E5,?,E,ED?,CEG9EFFGCF<EE<E<EC<E,CF,++5?A<F@FFF5,<B?FG<9FGG+@F:=C=<,3BF,8>@F8D>F8@+>F7:3:F9,@FE:7BFCE7F@:FCCC7,>**14=,2,?BFF:F7<C:,<<<CDGB**/3;:EC//,AFC<?5;E*A4;57@+:@F:C7EG7+**<C,9>FA92++CF-+32+8:E<9F@&E:,54<?+EEF=E?C5,,9,,+A<,<54<CF=+?,?GF@+FCEFC9,-FEB,<C9C9<,,F<CF<,9<:B:B,::B,FDFAFEFC,<,ECFCFFB@:8,,9EF@CGDFEE;,6@@GGDC@@:66,;,@6<,@DE9FAEAFECCFDFC<,CC
@QDCR 66562
TGAGGAATATTGGTCAATGGACGAGAGTCTGAACCAGCCAAGTAGCGTGCAGGATGACGGCCCTATGGGTTGTAAACTGCTTTTATAAGGGAATAAAGTGAGTCCCGTGAGACTTTTTGCATGTACCTTATGAATAAGGACCGGCTAATTCCGTGCCAGCCGCCGCGGTAATACGGAAGGTCCGGGCGTTATCCGGATTTATTGGGTTTAAAGGGAGCGTAGGCCGGAGATTAAGCGTGTTGTGAAATGTAGACGCTCAACGTCTGCACTTCAGCGCGAACTGGTTTCCTTGAGTACGCACAAAGTGGGCGGAATTCGTGGTGTAGCGGTGAAATGCTTAGATATCACAAAGAACTCCGATTGCGAAGGCAGCTCACTGGAGCGCAACTGACGCTGAAGCTCGAAAGTGCGGGTATCGAACAGGATTAGATACCCT
+
EFFFGGGGFFGGGDFGEFGGGGGGEEEEFGGGGGGGGGGDEFGA9FEGGGFGGGGFF9CF@FGGG@AAFEEEGE?FFGF9<EGGFGGGFGGGGGGGGDFGGGFCFGGCFGGGCAF<FG7AFCDEFAEFGGGGGFFFGGFFCFEDGGGGGF/F@F=FFGGF#6C@CE?CF@CGFFFC7FFFFECEEEEGC<CGGFGCCFGGGGGECF<:9CCFGECF8EECEC?EF::9GFFFGGGGGGFFGGGGFGFCFCFFGFC?;EGGGGGFEFFGF,)GGEFD>FCEDEFGA:E<9@?9C@?=?,A5DGFGECC?CA?ADECC:FGFDFFCEC=9C9C,FFEFGFFC<,AGFE,C,<,CFCBFEC8C@@FD<F,GGFGF?CGF@GFF:::E,FC:BFB@FGFGF@FC@,9EGEDGGGGGFFEC,FC6E<<F9GFFDCGBCCCC
@QDCR 7
TAGGGAATCTTCCACAATGGACGCAAGTCTGATGGAGCAACGCCGCGTGAGTGAAGAAGGTTTTCGGATCGTAAAGCTCTGTTGTTGGTGAAGAAGGATAGAGGTAGTAACTGGCCTTTATTTGACGGTAATCAACCAGAAAGTCACGGCTAACTACGTGCCAGCAGCCGCGGTAATACGTAGGTGGCAAGCGTTGTCCGGATTTATTGGGCGTAAAGCGAGCGCAGGCGGAAAAATAAGTCTAATGTGAAAGCCCTCGGCTTAACCGAGGAACTGCATCGGAAACTGGTTTTCTTGAGGGCAGAAGAGGAGAGTGGAACTCCATGTGTAGCGGTGGAATGCGTAGATATATGGAAGAACACCAGTGGCGAAGGCGGCTGTCTGGTCTGCAACTGACGCTGAGGCTCGAAAGCATGGGTAGCGAACAGGATTAGATACCCT
+
FGGCFFFFDFFGGGGGFEGGGGGGGGE@FGGEFFFFFGGDFCGCEEE7FCFCEGEGGGFFCFGGFGG7FCFGGFGAFFDFFFFFF,FF?D?FFGEGGGGE,EEEE<AFEGGCFD8,BFCGGGAC<BC7CEG9,BD8<FFGFGGFFBCFC48FCBE;7FFGF:>FGFGGEGBG6FEEGG?F<CFGGGF6FFGGGG=GGGFFEGGGGFGGGGDGEEGGGGFDDGEGGDF99FF?;:CFFDFEE@CGFGGGGGGCCFFFF:<FFD8<FGFGDGGGGBFB><1EEGGGFA,?:F>,GGFDGDA,CD=FCGDFFFAFCGGGGFF=8GFFGGGGGGGGGGFA?CGGE?GGGGF9GGGGGFF9GFFDFAC,FEEGGGGGGGGGGFEC8GGEE6C,,9GGGGGGGGFF@GFCEGGGGFFGFCFDFF7GGF@FFAFFFF9GFF<ECCCC<
@QDCR 8
TGAGGAATATTGGTCAATGGACGAGAGTCTGAACCAGCCAAGTAGCGTGCAGGATGACGGCCCTATGGGTTGTAAACTGATTTTATAAGGGAATAAAGTGAGCCTCGTGGGGCTTTTTGCATGTACCTTATGAATAAGGACCGGCTAATTCCGTGCCAGCAGACGCGGTAATACGGAAGGTCCGGGAGTTATCCGGATTTATTGGGGTGAAAGGGAGCGTAGGCCGGAGATTAAGCGTGTTGTGAAATGTAGACGCTCAACGTCTGCACTGCAGCGCGAACTGGTTTCCTTGAGTACGCACAAAGAGAGCGGAATTCTTGGTGTAGCGGTGAAATGCTTAGATATCACGAAGAACTCCGATTGCGAAGGCAGCTCACTGGAGCGCAACTGACGCTGAAGCTCGAAAGTGCGGGTATCGAACAGGATTAGATACCCT
+
<EFEGCFD@C,C<F@<ECE8@EC@:FG<CEGEFFFFD@-C<EFFFFGGGEFGDEG@C,B7@:@FFCFFFCEGGGCECAD,<C<9CFGGGG,::CFFFA<EFGF,?,:DEBFDG7AF9FEGCEFFGFA@EEFGFFCEEGCE<+CF7=CG<DGFF8D:+>F@CF,@C6CG*<*<@@FCECFG8,?CED*:1<C,8?4*6<<A:CCCFF*=*<??F)B#AEEGEGG6=?67//8C3+:07FE>@@C73,A:<<'<022C388CEFFCAC@@;FGFFFFCB><:=:CFA,E8=?<,@+@:=9GF;D@??+@+CAC<,,8=<B=:E<GF7@:B,,B,FCGE?AFF9FGFC,,DC9E?,F@6@FC,GFEGDGFF<8<<AE<EGGCC>F@,FCC,FB@GF9F<E::@<@?FDC@+C68C+CGF@,FFGDFEEE;,E<C6A<A8
@QDCR 56731
TGAGGAATATTGGTCAATGGGCGAGAGCCTGAACCAGCCAAGTAGCGTGCAGGATGACGGCCCTATGGGTTGTAAACTGCTTTTATAAGGGAATAAAGTGAGTCTCGTGAGACTTTTTGCATGTACCTTATGAATAAGGACCGGCTAATTCCGTGCCAGCAGCCGCGGTAATACGGAAGGTCCGGGCGTTATCCGGATTTATTGGGTTTAAAGGGAGCGTAGGCCGGAGATTAAGCGTGTTGTGAAATGTAGATGCTCAACATCTGAACTGCAGCGCGAACTGGTTTCCTTGAGTACGCACAAAGTGGGCGGAATTCGTGGTGTAGCGGTGAAATGCTTAGATATCACGAAGAACTCCGATTGCGAAGGCAGCTCACTGGAGCGCAACTGACGCTGAAGCTCGAAAGTGCGGGTATCGAACAGGATTAGATACCCT
+
FGGGGGGGGGGGGGGGGGGDCFGEGGGGGGGGGGGGGGGGGGGGGGGGGGGGFFFGGGGGEGGGGGGGGGGGGGFGGGGGDGGGGGGGGGGFFGGEGGGDGGFDGGGGGGG9FFGGFGGFGGGGGCEFGGGGGGGGGGGGFGGGEGGGGGGGGGGCFFFCFGGGGGGCFGEFGFF2EGGGGGGGGGGEGGFGGGGCFGGFGGFCFGGDGFGGGGGGGGGEGGGGGGGEGGGGGG:>:8@BECGGGGGFGFF?CFFG<GGGGGFFGGGGGGGGFGDGGGFFGGGGEDGGDGFFCFFEGGGGGGGGGFFBC<FAGGGGFFCGGGGGGGGGFGFFAGGGFEFFF9EEGGFF<AGGFCCCC?GCGFEFFGGGGFF8GGE@GGFGGGGGGF<FGCGGFFF<<EGFFCEFGFC>GGGGGGGGGFGFGFFF9EFGGFFC@@C-
@QDCR 60914
TAGGGAATCTTCGGCAATGGAGGCAACACTGACCGAGCAATGCCGCGTGAGTGAAGAAGGTTTTCGGATCGTAAAGCTCTGTTGTAAGTCAAGAACGAGTGTGAGAGTGGAAAGTTCACACTGTGACGGTAGCTTACCAGAAAGGGAAGGCTAACTACGTGCCAGCAGCCGGGGTAATACGTAGGTCCCGAGCGTTGTCTGGATGTATTGGGCGTAAAGCGAGCGCAGGCGGTTTGATAAGTCTGAAGTTAAAGGCTGTGGCTCAACCATAGTTCGCTTTGGAAACAGTCAAACTTGAGTGCAGAAGGGGAGAGTGGAATTCCATGTGTAGCGGTGAAATGCGGAGATATATGGAGGAACACCGGTGGCGAAAGCGGCTCTCTGGTCTGTAACTGACGCTTAGGCTCGAAAGCTTGGGGAGCGAACAGGATTAGATATCCT
+
FFCFEC,FGFFEF,F@CCFG,;@FFGG,BEEGGFCEGG:@FGGGGGGGE7FFFFFGGGGG8EFGACG@C:F?FCGFGG?FFFGCEGGCECEFGGGDGDGB@5?FFFGFBEGG9B<FEDCGDG95,E?:++8BFFGGG<AFFFFCFE?,B6>>FCF;FF>F,>CFF>F,:@>CFCBC,,,,*7:>BF,?E;F@11+49FE#7@?F+C)<CCFC5FCEE;C:?E**,>.&@:?F:CD5=7(@AEEC:.9FDE9E#<ACCEEGGD8CDFG==9<@<+081:FFFGCFGA,DA,5,EC?A,,=?5,,8,4@FFFCB,,FF<55A,,,@EFE=C=C@9A,EE?47C:,,FE9FFC<==<,A68,6++7,EGFEFFF@7FBCCFE6,;DFCFCFE6,C:B-@F,@6,C@@69,FCEC,--E,D@,B@,GE9GGGGEEE,@C,68CCC
@QDCR 78328
TAGGGAATCTTAGGCAATGGGGGCAACCCTGACCGAGCAACGCCGCGAGAGTGAAGAAGGTTTTCGGATCGTAAAGCTCTGTTGTAAGTCAAGAACGAGTGTGAGAGAGGAAAGTTCACACAGTGACGGTAGCTTACAAGAAAAGGACGGCAAACTACGTGCCAGCAGCCGCGGTAATACGTAGGTCCCGAGGGTATTCCGGATTTATTGGGCGTAAAGCGAGCGCCGGCGGTTTGATAAGTTTGAAGTTAAAGGCTGGGGTTAAACCAAAGTTCGCTTTGGAAACTGTCAAACTTGAGTGAAGAAGGGGATAGTGGAATTCCATGTGTAGCGGTGAAATGCGTAGATATATGGAAGAACACCAGTGGCGAAGGCGGCTCTCTGGTCTGCAACTGACGCTGAAGCTCGAAAGTGCGGGTAGCGAACAGGATTAGATACCCT
+
GFFGGDFGEFE,6CFFGFF8CCC@B<F,C,CCFEED7@@6C+@C+7=+@+@FFF?E<CFG<<FEF@74BCEGGGGC9C5FF@E,=FGG,@FD9<FFCDEFFGGGFGG+B+BFFFFFFD,,8+3B<,<B7C<<DFCGG9>3DC8,@:>8CED*>FF9D>FFADFGB:FFFE*4<*4C3<CC*77<:<,,8*<**:/++330,2;E5ACE,,9*2*:8ECGGC5C>D>(:*>F3:;B8E@229@#37,09@BDG7<23:@,,@9F,B:,33,8>8+ECCFEAF@,FBD9FDFDF5::,56,,,,9GFF@A9?E<GFFB,E?,GGE<<DAGECGGFFFEC4:477FF,A4,,EAB6FFCF?<FFFGFGECGGF@@@@@<<7FGGFF,@C<CC,C67DGGFEECFF@F8GGFCFGF@DDGGF@@+GGFFC9GGGGGFE6,,@C@-
@QDCR 60318
TGAGGAATATTGGTCAATGGACGAGAGTCTGAACCAGCCAAGTAGCGTGCAGGATGACGGCCCTATGGGTTGTAAACTGCTTTTATAAGGGAATAAAGTGAGAGTCGTGACTCTTTTTGCATGTACCTTATGAATAAGGACCGGCTAATTCCGTGCCAGCAGCCGCGGTAATACGGAAGGTCCGGGCGTTATCCGGATTTATTGGGTTTAAAGGGAGCGTAGGCCGGAGATTAAGCGTGTTGTGAAATGTAGATGCTCAACATCTGAACTGCAGCGCGAACTGGTTTCCTTGAGTACGCACAAAGTGGGCGGAATTCGTGGTGTAGCGGTGAAATGCTTAGATATCACGAAGAACTCCGATTGCGAAGGCAGCTCACTGGAGCGCAACTGACGCTGAAGCTCGAAAGTGCGGGTATCGAACAGGATTAGATACCCT
+
GGCFGCDFGGGCFEEFGGGGGGGGGGGGGGGGGGGGGGGFGGGGFFGGEGFFGFGEFF@EFGGGGGGCFGDFGFGGGGFFFFGFGGGGGG@FGCGFGFGGG@GGCCEC:EFGGGGGGGGGGGGGG9<?ECDFAEFGF,?,4DFBFG7DAFFF?F7:<DFFGGGFG>?FFGG>E93*@EGEG=D7>@:C<=@=CFFG<:<CFF/FFCB1B<<6FFCFGGFGCCCF8E;7F<?;E7GGE8@CFGFCFFGG=FFC8ECFF9EGCFE?=F#</GGGE@F@7CGFE5CFA,,5F<GGGFFGEAA?<E?8GGEGFCFAFE@@+D78GFEEGF7GGCGFFGGFFFDGGEGF8F=DEFEFFFGDGGGGGGGGGGGGFF@C,C,ECFGF@8+FCAEGGGGGGGGGFCECC,,GGGF@GGGCGFF8GGGF9GGGGF,GGFFA@CC-
@QDCR 13
TGAGGAATATTGGTCAATGGACGAGAGTCTGAACCAGCCACGTAGCGTGCAGGATGACGGCCCTATGGGTTGTAAACTGCTTTTTTAAGGGAATAAAGTGAGAGTCGTGACTCTTTTTGCCTGTACCTTATGCATACGGACCGGCTAAGTCCGATCCAGCAGCGGCGGTAATACGGAAGGTCCGGGCGTTATCCGGATTTATTGGGTGTTAAGGTGGCGTAGGCCGGTGTTTAAGCGTGTTGTGAAATGTAGGCGCTCAACGTCTGCACTGCAGCGCAAACTGGTATACTTGCGTACGCACGAGGAGGGCGGAATTCGTGGTGTAGCGGTGAAATGCGTAGATATCACGAAGAACTCCGGTTGCGAAGGCGGCTCACTGGACTGTAACTGACGCTGAAGCTCGAAAGTGCGGGTATCGAACAGGATTAGATACCCT
+
G@CGGGGG,CD<F@FGGGGFFFGGCFEEFGGGFFFFECFG8F6CFFEGD7@<AFEEFCCF:++:,<F8<CFC:FFCFG9<<FFE,><,,:8F,,CCEF<E999B,?CFFECE9EFCFF>C,?FFCFG,EFFE,?FC5,6=>7FGG7:E,CE,>++3@3@,,,<+*@C7*4:<;,<144<F<2::87=C;=;<,:#:;8,/)*/1*FA09+FC=*1(GCC9E=:)*:B:?,@888C4A7:9B@19F;;8>>*<**8,8,F@5:GF@363,CF>++<F>,CF>EFEC,9,C@+8+@+3C7>3+A=:A+>+F8?C+8C@++7@GGEDGGGGGGFCEFEGCEGFEBF<:6,,GGGGF=>6@@F7FEFFFBB+@@,FFFC,EEC;<,,C,GFGGGCGFCF<E@GGGEFE<B+FF7GGGFC,;@GFGGFGGFGGFGGCCCC@
@QDCR 14
TAGGGAATATTCCACAATGGGCGCAAGCCTGATGGAGCAACACCGCGTGAGTGAAGAAGGGTTTTGGCTCGTAAAGCTCTGTTGGTAGAGAAGAACGTGAGTGAGAGCAACTGTTAACGCAGTGACGGTACCTAACCAGAAAGTCAAGGCAAACTAAGTGCCAGAAGCCGCGGTAATACGTAGGTGGCAAGCGTTATCCGGAGTTATTGGGCGTAAAGGGAACGCAGGCGGTCTTTTAAGTCGGATGTGAAAGCCTGCGGCTTAACCGGAGTAGTGCATTTGATACTGTAAGACTTGCTTGCACAATGGGTGGGTGGACCTCCATGTGTAGCGGTGAAATGCGTAGATATATGGAAGAACACCAGTGGCGAAAGCGGCTCTCTGGTCTGTAACTGACGCTGAGGTTCGAAAGCGTGGTGAGCAAACAGGATTAGATACCCT
+
@ECE@CCF,@E,FGG<6,CE8EFFFFGGFGGCFFCFFF-CC,8,8@C@@FG@FFGGFFGGECC:DFG8C,@>=<=FF9=ACC,C,8BF9:?FFCC,@FF8F,C9?BE7<EF8=5F<F<@+=>+A98>@=D@F,<53<DF@=<FF@D,C<7,6@@>F7<,:,>,@,8D>CC:FE*7+83:>+46C,?C5CF:/3<:?DG>8<8(/2*#CFFGDC=@F<EC;@CGF9CF?9CE(#=>:7>>F>7(:;CD@1@,@C#2<#1B<FF7FCB7:5,=8,,B:,9FF,@<,<5?8,9E<,GFA4,<F?94,5,9++8++,DFB,C+<<EE8GGFF=7BCFCA,F:FCEFFFFC,A5C,CA<9EB6C<-CC8EC7GEGFEFFB<86EE6?EC;C6,9FDCC;B,@8FC@FE<AD@C,,6FF9EF;;,9FF6C,GGFFEC<<FEC6@8A6
@QDCR 77512
TGAGGAATATTAGTCAATGGACGAGAGTCTGAACCAGCCAAGTAGCGTGCAGGATGACGGCCCTATGGGTTGTAAACTGCTTTTATAAGGGAATAAAGTGAGAGTCGTGACTCTTTTTGCATGTACCTTATGAATAAGGACCGGCTAATTCCGTGCCAGCAGCCGCGGTAATACGGAAGGTCCGGGCGTTAGCCGGATTTATTGGGTTTAAAGGGAGCGTAGGCCGGAGATTAAGCGTGTTGTGAAATGTAGATGCTCAACATCTGAACTGCAGCGCGAACTGGTTTCCTTGAGTACGCACAAAGTGGGCGGAATTCGTGGTGTAGCGGTGAAATGCTTAGATATCACGAAGAACTCCGATTGCGAAGGCAGCTCACTGGAGCGCAACTGACGCTGAAGCTCGAAAGTGCGGGTATCGAACAGGATTAGATACCCT
+
FCFFFD8FEFC<EEDGCEC,<CFF:EEGCFGGGDF?EFDFFG<EFGCFEEDGF,EFGGGGGCFGEGFFFGGCFFFFGGGGGGGGGFEF9<8<EFFGGGGFFGGG?<FFGGCFCGCFGGGFFDFDAEFD@C?9CFEFG<9FFGCE=FGGGGGGGGCEGGFFGGGG@EFCGGG)FFFF@CCEGGG*:><CFG,,CDFGF<EEF,2FFGGC<GGGFFEAEDCFGCE6GGGEFFFEGFGCGCFCGGFFFB:88CGCD<:CBEFF9;CFGFBF@/GGCGF7GCDBC<@FEBFB9BDB+FCGGFFAB<CA::=8+,EF<B+7+?DGFFF@4@CCFCGFF<9FF,EEF9B?EC,FFEAE@BCGEGECCF7EEGCE8FFFGGGGECCCFF:,FFFGFC;C9ADE<GFEC,E9FGGGFBGGEFGF;C<FECCC9AF9EDDCCCCC
@QDCR 57419
TGAGGAATATTGGTCAATGGACGAGAGTCTGAACCAGCCAAGTAGCGTGCAGGATGACGGCCCTATGGGTTGTAAACTGCTTTTATAAGGGAATAAAGTGAGTCTCGTGAGACTTTTTGCATGTACCTTATGCATAAGGACCGGCTAATTCCGTGCCAGCAGCCGCGGTAATACGGAAGGTCCGGGCGTTATCCGGATTTATTGGGTTTTCAGGAAGCGTAGGCCGGAGCTTAAGAGTGTTGTGAAATGTAGACGCTCAACGTCTGCACTGCAGCGCGAACTGGTTTCCTGGAGTGCGCACGAATTGGGCGGAATTCGTTGTGTAGCGGTGAAATGCCTAGATATCACGATGAACTCGGATTGCGAAGGCAGCTCACTGGAGCGCAACTGACGCTGAAGCTCGAAAGTGCGGGTATCGAACAGGATTAGATGCCCT
+
FFEFGGC8<DFEFFGG<@EFFFDGFGGGGGFFFFFGFFFGFGAFFFCFDGD<AFFFGFF:8:BFEC<DF6,88FGGFGCCFEFE9EG9EDCCFFGFGCFF9F,95F<D<FEFGGG9E9FD,<<EF?,AFFEA,<E9<EFEEFC:@FFGA9EG8=8@<FDFGFG?+3>@B@<,,@@:E:*<D:BEG>E@BC*@<,<8***2,,,7?7=FE*,?:<,=*4=4*:8E0/C88*;CCCE,++0<CGGE*AFCGC??7CE>EGGG6CAC@@+FCFCCGG85+<:CG@,DA,:,A,,F6>8++7FA6,5,+8+C@E?C9,4++?B5B<==8+=C<?,<C<94,,,C,A6:,,6C,,,9=67B+,FBC7FF9,EGEEE89EEC6<:CC++C,EC:7@,CFE;,,DCFFB,;,+7GF@C,C8DFBCE6C6<C,6=,,=,,,@@6
@QDCR 17
TGAGGAATATTGGTCAATGGACGAGAGTCTGAACCAGCCAAGTAGCGTGCAGGATGACGGCCTATGGGTTGTAAACTGCTTTTATAAGGGAATAAAGTGAGCCTCGTGAGGCTTTTTGCATGTACCTTATGAATAAGGACCGGCTAATTCCGTGCCAGCAGCCGCGGTAATACGGAAGGTCCGGGCGTTATCCGGATCCACTGGGTTTAAAGGGAGCGTAGGCCGGAGATTAAGCGTGTTGTGAAATGTAGACGCTCAACGTCTGCACTGCAGCGCGAACTGGTTTCCTTGAGTACGCACAAAGTGTGCGTAATTCGTGGTTTAGCGGTGAAATGCTGAGATATCACGAAGAACTCCGATTGCGAAGGCAGCTCACTGGAGCGCAACTGACGCTGAAGCTCGAAAGTGCGGGTATCGAACAGGATTAGATACCCT
+
FGGGGGGGGGGGGGFFFGGGGGGGGGGFGGGGGGGGGGDFGGGGGGEGGGFEFG<EFGGGGEGFGGGGGGGGFGGGEGGGGGGGGGGGGGGGGGGGDFGGGGGGFCBFFGGGGGGGGDGGGGFGGGGGGGGGGFFGGGGGGEEGCFFD<EFGGGCGGFD-9@FCGEEF>C9FFGGD?GG$GGEGG>FCFFFGGGGGGGG9<FGGG>GFFFFGGGFG:GGGEEGDFE9CCGGE>CCC>7>FFGGFFD>:+<>FGGEFF7F96FFCCGFFFCEFFGGEEFEFFGFCCGF<GFF?GECC@,AF9F8GF@+:FB,@DGGEGFDD?+CGGGGGGFEAGGGFC,CGFFAF@EGGFGGFEEEGGD@GGGF@FFADEF8FF<FFEGEFFEGFDGGGGCGGGGEDGGFGGFGF@FF7EGGGGGGFAFGGGGGGGGFCDDCCCCC
@QDCR 18
TAGGGACTCTTCCACAATGGACGCAAGTCTGATGGAGCAACGCCGCGGGAGTGAAGAAGGTCTTCGGATCGTAAAACTCTGTTGTTAGAGAAGAACACGAGTGAGAGTAACTGTTCATGCGATGACGGTATCTAACCAGCAAGTCACGGCTAACTACGTGCCAGCAGCCGCGGTAATACGTAGGTGGCAAGCGTTGTCCGGATTTATTGGGCGTAAAGCGAGCGCAGGCGGAAACATAAGTCTGATGTGAAAGCCCTCGGCTTAACCGAGGAACTGCATCGGAAACTGTTTGTCTTGAGTGCAGAAGAGGAGAGTGGAACTCCATGTGTAGCGGTGGAACGTGTAGATATATGGAAGAACACCAGTGGCGAAGGCGGCTACCTGGTCTGCAACTGACGCTGAGACTCGAAAGCATGGGTAGCGAACAGGATTAGATACCCT
+
C@CECF,@FFEGFGGFFFE,CECCEGCFGFEFGGGGGGGGGGGC@CG+>8@6CEEEFEFG9,CEEC::,>FFFEGFEGFCEGGA8BFABFFFF@FGGDE+C++EFGF,BFEC9,A,DF,E+B+>FFGGDFFFGEGGFFGGAAFDCFCF7@EGGGGC:FGFG:FGGGGFFC@<CCCFGE;<:FCFEGCCFG7<F:EEC,?FG*=@G?D<@CFCC>CE=:AEGG6C5,$2:8C5E7#2,3*>-@7#9EEFF@BFG8C#0>@GG8CFGG.C:*8EGCE:+8?EDEEDDA,,::88GFFB8EBF=,,EF;@FEE?FE?9<CFEE=4,B=:5C:CCF=DDECC:,,,6@A<GEB,CE<CC,@,9C-<,C,CC8,@B:@FCC8EC@B,CCFEC6,6,C@FCB@@,FC,<CGGGGFEFCFCCEDB@C@;9E;,FFF@FFEC,,<B<8C
@QDCR 19
TGGGGAATATTGCACAATGGGCGCAAGCCTGATGCAGCGACGCCGCGTGCGGGATGACGGCCTTCGGGTTGTAAACCGCTTTTGATCGGGAGCAAGCCTTCGGGTGAGTGTACCTTTCGAATAAGCGCCGGCTAACTACGTGCCAGCAGCCGCGGTAATACGTAGGGTGCAAGCGTTATCCGGAATTATTGGGCGTAAAGGGAACGCAGGCGGTCTTTTAAGTCTGATGTGAAAGCCTTCGGCTTAACCGAAGTATTGCATTGGAAACTGGAAGACTTGATTGCAGAAGAGGAGAGTGGAACTCCATGTGTAGCGGTGAAATGCGTAGATATATGGAAGAACACCAGTGGCGAAAGCGGCTCTCTGGTCTGTAACTGACGCTGAGGTTCGAAAGCGTGGGTAGCAAACAGGATTAGATACCCT
+
FGGGGDGGGGGGFG@FFFGGGGGGGGGGG8FGFGGGGGEGC@F+FFGGGGGGGFEFGFGGGGEGGGGG<FGGGGGGFC7=FGFGGF9FGEFGDFGGGGFGGGGFDF@F,EFFFGGGGGGFGFGGGAFCCFGGDFGGCFFCE@F7FCFGGGGC4'CBEG9F?F<>B@GGGCAECCGECEGGGEGECCCFGFFFGEFFGDFGGGGFC>FCGG;FGGFGGGGFFG+0<E>FCFGGFFGEEGGGGGCGFFFFECFFF>C#(F;FFGFFGGGFE@7C6E:,EA#3#GGDE;GGGGFEAGGGGFEA=EECFFGGGGGGGGGGGGFEGGGFCE9?9FFF9GGFF9CEGGGFEF7EGGCFD@@GGGFGCFFGFFECGGGGGFEGGGGGFGGFGGGGGGGGGGGGGFGGGGFGGFGGGGGGGGGFFEB@CCC
@QDCR 20
TAGGGAATCTTCCACAATGGACGCAAGTCTGATGGAGCAACGCCGCGTGAGTGAAGAAGGTCTTCGGATCGTAAAACTCTGTTGTTAGAGAAGAACACGAGTGAGATTAACTGTTCATACGTTGACGGTATTTAACCAGAAAGTCACGGCTAACTACGTGCCAGCAGCCGCGGTAATACGTAGGTGGCAAGCGTTATCCGGATTTATTGGGCGTAAAGCGAGTGCAGGCGGTTTTCTAAGTCTGATGTGAAAGCCTTCGGCTTAACCGGAGAAGTGCATCGGAAACTGGATAACTTGAGTGCAGAAGTGGGTAGTTGAACTCCATGTGTAGCGGTGAAATGCTTAGATATCACGAATAACTCCGATGGCGAAGGCGGCTCACTGGAGCGCAACTGACGCTGAAGCTCGAAAGTGCGCGTATCGAACAGGATTAGATACCCT
+
DGCFEGGGGGGGGDGG8A9FG,:@7FB6CDFCAEFFFC<EFCFCGGG@:FCEFGEFGFDGCFGGFFC,?CFCECFFGCGGCG9EGGFG9E?FFGGGE8FC:4BEFGGAGGGGFFGGGGGCGGGDGGGGGGGGGGGGGGFGGGGGCFCEGGDGGGGFGGFFFCG@FGCGGGGG>GDFCG?F:FGGGGGG7FFCGEGGGFC<CCBFFFGGFFFGD9GFG?0GBEFGFFFFEGGG<CG</EFFGGGE;CFCFCGFGDGEDFFCEFFF>FGGB9FFFCEC)AE?,GGFDGFFD;FFEGDGE9GGGGFE<?@,DF5<,,C,DF<FE8CDEEA=:EBCA,BE<,GFCAFC,B,AAEFEC,<<598+CB,C6?,CGGGGF:@,CCAFCFFFB+CF<69C86@@FCBE;C6@C,7FCDEF@++B,:,C@EEC,F66C6C,6=,,<A,86
@QDCR 59379
TGAGGAATATTGGTCAATGGACGAGAGTCTGAACCAGCCAAGTAGCGTGCAGGATGACGGCCCTATGGGTTGTAAACTGCTTTTATAAGGGAATAAAGTGAGAGTCGTGACTCTTTTTGCATGTACCTTATGAATAAGGACCGGCTAATTCCGTGCCAGCAGCCGCGGTAATACGGAAGGTCCGGGCGTTATCCGGATTTATTGGGTTTAAAGGGAGCGTAGGCCGGAGATTAAGCGTGTTGTGAAATGTAGACGCTCAACGTCTGCACTGCAGCGCGAACTGGTTTCCTTGAGTACGCACAAAGTGGGCGGAATTCGTGGGGTAGCGGTGAAATGCTTAGATATCACGAAGAACTCCGATTGCGAAGGCAGCTCACGGGAGCGCAACTGACGCTGAAGCTCGAAAGTGCGGGTATCGAACAGGATCAGATACCCT
+
EFGGGGGGGGGGGFGEGGGFGGGGGGDEFFFGGFGEGFCFAEF,CFGGCFGGGGGGFGGGGGCFFGFFFGCFGGGGGG9FGGGFGGFGGF@4BFDFFGFGFF9FAFFGDGGGGGGFGCFGDEFGFFFGGGFDEBEFCGFCEFGDGF=FGCFCCD7@0<BDEFFFGCG7CF8F9EGGG@CFFFF7FDFGGGGFFFCG7FF:FFGGFFG<C8CFGGGGEGGCE?ECFCC?EG8=<F@FGCCCFGGFCFCCFCFGFCCEGGGGGDA>AD7FFDFFC87GGF=<GFF<>A,GDB,AGGFF@,8,,FDFEF+C=,FE@@F@EGGFF8EGEGGDFFFFCFEAF9GGDFCEF<:,CFDDD=::CDCEDEFFB6,98CFCFD7F@,F@GEFGGAEGFCGGFF<GFF7E8GGGFGEDFFFCB8GCCAECAEFGFDFEF?GCCCCC
@QDCR 22
TGAGGAATATTGGTCAATGGACGAGAGTCTGAACCAGCCAAGTAGCGTGCAGGATGACGGCCCTATGGGTTGTAAACTGCTTTTATAAGGGAATAAAGTGAGTATCGTGAGGCTTTTTGAATGTACCTTATGAATAAGGACCGGCTAATTCCGTGCCAGCAGCCGCGGTAATACGGAAGGTCCGGGCGTTATCCGGATTTATTGGGTTTAAAGGGAGCGTAGGCCGGAGATTAAGCGTGTTGTGAAATGTAGATGCTCAACATCTGAACTGCATCGCGAACTGGTTTCCTTGAGTACGCACAAAGTGTGCGGAATTCGTGGTGTAGCGGTGAAATGCTTAGATATCACGAAGAACTCCGATTGCGAAGGCAGCTCACTGGAGCGCAACTGACGCTGAAGCTCGAAAGTTCGGGTATCGAACAGGATTAGATACCCT
+
FEEGGFGGEGGGFGGGGGGGGGGGGCGGGGGGGGFGGGGGFFFGGGGGCFFGGGGF<6FF:C7FFGGGGCCF=FFGGFGDFGGFDFF<,C=CF,EF<FFEFF<,55BF=EEFB<B=C9:+5?FBFG,F,C<FFEAFGFFF=FGECFFG93=CF=+>@,B+@F<C>B:FAFC&<8FCEC@1;>>=EE2:+F7<B2=?C9C65=3FFDFC:CC<CCEDCD<?ECC?8?>,5/>?ACF?97>9GEACAFD;<60A9C?<=GGGF<:<FCGF9DF>@+GEEFFDFA,::88FF4,,@CB:F9=,CE?,F@6+F=<EDF:BB:+,DFGGDGFFCA?C,AF8FFFCFDFCGGGGFFFF<7GEGGG@DGFGF@ECC@,FC9FFFE@6:FCFGGFGGGGGFFEGGDDGGGEAFGF@+CFGGGFGGFGGGGGFGGGGF@FCCCCC
@QDCR 60540
TGAGGAATATTGGTCAATGGACGAGAGTCTGAACCAGCCAAGTAGCGTGCAGGATGAAGGCCCTATGGGTTGTAAACTGCTTTTATAAGGGAATAAAGTGAGTCTCGTGAGGCTTTTTGCATGTACCTTATGAATAAGGACCGGCTAATTCCGTGCCAGCGGCAGCGGTAATACGGAAGGTCCGAGCGTTATCCGGATTAATTGGGTTTAAAGGTTGCGTAGGCCGGAGATTAAGCGTGTTGTGAAATGTAGACGCTCAACGTCTGCACTGCAGCGCGAACTGGTGTCCTTGAGTACGCACAAAGTGGGCGGAATTCGTGGTGTAGCGTTGAATTGCTTAGATATCACGAAGAACTCCGATTGCGAAGGCAGCTCACTGGAGCGCAACTGACGCTGAAGCTCTAAAGTGCGGGTATCGAACAGGATTAGATACCCT
+
FF,EFE@FFFGGGGGGGGFGGGGGGGGGGCFFF8CFF8C@FGF@CEFFG7,FCCFAF,@E@<FGGG<FE@FE@<<FGACFGFGFGGGCFF<AFGGGGGGFGFFG9FF@ECGGG<EFGGDFF@,B@B9?EF,ED?AFC<FFF+@FGEEGGGGGFGCF=F>B6@C+:+@CGGEAF9FC5**>@?:C#5E7<*==CFEEFC<#//+:GFFGCFGFF7#*338C:FD#<<:C@C,<CFF9>8E<8CCC>@<9F<B>:<EC5::C#2CF@*>D:@CEFC6>>BEEFFC>A83,C=,9@++44,A,B,58F?8++EF<CF>:?7FB:9:=B:?,EE<5-,,8CCE=<,9GED<C,EDE6@C@-D<EGEGFEE<,?GFE,CFFC6@@@GFGFAC:FFBF<@9DC<9EE@DGFFBF7CEC+,9FGGGFFGFEGFDFCC66@,@<
@QDCR 73274
TGGGGAATCTTCCACAATGGACGCAAGTCTGATGGAGCAACGCCGCGTGAGTGAAGAAGGTCTTCGGATCGTAAAACTCTGTTGTTAGAGAAGAACACGAGTGAGAGTAACTGTTCATTCGATGACGGTATCTAACCAGAAAGTCACGGCTAACTACGTGCCAGCAGCCGCGGTAATACGTAGGTGGCAAGCGTTGTCCGGATTTATTGGGCGTAAAGGGAACGCAGGCGGTCTTTTAAGTCTGATGTGAAAGCCTTCGGCTTAACCGGAGTAGTGCATTGGAAACTGGAAGACTTGAGTGCAGAAGAGGAGAGTGGAACTCCATGTGTAGCGGTGAAATGCGTAGATATATGGAAGAACACCAGTGGCGAAGGCGGCTCTCTGGTCTGTAACTGACGCTGAGGTTCGAAAGCGTGGGTAGCAAACAGGATTAGATACCCT
+
G@FGGGGGGGFGCGFGGGGGF<F+C:@EFGGGFGGGGG8FG7@CFGGGGGGFGCFGAEGGFFGGGGGGG7FEGGGGGGGGG<FC,ED9FGGG8BFEE,4:CFDFGGGGGFGDF?B@E,9,,<<EFEGFFGGGFDGCFGG,BFFCFGCGGCGGGFGFGDGGGGGGGFGGGGGGGGDGCCGG)GGGGG7CFGGGGGGCFFFGGGFC?FFFCGGGGCEEGCFGGFFGGEECEGF1,=ECEF<GGGGGGGGGGGDDCFFGGFD:E5EEEG:8DCC:FCD45AC,GGEFFEAC5,;CE=,F8FGFE?DGFGGDGEFCFEGDEFGGGGFGGGGGECECC,AE<4,ECFCGGGFFDGGGGFFC,@FFFFCGGEDDF<F@+DGGGFEC<ECGGGGFFCGGCEF7GFFFFEFECGGGGGFGGFF<FGGF9GGGGGFGGCDGGGGGCCCCC
@QDCR 61798
TGAGGAATATTGGTCAATGGACGAGAGTCTGAACCAGCCAAGTAGCGTGCAGGATGACGGCCCTATGGGTTGTAAACTGCTTTTATAAGGGAATAAAGTGAGAGTCGTGACTCTTTTTGCATGTACCTTATGAATAAGGACCGGCTAATTCCGTGCCCGCAGCCGCGGTAATACGGAAGGTCCGGGCGTTATCCGGATTTATTGGGTTTAAAGGGAGCGTAGGCCGGGGATTAAGCGTGTTGTGAAATGTAGACGCTCAACGTCTGCACTGCAGCGCGAACTGGTTTCCTTGAGTACGCACAAAGTGGGCGGAATTCGTGGTGTAGCGGTGAAATGCTTAGATATCACGAAGAACTCCGATTGCGAAGGCAGCTCACTGGAGCGCAACTGACGCTGAAGCTCGAAAGTGCGGGTATCGAACAGGATGAGATACCCT
+
GGGGGGDFGGGG<CFGGGE8EFEFGCEEFGGGGGGGGDGGGGGGFGGGDGGFGGFGGFGGGGGGGGGGGGFCGGGGGGGGGFFGGGFGFGGGGGGGGFGGGG9EEFGGGGGGGGGGGGDFFCGFFGGFGFDF<EEFFCFFGGCFGDGGGGGGGGGGG,FCGDGG>8FGGG8=DFGEAFGGGGGGGGG@FG7:FFCG6FEF:C6GFGGGGE><FFCFGGCCEEGGFE>,FFACEGFGG:GGFC<7:C@;F1<CFE@:?EEGEFCFFGGGGGGGGFFCBFDGGECFFDD<=B,FFFF:GGFGGGGFGFEFCAC,A,EF@DCGFBFCEFCFGFGFE,5DEEFFGFFFGGFFCCFFD=@CF@A:E@GGGGFEC8GFGGFGGGGGGDGF@GGGGGGGFEC,FFC8GGGGGGGEGGGGGGGFEGFEFGGGFE,GGFFA@8C<
@QDCR 77999
TAGGGAATCTTCCACAATGGACGCAAGTCTGATGGAGCAACGCCGCGTGAGTGAAGAAGGTCTTCGGATCGTAAAACTCTGTTGTTAGAGAAGAACACGAGTGAGAGTAACTGTTCATTCGATGACGGTATCTAACCAGCAAGTCACGGCTCACTACGTGCCAGCAGCCGCGGTAATACGTAGGTGGCAAGCGTTGTCCGGATTTATTGGGCGTAAAGGGAACGCAGGCGGTCTTTTAAGTCTGATGTGAAAGCCTTCGGCTTAACCGGAGTAGTGCATTGGAAACTGGAAGACTGGAGTGCAGAAGAGGAGAGTGGAACTCAATGTGTAGCGGTGAAATGCGTATATATATGGAAGAACACCAGTGGCGAAAGCGGCTCTCTGGTCTTTAACTGACGCTGAGGTTCGAAAGCGTGGGTAGCAAACAGGATTAGATACCCT
+
GG9<FG@CFGCFGFF@EGGGGGG7FGGGGGGGGA9E@EFFGGCCFGGG7FGFGGFFGDFGGFCEGGGGG@GAFGGGGGGGGGGGGFGGGFEFGGFCG8+@C+4FC?E8FFGFG<EFGGGGGGGGF9FDFEFGGGGGGFGDFFGGGGCGGG7+@FFGGGGG<F>FC7DF>FFGCCFGGFGG5:CEGGGCFGG@GGGG<GGCCEDFFGG>FFGCGE<CFFCEFF>EEGGEEFEE>D<@FEGGF<DCF9FFFCFEF8C@74CC8CCCF<CEGEBC<EFF@GF?FE?<C9,,9,?A<,,DFAE;<5DGFFEEB5,8<FA<CFFEE?,CGFGGGGDGGF<9EB,@GAEC,,,FEDFGGEAGGEF@FGECGGGGCF@B@CFGCC,<C<GGDFC6,FCCEFCEFEFDFCC<8DGGGGGEGFE8GGGGFEE@FDEFF59GGGFFCC@CC
@QDCR 76923
TAGGGCATCTTCCACAATGGACGCAAGTCTGATGGAGCAACGCCGCGTGAGTGAAGAAGGTCTTCGGATCGTAAAACTCTGTTGTTGGAGAAGAACACGAGTGAGAGTAACTGTTCATTCGATGACGGTATCTAACCAGCAAGTCACGGCTAACTACGTGCCAGCAGCCGCGGTAATACGTAGGTGGCAAGCGTTGTCCGGATTTATTGGGCGTAAAGGGAACGCAGGCGGTCTGTTAAGTCTGATGTGAAAGCCTTCGGCTTAACCGGAGTAGTGCATTGGAAACTGGAAGACTTGAGTGCAGAAGAGGAGAGTGGAACTCCATGTGTAGCGGTGAAATGCGTAGATAGATGGAAGAACACCAGTGGCGAAAGCGGCTTTCTGGTCTGTAACTGACGCTGAGGTTCGAAAGCGTGGGTAGCAAACAGGATTAGATACCCT
+
EDFGGFFFGGGGGGGGGGGFGGGGGGGGGGGGGGGGGGGGGGEGGGGGGCGGGGGGGGAFFGGGGGGGGGGDGGGGGGGGGGGCGFGGGGGGGGGGGDFEGEGFGFGGGGGGCFGFGGGGCFGFGGGGGGGDGGGGGGGGFGGGGCDEGD8FFGG@DF@<<FGGFF=DFE?FCFGC,@:@CFG?FGGFGGG@CCE?GGGCFEFG@@GFGFFFGFFFFGFE>CC8*EEGEFED=E#GDGGFFG;FGGGGFCGFFECE@FGFGFCBF<GEEGFGGF:?EC;GGFECFGFGF9AE8GFEGGGFGFECCGFFGF9=FGFGFFB,FEBFCFAGGGGGGGGGGGGGFDCGGGFFC,C?<FGGFFFF@GGE@GGGDGF@@EGCGF;,AGGDFFGGGGFEGGGGGGGGGF@GGGGGGGEDEFEFFGGGFAGFFFGGGGCGGGFF8@<@A
@QDCR 28
TGAGGAATATTGGTCAATGGGCGAGAGCCTGAACCAGCCAAGTAGCGTGCAGGATGACGGCCCTATGGGTTGTAAACTGCTTTTATAAGGGAATAAAGTGAGTCTCGTGAGACTTTTTGCATGTACCTTATGAATAAGGACCGGCTAATTCCGTGCCAGCAGCCGCGGTAATACGGAAGGTCCGGGCGTTATCCGGATTTATGGGGTTTAAAGGGAGCGTAGGCAGGAGATTAAGCGTGTTGTTAAATGTAGACGCTCAACGTCTGCACTGCAGCGCGAACTGGTTTCCTTGGGTACGCACAAAGTGGGCGGAATTCGTGGTGTAGCGGTGAAATGCTTAGATATCACGAAGAACTCCGATTGCGAAGGCAGCTCACTGGAGCGCAACTGACGCTGAAGCTCGAAAGTGCGGGTATCGAACAGGATTAGATACCCT
+
ECF,FCEFGGGA9CFGGGGGGCFE@F@FGGGGF,CFGGDFFGCCECGGGGFCGGFGGGGGDG7FE8FF<FCF=FGFADE9<F,CC,CFGGFFFFGGGGGF9FEF9FDCFGDGC,CE?9>=ECFGG5,5<EFFA,?@FDF94B:>@+BDD;D7BBECFEG+38DFG8<:FEGG,EEGE7C@<C,>8FGGGGG7;9=274,?<;#2?F<FG7?9?=<=CC=C?<EF&?:CGG9EC>CD>C:DGD93<:6/':0@CBCD=@8EEDFFFGFEFBC10>EGCFFFDA=&FFF7B>=5+FCFB@6?E<A,FFB?CE<E+FGEF?=,FEGGGGGGGE<?CCGFA,,A<A,DC7CEFCFGCFCCGFGEFFGFFDEGFAFGDC6DFE76+@+FAAFCGGEGCGGFGEF8GGGFE7@8++CFGDF<C9GGGGGFCGGFFDECA8CC
@QDCR 29
TAGGGAATCTTCCACAATGGGCGCAAGCCTGATGGAGCAACACCGCGTGAGTGAAGAAGGGTTTCGGCTCGTAAAGCTCTGTTGTTGGAGAAGAACGTGCGTGAGAGTAACTGTTCACGCAGTGACGGTATCCAACCAGAAAGTCACGGCTAACTACGTGCCAGCAGCCGCGGTAATACGTAGGTGGCAAGCGTTATCCGGATTTATTGGGCGTAAAGCGAGCGCAGGCGGAAAAATAAGTCTAATGTGAAAGCCCTCGGCTTAACCGAGGAACTGCATCGGAAACTGTTTTTCTTGAGTGCAGAAGAGGAGAGTGGAACTCCATGTGTAGCGGTGGAATGCGTAGATATATGGAAGAACACCAGTGGCGAAGGCGGCTCTCTGGTCTGCAACTGACGCTGAGGCTCGAAAGCATGGGTAGCGAACAGGATTAGATACCCT
+
FGGGGGGGGGGGGGGGGGGGGGGGGGGGGGGGGGDGGGGGGGGGGGGCGGGFFFGGGGGGGGGGGGGGGGGGEGGGGG<EGGGGGGGGGGGGGGGFGFGGG+BFFFGFGGGGGEGGFGGCGFGGGDFGEGFGGGGGGGFGGGGCAEGEGGDFGDG?GGCG:CFFGG?GGGGEGG<FCGGGGGGGGFGGGGGGGGGGGFGEGGCFFFFFFGGFGCFGGGF<GG7C=EGGEGC?FDFCFGCFCC@DB9E@ECFDF8FCGGFG>GGGFGFEFFGGG;D<E:GFF=CDGEF:GGGGGGFFF8GGGGGGGFEF8FEFAGGGFEB<B=FF9FFGDDGGF9FEEF:@:D9EFE,GGGGGFECFFEFFEGGEECF@FFGGCC@GGEFDCGFFGGGGGGGGEGF@GF@GGFEGGCBGGGGGF9GGFFGFFFCFGGGGGGCFGGCCA88CA
@QDCR 30
TAGGGAATCTTCCACAATGGACGCAAGTCTGATGGAGCAACGCCGCGTGAGTGAAGAAGGTCTTCGGATCGTAAAACTCTGTTGTTAGAGAAGAACACGAGTGAGAGTAACTGTTCATTCGATGACGGTATCTAACCAGCAAGTCACGGCTAACTACGTGCCAGCAGCCGCGGTAATACGTAGGTGGCAAGCGTTGTCCGGATTTATTGGGCGTAAAGGGAACGCAGGCGGTCTTTTAAGTCTGATGTGAAAGCCTTCGGCTTAACCGGAGTAGTGCATTGGAAACTGGAAGACTTGAGTGCAGAAGAGGAGAGTGGAACTCCATGTGTAGCGGTGAAATGCGTAGATATATGGAAGAACACCAGTGGCGAAAGCGGCTCTCTGGTCTGTAACTGACGCTGAGGTTCGAAAGCGTGGGTAGCAAACAGGATTAGATACCCT
+
EFGGGGGGGGGGGGGGGGGFGGGGGGGGGGGGGGGGGGGGGGGEGGGGGFFGFGGGGGGGFFGGGGGGGGGGGGGGGFGGGGGGG8FGGGGGGGGGGGGGGFFFDFGGGGGCFFGGGGGGGGGGGGGGGGGGFGGGAFFGGGGDGGGGGGDGGGGGDGGCGBFFGGG@FGGEGC<CFCFGFFFGGGGGGFGCGCCE@FF?GCEFGGFFFFGGGGGGFGGEGCCCFE>EEGGC/;;FFFGGEF<GGGCCGFFCEGFGGGFGFGFFGCGFDDG8DF=<DAEFFFFG<DGGFF,FC5B8ECF9GGGEA,F:GF<@FBCF,F48GGFGGFFGFCFFFGGCGDFECFFFE@?GFDGGGFEGGDFEAFC8@,F,EFGGCGGGGF<EGGGGGFGGGGGGGGF7GGGGGFGGGFF9DGGGGGGGGGGGGFCFGGGGGGGGFFEGCCCCC
@QDCR 31
TGGGGAATATTGCACAATGGGGGAAACCCTGATGCAGCGACGCCGCGTGGAGGAAGAAGGTCTTCGGATTGTAAACTCCTGTTGTTGAGGAAGATAATGACGGTACTCAACAAGGAAGTGACGGCTAACTACGTGCCAGCAGCCGCGGTAAAACGTAGGTCACAAGCGTTGTCCGGAATTACTGGGTGTAAAGGGAGCGCAGGCGGGAGAACAAGTTGGAAGTGAAATCCATGGGCTCAACCCATGAACTGCTTTCAAAACTGTTTTTCTTGAGTAGTGCAGAGGTAGGCGGAATTCCCGGTGTAGCGGTGGAATGCGTAGATATCGGGAGGAACACCAGTGGCGAAGGCGGCCTACTGTGCACCAACTGACGCTGAGGCTCGAAAGTGTGGGTAGCATACAGGATTAGATACCCT
+
EGGFGDGGFEFFGFGGGEGFCFGFGGFGGGGGGGGGFCFCGEGGCFGFCCFAEEEFEFFFFFGGGGDEFGG?FFFGGGGCFGGGF@FGFGGDDCGGGCGGFG@C@E9EGGGGGGGGGGCFFGFFGDG8==FACB<FGFBCFFCCEEGGGEGFFGGDE1CFCFCGFGGGCFECDFG;C28?>CGGGG<1AB??CFDGGC>CGFC8CEGCGGGF?FG?E<:FE:@CF7EEFGEC@FFC7@CGGGGGFGBFG>?E@CFCAFDCEEFBDFDFF<AEDD=FFGECECFFE4:?B,F5:<CCC:=,AGGFE>GFDGFEB,F7DAEDGGFFEF7CGGFDB<89GCFEC,EEGGGFCEEE<GGGAE9EGEFCDF<:CB@F,FGF8GGFGGFFFGDGGFGFGFFEC<,@EFDF@<@C98FCCCCC
@QDCR 55744
TGAGGAATATTGGTCAATGGGCGAGAGCCTGAACCAGCCAAGTAGCGTGCAGGATGACGGCCCTATGGGTTGTAAACTGCTTTTATAAGGGAATAAAGTGAGTCTCGTGCGACTTTTTGCATGTACCTTATGAATAAGGACCGGCTAATTCCGTGCCAGCAGCCGCGGTAATACGGAAGGTCCGGGCGTTAGCCGGATTTATCGGGTTTAAAGGGAGCGTAGGCCGGAGATTAAGCGTGTTGTGAAATGTAGACGCTCAACGTCTGCACTGCAGCGCGAACTGGTTTCCTTGAGTACGCACAAAGTGGGCGGAATTCGTGGTGTAGCGGTGAAATGCTTAGATATCACGAAGAACTCCGATTGCGAAGGCAGCTCACTGGAGCGCAACTGACGCTGAAGCTCGAAAGTGCGGGTATCGAACAGGATTAGATACCCT
+
EG9@@FGGGGGGF<EFGGFFFFEGGGGGGGGGGGGGGGGGGGGGGGGGGGGCCGGDFGCGGGEGGGCFGGGGGGFGGFGGGGGGGGGGGFFFFCFGGFGGG9FG,@FDF+@EEGGFFFGGGDFGGGGGGGFCGGFGGGGGGGGGG=GFFDFFFGDGGDAFGGGGDDGD6:@CFGGGGCCG79F>FCGGGD7#FEFE@CEEC=<FCCFCFGGGGGGCGECEGE?CGCE>EGFGGGDEEGGEGC;CFCFGFGGFCFEDBDDCCGGGCFFGFDF6@GCCFGGGGGGGFD8GGFDC+8+FEE8GE??8F7GCGGGCFFDGC7=8GFCFBCGGGFFGFGFCFCE@C,E8CCEFDFCFF?:@EFF:CGDGGGF@<8FCEGDDFGGGGGCFGGGGEEEEGCFFCCGFF:F<FGGEF7GGDGGGGFAGFGGGGGGGGGGCCCCC
@QDCR 33
TGAGGAATATTGGTCAATGGACGAGAGTCTGAACCAGCCAAGTAGCGTGCAGGATGAAGGCCCTATGGGTTGTAAACTGCTTTTATAAGGGAATAAAGTGAGAGTAGTGGCTCTTTTTGCATGTACCATATGAATAAGGACCGGCTAATTACGTGCCAGCAGCCGCGGTAATACGGAAGGTACGGGCGTTATCCGGATTTATTGGGTGTAAAGGGAGCGAAGGCCGGGGATTAAGCGTGTTGTGAAATGTAGACGCTCAACGTCTGCACTGCAGCGCAAACTGGTTTCCTTGAGTGCGCACAAGGTGAGCGGAATTCGTGGTGTAGCGGTGAAATGCTTAGATATCACGAAGAACTCCGATTGCGAAGGCAGCTCTCTGGAGCGCAACTGACGCTGAGGCTCGAAAGTGCGGGTATCGAACAGGATTAGATACCCT
+
AFFGFFGGGGGGC,ECGGGGGGGGGGG<FGGGCGGGGG<F6ECEGFGFF@FECCEB<,CFCC@FEDFFFF::6EFFFGDCEAE,C,CEFGDDFFGGGG9FFGFGG,:FC<F,,<?,?,>,,5CFGEBG,,,CEC9F<E?CB<CBCGGFGF9B<@E8<AF,.=FF7:8@8>1@:1@24,ECC#7@@C>+<>@,D>BC<BC<FF::FF>#FCC<C=3*<5<#8*/?+89*>*FCCCF/CFC>B@2@D9?22**@**@<:B>8+:FA@,>,>C@+@+3,,,B:,>:,8,A8>,=A=:@++9474,,,FC4+EF9CDDEBB+A4GGGFEF,GECF9?GFFE9GGFFDFF@E=CFAGGGECFD8@GGFFEFFFFFFF@C,,DFC6C@FCDF@GGGFGGGFE,+EEDFCF8F7CF7E@CAGGF9GGGEFFF,F<GGGCCCCC
@QDCR 34
TAGGGAATCTTCCACAATGGACGCAAGTCTGATGGAGCAACGCCGCGTGAGTGAAGAAGGTCTTCGGATCGTAAAACTCTGTTGTTAGAGAAGAACACGAGTGAGAGTAACTGTTCATTCGATGACGGTATCTAACCAGCAAGTCACGGCTAACTACATGCCAGCAGCCGCGGTAATACGTAGGTGGCAAGCGTTGTCCGGATTTATTGGGCGTAAAGGGAACGCAGGCGGTCTTTTAAGTCTGATGTGAAAGCCTTCGGCTTAACCGGAGTAGTGCATTGGAAACTGGAAGACTTGAGTGCAGAAGAGGAGAGTGGGACTCCAGGTGTAGCGGTGAAATGCGTAGATATATGGAAGAACACCAGTGGCGAAAGCGGCTCTCTGGTCTGTAACTGACGCTGAGGTTCGGAAGCGTGGGTAGCAAACAGGATTAGATACCCT
+
CCCFCCFGGGGGGGGGGGGGGGGGGGGDGCFGGGGGGGFGCFGGECGGFGGGGGGGGGGCGFGDGGGGGGGGGGGGGGGGGGGGGDFCBGGFFFGGGGGGGGEGFGGGGGFGG<F9FGGGGGGGGGGEGGGGFGGGGDFGGGG<F:FFGE<GGFFGG<5:EEFGGGGGGGGGGGFG<<B7DCFGFGGGGB:<FFFDGEFGEEGCFGG;CFFFGFGFCBCEC.GFFCGGDEGE3AEEDEAGGECD9DFFGGFGGGGGFCGFGF:GF?@EFFGCCFA8E<BFFGGFGGGGFF99GFEGGFFCGGF=,,FFGFFFFCFEF<FFF8F<,GGGF8+GGGGGGEGGEGFECFDFCGDF<GCGGFEEFF<GGCGGGFFB++F<GFFEFCFFC,GGGFCGGGGEGGGFFF@C@GGAGGGGGFFGGGGGGGFCGGGGGFGFGF8ECCCCC
@QDCR 61255
TGAGGAATATTGGTCAATGGACGAGAGTCTGAACCAGCCAAGTAGCGTGCAGGATGACGGCCCTATGGGTTGTAAACTGCTTTTATAAGGGAATAAAGTGAGAGTCGTGACTCTTTTTGCATGTACCTTATGAATAAGGACCGGCTAATTCCGTGCCAGCAGCCGCGGTAATACGGAAGGTCCGGGCGTTATCCGGATTTATTGGGTTTAAAGGGAGCGTAGGCCGGAGATTAAGCGTGTTGTAAAATGTAGATGCTCAACATCTGAACTGCAGCGCGAACTGGTTTCCTTGAGTACGCACAAAGTGGGCGGAATTCGTGGTGTAGCGGTGAAATGCTTAGATATCACGAAGAACTCCGATTGCGAAGGCAGCTCACTGGAGCGCAACTGACGCTGAAGCTCGAAAGTGCGGGTATCGAACAGGATTAGATACCCT
+
GGGGGGGGGGGGGGGGGGGGGGGGGGGGGGFGGGGGGGGGFCGGGGGGGGGGGFGGGGGGGGGGGGGGGGGGGGGGGFEFGGGGGFGGGGGGGGGGGGGGGGGGGGGGGGGFGGGGGGGGGGAGFFGGGGGGGCFGGAFGGGDGGGGGGCFGGGGGGF=FGGGGGGGECGGGGGGEE5FGGGGGGGBGFGE>GGGEGGGGGGGGCGGGFFGGGFE<EDCEGFC@GFEGGGGEGFGGGGGGGGFCGGGGFGFFCEEFFFGGGFGGGGGGGGGGGGGGGGGGGGGGGGF?FGGFGGGEGGFGGGGGGGDCFFGGGGGEECFGGFFCDGDGGGGGGGGGFGGGGGGGGGGGGGGGGGGGGGGGGGGGGFGGGGGGGFF9GGGGEFEGGGGGGGGGGGGGGGGFGGCGGGDGGGGGGGGGGGGGGGGGGGGGGGGCCCCC
@QDCR 52535
TAGGGAATCTTCGGCAATGGGGGCAACCCTGACCGAGCAACGCCGTGTGAGTGAAGAAGGTTTTCGGATCGTAAAGCTCTGTTGTAAGTCAAGAACGAGTGTGAGAGTGGAAAGTTCACACTGTGACGGTAGCTTACCAGAAAGGGACGGCTAACTACGTGCCAGCAGCCGCGGTAATACGTAGGTCCCGAGCGTTGTCCGGATTTATTGGGCGTAAAGCGAGCGCAGGCGGTTTGATAAGTCTGAAGTTAAAGGCTGTGGCTCAACCATAGTTCGCTTTGGAAACTGTTAAACTTGAGTGCATAAGGGGAGAGTGGAATTCCATGTGTAGCGGTGAAATGCGTAGATATATGGAGGAACACCGGTGGCGAAAGCGGCTCTCTGGTCTGTAACTGACGCTGAGGCTCGAAAGCGTGGTGAGCGAACAGGATTAGATACCCT
+
CEEGGGFGGFGGCFFGFG?FEEFEGGFCCCFGGGCFEFFFFGGGE@FGGGGGGGCFFGGGF9FGGGGEEEGGGGGGGGGGFEFFGGGC@FFGC9FGGGG:DEFFGE@EGGGGGFFGGGGGD8FFGAFCF=BFDFGFGFGG,B8,=@FFCEG7FFFGGFC>DDFCFFFFGGGGGGCECBCBFF@BFFCCFEGE@*;;C:>FCCBFG8FFCCFFFE8?CFFBCE>*:4E;=.DEEED5;<FFGGGDFGGFCGEF50A8D:5<+3;EEGFD=>#/@/1A;,FD;GFFFF@,5,FE<=8FF@:,,,,,,=C=,E,BBEAEAFC,FEE<9GGGEEGFBCFCGFCF@,D9FGGFEFC6,,?9EFB7+CFGGGEGGCFCFCEF<EFEGG@@EDFGDCGGF7FC:EFCGDE:C,7F8B7CCFEC<+GEF;<FFFCECGFFAGGF@C@<-
@QDCR 37
TAGGGAATCTTCCACAATGGACGCAAGTCTGATGGAGCAACGCCGCGTGAGTGAAGAAGGTTTTCGGATCGTAAAGCTCTGTTGTTGGTGAAGAAGGATAGAGGTAGTAACTGGCCTTTATTTGACGGTAATCAACCAGAAAGTCACGGCTAACTACGTGCCAGCAGCCGCGGTAATACGTAGGTGGCAAGCGTTGTCCGGATTTATTGGGCGTAAAGCGAGCGCAGGCGGAAAAATAAGTCTAATGTGAAAGCCCTCGGCTTAACCGAGGAACTGCATCGGAAACTTTTTTTCTTGAGTGCAGAAGAGGAGAGTGGAACTCCATGTGTAGCGGTGGAATGCGTAGATATATGGAAGAACACCAGTGGCGAAGGCGGCTCTCTGGTCTGCAACTGACGCTGAGGCTCGAAAGCATGGGTAGCGAACAGGATTAGATACCCT
+
9FGGGGGGGGGGGGGGGGGGGGGG@FGGGFGGGGGGGGGGGGGGGEGGGGGGGGFGGGGGFGGGGGGFECCGGFGGGGGGGFAFGGGE?FDFFFGGGGFGGGGGGGGCGGGCFGGFCF<F@FEEFGGGGGGFGGGFGGGGGGGGGGCF7EDGFFFAFFGCFFGCFGCF@FDGCFEFFC-D?FFCFGFEFG9GGCGGGGGGG;FGFFFGFGGGGGGGGGFGGGCECGCE;=:;EGFC4DGGGFCGFGFAD@FGGG>;@FDCFDEGGEEE>FDDEFFEGGCB,:CGC6++8F@A,BE8EAE,FEEEF;GFE8?8AFGF<?,?595,@FGGDEC7GFE,G>GEEFAA,E9CGFFDC9CFB,EC-FF,B@FFDFFCEE@FCFDGAC,,FGGGGEAE,FCGGGGGEE+7GGECFCGGGGGFFEFGGGFGGGFGF<C<GFFE<CCC@
@QDCR 56484
TGAGGAATATTGGTCAATGGACGAGAGTCTGAACCAGCCAAGTAGCGTGCATGATGACGGCCCTATGGGTTGTAAACTGCTTTTATAAGGGAATAAAGTGAGTCTCGTGCGGCTTTTTGCCTCTACCTTATGAATAAGGACCGGCTAATTCCGTGCCAGCAGCCCCGGTAATACGGAAGGTCCGGGCGTTAGCCGGATTTATTGGGTTTAAAGGGAGCGTAGGCCGGAGAGTAAGCGTGTGGTGAAATGTAGACGCTCAACGTCTGCACTGCAGCGCTAACTGGTTTCCTTGAGTACGCACAAAGTTGGCGGAATTCGTGGTGTAGCGGTGAAATGCTTAGATATCACGAAGAACTCCGATTGCTAAGGCAGCTCACTGGAGCGCAACTGACGCTGAAGCTCGAAAGTGCGGGTATCGAACAGGATTAGATACCCT
+
66,,@EFFG9FFCF9E,CF,FFGEEGGFGGDGGGGGGD8ECF<FFGGCFCF,6CF@FFFG@C:,,9CACEFBBFCEG,EC9E<E,CC<<5=,A,<?EFFFF,CDFFF4B+7F+FEF@F:=,55EFC9=EFF9EF,,,BFEFGG+>+CFF=EA<3+33<B<F@,3+@++5*33;>DEC**14:,C*<C<<4</CBCC1,,<CFGG9F77<?C3C<FFE:<:ACCE4D>2?;#C8104/F;>0;<*0FF@:B><97;-FCE@:,>3==,E:,3+7GFF5,<,,<B:,3<,,FGFFC?@FA=EC9,,B8+:==9?DE8+:B=8FAC+C>B,E?FFGFACFC@;<,C8C<=C,CFEC67C@FC,C,<C,,,F<<EE9@EE8E@,EC@C@FFGEC@CCEDGFCCCFCFCE7@FCCFFFEC,FAFAFCCEEFGGEAD@CCCC
@QDCR 68608
TAGGGAATCTTCCACAATGGACGCAAGTCTGATGGAGCAACGCCGCGTGAGTGAAGAAGGTCTTCGGATCGTAAAACTCTGTTGTTAGAGAAGAACACGAGTGAGAGTAACTGTTCATTCGATGACGGTATCTAACCAGCAAGTCACGGCTAACTACGTGCCAGCAGCCGCGGTAATACGTAGGTGGCAAGCGTTGTCCGGATTTATTGGGCGTAAAGCGAGCGCAGGCGGAAAAATAAGTCTAATGTGAAAGCCCTCGGCTTAACCGAGGAACTGCATCGGAAACTGTTTTTCTTGAGTGCAGAAGAGGAGAGTGGAACTCCAGGTGTAGCGGTGAAATGCGTAGATATATGGAAGAACACCAGTGGCGAAAGCGGCTCTCTGGTCTGTAACTGACGCTGAGGTTCGAAAGCGTGGGTAGCAAACAGGATTAGATACCCT
+
EFGGGGGFGADCEGGGGGGDGGGGGGGEEGFFGFGGGGGGGGGGGGGGGEGFGGGGGGGGGGC<EFGGGGGEGFFGGGGGGGGFGFGGGGGGGGGGGFEGFFFFGGGGGGGGGFFGGGGGGGGGGGDGGGGGGGGGFGCCGGFFGGFGGGG?FDFGGGGGG>CFDDFFGEGGGEFG@FGGGCFEAF:FGFGGGD<44CFGGEGB0?BCGGGGD-FFFCFEGGDFFGEE>CCCFDEFAEFGGFFGGEGGFF:CFEFFFEFE?GG3CC9><FF?FAGGFGGGGGGGFDGFA8?FCAAFE9FGEAFGEF8FGFADCFGGFFEFFEEB,<FE>@+7EF9GGGGGF=<ADFGGF9FFGGF9FBEGGGGGGGCE@9DGGGEAF,C@GGFGGGGGGGGGEDGGGGFF@GGGGFEE8EFEGGGGGFCGGGGFCGDFECGGGGEF@A,CC
@QDCR 40
TGGGGAATATTGCACAATGGGGGAAACCCTGATGCAGCGACGCCGCGTGGAGGAAGAAGGTCTTCGGATTGTAAACTCCTGTTGTTGAGGAAGATAATGACGGTACTCAAAAAGGAAGTGACGGCTAACTACGTGCCAGCAGCCGCGGTAAAACGTAGGTCACAAGCGTTGTCCGGAATTACTGGGAGTAAAGGGAGCGCAGGCGGGAGAACAAGTTGGAAGTGAAATCCATGGGCTCAACCCATGAACTGCTTTCAAAACTGTTTTTCTTGAGTAGTGCAGAGGTAGGCGGAATTCCCGGTTTAGCGGTGGAATGCTTAGATATCGGGAGGAACACCAGTGGCGAAGGCGGCCTACTGTGCCCCAACTGACGCTGAGGCTCGAAAGCGTGGGGAGCGAACAGGATTAGATACCCT
+
CFEFGD7FDCFGGGCCG,EEFGGGGGGF@FGGFFDCG8FGFFCFFFEGCGGGDFFGCFGGFFCF,FFE@FG<FEFFEGDD?ECFEEFFEEAFFFDCFFGGGGG+B8CFEC,BF:7FFG@F<<>FFCGFFA>BE=F+@FDFFFFFC>CF*::DFD>>@FG?FFFGFG,C<C<=>CFFEG7C@F:C+=+=A<A?FF<G>>GC;6::?</@E>@CF?E<,<EC92A8FC960@:DD8A68:GFB9%9E<FC?D:<9EC@C=FFGFCBD<FC=?GF>CA>BGDBDEGG8@F=7GGFFGC7EF@9=:+++=@,,E9,,,?F?,EC,+>:CCGFFDGECFC-FFE=B,7GGFCECEFC<6<CFC8+F@+@FC@,@@F@6,C6,CEDGEEFFC@6@9@D:GGGGFGFGDEF@F<ACE;CCCC<
@QDCR 41
TGAGGAATCTTGGTCAATGGACGAGAGTCTGAACCAGCCAAGTAGCGTGCAGGATGACGGCCCTATGGGTTGTAAACTGCTTTTATAAGGGAATAAAGTGAGCCTCGTGAGGCTTTTTGCATGTACCTTATGAATAAGGACCGGCTAATTCCGTGCCAGCAGCCGCGGTAATACGGAAGGTCCGGGCGTTATCCGGTTTGATTGGGTTTAAAGGGAGCGTAGGCCGGAGTTTAAGCGTGTTGTGAAATGTAGATGCTCAACATCTGAACTGCAGCGCGAACTGGTTTCCTTGAGTACGCACAAGGTGGGCGGAATTCGTGTTGTAGCGGTGAAATGCGTAGATATCACGAAGAACTCCGATTGCGAAGGCAGCTCACTGGAGCGCAACTGACGCTGAAGCTCGAAAGTGCGGGTATCGAACAGGATTAGATACCCT
+
FEFGGGGF,EFGF<FGGGGGGGGD:FECFGGGFEFEDG<E<FCFGGGGGGGGGGGGG9FG@@+CCFGGGFFF6FGGGGFE9FFF,?,CCF8F=C<FFGFFFG,A,9CFCA?4+9=F,EECAE9FGC9CEFFFGGF,,:EG,.ADF<,<A93BCFC<@34<5D<:<38CAF8;C?=>5F:0<F>F>C?CF754<2<:):F$FGFBC>,)<8?+?CBCD>ECE<=DF?8=?#GGEDG;5CE;CGGFCCGFD@F,,88GC=CAF@/<CCGF@BCFF=FCB,=C<DGGF@D,,FFGGFC@@,,,4,,=E:::F<GFFA@+F?45,GGGGFDFGGF9GFC@D,GGGGFAC,67GGGFCB@-:66:CEGGGGGGGFCFGE<<GGGGF@BE@DGGGGGGCECFFBGGEDGGGGEF@688EEF<FFGGGGGFFAGFFDGCCCCC
@QDCR 42
TAGGGAATATTCCACAATGGACGCAAGTCTGATGGAGCAACGCCGCGTGAGTGACGAAGGTCTTCGGATTGTAAAACTCTGTTGTTAGAGACGAACACGAGTGAGAGTAACTGTTCTTTCGCTGACCGTATCTAACCAGCACGTCACGGCTAACTCCGTGCCAGCAGCCGCGGTAATACGTAGGTGGCGAGCGTTGTCCGGATTTATTGGGCGTAAAGGGAACGCAGGCGGTCTTTTAAGTCTGATGTGAAAGCCTTCGGCTTAACCGGAGTAGTGCATTGGAAACTGTAATACTTGAGTGCAGGAGAGGCGAGTGGAACTCCTTGTGTAGCGGTGAAATGCGTAGATATATGGAAGAACACCAGTGGCGAAAGCGGCTCTCTGGACGGTAACTGACGCTGAGGTGCGAAAGCGTGGGTAGCAAACAGGATTAGATACCCT
+
CFGGGGGE,CF@<EFGGGGFGGDGGGDFEDGGD,,CFFFGFGGGGGGGCE:FEGCFGGDG6CEECFFEE,CFFGGGFGGGFGGGGGGFGFG,=FC7F8CFC+B:,,5E<9?EC<5,,<5,?+833,,3+B>D,55,BD,3B,33@BE:+++@@B;3@C8*CC=7@>,:,>:@FFF<CC?@C4=;=C78:7*688>3=C24:*8*=<7=C88CGG@C;FE::8DD5EC;=,>6,;0<C1FD5@78;C;DCC:D:;F<9/FF8GEEG>)D;$F<F<FDFFFE5;@@<E5C,,6,5=EGF@4,,8,,,CFB>8+,C,,FBB,<,E:+CGGFC87FB,FAF@C=><GE;FEFC<,,CAADGGFDC:<GGF7GE9@C+F@DDC@CCF@@66@,FGGFCGF>GGFGGF@7@7GF<GCF@;CF8E<DGFFFFFCCGEDFGGFEA88CA
@QDCR 43
TAGGGAATCTTCCACAATGGACGCAAGTCTGATGGAGCAACGCCGCGTGAGTGAAGAAGGTCTTCGGATCGTAAAACTCTGTTGTTAGAGAAGAACACGAGTGAGAGTAACTGTTCATTCGATGACGGTATCTAACCAGCAAGTCACGGCTAACTACGTGCCAGCAGCCGCGGTAATACGTAGGTGGCGAGCGTTGTCCGGATTTATTGGGCGTAAAGGGAACGCAGGCGGTCTTTTAAGTCTGATGTGAAAGCCTTCGGCTTAACCGGAGTAGTGCATTGGAAACTGGAAGACTTGAGTGCAGAAGAGGAGAGTGGAACTCCATGTGTAGCGGTGAAATGCGTAGATATATGGAAGAACACCAGTGGCGAAAGCGGCTCTCTGGTCTGTAACTGACGCTGAGGTTCGAAAGCGTGGGTAGCAAACAGGATTAGATACCCT
+
FGGGGGGGGGGGGGGGGGGGGGGGGGGFFGGGGGGGGGGGGGGGGGGGGFGGFFGGGFGGGGGGGGGGEGGGGGGGGGGGGGGGGGGGGGGGGGGGGGGGGFFGGGGGGGGGGGGGGFGGGFGGGFGGGGGGGGGGGGGGGGGGGGGGGGGGGGFGGGFGGFAFGFGGGGGGGEGGGGGGGGGGGGGGGCFGG;GEFGFFGGGGGGGGGGGGGGGGGEGDCFGGGGG1GGGEGGFGGGCGGGGGGGGGGGFGFEGGGFFFFGFFGGGFFBFFF>9FD9CFFGGCFE<9FEGFGFE<EFEAF,CECFEAGF<F9CGE9GFGFGFFEFGGGDGGGGF<AFGGGGGFAAFGFFFAGGGFCC<F-FCGGGGGGGDF@GFFGGFFAGGGGGGGGGGGGGGGGFB8FGGGFGGGGGDGGGGGGGGGGGGGGFACGGGGGGGGCCCCC
@QDCR 44
TAGGGAATCTTCCACAATGGGCGCAAGCCTGATGGAGCAACACCGCGTGAGTGAAGAAGGGTTTCGGCTCGTAAAGCTCTGTTGTTGGAGAAGAACGTTCGTGAGAGTAACTGTTCACGCAGTGACGGTATCCAACCAGAAAGTCACGGCTAACTCCGTGCCAGCAGCCGTGGTAATACGTAGGTGGCAAGCGTTCTCCGGATTTATTGGGCGTAAAGCGAGCGCAGGCGGTTGCTTAGGTCTGATGTGAAAGCCTTCGGCTTAACCGAAGAAGTGCATCGGAAACCGGGCGACTTTAGTGCAGAAGAGGACAGTGGAACTCCATGTGTAGCGGTGGAATGCGTAGAGATATGGAAGAACACCAGTGGCGAAGGCGGCTGTCTGGTCTGCAACTGACGCTGAGGCTCGAAAGCATTGGTAGCGAACAGGATTAGATACCCT
+
FGFFGGGGGGGGGGGGGGGGGGGGGGGGGFGGGGFGGGGGGFDGGGGGGGGGCFFFGGGGGGGEG,CEF:@F@EDEEFGDGFGCFC<FCFEG<FGGGG,9FBFFGFFCFGGGGG9FFFFGGGGGD,BFEFDFE@DCGGGFGCFBAD,38+@@BFC:<7>7:FGF7>FGCG*<FFF;9FCF,<CEGGGG:F<CFFF**@FGGEG@B:FGFFF;,/<8ECCCEBGGD>>EEFCCEE':::CF?A>>6FF@<<?0<FD;F@FECFGF37@?>4,>DCC?FFCCAECDGGGDF:CDEF=?,F<=9,4;F;9AFC,A,?<BC:,@FAGF?<GGGDF@<5::,44,7B654,,,,6,F<FEGFDGFFC,<CFB@GGGFF@CGEFC,6E6CDFC,F@6;,C@@FCBFCF7,FCGGGE<CC-C,DGGGCGF<CC9AFC,GFFF@<CCB@
@QDCR 63137
TGAGGAATATTGGTCAATGGACGAGAGTCTGAACCAGCCAAGTAGCGTGCAGGATGACGGCCCTATGGGTTGTAAACTGCTTTTATGAGGGAATAAAGTGAGCCTCGTGAGGCTTTTTGCATGTACCTTATGAATAAGGACCGGCTAATTCCGTGCCAGCAGCCGCGGTAATACGGAAGGTCCGGGCGTTATCCGGATTTATTGGGTTTAAAGGGAGCGTAGGCCGGAGATTAAGCGTGTTGTGAAATGTAGACGCTCAACGTCTGCACTGCAGCGCGAACTGGTTTCCTTGAGTACGCACAAAGTGGGCGGAATTCGTGGTGTAGCGGTGAAATGCTTAGATATCACGAAGAACTCCGATTGCGAAGGCAGCTCACTGGAGCGCAACTGACGCTGAAGCTCGAAAGTGCGGGTATCGAACAGGATTAGATACCCT
+
EFFFGFGGGGGGGGGGGCFFGGGGGGGFGGGGGGFGCGFGGGGGFEGGGGGGGGGFGGGGGGGGGGGGGFFEGCGGGGGGGGGGGGGGGFGFGFGFGGGGGGGGGFGGFGGGGGFGGGGGFGGGGGGGGFGGGGFGGGGGC@FGGGGGGGGGGGGGGGGGGG@GG>GGGGGFFGGEGGEC=GGGGGDGGGGGGGGGFDEGGGFGGGG7FFFGGFG7=C=GEEEGGGGGGG?FGGGGEFF9GGGGGGGGGGGGFGGFEGGGGGFFFGFFGFGGGG<F8FDFEGGGGFDCF>FGFGGGGGGGFEECGFEFCFEAAFF:GGGGGGGEEDEFEAGGFCGGFE,;EEA,FF:,CAFFECCE@FGGGGGGGGFFFGCGGGGGGGGFFGGGGAGGCEDGFAGGCGGGFCFCGGDGGGGGGGGGGGF9FGGGGGF9F?GCCCCC
@QDCR 46
TAGGGAATCTTCCACAATGGACGCAAGTCTGATGGAGCAACGCCGCGTGAGTGAAGAAGGTCTTCGGATCGTAAAACTCTGTTGTTAGAGAAGAACACGAGTGAGAGTAACTGTTCATTCGATGACGGTATCTAACCAGCAAGCCACGGCTAACTACGTGCCAGCAGCCGCGGTAATACGTAGGTGGCAAGCGTTGTCCGGATTTATTGGGCGTAAAGGGCACGCAGGCGGTCTTTTAAGTCTGATGTGAAAGCCGTCGGCTTAACCGGAGTAGTGCATTGGAAACTGGAAGACTTGAGTGCAGAAGAGGAGAGTGGAACTCCATGTGTAGCGGTGAAATGCGTAGATATATGGAAGAACACCAGTGGCGAAAGCGGCTCTCTGGTCTGTAACTGACGCTGAGGTTCGAAAGCGTGGGTAGCAAACAGGATTAGATACCCT
+
GFGGGGGGGGGGGGGFECGFDGG7@FGGFFEGGGGGGGGGGGDECFE:CCGGEFCFFGGGF9EFGGEB:FGGGGGGGFGGFGGFGGGGGGGGGGGGG<F:4C4EFGG<FGGFGGGCFB,,@,5?FGGGGGGG,DFGGGG8FGG+@FGG*EGGF>GGG>F3GFGGGGGGGDE<GGGGGGGGGGFG=GCCFGFFGGGFGEGGGGFEFGFGGFGCEGGGGGDE#;CDEGE7GGGD9D>:ECAACFGGFGG<?FFFFC>#GGGGGGCFGFFFFFD#FEFFACGFGFDC7B?E=;GGGGGGGGGFECGFF;FGFFE8FFAFC,,,EB,CGGGFF7DGGGGGGGGGEFGFFGFDFAGGGFFGCFFFCFFGGGGGGGFC+GGGGCF8FGGCGGGGGGGEEGGEGFGGGGGGDGGFFFGEC-CFFGGGGF<GGGGFGFCCCEF8CCB8C
@QDCR 69191
TGAGGAATATTGGTCAATGGACGAGAGTCTGAACCAGCCAAGTAGCGTGCAGGATGACGGCCCTATGGGTTGTAAACTGCTTTTATAAGGGAATAAAGTGAGCCTCGTGAGGCTTTTTGCATGTACCTTATGAATAAGGACCGGCTAATTCCGTGCCAGCAGCCGCGGTAATACGGAAGGTCCGGGCGTTATCCGGTTTTATTGGGTTTAAAGGGAGCGTAGGCCGGAGATTAAGCGTGTTGTGAAATGTAGGCGCTCAACGTCTGCACTGCAGCGCGAACTGGTTTCCTTGAGTACGCACAAAGTGGGCGGAATTCGTGGTGTAGCGGTGAAATGCGTAGATATCACGAAGAACTCCGATTGCGAAGGCAGCTCACTGGAGCGCAACTGACGCTGAAGCTCGAAAGCGCGGGTATCGAACAGGATTAGATACCCT
+
<FDCFGGGGGGGC@FFGGFGGGGGDGGGFGGGGFGGFFF,,CEFFGGGGG7@FG8FBEGG@FFG8<F<<,BCCGGGDGAEEGGC<FGFFFA4BFF9EAFG9,=EFFFFFCCDFGGFGDGG9FGGGFEAEFGC<FAEFGGGGGDDGEGGGFCAFD@+DD<EBDGGCEGG*<F;;@F3*>>FFC:CF@FGFE):<G<=#78<5C3E;<F,FC<CBC=C*<9;;<2<EFCFF:B8CE</8F<,GGGG>GCGEFE+#:>AF<ED?EF#:@CCFFF>GFFF@9GFDCGFF8A8BB,GGC@+F:6:,,C:=FDCCBAFF?+FFB:,GGGFCGDGGGGGDGFFB,GFFF?E@=C<GGGGE:F7FC,BGGGGFGGGGFFGGFEEGGEF7GECCFCF:GEGGGFFE@GFGGGDEDGDEEGGGGFFGFECGFGGGFGFFGDBC@CC
@QDCR 48
TAGGGAATCTTCGGCAATGGGGGCAACCCTGACCGAGCAACGCCGCGTGAGTGAAGAAGGTTTTCGGATCGTAAAGCTCTGTTGTAAGTCAAGAACGAGTGTGAGAGTGGAAAGTTCACAATGTGACGGTAGCTTACCAGAAAGGGACGGCTAACTACGTGCCAGCAGCCGCGGTAATCCGTAGGTCCCGAGCGTTGTCCGGATTTATTGGGCGTAAAGCGAGCGCAGGCGGTCTTTTAAGTCTGATGTGAAAGCCTTCGGCTTAACCGGAGTAGTGCATTGGACACTGGAAGACTTGAGTGCAGAAGAGGAGAGTGGAACTCCATGTGTAGCGGTGAAATGCGTAGATATATGGAAGAACACCAGTGGCGAAGGCGGCTCTCTGGTCTGTAACTGACGCTGAGGTTCGAAAGCGTGGGTAGCAAACAGGATTAGATACCCT
+
FFFGGGGGGGGC,:F@FGGGGGGGGGGGGGGGGFFGGGGCFFGGGGGGG@EGGG?EGGGG@A9FGEGEEEGGGGG9FAEFFGFFEGAGFEFGGFFGG@EFDAECGCEEF?<,C<FCF<FF,?9FD5BF>C+3B@@<FF<,DC7C,@,<<>E7:;D=FCF,,@CFG863FF:=@FCF59,7*=2<C?,+=<<<FFE..1:,285>E6+CC?F>F>EE?#C:C6:*CFC<=DE8:/CGFGC?F::0GGFGGG>@<:7FC@6CB::E-<@<DD138?<BDF;C.CFG$DA9EFCGFECFBGFFEF;E@,GGGGFFE9DCDGFAB,=AE<FGF7ECFGFGFCGDFC,F?4<,EE?GGGGFFF@,GFFGGGGGGFE:B+C+CGCFCCFFCGFFCGEGGGEFGGGFECGF@CF7FFG>EGGGGGGGGFE6CGFDECFFFGF@@CCC@-
@QDCR 49
TAGGGAATCTTCCACAATGGACGCAAGTCTGATGGAGCAACGCCGCGTGAGTGAAGAAGGTCTTCGGATCGTAAAACTCTGTTGTTAGAGAAGAACACGAGTGAGAGTAACTGTTCATTCGATGACGGTATCTAACCAGCAAGTCACGGCTAACTACGTGCCAGCAGCCGCGGTAATACGTAGGTGGCAAGCGTTGTCCGGATTTATTGGGCGTAAAGGGAACGCAGGCGGTCTTTTAAGTCTGATGTGAAAGCCTTCGGCTTAACCGGAGTAGTGCATTGGAAACTGGAAGACTTGAGTGCAGAAGAGGAGAGTGGAACTCCATGTGTAGCGGTGAAATGCGTAGATATATGGAAGAACACCAGTGGCGAAAGCGGCTCTCTGGTCTGTAACTGACGCTGAGGTTCGAAAGCGTGGGTAGCAAACAGGATTAGATACCCT
+
GGGGGFFGGGGGGGGGGGGG<FGGGGGFFGGGGGGGFGGGGGGGGGGGGGGGFGFGGGGGGGGGGGGGGGFGGGGGGFGGGGGGFGGGGGGGGGGGGGGCGGGGGGGGGGGGGFGGGGGDGFGGGGGGEFGFGGGGGGFFFFGFDGGGGGGGGGGGGGGGGGGGGGGGG=G?DFGGGGGFFFGD>GGGGDCGGGC=FGGGGGGGGGFGGGGGGGGGGGGGFCGGCGGGCFGEECEGFGFGGFGGGGGGGFFCGGEGCFFGGGGCCCEGFDDCECEED2CCFGGGGGFGGGFCE=EGDGGGGGFFFAEEFFFGFGGFFGFFGGGGFCGFDGFCGGF9GDGDGFFGFGGGGEDFCEFFGCGGFGGGGGGGGGFCFGEGGF@@FFFF8FFFFFDGGGGGGGGGGEFFFGEGGGGGGFCEFEEGGFAGGGFFEC,GGGECCCCCC
@QDCR 50
TGAGGAATATTGGTCAATGGACGAGAGTCTGAACCAGCCAAGTAGCGTGCAGGATGACGGCCCTATGGGTTGTAAACTGCTTTTATAGGGGAATAAAGTGAGTCTCGTGAGGCTTTTTGCATGTACCTTATGAATAAGGACCGGCTAATTCCGTGCCAGCAGCCGCGGTAATACGGAAGGTCCGGGCGTTATCCGGATTTATTGGGTTTAAAGGGAGCGTAGGCCGGAGATTAAGCGTGTTGTGAAATGTAGACGCTCAACGTCTGCACTGCAGCGCGAACTGGTTTCCTTGAGTACGCACAAAGTGGGCGGAATTCGTGGTTTAGCGGTGAAATTCTTAGAGATCACGAAGAACTCCTATTGCGAAGGCAGCTCACTGGAGCGCAACTGACGCTGAAGCTCGAAAGTGCGGGTATCGAACAGGATTAGATACCCT
+
FGGGGGGGGGGGGGGGGGGFGFEGGGGFGGGGGGFFGGGCFG9CEFGGGGGGGFGGGFFG:@CDD@FFF=FFGGFGGFGG,CF@FGFFGEECGDDFGDGFGF<BEFFEDFGGGC@DGGGGFGAEEFCGFGGGFGFFFFGDEBCCGEE893;,B8D7F>D>FFGGGGGD4@>;D3@CC:FG;G9FEG>:F83CFCFEFEGFACCEF1GFA<FFCFF78/B:;E5?4:8GGGC=C@EFEGCGFFC==,FDFCFGGEGF<GGGGFFC@=>C#9C<CGE@>FGFGFFA:8,,FF9AFGFF@,874,F<FEF7=<F?F8FGGFGFF,+EECEFC?FFFGF9GFDF69A8CDDGE,GFGFEC<<,DGFGGFF<FAGFGE<E9EE:6+GF<FEEGGGCGGGGGDCFFCEGGGCEGGGFFGGFFB9DGGFFDC,F<CC,CCCCC
@QDCR 61691
TGAGGAATATTGGTCAATGGACGAGAGTCTGAACCAGCCAAGTAGCGTGCAGGATGACGGCCCTATGGGTTGTAAACTGCTTTTATAAGGGAATAAAGTGAGTCTCGTGAGGCTTTTTGCATGTACCTTATGAATAAGGACCGGCTAATTCCGTGCCAGCAGCCGCGGTAATACGGAAGGTCCGGGCGTTATCCGGATTTATTGGGTTTAAAGGGAGCGTAGGCCGGAGATTAAGCGTGTTGTGAAATGTAGACGCTCAACGTCTGCACTGCAGCGCGAACTGGTTTCCTTGAGTACGCACAAAGTGGGCGGAATTCGTGGTGTAGCGGTGAAATGCTTAGATATCACGAAGAACTCCGATTGCGAAGGCAGCTCACTGGAGCGCAACTGACGCTGAAGCTCGAAAGTGCGGGTATCGAACAGGAGTAGATACCCT
+
@FF?GGGGGGGGFFGFGGG8FFCFEC@EFGAFFGCFGGGGGC@EEC:FGGFGGDGFGFGCEFC<C<CEGGG7FGGGCGG?FGDFFGGGGGF4?FGGGGGGGGGG?FGGGFEFFE?,EA:,AFFFGGFGGGFFGFFFFDFGG+C>C7=<FD;EFC@FDFGGDF<ACC=74A38AFGDE:ECDCCGGGCEGFC8F<CC<FDECCBGEFEFGFCFCFFCCEGGGGCF;-FCGGG:CDEC>GFCGGGGCFFG8FCFFGGCFCEFBFE9GFGGFFGGGGGGGECDGGGGGGD8FGGGGFGEGFF<FFDFB+GGF8FGGFGEE?GGGGGGGGGGFFGGFCF8FFFFCFCFCCE79E<GFEF@CGGEDGGF9FFGFCGEFFGGGFGEDGGEC9GFF;GEFAGGGEB8@@GGGGGFF7GGGGGGGGGGGGDE@<GGGEF@8@C<
@QDCR 52
TGGGGAATATTGCACAATGGGGGAAACCCTGATGCAGCGACGCCGCGTGGAGGAAGAAGGTCTTCGGATTGTAAACTCCTGTTGTTGAGGAAGATAATGACGGTACTCAACAAGGAAGTGACGGCTAACTACATGCCAGCAGCCGCGGTAAAACGTAGGTCACAAGCGTTGTCCGGAATTACTGGGTGTAAAGGGAGCGCAGGCGGGAGAACAAGTTGGAAGTGAAATCCATGGGCTCAACCCATGAACTGCTTTCAAAACTGTTTTTCTTGAGTAGTGCAGAGGTAGGCGGAATTCCCGGTGTAGCGGTGGAATGCGTAGATATCGGGAGGAACACCAGTTGCGAAGGCGGCCTACTGGGCACCAACTGACGCTGAGGCTCGAAAGTGTGGGTAGCAAACAGGATTAGATACCCT
+
CFGGGGGFGGGGGGAFGDGGGGGGCGGGGGGGGGGGGGGGGG@FCGGGGGBFDEGFEGFGGGGGADE+CEGFF<FCFGGGGCFGEFGGFGFFF<BEFGFGGGGGGFF?FFGGGCD=CFF9F<FFFGGGGFGGGCFG<AFGFGGF@EGG:CEF<>>@ABG5FGGG9BFCFGGEF>8E:2FF;4,8BFFCACEFF=GGEFG>FEEEEG*?GGFFEA:<24<6<EC9C9BCDEC=GGG><GGGFD=G:8FGG>7,39GECFCFFGGFG@8EFEDF,81:D9D2E?:FC+F7>FF,88GGGEEGFEC8+B7EGGGF?FB+:5<FF+@C@GEDC,E9CGGFGFC+6,GGGDGEDDF?GE<FCEF8GFCEEFGGGFCGGGFF@FDGGFE,F@CFGGFC<F9AFAFFGFGGF9FGGGFCCCCC
@QDCR 53
TGGAGAATATTGCACAATGGGCGCAAGCCTGATGCAGCGACGCCGCGTGCGGGATGACGGCCTTCGGGTTGTAAACCGCTTTTGATCGGGAGCAAGCCTTCGGGTGAGTGTACCTTTCGAATAAGCGCCGGCTAACTACGTGCCAGCAGCCGCGGTAATACGTAGGGTGCAAGCGGTATCCGGAATTATTGGGCGTAAAGGGCTCGTAGGCGGCTCGTCGCGTCCGGTGTGAAAGTCCATCGCTTAACGGTGGATCTGCGCCGGGTACGGGCGGGCTGGAGTGCGGTAGGGGGGACTGGAATGCCCGGTGTAACGGTGGAATGTGTAGATATCGGGAAGAACACCAATGGCGAAGGCAGGTCTCTGGGCCGTTACTGACGCTGAGGAGCGAAAGCGTGGGGAGCGAACAGGATTAGATACCCT
+
,EF<EEFGGGGGGFGGGGGGFGGGGGGGGGGGGGGGGGEGDGGGGGGGGGFGGGGGGGGG+C7FFGEGFDEEDDGAF@C:CFGCFGGFEGDCCFGGGF=EGGGE<CDG,CFGCFFECFGGGGGGAF@FGGGGGGGGCD?CF:C<FFGGCG>CGGG*CF99<F:ACE7,<BFFF7@*;;8>A<08C8(CFFCGGFE8@@CE<C>8>E5/CE6:8::C=*:C2E3EG=-2B6GGFF?GCGGF@F;C<8<7CEC<@:6*ECFECFC797GEF7FGED@F3FDGE>F7EDD>>+?8,E,EFDGFEC+G@DGGF@C=4FFCGFCAE,DFF<;EDF7FC,<GGGGF@GGGFFC>GGGGGF<GE<F@DF?FDGEFCEFEFGC>GFGGGGFCGF7GGGGGGGGGFCGGGGEGGGGGGGGGGGGFFGCA8CC
@QDCR 54
TAGGGAATCTTCCACAATGGACGCAAGTCTGATGGAGCAACGCCGCGTGAGTGAAGAAGGTTTTCGGATCGTAAAGCTCTGTTGATGGTGAAGAAGGATAGAGGTAGTAACTGGCATTTATGTGACGGTAATCAAACAGAAAGTCAAGGCTAATTACGTGCTAGCAGCCGCGGTAATACGTAGGTGGCAAGCGTTGTCCGGATTTATTGGGCGTAAAGCGAGTGCAGGCGGAAAAATAAGTCTAATGTGAAAGCCCGCGGCTTAACCTGGGAACTGCATTGGAAACTGTTTGTCTTGAGTGCAGAAGAGGAGAGTGGAACTCCATGTGGAGCGGTGGAATGCGTAGATATATGGAAGGACACCAGTGTCGAAGGCGGCTCTCTGGTCTGCAACTGACGCTGAGGCTCGAAAGCATGGGTAGCGAACAGGATTAGATACCCT
+
FDF,8,;6CEFEFGCEG@EFGGG++C:FCEFGDFFCFFGGFG7+@CGGGE:@FFA,::C<EF,CECG,?@@=,C<ECFCFCFG,,<EA<EE9<5:,:4,,E<?<FF9FFF9FF<,,8A<E<,57@FCCB>BCGD=,C<FFGF8<DF9>,8=F8,7CF:BAD+3FCFCFF:C*3596,@:6>C:<>>?DF67>FC75<32<<<<2*AF-FFE>,F@E=<CE8;#418=4EGGGGGG,,:CFC;=;@CFD?DD<CE<2#=EF@>8GFBC-1G=C:>4A@A<<A<DGGFAF,4B8FFEFB9EFGFAFFFFA,,?A,CEE?B9,EA,A,FA8+6:+=C,AC?,7=<6,GGFFAC,GGGGGGF<FF@CE7F8,EF@GGGCFF6C;,@,F<,DFE,CEGEFCEE8FCEC8,,7FDF9GECEGGEFFECGGGCFGFE<C,F6,CCCC<
@QDCR 55
TGAGGAATATTGGTCAATGGACGAGAGTCTGAACCAGCCAAGTAGCGTGCAGGATGCCGGCCCTATGGGTTGTAAACTGCTTTTATAAGGGAATAAAGTGAGTCTCGTGAGTCTTTTTGCATGTACCTTATGAATAAGGACCGGCTAATTCCGTGCCAGCAGCCGCGGTAATCCGGAAGGTCCGGGCGTTATCCGGTTTTATTGGGTTTAAAGGGAGCGTAGGCCGGAGATTAAGCGTGTTGGGAGATGTAGACGCTAAACGTCTGCACTGCAGCGCGAACTGGTTTCCTTGAGTACTCACAAAGGGGGCGGAATCCGGGTTGTGGCGGTGAAATGCTTAGATAGCACGAAGAACTCCGATTGCGAAGGCAGCTCACTGGAGCGCAACTGACGCTGAAGCTCGAAAGTGCGGGTATCGAACAGGATTAGATACCCT
+
@FGGGCFGGFGGGFCEFGDGGFGGEGGGGFGGGGGGGCGGGGGGFFFFGDGCFEGG,C@CGGGGGGGGGGGGGGFGGGGGGGGGGGGGGGGGGGGG9FGGF=FFGGF@FFEGGGGGGGGGCFFGGGFGGGGGGG9CBA@,4DFCGGGGGGGG<>8@+=FFD@CF@EFGDGEG,F<7*>:<EC>@7FFEEG**<:*:*<*F6<+?B6>C64<BC@<*CE=CE=C9988,CECC7@FGCA:C>9#5<#9>CGF+:C,CC8>AF3'.@AFGFFCC@E0GGGGFD>CGGGGGGF<GEFDFF;8C,5A=@+GF?,FA+B+4++CFA=GFC>,ACGF<GFFFFC,=?FEB,,<CGGEF?F@7B,C,+GFDCEFC,,<C<GFFC,EEF:+9ACECCGGFGFGGCFCC8EGGFECFC>GGGGGGGGGGGFEGGGE<C,DCCA8@
@QDCR 65828
TGAGGAATATTGGTCAATGGACGAGAGTCTGAACCAGCCAAGTAGCGTGCAGGATGACGGCCCTATGGGTTGTAAACTGCTTTTATAAGGGAATAAAGTGAGAGTCGTGACTCTTTTTGCATGTACCTTATGAATAAGGACCGGCTAATTCCGTGCCAGCAGCCGCGGTAATACGGAAGGTCCGGGCGTTATCCGGATTTATTGGGTTTAAAGGGAGCGTAGGCCGGAGATTAAGCGTGTTGTGAAATGTAGATGCTCAACATCTGAACTGCAGCGCGAACTGGTTTCCTTGAGTACGCACAAAGTGGGCGGAATTCGTGGTGTAGCGGTGAAATGCTTAGATATCACGAAGAACTCCGATTGCGAAGGCAGCTCACTGGAGCGCAACTGACGCTGAAGCTCGAAAGTGCGGGTATCGAACAGGATTAGATACCCT
+
9EGGGGGGCFFGGGGFGG9FGGGGFCGFGGGGGGGGGGGGGGCGGGCFGGGGGGGGGGGGGGGGG8?,EFGDEFFEGFCCEAFGGFGGGGGGGGFADCFGGFG8FFGECFGGGCAFF,@FFF<FGCFGGGGF<,,8<F<FED(>FGGGG9;F@ECEGCFGGFGGFBEC>GD?)?FFEFC7?FBFFFCGFEGGGCFGGGC;<:EFAF1<FGFGFGGFGEGGED8CFE?EGC?ECGFGCFEGGGGGCB<GGFFF>B4<CGGFFGGFF7CFFGGEFEFCC?ACGGGFD<F@FCB<?GGEEE@GFCGGGGGGFA99GGGGFFF,GGE@GGFCGFFEDGGFACDGGFGGEFGGEFACFGGGGDFEGEF@FFDFF8GGGFFFGFGGGEEGEFCEEF;GGGGGGECC,,FGGDGFB7ECGGGGGGGGGGGGGFGGGDGCCCCC
@QDCR 57
TAGGGAATCTTCGGCAATGGGGGCAACCCTGACCGAGCAACGCCGCGTGAGTGAAGAAGGTTTTCGGATCGTAAAGCTCTGTTGTAAGTCAAGAACGAGTGTGAGAGTGGAAAGTTCACACTGTGACGGTAGCTTACCAGAAAGGGACGGCTAACTACGTGCCAGCAGCCGCGGTAATACGTAGGTCCCGAGCGGTGTCCGGATTGATTGGGCGTAAAGCGAGCGCAGGCGGTTTGATAAGTCTGAAGTTAAAGGCTGTGGCTCAACCATAGTTCGCTTTGGAAACTGTCAAACTTGAGTGCAGAAGGGGAGAGTGGAATTCCATGTGTAGCGGTGAAATGCGTAGATATATGGAGGAACACCGGTGGCGAAAGCGGCTCTCTGGTCTGTAACTGACGCTGAGGCTCGAAAGCGTGGGGAGCGAACAGGATTAGATACCCT
+
FDFGGGGGGGGGG7FFGGGGFGGGGGGGGGGGGGGGGGFGCF7FGGGGGGG<FGGGGGGGCE?FF=F7=CC?=F@,E,?F9FFE<FAF9BEGGGEEFF=FDA?FECCEF7D9<=FD,?<FC<FFA<FCGEDFA=@FG8DFF@CD,>FC<*@<<34>;FCC:@FEFE,FFE<@FC1<CC:,32,=;2?+4*F7FF:=CE8CC*****+,<<6/8C5*:*3:8*:CE/#:;,>C88@8CF;:FFG=@GGGG<=78@CF?A@DDFF(FGFGBF8C=:FDD/;E7C:CCGGGFF@C,FECGFFFGFE8GGF@GF?=<GGGFGGGF?9,FGGGEGGGGGGAGGGGGGFGFGGE,C,,=C,GFEF@+F@E,F7GCGDF+CF@DF6,EEA@F,<FE6<GGGGGGGGGGGGFE8GGGGGGGGFFD@,:DGGGGFFEGFGGGF<GCCCCC
@QDCR 55315
TGAGGAATATTGGTCAATGGACGAGAGTCTGAACCAGCCAAGTAGCGTGCAGGATGACGGCCCTATGGGTTGTAAACTGCTTTTATAAGGGAATAAAGTGAGCCTCGTGAGGCTTTTTGCATGTACCTTATGAATAAGGACCGGCTAATTCCGTGCCAGCAGCCGCGGTAATACGGAAGGTCCGGGCGTTATCCGGATTTATTGGGTTTAAAGGGAGCGTAGGCCGGAGATTAAGCGTGTTGTGAAATGTAGACGCTCAACGTCTGCACTGCAGCGCGAACTGGTGTCCTTGAGTACGCACAAAGTGGGCGGAATTCGTGGTGTAGCGGTGAAATGCTTAGATATCACGAAGAACTCCGATTGCGAAGGCAGCTCACTGGAGCGCAACTGACGCTGAAGCTCGAAAGTGCGGGTATCGAACAGGATTAGATACCCT
+
@FFGGGGG,EFGDFEFGDFGGFGGGGGGGGGGGGGGGGGGF@,FGGGGGGCFGDGGGGGDCFFF<EFECFCEEGFGGFGDEFGGC,EEFGG@EFCFFFFFGGF8AFEGGGCFF?FCEEGFD<CEFGCE<EFCFD<@?EFGFCECC=FDFC,DDDCGGCF7DFGGCEGGCCCF;FGG7CFF<FGFEFCC<:=7FBA=:/2<<FFEGGDBFC<CFF5GGGFCCECC8BCCC>?FGCEEB>GFGGGGF@<C/:@C+FFD:GFF>D39=@CGGGGGGGG>B>DFGEFCF,A,GFDAFC4++=,A,,?,EFCEFFF9FDC+>GDGGGF:EC?,GGGGGGDC,EF9FFGFFEDDEDBFFB8-@6,>ECGGGGGFFE@@9FGFGGFEGGDFFGGGGGGGGFAGGCGGGGGGFCCCCCGGCF<,CFFGGGGFEAF<FGFCCCCC
@QDCR 59
TGGGGAATATTGCACAATGGGCGCAAGCCTGATGCAGCGACGCCGCGTGAGGGATGGAGGCCTTCGGGTTGTAAACCTCTTTTGTTAGGGAGCAAGGCACTTTGTGTTGAGTGTACCTTTCGAATAAGCACCGGCTGACTACGTGCCAGCAGCCGCGGTAATACGTAAGGTGCAAGCGTTATCCGGAATTATTGGGCGTAAAGGGCTCGTAGGCGGTTCGTCGCGTCCGGTGTGAAAGTCCATCGCTTAACGGTGGATCTGCGCCGGGTACGGGCGGGCTGGAGTGCGGTAGGGGAGACTGGAATTCCCGGTGTAACGGTGGAATGTGTAGATATCGGGAAGAACACCAATGGCGAAGGCAGGTCTCTGGTCTGTAACTGACGCTGAGGTTCGAAAGCGTGGGTAGCAAACAGGATTAGATACCCT
+
CFGGDEEGGGGGGGGGGGGCFGGGGGGGGGGGGGGGGGFGGGGGGGGGGCFGGGGGGGGGFGGGFGGGGGEFGGGGCFGGGGGGGGGGGGGGGGGFFDGGFCGEGGGGGGGGGGGFCFGFFFGGFGGFGGGGG?GGGGGGGGG,GGGGGGGGGGDEGGCCCFGGGGGGGGGGGGGGGGGGGGGCCFCGGGFFGEFGGGFFEFFGGDGGG;8?EGEGGDEEGGGGEEEGGGGGGGGGGCAFGGGE>EFGDFFGGFF@6F:CC?DGDGGGEEGGGG7E@CD=GEECGGEGFGFF8GFAE<FFGFFGGGGGEGGFEFEFGGGFAGFGGFFGF;9GGGGGGGGGFFGGGGGFCGDGGGGGGGGGGGDF8GGGGGGDCGGGGGGGGGCGGGFGGGFGDCGGGGGGGGGGGGGGCGGGGGGGCFE@GCCCCC
@QDCR 60
TGGTGAATATTGCACAATGGGCGCAAGCCTGATGCAGCGACGCCGCGTGAGGGATGGAGGCCTTCGGGTTGTAAACCTCTTTTATCGGGGAGCAAGCGAGAGTGCGTTTACCCGTTGAATAAGCACCGGCTAACTACGTGCCAGCAGCCGCGGTAATACGTAGGGTGCAAGCGTTATCCGGAATTATTGGGCGTAAAGGGCTCGTAGGCGGTTCGTCGCGTCCGGCGTGAAAGTCCATCGCTTAGCGGTGGATCCGCGCCGGGTACGGGCGGGCTTGAGTGCGGTAGGGGAGACTGGAATTCCCGGTGTAACGGTGGAAGGTGTAGATATCGGGAAGAACACCAATGGCGAAGGCAGGTCTCTGGGCCGGTACTTACGCTGAGGAGCGAAAGCGGGGGGAGCGAACAGGATCAGATACCCT
+
EED@D@FFGGFFGGGGGGGGGFFGDCBFFGGGGGFGGGGBFGC@CEEGGFEGGGGG7FFE7FGGGGCFECFGG<FEGFFGFFCEFAFGCDGGGGGG<BC>CFGG,@FDBDGGGDGFFFDDBDGFFFC7:FGCFFGFF<F@FGGGG,>>C8CC:=E<,@CCFEA@CCFCA7CFFGGGFFG7C**1?AF9:CEFG>>:8FFEEC8C:CGDGGDGED>CC*::8?*?5**/*5:E7/CCFCFGGGGGF4EG=:C<@8>FGFE@D:@0FC58>@@/D3;+63FEF>EEF=:A,E9:,,,DE8,GEFCGGECFBCF:8F9,B,9,,,<<A<@=8,,,<,C<,,E=6:,9CBC:7C,CC<AFC,<<C<,F@DDCE,ACCB,@:GFFE,GGGEFE6,+CF@+;FEGGGGDA<A<FEFFC<<<?C<B,9
@QDCR 61
TGAGGAATATTGGTCAATGGACGAGAGTCTGAACCAGCCAAGTAGCGTGCAGGATGACGGCCCTATGGGTTGTAAACCGCTTTTATAAGGAAATAAAGTGAGTCTCGTGAGACTTTTTGCATGTACCTTATGAATAAGGACCGGCTAATTCCGTGCCAGCAGCCGCGGTAATACGGAAGGTCCGGGCGTTATCCGGATTTATTGGGTTTAAAGGGAGCGTAGGCCGGAGATTAAGCGTGTTGTGAAATGTAGACGCTCAACGTCTGCACTGCAGCGCGAACTGGTTTCCTTGAGTACGCACAAAGTGGGCGGAATTCGTGTTGTAGCGGTGAAATGCTTAGATAGCACGAAGAACTCCGATTGCGAAGGCAGCTCACTGGAGCGCAACTGACGCTGAAGCTCGAAAGTGCGGGTATCGAACAGGATTAGATACCCT
+
FGGGGGGGGGGGGGGFGGGGGGGGDGGGGFGGDGGGGGGGGGGGGGEGGGGGCEGFEFGGGGGGGGGGGFGGGGGGG,FGGGGGGGGGGG=FGGFFGGGGGF9FGGGGGGGFGGGGFDDFGGGGEEFGGFFFGGGGGGGGEFGGGGGGCCFFGGGGGC?GGGGGGDFE<CF4EGGG5FEFE9FFGGGGEGEFGDG?FGGA<<<GDGFCC2CFF@F7ECCGEGC?GFCG<EFFGFDFGCECFG<DFCECFF>@+<CFE>D@CCF>FFF?FFGEFGFF>GFF>A=EGGGCFFGFFEGCCGGFA9GFGGGGGFDFFGGF?7A=,FFC@:=FE<9GFFGGEFF;E,,,,GGGGFFCGGFB7D8E:FF@9GFFGGGFGFGGGGGGCCGGGGFFF;CGGGGGDGGGGGGGCCCGGGGGGFFGGGGGGGGGFGGFEGFA@8CC
@QDCR 62
TGAGGAATATTGGTCAATGGACGAGAGTCTGAACCAGCCAAGTAGCGTGCAGGATGACGGCCCTATGGGTTGTAAACTGCTTTTATAAGGGAATAAAGTGAGTCTCGTGAGGCTTTTTGCATGTACCTTATGAATAAGGACAGGCTAATTCCGTGCCAGCAGCAGAGGTAATACGGAAGGTCCGGGCGTTATCCGGATTTATTGGGTTTAAAGGGCGCGTAGGCCGGAGATTAAGCGTGTTTTGAAATGTAGACGCTCAACGTCTGCACTGCAGCGCGAACTGGGTTCCTTGAGTACGCACAAAGTGGGCGGAATTCGTGGTGTAGCGGTGAAATGCTTAGATATAACGAAGAACTCCGATTGCGAAGGCAGCTCACTGGAGCGCAACTGACGCTGAAGCTCGAAAGTGCGGGTATCGAACAGGATTAGATACCCT
+
,CCFGGGFGGGGG9FCFFGGGGGGGGGGGGGGGGCGGG9FGFFDGGGGGGGGGBFGGGGG7FFFGDFGDEEFFFFCGF9ECEE=DGFFFGDEFFCFGC<AC,:C9?FFFGG@+<8E9FGFFG9,BED<FGGGGGCFCGGF8,:++<8BF9;F83>@F<<>:=F,,>+BDFC9FGGG>CFD,3@FEG;GGDE@@;EC>>8,4BF=F<:CF5C;<>:#:*@=E>CCFGG=FFFCEC??DGFD@#D@@7;@*@8@?C=,>D>FGC@8,/@:3969FF?6@&F9D.@C#B<GFCFAE:@+C@,AC?,?F?7C:,,AB,C>FA@DGFGGEEFFAF99FEE8B<CCEDDFC9<<GDFE<C7EF7@CGGGFEEC,,C<CFGGGFCFC@BBF@FCF7FB:CAE<,+EDCF9GGGFCF@8E@,9GGF,DF<EGGGGGFFCC@BA-
@QDCR 63
TAGGGAATCTTCCACAATGGGCGCAAGCCTGATGGAGCAACAACGCGTGAGTGAAGAAGGGTTTCGGATCGTAAAGCTCTGTTGTTGGAGAAGAACGTGAGTGAGAGTAACTGTTCACGCAGTGACGGTATCCAACCAGAAAGTCACGGCTAACTAAGTGCCAGAAGCCGCGGTAATACGTAGGTGGCAAGCGTTATCCGGATTTATTGGGCGTAAAGCGAGCGCAGGCGGTTGCTTAGGTCGGATGTGACAGCCTTCGGCTTAACCGAAGCAGTGCATCGGAAACCGGTCGACTTGAGTGCAGAAGAGGACAGTGGCACTCCATGTGTAGCGGTGGAATGCTTAGATATATGGAAGAACACCAGTGGCGAAGGCGGCTCTCTGGTCTGCAACTGTCGCTGAGGCTCGAAAGCATGGTTAGCGAACAGGATTAGATACCCT
+
,ECFCFFFFFGGGGGFEAEFFF@EGGG8,CC8,CEFD@CFCF,,@CCG@FE,CEGDEFGC>FFGCEE,?@F,EDFED9EFCEFGGFGGFGFAEE,:4BD,BAECFFF,C?FGGEB,EFFFFFFFFDB@?F7?FFD>BBFC8>DD,E9C7C6FG7,,,,,,,,@<3@C@F@FE*>C*,7>*2?CF@FGFFGGG<C*A7<8=:CFFF&<FFFFF<8<1CGFGD>GG5B0EE5E?F:FA?40@00%,/AFFD@#DC*7F<C>E3F<8CFGGE@8'>C98<ADB>*<D@7B>@++5:<B?=,B,,C,CCEE,GGGFCDA,<,FB,8F@GFEF@=84,<F,,?9F<B<CF<<GFFFF<9E9CF=CCCCAE@B,<EB,+F7A<CFCF8FC<GCE9GEC+@7+@,A<C,+@F6C?,C9FEFC,;+C:7BFCFGDCF@;<<FE@,BAA-
@QDCR 55686
TGAGGAATATTGGTCAATGGACGAGAGTCTGAACCAGCCAAGTAGCGTGCAGGATGACGGCCCTATGGGTTGTAAACTGCTTTTATAAGGGAATAAAGTGAGTCTCGTGAGGCTTTTTGCATGTACCTTATGAATAAGGACCGGCTAATTCCGTGCCAGCAGCCGCGGTAATACGGAAGGTCCGGGCGTTATCCGGATTTATTGGGTTTAAAGGGAGCGTAGGCCGGAGATTAAGCGTGTTGTGAAATGTAGATGCTCAACATCTGAACTGCAGCGCTAACTGGTTTCCTTGAGTACGCACAAAGTGGGCGGAATTCGTGGTGTAGCGGTGAAATGCTTAGATATCACGAAGAACTCCGATTGCGAAGGCAGCTCACTGGAGCGCAACTGACGCTGAAGCTCGAAAGTGCGGGTATCGAACAGGATTAGATACCCT
+
DGGGGGGDGGGGGFGGGGGGGGGGGGGFGGGGGFGGGGFFFGCFGGGGGGGGGGFFAFECFFEFG8CE<FEFGGGGGGGFGGGGGGGGGGFGGGGGGFGGGGFCFGGFGGGFGGFGCGCGDFFFG,B<FGC<EFAFGGGG?FGEDGGG92=EGGFC@FDFEGGGGGGGGGG,@FFGGG:@:FFEGG;FF>ECFCE?F?<D;GFFGGGFFC<FGGGGGGEGEEG@FGGCFC>4CFGGGGGGGGGEFAEDFGGGGFCGFC@C:GFGGGGGFGGGGFFFFFDCGFFGGGGGGGGGGC@F@,4,FEGFGGGGEF9GGFGFB7FFGGGGGGGFFCGFCFGGGGGFAFB,EGGFGGGGEB>CGGF@GGGGFGGGGGGGFE9GGGFFCGGGGGGGGEEGGGGGGGGGGGGGFCEGFDGFGGGGGGFEGEFFF6@CFFGCCCCC
@QDCR 75791
TGAGGAATATTGGTCAATGGACGAGAGTCTGAACCAGCCAAGTAGCGTGCAGGATGACGGCCCTATGGGTTGTAAACTGCTTTTATAAGGGAATAAAGTGAGCCTCGTGAGGCTTTTTGCATGTACCTTATGAATAAGGACCGGCTAATTCCGTGCCAGCAGCCGCGGTAATACGGAAGGTCCGGGCGTTATCCGGATTTATTGGGTTTAAAGGGAGCGTAGGCCGGAGATTAAGCGTGTTGTGAAATGTAGACGCTCAACGTCTGCACTGCAGCGCGAACTGGTTTCCTTGAGTACGCACAAAGTGGGCGGAATTCGTGGTGTAGCGGTGAAATGCTTAGATATCACGAAGAACTCCGATTGCGAAGGCAGCTCACTGGAGCGCAACTGACGCTGAAGCTCGAAAGTGCGGGTATCGAACAGGATTAGATACCCT
+
B@CBFF8FCCFFFFECGGGCGGGGFGGGGFGGGGGGGGGG@FEFGGGGGDFEF,,EE<@:6CC@,<FD@E:FFFGCFACFFCFFGEGGGDFGGEGGGGGFF<FFDGEFFGEFG8EDFFGGGGFFGFFGG<<FABFAG9FF,B7>B:==ECD,BFF=F<FFDDCAFGGG@F8;@FDEGGG.2?DFGGGGGGG>G,=C*<<?-<*EBFCCGGGGGGFCC<5*;C;C;FC*C=C;;<FC>GECGGE@9<GF><CF@C>/+#>GGFFF@3,,8F<5++@+7D<?@D@CFF<<FEFFCGCEGF6,BCA,GGGGGGGEECGEBB+DGGFCGEFCGFE9EGEDF9FFEFGGGGFCCGFFC6>-GGFCGFFFGCGGGFFF9GEFCFFF@GCFEFECGGGFGGFGFFGGGGGFGGGFB@8GGGGF@GFCCFFEFFAGGCFC@@CC
@QDCR 66
TAGGGAATCTTCCACAATGGACGCAAGTCTGATGGAGCAACGCCGCGTGAGTGAAGTAGGTCTTCGGATCGTAAAACTCTGTTGTTAGAGAAGAACACGAGTGAGAGTAACTGTTCATTCGATGACGGTATCTAACCAGCAAGTCACGGCTAACTACGTGCCAGCAGCCGCGGTAATACGTAGGTGGCAAGCGTTGTCCGGATTTATTGGGCGTAAAGGGAACGCAGGCGGTCTTTTAAGTCTGATGTGAAAGCCTTCGGCTTAACCGGAGTAGTGCATTGGAAACTGGAAGACTTGAGTGCAGAAGAGGAGAGTGGAACTCCATGTGTAGCGGGGAAATGCGTAGATATATGGAAGAACACCAGTGGCGAAAGCGGCTCTCTGGTCTGTAACTGACGCTGAGGTTCGAAAGCGTGGGTAGCAAACAGGATTAGATACCCT
+
GGGGGGGGGGGGGGGGFGGGGGGGGGGGGGGGGGGGGGGGGGGGGGDGG,BFGGGGGFFFGGDGGGGCCGGGGAFGGGGFFGG9FGFGG9FGFGGGGGEGG7FFGGC<FGGGFFFAFFGGGGGGGGGDGGGGGGCFGFFFFGGGGFGCDEGGFFGGGGGFFDDDGFGFC@>@<CF<07@GG@DFFFG=GFGDD;FEFGF@FGGFF:<FCFGGC8C>ECFGGGGG>C@=/FEFGCFGGGG@:7AFCEE:FCFCGGGGF@FEGG:FGGGGGGGFGB-D<CGF9F<GGGF9GFDFE?,GFDA,C?GGGGFDGF?FFGGFGDEEFB,FGFEC7GFCFF9GGFGFGFGGGFFGFGF9GFGGFGGDEE,DGGF@7GGEGGEEC:<8GGGGGGGGGFGFCGFCEEFGFFGGGFCGGGGGGGGGGGFFGGGGGGGGGGFACGGGCCCCC
@QDCR 61860
TAGGGAATCTTCCACAATGGACGCAAGTCTGATGGGGCAACGCCGCGTGAGTGAAGAAGGTCTTCGGATCGTAAAACTCTGTTGTTAGAGAAGAACACGAGTGGGAGTAACTGTCCATTCGATGACGGTATCTAACCAGCAAGTCACGGCTAACTACGTGCCAGCAGCCGCGGTAATACGTAGGTGGCAAGCGTTGTCCGGATTTATTGGGCGTAAAGGGAACGCAGGCGGTCTTTTAAGTCTGATGTGAAAGCCTTCGGCTTAACCGGAGTAGTGCATTGGAAACTGGAAGACTTGAGTGCAGAAGAGGAGAGTGGAACTCCATGTGTAGCGGTGAAATGCGTAGATATATGGAAGAACACCAGTGGCGAAAGCGGCTCTCTGGTCTGTAACTGACGCTGAGGTTCGAAAGCGTGGGTAGCAAACAGGATTAGATACCCT
+
FGGGDGFGGGGGGFG8FFCEFGGGGGGGGGG,EFG@GGGGGGGEGGGGD>FFCFFFGGGGGDAGGGGEGGGGGGFGGGGGGGGGGGGGF9?FFFEGGFGEGGGGGGG@FGGGGGFFDGFGCEFGGGGGGGGGGG9FFF?EFGGGGDG:FGGGGGGCGGECG7FFGFGGGGGGGGGE2@@FEFE<GCFEFF8FFGGEGGG:FFGDFGC>BFCFEEFFFFFEEFCFEG>>EFEGEGGGFGFGGFG<@@FFGGGGFGGGGG@<8GCBC?FEFA>CF?DFBFG?F@9?B9F<A,,9EF8DE4=9GGGGGFEA8CCGGE9EDFB?,8FEGGDF7EGFGGFEC=:CF<F9FE;FFFF,GFGGGFFGEDFGF8@@7FCDGGGGGGGGGEGCEFFFGGFCCGGGEFCGFAFE8FGCF@EF:@<GGFCFE<FGGGGGGGDDGF@?CCCCC
@QDCR 68
TAGGGAATCTTCCACAATGGACGCAAGTCTGATGGAGCAACGCCGCGTGAGTGAAGAAGGTCTTCGGATCGTAAAACTCTGTTGTTAGAGAAGAACACGTGTGAGAGTAACTGTTCATTCGATGACGGTATCTAACCAGCAAGTCACGGCTAACTACGTGCCAGCAGCCGCGGTAATACGTAGGTGGCGAGCGTTGTCCGGATTTATTGGGCGTAAAGGGAACGCAGGCGGTGTTTTAAGTCTGATGTGAAAGCCTTCGGCTTAACCGAAGTAGTGCATTGGAAACTGGAAGACTTGAGTGCAGAAGAGGAGAGTGGAACTCCATGTGTAGCGGTGAAATGCGTAGATATATGGAAGAACACCAGTGGCGAAAGCGGCTCTCTGGTCTGTAACTGACGCTGAGGTTCGAAAGCGTGGGTAGCAAACAGGATTAGATACCCT
+
FGGGGF?FGFGGGGGGGGGFGGGECGCGFDEFGFFGGGGGGCEGGGGGGFGGGFCFGGGG<CFFGGE,CEG=FEDGFFGGGGGFGGAFGGGGGGGGGAF,EB+CFGFGGGGGGGG,CCE,<5EEEFGGGG?,5EE<FDF<DF@FFFAFGDGEGGGGGGGGGGG,@FFGGGCGGGGGGGGG?@FGGCCD7FFG.+FEE=GGGGCGFFGFFGFCGGGDGF+;@5C:CCB=<GF@#F:GBC3GF@DGGGFCCGGGGFFGCF<EGF7=FCED1F@=BDDCGEFCFCGCEF9FE,GFEE<CCFEFFFGGE,GFE?<8FGFF<B4FE4,,9CDDFGGEGGGGGDGGGGFF;9DGGGGGGGGGFGGGGFGGGEGFBF@C6FGFCFC?GGGGGGGGGGGGGGF;:,FGGGFC<GGGGF@C@-9GFEGGFE,GGGFGFF<GGFFF@8CC@
@QDCR 69
TGGGGAATATTGCACAATGGGCGCAAGCCTGATGCAGCGACGCCGCGTGCGGGATGACGGCCTTCGGGTTGTAAACCGCTTTTGATCGGGAGCAAGCCTTCGGGTGAGTGTACCTTTCGAATAAGCACCGGCTAACTACGTGCCAGCAGCCGCGGTAATACGTAGGGTGCAAGCGTTATCCGGAATTATTGGGTTTAAAGGGAGCGTAGGCCGGAGATTAAGCGTGTTGTGAAATGTGGACGCTCAACGTCTGCACTGCAGCGCGAACTGGTTTCCTTGAGTACGCACAAAGTGGGCGGAATTCGTGGTGTAGCGGTGAAATGCTTAGATATCACGAAGAACTCCGATTGCGAAGGCAGCTCACTGGAGCGCAACTGACGCTGAAGCTCGAAAGTGCGGGTATCGAACAGGATTAGATACCCT
+
EFGGGGGGGGGGGGGGGGGDGGGGGGEGGGGGGGGGGFEGGGGGGGGGBFFFECFGEFFGGGGGGGGGFEGGGGGFGGGGGGGGGFFGGGEFGGGFFGFFGG>EFFGFBFAFGFFGGGGCGGGGGGGGGGG>FGGFGGGGCEFF@GG>FGGGGGGBFGGGGCB?FGGGCCGFGFG<8CFFC>CEGGAAF<EFGGEFGEFGGGGGDGGCFG:E:E<GGDGGFE+GGEFFGG<GGGGGGCFGF8GFCGGFEF*CFGG?GF++EFB@<CEEF=DDGGFGEFGFFF=FC,FCF,<F+GGGGDGGCF>=B+FCGGGE@7FGGFEEF?FGGGEE,B,GGGGGGGGFFF7GEGCFCCGFGGGGGFC?GFDF@C::GCEGCFGGGFECFCFCEEGGGFE<@GFFCGFGGGGCGGFGGGGGGGGFCGCCCCC
@QDCR 61481
TGAGGAATATTGGTCAATGGACGAGAGTCTGAACCAGCCAAGTAGCGTGCAGGATGACGGCCCTATGGGTTGTAAACTGCTTTTATAAGGGAATAAAGTGAGTCTCGTGAGACTTTTTGCATGTACATTATGAATAAGGACCGGCTAATTCCGTGCCAGCAGCCGCGGTAATACGGAAGGTCCGGGCGTTATCCGGATTTGTTGGGTTTAAAGGGAGCGTAGGACGGAGATTAAGCGTGTTGTGAAATGGAGACGCTCAACGTATGCACTGCAGCGCGAACTGGTTTCCTTGAGTACGCACAAAGTGGGCGTAATTCGTGGTGTAGCGGTGAAATGCTTAGATATCACGAAGAACTCCGATTGCGAAGGCAGCTCACTGGAGCGCAACTGACGCTGAAGATCGAAAGTGCGGGTATCGAACAGGATTAGATACCCT
+
F@ACFCFFGGGGGFGGGGCDFFGGGGDGFDGFGGFFGG-EFGCFEFCCEEGGG@FGFAFGCEGEG?EG8CCE@EGGFAFGGGF9FFFFGFGFGDFFFFGGGFEF9,B?EFEFF9EEE94BFFGGGG,,CFDFFFEEF<FGCB>CCCFFAFFGG<8:<B,><B@ECCFC>FFGCC7>CECFG%271>>C<:=:FCFCCE3$$7CF<C2FCCBFGGEE>D::E<C'<ED#B;EC><:4*GE5@@D>@F0:6+B><9E>+2:@CE539CG78,<9FF6@@A=EGGFFFDFB,FGGFFF=@,,<?<ACF@GGFDC,DF@@++<B=FCGEC,CFEFAEFGEE,5,BCGGGDB:,9C?CFC@CC,7EF7EFFGGFCCE9C6,,FCB+::ECEF@@B8+EGF@C,;,C7CCFGC77+FFCAFGECE<FEFFGGFGGFC@@CCB
@QDCR 76245
TAGGGAATCTTCCACAATGGGCGCAAGCCTGATGGAGCAACACCGCGTGAGTGATGAAGGGTTTCGGCTCGTAAAGCTCTGTTGTTGGAGAAGAACGTGCGTGAGAGTAACTGTTCACGCAGTGACGGTATCCAACCAGAAAGTCACGGCTAACTACGTGCCAGCCGCCGCGGTAATACGTAGGTGGCAAGCGTTATCCGGCTTTATTGGGCGTAAAGCGAGCGCAGGCGGTTGCTTAGGTCTGATGTGAAAGCCTTCGGCTTAACCGAAGAAGTGCATCGGAAACTGGGCGACTTGAGTGCAGAAGAGGACAGTGGAACTCCATGTGTAGCGGTGAAATGCGTAGATAGATGGAAGAACACCAGTGGCGAAAGCGGCTCTCTGGTCGGTAACTGACGCTGAGGTTCGAAAGCGTGGGTAGCAAACAGGATTAGATACCCT
+
GCAFEFEFGGGGGFGGGGCF@EBCFEGGGGGCDADE@DEGG<:CFGGGC,BEEF,C,E<@@FFGCFFGF::B7=FFFD=9EFGFCFGFCCEG<=BF>F<<FGG7FEEE9EF,F<F<<B,,@+BFEFGG@+DFDFFGCFC<CD8>=DDGFFGCFGG9C>88@FEC**>7@:F>CGC*BCFCCGGGGGGD,?FE*C7*4CCFC**?F12><F:GGD8F<99?,:///=:5C>:?62,CEFE><1:CCBC>C?FG@@<?CC@5GF;FGGGGCG;GEDF:B@<F?@/5AA+B+@+=5FFDADFFCEFCAF?9B,B=<5,???=<B,,EC,,8++4,EC,5,CB,7FAGDF@E9:,?C,DDCBC,CDFC:CFB@CD7@DGF7CC,<E@7+6,,@E<FDGC@@,EC,,6EC:8FC,@@8,<E<9GFF<<ECECFBC,GGGGDCCCCC
@QDCR 54607
TGAGGAATATTGGTCAATGGACGAAAGTCTGAACCAGCCAAGTAGCGTGCAGGATGACGGCCCTATGGGTTGTAAACTGCTGTTATAAGGGAATAAAGTGAGTCTCGTGAGACTTTTTGCATGTACCTTATGAATAAGGGACGGATAATTCCGTGCCAGCAGCCGCGGTAATACGGAAGGTCAGGGCGTTATCCGGATTTATTGGGTTTAAAGGGAGCGTAGGCCGGATATTAAGCTTGTTGTGAAAGGTAGACGCTCAACGTCTGCACTGCTGCGCGAACTGGTTTCCTTGAGTACGAACAAAGTGGGCGGAATTCGTGGTGTAGCGGTGAAATTCTTAGATATCACGAAGAACTCCGATTGCGAAGGCAGCTCACTGGAGCGCAACTGACGCTGAAGCTCGAAAGTGCGAGTATCGAACAGGATTAGATACCCT
+
EEFGA6CFFGGCEEEGF<,,;<77+8@CE,,6CFFFGG-C<@C@EF+BFEGGGGEFF6,@+@:<FGGGG<7FGGF9,?F,,6CC9EFFF9,4FF,CFFGAFF<A<F@+,44AB,,:BCCF<EA?EEGG9FFC<EDFE,,,AD+@+3BF,,,<<DF7+B>7@DF,==BC:C:F9F77CFGG?C@C,>::C7%@A4<9FE827<FB<728<?<C2C=#8<?4=:E?<8;@#0GFC+;C#DCE#;>17<,8AF@***,@8,:+@@7,=38,@8+++@7C>B5D=DC8A8,,=<9<GGFF@,4:,E,8=+ECEE957DFC77GFFFDFC@,EE?BFEF<<AE9FE9GCGFF,<FDF=B7B@CFB@,CC@GGGGFF<C@9C8GGFCGCCGCFB,F67DGF@E7EECCAF,FBFF7C97F@GGGGGFE<C,9C,<,@8@@A-
@QDCR 60155
TAGGGAATCTTCCACAATGGGCGCAAGCCTGATGGAGCAACACCGCGTGAGTGAAGAAGGGTTTCGGCTCGTAAAGCTCTGTTGTTGGAGAAGAACGTGCGTGAGAGTAACTGTTCACGCAGTGACGGTATCCAACCAGAAAGTCACGGCTAACTACGTGCCAGCAGCCGCGGTAATACGTAGGTGGCAAGCGTTGTCCGGATTTATTGGGCGTAAAGCGAGCGCAGGCGGAAAAATAAGTCTAATGTGAAAGCCCTCGGCTTAACCGAGGAACTGCATCGGAAACTGTTTTTCTTGAGTGCAGAAGAGGAGAGTGGAACTCCATGTGTAGCGGTGGAATGCGTAGATATATGGAAGAACACCAGTGGCGAAGGCGGCTCTCTGGTCTGCAACTGACGCTGAGGCTCGAAAGCATGGGTAGCGAACAGGATTAGATACCCT
+
GGGGGGGGGGGGGGGGGGGGGFF:CFCGGGGFGGGGGG9FFDFGGGGGG>FCFGGGFGGGCFGGGGGGGECFGGGCACFGGGGGGGGGGGGGGGFGEGGGGCF@CFGGGGGGC<?EEAFFGDGDFFGGGFGGGGFGGGGGGFGF,=BFGG2GGGGFCG@AFFFF7DF8FGGGGE<F<FGC?@CFFGGFGGGGGC7C=FCEDEGFFFGCGGGGGADGGFF>EEEGGGGGGFGGGCFFFF=@A>CFFCG>GFDFGCFCC@GF<ACGFGF@@<C;FAGEB8CFEGGGDFF:<FCGE?FGGE?9,<,?<<=AFB,<5E,GFFE8GFFCGGGGGEDGGFGGFEFCGEFGGGGGGGGGGGGGGCFGGGGGGGGGGGGGGGCGGECCAGGGFEF9GGGFGFGGGGFGFGGFC@CGGFFF8EFFFGGGGGFGGFCFGGGGGGGGCCCCC
@QDCR 74
TAGGGAATCTTCGGCAATGGGGGCAACCCTGACCGAGCAACGCCGCGTGAGTGAAGAAGGTTTTCGGATCGTAAAGCTCTGTTGTAAGTCAAGAACGAGTGTGAGAGTCGAAAGTTCACAATGTGACGGTAGCTTACAAGAAAGGGACGGCTAACTACGTGCCAGCAGCCGCGGTAAGACGTAGGTCCAGAGCGTTGTCCGGATTTATTGGGCGTAAAGCGAGCACAGGCGGTTTGATAAGTCTGAAGTAAAAGGCTGTGGCTAAACCATAGTTCGCTTTGGAAACTGTCAAACTTGAGTGCAGAAGTGGAGGGTGGAATTCCATGTGTAGCGGTGAAATGCGTAGTTATATGGAGGAACACCGGTGGCGAAAGCGGCTCTCTGGTCTGTAACTGACGCTGAGGCTCGAAAGCGTGGGGAGCGAACAGGATTAGATACCCT
+
ACGFGEFG@EGGFGGGGGGGGFGGGG,FE<FFGFFEGGGGG:F+@EE@F,B,CFGFGGGGCFFGCFGGD7FFGGGF9CF<,EAFGGFG5AFFEGFC7=B:D5CFDFG,B=CFGGCF,F9F9FF9@D,C++BFD<FFF,<@FGGGAFF*@C>CEFFA@>F,,>>CD*<C<CFEGG7F;,?<A*FFGF,3,?7<<F<*?E<0AEG?8/<C<@:E8>:@E;@:9/DCE=3EE5>8?D;>3ACCEC-;.C;GE#C;><DEGE<>C,#,D>CFFB8@FB7FDAD9F9C<?FD?DFBC,,DEBCFEA;EGFFEAC++B,9DGFGFE8GGGGFGGGGGGEFF99EFGEEEEGFFFEE,F8GDFCDEF:GGGFGEGGG@B:GGGGGEFAEGFE9DFFGFE:GGGGGFGFGFB,GGGGFF+FGGFCEGCGFFFEEGFE@,CGGGGCC?CC
@QDCR 75
TGAGGAATATTGGTCAATGGACGAGAGCCTGAACCAGCCAAGTAGCGTGCAGGATGACGGCCCTATGGGTTGTAAACTGCTTTTATAAGGGAATAAAGTGAGTCTCGTGAGGCTTTTTGCATGTACCTTATGAATAAGGACCGGCTAATTCCGTGCCAGCAGCCGCGGTAATACGGAAGGTCCGGGCGTTATCCGGATTTATTGGGTTTAAAGGGAGCGTAGGCCGGAGATTAAGCGTGTTGTGAAATGTAGACGCTCAACGTCTGCACTGCAGCGCGAACTGGTTTCCTTGAGTACGCACAAAGTGGGCGGAATTCGTGGTGTAGCGGTGAAATGCTTAGATATCACGAAGAACTCCGATTGCGAAGGCAGCCCACTGGAGCGCAACTGACGCTGAAGCTCGAAAGTGCGGGTATCGAACAGGATTAGATACCCT
+
FGGFEDCEGFGGGGGGGGGGGGGECGGFGDGGGDGGG?<FFGAFCFEGGEFFFGGGG<FGGECGC<EFGG:CFDFF?<EFAFFCE<,CEDFDC<EFGGGFGGFDFFGGGG7F=FCEFCFCFGGFE9DAAEFDC<FECFF<E+CFC7CF9FD,<,@BDF,>:C@FC>@>GGEFFGFG*:CBF/,>CE<8CECEC,?:BE=7/?9CFGGG@?CCECFFGGCC>C?F<8CEGEFFECGDGGGGFEAFDGEBF6/+)A8GDFCGGED7FGDCFDGGGFF>EFFF=AACACGGDF9?6GEFC=4,DE9?@C@+CEF<+CC@=<FFGGGGC+@B,FGFAGFA,9@9GGGFEC,FCGGFGFC@DGF:F@@,CFGGGGGGGGGFGECF7GEFGGFGGGFEGGFFGGEF<FEGFGEGF:GGGGGGFAFFGFFFAC@DFFCA<8CA
@QDCR 76
TAGGGAATCTTCCACAATGGACGCAAGTCTGATGGAGCAACGCCGCGTGAGTGAAGAAGGTTTTCGGATCGTAAAGCTCTGTTGTTGGTGAAGAAGGATAGAGGTAGTAGCTGGCCTTTATTTGACGGTAATCAACCAGAAAGTCACGGCTAACTACGTGCCAGCAGCCGCGGTAATACGTAGGTGGCAAGCGTTGTCCGGATTTATTGGGCGTAAAGCGAGCGCAGGCGGAAAAATAAGTCTAATGTGAAAGACCTCGGCTTAACCGAGGAACTGCATCGGAAACTGTTTTTCTTGAGTGCAGAAGAGGAGAGTGGAACGCCATGTGTAGCGGTGGAATGCGTAGATATATGGAAGAACACCAGTTGCGAAGGCGGCTCTCTGGTCTGCAACTGACGCTGAGGCTCGAAAGCATGGGTAGCGAACAGGATTAGATACCCT
+
GGGGGGGGGGGGGGGGGGGGGGGGFEC<EFGGGGGGGGGGFGECGFEGGFGEFGEGAFFDF99DFDDCCEGFAFGGGGFDDEGFG<FGGFCD?9FF<EG9EFGFFGGFFFDFG87BDDCGFFGFGGGGGGDGCGFFGGF@DGGGFDBFD7:<FFDCCGGDGFFFFFGG7FGGCFFGGGGGG@GGFFGGGFG;<=@5<<@C2GGD8;FGFFFGGCFCFC</EGGGGGGGDGGFF@;ECFFGFFDFBFCFFF=?C#<@;FEEEGGFGFGGDFGGGFGGEEC9FGFFGFA+,F8FFBF=<=B,CGGFB;8FGF?E?FF8GEF>48DFGGGGGGFGGFF@,FGGFB,GEFGCE9GGGGGGGGFF-CFE@C,GGGGGGGGFFGFCDDGCFF?GGFGGDGGGGGGGGGGGGFCGGFDFEFGGGGGGGGGGFGGGFAGEGFFGCCCCC
@QDCR 77
TAGGGAATCTTCCACAATGGGCGCAAGCCTGATGGAGCAACACCGCGTGAGTGAAGAAGGGTTTCGGCTCGTAAAGCTCTGTTGTTAGAGAAGAACGTGCGTGAGAGTAACTGTTCACGCAGTGACGGTATCCAACCAGAAAGTCACGGCTAACTACGTGCCAGCAGCCGCGGTAATACGTAGGTGGCAAGCGTTATCCGGATTTATTGGGCGTAAAGCGAGCGCAGGCGGTTGCTTAGGTCTGATGTGAAAGCCTTCGGCTTAACCGGAGTAGTGCATTGGAAACTGGAAGACTTGAGTGCAGAAGAGGAGAGTGGAACTCCATGTGTAGCGGTGAAATGCGTAGATATATGGAAGAACACCAGTGGCGAAAGCGGCTCTCTGGTCTGTAACTGACGCTGAGGTTCGAAAGCGTGGGTAGCAAACAGGATTAGATACCCT
+
DFD<FF,CFFGGGGGGGGGGGGGGGGGGGGGGGGGGCFGGGGGGGGGGGGFFGEGGGGGGGGGGGGGGCDFFFGGGGGFGGGGGFGGGGGGGFGGFGGFFG?:CGCFFGGGFGFFGGGGGGGGGGGGDGGGAFGGGGGGGGGGGCDGGGGGGGGFGG<EFGGGGG5GGGGG2GCFGGGGG?GG,EGFFFGGGGG?GGGGD?GGF@FFGGGGE8EGGGGFGGGGGGGGGGGCGGFDDFCFGGGFGFEFDCCFGGDGGGF>FDFEFGGGG<?GFCCFEDEFFGGACAFA,FCGGGF?GGGGFGGGGGGF:EB,E<GGFFFF8GFCFB:,EGC7FEE9FGFEEGGFGGGGGFGGGDCF<FC6GGGGGGFCB,GGF:F:8GGFEGGFGGFGGGGFFGGGGGFDGFC>FEFGGFEDGGGGGGGGGGGGFGGGFFAGGFEFGCCCCC
@QDCR 78
TGAGGAATATTGGTCAATGGACGAGAGTCTGAACCAGCCAAGTAGCGTGCAGGATGACGGCCCTATGGGTTGTAAACTGCTTTTATAAGGGAATAAAGTGAGTCTCGTGAGACTTTTTGCATGTACCTTATGAATAAGGACCGGCTAATTCCGTGCCAGCAGCCGCGGTAATACGGAAGGTCCGGGCGTTATCCGGATTTATTGGGTTTAAAGGGAGCGTAGGCCGGAGATTAAGCGTGTTGTGAAATGTAGACGCTCAACGTCTGCACTGCAGCGCGAACTGGTTTCCTTGAGTACGCACAAAGTGGGCGGAATTCGTGGTGTAGCGGTGAAATGCTTAGATATCACGAAGAACTCCGATTGCGAAGGCAGCTCACTGGAGCGCAACTGACGCTGAAGCTCGAAAGTGCGGGTATCGAACAGGATTAGATACCCT
+
FGGGGFFGGGGGGGGGGGGFGGGGGGGFFGGGGGGGGGGGFGGGGGGGGGGGGFEFFGGGGGDGFGGGGGGFCGGGEFFFDFFGGGGGGGGGGFGGFGFGGGFFGGGGGGGGGCFGGGGGGGGGGG9FFGFGGGGGGGGGFDFF7FEGGGGGGGF9FFFFFGGGGDFGGGGFFGGGGG/FC=GGG>GGCEC2GGG5,C>?FCFGGGFC6FGFGEFBEEGGGGGFGGFCC;CCGFFE<CEEFGGFB9EGGGFGGGGGGGFFFDCFG=:CFFGGCG>GEDFBGDGFA8,ADD<GFF=FFA@@FDC,GGGFFCCFFDE@:7FC@FF+8GEGGGGGFFGFFGGFF@,GFGGGGGGFDEF:FCFGEEGCGGGGEFFF9FCGGGFGGCC;,FF@GGGGGGFGGGEGGGGGGEGGGEFCCFFGF9GGGEGGGGFFADGCCCCC
@QDCR 75706
TGAGGAATATTGGTCAATGGACGAGAGTCTGAACCAGCCAAGTAGCGTGCAGGATGACGGCCCTATGGGTTGTAAACTGCTTTTATAAGGGAATGAAGTGAGTCTCGTGAGACTTTTTGCATGTACCTTATGAATAAGGAACGGCTAATTCCGTGCCAGCAGCCGCGGTAATACGGAAGGTCCGGGCGTTATCCGGATTTATTGGGTTTAAAGGGAGCGTAGGCCGGAGATTAAGCGTGGTGTGAAATGTAGATGCTCAACATCTGAACTGCAGCGCGGAATGGTGTCCTTGAGTACGCACAGAGGTGGCGGAATTCGTGGTGTAGCGGGGAAATGCTTAGATATCACGAAGAACTCCGATTGCGAAGGCAGCTCACTGGAGCGCAACTGACGCTGAAGCTCGAAAGTGCGGGTAGCGAACAGGATTAGATACCCT
+
FF9FFFFFEGFAFFDECC<FGGGGG+@FFGDGGGGGFCFEFFGGFGGGG,DFG7CDAFGGFFGGFFFFFFFGGGGGDEGFFFFGGGGGFGGC8<=FGGAEE9EFDEF<EGCCFGGGGGGGCGGGGGBFFG9F,FFGGCFF8EFEF@FGGEGGGGCGC<FDFFFEE6F:@C+=5>7.6-E>D0CF:CCFGG>3<CFG><CCC@FGGGCF9<C<CG@2=CECGGDFEG<EECFC>C@,)C>+EFED4FFBEFFCC@8%<:79,<C1FFCBFCG4C8+C>A>0#DF=A,ACBB,7+8+==C,7,5,8B++@B,F?+8CC@GDB,,F>+>+FGGGEGFCB,<,,<95,,D?,?9AB66:@:@8C@7GFGGGGGGCFFGGGGGGF7F7GF@AFDGFGFGGGFBFGGGGGF@BGGGGGGGGCGGGFGFFBEEGGFFF<C@C@
@QDCR 80
TGAGGAATATTGGTCAATGGGCGAGAGCCTGAACCAGCCAAGTAGCGTGCAGGATGACGGCCCTATGGGTTGTAAACTGCTTTTATAAGGGAATAAAGTGAGTCTCGTGAGACTTTTTGCATGTACCTTATGAATAAGGACCGGCTAATTCCGTGCCAGCAGCCGCGGTAATACGGAAGGTCCGGGCGTTATCCGGATTTATTGGGTTTAAAGGGAGCGTAGGCCGGAGATTAAGCGTGTTGTGAAATGTAGACGCTCAACGTCTGCACTGCAGCGCGAACTGGTTTCCTTGAGTACGCACAAAGTGGGCGGAATTCGTGGTGTAGCGGTGAAATGCTTAGATATCACGAAGAACTCCGATTGCGAAGGCAGCTCACTGGAGCGCAACTGACGCTGAAGCTCGAAAGTGCGGGTATCGAACAGGATTAGATACCCT
+
FGGGGGGGGGGGGGGGGGGGFFGGGGGCGGGGGGGGGGGGGGGGGGGGGGGGGGGGGGGGGGGGGGGGGGDGGGGGGGGGGGGGGGGGGGGGGEGFGGGGGGGGGGGGGGGGFFFFGFGGGGGGGGGGGGGGGFCFCBFFGCGGGGGGG=5D@FDGFFFFGGFGGGGGGGEDFGGFCFGG?CGG?FEGGGGFGGGGGGCGFGGF/GGFFFFGGGGGGGGFGG5CGGGCGGGGFFGCC9E?CBDGGFGGFF@<CGGGE>>GFFEFGG9FBFGGGGGFFGGGFGFEFGGGGFDF?>+EGGGGGDE8F?=:=@GGGGE@GGGGGGGGGGGGFGGGGGGGGGGCCGGGGGGGGGGGGGGGGGGDGGGGGGGGGGGGGGGGGGGGGGGGGGGGGGGGFGGGGGGGGGGFGGF:B:FDGGGFEFGGGGGGF@FGFFF@CCCC
@QDCR 81
TGAGGAATATTGGTCAATGGACGAGAGTCTGAACCAGCCAAGTAGCGTGCAGGATGACGGCCCTATGGGTTGTAAACTTCTTTTATAAGGGAATAAAGTGAGTCTCGTGAGACTTTTTGCATGTACCTTATGAATAAGGACCGGCTAATTCCGTGCCAGCAGCCGCGGTAATACGGAAGGTCCGGGCGTTATCCGGATTTATTGGGTTGAAAGGGAGCGTAGTCCGGAGATTAAGCGTGTTGTGAAAGGTAGCCGCTCAACGTCTGCACTGCAGCGCGAACTGGTTTTCGTGAGTACGCACAAAGTGGGCGGAATTCGTGGTGTAGCGGTGAAATGCTTAGATATCACGAAGAACTCCGATTGCGAAGGCAGCTCACTGGAGTGCAACTGACGCTGAAGCTCGAAAGTGCGGGTATCGAACAGGATTAGATACCCT
+
EDFFFFFFFFGFEGGFGDFFFEGG+CFCFGGFFFFFDGGGCFEFGGEGFFFGGD,,:E,@CGGFGGCGFFGGGGGGGF,?EEGAEFGFFF,CA8FEC,CFF,:B,C8A8B?F,:,?F<CF,A,:,E9EFFDFE9,EE<<FADG>BBEFD;EFGE++DFGGGCEFG8:EGGGGGGGG.4E<>CG>:>;>FB>F@CFG7@,,<CCEFEC?#B?FFCCGD:78*F611<,::,@DCEGC<DE@GFGC@<1#%ECF-F<@10<FC=;3C,DC#F5=C86>=AFDGFFF=>8+4,,AA++@+>@9,,F?FCGECEE<D8GGGGGGGGFGGEGGGGF<CAFCGFE9DFB,CGGCF9GFFFGEFF8GGGFGGFGFFFFF<E,EEC8GFC,FFE,GGGGFCFGFFCCCFCDFFCFFF:GGFAGFC9GGGGGGGGGDFFFC@CCC
@QDCR 82
TAGGGAATCTTCCACAATGGGCGCAAGCCTGATGGAGCAACACCGCGTGAGTGAAGAAGGGTTTCGGCTCGTAAAGCTCTGCTGTTGGAGAAGAACGTGCGTGAGAGTAACTGTTAACGCAGTGACGGTATCCAACCAGAAAGACACGGCTAACTACGTGCCAGCAGCCGCGGTAATACGTAGGTGGCAAGCGTTGTCCGGATTTATTGGGCGTAAAGGGCACGCAGGCGGTCTTTTAAGTCTGAGGTGAAAGCCTTCGGCTTAACCGGAGTAGTGCATTGGAAACTGGAAGACTTGCGTGCAGAAGAGGGGAGTGGAACTCCATGTGTAGCGGTGAAATGCGTAGATATATGGAAGAACACCAGTGGCGAAAGCGGCTCTCTGGTCTGTAACTGACGCTGTGGTTCGAAAGCGTGGGTAGCAAACAGGATTAGATACCCT
+
CFEFGG,CFGGGGGGGGGGGGGGGGGGGGGGGGGGGGGGGGGGGGGFCECEFDFFE9CFGGGG7FGGEFEFFEGGFGGGGGF<EGFECGGGF<FCBFDF@FFFFEFFA?FA9FFG,FCFCF@BAFFGG7+BFGGGGGGDBF8>,8>DCGDCGGGGCFGGG*DFGGGDF?C>FF/CF9FGFFG2G=G,>GGGF>FGC=EFGGG<:>CGGGGGG:>FGGGGG1;EEEGEEGFEECGG?CF<EC)GCF#GCGC4CEGG9+1ADDBDFFCC:8<D@?F>FE?DFADFFCGGGF9CFFF=@=+GFGFGEC9+,7B,FCFF?,CDFFB,,,,<EFECF?,E9C,DEEF?,GGGGB<FC9EDEFEGFGFFECGGEEGFC@FF9,CECGGGGFCGFEGGGGGFEGGGGFFFCF<CAC7GEF7GFF9FFEFFFCGGGGGGGGFFABC@CC
@QDCR 79422
TAGGGAATCTTCCACAATGGACGCAAGTCTGATGGAGCAACGCCGCGTGAGTGAAGAAGGTTTTCGGATCGTAAAGCTCTGTTGTTGGTGAAGAAGGATAGAGGTAGTAACTGGCCTTTATTTGACGGTAATCAACCAGAAAGTCACGGCTAACTACGTGCCAGCAGCCGCGGTAATACGTAGGTGGCAAGCGTTGTCCGGATTTATTGGGCGTAAAGCGAGCGCAGGCGGAAAAATAAGTCTAATGTGAAAGCCCTCGGCTTAACCGAGGAACTGCAGCGGAAACGGTTTTTCTTGAGTGCAGAAGAGGAGAGTGGAACTCCATGTGTAGCGGTGGAATGCGTAGATAGATGGAAGAACACCAGTGGCGAAGGCGGCTCTCTGGTCTGCAACTGACGCTGAGGCTCGAAAGCATGGGTAGCGAACAGGATTAGATACCCT
+
GGEC7FDFGCGGCGGCCFFGCE:CECCF9FCGFFGGGGGGGGGGGEGGC@CGGGCFAFC89EEF6>FCFGGFEGDGGFGG9BFCGDGGEG<AFFF<EGFCFACCGGGEAFGGFAFGGGGA9?FE9B:C:FEGGGGGFGFGGC<>FFGGGGDGFFFCFFG8EGD#>9FFGGGGD?<FF>DF8GF@BF0?CFCF@FCE>GG6<>'>CFF7GGCC<==FEE;C:=:>EC81:E?FF<@5>EDFCD/DEC@:<CFF8GEFCCECEDGFBF?ED*C,F80F;3#GGGDFG+4CE,CGGGDGGGE@E9DFD9E<FA,A<C,GEB9,AB,=E=?EF8C7D<<EFF:DGGCBAGGF?,CFFGGGGEFE69GGGFCGFFF@CGCFGDF@FC8FGGGFFFFE7CCFCGGGGGCEF@GFFFEEDFEFGEFEFCGFFDGFF<F<CGF<@@CC<
@QDCR 61663
TGAGGAATATTGGTCAATGGACGAGAGTCTGAACCAGCCAAGTAGCGTGCAGGATGACGGCCCTTTGGGTTGTAAACTGCTTTTATAAGGGAATAAAGTGAGTCTCGTGAGACTTTTTGCATGTACCTTATGAATAAGGACCGGCTAATTCCGTGCCAGCAGCCGCGGTAATACGGAAGGTCCGGGCGTTATCCGGATTTATTGGGTTTAAAGGGAGCGTAGGCCGGAGATTAAGCGTGTCGTGAAATGTAGACGCTCAACGTCTGCACTGCAGCGCGAACTGGTTTCCTTGAGCACGCACAAAGTGGGCGGAATTCGTGGTGTAGCGGTGAAATGCTTAGATATCACGAAGAACCCCGATTGCGAAGGCAGCTCACTGGAGCGCAACTGACGCTGAAGCTCGAAAGTGCGGGTATCGAACAGGATTAGATACCCT
+
FGGGGGGGFGGGGGGGGGGFGGGGGGGGGGGGGGGGGGGGFGGGGGGGGGGGGGGGGGGGGGGGGGGFGEEGGGGGGGGGGGGGGGGGGGGFGGGGGGGGGGGGGGCGGGGGGGFGGGGGGGGGCGGGGGGGGGGGGGGGGGGGGGGGGGGGG7GGGFGDFFGGGGGGGCCFFFGFEGGGGAFGGGGGGDGGGGGGDGGGGF=EGGGFFCFGGGGGEGEEEGDGGECGFGFGGGGGGEGGFGFGG@GGGFFFGFFGGGGGGGGFGGGFFGGGGEGGGGFGGFFGFD,8CFF<GGGGGGGGFFGFEDGGGCGFGFFEDEFFGGGDGGGGGGGGGGGF@FFFGGGGFCGGECGGGGGGGGGGGGGGGGGGGFGGCFFAGFEGCDGGGGGF@GFCGGGGGGGGGGGGGGGGGGGGEFGGGGCGGGGGGGGFGGGCCCCC
@QDCR 85
TGAGGAATATTGGTCAATGGACGAGAGTCTGAACCAGCCAAGTAGCGTGCAGGATGACGGCCCTATGGGTTGTAAACTGCTTTTATAAGGGAATAAAGTGAGCCTCGTGAGGCTTTTTGCATGTACCTTATGAATAAGGACCGGCTAATTCCGTGCCAGCAGCCGCGGTAATACGGAAGGTCCGGGCGTTATCCGGATTTATTGGGTTTAAAGGGAGCGTAGGCCGGAGATTAAGCGTGTTGTGAAATGTAGACGCTCAACGTCTGCACTGCAGCGCGAACTGGTTTCCTTGAGTACGCACAAAGTGGGCGGAATTCGTGGTGTAGCGGTGAAATGCTTAGATATCACGAAGAACTCCGATTGCGAAGGCAGCTCACTGGAGCGCAACTGACGCTGAAGCTCGGAAGTGCGGGTATCGAACAGGATTAGATACCCT
+
CGGGGGGGGGGGGGGGGGGGGGGGEGGDGGGGGGGGGGGGGGFGFGGGGGGGFGGGGGGGGCFGGGGGGGGGGGGGGGGGGGGGGFGGGGGGGGGGGFGGGFGGFDGGGGGGGGFGGGGGGGGGGGGGGGGGGGGGGGGGGGFGEGGGGGGGGGGGGGGGFC8FGGGGGDGAFCFFCFFEFGGFGGGGGGGFG?GG<CGGCFCFGGGDDGGGGEF@EGGCEFGGGGGGGGGGGGFGGGGGGGGGGGGGFFF<:GFGF7FFC:FDGFCEFBCFGGFF>FEGFEFFCGFF?GGGGGGGF9GGGGF8FCGDGGFGEFGGGFB,GGGGGGGGFGGFGFAGFGGGGGGGGGGGGGGGGGFGFFC@FGGGGGGGGGGGGGGFGGGGGGGGFDGFGGGGGFGGFFC:CGGFFGGGGGGGGGGGGGGFGFFGGFDFGFGCCCCC
@QDCR 62651
TAGGGAATCTTCCACAATGGACGCAAGTCTGATGGAGCAACGCCGCGTGAGTGAAGAAGGTTTTCGGATCGTAAAGCTCTGTTGTTGGTGAAGAAGGATAGAGGTAGTAACTGGCCTTTATTTGACGGTAATCAACCAGAAAGTCACGGCTAACTACGTGCCAGCAGCCGCGGTAATACGTAGGTGGCAAGCGTTGTCCGGATTTATTGGGCGTAAAGCGAGCGCAGGCGGAAAAATAAGTCTAATGTGAAAGCCCTCGGCTTAACCGAGGAACTGCATCGGAAACTGTGTTTCTTGAGTGCAGAAGAGGAGAGTGGAACTCCATGTGTAGCGGTGGAATGCGTAGATATATGGAAGAACACCAGTGGCGAAGGCGGCTCTCTGGTCTGCAACTGACGCTGAGGCTCGAAAGCATGGGTAGCGAACAGGATTAGATACCCT
+
GGFECFFGGGGGGGGGGCCEFGDEEGFEFGGGGGFGGCFFGGGGGGGEEEGGGGGGGGGGFGGGGGGGGGGGGGGGGGGFDECF@EFG7DAFGFGGGFCDGCG<FGGFGGDGA<FC<EFGGGGGDGGGCFGCEGFFDGFGGG=-/ED7FGGGGGF9D@<FGGDF7DGGGGGCCACFCFFFEF>FFFGGGFGGGGGEGGGGGGEG>GGFFCFGGGGGGGGFGGGGGGGGGGGGGGGGGGGGGGGGFFC@=FGFG687?GGGDFGFGGEGGGF#?;3+BB=GFGGGGEDDE<GFC9GF?FB,<,AC,GFE8FEFAGF?98BEEECFE89GGGGF<9B,F=:GEGGGGGDFFFAGFFGFGGFFF9<FEB7GGFCCCFC,GGFFECGGGFGCF9GFF7EGGF8GDFEF@FFC@9FC,CGGGDGGGGGGGGGGGF9FFFEE8<CAA
@QDCR 66355
TGAGGAATATTGGTCAATGGACGAGAGTCTGAACCAGCCAAGTAGCGTGCAGGATGACGGCCCTGTGGGTTGTAAACTGCTTTTATAAGGGAATAAAGTGAGTCTCGTGAGGCTTTTTGCATGTACCTTATGAATAAGGACCGGCTAATTCCGTGCCAGCAGCCGCGGTAATACGGAAGGTCCGGGCGTTATCCGGATTTATTGGGTTTAAAGGGAGCGTAGGCCGGAGATTAAGCGTGTTGTGAAATGTAGACGCTCAACGTCTGCACTGCAGCGCGAACTGGTTTCCTTGAGTACGCACAAAGTGGGCGGAATTCGTGGTGTAGCGGTGAAATGCTTAGATATCACGAAGAACTCCGATTGCGAAGGCAGCTCACTGGAGCGCAACTGACGCTGAAGCTCGAAAGTGCGGGTATCGAACAGGATTAGATACCCT
+
GGGGGEGFFGFGGGGGGGGGGGGGCGGGGGCFGGGGGFGGGGGGGGGGGGGGGGGGGGGGGGGGGGCGDFGFGGGGGGGGDGGGGFGGGGGEFFGGGFGGGGGG95FFGFGFFCEFGGGFGGGGGGCGGGFGGGGGGGGGDFG7FCGGGGGGG8DFGGGGGGGGGGGGGGGGGGF@7FC>8FFEGGGDGGEGGGG?FFFCFGCCGFFCFFGG:FGGGGGGGGGFF>E>FGFGGFFDGGEGGGFGCGFF?CCCCCFEEEEGGGGFFCFCFFGGGG<GGDFGEEGGGGGGGGGGGEF@GFCGGFGFF@CEGCGDFEF7CDGGGGGGGGGFGGGGGGGGGGGFFGGDGGGGGGGGFGGFGGF7GGGGFGCGGGGGFGGGFFF:GGGF<9GGGGGGGGGGGGGGGGFAGGF:C:GGGGGGF<<FGGGGGGGFCFFCACCC
@QDCR 88
TAGGGAATCTTCCACAATGGACGCAAGTCTGATGGAGCAACGCCGCGTGAGTGATGAAGGTTTTCGGATCGTAAAGCTCTGTTGTTGGTGAAGAAGGATAGAGGTAGTAACTGGCCTTTATTTGACGGTAATCAACCAGAAAGTCACGGCTAACTACGTGCCAGCAGCCGCGGTAATACGTAGGTGGCAAGCGTTGTCCGGATTCATTGGGCGTAAAGCGAGCGCAGGCGGAAAAATAAGTCTAATGTGAAAGCCCTCGGCTTAACCGAGGAACTGCATCGGAACCTGTTTTTCTTGAGTGCAGAAGAGGAGAGTGGAACTCCATGTGTAGCGGTGGAATGCGTAGATATATGGAAGAACACCAGTGGCGAAGGCGGCTCTCTGGTCTGCAACTGACGCTGAGGCTCGAAAGCATGGGTAGCGAACAGGATTAGATACCCT
+
GGGGGGGGGGGGGGGGGGGGGGGGGGGGGGCFEFGGGGEEGGGGGGGGGGGGFFGGGGGGFCCGGGGGGGGGGGFGGGGGGGGGCEFGEFFGGGBFD<<FFGCCFGGGGGGGGGG,E,EFDFGFFGEEGGGFFGGGGGGFGGF>@F9FGE6FC7BFFGGGGGGGGGFF>GGGG>GGFGGGGGGCFFCFFGGFGGGEFCF>EGGBFFC/#?FGGEGG=9BEEE=EGGGGGGE>CGGFGFGC>CD7=GGFDCB9CCC@GEFGGGEFGGFGGGGGF?C<@BECBGGG#EFCFA,DGFFGF@4,,A9EA9DDFE9F<FGGFGEFF=@GGGGGGGGGGGGE9EGGGGGGGGFGFGFGGGGFGFCFFFCFEF@8,<C7FC7CGEDGGFFFFF@EFCGGGGEDGGGGFGGGDFFFGFFGFCFGGGGGGGFGGGGGGGGGGEGF@CCCC
@QDCR 89
TAGGGAATCTTCCACAATGGACGCAAGTCTGATGGAGCAACGCCGCGTGAGTGAAGAAGGGTTTCGGCTCGTAAAGCTCTGTTGTAGTGAAGAAAGATAGAGGTAGTAACTGGCCTTTATTTGACGGTAATTACTTAGAAAGTCACGGCTAACTACGTGCCAGCAGCCGCGGTAATACGTAGGTGGCAAGCTTTGTCCGGATTTATTGGGCGTAAAGCGAGTGCAGGCGGTTCAATAAGTATGATGTGAAAGCCTTCGGCTCAACCGGAGAATTGCATCAGAAACTGTTGAACTTGAGTGCAGAAGAGGAGAGTGGAACTCCAGGTGTAGCGGTTGAATGCGTAGATATATGGAAGAACACCAGTGGCGAAGGCGGCTCTCTGGTCTGCAACTGACGCTGAGGCTCGAAAGCATGGGTAGCGAACAGGATTAGATACCCT
+
@FGFEFFGGDGGGFGGFGGGGGGGGGGEG9FGGGGFGFFCFEGGGGG@FEFCFFGGGGGG:CEGFFGFGGGGGGGGC<<?E5,CBFE9BFFGGGGGGGGGGGG<AFAFG9CF=EEDDCFAFDGFGGG7FFGFG<FGGGGGGGDFFGGGCCEF&,>FC>CC@@DGGCFCGCCEFDDCBFFGGFG;0D@FGF@$F>CCFGCF<C@9FFGF?C8::CFFGECE5::FGFFD@C@3,EGFF?F<.F@:@FGGAB@FEC8CFFFC>:FC&C8GFFCFEC?A;FF?E?E<FE,EFFC,FEE8A<A;A;;EEA,GGDGDGDFFB48FAB4,<CEEGGGCF?,FFGFC<DFGFGFFCEFFC<AFCCFF@EGGF:FDFDF:>C?GFE8GGFGEGFGGFFC@ECFGGCFGF@GGGFEE,GGFFF8GGGGGGFA9GFFF9GFAFFFCCCCC
@QDCR 90
TAGGGAATCTTCCACAATGGACGCAAGTCTGATGGAGCAACGCCGCGTGAGTGAAGAAGGTCTTCGGATCGTAAAACTCTGTTGTTAGAGAAGAACACGAGTGAGAGTAACTGTTCATTCGATGACGGTATCTAACCAGCAAGTCAAGGCTAACTACGTGCCAGCAGCCGCGGTAATACGTAGGTGGCAAGCGTTGTCCGGATTTATTGGGCGTAAAGGGAACGCAGGCGGTCTTTTAAGTCTGATGTGAAAGCCTTCGGCTTAACCGGAGTAGTGCATTGGAAACGTGAAGACGTGAGTGCAGAAGAGGAGAGTGGAACTCCATGTGTAGCGGTGAAATGCGTAGATATATGGAAGAACACCAGGGGCGAAAGCGGCTCTCTGGTCTGTAACTGACGCTGAGGTTCGAAAGCGTGGGTAGCAAACAGGATTAGATACCCT
+
GGGFGGGGGGGGGGGGGFFGGGGGFGGFEFGGGGGGGGGGGFGGGDGCEGGGGGFGGGG@FGGGGGGGGGGGGGGGGGFGGGGAFFGFGCEG8FGGGDGGG7FF@FE@FFG9FEFGGDGGGEFGGGGECDGGFGGGGGGGGGGGGG9FGD==<@FG?F<DFGFCFGGGGC@<B:CC,@;C,,>7?FC5FFBF@FFEF48E7=>F;<=CCFGG-CF8CFCEFGC58EC;7>>>FGCFB;@FFFFC?FGGGFD@C8:GGFGFEFC6@<C8DDGF>?@F8??:FFFEEA,9FFEA44,AA,GGFFEFCGGFAB,FCGFGFGFB<89GGGGGF@C=BC,<CF7GGGFFFCFGGGFGGGGFFC@8-F@@C,FB,9F@+7GGFFC,FFGD8GGGFGGF>GFCEFBEFF@GFGGFF7CDGGGF?GFFFGGDGFGGGFGCGGGGCCCCC
@QDCR 91
TGAGGAATATTGGTCAATGGACGAGAGTCTGAACCAGCCAAGTAGCGTGCAGGATGACGGCCCTATGGGTTGTAAACTGCTTTTATAAGGGAATAAAGTGAGCCTCGTGAGGCTTTTTGCATGTACCTTATGAATAAGGACCGGCTAATTCCGTGCCAGCAGCCGCGGTAATACGGAAGGTCCGGGCGTTATCCGGATTTATTGGGTTTAAAGGGAGCGTAGGCCGGAGATTAAGCGTGTTGTGAAATGTAGACGCTCAACGTCTGCACTGCAGCGCGAACTGGTTTCCTTGTGTACGCACAAGGTGGGCGGAATTCGTGGTGTAGCGGTGAAATGCTTAGATATCACGAAGAACTCCGATTGCGAAGGCAGCCCACTGGAGCGCAACTGACGCTGAAGCTCGAAAGTGCGGGTATCGAACAGGATTAGATACCCT
+
FFGGGGGGFGGGGGGAFGGFFGGGGGGFGGGGGGGGGFFFFGGGGCFEGGFGFDCFDGEGE@:DFEFFG<FFGGGFGFGGEGFCFDFFGGGEGGGGFFGEEGFFGFF=FGGDG<FCCGG?DCGGFCFGFGG9FF,AEGGGEBF77FGGGF=FGGGCFFG7>C==F6FGFGEGFGGGCC:FFDFGGGGGGFEFC?,E5F?2<C:C<GEEG4227DGFGGGGGEGCFED=EEGGECCCC,;@8D097?F;GC=;DC*>:7>CCE>:FFFG@?F:GF?.@6E:,D3D8GGFFA=?+CCFC,=<EAGGGFF@C,<FB,F7FD=F<F:B7CCFFC5,<,9@FEECFGGFFCAD9GGGGFCF:CF7EGGGGGFC@GEFFE<,D?GF@GCE9FCGGGCGGGFFE7>FFGGGGGEF@CGGGFGGGGGGFFEE@E@FFC;6<8CA
@QDCR 73021
TAGGGAATCTTCCACAATGGACGCAAGTCTGATGGAGCAACGCCGCGTGAGTGAAGAAGGTCTTCGGATCGTAAAACTCTGTTGTTAGAGAAGAACACGAGTGAGAGTAACTGTTAATTCGATGACGGTATCTAACCAGCAAGTCACGGCTAACTACGTGCCAGCAGCCGCGGTAATACGTAGGTGGCAAGCGTTGTCCGGATTTATTGGGCGTAAAGGGAACGCAGGCGGTCTTTTAAGTCTGATGTGAAAGCCTTCGGCTTAACCGGAGTAGTGCATTGGAAACTGGAAGACTTGAGTGCAGAAGAGGAGAGTGGAACTCCATGTGTAGCGGTGAAATGCGTAGATATATGGAAGAACACCAGTGGCGAAGGCGGCTACCTGGTCTGCAACTGACGCTGAGACTCGAAAGCATGGGTAGCGAACAGGATTAGATACCCT
+
FGG9FFGFFECFAFGGFGGGGGGDGGGGGGFGGGGGGGGGCFGGCFGFBFFGGFGGGGGGFAFGGGGGGGGGGGGGGGFGFFFGFGGGGDFF8FG,E<FGG:FCFFGDGGGGG9E,BA<EFEFGG<FGGGGDFGGGGGDEFEFCDGGGG+@EDGFFFG>0GGGGGFFFFGG?GFGGCGFGFFFCGGFEGGGGGFGGGGGGDEFC;FGGFFFCGCFEGGGEFFFG5CGGCGG=GGGGFGFFFGFCE@C9DCGFFGCGC>FGGGF@:7BEA9B8<FFBADGGGGGGGGGGGCGGDFDFFCGGGECGGFAFGGGGDGGFGFEGGGGFCGFGGGGGGGF<AGFF+GGFFDGGGGGGFE69CFEFAF@CGGGGGCFC@GGGGGGFDGGGFFGGGGFECGDGFCFDGGDFGGGGFDF8F9GGGGGEFGFDAGGGGGGGDDGFCCCCC
@QDCR 93
TAGGGAATCTTCCACAATGGACGCAAGTCTGATGGAGCAACGCCGCGTGAGTGAAGAAGGTCTTCGGATCGTAAAACTCTGTTGTTAGAGAAGAACACGAGTGAGAGTAACTGTTCATTCGATGACGGTATCTAACCAGCAAGTCACGGCTAACTACGTGCCAGCAGCCGCGGTAATACGTAGGTGGCAAGAGTTGTCCGGATTTATTGGGTTTAAAGGGAGCGTAGGCCGGAGATTAAGCGTGTTGTGAAATGTAGACGCTCAACGTCTGCACTGCAGCGCGAACTGGTTTCCTTGAGTACGCACAAAGTGGGCGGAATTCGTGGTGTAGCGGTGAAATGCTTAGATATCACGAAGAACTCCGATTGCGAAGGCAGCTCACTGGAGCGCAACTGACGCTGAAGCTCGAAAGTGCGGGTATCGAACAGGATTAGATACCCT
+
CFGFGGGGGGGGGGGGGGGGGGGGCEGGGGGGGFFGGFEGGGGGGEGGE@CFFGGFFGGGGGG?FGGGGGGGGGGGGGFGGEE?EFGGGGEGGGGGGFGGGF@FGFFGGFEFGEFCGGGGFGGGGFC@FG<B9FFFGGG8D<F<?FFB7CE>DFGGGGGGGFCFFGGF>FEEGGCGGGGF(CFGGGGFGCF85@FG:FGFGGFF9FFGGGG<=6<FFGCEG::GFEFCCEGE>F;F=FFG?DCE;GE>E7=FD;F>@@GGGD@<FFGFFFFF<>FCB=C:35E?CBAFF=@CFA,GGGGEGGFFFAB:AFC:4EFFGGFFFFEFGGGGF7GGGEGFE<CEFDFFGFFC467FFGGEEFB>BC@8DGEFGGEFEEFF@EGFFGFGGGGGFCFAGGGGGGGGGGDGFCFEFC+EC@CE8GGGGGGGGGE9GGGGGGFCCCCCC
@QDCR 61391
TAGGGAATCTTCGGCAATGGGGGCAACCCTGACCGAGCAACGCCGCGTGAGTGAAGAAGGTTTTCGGATCGTAAAGCTCTGTTGTAAGTCAAGAACGAGTGTGAGAGTGGAAAGTTCACACTGTGACGGTAGCTTACCAGAAAGGGACGGCTAACTACGTGCCAGCAGCCGCGGTAATACGTAGGTCCCGAGCGTTGTCCGGATTTATGGGGCGTAAAGCGAGCGCAGGCGGTTTGATAAGTCTGAAGTTAAAGGCTGGGGCTCAACCATAGTTCGCTTTGGAAACTGTCAAACTTGAGTGCAGAAGGGGAGAGTGGAAGTCCATGTGTAGCGGTGAAATGCGTAGATATATGGAGGAACACCGGTGGCGAAAGCGGCTCTCTGGTCTGTAACTGACGCTGAGGCTCGAAAGCGTGGGGAGCGAACAGGATTAGATACCCT
+
GGGGGEGGGGGG@EGGGGGGGEGGGGGGGGFGFFDGEGFGGGGGGGGGGGGGGG9EG=FGGGGGGGG>FGGGEF<BFGGGGGGFGEGFFFGGGGGGG7FGGGCFG<FFGGDFGGFGGFG9DFEGFDFGDF<FFFGAGF9<<B><<@><FEEGGGGG,@<FCFF;7D7BF7*=B:FG*CFFGFFF>FF?<=BB?CFG34<CCG+;EF,C-CAC:;:E$E::?8?8C=8C;:G5EEFF@:3AFE:CGCFEC?C73<DEEF&F:5A;G<>@=@C@:*CDE?FDGGGGFD,F,BF;GFF8F=,,GGGGGGFAGF<GFGGDFCC,GDGFEE<C7GGGGGGGGGGGGGFFGGFFF9GGGGGGGGGGGGGGGGGGGGGFCGGFGEF8GGFGGEC9GEGGGGGGGGGGGGGGGGGGGGGFEEFGGGGGGGGGFAGGGGFGGGGGCCCCC
@QDCR 95
TAGGGAATCTGCCACAATGGGCGCAAGTCTGATGGAGCAACGCCGCGTGAGTGAAGAAGGTCTTCGGATCGTAAAACTCTGTTGTTAGAGAAGAACACGAGTGAGAGTAACTGTTCATTCGATGACGGTATCTAACCAGCAAGTCACGGCTAACTACGTGCCAGCAGCCGCGGTAATACGTAGGTGGCAAGCGTTGTCCGGATTTATTGGGCGTAAAGGGAACGCAGGCGGTCTTTTAAGTCTGAGTTTAAAGCCTTCGGCTTAACCGGAGTAGTGCATTGGAAACTGGAAGACTTGAGTGCAGAAGAGGAGAGTGGAACTCCATGTGTAGCGGTGAAATGCGTAGATATATGGAAGAACACCAGTGGCGAAGGCGGCTCTCTGGGCTGCAACTGACGCTGAGGCTCGAAAGCATGGGTAGCGAACAGGATTAGATACCCT
+
CEFGEGFFGG<EEEFF8FD8,E7+@FGGGFGG9@<FGDEGGGEEFEEGE@GGGGGEEGGGCEEFGGGFCEFGGGGGGEE9F9FF<<?FG9AC@FG8FDGE:FGGDC?,EFFE?,,:@F9FFGFFGGGCFGFG,CF,DE,,BFDFFF=CFGGGGE,@<<<<CF,,@DF8FGDEGG**?CGF9:,1<CDCCFGG:F7C7FFG>8B=AEC<:FG>:9F?=<EGG/2;1:CCEEE8:8F@F@#%::C@,#)D%<7<CCCEC9=E,F:>='<<F:0=:C=B@-$CB<CFFFFDF=E9A?BEE9AEC,9E?FGGFE<@FGFFA<=,=,,,F@FF>GCC<9GDGGGGGGF9FEDE9FFCGFGF9GGFFCC<F7C,@9DGGGFCFGFCAEEC@8FC9EFEGGEF:GFEDC@F8FGFC,AF@9CFE:EGGGFDGGGGEF9FEEFFA<CCB
@QDCR 96
TAGGGAATCTTCCACAATGGACGCAAGTCTGATGGAGCAACGCCGCGTGAGTGAAGAAGGTTTTCGGATCGTAAAGCTCTGTTGTTGGTGAAGAAGGATAGAGGTAGTAACTGGCCTTTATTTGACGGTAATCAACCAGAAAGTCACGGCTAACTACGTGCCAGCAGCCGCGGTAATACGTAGGTGGCAAGCGTTGTCCGGATTTATTGGGCGTAAAGCGAGCGCAGGCGGAAAAATAAGTCTAATGTGAAAGCCCTCGGCTTAACCGAGGAACTGCATCGGAAACTGTTTTTCTTGAGTGCAGAATAGTAGAGTGGAACTCCATGTGTAGCTGTGGAATGCTTAGATATATGGAAGAACACCAGTGGCGAAGGCGGCTCTCTGGTCTGCAACTGACGCTGAGGCTCGAAAGCATGGGTAGCGAACAGGATTAGATACCCT
+
FGGDCEFGGGGGGGGGGGGGGGGGGGGGGGGGGGFGGGGGGGGGGGFCCFG<FFEFGGGGGAFGGGGGGEGGGGGED<FGG<FG@FGGEFGGGGGGGGCAFFFGEGGGGGGGGGGG9E<EEFCFGGGGGGGAFGGGAFFGGGCCFFFEFGGGG8:?GGGGGFEGGG?GGGFFGGGGGGGF;FCEGGGFFFGFCFGGEFGGGGFGFFGGFGFEGFFFGGGGCEEECGGGGFEEGGFGFFGGFGFGCCE:;FFGGEF3BC:GFFGFGCFE;FGADFG@EBAFFFGGGFB7GGFCGGFGFGGCEC,C5C,FC,5C<?,9GGGGGFCCGGFEC,FA,DGFAFFEFC,,GFFFAGGGFGGF9GGGGFFFGGEECGFDGCEGFFFFEGGGGGGGGFGGGGDGGGFGGGGGFFEGFGGGGGGGGFGFGGF9FEFAFFE@FAEFA8CCC
@QDCR 63360
TAGGGAATCTTCCACAATGGACGCAAGTCTGATGGAGCAACGCCGCGTGAGTGAAGAAGGTTTTCGGATCGTAAAGCTCTGTTGTTGGTGAAGAAGGATAGAGGTAGTAACTGGCCTTTATTTGACGGTAATCAACCAGAAAGTCACGGCTAACTACGTGCCAGCAGCCGCGGTAATACGTAGGTGGCAAGCGTTGTCCGGATTTATTGGGCGTAAAGCGAGCGCAGGCGGAAAAATAAGTCTAATGTGAAAGCCCTCGGCTTAACCGAGGAACTGCATCGGAAACTGTTTTTCTTGAGTGCAGAAGAGGAGAGTGGAATTCCATGTGTAGCGGTGAAATGCGTAGATATATGGAAGAACACCAGTGGCGAAGGCGGCTCTCTGGTCTGCAACTGACGCTGAGGCTCGAAAGCATGGGTAGCGAACAGGATTAGATACCCT
+
FGGGGGGGGGGGGGGGGGGFGGGGGGGGGGGGGGGGGGGGFGGGGEGFGGGGFGGGGGGGGGGGGGEGGGGGGGGFGAFGGGGGG8FGFDFFGFGGGGGEGGGGGGGGGGGGGGGCFGGGGGFGGGGGGGDGC<FGGCFFGGGGGGGGGGGGFGGGGDGGGGGGGGGGGEGGGCGGGGDFGFFGGFFGGFFGGGGGGGGGGFGGGGGGFGGGGGGGFGGGGGGGGGFGGGGFGDGGGGCCEGGGFGGGFFGGGGGGGGGGGGGFGFCE,EGFGGGGECGGGGDGG?FEGGGFDGGGFFGFC9EGGGFAF@CFD9GDAGGFEF9GGGFDGGGFCGGGGGFFCFC9GFGF9GGGGFGGGGEGGFEFDGGGGGGGGGEGGGGGGGGGGGGGFGFFGGGGGGGGGGGGGGGGGGGFGCGGGGGGGGGGGGGGGGGGGGGFCCCCC
@QDCR 98
TAGGGAATCTTCCACAATGGACGCAAGTCTGATGGAGCAACGCCGTGTGAGTGAAGAAGGTCTTCGGATCGTAAAACTCTGTTGTTAGAGAAGAACACGAGTGAGAGTAACTGTTCATTCGATGACGGTATCTAACCAGCAAGTCACGGCTAACTACGTGCCAGCAGCCGCGGTAATACGTAGGTGGCAAGCGTTGTCCGGATTTATTGGGCGTAAAGGGAACGCAGGCGGTCTTTTAAGTCTGATGTGAAAGCCTTCGGCTTAACCGGAGTAGTGCATTGGAAACTGGAAGACTTGTGTGCAGAAGAGGAGAGTGGAACTCCATGTGTAGCGGTGAAATGCGTAGATATATGGAAGAACACCAGTGGCGAAGGCGGCTCTCTGGTCTGCAACTGACGCTGAGGCTCGAAAGCATGGGTAGCGAACAGGATTAGATACCCT
+
GGFAGFFGGGGGGGGGGGGGFGGEGGGFGGGGGGGGGGGGGGGGGCFGGDFFGGGGGFGGGGGGGGGGGGGGGGGGGGGGGGGGFGGGGGGGGGGGGGGEGFGGGGFEGGGGG,BFGGGGGGFGGFFGFFGGFGGFGGF8FEFEAFGGFGGGGGGGGGFG+FBFEGGGGEGGGFFFFGGGF@GGGGGGGGGGGCC?FG;<FEGGG>GGF=GGGGGGGGGG@FCEGGGGGGG8?EGFFCCGFA<CFGFFFF@<5CFFFFFEFDC?FGDGFFF;FFDBD<BF?CFDFGGGF@AE9FFB6,@GFE@,9E<E8E<FE9AFF<DGFGF8F8GF>+:CFC<,ACEFFDCA;F?EFE9FCGGGGFEC9FF8GGGGFDFEGGGGGGGFGGFF8GFC;@9F@FCBFCFE8ECF@<CGGEFFF?FFF@CEFBFFGGGDDFFGGFFECCCCC
@QDCR 99
TAGGGAATCTTCCACAATGGACGCAAGTCTGATGGAGCAACGCCGCGTGAGTGAAGAAGGTTTTCGGATCGTAAAGCTCTGTTGTTGGTGAAGAAGGATAGAGGTAGTAACTGGCCTTTATTTGACGGTAATCAACCAGAAAGTCACGGCTAACTACGTGCCAGCAGCCGCGGTAATACGTAGGTGGCAAGCGTTGTCCGGATTTATTGGGCGTAAAGCGAGCGCAGGCGGAAAAATAAGTCTAATGTGGAAGCCCTCGGCTTAACCGAGGAACTGCATCGGAAACTGTTTTTCTTGAGTGCAGAAGAGGAGAGTGGAACTCCATGTGTAGCGGTGGAATGCGTAGATATATGGAAGAACACCAGTGGCGAAGGCGGCTCTCTGGTCTGCAACTGACGCTGAGGCTCGAAAGCATGGGTAGCGAACAGGATTAGATACCCT
+
GDGGGGGGGGGGGGGFFFGFGGGGGGGGGFGGGGGGGGGGGGGGGGD@FEFFEFGGDFFFFGGGFEFEGGGGGGGGGGGGGGGGGFGG7DFGGGGGGGGGFFGGGGGGGGGFFEFG?<9BAFGFGGCEEGEF,FEGFGFFGGGGFGFDGGCFFGGFCGFGGGGDFFGGGGGGGGGBDGGG@@FEEEF>GGGG@F@EFGFG?GGGGG(GGGGEECEGGGG=EGGEE>EGGD5:GGGG<GE@CCCG?GFGFFGE@*>;8>EGGGEFGFDE:FFEGD;;FGG=FEGGGGFCGFFE,GGFAFGGGFGEFC9,EF?E<A9GGFE8GEFGGGGDF8ECFFFF,8,4+FGGFCGFE9GGGGFGF@@DGFDFGFCEGGGGGGEE8,8FGGFFGGGGGGGFCFEDGGGGGEGFFGGFGGGGGGG?GGGGGGFCGGGGGFEGGFFFA,CB8
@QDCR 100
TAGGGAATCTTCCACAATGGACGCAAGTCTGATGGAGCAACGCCGCGTGAGTGAAGAAGGTCTTCGGATCGTAAAACTCTGTTGTTAGAGAAGAACACGAGTGAGAGTAACTGTTCATTCGATGACGGTATCTAACCAGCAAGTCACGGCTAACTACGTGCCAGCAGCCGCGGTAATACGTAGGTGGCAAGCGTTGTCCGGATTTATTGGGCGTAAAGGGAACGCAGGTGGTCTTTTAAGTCTGATGTGAAAGCCTTCGGTTTAACCGGAGTAGTGCATTGGAAACTGGAAGGCTTGAGTGCAGAAGAGGAGAGTGGAACTCCATGTGTAGGGGGGAAATGCGTAGATATATGGAAGAACACCAGTGGCGAAAGCGGCGGTCTGGTCTGTAACTGACGCTGAGGTTCGAAAGCATGGGTAGCAAACAGGATTAGATACCCT
+
GGGGGGE@FGGGGGGFGGFFGGGGGGGGGGFFGF9CFEGGGGGGGGEFEGEFGG,FFFFGE<?E<FD>=@CF8FGGGGGGGGFFGGGGGCFGGGGGGFEED=A??FFEFFFGGGF<FEF9B?FDGGC=CFGGGGGGCC,AABFDGGGEGGGGGGGGGGGFDGGGGGGGGGG7FEGGG:>F8F<FFCGECGCFG@FEFGGGC=3G?G(GDF=BEEEGGG9;3,8CE6CC&FCG9GGEFG+@*:FFCA:7FFEDFGC@FBDF@>8@C@<?A>DADCDA?EF(+D9?B<AB8,EA,9EDE8FGGGGFGFEE8GFFDCF@,FEB,4,E<FF8?87+FFEE?CCFC<?E=,GGGGGBE<<CF=C,C-<EFB,EFBC@:EC@@@,8CFF@DF@GGFGFCC@B@C,GGCBC,@CFE,EEC9GFFFFGFE;E9FGGGECFGGFC8,@@B
@QDCR 66876
TGGGGAATATTGCACAATGGGCGCAAGCCTGATGCAGCGACGCCGCGTGCGGGATGACGGCCTTCGGGTTGTAAACCGCTTTTGATCGGGAGCAAGCCTTCGGGTGAGTGTACCTTTCGAATAAGCACCGGCTAACTACGTGCCAGCAGCCGCGGTAATACGTAGGGTGCAAGCGTTGTCCGGAATTATTGGGGGTAAAGGGCTCGTAGGCGGTTCGTCGCGTCCGGTGTGAAAGTCCATCGCTTAACGGTGGATCTGCGCCGGGTACGGGCGGGCTGGAGTGCGGTAGGGGGGACTGGAATTCCCGGTGTAACGGTGGAATGTGTAGATATCGGGAAGAACACCAATGGCGAAGGCAGGTCTCTGGGCCGTTACTGACGCTGAGGAGCGAAAGCGTGGGGAGCGAACAGGATTAGATACCCT
+
CEEFCCGFGGGGGGGDFGG8FGGDGGGFGGGGGGGGGGDEGGGGGGGGGGGGGGGGGFGGGGGGGGGG=@CCFGGGGGGGGGCFCFFGDGGGEGGEGG@99DECFGFCEGGGGGGG9CFFFGFGGGGGGGGGCG?F@DGGF:FGGGG@FGGGGGG@7@CA:CFC:*C,=:8CFGD<7?8C+:CE5CGGCGG<0#?9*82FGGEC=EE5FE@EC?CCEE;?EE2EGGGF?1GC:FGGFF7F@FFE7<FFFGGGFFF:D>C>GGGFEE@8GGGFGGED>EGC@<C@CFFGGGFB,E5?FB<ECCFGGGGGDFEEFGDFEEECGCGGGGFFGGFE:CGGGGGFD7FCGGEGGFCDEDFFC,GGFDEFEEGDGDGGFF7CF-GGGGFFGF@EEFCDGGGEFGFCGGGGGFE<GGGFE<FEFGCCCCC
@QDCR 102
TGAGGAATATTGGTCAATGGACGAGAGTCTGAACCAGCCAAGTAGCGTGCAGGATGACGGCCCTATGGGTTGTAAACTGCTTTTATAAGGGAATAAAGTGAGTCTCGTGAGGCTTTTTGCATGTACCTTATGAATAAGGACCGGCTAATTCCGTGCCAGCAGCCGCGGTAATACGGAAGGTCCGGGCGTTATCCGGATTTATTGGGTTTAAAGGGAGCGTAGGCCGGAGATTAAGCGTGTTGTGAAATGTAGACGCTCAACGTCTGCACTGCAGCGCGAACTGGTTTCCTTGAGGACTCACAAAGTGGGCGGAATTCGTGGTGTAGCGGTGAAATGCTTAGATATCACGAAGAACTCCGATTGCGAAGGCAGCTCACTGGAGCGCAACTGACGCTGAAGCTCGAAAGTGCGGGTATCGAACAGGATTAGATACCCT
+
FFGGFEFGGGGGGGGGGDGGGGGGEGEGGGGGGGGGGGCGGGGGGGGGGFGGGGGGGGDGGDGGGGFGGCFFGGGGGGGGGGGGGGGGGGGGGGGGGGGGGG<<FFGGGGGGGGGGGGGGGGGGGGGGGGGGGGGGGG1GAF>GGGGGGFGGFG7@<,>FFFGGEGGGGGGGGA=E@GDGDFFGGFGGGF@<<<C:=C)BCEFGGGEFFCGGGGEFC:8:EEDGGGGC5@8@FFGGEGEGDCDDCFFGGD43+C5FFEFGDFGFDF:<?GGGDGFC9FFEGFFD@CGGFEFA@,,EC;CGDFCFFBC7DGE9GFGGEFGGFGEGGF@E,@<GGFFB9<DEFFFGFFGCFGGGFF:EGGFCCGGFE<GGGGFDGGDC,GGGGGGGGGFGF;FGFAGGGGGFGF<AFCGGGCGEGGGGGGGGGGGGGGGGGE<@@,CC
@QDCR 103
TAGGGAATCTTCCACAATGGACGCAGGTCTGATGGAGCAACGCCGCGTGAGTGAAGAAGGTCTTCGGATCGTAAAACTCTGTTGTTAGAGAAGAACACGAGTGAGAGTAACTGTTCATTCGATGACGGTATCTAACCAGCAAGTCACGGCTAACTACGTGCCAGCAGCCGCGGTAATACGTAGGTGGCAAGCGTTGTCCGGATTTATTGGGCGTAAAGGGAACGCAGGCGGTCTTTTAAGTCTGATGTGAAAGCCTTCGGCTTAACCGGAGTAGTGCATTGGAAACTGGAAGACTTGAGTGCAGAAGAGGAGAGTGGAACTCCATGTGTAGCGGTGAAATGCGTAGATATATGGAAGAACACCAGTGGCGAAAGCGGCTCTCTGGTCTGTAACTGACGCTGAGGTTCGAAAGCGTGGGTAGCAAACAGGATTAGATACCCT
+
GG9FGFGGGGGGGGGGGGGGGFGGGGGGGGGGGGGGGGGGGGGGGGGFGGGFGGGGGGGGG9FGGFEGGFGGGGGGFGGGGGGGGGGGGGGGGGGGGGGGGGEFGGGGGGGGGFGGGFGGGGGFGGGGGGGGFGGGGGGFGGGGGGGGGGGGGGG?GGCGGGFGGG3FGGGGGGGGGGGGFFFGGGGGCFGGGG/7FGGGGCE<DFGGGGFGCCGGGEGGG@F<DEGGGFG>8FCFGGFGFCC*FFEGGGFFF8CFGFGGGGCFCF@8EFDC<>@?8GGGGFFGGGDFC,AFBAEFFGEFFFGGGGGAGGGGGFFGFGGGEDGGGFECEGGC9GGFF>GGGFGGGDFGDGFFCFEGGFGGFGEFF@DGEFC::EE<<GF<FFGFFGGGGFF<GFF;GGGECGGFFGEGGGGGGDGGGGGFGGGGGGGGGGGGGGGGCCCCC
@QDCR 70456
TGAGGAATATTGGTCAATGGACGAGAGTCTGAACCAGCCAAGTAGCGTGCAGGATGACGGCCCTATGGGTTGTAAACTGCTTTTATAAGGGAATAAAGTGAGTCTCGTGAGGCTTTTTGCATGTACCTTATGAATAAGGACCGGCTAATTCCGTGCCAGCAGCCGCGGTAATACGGAAGGTCCGGGAGTTATCCGGATTTATTGGGTTTAAAGGGAGCGTAGGCCGGAGATTAAGCGTGTTGTGAAATGTAGACGCTCAACGTCTGCACTGCAGCGCGAACTGGTTTCCGTGAGTACGCACAAAGTGGGCGGAATTCGTTGTGTAGCGGTGAAATGCTTAGATATCACGAAGAACTCCGATTGCGAAGGCAGCTCACTGGAGCGTAACTGACGCTGAAGCTCGAAATTGCGGGTATCGAACAGGATTAGATACCCT
+
EEGFGFGGGG9EC,CDFFFFG@FGGDGFG<CFCC:CEFEGGGFGGFCFGGGGGEFFGACGE:FGAEFGGC=FFGGG9FFGEE9FF9FEFGGGFFGFGGGEFF<EFGE=FFGECAEFF<FGFFGGFGG,AEFFFF9AFGGEE7CFECGGGGFCGFG?FFGEGGGF1;8E4C=2D?DFGEB:GECGEF&=A7C,/<<,=F<<CGGF9FGGFGF8GGCCFEE>=:*<;GCCGECGGGE9>;E'FGFEGGCFFCCFFFG>C3>F<5@0;84EE>5F==C:GFD:>GGGFCC>4,E?=GEFGGGGF,FBEECF>FAFF8GF7F:,AFF>+@45A,@,EFGF?9C,?,FFCD9,?F<,,,B8FFC,7EGGGFC,E:C,<9FCCFF@,,,<,DFCCC;7FGFC,+EFFDGFEB+GCGF<GGFGFCE<CGFCF<FFEFEAA--@
@QDCR 105
TGAGGAATATTGGTCAATGGACGAGAGTCTGAACCAGCCAAGTAGCGTGCAGGATGACGGCCCTATGGGTTGTAAACTGCTTTTATAAGGGAATAAAGTGAGTCTCGTGAGGCTTTTTGCATGTACCTTATGAATAAGGACCGGCTAATTCCGTGCCAGCAGCCGCGGTAATACGGAAGGTCCGGGCGTTATCCGGATTTATTGGGTTTAAAGGGAGCGTAGGCCGGAGATTAAGCGTGTTGTGAAATGTAGACGCTCAACGTCTGCACTGCAGCGCGAACTGGTTTCCTTGAGTACGCACAAAGTGGGCGGAATGCGTGGTGTAGCGGTGAAATGCTTAGATATCACGAAGAACTCCGATTGCGAAGGCAGCTCACTGGAGCGCAACTGACGCTGAAGCTCGAAAGTGCGGGTATCGAACAGGATTAGATACCCT
+
CEGGGGGFGGGGGGGFGGGGGGGGGGGGGGGGFGGGGGGGGGGFGCFGEFGGGGGFEFGGFGG7FFGGGGDGEGGGFGFGGGGFGGGDGGGGGGGGGGGGGGDFGGGGGGGGGGGGGGGGGFGGGGGGGGCGFGFGGGGGGGGGG?EGGGGGGC6FFCFGGGGGGG>EGGFGCAF>EEGFCCFGGGGGGGGGGGG7=CFAFGGGGGFC<FGGGGGE5EGCEEDGF<CCECGGGFEEGEGDFFDCFGFGGFFGFFGF<BEGGGGFD>9FGFGGFGFCEFECGCGFD,GGGEFCFFCGGGGGCGGFGFE7GGFCF=C+GGDGGFC7@CFDGGGGCGGFGGGCFFGGFFFGGGGFCEGEGFF7GEGFGGGGGGGGGGGGGGGGGGGGGGFGGF7DGFGGF7GGF:CGGGGGGEGCGGFGEGGGGGGGGGGGGGGCCCCC
@QDCR 75430
TAGGGAATCTTCCACAATGGACGCAAGTCTGATGGAGCAACGCCGCGTGAGTGAAGAAGGTTTTCGGATCGTAAAGCTCTGTTGTTGGTGAAGAAGGATAGAGGTAGTAACTGGCCTTTATTTGACGGTAATCAACCAGCAAGTCACGGCTAACTACGTGCCAGCAGCCGCGGTAATACGTATGTGGCAAGCGTTGTCCGGATTTATTGGGCGTAAAGCGAGCGCAGGCGGAAAAATAAGTCTAATGTGAAAGCCCTCGGCTTAACCGAGGAACTGCATCGGAAACTGTTTTTCTTGAGTGCAGAAGAGGAGAGTGGAACTACATGTGTAGCGGTGGAATGCGTAGATATATGGAAGAACACCAGTGGCGAAGGCGGCTCTCTGGTCTGCAACTGACGCTGAGGCTCGAAAGCATGGGTAGCGAACAGGATTAGATACCCT
+
GFGFGGGGGGGEGGGGGFGDGGFCEGGGGGGGGGFFE@@EGGFGGGGGGGFGGGGGC@FDFGGFGCFBFEGGDGEFGGGGGFFFG8FFGFF=?<CG84EFFFFFF95E<<FFCEEFFFEEGGFFFFGGGGEFGF,><CC,B=<FGGGGE7CFGGGGFEF8F7<CCFFGGGDG+>:<FDF7F,$CFGF;<:8<<<CECFGDC=<,<A:6997B<<FFDC<CC=*8=9:?CE3;DFCECF<#FACF@FE;>CCC7BF8C7CC=2F>B2=FGGGGFC98+@E:AF<EFF8B6,E?,,88F=9,EFFGGGGGFBEF9<@@5BFEC5B?,AEC7=7FFF5F<B=@CB,FFDGF?CE6<FFFF:EFCE6<GEEC@FGEDGCF66,8C@<,GFEC6,C;,FFB@E8GFEF@;,BFDCFE,<GDEEEFFDGFFCFAGFEFEE,<A688A
@QDCR 107
TAGGGAATCTTCCACAATGGACGCAAGTCTGATGGAGCAACGCCGCGTGAGTGAAGAAGGTCTTCGGATCGTAAAACTCTGTTGTTAGAGAAGAACACGAGTGAGAGTATCTGTTCATTCGATGACGGTATCTAACCAGCAAGTCACGGCTAACTACGTGCCAGCAGCCGCGGTAATACGTAGGTGGCAAGCGTTGTCCGGATTTATTGGGCGTAAAGGGAACGCAGGCGGTCTTTTAAGTCGGATGTGAAAGCCTTCGGCTTAACCGGAGTAGTGCATTGGAAACTGGAAGACTTGAGTGCAGAAGAGGAGAGTGGAACTCCATGTGTAGCGGTGAAATGCGTAGATATATGGAAGAACACCAGTGGCGAAAGCGGCTTTCTGGTCTGTAACTGACGCTGAGGTTCGAAAGCGTGGGTAGCAAACAGGATTAGATACCCT
+
EGGGGFFGGGGGGGGGGFGFFGGGGGGFFGGGGGGGGGGGGGGGGGGFBFGGGGFGFG8FGGGGGGGCCFGGGGGGGGGGCGGGGGFCGGGGGGGGGFEGGFFGGGGGGCFGGGGGGCFGGAEFGGGGGGCBFGGGFGGGGGGFGGGGGDGGGG:FGGGFFBF?FFFFGGBFGGGGFGGFGD<@=FG=G>>@0GGGGGGGGGGEF@=EFFCFCFGFFFC0E?CEGGGGGGGE?GFFGGGGGC#09EFFGGFGFFFFFDGGDFGFGGEEF>D:?CF?CEFE5DDE?FCF;GFFAADFEAGGGFFFGGGFFFGGGGGGFF,AEECGGGGGF>+GGGGGGGGFBDGEGGGGGF9FGGGFGDGGFFEDF@FEFFD6+CC8EFC,F?E<<GGGGGGEDGGGGGFE8GF@FCGFGGGFBFGGGGGGGFFFE9CGF9EECFGEBC8CC
@QDCR 75203
TAGGGCATCTTCCACAATGGACGAAAGTCTGATGGAGCAACGCCGCGTGAATGAAGAAGGCCTTCGGGTCGTAAAATTCTGTTGTCAGAGAAGAACGTGCGTGAGGGTAACTGTTCACGGATTGACGGTATCTTACCAGAAAGCCACGGCTAACTACGTGCCAGCAGCCGCGGTAATACGTAGGTGGCAAGCGTTGTCCGGATTTATTGGGTGTAAAGGGAACGGAGGCGGTCTTTTAAGTCTGATGTTAAAGCCTTCGGCTGAACCGGAGGAGTGCATTGGAAACTGGGTGACTTGAGTGCAGAAGAGGACAGTGGAACTCCATGTGTAGCGGTGGAATGCGTAGATATATGGAAGAACACCAGTGGCGAAGGCGGCTGTCTGGTCTGCAACTGACGCTGAGGCTCGAAAGCATGGGTAGCGAACAGGATTAGATACCCT
+
@F7@B,CFGAFCF9F,;FGC9E@@CFFDF@,EA;C<FG,E@@C7CEF@FGCF@EFEA88,6CEFFGCDF:@@<EFGGC,CAF<?BEE,?,:,AF8,@++?F+BF=,B4EE=EEAD9F?D73>=A<?F7BD7C,,C,=FF<CD>CEGA>:F6<FFGGGEF,:*@,@BEF:<4*11CC=G7D?777-<CF,7<*FFC53?=8<0<FFCCF1?7#:;;;BC<5C8@E#C>8E<32FF>;<AFF?B<D;9C;=38D@++C+@DACF83@8+88C,,BEFCFGC?<9EFEFA4,,,<FAEFA9B,9E?>EDEF8CF8FGFFGGF8E,FEEEAC+B@+C-DD9F@,+GFFGFFEC<,AE<,6@DFFEE<CCDFC@GGGGGF@<E8E8F<<E,EFFCFEGGGEGGFCF8EF8<CFFCGFE-CCFE@EF,CFDFF<FB9GFD@8<CCCC
@QDCR 109
TAGGGAATCTTCCACAATGGACGCAAGTCTGATGGAGCAACGCCGCGTGAGTGAAGAAGGTCTTCGGATCGTAAAACTCTGTTGTTAGAGAAGAACACGAGTGAGAGTAACTGTTCATTCGATGACGGTATCTAACCAGCAAGTCACGGCTAACTACGTGCCAGCAGCCGCGGTAATACGTAGGTGGCAAGCGTTGTCCGGATTTATTGGGCGTAAAGGGAACGCAGGCGGTGTTTTAAGTCTGATGTGAAAGCCTTCGGCTTAACCGGAGAATTGCATTGGAAACTGGAAGGCTTGAGTGCAGAAGAGGAGAGTGGAACTCCATGTGTAGCGGTGAAATGCGTAGATATATGGGAGAACACCAGTGGCGAAAGCGGCTCTCTGGTCTGTAACTGACGCTGAGGCTCGAAAGCGTGGGTAGCAAACAGGATTAGATACCCT
+
FGGFGCFEGGGGGGGGGGGGGGG7FGGDGGGGFGGGGGGGGGGGGGGGGGGGFGFGGGGGGCFGGGF>FGGGGGFFGGGGGGGGEF?EFGGFEFFGGGG+@=<FGGF<FGGGGDBFEFFEF9FGGGGEF7>D<FGFCFGCGGGEFG<=@EGGGGGGGE@<FEGGGGGGGGGGGGGGGG@FFGGGGGFGGG>6GF75C=FGG?CGGFGGGGGD5%DCGG:EC8CG=ED9EGG5*=/FEFCFGDAGGGFGFGFGGGGGGFFGGGEFGFGGB*:*<#&F@2C<AGG5GGFB,,44,9GGGGGFFF@4,,FGDCEAGGGGEGF,,<CFACGGDDGGGGGGGDECGEF?E9FGFGGGE<,FGGDFFGFGGGEGFGF@+CCDC6,8F<FEFCFAGCFFDGGGEGGGGFC@6GGCGGEFC7GGGGGFDC,GGGGGGGGGGGGFCCCCC
@QDCR 68377
TAGGGAATCTTCGGCAATGGGGGCAACCCTGACCGAGCAACGCCGCGTGAGTGAAGAAGGTTTTCGGATCGTAAAGCTCTGTTGTAAGTCAAGAACGAGTGTGAGAGTGGAAAGTTCACACTGTGACGGTAGCTTACCAGAAAGGGACGGCTAACTACGTGCCAGCAGCCGCGGTAATACGTAGGTGGCAAGCGTTATCCGGATTTATTGGGCGTAAAGAGAGTGCAGGCGGTTTTCTAAGTCTGATGTGAAAGCCTTCGGCTTAACCGGAGAAGTGCATCGGAAACTGGATAACTTGAGTGCAGAAGAGGGTAGTGGAACTCCATGTGTAGCGGTGGAATGCGTAGATATATGGAAGAACACCAGGGGCGAAGGCGGCTACCTGGTCTGCAACTGACGCTGAGACTCGAAAGCATGGGTAGCGAACAGGATTAGATACCCT
+
FFGGGG8<FAFFGGGGGGGFGGGGGGGGGGGGGGGGGEGGGGGGC=FCFGGFGGGGGFGFG9FFFFGGGGGFGGFGGFFGGFGGFGGDCAFDEFGGGCFECCCAFC==DFGFGFGAFGFFGFGFGGFFGGGGGG9FG@A>FFCFG>ADFFG7FCGFGGEF>4@FGGGFGGGGGG<CE5GGG9C)GGGCC2<:<FC:CGGFGGGGGA8AGGECEC=8C<918EFDD>CEFCFGCCEFFCGGFA3,:C9FFE@FD@/GGGGDC9FCGEEEGGEFGFC9>>>EB,;GCGGGGFE=FFDFFADGGGGFAGGDGFE<8GFCDE8B,CFGGFGGGGCDGGGGGGFGGGGGGGGGFCFGGFGFF<@@F9CC,@,CGGGGGGGGGGFE@C?GGGGGGGGGGGGF;GCGGGFCFFECFF9GFGFGFGGGFDGGCGGGGF9EGGFGFCCCCC
@QDCR 111
TAGGGAATCTTCGGCAATGGGGGCAACCCTGACCGAGCAACGCCGCGTGAGTGAAGAAGGTTTTCGGATCGTAAAGCTCTGTTGTAAGTCAAGAACGAGTGTGAGAGTGGAAAGTTCACTCTGTGACGGTAGCTTACCAGAAAGGGACGGCTAACTACGTGCCAGCAGCCGCGGTAATACGTAGGTCCCGAGCGTTGTCCGGATTTATTGGGCGTAAAGCGAGCGCAGGCGGTTTGATAAGTCTGAAGTTAAAGGCTGTGGCTCAACCATAGTTCGCTTTGGAAACTGTCAAACTTGAGTGCAGTAGTGGAGAGTGGAATTCCATGTGTAGCGGTGAAATGCGTAGATATATGGAGGAACACCGGTGGCGAAAGCGGCTCTCTGGTCTGTAACTGACGCTGAGGCTCGAAAGCGTGGGGAGCGAAGAGGATTAGATACCCT
+
FGGGGFFGGGGGGEGGGGGGGGGGGGGGGGGGGGGGGGGGFGGGGGGCECFFF:EFFFFGF<FDFGGFGECFFGC?FFFGFGGGGGGGFFFGFGGGGGGEGFEGGGGEGGGGGGGF,EFEDGGGFCGGGCGGGGGGG8BGGG7DFGGG7EGFGEECGG@:,51DFGGFFCCFFEFG5FFGGEGGGFGDGGGGGCF5CGGGGGG5C6<<EGGDFE8CEFG7CEE8:C<7EGGGGF@;:8FFGGGFFG8FG7=CCEFD:+>@E<CFCCFFE=CCEF+A@,@CCDFFFCF9;GFGEGCEFCF9:,;@,EA,EE5E<FF9DEGGFFEEGGFE@7@+?FFFADGGGDFFGFBE<9<CGGFGGGFCFCGGGGGDFFD@7GGFCGFFGGFGGGGFFGFAGDE@EEFFFCF7DGGFGEGGGGGGGFGGED9GFGGGGFAGFFGGCCC@C
@QDCR 112
TGGGGGATATTGCACAATGGGCGCAAGCCTGATGCAGCGACGCCGCGTGAGGGATGGAGGCCTTCGGGTTGTAAACCTCTTTTATCGGGGAGCAAGCGAGAGTGAGTTTACACGTTGAATAAGCACCGGCTAACTACGTGCCAGCCGCCGCGGTAATACGTAGGGTGCAAGCGTTATCCGGAATTATTGGGCGTAAAGGTCTCGTAGGCGGTGCGTCGCGTCCGGTGTGAAAGGCCATCGCGTAACGGTGGATCCGCGCCGGTTACGGGCGGGCTTGAGTGCGGTAGGGGAGACTGGAATTCCCGGTGTAACTGTGGAATGTGTAGATATCGGGAAGAACACCAATGGCGAAGGCAGGTCTGTGGGCCGTTACTGACGCTGAGGAGCGAAAGCGTGGGGAGCGAACAGGATTAGATACCCT
+
@8F<:@8,;,C<EDFGCE@8C,@FF+@FCFDC:EEC@FEGGGG@@>:=B,BEEE?,CFGGEFF=<FEGFEFFGF<F8B<EFC,5E,AF7C@:3<BF?FEGGDEF,CDDFFD,,>:@F?CFF,3EFCFCGGGGD,F9:7,><BC@7**:7=8FCGGGGFF7<BF7CEEG@CA*8;8;*9CG*;?5@<:C?C5CGCCE@CF,<7@C;EDCCC::#;CE585E:C*8+B??@C<?:#0=(0<:C#9<97<CEC<5CC6FCE7GC@+CF:B:7CF<9DFAB=FC@@,@+==:9A8,<,,,,GGEEEB:8E9<94,<,GFF,FDEFFABFECGCCF6FEFAFFF<C-EEEGECFGCCEC9FCC,<B,F@6@+F<CCFBCGFFFB,EAF8:CEFCC@@+DGDGGFCFF@FGGGGGGGGEEDE@,8C@
@QDCR 113
TGGGGAATATTGCACAATGGGCGCAAGCCTGATGCAGCGACGCCGCGTGCGGGATGACGGCCTTCGGGTTGTAAACCGCTTTTGATCGGGAGCAAGCCTTCGGGTGAGTGTACCTTTCGAATAAGCACCGGCTAACTACGTGCCAGCAGCCGCGGTAATACGTAGGGTGCAAGCGTTATCCGGAATTATTGGGCGTAAAGGGCTCGTAGGCGGTTCGTCGCGTCCGGTGTGAAATTCCATCGCTTAACGTTGGATCTGCGCCGGGTACGGGCGGGCTGGAGTGCGGTAGGGGAGACTGGAATTCCCGGTGTAACGGTGGAATGTGTAGATATCGGGAAGAACACCAATGGCGAAGGCAGGTCTCTGGGCCGTTACTGACGCTGAGGAGCGAAAGCGTGGGGAGCGAACAGGATTAGATACCCT
+
FGGGGGFFFGGFGGGGGGGGGGGGEEGGFGGGGDGGGGEGGGGGGGGGGEGGGGGGGGGCCFGGGGGGCFEGGCFFGCGGGGFFGGGGCGGGEGFFGCFCDDDCFFBFFGGFFAFFEGG+@F+@:FGGGCGGGGCFGFFC><FFGFGGCEGGFEEF:C9,?<2<7C:?<FFEC:F:B?CEG56*(@84@<FF=8CEE8*<CCE5<C<*:EC#ECGG<CEGGGC/CECFC;CCF9#<7FD:FDCF+GFFC#8FGGG<F@?C5@E0FGEFEFGGDD70)/C6@FCGDGGFF:FEFEEDC,?8,+EGF@:,FFE7GGGFECF9EA<CFAFFF>+GGGGF<,GFEF?E9ECB,B,,,<FGGFCFFECEC7B7CCEEEFC@@CEGGGF8FCB,CFEGFCF7FEFGFEGCFFFCAEC@GDGFFECCC@<
@QDCR 64707
TGGGGAATATTGCACAATGGAGGAAACTCTGATGCAGCGACGCCGCGTGAGTGAAGAAGTATTTCGGTATGTAAAGCTCTATCAGCAGGGAAGAAAATGACGGTACCTGACTAAGAAGCACCGGCTAAATACGTGCCAACAGCCGCGGTAATACGTATGGTGCAAGCGTTATCCGGATTTACTGGGTGTAAAGGGAGCGTAGGTGGCAAGGCAAGCCAGAAGTGAAAACCCGGGGCTCAACCGCGGGATTGCTTTTGGAACTTTCATGCTAGAGTGCAGGAGGGGTGAGCGGAATTCCTAGTGTAGCGGTGAAATGCGTAGATATTAGGAGGAACACCGGAGGCGAAGGCGGCTCACTGGACTGTAACTGACACTGAGGCTCGAAAGCGTGGGGAGCAAACAGGATTAGATACCCT
+
EFFGGGGGGGGDDGGGG<FFGFGGGGGFFFFGGFGGDE:FGFGGGGDGGGGGGGGGGGGGGGGFGGGDD,EFFGGGDGGGD9FGGGGFFGGGDGGGGGGGGGGDGGGGGGGGGGGGFGGGGGGGGCGGGGGGGGACFFGGGGFFEGGGGGE;FFGCF>FGGGGCFGGGFFGGGGCGECEFG=GGGGGGGGFGGGGGGGGFC;;FFFGGC<FFGGF;A?GEGGGGGGEEEGDGGEGG@6CFGGEGGGGFGGGGCGEGE,7FE?#=AGFFFEGGGG6FGGEGGGGGGGGGGGFDGFF@FEE<F9@CGGGGGGGFFGDGGFEBFGGCCGGGGFFFEFGCGGGGEGGGGGGGGGCDCF9GGGGGGGGGGFCGDGGFE8C<GGDF@FGGGEGGGFGGGGGGGFFFGFFGGEEFFCFCCCCC
@QDCR 115
TGGGGAATATTGCACAATGGGGGAAACCCTGATGCAGCGACGCCGCGTGAGCGAAGAAGTATTTCGGTATGTAAAGCTCTATCAGCAGGGAAGATAATGACGGTACCTGACTAAGAAGCCCCGGCTAACTACGTGCCAGCAGCCGCGGTAATACGTAGGGGGCAAGCGTTATCCGGATTTACTGGGTGTAAAGGGAGCGTAGACGGCAAGGCAAGTCTGATGTGAAAGCCTTCGGCTTAACCGGAGTAGTGCATTGGAAACTGGAAGACTTGAGTGCAGAAGAGGAGAGTGGAACTCCATGTGTAGCGGTGAAATGCGTAGATATATGGAAGAACACCAGTGGCGAAAGCGGCTCTCTGGTCTGTAACTGACGCTGAGGTTCGAAAGCGTGGGTAGCAAACAGGATTAGATACCCT
+
FGFFGGGGGGGGGGGGGGGGFGGGGGGGGGGGGFGGGGGGGGGGCGGGGGGGGGGEGFGEFFFFGGGEFGGGGGGGGGGGGFGGGGGGGGAFGGFGGGGCFGGGGEGGGGGGGGGGGGGAFGGGGGGGGGGGGC@FGGGGGGFG>GG,GGE@FGGFGGGGGGGGGG>FF7FGFGG>DEFEFGGGGG=CFFFFFGGGGDGGGGGGGGGG5EGGFFGGGFGGGGFFFGEFEFEFF>ECFCFGGGGGCECCFGGF@GGGGFFGFGGGFGGGFFFGGGFGF=CFDCGGDFF?FGGGFFFEB,,5<DGF7GGGGGFCGGEGGFGGF<GGGGGGGGGGGDGGGGGGGGGGGFF@GGGGGF8EFGGGGGGGGGGGGECGGGGGGGGFGGGGGGGGGGGFGGGGGGGFGGFGGCGGGFGCC8CC
@QDCR 77849
TGGGGCATATTGGTCAAAGGACGAGAGTCTGAACCAGCCAAGCAGCGTGCAGGATGACGGCCATATGGGTTGTAAACTGATTTTATAAGGGAAAAAAGTGAGAGTCGTGACTCTTTTTGCATGTACCTTCTGAATAAGGACCGGCGAATTCCGTGCCAGCAGCCGCGGGAATACGGAAGGTCCGGGCGTTATCCGGATTTATGGGGTTTAAAGGGAGCGGAGGCCGGAGATTAAGCGTGTTGTGAAATGTAGACTCTCAACCTCTTCACTGCAGCGCGAACTTGTTTCCTTGAGTACGCACAAAGTGGGCGGAATTCGTGGTGTAGCGTTGAAATGCGGAGATATATGGAAGAACACCAGTGGCGAAAGCGGCTCTCTGGTCTGTAACTGACGCTGAGGTTCGAAAGCGTGGGTAGCAAACAGGATTAGATACCCT
+
FG,C@8@ECCECACE<@,;;E6:@:C7,C,<@EED@FCDEFG,6,C+@B,DFF@<EECCF+:+9E<DFD=,7CFGGGGG,CCFA9FFE9?,4E,49BC,99E,B,:CFG84,A<FG9<+<@,CFA,,C,B,CDECDFGFD,<@F++8<++,:@>>@:,,*7@@:*5>>-<;4,<FE:CG7,87EC%4:<C'+?2,CE=;#04+<CC<2;8FCGGE:921#=?2;</?3EF<8><391::DACFAF,9E;D9D@,,@C<<8@,ED@3,,GC@3+7GFCF<?AA,CF8AFF?,?=@=+CE=9AEE=:7GCGGDD<<CC++F8EFC@,+FC,EFC47GGEF,9A,FGGGGGGF9GGF?GE<8F,:@GF@F:EFC,:C8GFFD,FF<FEC,7GFFF<8DCEEFE@@CC@7@:B<FDFAGGFGCGGFAGDF<FFEC8CCCA
@QDCR 117
TAGGGAATCTTCGGCAATGGGGGCAACCCTGACCGAGCAACGCCGCGTGAGTGAAGAAGGTTTTCGGATCGTAAAGCTCTGTTGTAAGTCAAGAACGAGTGTGAGAGTGGAAAGTTCACACTGTGACGGTAGCTTACCAGAAAGGGACGGCTAACTACGTGCCAGCAGCAGCGGTAATACGTAGGTGCCGAGCGTTGTCCGGATTTATTGGGCGTAAAGCGAGCGCAGGAGGTGTGATAAGTCTGAAGTTAAAGGCTGTGGCTCAACCATAGTTCGCTTTGGAAACTGTCAAACTTGAGTGCAGAAGTGGAGAGTGGAATTCCATGTGTAGCGGTGAAATGCTTAGATATATGGAGGAACACCGGTGGCGAAAGCGGCTCTCTGGTCTGTAACTGACGCTGAGGCTCGAAAGCGTGGGGAGCGAACAGGATTAGATACCCT
+
<FFGGFFF,FF9DFC:@EFDFGDDGGGFEGCF@<BFGG@EF:@7CEF@BCFEEFFEEGFG=E,F9FGCE7FFFGGEEF8FDFGGGCFCA?BEFGGCFFG?D,CFGGGEFFEFCFGGADFG8>B,CFGEG+BFD93=:==>@FF<>FFF:E53:>>,F:F<2>>AFFGGFGFB<<*=B,@BE,?FG:,5<*<F<:CGD@FCFC?8C0:90<FF8C::CFC7**/*/:C*7*:CC8<C<FBEC7FF@<8<<3D<.CFFF,;F?38#0<C@8?39+C88CDFD?CC7:CC,,E6,DCFGFD,@9?C8,C,,FB<A<E??,FDGGF=8FEF=F@+F?FFC,EFGFE9GGGFF<9DDFFE9E:FEEBC@@DGGGF@B+EFCEFC,<8AFFFFC<CFE7FBBECFEE8CCF@EFD,C@@EGGF7GEFC<ECF<C9GFGGFCCA<,CC
@QDCR 118
TGAGGAATATTGGTCAATGGACGAGAGTCTGAACCAGCCAAGTAGCGTGCAGGATGACGGCCCTATGGGTTGTAAACTGCTTTTCTAAGGGAATAAAGTGAGTCTCGTGAGGCTTTTTGCATGTACCTTATGAATAAGGACCGGCTAATTCCGTGCCAGCCGCCGCGGTAATACGGAAGGGCCGGGCGTTATCCGGATTTATTGGGTTTAAAGGGAGCGTAGGCCGGAGATTAAGCGTGTTGTGAAATGTAGACGCTCAACGTCTGCACTGCTGCGCGAACTGGTTTCCTTGAGTGCGCACAAGGTTGGCGGAATTCGTGGTGTAGCGGTGAAATGCTTAGATATCACGAAGAACTCCGATTGCGAAGGCAGCTCACTGGAGCGCAACTGACGCTGAAGCTCGAAAGTGCGGGTATCGAACAGGATTAGATACCCT
+
GGFFGCFGFGGGG@EGGGGGGFGC@FDFFGGGGGGGGGFGFGFFGGGGG>CAE:CFGCGGGG:EF,CFCGCF7FGFGFEDGGG9,AF?FF<F=8:CF<FE9EE<,CBFF<:BF,E<=9BFEFF,<,B@A<?E<,CEB,EF,BBCC7BD<<D<<>DCDDF4#@FEFB@CE7F?FBEFE?C>#*9=EGGGCFG<:;=EC9<;>GGGGGFFACFCCC>8EDFGGF65<<2@C.?:::FFEDGDGCFGF<52><6:8FGGFG>><E=>09CFC@CB79:,7+>FFGFGF>6,F8F,13@+GE>?E<4+B8+++,GGGGGGFB=AGGFC7GGGFGGFCDGEF9GFGGEFCC:EGGGGFGF6GD<BF7GFGGGGFC,FGFDDGGFC67@<<AF,GEGGGGGFC+CF8GGGFFC@C:CGGGGGGGGGGGFGGGGGGGGCCCCC
@QDCR 75229
TAGGGAATCTTCCACAATGGACGCAAGTCTGATGGAGCAACGCCGCGTGAGTGAAGAAGGTCTTCGGATCGTAAAACTCTGTTGTTAGAGAAGAACACGAGTGAGAGTAACTGTTCATTCGATGACGGTATCTAACCAGCAAGTCACGGCTAACTACGTGCCAGCAGCCGCGGTAATACGTAGGTGGCAAGCGTTGTCCGGATTTATTGGGCGTAAAGGGAACGCAGGCGGTCTTTTAAGTCTGATGTGAAAGCCTTCGGCTTAACCGGAGTAGTGCATTGGAAACTGGAAGACTTGAGTGCAGAAGAGGAGAGTGGAACTCCATGTGTAGCGGTGAAATGCGTAGATATATGGAAGAACACCAGTGGCGAAAGCGGCTCTCTGGTCTGTAACTGACGCTGAGGTTCGAAAGCGTGGGTAGCAAACAGGATTAGATACCCT
+
GGEFGGGGGGGGGGGGGFGGGGGGGGGFGGGGGGGGGGGGGGGGGGGGGGGGGGGGG8EGEGGGGGGGGGGFGFGGFEDGCGCFGGGFF<FGG8FFGGGGG7FGCEGGFGFGGF,,E9FGGFFGGGGGGGGGFGGDGG,AFGCFFCA@F+>C@FFF>FGCFGGFGGGGGGGGGGGE;FGGFCFFFF=DFFGGGGGGFGFGEDGFCFFGECFGGGGGGGFGFCGGGCEEGDGED9FFGGFD<FFCF8FFGGGGD8GGGEGGGGGGCF?EF<GGGFGGGGFFGGGGGGGGGGGGFFF<EGEEA9GGEGFGFFDEEFCFCGFFB8AFEGGGEGGGGGGGGGGGGGGGFGFGGGFE<EAB,EGFFCGDGGGGGGFB+C:GGEF<8FF@GFFFCAFFEDGGC8GGGGGGGGGGGGFDDGGGGGGGGDGGFGGGGDFF9GFGCCCCC
@QDCR 120
TGGGGAATATTGCACAATGGGGGAAACCCTGATGCAGCGACGCCGCGTGGAGGAAGAAGGTCTTCGGATTGTAAACTCCTGTTGTTGAGGAAGATAATGACGGTACTCAACAAGGAAGTGACGGCTAACTACGTGCCAGCAGCCGCGGTAAAACGTAGGTCACAAGCGTTGTCCGGAATTACTGGGTGTAAAGGGAGCGCAGGCGGGAGAACAAGTTGGAAGTGAAATCCATGGGCTCAACCCATGAACTGCTTTCAAAACTGTTTTTCTTGAGTAGTGCAGAGGTAGGCGGAATTCCCGGTGTAGCGGTGGAATGCGTAGATATCGGGAGGAACACCAGTGGCGAAGGCGGCCTACTGGGCACCAACTGACGCTGAGGCTCGAAAGTGTGGGTAGCAAACAGGATTAGATACCCT
+
FEFFGGGGGGGGGGGGGGGGGGGGGGGGGGGFDFEGFGCGGGGEGGGGGEGDEGGGGGGGFFGFGGGFEGGGGGGGGGGGGFGGCEEFFFEEFGCEFGGGGGGGGGGGGGGGGGGGGGGGCFFG7:BECF9FGFGGGGGGGGGGGGGG@CBAFGGFCCCFFG7FFGGGC:BFFCFGGGGFFCGGGG'&4FF=,B<>C@:<CE5>EGD;:F@C8FGCGF@;GG8FFEFGFFFF,GGF>7@CFGGGFGE>BB9EFD@<F@9E=C9DF8DD=FD@:EF<EFC<DC:>8@CEFDFC5<67DFEGGEGC=8+4,BC,,?@CFC<=F7C>?6@CFFAF:AFC9GGGFEF@FGDGGFE9C,DFEAFE6,6<CGF7BBB@,FEFCECGGFF9<<FB7GGGEACGD@F<GEEGFDC9C<A@CC@@
@QDCR 71705
TGAGGAATATTGGTCAATGGACGAGAGTCTGAACCAGCCAAGTAGCGTGCAGGATGACGGCCCTATGGGTTGTAAACTGCTTTTATAAGGGAATAAAGTGAGCCTCGTGAGGCTTTTTGCATGTACCTTATGAATAAGGACCGGCTAATTCCGTGCCAGCAGCCGCGGTAATACGGAAGGTCCGGGCGTTATCCGGATTTATTGGGTTTAAAGGGAGCGTAGGCCGGAGATTAAGCGTGTTGTGAAATGTAGACGCTCAATGTCTGCACTGCAGCGCGAACTGGTTTCCTTGAGTACGCACAAAGTGGGCGGAATTCGTGGTGTAGCGGTGAAATGCTTAGATATCACGAAGAACTCCGATTGCGAAGGCAGCTCACTGGAGCGCAACTGACGCTGAAGCTCGAAAGTGCGGGTATCGAACAGGATTAGATACCCT
+
EGGGFGGGGGGGGGGGGGGGGGGGGGGGGGGGGGGGGCGEFGGGGGGGGGGGGEGFGGGGGGGGGCFGGGGFFGGGGGGGGGGGGGGGFEGEGGGGGGGGGGGGGGGGGGGGGGGGGGDGGDGGGGGGGGCGFFFGGGGEBFEGGGGGGGFGGGGGGGGGGGGGGGGGGGG9;C@FGD:CEGGGGGGGGGGECFGGC:F<GGGGGGFGGGGGGGGFGEFFGGGGGGGEGGGGGGECCCEGGGGGGGGGGGGGEGFFG<GFGFFFFFFGGGGGGGGGE9GGFGEGFFD,BCGFFGGGGGGGGGGGEGGGE8GFGGGGGGGGGGFCEGGFCGGGGGFGGFDF?9B,,=FF9GGGFFGGEGGFGGGGGFGFGFF<C,EAGDGGGEFF<9GGGGEGGGGGFCC8DGGGGGGGGGGFGGGGGGFGGFEE59FDGGFB<-CC
@QDCR 122
TGAGGAATATTGGTCAATGGACGAGAGTCTGAACCAGCCAAGTAGCGTGCAGGATGACGGCCCTATGGGTTGTAAACTGCTTTTATAAGGGAATAAAGCGAGCCTCGTGAGGCTTTTTGCATGTACCTTATGAATAAGGACCGGCTAATTCCGTGCCAGCAGCCGCGGTAATACGGAAGGTCCGGGCGTTATCCGGATTTATTGGGTTTAAAGGGGGCGTAGGCCGGAGATTAAGGGTGTTGTGAAATGTAGACGCTCAACGCATGCACTGCAGCGCGAACTGGTTTCCTTGAGTACGCACAAAGTGGGCGGAATTCGTGGTGTAGCGGTGAAATGCTTAGATATCACGAAGAACACCGATTGCGAAGGCAGCTCACTGGAGCGCAACTGACGCTGAAGCTCGAAAGTGCGGGTATCGAACAGGATTAGATACCCT
+
FG<FGGGGFGGGCCFGGGGGG8FECG:CFGGGFDGGGG@F<FFGGGGGG7FGGEEFGGGGEGEG<CF88F?78EFFCFECDGGEFGFGGGGGAE<FGCDCEGFEAFEB?F+,B,??<==9FFGEGFF9<BEFE5,CD?D<>=6@=>B<B=>#<D@;.(:36CF:>+><B@FFFFFGGD?@<FFG:F?BG>FE:;<?*9<FC;GFFG1@7+FCBEC#3D<?EG=9+:?7*&0>E0A*4,169GGDFD9>,**3*<GFFCC38,,,D3,:,,<48++@+9CFDD,DGFGDDFED8+?CF,=GE<C,F:7GGGGFB,CFE@GGGGGGGGGFFGF9FGGGFCEAGFGGFFEDEFAGFCB6FC@:C>GGGFFEFE,FC69GGGFB6::9FCGGGGGGGFGFFEEFGGGGGDGGF7F@GGFFGFGGGGGGGFGFFCGCC@CC
@QDCR 52612
TGAGGAATATTGGTCAATGGACGAGAGTCTGAACCAGCCAAGTAGCGTGCAGGATGACGGCCCTATGGGTTGTAAACTGCTTTTATAAGGGAATAAAGTGAGCCTCGTGAGGCTTTTTGCATGTACCTTATGAATAAGGACCGGCTAATTCAGTGCCAGAAGCCGCGGTAATACGGAAGGTCCGGGCGTTATCCGGATTTATTGGGTTTAAAGGGAGCGTAGGCCGGAGATTAAGCGTGTTGTGAAATGTTGCCGCTCAACGTCTGCACTGCAGCGCGAACTGGTTTCCGTGAGTACGCTCAAAGTGGGCGGAATTCGTGGTGTAGCGGTGAAATGCTTAGATATCACGAAGAACTCCGATTGCGAAGGCAGCTCACTGGAGCGCAACTGACGCTGAAGCTCGAAAGTGCGGGTATCGAACAGGATTAGATACCCT
+
,CEAEDFFGGGFDCEGGGGFC<FC+CFEGGEFFFGGF@-C<C6EFGGGGGFFGGGGGFGG7@:FGD9FGF7FGGDFEFGGGFFGGGFCCFFG@FDFGGGGGG8?,B=FFFCGD8FCCGB?EAF<EED,AFGFGFF<,5?FFGC:FEB=D9@,@6,=,,8,6@C<CE@FGDC=F97>5CGC::C:CGDEGEE7FFFCGGD9<#CFGGCC;FCFG:FCE78:CEEFC:<CAFCC9@<4:CGF@FC>/FDG71#<+F:FCD5DCEB<9BFFF>FGFDF=3@A>F=<CFEF7A8AFDC@+CA+,,,FF:?7CDFFCECGGEFFFE=GFCEGDEE<9CCF,GFAEE;FFGEBFECGGFC@,@FF:CEGGGFFAC,GE<D@EFCGFF@:GGFEGECFCE9GGGEC<DFA9C+BC+:CF@FC@FEFEFFGCCFCFFFE@C9CC
@QDCR 124
TGGGGAATATTGCACAATGGGGGAAACCCTGATGCAGCGACGCCGCGTGAGCGGAGAAGTATTTCGGTATGTAAAGCTCTATCAGCAGGGAAGAAGAAATGACGGTACCTGACTAAGAAGCACCGGCTAAATACGTGGCAGCAGCCGCGGTAATACGTATGGTGCAAGCGTTATCCGGATTTACTGGGTGTAAAGGGAGCGCAGGCGGAAGGCTAAGTCTGATGTGAAAGCCCGGGGCTCAACCCCGGTACTGCATTGGAAACTGGTCAACTAGCGTGCCGGAGGGGTAAGTGGAATTCCTAGTGTAGCGGTGAAATGCGTAGATATTAGGAGGAACACCAGTGGCGAAGGCGGCTTACTGGACGATAACTGACGCTGAGGCTCGAAAGCGTGGGGAGCAAACAGGATTAGATACCCT
+
FGGFDCF@CFGGGGGGD@@EGDGGGGGDFFEEFDFFGDEGGCEGGGGGGGDFGDGGGGFDGGFDGGGG8D<EEFCFGGFFGFAAB8?FFGGGEFFDEB<BCFGGGFFGFGGGGDGFCFA<FBFF>FGC7,>A,@7>FDGGG>,>FFDC7CCEGGG,*,,3?FF,??CGFGGEEGG?G=CFGAGG,9@E<C1?FGGF:#<*/:EFEGGDEGE>;FEGG9CFF;9<FGFGGEFGEC@A<FACC=CD725DE/.DC6CCCFF<C0>FBCDD@FF,CC*ECF@5@C5DGDFF9CAFGFF<GF<<F<ACEEDGFFAFFF?8,CFFCCGFF9FFAFF?FC,EEAFC@F7GGFFF::ECGFF9GF<GGFFFF9FADFCCB+CFGFC@B,CEFFC:GEGGFGFCGGGGGGGGGGGDGGGGGCCC@<
@QDCR 75003
TAGGGAATCTTCCACAATGGACGCAAGTCTGATGGAGCAACGCCGCGTGAGTGAAGAAGGTCTTCGGATCGTAAAACTCTGTTGTTAGAGAAGAACACGAGTGAGAGTAACTGTTCATTCGATGACGGTATCTAACCAGCAAGTCACGGCTAACTACGTGCCAGCAGCCGCGGTAATACGTAGGTGGCAAGCGTTGTCCGGATTTATTGGGCGTAAAGGGAACGCAGGCGGTCTTTTAAGTCTGATGTGAAAGCCTTCGGCTGAACAGGAGTAGTGCATTAGAAACTGGAAGACTGGAGTGCAGAAGAGGAGAGTGGAACTCCATGTGTAGCGGTGAAATGCGTAGATATAGGGAAGAACACCAGTGGCGAAAGCGGCTCTCTGGTCTGTAACTGACGCTGAGGTTCGAAAGCGTGGGTAGCAGACAGGATTAGATACCCT
+
GGEEFEGGGGGGGGGFFGG?FCGDDCGGG9<EFEDEEFGF<@7FGECFE7FGGFCFF8CEFCGGGGEGD7FFGFGGGGGCCEFGG8FFGGGEFGGGGCE@FCFGGGGGCCAEFBFGCFGGGFEFFGGGGGGGGDFG8A:FFFFGGGGGGGGGGGF=FFF8D<=:<CCECCEFGGGD?ADEDGGGGC-F;FG7FFGG7F?CEGGG9AFC<FFCDGGEDFC:=F8CC@F@ECCEEGFGGGC<C9ED=8AGGGGC<A<DCFGGFC#BCE08F?<84GEA?6CCEGGG99,FFEA?A4=,A99,,C9GFFA<A=AFGFFFE<BE<,FGGF<:BEDGGCEBEC=:F?C9GFFC,CE,FEEEE7FF<EFEC:,C,GGGGGGGFEEEA8E,F9GFFFCCEB;@F@E,FCCCCDBF8CDFGGFFE;CAC,@EC9GGGGGCGGFFCCCC@
@QDCR 126
TAGGGAATCTTCGGCAATGGGGGCAACCCTGACCGAGCAACGCCGCGTGAGTGAAGAAGGTTTTCGGATCGTAAAGCTCTGTTGTAAGTCAAGAACGAGTGTGAGAGTGGAAAGTTCACACTGTGACGGTAGCTTACCAGAAAGGGACGGCTAACTACGTGCCAGCAGCCGCGGTAATGCGTAGGTCCCGAGCGTTGTCCGGATGTATTGGGCGTAAAGCGAGCGCAGGCGGTTTGATAAGTCTGAAGTTAAAGGCTGTGGCTCAACCATAGTTCGCGTTGGAAACGGTCAAACTTGAGTGCAGAAGGGGAGAGTGGAATTCCATGTGTAGCGGTGAAATGCGTAGATATATGGAGGAACACCGGTGGCGAAGGCGGCTGTCTGGTCTGCAACTGACGCTGAGGCTCGAAAGCATGGGTAGCGAACAGGATTAGATACCCT
+
GGGGGGGGGGGGGGGGGGGGGGGGGGGGGGGGGGGGGGGGGGGGGGGGGGGGGGGGGGGGGGGGGGGGGGGGGGGGFGGGGGGGGGGGFGFGGGGGGGGEFFFFGGCFGGGGGGGGGGGGF<EFGFGGGGGGGGGGGGDGGGGDCEGGGCEGGGGGFEFGDGGGFFGCGGEDGGGGGGGGGG7<BGGGGGC@FGG?>6GG>EGF$EFG>7EGGG=C3;CDGGGGGGEDGGGGGG/CGGFFGGGGFGGGGGFGF?DFFFFDCF>9C<@EF?6>?C?B9&GGDDDCB+,B9DCFEDFGGGGGGFFFCGEFFF9F9GDGEDCGGFE=,FFGGGE>GGGGGDGGGGGFEGEGGGFGGFFGGGEC@FGGGGGGGGGGGF@GGEECFGFGGFFF9GGGGGGFF<FGGGDEGGGGGGDFFFFGGF;@GGGGFFCFF<EGGGEDCC8CB
@QDCR 127
TAGGGAATCTTCCACAATGGGCGCAAGCCTGATGGAGCAACACCGCGTGAGTGAAGAAGGGTTTCGGCTCGTAAAGCTCTGTTGTTAAAGAAGAACACGTATGAGAGTAACTGTTCATACGTTGACGGTATTTAACCAGAAAGTCACGGCTAACTACGTGCCAGCAGCCGCGGTAATACGTAGGTGGCAAGCGTTGTCCGGATTTATTGGGCGTAAAGCGAGCGCAGGCGGTTGCTTAGGTCTGATGTGACAGCCTTCGGCTTAACCGAAGAAGTGCATCGGAAACCGGGCGACTTGAGTGCAGAAGAGGACAGTGGAACTCCATGTGTAGCGGTGGAATGCGTAGATATATGGAAGAACACCAGTGGCGAAAGCGGCTCTCTGGTCTGTAACTGACGCTGAGGTTCGAAAGCGTGGGTAGCAAACAGGATTAGATACCCT
+
FFGGGGGGGGGGGGGFGEFGGGGGGGGGGFGFFGGGFFDGFFGGGGGFECFFGGGGGGGGGFGGGGGCG>FGGGGEFDGF9F<EB=?<@FFGGGGGGGG=DB<<BFGGGFFAFACGEGFFGGGGGFG>FGGGCGGGFFFDDGFDGGGGGGGGCDGGGGCFFGGGGGGGGGGGG?GGGGDFFFEGCC7=FGGG><<;1<CFGGC<FFFGGFCGGGGE=+?;12CEFECEGCF>FCCGFC??FGA;CFFFDF#@@FFGF?7GGGGGGGEE/FGGGGGFGGGB:EFDG+EF@+7FEGGFFAFEAA;FACF9FF<,9CF9C4,,GF@GECFF@CGGGFFB,F?,EFFC,?,FFE<FAEEEF@AECF@C:GGGGGEB+GGGGGFC<GFGGGGDFA9GGGGGGF,?FEGFE,DGGGGGGGGGGGGGGGGGGGFGFGFF9GEFCCCCC
@QDCR 128
TGGGGAATATTGCACAATGGGGGAAACCTTGATGCAGCGACGCCGCGTGAGTGAAGAAGTATTTCGGTATGTAAAGCTCTATCAGCAGGGCAGAAAATGACGGTACCTGACTAAGAAGCCCCGGCTAACTACGTGCCAGCAGCCGCGGTAATACGTAGGGGGCAAGCGTTATCCGGAATTACTGGGTGTAAAGGGTGCGTAGGTGGTATGGCAAGTCAGAAGTGAAAACCCAGGGCTTAACTCTGGGACTGCTTTTGAAACTGTCAGACTGGAGTGCAGGAGAGGTAAGGGGGATTCCTAGTGTAGCGGTGAAATGCGTAGATATTAGGAGGAACAGCAGTGGCGAAGGCGGCTTACTGGACGGAAACTGACACTGAGGCACGAAAGCGTGGGGAGCAAACAGGAATAGATACCCT
+
GGGGGGGGGGGGGGGG8EFGGDEC@EFEDFGCGGFAE8CFCGGGDECG7FCFGF9FCGCG<?EFFFGC4C=,CAFGFFFCCEF,<E,ABF+B:BAFEF<AB@EG@GGGG@A9E<F,<BFAFGGCFEG8F<>FCDDCGFFC,DFGECF7C*:F@DF2,3><C*C=F8FCFGGFGGDG*4=F7F,<<FFCG:FFGCC>C>CCFC=C?FG:<8C;,8@FGFGGDC:CFG6%@EE8FGGFGGGGGG=F=?=FCFEC<DFCCD7?AFE;0GGFDGGGGGGFA=CGEF;<E?E=8+E9,FE9,C,,E,F:++DFEFE<??:GFFFFE,:C66,,DGGFEFC6-FCFC@FC,,@:CFE,F9FFA@F6C,,<FGFEEFAE<F<DDFEFFFFF@:ECF9GGEGGF@EFC@C<=,,F<EF@,C@88
@QDCR 129
TGAGGAATATTGGTCAATGGGCGAGAGCCTGAACCAGCCAAGTAGCATGCAGGATGACGGCCCTATGGGTTGTAAACTGCTTTTATAAGGGAATAAAGTGAGTCTCGTGAGACTTTTTGCATGTACCTTATGAATAAGGACCGGCTAATTCCGTGCCAGCAGCCGCGGTAATACGGAAGGTCCGGGCGTTATCCGGATTTATTGGGTTTAAAGGGAGCGTAGGCCGGAGATTAAGCGGGTTGTGAAATGTAGATGCTCAACATCTGAACTGCAGCGAGAACTGGTTTCCTTGAGTACGCACAAAGTGGGCGGAATTCGTGGTGTAGCGGTGAAATGCTTAGATATCACGAAGAACTCCGATTGCGAAGGCAGCTCACTGGAGCGCAACTGACGCTGAAGCTCGAAAGTGCGGGTATCGAACAGGATTAGATACCCT
+
@CCFFGG@FGGGGC@FG,CCFGGGGGDGGGFFGGGGG?FFGFGAFFFFF?GGFG8AE,CFCGGDF=FFGFCCCE?EFFGGGAFGGGG,EDFD,4CB,EFGFFE95,BAEBFEFGFEAF:EFAFFGGCFGFGGGGGGGGBF=D:7>FGGGA,CFGCCFGGGGG8:CEG**>FF=GF<8FFG9>@FCE@FGCF,@3C5*?<>FFGFG<CFGFFCFC3784?AEC*#<C?,:CFG>GGG=#>E<<;2ACCDF<B;:AFGFD@EFCF?FC@C+@+@(E=<%C2,GFFAA,FFADFD+@@@=,@FA5::+B++:8FB+<>+8++FGGBCEFCC?@E9FGE8FFE,F?B:8<DFGGGECFEGGFE:>FCC<<,FAE9GEF@CCFGEGGGGGGDGCCC@9GFC6+7FC,A,FC7GGCF8@GGGGFCCEEFCGFE<CCC@BCA6
@QDCR 130
TAGGGAATCTTCCACAATGGGCGCAAGCCTGATGGAGCAACACCGCGTGAGTGAAGAAGGGTTTCGGCTCGTAAAGCTCTGTTGTTGGAGAAGAACGTTCGTGCGAGTAACTGTTCACGCAGTGACGGTATCCAACCAGAAAGTCACGGCTAACTACGTGCCAGCCGCCGCGGTAATACGTAGGTGGCAAGCGTTATCCGGATGTATTGGGCGTAAAGCGAGCGTAGGCGGTTGCTTAGGTCTGATGTTAAAGCCGTCGGCTTAACCGAAGAAGTGCATCGTACACCGGTCGACGTGAGTGCAGAAGAGGACAGTGGGACTCCAGGTGTAGCTGTTGAATTCGGAGATATTTGGAAGAACACCAGTGGCGAAGGCGGCTGTCTGGTCTGCAACTGACTCTGAGGCTCGAAAGCATGGTTAGCGAACAGGATTAGATACCCT
+
EGFGDGG<,<FGCEFGGC<FFDFDG+CFDFGG,CE@FDCCF8CEGGEF@F7CC,CEEC8F:6<CACCEFDEGEECEF,CECFEF<=AE,,:BFCFD=F,B+BF++?+8?,,<,5EA?<EBC+B=FDFEFD@F@,DFE7FEGA<FDF9+3@C:<@D;D@3,5F,<***31>F::2CCG@?B,45<703'F8#18@5:2?F@E?C&F:C<E)'=8:C;F+EBA:C5#C=C?7:C:>,F?C6C1':BEE==#A=@0:A#:5F@2CEF>B#8C9GFC<C8+=3B5,3+=7>4++87B,,=,=:,,A9EA49,FAC<EA?:,,:4,9:,<GF@F8:,5C@<E=8,++,,;@<EA:,E9EEB,CEDC66@:GFC@FCF7GF?GFF@<FD<FGF9F@@C,C;;,,EAEC+,,C@?,C,<FE<FE7F@CFFFGEF<C;,E<EC?CCC8C
@QDCR 131
TGAGGAATATTGGTCAATGGACGAGAGTCTGAACCAGCCAAGTAGCGTGCAGGATGACGGCCCTATGGGTTGTAAACTGCTTTTATAAGGGAATAAAGTGAGCCTCGTGAGGCTTTTTGCATGTACCTTATGAATAAGGACCGGCTAATTCCGTGCCAGCAGCCGCGGTAATACGGAAGGTCCGGGCGTTATCCGGATTTATTGGGTTTAAAGGGAGCGGAGGCCGGAGATTAAGCGTGTTGTGAAATGTAGACGCTCAACGTCTGCACTGCGGCGCGAACTGGTTTCCTTGAGTACGCACAAAGTGGGCGGAATTCGTGGTGTAGCGGTGAAATGCTTAGATATCACGAAGAACTCCGATTGCGAAGGCAGCTCACTGGAGCGCAACTGACGCTGAAGCTCGAAAGTGCGGGTATCGAACAGGATTAGATACCCT
+
EFFFGGGGGGGGFFFEGGGGGGGGGGGGGGGGFGGGGGGGAGFFGGGGGGGGFEFFC<FGFCFGGCFDGEFGGGGGGGGGGAFG<FCFFGFF<EFGGGCECFFFG,CF@FE,<E8FGF7?<<FGGGFFGG9BBFFFGDGGCF@EGE>FA9><<,3+@E,+>DCFCEGE:>F;@F7F5FFFF@CF7=CG7<:28=FECC<?5;?@<F2CG:FFF=:FGG:#AC83ACC:EB<CGGGGGGEGGGGGFB>9@<@@:F5FFF:CGEG:FGGGFB@+37CCC0CCA8B7>,CGGGFDCGGF@>8?C,9EGFC?:=CGGGGFB+?,GFGGGF7GFFF?CDGGGGGGGFGFFDE<CGGGGFBEGEDCGGEGFDF8GGFF9F@AGGGGC@CGGGGGF7GDFGGGFFGGGFDGGF@@@DFF@F9@GGGGGGGGGGFGEFC888CB
@QDCR 55129
TGAGGAATATTGGTCAATGGGCGAGAGTCTGAACCAGCCAAGTAGCGTGCAGGATGACGGCCCTATGGGTTGTAAACTGCTTTTATAAGGGAATAAAGTGAGTCTCGTGAGGCTTTTTGCATGTACCTTATGAATAAGGACCGGCTAATTCCGTGCCAGCAGCCGCGGTAATACGGAAGGTCCGGGCGTTATCCGGATTTATTGGGTTTAAAGGGAGCGTAGGCCGGAGATTAAGCGTGTTGTGAAATGTAGACGCTCAACGTCTGCACTGCAGCGCGAACTGGTTTCCTTGAGTACGCACAAAGTGGGCGGAATTCGTGGTGTAGCGGTGAAATGCTTAGATATCACGAAGAACTCCGATTACGAAGGCAGCTCACTGGAGCGCAACTGACGCTGAAGCTCGAAAGTGCGGGTATCGAACAGGATTAGATACCCT
+
GGGGGGDGFGFGFGGFGFGGGGGGGGDGGGGGGGGGGGGFCGGGFGDGGGGGGCGFFGGGGGGGGGGGGGGGGGGGGGF9FFFGFGGGGCFGGF9EEGFFGGFFGGGEGGGGGFGFGGEGGGGGGFFGGGGGFGGGGGGGFEFGG?GGGGFFG@?CGGC?GDFGGGGGEECFFFGGGFGG@FEEFGGGGGGGGGGG5?F@CGFGGFEE=FCFFFGDGGGFEGCFGGFGGGGGGEEEEEGGGFGGGGFGGGGGGFF@EDDGGDGFGGGGFGGGGEDDEGEC<FFCE8FGGGGGFF:?7GFGFGGGGGGDGGGGGGGEGFGGGGGGGGGGGGGFFGGGFCFCGFAE<FFFGGGGGGGGGGGGGGGGGGGGGGFFCFGGGCEGGDGGGGGGEECC@GGGFGGGGGFFGGGGF7GGGGGFGGGGGGGGGGGGGFF<CCCC
@QDCR 133
TGGGGAATATTGGTCAATGGACGAGAGTCTGAACCAGCCAAGTAGCGTGCAGGATGACGGCCCTATGGGTTGTAAACTGCTTTTATAAGGGAATAAAGTGAGAGTCGTGACTCTTTTTGCATGTACCTTATGAATAAGGACCGGCTAATTCCGTGCCAGCAGCCGCGGTAATACGGAAGGTCCGGGCGTTATCCGGATTTATTGGGTTTAAAGGGAGCGTAGGCCGGAGATTAAGCGTGTTGTGAAATGTAGATGCTCAACATCTGAACTGCAGCGCGAACTGGTTTCCTTGAGTACGCACATAGTGGGCGGAATTCGGGGTGTAGCGGTGAAATGCTTAGATATCACGAAGAACTCCGATTGCGAAGGCAGCTCACTGGAGCGCAACTGACGCTGAAGCTCGAAAGTGCGGGTATCGAACAGGATTAGATACCCT
+
CFGCCFEGGGGGGGGGGGGFGGGGGGGFGGGGGGGFGGGGGCFGGGGGGGGGGGGGGGGGGGGGGGGGGGGFEGFGCFGGGGGGDFCFCGGGGGGGGFGCGFGFFGGGGGGGGGGDFGGGGGGGGGGGGFFCAGFGGGGGCFG7FCGGGFGGGGFGGGGGFGGGGGEGGDGGGGGGGEGGGDGGGGGDGDFFFF:CFFGFFGGEFFCCFFF9<:7#8EFGGGGDGFFFGFFGGGFGC3GGGGE<FCFGEGFCCEGFGFGFCGF@GFFC?FFGC<F>>,FF=A=DGDFFGFGF?FCC@,4?C9,,=+++7<,CGGGFC4=,FE+GGECF5EGGGGF?GFGGFFGGGGFGF<AGFGFB@DGEF7GFCGGGGFEF<:,@CGGGGDGFCGGGGGGFAGGGFGFED:FGGGGFDGGGGGGGGGGGFGGGGGFFFC@ACCCC
@QDCR 51772
GGAGGAATATTGGTCAATGGGCGAGAGCATGAACCAGCCAAGTAGCGTGCAGGATGACGGTCCTATGGGTTGTAAACTGCTTTTATAAGGGAATAAAGTGAGTCTCGTGAGACTTTTTGCATGTACATTATGAATAAGGACCGGCTAATTCCGTGCCAGCAGCCGCGGTAATACGGAAGGTACGGGCGTTATCCGGATTTATTGGGTGTAAAGGGAGCGTAGGCCGGGGATTAAGCGTGTTGTGAAATGTAGACGCTCAACGTCTGCACTGCAGCGCGAATTGGTTGCCTTGAGTACGCACAAAGTGGGCGGAATTCGTGGTGTAGCGGGGAAATGCTTAGATAGCACGAAGAACTCCGATTGCGAAGGCAGCTAACTGGAGCGCAACTGACGCTGAAGCTCGAAAGTTCGGGTATCGAACAGGATTAGATACCCT
+
,@CF@@FCFCEFFD<CFFEF@ECE@FGG,,CA@@@EDF@FE<6,C<F@@7CFEEGFG,@F,6CEE6E@E,8>CF<FCGG=CCFDC,C<CE<<:4,A<AE??FFB<C,FFFEA=BE9@FE?F9B?F5,5,B?FGD@FEFDEEFGDEG+B<B=FD33@@FGGDF@@CE>+@@CFFGGBEGGDF9,>77FFF8*=C>?:*B=27FFC3<<#=C99<<8=CGECA7=<EDC#<9CF<,>C:BC:CFGFGCDCFEC918CE>68@CCFGGFGF==<F/BB37C:1#:DFF>+,F8F<@CF?GF:8,:,,4+FB7GFA4A:7DFE8FF:@7GFFC,CGGF<?F<C,C,9,,<ED99EC68@:7C:BCFB,E@@E8GFC6C,E6CF:B@+<CEC,DCCFDFC@66,<C@?,,6@7+7FCCCEC;FGFFCC;,FECE<<BC<66
@QDCR 135
TGAGGAATATTGGTCAATGGACGAGAGTCTGAACCAGCCAAGTAGCGTGCAGGATGACGGCCCTATGGGTTGTAAACTGCTTTTATAAGGGAATAAAGTGAGGCTCGTGAGGCTTTTTGCATGTACCTTATGAATAAGGACCGGCTAATTCCGTGCCAGCAGCCGCGGTGATACGGCAGGTCCGGGCGTTATCCGGATTTATTGGGTTTAAAGGGAGCGTAGGCCGGAGATTAAGCGTGTTGTGAAATGTAGACGCTCAACGTCTGCACTGCAGCGCGAACTGGTTTCCTTGAGTACGCACAAAGTGGGCGGAATTCGTGGTGTAGCGGTGAAATGCTTAGATATCACGAAGAACTCCGATTGCGAAGGCAGCTCACTGGAGCGCAACTGACGCTGAAGCTCGAAAGTGCGGGTATCGAACAGGATTAGATACCCT
+
FFGGGCEGGGGGG@FFFEE8FG+CFGGGGGGGGGFGGG-FFGFFGGGGGGGGCEFGGGFGFFECFFGGGGDFEFFGGFGGGG9FGGGGGGFF@C9EFGF9C?,BEFE:FEEGGFGGGGGCEGGGG<AEFGGFFGGGGC<==FCGGGDGG,EFDFGGGFFGGGG7:8F=.9F9FFGG.;FEEFGEE7CCGF<AFGGE@?8,?<?FF;CFBEFFFC5;<EGEGGGGE?:>F73<C><7,7E;;E<B@9A;<>=>ECGGFFFC@C1,FC<><>F@>CF>CDGGGFF:A,D8GD?CDCC@@,4E?5C,CCCBGFFBB,B=?+B,GGGEGGGGFF<?9EGGGGGGGGGFD@FFFGFGFF:B:EC6FCC@EGFF@FCE6,CFGGGFEFC<,GGGGGGGCGGGGECE,@F@C7FFF@FGF<E,FFGGGCDECFECE6<AA,C@
@QDCR 74385
TGGGGAATTTTGGACAATGGGGGCAACCCTGATCCAGCCATGCCGCGTGCAGGATGAAGGTCTTCGGATTGTAAACTGCTTTTGTCAGGGACGAAAAGGGATGCGATAACACCGTATTCCGCTGACGGTACCTGAAGAATAAGCACCGGCTAACTACGTGCCAGCAGCCGCGGTACTACGTAGGGTGCAAGCGTTAATCGGAATTACGGGGCGGAAAGCGTGCGCAGGCGGTTCTGTAAGATAGATGTGAAATCCTCGGGCTCAACCTGGGAATTGCATATATGACTGCAGGACTTGAGTTGGGCAGAGGAGGGTGGAATTCCACGTGGAGCAGTGAAATGCGTAGATATGTGGAAGAACACCGATGGCGAAGGCAGCCCTCTGGTACATGACTGACGCTCATGCACGAAAGCGTGGGGAGCAAACATGATTAGATACCCT
+
A,ECFE,<@<EF+CD@F9FD<FGGEF8EG8,FE9CFGGFFGCFGGGGF+BFEF@FFG<<E<C?F9CFC,B<5FAFFGGFGGFGGGG,E,=:DCCEFGGGGG8BDEEFG:C?EBEGDGFFC8B:@:3BCECE9<,,@FDDEF<,,F<CCFFCFGGFFGC:,1>F7>6CFG*<<B::*+7CBEGGD*,44<FBFDED=FCF7CG5>8@A*C:?GC+=E@FFE*;*:>5ECE@F@4:,<9C9E:@;C=@GFGFFC@FC#:FDGEF?D8AG>GEF:C9F?AAC:EFFF?=,?<DFE,7,?,,++=,C,8GGGGGFEDFFE5,<FF:=DDE=E,FFDC:,9,:F7CGGGGGGGFFFBGFGFGGCC@6,C,EGGGGGGGGFCC7GFE<E6<,C6CFGFEEBEGGF9EFDC6;,A@,GDGGGCFFC<GFCGGFC,FB9GGGFEBCCCC
@QDCR 137
TGAGGAATATTGGTCAATGGGCGAGAGCCTGAACCAGCCAAGTAGCGTGCAGGATGACGGCCCTATGGGTTGTAAACTGCTTTTATAAGGGAATAAAGTGAGTCTCGTGAGACTTTTTGCATGTACCTTATGAATAAGGACCGGCTAATTCCGTGCCAGCAGCCGCGGTAATACGGAAGGTCCGGGCGTTATCCGGATTTATTGGGTTTAAAGGGAGCGTAGGCCGGAGATTAAGCGTGTGGTGAAATGTAGACGCTCAACGTCTGCACTGCAGCGCGAACTGGGTTCCTTGAGTACGCACAAAGTGGGCGGAATTCGTGGTGTAGCGGTGAAATGCTTAGATATCACGAAGAACTCCGATGGCGAAGGCAGCGCACTGGAGCGCAACTGACGCTGAAGCTCGAAAGTGCGGGTATCGAACAGGATTAGATACCCT
+
GFCGGGGG@FGFFGGGGGGGGGGGDCFGGFFCFGGGGGGGFGFGGGGGGGGGGEGGCGGGFGGGGGGGGGGGGGGFGGGCGGGGGGGA<DCF8FGDGFGGGFGGGFGGGGG9FGGFGGGGGGGGDGGGGGF?,CFF?EFGGGGDGGGGGGGGGGGGGGGGGGGGEDFDEGFGGGGGGEGCE=GGGGCEFGGGGGG?<1GGCEGGCA<FGFCFGGGFG5CGGC8<FCEEFCGG7BCG79FE#,FGGFDCGG*DFGGFF8GFFGG3FGGFCFEEFC>@49GGDCC@CGFCGDFGFEF@EFFE=FFEGGGF@EA9FGF>GGFGGGGGGGDGGBFE9GDGGEGGFAF?F7GCGGGGFF@6-C8:C,GGGGGGFFB@+,<GFGFC:GGGDEFF7GGGGGGGGGF@F:ECGFCGGGGGGGGFGGGGFGFGGGGGGGGCCCCC
@QDCR 138
TGAGGAATATTGGTCAATGGACGAGAGTCTGAACCAGCCAAGTAGCGTGCAGGATGACGGCCCTATGGGTTGTAAACTGCTTTTATAAGGGAATAAAGTGAGAGCCGTGACTCTTTTTGCATGTACCTTATGAATAAGGACCGGCTAATTCCATGCCAGGAGCCGCGGTCATACGGAAGGTCCGGGCGTTATCCGGATTTATTGGGTTTAAAGTGAGCGTAGGCCGGAGATTAAGCGTGTTGTGAAATGTAGCCGCTCAACGTCTGCACTGCAGCGCGAACTGCTTTCCTTGAGTACGCACAAAGGGGGCGGAATTCGTGGTGTAGCGGTGAAATGCTTAGATATCACGAAGAACTCCGATTGCGAAGGCAGCTCACTGGAGCGTAACTGACGCTGAATCTCGAAAGTTCGGGTATCGAACAGGATTAGATACCCT
+
FGD9C@FFGGGG9;CEFFGD98CC@@CCFEFGGGGGFGFF,,C,CFGGFEGFFFG?FGCECC:FF8FCFDGGGFDFG9ECFGG9FF9F9FCFDFFF<<CEFGG8+:@F+4DECBE9FFGGGGF<EEGFF,?A,<EEC?FF,:6+:C:DDCGA,@DAFD>+++@+3>:@+*6,8>FG>EEGG,?*4C>:FEDFGDCE*:8./C9=<:F<+9?FF3C=EGCEE>*9&E6,:C8C@C7@DC*?FGGD</GFC?F9+<@>@8@FF2;;GF>EF=*60DFFC<C/F8:#A3,AGEEEA++C?,,5,,,+++++EF?<+,>CB+F8FE>++C?AC?,C?,<GE<CE9,C,C96ED<FF@F@@ED96CC@D@EC@CFFGGF9AFFEFBB@C,EC,8,C+CAC,9D,@CB5C,C+@+EGCFCFAGGGFGGGGGFFFED@<8,86
@QDCR 76954
TGAGGAATATTGGTCAATGGACGAGAGTCTGAACCAGCCAAGTAGCGTGCAGGATGACGGCCCTATGGGTTGTAAACTGCTTTTATAAGGGAATAAAGTGAGCCTCGTGAGGCTTTTTGCATGTACCTTATGAATAAGGACCGGCTAATTCCGTGCCAGCAGCCGCGGTAATACGGAAGGTCCGGGCGTTATCCGGATTTATTGGGTTTAAAGGGAGCGTAGGCCGGAGATTAAGCGCGTTGTGAAATGTAGATGCTCAACATCTGAACTGTAGCGCGAACTGGTTTCCTTGAGTACGCATAAAGTGGGCGGAATTCGTGGTGTAGCGGTGAAATGCTTAGATATCACGAAGAACTCCGATTGCGAAGGCAGCTCACTGGAGCGCAACTGACGCTGAAGCTCGAAAGTGCGGGTATCGAACAGGATTAGATACCCT
+
GGECGF8EFGGFFFGGFFFGGGGEGGGGGFGGGFCFGGGGGGGGFFGGGEGGGGGFDE,C7FFGFGFGGGDFFEFGFGFGGGFGFGGGGGGGFFGGCFFCGGGGFGFG<ACG@8FF?FECEFFGGGGGGGGGGG9<FG,?B<=FEEEFFGCFGFGGGGGG>GGG>EGGG<F:@>F7<C;<D:C<GGGGGGC7?BC;C?B/,?FFA>:EFEB:2CE:ECFGCECFF??:E<,<EEE@?EGG<FGE3FF,@CGGGC,@CCD@AFFFE7@AAFFC3=:@7>FFCDBFD8FDCCCFFF@F7=E:,E?=GGGGGDFEDDGGGF<CFFDFEGC9FCE?FGGFGFGGFFE4:,<CGGFCFGCCGGFGGGGGGGFGCEEC,ECAGFB@@+DD<DCGF@CGGGGGGGGGFFGFEBF77EGGGGGFGGGFFGGGFF,@E<F@?CCC
@QDCR 140
TAGGGAATCTTCCACAATGGACGCAAGTCTGATGGAGCAACGCCGCGTGAGTGAAGAAGGTTTTCGGATCGTAAAGCTCTGTTGTTGGTGAAGAAGGATAGAGGTAGTAACTGGCCTTTATTTGACGGTAATCAACCAGAAAGTCACGGCTAACTACGTGCCAGCAGCCGCGGTAATACGTAGGTGGCAAGCGTTGTCCGGATTTATTGGGCGTAAAGCGAGCGCAGGCGGAAAAATAAGTCTAATGTGAAAGCCCTCGGCTTAACCGAGGAACTGCATCGGAAACTGTTGTTCTTGAGTGCAGAAGAGGAGAGTGGAACTCCATGTGTAGCGGTGGAATGCGTAGATATATGGAAGAACACCAGTGGCGAAGGCGGCTCTCTGGTCTGCAACTGACGCTGAGGCTCGAAAGCATGGGTAGCGAACAGGATTAGATACCCT
+
GGGGGGGGGGGGGGGGGGGGGGGGGGGGGGGGGGGGGGGGGGGGGGG:@FGGFGGGGG8FCFGGGGGGGGEGGGGGGEFGGCFFFGGG?F?CFEGGDGGG?FGGCGGGGGFGGGGFFF,F9<?EFGGGGGFFCFFGGGGGGGGFFGFGGGGGGFGGFGCFGGG@GGGGGGEFGCGGG>FFFGGGGGGGGGGGGEG7FGG?GGGCCFFGFFFGGECCCFCEGGGGGGGGEGGEFCGG9EFGFFD8GGGFGG*<CGGGCDGGGGECCEGFFGGGGFE7@A>=BADDDFGA=E8GFFEFFAFFDFEGFAFFGE5F<CGGFE9B,GEDGGGGGCEEGGFF9B,C@GFGGGGF<?AFDFDFF:@FGGGGCEGGGF@CEFCFGFC68GGFFGGGGGGGGGGGGGGGGGGGGGGGFFGGF9FGGFDGGGGGGGGGGGCGGECGCCCCC
@QDCR 141
TAGGGAATCTTCCACAATGGACGCAAGTCTGATGGAGCAACGCCGCGTGAGTGAAGAAGGTTTTCGGATCGTAAAGCTCTGTTGTTGGTGAAGAAGGATAGAGGTAGTAACTGGCCTTTATTTGACGGTAATCAACCAGAAAGTCACGGCTAACTACGTGCCAGCAGCCGCGGTAATACGTAGGTGGCAAGCGTTGTCCGGATTTGTTGGGCGTAAAGCGAGCGCAGGCGGAAAAATAAGTCTAATGTGAAAGCCCTCGGCTTAACCGAGGAACTGCATCGGAAACTGTTTTTCTTGGGTGCAGAAGAGGAGAGTGGAACTCCATGTGTCGCGGTGGAATGCGTAGATATATGGAAGAACACCAGTGGCGAAGGCGGCTCTCTGGTCTGCAACTGACGCTGAGGCTCGAAAGCATGGGTAGCGAACAGGATTAGATACCCT
+
GGGGGGGGGGGGGGGGGGGGGGGDGGGGGGGGGGGGGGGGGDGGGGGGGGFFGGGFFGGGGGGGGGGGGGGGGFGFGGGGGGDGGGDGCGGGGGEFFFFGGGGDFFGGFGGGCGFGGGGGGFFGGGGGEGGFCFGGCGFGGGGFFGGG2GGGGFDFGG?GG7DFGGGGGGGGGCGGGGDFDCGGFGGGFGFGGGGDGGGGGGFGFFGGGGGGEGFGFFGGGGGEGGGDGGGGGGGGGFFGGGGGFFGGFGFGGGGG<FCGGGGGGGGGDGGGGGGGGDGGFFGGDGFCFFGGGGGGGGFEFA;B9AGGEE?EDFGGFGFFFE<FGGGGGGGGGGFGFGGGGGGEGGGGGGGGGGGGGFCE<DGGGGEGGGGDGGGGGGGEGGGGGGGGGGGGGGGGGGGGGGGGGGEGFGGGGGGGFGGGGGGGGGGGGGGFEEGGCCCCC
@QDCR 142
TGAGGAATATTGGTCAATGGACGAGAGTCTGAACCAGCCAAGTAGCGTGCAGGATGACGGCCCTATGGGTTGTAAACTGCTTTTATAAGGGAATAAAGTGAGAGTCGTGACTCTTTTTGCATGTACCTTATGAATCATGACCGGCTAATTCCGTGCCAGCAGCCGCGGTAATACGGAAGGTCCGGGCGTTATCCGGATTTATTGGGTTTAAAGGGAGCGTAGGCCGGGGATTAAGCGTGTTGTGAAATGTAGACGCTCAACGTCTGCACTGCAGCGCGAACTGGTTTCCTGGAGTACGCACAAAGTGGGAGGAATTCGTGGTGTAGCGGTGAAATGCTTAGATATCACGAAGAGCGCCGATTGCGAAGGCAGCTCACTGGAGCGCAACTGACGCTGAAGCTCGAAAGTGCGGGTATCGAACAGGATTAGATAGCCT
+
GGGGC<FGFG9FDECEGGA@FG7C:FGGG9<A,,FF<6DF,CFFFGCCGGF,FGGFGC,@6@7D6,@CCFECGFFGGG9EFGFG,@,9?ECGFFGCEEFFGC<A<?=DFFG9FFGGF9+BEFFGGGFGFGG,@5C,,,8FFG+@FG+DG,>B>D8FGGGF88DGE@>@C:CFC;*****>@F<**15:<F7C;B:A4=1:2+9<<:+=F:?>GC349=C6C@=;FCC#,:CCF57<:>EEFCGGF>?CF@@9,1>:@<@ACA8$CE8>4FGGGGFB99GGFGGAA@6,,5,C+DGGGFEF,E4<F8?<<,,CD=+:C=:,,,GFCF7?9FB??,<?9FA;CE98CFB:,?<,@+++-<C,:CB,<CEDCA9FDC<F?GGFCC:FEC,BGFF7GCGFE+7FFFECC:@F@+C<FCE8GGGGFGGDEGGGGEFA8C<C
@QDCR 143
TGAGGAATATTGGTCAATGGACGAGAGCCTGAACCAGCCAAGTAGCGTGCAGGATGACGGCCCTATGGGTTGTAAACTGCTTTTATAAGGGAATAAAGTGAGAGTCGTGACTCTTTTTGCATGTACCTTATGAATAAGGACCGGCTAATTTCGTGCCAGCAGACGCGGTAATATGGAAGGTCCGGGCGTTATCCGGATTTATTGGGTGTAAAGGGAGCGTAGGCCGGAGGTTAAGCTGGTTGTGAAATGTAGAGGCTCAACATCGGAACTGCAGCGCGAACTGGTTTCCTTGAGTACGCACAAGGGGGGCGGAATTCGTGGTGTAGCGGTGAAATGCTTAGAGATCACGAGGAACTCCGATTGCGAAGGCAGCTCACTGGAGCGCAACTGACGCTGAAGCACGAAAGTGCGGGTATCGAACAGGATTAGATACCCT
+
GGFGGFGGEFGGF<CDFGGGGFG76@6D@FGGCFFFGGGG<FC<CECFEGFGGG8EGFGFDE:,9CFGDF>+BEFGGDC,CECFE,,CF9,F@<FGE<<5EF,E5CC9?<A,BF9,CFC<FFEFGG9CEEDDFFFGFC9F,+F3B7+B9,,,33>3=<=+,66<<+@:3>*,@,,@,E:EG,,<CCB:<<<,,124:+@;)*F=*<>,=BFCC8=/)7=*C<)1*8,,<C,CCA<2/*>9FD>3@2,>;><83,?,@,F@8:4*=FA@,GEE:@3733,C@,8,,8,8FAA9++=B=9,?>,8+8+@@F8EFB,CGF?=,,GDEECC,?,F?FDGFECGE@,,,C,9?C?,CFCF77FGF@,@<FDGFFCCCFC:CEFCC+EFACDFFB@7GGGGFE<B9,GFCC@F@DCFC+FFEF9GFFGFGGGGEFEFC@A6-
@QDCR 144
TGGGGAATATTGCACAATGGGCGCAAGCCTGATGCAGCGACGCCGCGTGAGGGATGGAGGCCTTCGGGTTGTAAACCTCTTTTGTTTGGGAGCAAGCCTTCGGGTGAGTGTACCTTTCGAATAAGCGCCGGCTAACTACGTGCCAGCAGCCGCGGTAATACGTAGGGCGCAAGCGTTATCCGGATTTATTGGGCGTAAAGGGCTCGTAGGCGGCTCGTCGCGTCCGGTGTGAAAGTCCATCGCTTAACGGTGGATCTGCGCCGGGTACGGGCGGGCTGGAGTGCGGTAGGGGAGACTGGAATTCCCGGTGTAACGGTGGAATGTGTAGATATCGGGAAGAACACCGATGGCGAAGGCAGGTCTCTGGGCCGTCACTGACGCTGAGGAGCGAAAGCGTGGGGAGCGAACAGGATTAGATACCCT
+
FFGGGEFGGGGGGGGGGGGGGGGGGGGGGGGGGGGGGGGGGGGGGGGGGGGGGGGGGGGGFGGGGGGGGGGGFGGGGGGGGGFGGFGGGGGGGGFGGGDFGGGGFEGFFFGGGGGGGGEGGGGC<DEGGGGGGEFGGGGGGGGGGGGGGGCEFGG9EF@FFGFGGGGGGGGGGGGGEECGGGGEDE?FG9GGGFGEGGGGGGG9GEGGGGDEC>5CGEEEEECEEECEECEGFCGGFFG<CC>=:EF:CFGFE8><EFF@>E>CDGGGGGGGGGFFGGGCG:9DGGGGGGGFCGFGGGGGGGGGFCC?E:GEFGGFDB<GGGGGGGGEDFEBGGGFCFGGGGGGGGGF:GFFFGGGFCGGGFGGGEGGGGFEFGGGGGGGGGGGFFCEF9GGGGFFGGGGGGGGGGGGGGGGGGGGFGCCCCC
@QDCR 71246
AGAGGAATATTGGTCAATGGACGAGAGTCTGAACCAGCCAAGTAGCGTGCAGGATGACGGCCCTATGGGTTGTAAACTGCTTTTATAAGGGAATCAAGTGAGCCTCGTGAGGCTTTTTGCATGTACCTTATGAATAAGGACCGGCTAATTCCGTTCCAGCAGCCGCGGTAATACGGAAGGTCCGGGCGTTATCCGGATTTAGTGGGTTTAAAGGGAGCGTAGGCCGGAGATTAAGCGTGTTGTGAAATGTAGACGCTCAACGTCTGCACCGCAGCGCGAATGGGTTTCCGTGAGTACGCACAAAGTGGGCGGAATTCGTGGTGTAGCGGTGAAATGCTGAGATATCACGAAGAACTCCGATTGCGAAGGCAGCTCACTGGAGCGCAACTGACGCTGAAGCTCGAAAGGGAGGGTATCGAACAGGAGTAGATACCCT
+
,:C,B;EEFFGFGEGG?FCFGF@@+FGFFFGG9C@AEEB<CE@FC9FGGEGCFEGCF<6C@@C<8<FFFGGEE9ECE5?ECCGG9FGAE<,CED,,C<FA9<F<BEEB8E7EC?,?FGC<F<EBEFF<EFCEAFG9FFGFF7@FGGGGGF=>8,,6>9,:@DEEG:FDG*3DEF>C@F**?:<:F*=*4CFFFBFEC<C8E#CFFG/GGC>FF4**77<CECG:5=89F@;;?:C/8/>,DFCGCC4>D>:@<CDB;CG??>@0@53<F<CC:CC>F.5:++BA37B7A,A5+++C?AA,<?C,+:7F84FE?B+C8++FE9GF@+,,DFBCEEC?F<,=A=E=8GFFCAFF@FCEGGFB6,,:@C,9:,C,<<,AFE@7DF@;6@67B@B+AFECGEFC:,EEC66,--DGFFFEEEGFFECEA,GGGFECCCCC
@QDCR 146
TAGGGAATCTTCCACAATGGACGCAAGTCTGATGGAGCAACGCCGCGTGAGTGAAGAAGGTTTTCGGATCGTAAAGCTCTGTTGTTGGTGAAGAAGGATAGAGGTAGTAACTGGCCTTTATTTGACGGTAATCAACCAGAAAGTCACGGCTAACTACGTGCCAGCAGCCGCGGTAATACGTAGGTGGCAAGCGTTGTCCGGATTTATTGGGCGTAAAGCGCGCGTAGGCGGCCCGGCAGGCCGGGGGTCGAAGCGGGGGGCTCAACCCCCCGAAGCCCCCGGAACCTCCTCGGCTTGGGTCCGGTAGGGGAGGGTGGAACACCCGGTGTAGCGGTGGAATGCGGAGATATCGGGTGGAACACCGGTGGCGAAGGCGGCCCTCTGGGCCGCGACCGACGCTGAGGCGCGAAAGCTGGGGGAGCGAACAGGATTAGATACCCT
+
GGGGGGGGCGGGGGGGGGGGGGGGGG:CFFGGGGFGFEFGGGGGGGGGGDF9EFFGGGGGGCCGGGGGGGGG?EECEAFGGGGCF<CBFFGGGA8=,<<FGFBFGGGGGGGA,,,=<=EFDGFE?E?7+=F<D?FGGGGGGFDF9@DG7EGEAFC=>FA<D7FFCFF8CFECC*><>CGFE9:F;F:>ECFFGE7*1CCFECE*,7FF,<CB=:CC*9<=EGGGCE87?C88:8EGDC:EGD575=C#=C12:CGE;>>8C<5EEGC:8#9/>***32:EBEDD+*4:<*=7>CGFGGGF7GGE@,FCFCCDGGGFF@335+@EDGGFDGFDFFDC9GGFC>:,;GGGGGFGFE5FF@@F:F49GEGF@FFCGDGGF?,CAFGEF@7+@+GGGCGGGFFF@:ECC7GGGFDE@+GGGGGGGFEFGGGFGFF9EGCGCCCCC
@QDCR 70017
TGAGGAATATTGGTCAATGGACGAGAGTCTGAACCAGCCAAGTAGCGTGCAGGATGACGGCCCTATGGGTTGTAAACTGCTTTTATAAGGGAATAAAGTGAGAGTCGTGACTCTTTTTGCATGTACCTTATGAATAAGGACCGGCTAATTCCGTGCCAGCAGCCGCGGTAATACGGAAGGTCCGGGCGTTATCCGGATTTATTGGGTTTAAAGGGAGCGTAGGCCGGAGATTAAGCGTGTTGTGAAATGTAGACGCTCAACGTCTGCACTGCAGCGCGAACTGGTTTCCTTGAGTACGCACAAAGTGGGCGGAATTCGTGGTGTAGCGGTGAAATGCTTAGATATCACGAAGAACTCCGATTGCGAAGGCAGCTCACTGGAGCGCAACTGACGCTGAAGCTCGAAAGTGCGGGTATCGAACAGGATTAGATACCCT
+
FGGGGGGGGGGGGAEEFGFFFGGG7@C<FCFGGGD8EFFGGCFEEFEGGFGG8BFGEFCFFEGGFF<@,CFCFFFGGGGGGGGGGGGGGGGGGDGGGFEFGFFCGFGF>FD<FFCFEGGGGD9FGFFGCFGFGGDFGGCGF+>FECFAF9FFF>FFFGFGCGG8CC@FFGGGGGGG@GEC5>FGGGDCGECFCC@CC,=FCGGGFFFE=GFGFFFGEEGFFGGECECDGGG1F?CFE@>;FFFCDED9GF>FA@C?FGGFCGEFFAFGFF@ACGFGFF9FGGGGGFEBGGGGGFCCCGEF?FFDGFCC7GCC?GDFCDFGGGGEGEEFCE?9C,9FFGGEAAF@CFDGF<?C6B+C>GGGDGF7GGGFGFFGFCFGGFGGGGGGGE<GGGGGGFFCGCEFDDGFEF>GGGF<FEGECE<FDFADEE9FF@FA@8CC
@QDCR 71313
TGGGGAATATTGCACAATGGGCGCAAGCCTGATGCAGCGACGCCGCGTGCGGGATGACGGCCTTCGGGTCGTAAACCTCTTTTGATCGGGAGCAAGCCTTCGGGTGAGTGTACTTTTCGAATAAGCACCGGCTAACTACGTGCCAGCAGCCGCGGTAATACGTAGGGTGCAAGCGTTACCCGGAATTATTGGGCGTAAAGGGCTCGTAGGCGGTTCGTCGCGTCCGGTGTGAAAGTCCATCGCTTAACGGTGGATGTGCGCCGGGTACGGGGGGGCTGGAGTGCGGTAGGGGAGAGTGGAATTCCCGGTGTAACGGTGGAATGTGTAGATATCGGGAAGAACACCAATGGCGAAGGCAGGTGTCTGGGCTGTTACTGACGCTGAGGAGCGAAAGCGTGGGGAGCGAACAGGATTAGATAACCT
+
F,C@B@FEGGGFFGGAFEF<,EE+@CF<FC<FDGA6BF:FGGEFDEGG+,@+@CGG@FFCECBFG7@=B+6@FCGDG,A,<<FFC9<F:=F7:FG<+BBFB<+3F:D,33<33,<,<@CFGG+,8FEFF*7F*>FGCED:,31F9:B:FF:*<*=**1F,,<?A7ED,:CACFFE*BF*<+8**2;<9CC+<;*?EE5:@FE**18C*/?,/:?EG*CEEEC*2:=$6?252CC7C@/,8':CF8;63;?=<D?<+:FF5:C7:*38+@@67GGFA8GGGEEC@,@+GF=CE,<?,FC?=<7@DGCFGF?4@:=EC<F,9GFFDFF9FF7:B8,F,GGFCFFAFF<,:GGFEC<@C6CC:,,ECFGGFF9E<@<GGC@EFFCFC@E7@GFGGGFEF@FGGGGGGFGFGDGGGCGGFC9@@CCC
@QDCR 149
TAGGGAATCTTCCACAATGGACGCAAGTCTGATGGAGCAACGCAGCGTGAGTGAAGAAGGTTTTCGGATCGTAAAGCTCTGTTGTTGGTGAAGAAGGATAGAGGTAGTAACTGGCCTTTATTTGACGGTAATCAACCAGAAAGTCACGGCTAACTACGTGCCAGCAGCCGCGGTAATACGTAGGTGGCAAGCGTTGTCCGGATTTATTGGGCGTAAAGCGAGCGCAGGCGGAAAAATAAGTCTAATGTGAAAGCCCTCGGCTTAACCGAGGAACTGCATCGGAAACTGTTTTTCTTGAGTGCAGAAGAGGAGAGTGGAACTCCATGTGTAGCGGTGGAATGCGTAGATATATGGAAGAACACCAGTGGCGAAGGCGGCTCTCTGGTCTGCAACTGACGCTGAGGCTCGAAAGCATGGGTCGCGAACAGGATTAGATACCCT
+
CGEFGFFGGGGGGGGDFGGG9FGGGGGEFGGGGGGGGGCGGDF+CEFBCFDFCEGFF<FFE,CFDCGEGGGGEGGGGAECFCGGD8FE4<:EFFFGGF9EFFGF8EFDFGGGGGFF@GFGFCFGGGGGGGDEFFGFGGFGGFG9C,<B:CCCFGFFFEFFF+DEFCCFGGGGG:CF,@FFCGGG,,>CFFFFC:***78=FGE<C2#C<CFGG:CEFFEGEGC=:EGG::@::EFFFFFFC5,28<CFC?>>EFFD8EFCFCCGFC627EGFC:85@2@<F@<:,GEDCF?FD@FF8=GFGF@,9CD=B?:E?BC,9DGGGGF55GFFC=C>,CFDAFGGDGFFEE,F<5,,CGGGFC=C-GGDGGEGF@DGGEGDGEE<FFCFGECC,E<@FGGEF@F8EE7FCFFEFFECGGGEF:@+GFFEAFGGGGGGFEFDCCCCC
@QDCR 150
TAGGGAATCTTCCACAATGGGCGCAAGCCTGATGGAGCAACACCGCGTGAGTGAAGAAGGGTTTCGGCTCGTAAAGCTCTGTTGTTGGAGAAGAACGTGCGTGAGAGTAACTGTTCACGCAGTGACGGTATCTAACCAGCAAGTCACGGCTAACTACGTGCCAGCAGCCGCGGTAATACGGAAGGTCCGGGCGTTATCCGGATTTATTGGGTTTAAAGGGAGCGTAGGCCGGAGATTAAGCGTGTTGTGAAATGTAGACGCTCAACGTCTGCACTGCAGCGCGAACTGGTTTCCTTGAGTACGCACAAAGTGGGCGGAATTCGTGGTGTAGCGGTGAAATGCTTAGATATCACGAAGAACTCCGATTGCGAAGGCAGCTCACTGGAGCGCAACTGACGCTGAAGCTCGAAAGTGCGGGTATCGAACAGGATTAGATACCCT
+
GGEGGGGGGGGGGGGGGGGGGGGGGGGGGGGGGGGGGGGGG?FGGGGGGDFGGGGGFGGGGGGGGGGGGGGGGGGGGGGGGGGGGGGGGGGGGGGGGG7FEF7FGGGGGGGGGGGGGGG<@FGGGGGGGGGGGGGGGGGGGGGGGGGGGGGGGGGGGGFGGFFF@GGGGGGGG>GGGGGGGGGGGGGGGGE7ECEGFGGGGGGGGFGGGFD>GFGFGFFEFGGGGGGGGCFGEG<CGGEFFDGEBEGGFFD:?<<EC9=EEE:CFGGGGFGGGGFEFFCGGEFFC,CF:EFFFFAGGDDGGGGFEEF9FGGGEGGGFGGGF>FGGGGGGGGGFFFGGCGGFEFCFGCEB,FFGGGGGGGF@FFFBGGGGGGGGGGGGCGFGGGGGGGGGFCGGGGGGGDACFCGGGGGGGGGGGDFFGGGGGGGGGGGGF<DFGGGCCCCC
@QDCR 75023
TGAGGAATATTGGTCAATGGACGAGAGTCTGAACCAGCCAAGTAGCGTGCAGGATGACGGCCCTATGGGTTGTAAACTGCTTTTATAAGGGAATAAAGTGAGTCTCGTGAGACTTTTTGCATGTACCTTATGAATAAGGACCGGCTAATTCCGTGCCAGCAGCCGCGGTAATACGGAAGGTCCGGGCGTTATCCGGATTTATTGGGTTTAAAGGGAGCGTAGGCCGGAGATTAAGCGTGTTGTGAAATGTAGACGCTCAACGTCTGCACTGCAGCGCGAACTGGCTTCCTTGAGTACGCACAAAGGGGGCGGAATTCGTGGTGTAGCGGTGAAATGCTTAGATATCACGAAGAACTCCGATTGCGAAGGCAGCTCACTGGAGCGAAACTGACGCTGAAGCTCGAAAGTGCGGGTATCGAACAGGATTAGATACCCT
+
GGGGGGGGGGFFGGGGGGGGGGGGEEEGGCFGGGGGGGGGGGGGGGGGGGGGG7FFFGGGGGGGGGCFGFGGG,CFFGGGGDGGCFGCDGGGGGD,BFFFCFGGGGGGFGGGGGGGGGGFFGGGGGGGGC9AF99FGGFFFGB7FCGFFDFGFFGGGFGGFGGGCGGGGG8@F@FCC<EE>GGGCFG=CG@FGGGECFGCEFGGGGFEEFGGGGGGGGFGBCCF8FEGGGGEFGC:EECGGGCC@CGD>EGCFGDEGDA@:B@C<E<EFGFGFFFF@GFDCCF6:,8FFE9GF@+@+C,7,?CEF77F7DGFDGCGEFFE<FDE7F@FFEGFCF?C,ADFFC,<,C:,EAGGGF@CDGEB+7GCGFFFCFGGFFGGGGGF@B7E,F@@,ECBGFFGGGGGFCGFFFC7EEFFF@FCCFGGGGGGGFFFE<E8,,A-
@QDCR 152
TGAGGAATATTGCACAATGGGCGCAAGCCTGATGCAGCGACGCCGCGTGCGGGATGACGGCCTTCGGGTTGTAAACCGCTTTTGATCGGGAGCAAGCCTTCGGGTGAGTGTACCTTTCGAATAAGCACCGGCTAACTACGTGCCAGCAGCCGCGGTAATACGTAGGGTGCAGGCGTTATCCGGAATTATTGGGCGTAAAGGGCTCGTAGGCGGGTCGTCGCGTCCGGTGTGAAAGTCCATCGCTTAACGGTGGATCCGCGCCGGGTACGGGCGGGCTTGAGTGCGGTAGTGGAGACTGGAATTCCCGGTGTAACGGTGGAATGTGTAGATATCGGGAAGAACACCAATGGCGAAGGCAGGTCTCTGGGCCGTTACTGACGCTGAGGAGCGAAAGCGTGGGGAGCGAACAGGATTAGATACCCT
+
FEEFGFGGGGGGGGGGGGG@CGGGGGGGGGGGGGGGGGCGGGGGGGGGGGGGGGCFFGGGGGDGGGGGFCFGGGGGGCC:CFGGGFGGGGDECDGGFGDDCFDBBFFFFFEFFFGGFFFFGGGGG<=FDGGGEGGGFFFECFFGG:7FFFCFEGG:<F60?EFC<CFB=CFFFCFFBF5<9=GCGGCFCECFGGGEGDGFC>1A28&CGG<C:#?::$EED@DCEEGF;<AEFFEC1:A+@DFGGFGGFC>2:/1@EFB>>C,8EFF=:@GG7DB<DEEC=7ECE@AC8,FEAF?CEFC,8GCF:@FEGFF8AGFEFA9FGGFE<GGF@@+6,<EGGGGGGFGGGECEDGGGGGCC<CC:,<8GGGDGDGGGGGGGGGGGGGFGGE,DGGGGGGGGGGFDGGGGGGGGGGGGGGGGGGCCCCC
@QDCR 153
TAGGGAATCTTCCACAATGGACGCAGGTCTGATGGAGCAACGCCGCGTGAGTGAAGAAGGTCTTCGGATCGTAAAACTCTGTTGTTAGAGAAGAACACGAGTGAGAGTAACTGTTCATTCGATGACGGTATCTAACCAGCAAGTCACGGCTAACTACGTGCCAGCAGCCGCGGTAATACGTAGGTGGCAAGCGTTGTCCGGATTTATTGGGCGTAAAGGGAACGCAGGCGGTCTTTTAAGTCTGATGTGAAAGCCTTCGGCTTAACCGGAGTAGTGCATTGGAAACTGGAAGACTTGAGTGCAGAAGAGGAGAGTGGAACTCCATGTGTAGCGGTGAAATGCGTAGATATATGGAAGAACACCAGTGGCGAAAGCGGCTCTCTGGTCTGTAACTGACGCTGAGGTTCGAAAGCGTGGGTAGCAAACAGGATTAGATACCCT
+
FGGF>CFGGGGGGGGFFGGGGGGGGGGGGGGGGGGGGGGGGGGGGGGGGGGGGGGFGGGGGGGGGGGGGGGGGGGGGGGGGGGGGGGGGGGGGGGGGGGGG:FGGGGGGGGGGGFGGGFGGGFGGGGGGGGGGGFGGGGGGGGGGGGGDGGGGGCDGGGGGGFGGGGGGGCGGGGGGF@GGGGGGGGGGGGGGGGGGGGGDDGGGGGGGGGGGGGGGGGGGFCEGGGGGGGDEFGGFFFGGGGGFGGGGFE@CGEFF?FGCGGFGFEGGFGGFFF?2:GFFGGGFFAGF9GGGGGFCGFAGGGGGGFFF=,EBF9<A,9,<GCF<GFCCGGGGGGE<C,:EEGGFGFGGGFGGGFGGGGGGGGGF7FF:E@C@GGFGGF<GGGGGGGGGGGGGGGGGGGGFCGGGGGGGGGGGGGGFGF9CGFFAFCGGGGGGFFGCCCCC
@QDCR 154
TAGGGAATCTTCCACAATGGGCGCAAGCCTGATGGAGCAACACCGCGTGAGTGAAGAAGGGTTTCGGCTCGTAAAGCTCTGTTGTTGGAGAAGAACGTGCGTGAGAGTAACTGTTCACGCAGTGACGGTATCCAACCAGAAAGTCACGGCTAACTACGTGCCAGCAGCCGCGGTAATACGTAGGTGGCAAGCGTTATCCGGATTTATTGGGCGTAAAGCGAGCGCAGGCGGTTGCTTAGGTCTGATGTGAAAGCCTTCGGCTTAACCGAAGAAGTGCATCGGAAACCGGGCGACTTGAGTGCAGAAGAGGACAGTTGAACTCCATGTGTAGCGGTGGAATGCGTAGATATATGGAAGAACACCAGTGGCGAAGGCGGCTGTCTGGTCTGCAACTGACGCTGAGGCTCGAAAGCATGGGTAGCGAACAGGATTAGATACCCT
+
GGGGGG8FFGGGGGGFGGGGFFGGGGGGFAFGGC@EGGCFGD@GGGGGGGGFFGGGFGGGCFGGGGGGGGGGGGC,FE<EFGGGGEFGGDGGGGGFGF7FG=:FGGGFFGGECFFFAFFGGGGFGGGCEGGGGG88FBDFFFF99FGGGGDGGGGGGGCFDGGFGGGDGEGGGCGC,7<F@FFE?FGGEGFFFGF=CF;;<EC?:FGGECCFG@CEFG7?2GEFGGGGGGFC@5*FGCFGFFGE@FGGGGFGGGDGCF8EEFC@GF@C;FFEGG@<AB<B<EDGGFCB+7@<ECFFA,?9CGEDE4,9GGFFFFC,EDF=B4,FE<A+DECCFGGEFEGGGGGFGGFFFF9GGFCBCGGGCGGFECGGGFGEGDGEF8GGGDGGGGGFF99DCGFGGGGGGGGEDGGFC,9FFEGGGGEEGFE9EFCFFFC;,FEFA<CCC
@QDCR 155
TGAGGAATATTGGTCAATGGACGAGAGTCTGAACCAGCCAAGTAGCGTGCAGGATGACGGCCCTATGGGTTGTAAACTGCTTTTATAAGGGAATAAAGTGAGTCTCGTGAGACTTTTTGCATGTACCTTATGAATAAGGAACGGCTAATTCCGTGCCAGCAGCCGCGGTAATACGGACGGTCCGGGCGTTATCCGGATTTATTGGGCTTAAGGGGAGCGTAGGCCGGAGATTAAGCGTGTTGTGAAATGTAGACGCCCAACGTCTGCACTGCAGCGCGAACTGGTTTCCTGGAGTACGCACAAAGTGGGCGGAATTCGTGGTGTAGCTGTGAAATGCTTTGATATCACGAAGAACTCCGATTGCGAAGGCAGCTCACTGGAGCGCAACTGACGCTGAAGCTCGAAAGTGCGGGTATCGAACAGGATTAGATACCCT
+
E8CECDFFFCGFFFGFFG9,CC@FGDCEFGGGGGGCGGFFDCAEEFFFG@F,@:FFCGFGCFG@CD,,CC7CFAFFFCDF,CCAFEGF<EFCFGGGGGFFB,9AB<<+4<+FF<FA9FGFDEEFFGGGGF9?FFFGGGGGEFCCCEG8,CCFCDFGC,B+@8<D787<55>;<@D*3*>:4**5BF78=F*<FBEGGC*CCFCF:<*8*2<FFC@8&1;28<EF6E?C*781<C<9:CCE8,7@.AFF?<@5'<7C#EFCCFCECDCCFD-0C7+49AEFFCDFC6+=,B,FGGCF+F@EFE:<C7@+8,,C=,@@+:+,EC99,,55?<EC,5FFF,C,95,9:66,<FCEC8+@-F<6@:7C@<<E@,C,E<,C,<@8+8+,,FGGFB;FCCFGFCB<,CFEC@6@7CF,:C9F@AFGFEEE;,C9FFECCCCC
@QDCR 71403
TGAGGAATATTGGTCAATGGACGAGAGTCTGAACCAGCCAAGTAGCGTGCAGGATGACGGCCCTATGGGTTGTAAACTGCTTTTATAAGGGAATAAAGTGAGAGTCGTGACTCTTTTTGCATGTACCTTATGAATAAGGACCGGCTAATTCCGTGCCAGCAGCCGCGGTAATACGGAAGGTCCGGGCGTTATCCGGATTTATTGGGTTTAAAGGGAGCGTAGGCCGGAGATTAAGCGTGTTGTTAAATGTAGATGCTCAACATCTGAACTGCAGCGCGAACTGGTTTCCTTGAGTACGCACAAAGTGGGCGGAATTCGTGGTGTAGCGGTGAAATGCTTAGATATCACGAAGAACTCCAATTGCGAAGGCAGCTCACTGGAGCGCAACTGACGCTGAAGCTCGAAAGTGCGGGTATCGAACAGGATTAGATACCCT
+
DFFFGEGGGGGGG9EEFDG<FGG:CGGFGGGGGFCEGGGGGEFAFFEGGFGGGGFGDGGGFGEGGFGGGGGGGGGGGC<@FGFFGGG<EECCEEG,?,C9E=FGGGDDF,+?B9CFGFGGGGFGGGFGGDFCFCCGG,CC,DF:@:B,<>9CFF9FGGGF8/BF><>FF<:8@C88<FECBCGGD8BB?=/8C=FCF4F$FG<CGFCFGCEGFEFFCFE:@C5EFDE?;A?>C9EF=EEGFF:'FGFGGGFF#FGFE@>?FG@FGGGFF<@@FFF=;>CDDFFC<F=DFE?ED:+4@647,,FDGGGFC,FGGGGGGFDF8GGGGEDGGGGFFGGGEFGGGGF<C,,CGDEGGGFAD<C7GGGGGGGGFECC,FGFGGDGF:6,<9FGGGGGGGFCGECACFFDFE@@B:GFF<FFFDEDGGFGGGGGDGFCCCCC
@QDCR 66426
TAGGGAATCTTCCACAATGGACGCAAGTCTGATGGAGCAACGCCGCGTGAGTGAAGAAGGTCTTCGGATCGTAAAACTCTGTTGTTAGAGAAGAACACGAGTGAGAGTAACTGTTCATTCGATGACGGTATCTAACCAGCAAGTCACGGCTAACTACGTGCAAGCAGCCGCGGTAATACGTAGGTGGCAAGCGTTGTCCGGATTTATTGGGCGTAAAGGGAGCGCAGGCGGTCTTTTAAGTCTGATGTGAAAGCCTTCGGCTTAACCGGAGTAGTGCATTGGAAACTGGAAGACTTGAGTGCAGAAGAGGAGAGTGGAACTCCATGTGTAGCGGTGAAATGCGTAGATATATGGAAGAACACCAGTGGCGAAAGCGGCTCTCTGGTCTGTAACTGACGCTGAGGTTCGAAAGCGTGGGTAGCAAACAGGATTAGATACCCT
+
GGEFCAFFGGFFFFGFFFFFFGEGGGGGGGGGGGGGGGGGGGGGGGGGEGGGGFGGGGGGGGGGGGGGEDGGFGGGGCGCDEFGGCF9CEFGGGFGGGGGGEFGGGGGGGGDEFFCEGGGGGCFGGGGGGGFCGGGFDGFGGGABFG5CFGGGGFGG@5GF#8>FFGFEFGGGEGGGGGGGCCE6@FGGEGBGGGGEGGGGD?<FF@FGGGC?FFFFFGGCGGGGGGC?EG>CEFFFGFFFGFCCGGGFCFEFGGGGFFG<C=CGGGGGGC@GGFA<F:GGEFFGEFGF;9FDGGFF88FEA9GGGEA=B,EAGGFFAE858,DFFGECCGFCF<GF:DGGGFGGFAE,GGGGCGCGFC8GE,CGGF7GFDC@GGDF:D<E8GFC,9GGGFFF7EFEEFFFCGGGFFA@C7EGGFFC<<AFGFFFE9GGE9FFFDGC@<@B
@QDCR 59804
TGAGGAATATTGGTCAATGGACGAGAGTCTGAACCAGCCAAGTAGCGTGCAGGATGACGGCCCTATGGGTTGTAAACTGCTTTTATAAGGGAATAAAGTGAGTCTCGTGAGACTTTTTGCATGTACCTTATGAATAAGGACCGGCTAATTCCGTGCCAGCAGCCGCGGTAATACGGAAGGTCCGGGCGTTATCCGGATTTATTGGGTTTAAAGGGAGCGTAGGCCGGAGATTAAGCGTGTTGTGAAATGTAGACGCTCAACGTCTGCACTGCAGCGCGAACTGGTTTCCTTGAGTACGCACAAAGTGGGCGGAATGCGTGGTGTAGCGGTGAAATGCTTAGATACCACGAAGAACTCCGATTGCGAAGGCAGCTCACTGGAGCGCAACTGACGCTGAAGCTCGAAAGTGCGGGTATCGAACAGGATTAGATACCCT
+
FGGCFFGFEFGAEFGGGGGFGGGG>FEFGGGGFFGGGGFGGGGGGFFGGGGGGGGGGGGGG:ECFGGGGGGGGGGGGFFGGGGGGGGGFFGG8FFFGGGGG?AFGGGG8FGGGGGGGGGGGFGGG9FGGGCAFDFFFFGGADF?G:FGFFGDG@GGEEG77<%GECGG::F;EFGGEGG?GGGGGGGFBFFECACEFGGGGGGFG<7FFCGCGGGFGGGGGFECBFECGC;EBFFGECG=FFFFD9CFGGGFEFCGGGGGGGFG@<FCFGGGGGEGF>=?GGFF<FFBF=9F6FF:EACFGFFGGC@FDFFC+FC7==+AA,CC8EEEFE@CGGFGGGGFECGFGFF7GGGFGF>BBGF@@FBC,FEE?GFDCFGGFGGDEGGFA@<DEECGGGCGFGGF@:9<<BGDGGGGGGGGGGGFGGGGGGEAGFFCCC9C
@QDCR 159
TAGGGAATCTTCCACAATGGACGCAAGTCTGATGGAGCAACGCCGCGTGAGTGAAGAAGGTCTTCGGATCGTAAAACTCTGTTGTTAGAGAAGAACACGAGTGAGAGTAACTGTTCATTCGATGACGGTATCTAACCAGCAAGTCACGGCTAACTACGTGCCAGCAGCCGCGGTAATACGTAGGTGGCAAGCGTTGTCCGGATTTATTGGGCGTAAAGCGAGCGCAGGCGGAAAAATAAGTCTAATGTGAAAGCCCTCGGCTTAACCGAGGAACTGCATCGGAAACTGTTTGTCTTGAGTGCAGAAGAGGAGAGTGGAACTCCATGTGTAGCGGTGGAATGCGTAGATATATGGAAGAACACCAGTGGCGAAGGCGGCTCTCTGGTCTGCAACTGACGCTGAGGCTCGAAAGCATGGGTAGCGAACAGGATTAGATACCCT
+
FGGGGFGFFGGFGGGFGGGFGGGGGEGGFGFFGGCGFG<FFEGGEGGFEEGGGGGGEGGGFGGGGGGG@FGGGGGGGGGGGFGGGGGGGGGGGGGGGGGGGGGGGGGFFFGGGFGEFEGGGGGGGGGGC@FFFGAFDF<FGGG9FGGGGGD7FGGGGGGFFBFGGFFGGCG7BFGGC,DCGGGGGGG>GGGGGG??>>FG@ECCC>0ECCGGGGFGGFG;8<CC5EFEGDEGFFFGFGGFGGGGFGFFFGCFFEFF6FF9D:FFGGEA0EGGGFFB<A8FFCDFEFECFF8EFDFGGF=9A9,=<FCEDDCF9CEF?AB4,FFE5BF@+7CECCEEEC7DFGGGGFCFFC9EFFGGGGGFFCFCGGGEFCCBC+CGDEFFF8EFEC,FGDGFDGGCEGGFDGFCC8@?9GFFCF@GFCFDGGGGGGFFFAFEFEC66CCCC
@QDCR 160
TGAGGAATATTGGTCAATGGACGAGAGTCTGAACCAGCCAAGTAGCGTGCAGGATGACGGCCCTATGGGTTGTAAACTGCTTTTATAAGGGAATAAAGTGAGTCTCGTGAGACTTTTTGCATGTACCTTATGAATAAGGACCGGCTAATTCCGTGCCAGCAGCCGCGGTAATACGGAAGGTCCGGGCGTTATCCGGATTTATTGGGTTTAAAGGGAGCGTAGGCCGGAGATTAAGCGTGTTGTGAAATGTAGACGCTCAACGTTTGCACTGCAGCGCGAACTGGTTTCCTTGAGTACGCACAAAGTGGGCGGAATTCGTGGTGTAGCGGTGAAATGCTTAGATAGCACGAAGAACTCCGATTGCGAAGGCAGCTCACTGGAGCGCAACTGACGCTGAAGCTCGAAAGTGCGGGTATCGAACAGGATTAGATACCCT
+
GGGGGGGGGGGGGGGGGGGGGGGGGGGGGGGGGGGFGGFGGDFFFGGGGGGGGGGGGGGGDFGGGGGGGGGGGFFGGGGGGGGGGGGGGGGGGGGGGGGGGGGGCFGGGGGFGGGAFGGGGGGGGGGGGGGGGGGGGGGGFCFFGGEGGGGDFFFGGGGGCFFGDGGGEEG5GGGGGEG??GGGEFGGGGEGGGG?GCF?GGFGGGGGGGEFGGCFEGGGGGDDFEGGGEGF8?AFDGEGGFCDFFFGFFFCCFGGE@FGGGFFGGFFFFGGF7GGGFEGGGFFGEA,EFGFCGFCEE@,:?:CGF@7FFCGGFEGFFGGGGGEGGGFFGECFGGGGFGFFFAB,GF@DGGGGFEGGD<GGFCFGGGFGGGGF<AEEGGGGGGGGGGGGGGGGGGGGGCE,GGGGGGGFBGGGGGGGGGGGGGGCGGGGGFCC@C@
@QDCR 161
TGAGGAATATTGGTCAATGGGCGAGAGCCTGAACCAGCCAAGTAGCGTGCAGGATGACGGCCCTATGGGTTGTAAACTGCTTTTATAAGGGAATAAAGTGAGTCTCGTGAGACTTTTTGCATGTACCTTATGAATAAGGACCGGCTAATTCCGTGCCGGCAGCCGCGGTAATACGGAAGGTCCGGGCGTTATCCGGATTTATTGGGTTTAAAGGGAGCGTAGGCCGGGGATTAAGAGAGTTGTGAAATGTAGACGCTCAACGTCTGAACTGCAGCGCGAACTGGTTTCCTTGAGTACGCGAGATGTGGGCGGAATTCGTGGTGTAGCGGTGAAATGCTTAGATATCACGAAGAACTCCGATTGCGAAGGCGGCTCACTGGAGCGCAACTGACGCTGACGCTCGAAAGCATGGGTAGCAAACAGGATTAGATACCCT
+
CEFFFF,CEFG9C6CFGGGG<FGGEGGFGCCFGGGGGGDF8ECFCGDCEFFGGFCEG<FE@F:<8EC8CC,+BCFGGFFECGAEA,E9FGGGG8FAEFECFFEF,EFGG@ED,9CF9E@<FGGGG<,5CF9?<@5EEAFF==FFGCFGEG9@FFDC7@F7F77,GFAB>C;4<,>>-<:(<F73CE/=CCE9,7<1<9F4FC?FCC1<:FC;FB8=GDCCEGC++?.#&,;DC=@.<,;/DC/C=?0:?0=9.1>C@<C@:/C>4C,@3FC6:C#4>$EFFDBD:@,<<,?F+@=+84,5,,AB+:@+7GCFF@GGFBFCGGGGECFCGGGEADGCGGDCFGGGGFB<GFGGFGF7CD:,GGGGGFCGFF,F@F9@FE66++CE,,GGGGFF8C;87+EF8FFGGGGF<GGGDGGFCAFCAF,GFFGGFCF@@CCA
@QDCR 66442
TGGGGAATTTTGGACAATGGGGGCAACCCTGGTCCAGCCATGCCGCGTGCAGGATGAAGGTCTTCGGATTGTAAACTGCTTTTGTCAGGGACGAAAAGGGATGCGATAACACCGCATTCCGCTGACGGTACCTGAAGAATAAGCACCGGCTAACTACGTGCCAGCAGCCGCGGTAATACGTAGGGTGCAAGCGTTAATCGGAATTACTGGGCGCAAAGCGTGCGCACGCGGTTCTGTAAGCTAGATGTGAAATCCCCGGGCTCAACCTGGGAATTGCATATATGACTGCAGGACTTGAGTTTGTCGGAGGAGGGTGGAATTCCACGTGTAGCAGTGAAATGCGTAGATATGTGGAAGAACACCGATGGCGAAGGCAGCCCTCTGGGACATGATTGACGCTCATGCCCTAAAGCGTGGGGAGCAAACAGGATTAGATACCCT
+
;CE<FCEF8<;C@<@FFEFDC@+@FDGGEGCFFF@FGFGEGGCFECGF@:FFC:CFFGEC6EFCC<C:?BE<CEFGGCF<EF<<4,9A<BF?:FECGGDCE,+B=CFGG9E=+++>33BFDECBCF:+CD7F<,,8F>>FFD=FA:@FE@E7FFFGCCCCC*D,*>F>:FCEC<FEGG,4C@:=FA*<BFFGCFCC<2,/8:/;55:191C8/?:C8:<CGEGED##=:@:DE:=<FD9@#;9;CE7,'6FCC/<<@=CG5::=G>DCFC-5CCF?FFCG8C51;8F,=@C,,EF?:,?4+F8>F?FGEF7:D?FE5:,EF?@FEFF?<@5,,E9FC,?@+ECF49,A:,6B@F<,,FB,F::FB,,F<EDGF@BC@@CDFE<C,6,C9FC<,6-@@<B,,C,,;,;,CB,6@@C,,C66<C,<C<;6<@<F,<CF@<CCC
@QDCR 163
TAGGGAATCTTCCACAATGGACGCAAGTCTGATGGAGCAACGCCGCGTGAGTGAAGAAGGTTTTCGGATCGTAAAGCTCTGTTGTTGGTGAAGAAGGATAGAGGTAGTAACTGGCCTTTATTTGACGGTAATCAACCAGCAAGTCACGGCTAACTACGTGCCAGCAGCCGCGGTAATACGTAGGTGGCAAGCGTTGTCCGGATTTATTGGGCGTAAAGGGAACGCAGGCGGTCTTTTAAGTCTGATGTGAAAGCCTTCGGCTTAACCGGAGTAGTGCATTGGAAACTGGAAGACTTGAGTGCAGAAGAGGAGAGTGGAACTCCATGGGTAGCGGTGAAATGCGTAGATATACGGAAGAACACCAGTGGCGAAAGCGGCTCTATGGTCTGTAACTGACGCTGAGGTTCGAAAGCGTGGGTAGCAAACAGGATTAGGATACCCT
+
FFGGEGGGGGFFGGGGGGGGGGGGGGGFGDGFFGGFEGGGFFGGGGGGE,BCEFEFFGGGGAFGGGGGGGGGG@FGGFGGGFFGFGFECFGGFG8FGCCFGGAFGFGGGGGG9FDFFDGFGGGGGGGGGGFGGGEGGGGGGGGGGGGEDEE<FFGGGGFGFFGFFFGGGGGGDGGGGGGGCGCFCFGGGGGGGDE=<<FGGCBFFGGGGFFGC8<EFFGGF*5CEGGEGGGECD;C@CF?EF5D7CFF<FF@7C:<9@GF=FEFFCGGFFC=C?<4AFCCFC4GFEF?,FA4A,8<F5@,C,@>9?E9FB,,5,<FE,=8FFFE9:,CEB>?FFEE9GGGFFFFA=,F<A<F<<CFFBC,<CCCF@C,DFBF@:+8F<GFC,EC,C,,GFCFB7GGGFCFE@6F@D,F,GGGGGGGEFEC<CFGFCEF;,CGF@C8FCCC@B
@QDCR 164
TAGGGAATCTTCCACAATGGGCGCAAGCCTGATGGAGCAACACCGCGTGAGTGAAGAAGGGTTTCGACTCGTAAAGCTCTGTTGTTAAAGAAGAACACGTATGAGAGTAACTGTTCATACGTTGACGGTATTTAACCAGAAAGTCACGGCTAACTACGTGCCAGCAGCCGCGGTAATACGTAGGTGGCAAGCGTTATCCGGATTTATTGGGCGTAAAGAGAGTGCAGGCGGTTTTCTAAGTCTGATGTGAAAGCCTTCGGCTTAACCGGAGAAGTGCATCGGAAACTGGATAACTTGAGGGCAGAAGAGGAGAGTGGAACTCCATGTGTAGCGGTGAAATGCGTAGATATATGGAAGAACGCCAGTGGCGAAAGCGGCTCTCTGGTCTGTAACTGACGCTGAGGTTCGAAAGCGTGGGTAGCAAACAGGATTAGATACCCT
+
GGGGGGGGGGGGGGGGGGGGGGGGGGGGGGGGGGGGGGGGGGEGGGGGGGGGGGGGGGGGGGGGGG7=CEGGGGGFGGGGGGGGGGGGGGGGGGGGFGGGGGEGGGGFGGGGGGGGGGGGGGGGGGGGGGGGFGGGGGFGGGGGGGGG?GGGGGGGGG?GGGGGGGGGGGGGGEGGGGGGGGG=GGGGGFGDGGGGGGGGGGGGGGGGGGGGGAFE:=3C.=>FGGGDEGGEG9FGGGGGGGFGFGCCGGFGGGGCFFFFFGGFBFEED@GGGG4FFFDGGGGGGGGGGGGFCGFCF?<9GGGGGGGGGGGGFGFFEEAEGGFGFGF:FGGGGGGGFDGGGGGGGGCFAFGGGGGGDGC@-CFFGGGGGFGF@GGGGGGFFFF?GGGGGGGF7GGGGGGGGGGGGGGGFEGGGGFGGFGGGGGGGGGGGGGGGFEGCCCCC
@QDCR 165
TAGGGAATCTTCCACAATGGACGCAAGTCTGATGGAGCAACGCCGCGTGAGTGAAGAAGGTCTTCGGATCGTAAAACTCTGTTGTTAGAGAAGAACACGAGTGAGAGTAACTGTTGATTCGTTGACGGTATCTAACCAGCAAGTCACGGCTAACTACGTGCCAGCAGCCGCGGTAATACGTAGGTGGCAAGCGTTGTCCGGACTTATTGGGCGTAAAGCGAGCGCAGGCGGATATTTAAGTCTAATGTGAAAGCCCTCGGCTTAACCGAGGAACTGCATCGGAAACCTTTTTACTTGAGTGCAGAAGTGGAAAGTGGAACTCCATGTGTAGCGGTGGAATGCGTAGATATATGGAAGAACACCAGTGGCGAAGGCGGCTCTCTGGTCTGTAACTGACGCTGAGGCTCGAAAGCATGGGTAGCGAACAGGATTAGATACCCT
+
FGGGGGGGGGGGGGGGGGGGGGC+CFGGGGGFGGGDFGGGGGGGGGGGGGGGGGAAFDCDA,?FGGG@FGDBFFGCFGGFGGGFGG9<FFGGGGGGF8F+C?<EFCFEAEFGGGG,?,,54,4AFGECFFFGBGECGGGCFGFCFGGGEEEFGGCAFEGEFFG7FCF8FGGC:FC@@;FGGGGGGGCFDGFGCFE5=F<8CC#C2FFGGCFG8@FGG9FCA:CE>G>CGC<5*/0;2?9DEFF,9GF@>@@GFGFCFB@CGGGFFFFE*7<EF59>8C<+?CEGC+6,9,,,,GGGF=DC,,FE?,A,FDE,FF@C?B?9:8GF?FDF@+B@E<EF9E?C=D9FEE,GGGGGGGGGFBFF<FFGFC@C6@67@C+F?FC,FDFGGFGFF,EC7CEEEGGGFFGGFEF9ACEDA@CGFGF@GECGFFGGFECGGGGFCCCCC
@QDCR 166
TGAGGAATATTGGTCAATGGACGAGAGTCTGAACCAGCCAAGTAGCGTGCAGGATGACGGCCCTATGGGTTGTAAACTGCTTTTATAAGGGAATAAAGTGAGAGTCGTGACTCTTTTTGCATGTACCTTATGAATAAGGACCGGCTAATTCCGTGCCAGCAGCCGCGGTAATACGGAAGGTCCGGGCGTTATCCGGATTTATTGGGTTTAAAGGGGGCGTAGGCCGGAGATTAAGCGTGTTGTGAAATGTAGACGCTCAACGTCTGCACTGCAGCGCGAACTGGTTTCCTTGAGTACGCACAAAGTGGGCGGAATTCGTGGTGTAGCGGTGAAATGCTTAGATATCACGAAGAACTCCGATTGCGAAGGCAGCTCACTGGAGCGCAACTGACGCTGAAGCTCGAAAGTGCGGGTATCGAACAGGATTAGATACCCT
+
FGGGGGGGGGGGGGGGGGGGGGGGGGGFFGGGGGGGGFGGGGGGGGGGGGGGGGGGGGGGGDGGGGGGGGGFGGGGGGGGGGGGGGGGGGGGGGGAEFGGGGGGFGGDEGGGGGGGGGGGGGGGGGDGGGGGGGGGGG.GDFCCGGGGDFDGF8?CFCFGGGGFGGGGEGGGGGG?GGECECGGGGGGGGGGGGGGEGEGFF<=CGGGEGFGFFEGGGGGGGGDCFGEGGGGGGGGGGGGGGFGFGGGGGGFF>GGFBFGGEGFGGGGFFGGFG>EEGCFGFDGGGGFCFFF+GEDGGGGGGGFCFCGGFGGGGGF7GGGGGGGGGGGGGGFFGGGFFE9GGGGGGGGGGGF=DFGGFGCDGGGGGGGFFFGGGFGGGGGGGDGCFEGGGFFEBGGGGGGGGGFGCGGGGGGGGGGGGGFGGGFC,FCGGGCCCCC
@QDCR 79926
TAGGGAATCTTCCACAATGGACGCAAGTCTGATGGAGCAACGCCGCGTGAGTGAAGAAGGTCTTCGGATCGTAAAACTCTGTTGTTAGAGAAGAACACGAGAGAGAGTAACTGTTCATTCGATGACGGTATCTAACCAGCAAGTCACGGCTAAATACGTGCCAGCAGCCGCGGTAATACGTAGGTGGCAAGCGTTGTCCGGATTTATTGGGCGTAAAGGGCCCGCAGGCGGTTTTTTAAGTCTGATGTGAAAGCCTTCGGCTTAACCGGAGTAGTGCATTGGAAACTGGAAGACTTGAGTGCAGAAGAGGAGAGTGGAACGCCATGTGTAGCGGTGAAATGCGTAGATATATGGAAGAACACCAGTGTCGAAAGCGGCTCTCTGGTCTTTAACTGACGCTGAGGTTCGAAAGCGTGGGTAGCAAACAGGAGTAGATACCCT
+
FGFGGFEFFFFCFFFGGFGEFAF7FCCEFFFGGF<CFGGGGGGG>FF:FGGGGG<FFGCFF,,EFCCF=CFGFFGAAF@<AFAFG,A<EGFFDFGGFEF:F+84BDCEGG<FGFG9E<<,,5,,EFDE:DC,,B?FDGF,DF88FGFGE7>CF,;<3F<@C+EFGGGACCGFEFEGGFGG?FG7<CDFGGGFD<>C:FGGGCEGGGDFF:FG>FCF#=EC#:C:5ECEGCG:/9@<@F0D(:CFFDGGGF4@D@+FC8FFGGEFC9C*GFFCCDGGFFG<GFF?AE9BC,F7<,E?A,F;GGFFGFFFF8A<?<<E=:47@GGFEFDGFB@,,CAFE8,EFFFCEB,C9E9GGFFFGEFDCC9FFBC,:ECB+GDFF:F8E?GFGGGF9GGFGEEGGGGFF<GGFFCED@,F:GGGFC,,AF@,CC,CEF9FFE8FCA<,@
@QDCR 73154
TGAGGAATATTGGTCAATGGACGAGAGTCTGAACCAGCCGAGTAGCGTGCAGGATGACGGCCCTATGGGTTGTAAACTGCTTTTATAAGGGAATAAAGTGAGTCTCGTGAGACTTTTTGCATGTACCTTATGAATAAGGACCGGCTAATTCCGTGCCAGCAGCCGCGGTAATACGGAAGGTCCGGGCGTTATCCGGATTTATTGGGTTTAAAGGGAGCGTAGGCCGGAGATTAAGCGTGTTGTGAAATGTAGACGCTCAACGACTGCACTGCAGCGCGAACTGGTTTCCTTGAGTACGAACAAAGTGGGCGGAATTCGTGGTGTAGCGGTGAAATGCCTAGATATCACGAAGAACTCCGATTGCGAAGGCAGCTCACTGGAGCGCAACTGACGCTGAAGCTCGAAAGTGCGGGTATCGAACAGGATTAGATACCCT
+
FGGGGGFGGFGGGGFGGGGDGGGGGFGGGGGGGGGGGFFFGDGGGDDFGGGFGGGGGGGGGGGGDEDEGGGGGGGGGGFGFGGGGGGGGFGFFGGFGGGGGGGGGFGECFFFGGGGGGDGGGGEFFFFFFFFGGFGGFGGGGGGGGGGFCGGGGGGCGGGGGGFFG>GED>BFFCDE@FGF>D@7>77FF>:CCEG=GGGGGGGGGGGGCFGGFEGGGGGGGEFGGCFC@CEGFGDGC?9CFE9GFFGFGGFF<@8EGFCFGEDD8EC?GF=:8GGFFGCGGDGF8GF@GGEGGECFC,F9GFDF>GE>FFCGGGDEGGGGGGGGEDGGGGFCA,E<DECGGFFDFFGGGGGGGGGEGGGGGGFGGGGGGGGFGGGGGGGGFGGFGGGGGGGGGFFGGFAC7CEFGGGGGGGFC9E@FCGGGGGGGGGGGFCCCCC
@QDCR 169
TAGGGAATCTTCCACAATGGGCGCAAGCCTGATGGAGCAACACCGCGTGAGTGAAGAAGGGTTTCGGCTCGTAAAGCTCTGTTGTTGGAGAAGAACGTGCGTGAGAGTAACTGTTAACGCAGTGACGGTATCCAACCAGAAAGTCACGGCTAACAACGTGCAAGCAGCCGCGGTAATACGTAGGTGGCACTCGTTGTCCGGATTTAGTGGGCGTAAAGCGAGCGCAGGCGGAAAAATAATTCTAATGTGAAAGCCCTCGGCTTAACCGAGGAACTGCATCGGAAACTGTTTTTCTTGAGTGCATAAGAGGAGAGTGGAACTCCATGTGTAGCGGTGGAATGCGTAGATATATGGAAGAACACCAGTGGCGAAAGCGGCTTTCTGGTCTGTAACTGACGCTGAGGTTCGAAAGCGTGGGTAGCAAACAGGATTAGATACCCT
+
FECFCEFFGGGGGFG<F<E,,FCEGDGGF@A<FGGG@<-EE8CEGGDFCCFECCFFEGGGGCFGGGG><BFGGFGGGGGFGGGGFF8FGFFF,=BEFF7<F?BFCFG,EE9FG9E99F:+638AFGC@+BFFDFFFCEGGFFGA9DF@@84+@C,,,3*8D*@::,33>>>>FG*=,,8CFGC4CFG6F#(41C>5<F,=FGGC:C(FFFC940EE<<EB9<21/-A-:%CE=?ECE:F##E@C9=CE,@@0C@6;FFCD*FEFG9@7,9FDACGFE:EF<BCEFA,@GGGGGCF8GF?@=,@,A9E,GDACECGFAB<?CCGFEFGGFGGGGF@,9B@CCA9FDFEEF9?B9,9EFF<EC-8C,@:,EF@B+EEF,C;,,,F@?GFC@GFFDGF7EDFE;,FC@C7FCEGGGGGFGGFCA@E9FGECGGGFGGFF@CCCC
@QDCR 170
AGAGGAATATTGGTCAATGGACGAGAGTCTGAACCAGCCAAGTAGCGTGCAGGATGAAGGCCCTATGGGTTGTAAACTGCTTTTATAAGGGAATAAAGTGAGCCTCGTGAGGCTTTTTGCATGTACCTTATGAATAAGGACCGGCTAATTCCGTGCCAGCAGCCGCGGTAAGACGGAAGGTCCGGGCGTTATCCGGATTTATTGGGTTTAAAGGGAGCGTAGGCCGGAGATTAAGCGTGTTGTGAAATGTAGACGCTCAACGTCTGCACTGCAGCGCGAACTGGTTTCCTTGAGTACGCAAAAAGTGGGCGGAATTCGTGGTGTAGCGGTGAAATGCTTAGATATCACGAAGAACTCCGATTGCGAAGGCATCTCACTGGAGCGCAACTGACGCTGAAGCTCGAAAGTGCGGGTATCGAACAGGATTAGATACCCT
+
,CFGGFE8FFFG9FGGGGG8EFFGCFECFCFGGGGGGG9ECE,EFGGGDGFDFEGGF,CFEFEGEFC?FC:C:EFFAFCCFGGGGGGGGFGGF8FGGGFFFEFFFGC+ECGG+AFFGGGGGFFEFF<ACFGCFDFGGGFB<7BC:=FGFGFFGGG+DFDGFGGGGGGGGD>#CDFGGGGGGAF.EGGD@EEDGGGG=EF<GFGFG7GEGFFFC+CBDGFCEFE?F<:GFFFEFG779CCGGFCD3<09F>F?>EFD@>>GGFEB<FFCFGCGGEEF<ACEGFGGFB@GF>A,EE?:FC+C,5?<C:7GGGEE7@GGGGGFCFEEDEF<CGGFFFCDGFFF?FGFEDGGGD<FC=@@:FFCGGGGGGGFFC,,FF<AFCDGF@7E<@EDCGGGGGEFFCGGF7GGFEDGF@CFGGGGGGGGGGGGGGGFGFFCCCCC
@QDCR 171
CGAGGAATATTGGTCAATGGACGAGAGTCTGAACCAGCCAAGTAGCGTGCAGGATGACGGCCCTATGGGTTGTAAACTGCTTTTATAAGGGAATAAAGTGAGAGTCGTGACTCTTTTTGCATGTACCTTATGAATAAGGACCGGCTAATTCCGTGCCAGCAGCCGCGGTAATACGGAAGGTCCGGGCTTTATCCGGATTTATTGGGTTTAAAGGGAGCGTAGGCCGGAGATTAAGCGTGTTGTGAAATGTAGACGCTCAACGTCTGCACTGCAGCGCGAACTGGTTTCCTTGAGTACGCACAAAGTGGGCGGAATTCGGGGTGTAGCGGTGAAATGCTTAGATATCACGAAGAACTCCGATTGCGAAGGCAGCTCACTGGAGCGCAACTGACGCTGAAGCTCGAAAGTGCGGGTATCGAACAGGATTAGATACCCT
+
<FFFGEDFGGGGFFCGGFFGGGGGGCC<FFGGGGGGGGCGFGGGGGGGGGDFFGDGGGGGGE:DCFEEFFEEGGGFGCF9FDGGGFGADF<E,A?EFFF?FFFGGGGFCFGCGFGFFFGGGGF?F?CFEGGGG<DGFGGGF=FC7@FGGCGFF><G@>B>CGG?F8@<B@ECFFGGECFF>G:FCEG$GFFCCCF;@GGFFFC<FEFF@?F=F?F@CEFEECGDGGFFFFBE?AFC5GGGGDD7@FDC?>@C@FF:F2CFCFGFFCFCFGFECGGF7EFF;GFFFFFBC8F9GF>FFE>5,9=8EECC@AGFD7FC=F+FDFCF@+FFCGGGGGFB,,E9GFFFCC,?GGFEFEFEGGFGGGGGGGFGFCGGDFFFFGF:@B@AD9GGF7EGGGFFFCGGEGGGGGGGGEFDEGGGGDGGGGGGGGFCCFFABCCA
@QDCR 172
TGAGGAATATTGGTCAATGGACGAGAGTCTGAACCAGCCAAGTAGCGTGCAGGATGACGGCCCTATGGGTTGTAAACTGCTTTTATAAGGGAATAAAGTGAGCCTCGTGAGGCTTTTTGCATGTACCTTATGAATAAGGACCGGCTAATTCCGTGCCAGCAGCCGCGGTAATACGGAAGGTCCGGGCGTTATCCGGATTTATTGGGTTTAAAGGGAGCGTAGGCCGGAGATTAAGCGTGTTGTGAAATGTAGACGCTCAACGTCTGCACTGCAGCGCGAACTGGTTTCCTTGAGTACGCACAAAGTGGGCGGAATTCGTGGTGTAGCGGTGAAATGCTTAGATATCACGAAGAACTCCGATTGCGAAGGCAGCTCACTGGAGCGCAACTGACGCTGAAGCTCGAAAGGGCGGGTATCGAACAGGATTAGATACCCT
+
EGGGFFCFFGGGGGGGGGGGGGGGGGGGGGGGGGGGGGGGGGGGFGGGGGGGGGGGGGDGGGGGGGGGGFEGGGGGGGGGGGGGGGGGGGGEFFGGGGGGFGGGGGGDCFEGGF?CFGGGGGGFGGGGGGGGGGGGG9BFGGGCGGGG?GGGGGGEGGGGGFGFEGGG4GGGGGDFEEGGGGGGDGEFGDF@EGGGF-GGFF7GGGGGDFFGFFGCGGGGGGDFGGDGGFGFGGGGDEDEFGGGFGGGGGFFFGGGFDFGGGGFGGGGGGGGEGFFECGGGGGFFBGDC<GFE7DGFFDDFCABGGGGEFE9GFF7F@C8F==+CFGGFAGGGGGGGF?,FF?GGGEGGGFGGEEGGGGEGGGFFGGGGFCGGGGGGGGGEGGGCGGGGGCEFAGGFC:FGCGGGF@+GGGGGGGGGGDGGGGGGFEFF@CCCCCC
@QDCR 55271
TAGGGAATCTTCCACAATGGACGCAAGTCTGATGGAGCAACGCCGCGTGAGTGAAGAAGGTTTTCGGATCGTAAAGCTCTGTTGTTGGTGAAGAAGGATAGAGGTAGTAACTGGCCTTTATTTGACGGTAATCAACCAGAAAGTCACGGCTAACTACGTGCCAGCAGCCGCGGTAATACGTAGGTGGCAAGCGTTATCCGGATTTATTGGGCGTAAAGCGAGCGCAGGCGGTTGCTTAGGTCTGATGTGAAAGCCTTCGGCTTAACCGAGGAACTGCATCGGAAACTGTTTTCCTTGAGTGCAGAAGAGGAGAGTGGAACTCCATGTGTAGCGGTGGAATGCGTAGATATATGGAAGAACACCAGTGGCGAAGGCGGCTCTCTGGTCTGCAACTGACGCTGAGGCTCGAAAGCATGGGTAGCGAACAGGATTAGATACCCT
+
GGGGEEFGGGGGGGGGGGGGGGGGGEGFGGGGGGGEEFGGGGGGGGGGGGGGGGGGGGGGGGGGFEEGCEFFGGF9FFFGGGGGGFGGGFFGGFED@ECFFFGFGGFFGGGGGFGC9FGFGFGGGGGGGGGFFGGGGGGGGGGGGGGGGGGGGGFGGGGGGFGGGEDDDGFGGGGGGGGFGFGGGGGCAFGGGGGEFGGGGGG:BFFGGGGGGEGGGDFGGGGGGFEEGGFEGGGGGGGGGGGGFAGGGGGFFFCGFGGCDGFFFFGGDFGGFCGFDFFFGGGGGGFDGFFFGGGGCEFGGFAGGGFGGGGGGGGFFGFGGGFGGGFGGGF:FGGGGGGGF@EFECFFGGGGGFGGFGGGGGGGGGGGFGGGGGGGFGFFC8F@GGGGGFC<EGEGGGGGGGGGGGGGFGGGGGGGGGGGGGGGGGGGGGGGFFEFCCCCC
@QDCR 174
TAGGGAATCTTCGGCAATGGGGGCAACCCTGACCGAGCAACGCCGCGTGAGTGAAGAAGGTTTTCGGATCGTAAAGCTCAGTTGTAAGACAAGAACGAGTGTGAGAGTGGAAAGTTCACACTGTGACGGTAGCTTACAAGAAAGGGACGGCTAACTACGTGCCAGCAGCCGCGGTAATACGTAGGTCCCGAGCGTTGTCCGGATTTATTGGGCGTAAAGCGAGCGCGGGCGGTTTGATAAGTCTGAAGTTAAAGGCTGTGGCTCAACCATAGTTTGCTTTGGAAACTGTCAAACTTGAGTGCAGAAGGGGAGAGTGGAATTCCATGTGTAGCGGTGAAATGCGTAGATATATGGAGGAACACCGGTGGCGAAAGCGGCTCGCTGGTCTGTAACTGACGCTGAGGCTCGAAAGCGTGGGGAGCAAACAGGATTAGATACCCT
+
FGGFEFFGFGGGCDGGGGFD8EGGGF88CGFGCFGEGGGGGGGGFFG6CCECCF<FGGGC,CFGGGG7:@FFCFG<EGG<EGGGGGGG,CFGCFFFGEGGGAAFFGGGA+ABDDFG?FF<A,=CA9BFGF<=F,=DF,@3FFF<C:,3@CC7CC?,7>:F<*DGFFGC<<<:FE<CE<CDGFFGDCECC<ED<FFEE;E9AE8:*0'F<FF#7C2=E7@9:8**::.?:7CGCEC3,CFFD:CEF,<CFCFG5@E,C7GEC8F?FGG,5C7<33#4=>C,FFGGGGCFE3,9GFB@GFGGGGGFCF?,FE98FEE9GE?FFGGGGGGCFE@F?EFB9EGGGFGGFDC9F<GFFEF?DFC@+F>,BC,GF@C:+GGF@:F8,EE,GGFFEC9GEF>FFFFFGFFCFD@F<,@FF7GGDC<FC6,FC<GGGGGGGGGGCC8CC
@QDCR 79672
TAGGGAATCTTCCACAATGGACGCAAGTCTGATGGAGCAACGCCGCGTGAGTGAAGAAGGTTTTCGGATCGTAAAGCTCTGTTGTTGGTGAAGAAGGATAGAGGTAGTAACTGGCCTTTATTTGACGGTAATCAACCAGAAAGTCACGGCTAACTACGTGCCAGCAGCCGCGGTAATACGTAGGTGGCAAGCGTTGTCCGGATTTATTGGGCGTAAAGCGAGCGCAGGCGGAAAAATAAGTCTAATGTGAAAGCCCTCGGCTTAACCGAGGAACTGCATCGGAAACTGTTTTTCTTGAGTGCAGAAGAGGAGAGTGGAACTCCATGTGTAGCGGTGGAATGCGTAGATATCGGGAAGAACACCAATGGCGAAGGCAGGTCTCTGGGCCGTTACTGACGCTGAGGAGCGAAAGCGTGGGGAGCGAACAGGATTAGATACCCT
+
FCEAFF?FGGGGGGGGGGGGGGGGCGGGGGGGGGFFGGGGGGGGGGGFFEGEGGGGGGGGGGGGGGGF@FGGGGGCG9FGGFGGFEGGFFCFGGGGGGGGGGGGGGGGEGGGGGGGGGGGGFAFGGGGGGE9FF9DDGF@FGGFGCFEGGGGGGGGFDGF7FGFGGGGDFGEGGDGGGGGGGFGGGGG@F@FGGGGGFGGGGFFGGGGGGGGGGGGGGGGGGGGGGGGGEFFFGGGGFGGFGDFFFFGGGG@EEGGGGGGGGGGGGGGG9FDGFFB+>GGGGGFEFA+<GDGGGF@CFGGGGGFGGGGGGDGGGFGGFCF?FBFFGGGGGGGGGFD9GEGDGGFFECCFCDGGGGFCFEC-FGGGGGFGGGGFEDGGGFFGDGGGGGCGGFEEGDGFECGGFEFCGGFFDGEGGGGFF@EGGGGGEED9GGGGGGFBACCA
@QDCR 176
TGAGGAATATTGGTCAATGGACGAGAGTCTGAACCAGCCAAGTAGCGTGCAGGATGACGGCCCTATGGGTTGTAAACTGCTTTTATAAGGGAATAAAGTGAGAGTCGTGACTCTTTTTGCATGTACCTTATGAATAAGGACCGGCTAATTCCGTGCCAGCAGCCGCGGTAATACGGAAGGTCCGGGCGTTATCCGGATTTATTGGGTTTAAAGGGAGCGTAGGCCGGAGATTAAGCGTGTTGTGAAATGTAGATGCTCAACATCTGAACTGCAGCGCGAACTGGTTTCCTTGAGTACGCACAAAGTGGGCGGAATTCGTGGTGTAGCGGTGAAATGCTTAGATATCACGAAGAACTCCGATTGCGAAGGCAGCTCACTGGAGCGCAACTGACGCTGAAGCTCGAAAGTGCGGGTATCGAACAGGATTAGATACCCT
+
FGGGGGGG@FGGDFGGGGGGGGDGEGGFFFCGFFGGGGGGGGGGGGGGGGGGGFFGFFGGCCCGGGGGGGGGGGGGGGGEGGGGGGGGGGGAFDGGGGGGGGG@F<>DFFGG9F<FCF7A<FGGGGGGGFFGGGFGFFCFF7@FGEBB4;@@F@CCGCFGG?@CFC@FC<FFGGFEEFEC8=FGGGCEG?GEFGEGEGEFGG?FCGC@A8CFGFGGG8C8CGDG<:CCE=CGGFE?CDECGFGCFCG;>:=ACFFD<<>F<GFFFFFFFFGEGFFC9;EFA=FFF@685:A?++:??,,FE?A,GB>+GGFCC=>7EF7AGGGGGGGGGGFECC9GFGECCF9?F7GGGCFGFB+:C698+EFCGFFGE,ECC9,CFGFC:C+9EFGGGGGFC<FGFEGFGGFGFGGEGGGFGGGGGGGGGGGGGGGGF<FCCC8C
@QDCR 177
TGAGGAATATTGGTCAATGGACGAGAGTCTGAACCAGCCAAGTAGCGTGCAGGATGACGGCCCTATGGGTTGTAAACTGCTTTTATAAGGGAATAAATTGAGAGTCGTGAATCTTTTTGCATGGACCTTATGAATAAGGACCGGCTAATTCCGTGCCAGCAGCCGCGGTAATACGGAAGGTCCGGGCGTTATCCGGCTTTATTGGGTTTAAAGGGAGAGTAGGCCGGAGATTAAGCGTGTTTTGAAATGTAGAGGCTCAACATCTGAACTGCAGCTCGAACTGGTTTCCTTGAGTACGCACCAAGTGGGCGGAATTCGTGGTGGAGCGGTGAAATGCTTAGATCTCACGAAGAACTCCGATTGCTAAGGCAGCTCACTGGTGCGCAACTGACTCTGAAGCTCGAAAGTGCGGGTATCGAACAGGATTAGATACCCT
+
EEGGD<CFGFGGFDFFGGGGGFC@C:CGGGFGCGGFGGGEGF@@EFCFFCC,9,EFC9C+@CF7FGGCCECCFDCCF,9,,C<@FDGGGC==FGFFA,CBF<,BB?FECF+FEFFGFCEGGF,,:BE,,A<FEF9E,,,C<++CC@>FFGGG?,@FGF,BFF8FE677:*@FCCCCE:3CEAFC**>EF7FG;<<*1=*,<++,82=FCEFF9@@7E8*5;?<2+*?EDEF+<@C<)CC,@#9D<8?FGG,:<#3215BGDFD<@,,C:=06;>,#$E5:EFCCCDAE9FFE?ECF>9899,,4C@C7EF9F@EGECCE8<A>+++,C,,ADC<F8EC@=<EC,FCFGEA9E<67C7FC,CC,C,<,,,,<CE9@<E<7++@@6,<FC,,CC,CECE+7F<8,F8GEEF@FCGE9C@6;,<CFDGF<AF@6,<C@C
@QDCR 178
TAGGGAATCTTCCACAATGGACGCAAGTCTGATGGAGCAACGCCGCGTGAGTGAAGAAGGTCTTCGGATCGTAAAACTCTGTTGTTAGAGAAGAACACGAGTGAGAGTAACTGTTCATTCGATGACGGTATCTAACCAGCAAGTCACGGCTAACTACGTGCCAGCAGCCGCGGTAATACGTAGGTGGCAAGCGTTGTCCGGATTTATTGGGCGTAAAGGGAACGCAGGCGGTCTTTTAAGTCTGATGTGAAAGCCTTCGGCTTAACCGGAGTAGTGCATTGGGAACTGGAAGACTTGAGTGCAGAAGAGGAGAGTGGAACTCCATGTGTAGCGGTGAAATGCGTAGATATATGGAAGAACACCAGTGGCGAAAGCGGTTCTCTGGTCTGTAACTGACGCTGAGGCTCGAAAGCGTGGGGAGCGAACAGGATTAGATACCCT
+
GGGGGGGGGGGGGGGGGGGGGGGGGGGGGGGGGGGGGGGGFGGGGGGGGGGGGGGGGGGGGGGGGGGGGGGGGGGGGGGGGGGGGGGGGGGGGGGGGGGGGGGGGGGGGGGGGGGGFCFGFGGFGGGGGGGGGGGGCGGGGGGGGGGGG;GGGGGGGGGGGGGGGGGGGGGGGGGGGGGG@@GG>GGGGGG@GGGGGGGGGGEFEGGGGGGGGGGGFGFCFEGED5GGEGGGCGGGGGGGGGGGF9CFGGF?GFGFGFGGGGGFCFGGFEGF<C9CFGGGFGGGGGGGDGF?9FGGFGGGFAGGGFCEFE?F?GGGFGGF<?GGFFGGGGF@FGFGGGDGGGGGGGGGGGFGGGFFGGGGFGGC@GGGFGGGGGDGGGGGGGF@FGGGGCGGGGGEGGGGGGGGGGGGGGGGFGGGGGGGGGGGGGGGGGGGGGFGCCCCC
@QDCR 179
TGAGGAATATTGGTCAATGGACGAGAGTCTGAACCAGCCAAGTAGCGTGCAGGATGACGGCCCTATGGGTTGTAAACTGCTTTTATAAGGGAATAAAGTGAGCCTCGTGAGGCTTTTTGCATGTACCTTATGAATAAGGACAGGCTAATTCCGTGCCAGCAGCCGCGGTAATACGGAAGGTCCGGGCGTTATCCGGATTTATTGGGTTTAAATGGAGCGTAGGCCGGAGATTAAGCGTGTTGTGAAATGTAGATGCTCAACATCTGAACTGCAGCGCGAACTGGTTTCCTTGAGTTCGCACAAGGTGGGCGGAATTCATGGTGTAGCGTTGAAATGCTTAGATATCACGAAGAACTCCGATTGCGAAGGCAGCTCACTGGAGCGCAACTGACGCTGAAGCTCGAAAGTGCGGGGATCGAACAGGATTAGATACCCT
+
FGGGGGGGGGGGFFGGGGGGGGGEGGGFGFGGFFGGGGGGGFCFEGEEGGFFGGGGC,CFBFGGG8EGGF7+8FFGGGGGGGGFDAFFGGGFFEFEFGFFFFFGCECDFECCF<EFGGGGGGA,CF<EFFDEEFGGFGGF,,+BF@AAFE5FBFFGGFD58FGGGGGC-,@==CFDDFCG,FCGGGFGFBCB=6EC<@CFFFF<C?@=CFCF#EC@ECC8CGDFGECD@::E??@DCFEECF<1;CGFFFGFGGGGGFE@:EFF8GGGGGGEFCCFF0?F>CGGF=DAF8FFD@@+ECFE9AA+++GGCGFFFCGFFADFE=7F=7FB,GGGGGGGGGFGFE9EFD8CGF9EC:@@FCFCGGGGGGGFE@CF@99GGGGGEB7F<DFCDGGGFFGGFFF@DGFDGGGFC+<<B,GEGGFGGGGGFFGGFFGCC@CB
@QDCR 67427
TGGGGAATATTGCACAATGGGGGAAACCCTGATGCAGCGACGCCGCGTGAAGGAAGAAGTATCTCGGTATGTAAACTTCTATCAGCAGGGAAGATAGTGACGGTACCTGACTAAGAAGCCCCGGCTAACTACGTGCCAGCAGCCGCGGTAATACGTAGGGGGCAAGCGTTATCCGGATTTACTGGGTGTAAAGGGAGCGTAGACGGACTGGCAAGTCTGATGTGAAAGGCGGGGGCTCAACCCCTGGACTGCATTGGAAACTGTTAGTCTTGAGTGCCGGAGAGGTAAGCGGAATTCCTAGTGTAGCGGTGAAATGCGTAGATATTAGGAGGAACACCAGTGGCGAAGGCGGCTTACTGGACGGTAACTGACGTTGAGGCTCGAAAGCGTGGGGAGCAAACAGGATTAGATACCCT
+
GGGGGGEGGGFGGCFGGGGGG7CGGGG<FGGGG@FGF?EGGGGGGGGGGGGGGC,AA,CEGGGDGGGEFGGGGFGGGFGFGFGFE<CEGDG@FGGA<E<CFCFBFGFFGFGGGGFFAFFGCFGGGDCFF<AFDGGGGGGG9<FGCF7FGG@6FGF7?FGGGGGG#:FCF>D8FFGGG>GGGF=DGGEBA<CFGGGGGGCEEG/AEGGG5GGGGF8E;9C,DCFGGFCGC5EF7FCFCFFF@+:CFFFFFDGFEGFF6<@FGCD=C#FCG,GFDFGGDFGG=A>EGC:@F,FEGGEDFE?,FE@+CECGFAF<DFCDFADDE9<GFEE<<?,E6F@-C,FEF@FCCEDGFCFE9GCGFC@,8FGDF@C:7GGGGFGGE@EGFBFECFFFGGGGF9DFC,FEGEEFEEFFFEFCCCCC
@QDCR 181
TGAGGAATATTGGTCAATGGACGAGAGTCTGAACCAGCCAAGTAGCGTGCAGGATGACGGCCCTATGGGTTGTAAACTGCTTTTATAAGGGAATAAAGTGAGAGTCGTGACTCTTTTTGCATGTACCTTATGAATAAGGACCGGCTGATTCCGTGCCAGCAGCCGCGGTAATACGGAAGGTCCGGGCGTTATCCGGATTTATTGGGTTTAAAGGGAGCGTAGGCCGGAGATTAAGCGTGTTGTGAAATGTAGACGCTCAACGTCTGCACTGCAGCGCGAACTGGTTTCCTTGAGTACGCACAAAGTGGGCGGAATTCGTGGTGTAGCGGTGAAATGCTTAGATATCACGAAGAACTCCGATTGCGAAGGCAGCTCACTGGAGCGCAACTGACGCTGAAGCTCGAAAGTGCGGGTATCGAACAGGATTAGATACCCT
+
GGGGGGGGGGGGGFGGGGGGGGGGGGGGGGGGGGGGGGGGGGGGGGGGGFFGFGGGGGGGFFFGGGGGGGGGGGGGGGGGGGGGE9CFFGGFGGGGFGGGFGGF8FGGGGGFCGFGGGGGGGGGGGBFGFGGGGGGGGGGF7CFFGEGCFFGGGGGGG:GFCFGD6FFGEG@EAFGDGGEGGGGDGGEFDG,EFFEFEF/FGFCEGFFFCFFGGGGGGGGEEGGGGGGGEFFGFGGC;ECGGGDFGGGGFFCCGG@CFBGGGGFGGGGGGFGGGFFF75CAFFGFFFGGFA9D=B=F9EA9<?,GGGE>DFEGEGGGGGFGGFEGGGFEFGGEGGFGGGGGGFA8FCGGGFAGGGCED@7GEEGGGGGGFFGGGFFGFGGDGGGF<CFGGGGGGGGGCGGGEFGGEGGC@FFGGGGGGGGGGGGGGGGEGGCCCCC
@QDCR 67943
TGAGGAATATTGGTCAATGGACGAGAGTCTGAACCAGCCAAGTAGCGTGCAGGATGACGGCCCTATGGGTTGTAAACTGCTTTTATAAGGGAATAAAGTGAGCCTCGTGAGGCTTTTTGCATGTACCTTATGAATAAGGACCGGCTAATTCCGTGCCAGCAGCCGCGGTAATACGGAAGGTCCGGGCGTTATCCGGATTTATTGGGTTTAAAGGGAGCGTATGCCGGAGATTAAGCGTGTTGTGAAATGTAGACGCTCAACGTCTGCACTGCAGCGCGAACTGGTTTCCTTGAGTACGCACAAAGTGGGCGGAATTCGTGGTGTAGCAGTGAAATGCTTAGATATCACGAAGAACTCCGATTGCGAAGGCAGCTCACTGGAGCGCAACTGACGCTGAAGCTCGAAAGTGCGGGTATCGAACAGGATTAGATACCCT
+
GGGGGGGGFFFGGGGGGGGDGGGGGGGGGGGGGGGGGGGFGGEGGGGGG7FAFGGGGGGGD@FGCGGGGGDDGGGFGGGGGGGGGGGGGGCFDGGGGGGGGCFFFGGGGGGGGGGGFF@FGGFFGGFDEAFFGGGGGGFGGGGGFFGG?FGGG5+@FF@FFDGGEEECFGCFFGGGDEGD>>GGDGGE=GGGGFGG?<FDFGGFCDFGDFGGGFGGCCECE=CF<FB@FCFCCEFFEFGGGFGGFDF<F9FECFEC4CGGGFFFFGGGFFGGDGGGCGGGGFGGFF=<98GGFGGF?9EE,FE8C7FF=8GEGDC+BEGGGGGFAF9FGGGGGGFE59GGGFAAF=:,GGGGGGFFGCECEEGFGGGGGGGGGGGFGGF@CF+E,GGGGGGGGGGGGFC,@EFGGC@+CGGGGGF8GGGFFGGGFFFAFGFCCCCC
@QDCR 183
TGAGGAATATTGGTCAATGGACGAGAGTCTGAACCAGCCAAGTAGCGTGCAGGATGACGGCCCTATGGGTTGTAAACTGCTTTTATAAGGGAATAAAGTGAGTCCCGTGAGGCTTTTTGCATGTACCTTATGAATAAGGACCGGCTAATTCCGTGCCAGCAGCCGCGGTAATACGGAAGGTCCGGGCGTTATCCGGATTTATTGGGTTTAAAGGGAGCGTAGGCCGGAGATTAAGCGTGTTGTGAAATGTAGACGCTCAACGTCTGCACTGCAGCGCGAACTGGTTTCCTTGAGTACGCACAAAGTGGGCGGAATTCGTGGTGTAGCGGTGAAATGCTTAGATATCACGAAGAACTCCGATTGCGAAGGCAGCTCACTGGAGCGCAACTGACGCTGAAGCTCGAAAGTGCGGGTATCGAAGAGGATTAGATACCCT
+
FGGGGGGGGGGGGGGGGGGGGGGGGGGGGGGGGGGGGGFGGGGGGGGGGGGGGGGGGGGGGGGGGGGGGGGEGGGGFGGGGGGGGGGGGGGGGGGGGGGGGGGGGGGGGGGGGCFGGGGGGGGGGGGGGGGGGGGGFFGGGGG@FEGGGGGGGGGGGGFGFGGGGGGGDGGGGGGGGGGGGGGGGGGGEGGGGG<ECCGFGGGGFGGGFGGGGGGDGGFFEGGGGGGDGGGGGGGGEE8;CGFEFGGGFDFGGGGGGGGFGGGFF9CGFFGGGGGGGGGGGGGGGGFFGGGGGGGGGE8F,9A=GGGDGGFE+F=FCF<AGGGGGGFGGFGEFGEEFGGFDFF<CCFGGGGGGGGGGGGFGGGGDGGGGGGGGEAFFGGFCGGGGGGGGGGGGGGGGEGFGGGGGGFFEDGFGFGGGGFFFFGF<FGFFGFB<CCB
@QDCR 67899
TGAGGAATATTGGTCAATGGACGAGAGTCTGAACCAGCCAAGTAGCGTGCAGGATGACGGCCCTATGGGTTGTAAACTGCTTTTATAAGGGAATAAAGTGAGAGTCGTGACTCTTTTTGCATGTACCTTATGAATAAGGACCGGCTAATTCCGTGCCAGCAGCCGCGGTAATACGGAAGGTCCGGGCGTTATCCGGATTTCTTGGGTTTAAAGGGAGCGTAGGCCGGAGATTAAGCGTGTTGTGAAATGTAGACGCTCAACGTCTGCACTGCAGCGCGAACTGGTTGCCTTGAGTACGCACAAAGTGGGCGGAATTCGTGGTGTAGCGGTGAAATGCTTAGATATCGCTAAGAACTCCGATTGCGAAGGCAGCTCAATGGATCGCAACTGACGCTGAAGCTCGAAAGTGCGGGTATCGAACAGGATTAGATACCCT
+
CFFGFCFEEFGGGGFGGGGEGGCGDGGGGGGGGD8FC8FFF8,<;C+FFCC@8BF9AF:F7@+C<FDFEGCCGGGGGGGGG9<FFFCFCFGFFFCECCF9F9F@,9FFFCG,E,?,5E+,EFG9@BE<FFA<B<FGD9FGGGDGG7F<,9@C88DC<DDEDGCE+@<CF*@,@;CDCC7<BFFE*FGECCF&@FF5<2C9$#?FDC#FF@<FGC75?FCE<C8@<<B,GF<=<,C;*5F>AFEGDEFGFGFC:<EC<DCF/E1E@;1D<,#,@G=@3=D=DCG<AA+<<GGFFCC8+,>8?5,B4++CF=B<E?::=EFEF=>@@@,,9DEC,<9CFGFGDE=988,,,<,,6F@C-C6,@,CFEC<,@,FECC6,<E:FC78,,C6F;@8+EFC,67B;,:,D8CDG7GGC@CFC,C,<F<FFE,C9FEC8,B,A
@QDCR 185
TGAGGAATATTGGTCACTGGACGAGAGTCTGAACCAGCCAAGTAGCGTGCAGGATGACGGCCCTATGGGTTGTAAACTGCTTTTATAAGGGAATAAAGTGAGCCTCGTGAGGCTTTTTGCATGTACCTTATGAATAAGGACCGGCTAATTCCGTGCCAGCAGCCGCGGTAATACGGAAGGTCCGGGCGTTATCCGGATTTATTGGGTTTAAAGGGAGCGTAGGCCGGAGATTAAGCGTGTTGTGAAATGTAGATGCTCAACATCTGAACTGCCGCGCGAACTGGTTTCCTTGAGTACGCACAAAGTGGGCGGAAGTCGTGGTGTAGCGGTGAAATGCTTAGAGTTCACGAAGAACTCCGATTGCGAAGGCAGCTCACTGGAGCGCAACTGACGCTGAAGCTCGAAAGTGCGGGTATCGAACAGGATTAGATACCCT
+
GGGGGGGGGGGGGG,E,,<CFEF@CEGGGGGDFGGGGC<,EECDFFEGDGGDFCF8EC@FDEGDDEFGGG7FGCEGGCCD?EEGGACF<EF8EGF?CFEFGGDFFGGGFCEFCFGGGGGGGGGGFGG,B9,FGGGGAFGGGDGDGGGD<EFGFGGEFBFFAFGE7CGEGGGDGGGGGGDFCFFCEC<EGEGG9F:C9<:C;=?FFCC<F:AF@9<CG8@CGFC#<>EGGCFB+BCDCGCA6CFDBCFC=G4C;FG?EBGF0DCFC8FG?4<4&CCCDFB85+7GGFFB=,<B+EDF@9,78,,,:B+7E7FA+8++CFB,=<F:47,EFED9E?B<9F?4:,,,CCBC,EAE<B:@F<@6+B@,AC:<<CE,C,,F<<:FCCCCGFDF@;B6,6,,<FBCC8;<F:@7GGGFFGGF@CFCFACFEC;@CE<<C<<C
@QDCR 70667
TGAGGAATATTGGTCAATGGACGAAAGTCTGAACCAGCCAAGTAGCGTGCAGGATGACGGCCCTATGGGTTGTAAACTGCTTTTATAAGGGAATAAAGTGAGAGACGTGACTCTTATTGCATGTACATTTTGAATCAGGCCCGGCTAATTCTGTGCCAGCAGCCGCGGTAATACGGAAGGTCCGGGCGTTATCCGGATTTATTGGGTTTAAAGGGAGCGTAGGCCGGAGAGTAAGCGTGTTGTGAAATGTCGGCGCTCAACGTCTGCACTGCAGTGCGAACTGGTTTCCTTGAGTACGCGCAAAGTGGGCGGAATTCGTGGTGTAGCGGTGAAATGCTTAGATATTAGGAAGAACTCCGATTGCGAAGGCAGCTCACTGGAGCGCAACTGACGCTGAAGCTCGAAAGTGCGGGGATCGAACAGGATTAGATACCCT
+
GGCGG@EFFGGG9CFGFGGF@<CF+8:6EFGGF<FCEG@C<FC9@FGFEGG<FE@FFAB7+@FF86C,:E@=BFF9FFFCFADE,9EE?A4EEE9C,5C,,:?,+B+AFGC9,5,,9,,C,,<?A9,<9,5,4:@,5,A,6+4C=>:,?;;,<:,,:,1FCFG#=EC4:CC%10DF0>1%3,,:8GFGF?FC,<?<-+=B;C$GC<<FC@9FCF:,D:CCEEGC0A:,7:,3/E<//'E:DFB;,9F=13*>**GGBA<FFCAF<9?FGGF@+@+=+FFB@EF8@,,,FFDGGFF=866,,DA8F=477<FEDFFCC+D,A9GGGEGGGGGGGGFGFEGFGEB?9,E6FF<FEB+@ED:,C,GGFC,GE<AFDE6,DE7CF@+@,FGGGGFFGFFE<CGGFFGGGFB@FCFFB,GFGGGGGGGGGGFGFGGCCCCC
@QDCR 187
TGGGGAATATTGCACAATGGGGGAAACCCTGATGCAGCGACGCCGCGTGAGTGAAGAAGTATTTCGGTATGTAAAGCTCTATCAGCAGGGAAGAAAATGACGGTACCTGACTAAGAAGCCCCGGCTAACTACGTGCCAGCAGCCGCGGTAATACGTAGGGGGCAAGCGTTATCCGGAATTACTGGGTGTAAAGGGTGCGTAGGTGGTATGGCAAGTCAGAAGTGAAAACCCAGGGCTTAACTCTGGGACTGCTTTTGAAACTGTCAGGCTGGAGTGCAGGAGAGGTAAGCGGAATTCCTAGTGTAGCGGTGAAATGCGTAGATATTAGGAGGAACAGCAGTGGCGAAGGCGGCTTACTGGACTGAAACTGACACTGAGGCACGAAAGCGTGGGGAGCAAACAGGATTAGATACCCT
+
GGGGGGGGGGGGGGGGGGGGGGGCFGGGGGC@AFGGFDFFGEGGGGGGGGGFGGEGGCCFGGGGGGGFFGEGGGGDFGGGGGGGGGGGGGGFEGFCF9EGGFDECEFEA<4A<FGGFGGGGGGGGGG@DDCFGFGGFEGGGGGGGGGGEEGGGGGGGGEGGGGGCFF=):FFFFCCE,<CF=7F2G9;3FGDDEBFEEG<GFC=GDEGG:EEACF<FF@C=;D=FGC<D>/DEFDCFDCGGGFGFGDCG9FGGGF<D>F7FFFECFGAFDAGEF=@FE>A<C<DC:EGGDFAE5C,?5,,DFC:CCEFA9EC,C,GCEA9FA,5,9FF<CF@6C<C-GGGFEGFF@CGGGGGGFFGFEGEF9FE9CFAGFGFFEFFECB,GGEGDGGFC9GGGFGGFECFGFGGFGGDFEFA,CCA
@QDCR 188
TGAGGAATATTGGTCAATGGACGAGAGTCTGAACCAGCCAAGTAGCGTGCAGGATGACGGCCCTATGGGTTGTAAACTGCTTTTATAAGGGAATAAAGTGAGAGTCGTGACTCTTTTTGCATGTACCTTATGAATAAGGACCGGCTAATTCCGTGCCAGCAGCCGCGGTAATACGGAAGGTCCGGGCGTTATCCGGATTTATTGGGTTTAAAGGGAGCGTAGGCCGGGGATTAAGCGTGTTGTGAAATGTAGATGCTCAACATCTGAACTGCAGCGCGAACTGGTTTCCTTGAGTACGCACAAAGTGGGCGGAATTCGTGGTGTAGCGGTGAAATGCTTAGATATCACGAAGAACTCCGATTGCGAAGGCAGCTCACTGGAGCGCAACTGACGCTGAAGCTCGAAAGTGCGGGTATCGAACAGGATTAGATACCCT
+
EFGFGFEFFFFGGGGAFGGFGGGGGGEFFGGGGGGGGG9CFCGDFFGGGGGGGGGGGGGC:FGGGFGGG8FCEFGGFFCCGGGGGGGGGGGFEC@FCEGC<FGFGGDGGGGGGGGGGGGGFGA,EFAFFBFAFFFGGFGG<BFCGGGG1D7EF?GG?AE>CFGGEGGGEEGGFF:FGGGGGCCCEC>BFCF7FFEE?<?FCGGGGGFFAGFFF@<@CE:CEGDGG=2#2;GD?FD?0;CFF@9E=><>CGFFCFD:FFFFGGDFGCFE:GECGDDGEACEGGFD:DD,7,DGE@+?:==5,AC,CCGEGFEBFCGGGGGGGFCDDE:<GGFFF9F<DFAADE9<:,=D9FEFFGC:CFFCF@FCGGFGFFFFF,EGGGGECE>GGFGGGGGGGGGGE:F,GFGGGGGGGGGGGGGGGGGDGGGGGFF<FFFA,CCB
@QDCR 80221
TGAGGAATATTGGTCAATGGACGAGAGTCTGAACCAGCCAAGTAGCGTGCAGGATGACGGCCCTCTGGGTTGTAAACTGCTTTTATAAGGGAATAAAGTGAGAGTCGTGACTCTTTTTGCATGTACCTTATGAATAAGGACCGGCTAATTCCGTGCCAGCAGCCGCGGTAATACGGAAGGTCCGGGCGTTATCCGGATTTATTGGGTTTAAAGGGAGCGTAGGCCGGAGATTAAGCGTGTTGTGAAATGTAGATTCTCAACATCTGAACTGCAGCGCGAACTGGTTGCCTTGAGTACGCACAAAGGGGGCGGAATTCGTGGTGTAGCGGTGAAATGCTTAGATATCACGAAGAACTCCGATTGCGAAGGCAGCTCACTGGAGCGCAACTGACGCTGAAGCTCGAAAGTGCGGGGATCGAACAGGATTAGATACCCT
+
A8CAFGCEFCF9C;EEFFCFGGD++@@<FFG9<CEC<FGG8F@,CEEC7BFFFGE@FFFGFCCF,FEG8C7+8E6C?FE9FEFFGGGFGGG@E,5CFE?,?<?=<FF=CFG<FFGFAFFFFG9FGGGGGGGFFGADA<9FF@-8@8+<8@.5$1<FFFFF>>=D??>F>?C;7<7<<@C@@:@B<CEGE:<:;88FEFFFAGFF?248EFF:=,=45D<:CE:EGB;=#9F@E:F=4,;>EFGGGFCF;FF8,3)<FCFFF>2:#G0@@EDGG1BC9>DD?EFD,33,FGFDGGGEF::EB8A+>+CF=,?9FF7GGFDFFAGGEGGGGGGFF<9FE9FCFFFA996:?FFFEB+B7FE:@,GFFEGGFFFGFCEFFGGGCECC69GGGDGGGGGCF@CEF>GFEEFFBFGFB,GFGFGGGEGGCGGGGGGCCCCC
@QDCR 190
TAGGGAATCTTCCACAATGGACGCAAGTCTGATGGAGCAACGCCGCGTGAGCGAAGAAGGTCTTCGGATCGTAAAACTCTGTTGTTAGAGAAGAACGTGCGTGAGAGCAACTGTTCACGCAGTGACGGTATCTAACCAGCAAGTCACGGCTAACTACGTGCCAGCAGCCGCGGTAATACGTCGGTGGCAAGCGTTGTCGGGATTTAGTGGGCGTAAAGCGTGGGCAGGCGGTGGGTTAGGTCTGATGTGAAAGCCTTCGGCTTAACCGAAGAAGTGCATCGGAAACCGGGGGACTAGAGTGCCGAAGAGGAAAGTGGAACTCCTTGTGTAGCGGTGAAATGCGTAGAGATATGGAAGAACACCAGTAGCGAAGGCGGCTCTCTGGTCTGTAACTGACGCTGAGGCTCGAAAGCATGGGTAGCGAACAGGATTAGATACCCT
+
GFGGGGGGGGGFDFG<FFFFFFGGGE:CCDFGGGFGGGGGGGGGGGGGGGGCEC>FFFF@F,CFGGGC:CFFGGGGGFGGFGF?,,CF<<FG8FC@>FGGG7F?+<B7EFGFFEEFFEEFE>CFC9=@++:ED<CCFGGEGD,>@FBF78ECGGG;,*<FGEF7>:C<C:><EF>EBFF7C%7FGGGGG/?<@=?=??#;*::FF@#C9/C;>+FC3CC?#*#8=GFCCFCC#/+3BC:F4?70D;GFCF>EECC:7?F<EC:;GE@ED@>2F<FDEC>0DE=@9+++,8,A:,?,8FC@4++@9FA;GF?9CGFF,FB,EB:+:GF7GGFFFE9C,GC>GDFA4,A,EFCAFFC,6,,,CE9DF@7GF@>GGGGGFBF@8FE<C,CC,,CGEGGGGGGGGGGGGGGFCGGGGGGGGECFFC,GGFGEAFGGGGGGCCCBA
@QDCR 191
TGGGGAATATTGCACAATGGGGGAAACCCTGATGCAGCGACGCCGCGTGACGGAAGAAGGTCTTCGGATTGTAAACTCCTGTTGTTGAGGAAGGTAATGACGGTACTCAACAAGGAAGTGACGGCTAACTACGTGCCAGCAGCCGCGGTAAAACGTAGGTCACAAACGTGGGCCGGAATTACTGGGTTTAAAGGGAACGCAGGCGGGAGAACAAGTTGGAAGTGAAATCCATGGGCTAAACCCATGAACTGCTTTCAAATCTGTTTTACTTGAGTAGTGAAGAGGTAGGTGGAACTCCAGGTGTAGCGTTGGATGGCGTAGATATAGGGAGGAACACCAGTGGCGAAGGCGGCCGACTGGGCACCAACTGACGCTGAGGCTCGAAAGCGTGGGTAGCAAACAGGATTAGATACCCT
+
FF,C+:CGFGG9CFGGGFDGF7FGGGF@FG8FGFCF<@@F:@EEGGGGD,,,78BCEEGG,EFF9CG:FDGFG@F9?<FFGGDAFCAEFGFFF7AEGDCAFCF+==?EEFDDF88,B85,CC+::>:AD9>F+8@F+@,@F><C+C3@FC*9;D52>F*,7CFCF,@F<***+=4.:2CF;,7EEF?=;7?,<43?#;88>#/;EGC5:339GCF7@AF8CFD@9FF9FCC71FECC#FAFCDD<CFC6@6@73'9AB8#8,,/26-#C=GGD=,A,4C,DFE=,D<EF,FDEB,EF49FFF7F>48B,9448+7GGFF=?,,F9,ECAC,FF<@C=C,C7DCCGGGF@+EC8,,8GGFDC6,,,FFFCB@@<EFGGGFE@F?@C,7+>GGFEEEE@FGGGFGGGGGGFC,B@8,-
@QDCR 192
TGGGGAATTTTGGACAATGGGGGCAACCCTGATCCAGCCATGCCGCGTGCAGGATGAAGGTCTTCGGATTGTAAACTGCTTTTGTCAGGGACGAAAAGGGATGCGATAACACCGTATTCCGCTGACGGTACCTGAAGAATAAGCACCGGCTAACTACGTGCCAGCAGCCGCGGTAATACGTAGGGTGCAAGCGTTAATCGGAATTACGTGGCGTAAAGCGTGCGCAGGCGGTTCTGTAAGATAGATGTGAAATCCCCGGGCTCAACCTGGGAATTGCATATATGACTGCAGGACTTTAGTTTGTCAGAGGAGGGTGGAATTCCACGTGTAGCAGTGAAATGCGTAGATATGTGGAAGAACACCGATGGCGAAGGCAGCCCTCTGGGACATGACTGACGCTCATGCACGAAAGCGTGGGGAGCAAACAGGATTAGATACCCT
+
FGGGGBFG8FGGGGFGG?FCFGGGGGFFDDGGGGGGGGGGFGGEGCGGGGGGEFGGEEGCFFFC<FGGCFGGFFGGGGGGGGGGGGGGGGG?FG@+CAEGG<CFEGGGG9FCFFFF@FFGGEG>EFGGGGGGGGFGGGGFGFFGGCGFGGGGGGGGGGG8FDGGGGFCGCGGGGGGCFBFGGGDG@EGGGGG,>CEGGE:CCGGF>=-+<C@EEE8;@9?EGCE?E>EEDFCEC@9FEFGF<:;9@ACBGF7/EGDCDBGFF=FGCGGFFDGFEF?>?EEFDE?C8FF=;C,:,B=,9,,,9FEGGGFFD7ECFF9F=GGGGGGGGGD<DDFEEDF9GGFF=<C,,FFCCEGFFFCGFC@B@,GGGGGGF9EF7GFFC@CGGFDFFE9GFC<,EEGFFEGGFDFCC@CC@7GEFEEFCGGDFEFFGFFEAE@@C,E@CCCC
@QDCR 66469
TGAGGAATATTGGTCAATGGACGAGAGTCTGAACCAGCCAAGTAGCGTGCAGGATGACGGCCCTATGGGTTGTAAACTGCTTTTATAAGGGAATAAAGTGAGAGTCGTGACTCTTTTTGCATGTACCTTATGAATAAGGACTGGCTAATTCCGTGCCAGCAGCCGCGGTAATACGGAAGGTCCGGGCGTTATCCGGATTTATTGGGTTTAAAGGGAGCGTAGGCCGGAGATTAAGCGTGTTGTGAAATGTAGACGCTCAACGTCTGCACTGCAGCGCGAACTGGTTTCCTTGAGTACGCACAAAGTGGGCGGAATTCGTGGTGTAGCGGTGAAATGCTTAGATATCACGAAGAACTCCGATTGCGAAGGCAGCTCACTGGAGCGCAACTGACGCTGAAGCTCGAAAGTGCGGGTATCGAACAGGATTAGATACCCT
+
CEEGFEFGGG9FFGGGGGGGGGGGGGGGGGGGGGGGGGGGGGGGGGGGGGGGGGGGGFGGG:FFE@DFGFEGEGGGGFAFFFCFGCCF9EFFGGGGGGGGGGGC=<CGDGGGGEFFGGGGGGGGGFGCDFC<FGAFG9<FFDCGGGGGGCF<FA??FG@CFFGF>GGCFFG9CF<FG@CCCCDFCCGGGGEECFGGGC?9FG:FGGGFFEFCGGGFGGFGG>7:FEGGFCGGFGFC:GD>0C@CFCA@FGGFF>CE5EDFFGGFGFGGGGGGGGCCEGFG9GFGGFDFGGCGGGGGGFGGE5<BEF:FB,F?7FEFFFF@FGEGECCGFEACFFGGGFF=CGF,<DEFFAEGGEGDGFE@CEEDFGFEFGGGGGGGGGCFCGGGGFC:F@8+FFDE,+GFGFFDFGFCCCGGFEECDFE9CGGGFCGGFFFCCCCC
@QDCR 64937
TGAGGAATATTGGTAAATGGACGAGAGTCTGAACCAGCCAAGTAGCGTGCAGGATGACGGCCCGATGGGTTGTAAACTGCTTTTATAAGGGAATAAAGTGAGCCTCGTGAGGCTTTTTGCATGTACCTTATGAATAAGGACCGGCTAATTCCGTGCCAGCAGCCGCGGTAATACGGAAGGTCCGGGCGTTATCCGGATTTATTGGGTTTAAAGGGAGCGTAGGCCGGAGATTAAGCGTGTTGTGACATGTAGACGCTCAACGTCGGCACTGAAGCGCGAACTGGTTTCCTTGAGTACGCACAAAGTGGGCGGGATTCGTGGTGTAGCGGTGAAATTCTTAGATACCACGAAGAACTCCGATTGCGAAGGCAGCTCACTGGAGCGCCACTGACGCTGAAGCTCGAAAGTGCGTGTATCGAACAGGATTAGGTACCCT
+
EFGGGGF8F,CFGG9CEF@EAAFCEGGCFFGECFGGGGDEF8C<<C@FFGFC<FFFG@FG@+C+6>CCCFC:BED9,CFGFFGF<FGCGEFBFDFE<95F9C8=E,BFFGDFFF8F9FF9AFDF?@D,AFFGFEFEGGG@DDFG>F=8BFF,B>B7DFGGDEFC/BF<;>=73DF7CCG7<3?CCCCB;,C2?,<;CF@97@GGFFGFCFFF9F7.(C>?CC96CEG?5$,=C?=:>;A:>,-/<#CDECFCCCE,B@9C::;5#<<2FCG5G9<+,,1:34F2C,8CDBC:++7GC?:A<:A,?8++B@5:+?=:FB<BE@FFC4,<C,,C<,5-FC,C<,,F?@E<CACACB:CGFF:CEFCEC,66,,CCE<6,:+,+EBC6,DF@;@EEECFC::C,:5EFCF@EFC,+FE@CFC<GDFFGE<C,FC8@68-
@QDCR 195
TAGGGAATCTTCCACAATGGGCGCAAGCCTGATGGAGCAACACCGCGTGAGTGAAGAAGGGTTTCGGCTCGTAAAACTCTGTTGTTGAAGAAGAACGTGCGTGAGAGTAACTGTTCACGCAGTGACGGTATTCAACCCGAAAGTCACGGATAACTACGTGCCAGCAGCCGCGGTAATACGTAGGTGGCAAGCGTTATCCGGATTTATTGGGCGTAAAGCGAGCGCAGGCGGTTTTCTAAGTCTGATTTGAAAGCCTTCGGCTTAACCGGAGACGTGCATCGGAAACTGGATAACTTGAGTGCAAGAGAGGAAAGTGGACCTCCATGTGTCGCGGGGTAATGCTTAGTTATAGGGAAGAACACCAGTGGCGAAGGCGGCTGTCTAGCTGGCAACTGACGCTGAGGCTCGAAAGCATGGGTAGCGAACAGGATTAGATACCCT
+
GGFG7@F,CFFCGGGFGF<EFCF>FGG8,@E<FFDFFCFG@FCFGGFFGGGAFFGFFEGEEFC=6B@CGEGGGGCF@=FEF5,?4BFFABFG<FGGDGCGG:CFEFFFGG9F<,BAF,A<FG:=AGF7>FC?EGFG8+8FECEFCGGGG+:FFGGG@F,,::FF*@7@FF*>FG<FFGCG6FF>>9:8FFCF@FCCF9C74BEFCF:=:FGFG6/=:E6EE5CGC<:;,&FFGGG@CFAB;5:D@,#)<EBFGGGGECFC:EF:@@.<9F@>.CC:,6BC5EG9DA<DGFGFF<BFCA:,4,CFFFEAF?5,FEB:,8+B<AGGE==:44>+B4,:,AE9B=<?,?,E<<C,<CC997EGFF<@FB@B7FF@:7DDGFFAEFAEFE;,DECC,@@B:@FC,,+:8@@A<<,GGFFGECC7F@,GEGFFC,FC<FCD<C8CC
@QDCR 196
TAGGGAATCTTCGGCAATGGGGGCAACCCTGACCGAGCAACGCCGCGTGAGTGAAGAAGGTTTTCGGATCGTAAAGCTCTGTTGTAAGTCAAGAACGAGTGTGAGAGTGGAAAGTTCACACTGTGAGGGTAGCTTACCAGAAAGGGACGGCTAACTACGTGCCAGCAGCCGCGGTAATACGTAGGTCCCGAGCGTTGTCCGGATTTATTGGGCGTAAAGCGAGCGCAGGCGGTTTGATAAGTCTGAAGTTAAAGGCTGTGGCTCAACCATAGTTCGCTTTGGAAACTGTCAAACTTGAGTGCAGAAGGGGAGAGTGGAGCTCCATGTGTAGCGGTGAAATGCGTAGATATATGGAAGAACACCAGTGGCGAAAGCGGCTCTCTGGTCTGTAACTGACGCTGAGGTTCGAAAGCGTGGGTAGCAAACAGGATTAGATACCCT
+
GGGGGGGGGGGGGGGGGGGGGGGGGGGGGGGGGGGGGGGGGGGGGGGGGGGGGGGFGGGGGGGGGGGGGGGGGGGEGGGGGGGGGGGGGGGGGGGGGGGGGGCFGGGGGGGFF8FGGFAFGCGEFGGGG@FEGGGGFGGGGGGFGC<+CEE7FFFGGGG9GGGGGG?EGGGG?GEGCCFGGCFFGGFGGG9ECGE8CGGGGG=GGGFGGGG>GG9FFAFCGDEGGG>GGFGGGFECFGGGGGGGFGGFFGFGADGGGFFGFGGFGGGGGF;CFCEA?DFDGGGGGGFFAFGE?GFDFGGGGGGGGGGGFF<<GGGFB?AB8E@CFGGGGGGGGGGGGFDGGFCGFGGGGGGGGGGGGGGGGCECGGGGGGGGEGGGGGEGGEDFGGGGGGGF:GEGECGGFFGGGGEFF>GGGGF8GGGGGGGGGGGGGFAGCF@FCB<CC
@QDCR 197
TAGGGAATCTTCCACAATGGACGCAAGTCTGATGGAGCAACGCCGCGTGAGTGAAGAAGGTCTTCGGATCGTAAAACTCTGTTGTTAGAGAAGAACACGAGTGAGAGTAACTGTTCATTCGATGACGGTATCTAACCAGCAAGTCACGGCTAACTACGTGCCAGCAGCCGCGGTAATACGTAGGTGGCAAGCGTTGTCCGGATTTATTGGGCGTAAAGGGAACGCAGGCGGTCTTTTAAGTCTGATGTGAAAGCCTTCGGCTTAACCGGAGTAGTGCATTGGAAACTGGAAGACTTGAGTGCAGAAGAGGAGGGTGGAACTCCATGTGTAGCGGTGAAATGCGTAGATATATGGAAGAACACCAGTGGCGAAAGCGGCTCTCTGGTCTGTAACTGACGCTGAGGTTCGAAAGCGTGGGTAGCAAACAGGATTAGATACCCT
+
GGGGGGGGGGGGGGGGGGGFGGGGGGGGGDGGGGGGGGGGGGGGGGGGGFGGGGGGGGGGDGGCGGGG7FGGGGGGGGDEDFGGGDGGGFGGGGGFGGGGG=EFGGGGGGGGGCFGGGGGDGGDGGGGGGGGGGGGGGGGGGGEGG,CGGGGGGGGGG1GGGGGGGGGGGGGGGGG9@?FGFFFGGGGGFG@G>GGG:FGEGGGGGFGFGGFDGGGGCFGDDFGGGGGGGGCEGFE<FCFFFG<FGGGGGFC@@GFGFGGGGGGGFGGGFGGGGEFG?FFAFF9GGGGGFEFDCFGGGCCGGGGGFF?FF7GFEA<,FB=8GFCFGGFEDGGGFGDGEEEDECGCFEFCECGFGFGDFCEFGFGDGGGC9F@GGGGFGFCGGGGGGGGGGF<GGGGGGGGGDGFFFDGGFGGGGEFFFFGGGGCGGFFGGFACEFFB@CCC
@QDCR 78840
TAGGGAATCTTCCACAATGGACGCAAGTCTGATGGAGCAACGCCGCGTGAGTGAAGAAGGTCTTCGGATCGTAAAACTCTGTTGTTAGAGAAGAACACGAGTGAGAGTAACTGTTCATTCGATGACGGTATCTAACCAGCAAGTCACGGCTAACTACGTGCCCGCAGCCGCGGTAATACGTCGGGTGCAAGCGTTAATCGGAATTACTGGGCGTAAAGCGTGCGCAGGCGGTTCTGTAAGGTAGATGTGAAATCCCCGGGCTCAACCGGGGAATTGCATATATGACTGCAGGACTTTAGTTTATTAGAGGAGGGTGGAATTCCACGTGTAGCAGTTAAATGCTTAGATATATGGAAGAACACCAGTGGCGAAAGCGGCTCTCTGGTCTGTAACTGACGCTGAGGTTCGAAAGCGTGGGTAGCAAACAGGATTAGATACCCT
+
AFFG7FFFGGGC<FFGGAFFGGEF:CE,CE@E,@,@B<DF,8@@@FFCGFGC,EE<F@FGGGEEFFGDGEEAEF,CE8CFFFFGG,9CCEFEA<FEF,C4>+B?A5EF9FBC<<FFF?<<?,,,,,8>?+BC,88F856BB,ACFCEG>C==<FA9FGG,3@<<+BC@<C:FG<6<C;-1B%1F@F+=<FF<GG=317?7<B,<<::FF:<<FC@C8C:<8ED<88:C5?>C@:7.@F57#57.0FF>;<CB<:2:@8=>:1+CCE@/E>FGC%<CDAFC,:.C7<FB,FAGGFFE9CFC,:,C,EA8ECFF<FEFAEGFC8,,,GFCF@AA,?5,FFF?A,,E;C,9,FF?<,GFFFCCFCGEFFFB7FDB+ECGGFC,,GFCDAFCC9CFGFC@CF8AE,FC6C:C,EC@8,FFGFGFEFCGFFFGGGGGGFGFA@A@B
@QDCR 64158
TAGGGAATCTTCCACAATGGACGCAAGTCTGATGGAGCAACGCCGCGTGAGTGAAGAAGGTCTTCGGATCGTAAAACTCTGTTGTTAGCGAAGAAGGATAGAGGTAGTAACTGGCCTTTATTTGACGGTAATCAACCAGAAAGTCACGGCTAACTACGTGCCAGCAGCCGCGGTAATACGTAGGTGGCAAGCGTTGTCCGGATTTATTGGGCGTAAAGCGAGCGCAGGCGGAAAAATAAGTCTAATGTGAAAGCCCTCGGCTTAACCGAGGAACTGCATCGGAAACTGTTTTTCTTGAGTGCAGAAGAGGAGAGTGGAACTCCATGTGTAGCGGTGGGATTCGTAGATATATGGAAGAACACCAGTGGCGAAGGCGGCTCTCTGGTCTGCAACTGACGCTGAGGCTCGAAAGCATGGGTAGCGAACAGGATTAGATACCCT
+
FGCF7FCEFFCGGEC@<CE?FGGGGDFEGFF,F6E@FCFGFG7CFEFE+B,CFGGGGGGGGGGGGG,F@+BFFF,FF8FGG<EFGGDG,@FF@7F,BBFGGAFDFGGFGGGGGFGGG?,AFFFGCFEGGGGGGC>FFGG8<BFG9<>+B7@F<FFG?FFGG@FF76:F>:EGGGGEGGGDG9FCGGFFGGFG@9CG=CGE.*GFFC:FF9FFCGE<F#9EEEE5C=*;*F:FEGF@FCCFCFFFF;GAFF@F:F;C@EFAEFGFGGGFAFEGGFF>CCCFG@,C?GFEE=,GG@FEFFFAFDGGGFA,8GEFGGGDFCGGGFDGGGFCE>GEC8FFFC?87FGFBFGGGGGGGFFACBCF6CGGFCGGGFC6@+7GDEGGGGFGGGGFFFFEFCGGC?FGEFFCDCCGFC,DCGGFGFC7FGFGFFCGFE<CECFE@C@@C
@QDCR 52573
TAGGGAATCTTCGGCAATGGGGGCAACCCTGACCGAGCAACGCCGCGTGAGTGAAGAAGGTTTTCGGATCGTAAAGCTCTGTTGTAAGTCAAGAACGAGTGTGAGAGTGGAAAGTTCACACTGTGACGGTAGCTTACCAGAAAGGGACGGCTAACTACGTGCCAGCAGCCGCGGTAATACGTAGGTCCCGAACGTTGTCCGGATTTATTGGGCGTAAAGCGAGCGCAGGCGGTTTGATAAGTCTGAAGTTAAAGGCTGTGGCTCAACCATAGTTCGCTTTGGAAACTGTCAAACTTGAGTGCAGAAGGGGAGAGTGGAATTCCATGTGTAGCGGTGAAATGCGTAGATATATGGAGGAACACCGGTGGCGAAAGCGGCTCTCTGGTCTGTAACTGACGCTGAGGTTCGAAAGCGTGGGTAGCAAACAGGATTAGATGCCCT
+
FEFAFGGFGECFCFGGGGGGDCFDFGGDFG8F@8@@7FFGGGGGGGGFFEGFAFGGGGDGEGGGEEGGG@EFGGGGGGFGFEFFGGGGGFFFDGGDFGGGGE?DFFCEFGCFAFEF?DGFDCFFG9=@CCFEFGG<FG<7FCADF@<CC7ECGGFGGG@G>B:FC*3DCFGEB**4*2?:CFGAF,7?F*F*4=1CEC?9CEGEEFGGG7CFFEEEE>FCEGGDE:E>=EEE#;;@<;FG9E;?>:<4D9CEF;GGC@F:,3,-=F>73:FF4+2A#BCC@,BCC=FC,FAAFEB4,,GGCE=A:==GFF<AGCB9ED<DCF5,<B,@4@CC9FFFD:GGDFFF=,C9DE68GFGFC8,8++8<:7F@,GF@+GGGFEF88GGFFFFFFGDF@;GGGGGGGFEFFDEFFB7DGGGE@E<FCFAAFF<FE<FCFFE:-CCCC
@QDCR 75172
TAGGGAATCTTCGGCAATGGGGGGAACCCTGACCGAGCAACGCCGCGTGAGTGAAGAAGGTTTTCGGATCGTAAAGCTCTGTTGTTAAGGAAGAACGAGTGTGAGAATGGAAAGTTCATACTGTGACGGTACTTAACCAGAAAGGGACGGCTAACTACGTGCCAGCAGCCGCGGTAATACGTAGGTCCCGAGCGTTGTCCGGATTTATTGGGCGTAAAGCGAGCGCAGGCGGTTAGAAAAGTCTGAGGTGAAAGGCAGTGGCTCAACCATTGTAGGCTTTGGAAACTGTTTAACTTGAGTGCAGAAGGGGAGAGTGGAATTCCATGTGTAGCGGTGAAATGCGTAGATATATGGAGGAACACCGGTGGCGAAAGCGGCTCTCTGGTCTGTAACTGACGCTGAGGCTCGAAAGCGTGGGGAGCGAACAGGATTAGATACCCT
+
FGGFGGGFGGGGGGGGGGGGGGEFGGGGGGFGGGGGGGGGGGGGFGGGGGGGGGGGGGGGGGGGGGGGGGGGGGGGGGGGGGGGFGGGGGGGGGGGGGGGG<,@FFCFGFDGFFFGGGGFGGGF@@CGCFGGGGGGGGGGGGGGGC*=FGEEGGFFFGEGGG5FF;@CGGGGGGGGGF74C?FG>8GGGGEEEC<GGGGFGGCGGGFGGGGGFEGGGFGGGECEDCEGGDGGEEGEGGFCF>7FDFGFC9EGGGFF8@/FCCBCFEG46:F>CF?F@?GGGGGFFGGGFGGGGCFFFDGGF9FF=EFFGGFFAF<GGGGFGEGGGGGGGEF@FGFF<:FGEFE9FGGGGGGFEGGGFCEEGFDGGCGGDGGGGGFF7B,88FGGGGGGGFGGGGEDGGGFFGE7CGGFGEFEGGFGGGGGGGGGGGFGGGFC<GGFBCCCA
@QDCR 202
TAGGGAATCTTCCACAATGGACGCAAGTCTGATGGAGCAACGCCGCGTGAGTGAAGAAGGTTTTCGGATCGTAAAGCTCTGTTGTTGGTGAAGAAGGATAGAGGTAGTAACTGGCCTTTATTTGACGGTAATCAACCAGAAAGTCACGGCTAACTACGTGCCAGCAGCCGCGGTAGTACGTAGGTGGCAAGCGTTGTCCGGATTTATTGGGCGTAAAGCGAGCGCAGGCGGAAAAGTAAGTCTAATGTGAAAGCCCTCGGCTTAACCGAGGAACTGCATCGGAAACTGGTTTTCTTGGGTGCAGAAGAGGAGAGTGGAACTCCATGTGTAGCGGTGGAATGCGTATATATATGGAAGAACACCAGTGGCGAAGGCGGCTCTCTGGTCTGCAACTGACGCTGAGGCTCGAAAGCATGGGTAGCGAACAGGATTAGATACCCT
+
GGGGGGGGGGGGGGGGGGGGGGGGGGGGGGGGFGGGGGGGGGGGGGGGGCFGGGGGGGGGGGGGGGGGGGGGGGGGGGGGGFGDFDFG:DFGGGGGGGGGGFGGGGEFGGGGGGGFGDGGFGGGGGGGGGGFGFGGGGGGGGGGGGGGCGGGFGGGGGGGGGGFGGGGGEEGGGGGFFEGGGGGFGGGGGGFFGGGFFFGGDEDFG>G@FFGEGGGFGGGGG>GGGGGGGGGF:FFGGFGC;>FGGGFGGFGGGGGFFCGGGFFGGGG@EDFC7FCE@GFFEGFGF8?,GDGFE+CF?GGGGGGFGGGGF9FEFGGGGGBA8FGGGGGFCFF8GGGDGEFFDEF@,FGGGGGGFFFGGFFAFGGGGGCFGGGGGGGGGGGGGGGGGGGGGGGGGGEGGFGFGGGGGGGGGGGGFECGGGGGGGGGGGGGGGGGGGGCCCCC
@QDCR 60254
TAGGGAATCTTCCACAATGGGCGCAAGCCTGATGGAGCAACACCGCGTGAGTGAAGAAGGGTTTCGGCTCGTAAAGCTCTGTTGTTGGAGAAGAACGTGCGTGAGAGTAACTGTTCACGCAGTGACGGTATCCAACCAGAAAGTCACGGCTAACTACGTGCCAGCAGCCGCGGTAATACGTAGGTGGCAAGCGTTATCCGGATTTATTGGGCGTAAAGCGAGCGCAGGCGGTTGCTTAGGTCTGATGTGAAAGCCTTCGGCTTAACCGAAGAAGTGCATCGGAAACCGGGTGACTTGAGTGCAGAAGAGGACAGTGGAACTCCATGTGTAGCTGTGGAATGCGTAGATATATGGAAGAACACCAGTGGCGAAGGCGGCTGTCTGGTCTGCAACTGACGCTGAGGCTCGAAAGCATGGGTAGCGAACAGGATTAGATACCCT
+
GGGFD8FEGGGGCGGGDFEEFGGGGGGGGGGGGGGFGGGGGGGGGGCEG@CGAFEFGGGGGGGGG7FCD=FGEGGGGGGGGFGFGGGDGGGGGGCGG<<FGCGCFFFF?FEFDFEFFGFGEGBFAGCFECEAFADGDDGGGFGFFGGGGGGG8FAFGCGCG*,<@FGDCEDGDEGFBFGGGGGGGGFFGG:G7FGEFFFGGGG<GDFGF9FGEEFFFFGEEE9CCCGCEEF?CEC;EEGD@<EFGGGGGG@@FGEGGG>EE8EEFC@AG8GDF<9?4GE<GGFGEGGFEC,F?E?EE>4,5,,,GF9F,:,,EDF9?E4<B89E??9FE,FA,EEEE@B@@B,GGGFCC?<,GGGGGGF@ECFGGGGCC9GFC+7GGGFFCF@CC,GGGFECCECF@,,@8@DGEDCGFCFGGGCE@@F:C,GGGEGGDGFGFF<FC,@B-
@QDCR 204
TAGGGAATCTTCCACAATGGACGCAAGTCTGATGGAGCAACGCCGCGTGAGTGAAGAAGGTCTTCGGATCGTAAAACTCTGTTGTTAGAGAAGAACACGAGTGAGAGTAACTGTTCATTCGATGACGGTATCTAACCAGCAAGTCACGGCTAACTACGTGCCAGCAGCCGCGGTAATACGTAGGTGGCAAGCGTTGTCCGGATTTATTGGGCGTAAAGGGAACGCAGGCGGTCTTTTAAGTCTGATGTGAAAGCCTTCGGCTTAACCGGAGTAGTGCATTGGAAACTGGAAGACTTGAGTGCAGAAGAGGAGAGTGGAACTCCATGTGTAGCGGTGAAATGCGTAGATATATGGAAGAACACCAGTGGCGAAAGCGGCTCTCTGGTCTGTAACTGACGCTGAGGTTCGAAAGCGTGGGTAGCAAACAGGATTAGATACCCT
+
GGGGGGGGGGGGGGGGGGGGGGDGGGGGGGGGGGGGGGGGGGGGDGGEEGGGFFCFGGGGGGGGGGGGGDGGGGGGGGGGGGGGGGGGGGGGGGGGGGGGGGGGGGGGGGGGGGGGGGFGGGGGGGGGG@FGGGGGGGGGGGGGGGGGGGGGGGGGGGFFGFFGGGGGGC=EG2FGGGGG?F.20*FFGGGFFCFGGGFG?GFFAFGGGGGGGGGFFGGGG@9AEE>GGGGCEE.ECC?FGGD<7?FFF<ECFGGDGGGFFGCDG5GDCBC=FFE:>GFF9FFFFGF<C,BAB,GGFAGFGFCE9FE:BD<F9FACFFGGEEEGGF<@++F7GGFGGGGFECFGCGGGGGFGGCF,GGGFDFEGF:GGCECC7GGGGFCFF8CGFGGGGGGFEGGGGGGGGGGGGGGGFGGGGGGGGGGGGGGGFGFCGFF@AF<FC@@8C
@QDCR 205
TGGGGAATATTGCACAATGGGCGCAAGCCTGATGCAGCGACGCCGCGTGCGGGATGACGGCCTTCGGGTTGTAAACCGCTTTTGATCGGGAGCAAGCCTTCGGGTGAGTGTACCTTTCGAATAAGCGCCGGCTAACTACGTGCCAGCAGCCGCGGTATTACGTAGGGCGCAAGCGTTATCAGGAATTATTGGGCGTAAAGGGCTCGTAGGCGGTTCGTCGCGTCCGGTGTGAAAGTCCATCGCTTAACGGTGGCTCCGCGCCGGGAACGGGCGGGCTTGAGTGCGGTAGGGGAGACTGGAATTCCCGGTGTAACGGTGAAATGTGTAGATATCGGGAAGAACACCAGTGGCGAAGGCAGGTCTCTGGGCCGTTACTGACGCTGAGGCGCGAAAGCGTGGGTAGCGAACAGGATTAGATACCCT
+
@FFGDC@,,CCDAGEGFGG8,;6:FE@FCFGFGFGFA<6F@7F@6BFGGGGGECFEFFDG>=FDFG:F?BFFDGGF<==:=FEF7F,BFEGG7F=<+=F<>FCFDE7A@=@@3,<,<<F@AFEF:@C7**5F*C,:CFFG:C7FGA:<<,31=8:<<*?,,<=?FEC,?EC8:CEEGC>++0<,;6:F@FC9E>EEE;CFG58@9;:*@EGFC;1>6&8:#:98CEDFGGFF<2<@.<3EFD1F7C<4:C<FC7=4;51/8:D39#:C>@C95>EF@FF=:7FC5D7GFCGFFBF,CF9FF7F7ECGGGFF8,GGDBE,GE9A,9FAFCB::?=9GGGGEF8AGFE,GGGF,F,GF,,F8F8F8GGFBDEFF<GGECFGFFD:DF@6@CGGECGF@DGGF7GGGGGGGFFECFGGGGGC8CCA
@QDCR 77002
TAGGGAATCTTCCACAATGGACGCAAGTCTGATGGAGCAACGCCACGTGAGTGAAGAAGGTTTTCGGATCGTAAAGCTCTGTTGTTGGTGAAGAAGGATAGAGGTAGTAACTGGTCTTTATTTGACGGTAATCAACCAGAAAGTCACGGCTAACTACGTGCCAGCAGCCGCGGTAATACGTAGGTGGCAAGCGTTGTCCGGACTTATTGGGCGTAAAGCGAGCGCAGGCGGTTGCTTAGGTCTGATGTGAAAGCCTTCGGCTTAACCGAAGAAGTGCATCGGAAACCGGGCGACTTGAGTGCAGAAGAGGACAGTGGAACTCCATGTGTAGCGGTGGAATGCGTAGATATATGGAAGAACACCAGTGGCGAAGGCGGCTCTCTGGTCTGCAACTGACGCTGAGGCTCGAAAGCATGGGTAGCGAACAGGATTAGATACCCT
+
GGFDDGGFEFGGGGFGFFGFGGG7FE@FFFGGEF@GGDGGGGGGGGGGGGGGGAGGG8FFFDGFGGDFEGGGGGGGGFGGG,5FFFGGGGFGGGGFGCFGGFGF=FGCFGFGGG,?FFFGGGGGGDFGGFGGGGGGGGFFGGGGGGGGGGGEFEFGGGGDGGGGCEFFFGGDCF7FFGGGGFGEF@<:FE@EFB:EF=GG6>EG@GGGGGGDCCEFCCFGGGG@CE58<GEGFD;CFFFF;:ECFGGFDCFGFGGFFEFFCGGGEEFECGGGFGDCAF=CE;FEEF::+F@FFEFEB8FDGF=AFDFGFFGF<E,FFCEGCE@FGGGGFC=+FAB<C,,4+GGGGFEE<GGFDFGFF,F@C9CFCCF77EFECBCEFGGGGGFGDFEAF9GFCFF@CC<,FF@7GGCFGGFFGGGGGDDGGFDFCFEFF@@C<@8FAB,<B
@QDCR 207
TGAGGAATATTGGTCAATGGACGAGAGTCTGAACCGGCCAAGTAGCGTGCAGGATGACGGCCCTATGGGTTGTAAACTGCTTTTATAAGGGAATAAAGTGAGCCTCGTGAGGCTTTTTGCATGTACCTTATGAATAAGGACCGGCTAATTCCGTGCCAGCAGCCGCGGTAATACGGAAGGTCCGGGCGTTATCCGGATTTATTGGGTTTAAAGGGAGCGTAGGCCGGAGATTAAGCGTGTTGTGAAATGTAGACGCTCAACGTCTGCACTGCAGCGCGAACTGGTTTCCTTGAGTACGCACAAAGTGGGCGGAATTCGTGGTGTAGCGGTGAAATGCTTAGATATCACGAAGAACTCCGATTGCGAAGGCAGCTCACTGGAGCGCAACTGACGCTGAAGCTCGAAAGTGCGGGTATCGAACAGGATTAGATACCCT
+
FGGGGGGGGGGGGGGGGGGGGGGGGGGGGGFGGGGCFFGGGGGGGGGGEFGGGFFEFGGGGGGGGGGGGFGDGGFGGGGGGGGGGCFGGGFFGGGFGGGGGGFGGGGGGG7FFBFGFG7FEGGGGEFGGGGGFGGGGGFFCGCCEGGG99$EFFDCFFDCFGGGDEGGGFGCFGGGGFGGGGGGGGGGGGGGGFFFFGFCFF9FFG@<ACCCCGGGGGGFEGC<GGC;CEFGGGF;CFECCCGGCGGCFFF>CGEEEEDFEGC>FGGGGFF@D7GGGFFFGGGGGGGGGGGFFC@@4=8FGFGEFFCDGGGGGGGDGGGGGGGEEGGGGGGCFGGGGGGGFFAGGFGGGGGFEF7FCGGF:GGFGDGGGFGGCECGGGGFCCGFFFC8;EFGFGGGGGGGGGGGGGCGGFGGGGGGGFGFGGGGGGGGGFFC@<CC
@QDCR 208
TAGGGAATCTTCCACAATGGGCGCAAGCCTGATGGAGCAACCCCGCGTGAGTGAAGAAGGGTTTCGGCTCGTAAAGCTCTGTTGTTGGTGAAGAAGGATAGCGGTAGTAACTGGCCTTTATTTGACGGTAATCGACCAGAAAGTCACGGCTAACTACGTGCCAGCAGCCGCGGTAATACGTAGGTGGCAAGCGTTGTCCGGATTTATTGGGCGTAAAGCGAGCGCAGGCGGAAAAATAAGTCTAATGTGAAAGCCCTCGGCTTAACCGAGGAACTGCATCGGAAACTGTTTTTCTTTAGTGCAGAAGAGGAGAGTGGAACTCCATGTGTAGCGGTGGAATGCGTAGATATATGGAAGAACACCAGTGGCGAAGGCGGCTCTCTGGTCTGCAACTGACGCTGAGGCTCGAAAGCATGGGTAGCGAACAGGATTAGATACCCT
+
GGGEEGGGGGGGGGGDFGGFGGDFGGGGGGGGGGGFFG@FG6BFFDE+CFEGGGGF9FDFE<<FGGGGGGGGGGGFGGGGGGGGGFFFCFFGF9B,9BE9F,@FGGDFGGGGG88E9DF9FGGFGGGGEGGFC+DFEEGGGGGGFGGGGDGEF?0FC?:9@FGFDFG@GE:C7+GG@GFGGGGGGGGGGFCFGGGG@FGGG??FFFFGGGGFGBEEFGFFAC<?EECEDFFDGGF@CGGAF7AF;C@CFGFFFCFGFCEEGF5>CFGGGFF@ECFC<FGCFCDGD<6+8GFA5,,4,DFA=ACFGGGFGF<GFFEE<DF8FFE8GFFC:GGGGFFC,,7GGGGGF<9GGGFFGGGGEB:F<E<GFGFCGFGEEGDGGGFGFGFFGDGFGFAFGCCGGF@GD?GEEFGGFEFFFFGFGGEEDDFFGGGFFEAFGECGCCCCC
@QDCR 209
TAGGGAATCTTCCACAATGGGCGCAAGCCTGATGGAGCAACACCGCGTGAGTGAATAAGGACCGGCTAATTCCGTGCCAGCAGCCGCGGTAATACGGAAGGTCCGGGCGTTATCCGGACTTATTGGGTTTAAAGGGAGCGTAGGCCGGAGATTAAGCGTGTTGTGAAATGTAGACGCTCAACGTCTGCACTGCAGCGCGAACTGGTTTCCTTGAGTACGCACAAAGTGGGCGGAATTCGTGGTGTAGCGGTGAAATGCTTAGATATCACGAAGAACTCCGATTGCGAAGGCAGCTCACTGGAGCGCAACTGACGCTGAAGCTCGAAAGTGCGGGTATCGAACAGGATTAGATACCCT
+
GGFGGGGGGGGGGGGGGGGGGGGGGGGGGGGGGGGGGGGGGGEGGGGCEGGFFFGGGGGGGGGGGDBFFCCFGGFGG<FFFGGGGF=FFFDGGGG>GGGGGCEFGGGGGEFGFGGFC=EE?>GFFC=GGDFGGGGEFGFGGGGGGGGGGGGGCFGGGGGGGGG<FFCFFGCFFFFFCFGDFFGFGFEFGFD>FCGGGGGGGGGGGGGGGG8FGGGGFGGGGFGGGGGGGGGFGGGGGEGFEFFCGGGGGGGGFCGGGGFFGGGGGGGGGGGFGGGCD4GFCGGGGGGGGCFFGGFFGGGGGGGGGGGGGGGGGGGGGFGGGFGGGGGGGGC8GGGGGGGGGGGGGFGGFGFFC@CC<
@QDCR 210
TGAGGAATATTGGTCAATGGACGAGAGTCTGAACCAGCCAAGTAGCGTGCAGGATGACGGCCCTATGGGTTGTAAACTGCTTTTATAAGGGAATAAAGTGAGTCTCGTGAGGCTTTTAGCATGTACCTTATGAATAAGGACAGGCTAATTCCGTGCCAGCAGCCGCGGTAATACGGAAGGTCCGGGCGTTATCCGGATTTATTGGGTTTAAAGGGAGCGTAGGCCGGAGATTAAGCGTGTTGTGAAATGTAGACGCTCAACGTCTGCACTGCAGCGCGAACTGGTTTCCTTGAGTGCGCACAAAGTGGGCGGAATTCGTGGTGTAGCGGTGAAATGCTTAGATATCACGAAGAACTCCGATTGCGAAGGCAGCTCACTGGAGCGCAACTGACGCTGAAGCTCGAAAGTGCGGGTATCGAACAGGATTAGATACCCT
+
FFGGGGGG9EEC9EFFGGGGGGGG7FEGGGGGGFDFGG<F,EF9FFGGGEFGGG8EF9FG@B@FG<FCFC:CFEFGGGF<DFGGCFGGDG<DA8EFGGG9EEGCGGFCFG@EDFB8F,EF9AFFGGGFFGG9<EAFF<FFB,A?FEGGF9>FGFCDA<7++GFGCCGGFCFFD@DFE?E?G,DFGD:GE@:>>;FFFFG@:B9<C@>=:BF<CFGECCC:EF5<9=E5@5FG;DF45F;BFGFF9DCFGCBF.EGGCFCG:F@+@@0E3F@4F>CB>9GGGFFF:GF@<<GE@66+FAFC9FF8GGGGGGGEGGFGEGD,GGGEGGGGGFGGFFGGGDGGGCGFFC6DFGGFF:FCGF<BECGGGGGGGGGGFFC<GGCC+CBE,<CBGGGDGFCD<@FFF7GGGF@:@:GGGGGFGGGGFFGGGGGGFGGCCCCC
@QDCR 211
TAGGGAATCTTCCACAATGGGCGCAAGCCTGATGGAGCAACACCGCGTGAGTGAAGAAGGGTTTCGGCTCGTAAAGCTCTGTTGTTAAAGAAGAACACGTATGAGAGTAACTGTTCATACGTTGACGGTATTTAACCAGAAAGTCACGGCTAACTACGTGCCAGCAGCCGCGGTAATACGTAGGTGGCAAGCGTTGTCCGGATTTATTGGGCGTAAAGCGAGCGCAGGCGGAAAAATAAGTCTAATGTGAAAGCCCTCGGCTTAACCGAGGAACTGCATCGGAAACTGTGTTTCTTGAGTGCAGAAGAGGAGAGTGGAACTCCATGTGTAGCGGTGGAATGCGTAGATATATGGAAGAACACCAGTGGCGAAGGCGGCTCTCTGGTCTGCAACTGACGCTGAGGCTCGAAAGCATGGGTAGCGAACAGGATTAGATACCCT
+
GFGDEGGGEGGGGGGGGGG<FFEGGGGGGDGFGGGGGGGGGGGG7FG7BBCDFGGFGGGGGGGGFGG:FGGGGGGAFGFG<FFCG=FGGGGGGFGGGGGGGCGEFFGGGGGGGFFFFEAFGEGGGDGCFGFGFGGGFGGGGGFB<EFGEGGGC>G?G=0=GGFFGGGFE>>CGGGGGGGGGGG=CFCCCF<F>;FGFFGEGG9+ACFF<FEGDFGEFGGGGGDCDCCCDCGGGFCFDGC@<:,:EFGFFCFE9CF=<CGFFFCDFFEEFFDFDCFEGGGGGGGG9AE=A,GF?EGGFGFGGGE9GGGFFFEE?FFAFF<FFF<B=CGDGGGGGGGFFGGGFCCFCFF<CGGGGFCFF:FFCGGGGGGGGGGGGGGGGGGGGGGGGGGGGFFFBEECGFFGGGGGGGGGGGGFGFFEFEEGGGGGGGGGGFAGGFGGCCCCC
@QDCR 63749
TGAGGAATATTGGTCAATGGACGAGAGTCTGAACCAGCCAAGTAGCGTGCAGGATGACGGCCCTATGGGTTGTAAACTGCTTTTATAAGGGAATAAAGTGAGCCTCGTGAGGCTTTTTGCATGTACCTTATGAATAAGGACCGGCTAATTCCGTGCCAGCAGCCGCGGTAATACGGAAGGTCCGGGCGTTATCCGGATTTATTGGGTTTAAAGGGAGCGTAGGCCGGAGATTAAGCGTGTTGTGAAATGTAGATGCTCAACATCTGAACTGCAGCGCGAACTGGTTTCCTTGAGTACGCACAAAGTGGGCGGAATTCGTGGTGTAGCGGTGAAATGCTTAGATATCACGAAGAACTCCGATTGCGAAGGCAGCTCACTGGAGCGCAACTGACGCTGAAGCTCGAAAGTGCGGGTATCGAACAGGATTAGATACCCT
+
FGGGCFFEFGG9FFGG<EFGGGGGGGGGGGGGGGGGGGGGFGGGGGGGGGGGGGGGGGGEECGFGGGGGDFGGGGGGGGGGGGGGFGGGGGFGGFFGGDFGGGGGGGDGGGGGGCFGGDGGCFGGGGGFFGD<FFGGFGGGGEDGCEFFADGG.FGFGGGGCGGDCCGG7CGGGGEBFGGGGGGGGGGEGGGGGGGFGGGFGGGGGGGGFGGCFFC5EEFEFEFGG<5GFCFGGGEGGGFGGFGGGGGGGGGFGFFGGFGGGGFGGGFFGGGECFECEFBA8BGGFCDFDFF8GGGGGGGFFFDF7CCGFFFFF>CGGGFGGGGGGGGGGFGGGGFGGFAFDEF,FFFGEGGDCCBDGGGGGGGGGDGGGGGFF,FEGGGGGGCFGGGGGGGGFFFE7GFFF9EEF>FDGGGFCGGGGGFCFFFFAGGFFFCCCCC
@QDCR 213
TGGGGAATATTGCACAATGGGCGCAAGCCTGATGCAGCGACGCCGCGTGCGGGATGACGGCCTTCGGGTTGTAAACCGCTTTTGATCGGGAGCAAGCCTTCGGGTGAGTGTACCTTTCGAATAAGCACCGGCTAACTACGTGCCAGCAGCCGCGGTAATACGTAGGGTGCAAGCGTTATCCGGAATTATTGGGTTTAAAGGGAGCGTAGGCCGGAGATTAAGCGTGTTGTGAAATGTAGACGCTCAACGTCTGCACTGCAGCGCGAACTGGTTTCCTTGAGTACGCACAAAGTGGGCGGAATTCGTGGTGTAGCGGTGATATGCTTAGATATCACGAAGAACTCCGATTGCGAAGGCAGCTCACTGGAGCGTAACTGACGCTGAAGCTCGAAAGTGCGGGTATCGAACAGGATTAGATACCCT
+
GGGGGGEGGGGGGGGGGGGGFFGGGGGGGGGGGGGGGGEGGDGGGGGGGGGGGFGFFGGGCGEGGGGGGGGEFGGGGCEGGGGGGGGGGGEEFGGGGGFGGGGGDFGF9FGGFFAFGGGGGGGGCFEGGGGGGGGGGGGGFCFF;0CCGGGGGGG:DCCGFGCEGGGG>GGGGGGDCEGE@EGDGGGGGGGGGGGAFGFGFGGG>GFGCG6FGG<E=?GFGFGGGGGGFGFCFGGDFCF<FCCD7DCCGC;8FGFFGGGGGGGGGDEGFFGGGGDC<GGGGGGGFFGFEGFFC=7DGFC+FEFEFGGGGGFEGFF?E<,GGGGCEF=DGGGGGGFGGGGGGGFFDC@@CDGFGCGF<GGFEFGGGGGGDGFDGGGGGGGGGGGGGF<@GGGGGGGDEGGEGGGGGCFFFFAGFFGGFFC@CCC
@QDCR 78341
TGAGGAATATTGGTCAATGGACGAGAGTCTGAACCAGCCAAGTAGCGTGCAGGATGACGGCCCTATGGGTTGTAAACTGCTTTTATAAGGGAATAAAGTGAGTCTCGTGCGGCTTTTTGCATGTACCTTATGAATAAGGACCGGCTAATTCCGTGCCAGCAGCCGCGGTAATACGGAAGGTCCGGGCGTTATCCGGATTTATTGGGTTTAAAGGGAGCGTAGGCCGGAGATTAAGCGTGTTGTGAAATGTAGACGCTCAACGTCTGCACTGCAGCGCGAACTGGTTTCCTTGAGTACGCACAAAGGGGGCGGAATTAGTGGTGGAGCGGTGAAATGCTTAGATATCACGAAGAACTCCGATTGCGAAGGAAGCTCACTGGAGCGCAACTGACGCTGAAGCCCGAAAGTGCGGGTATCGAACAGGATTAGATACACT
+
EG<AFCEFGFEFGCCFGGGFGGGGE@FGGGFGGGGEFGGGGGGGGC:FEGGGGFGFGDFCGGGGGGG8FFG=FCGGGGGGGFGE9F9FG9F=EFEEFFE?F,?E?@,?B+@@CECFFGEGGFGGGGFFFEE<FGGGGGFGGG7@E>FGGGGDGGGGG9=D<FGGE:*:*@7@;@CG5<*CF<9FFE7<FEEFC<ED::;GF)C=FFEGGGGFC=F?EEGEC<AFG8*CBF?AF7C:CFFEFGE>-C,:<@F9GCC886FFGE>;9D<@9@4+FCCC93FFGAFFFF@CC3C,=B@4+@,7,AA@++F:48A59F??,DA,A,C7@C=C<<?9<CFEE,?;EFE<8FF<CFCAFB=?B,FC@7FC@CFC66AECGFGGEF@7++F9GFC7GF>FGGFF7@+GEDFE@ECGEFFCF9FFGFGFEFE,GGGFECA8<A-
@QDCR 215
TGGGGAATATTGGGCAATGGGCGCAAGCCTGACCCAGCAACGCCGCGTGAAGGAAGAAGGCTTTCGGGTTGTAAACTTCTTTTGTCAGGGACGAGTAGGAGACGGTACCTGACGAATAAGCCACGGCTAACTACGTGCCAGCAGCCGCGGTAATACGAAGGTGGCAAGCGTTGTCCGGATTTACTGGGTGTAAAGGGCGTGTAGCCGGGAAGGCAAGTCAGATGTGAAATCCACGGGCTCAACTCGTGAACTGCATTTGAAACTGTTTTTCTTGAGTATCGTAGAGGCAATCGGAATTCCTAGTGTAGCGGTGAAATGCGTAGATATTAGGAGGAACACCAGTGGCGAAGGCGGATTGCTGGACGACAACTGACGGTGGGGCGCGAAAGCGTGGGGAGCAAACAGGATTAGATACCCT
+
CFGGGGGGGGGG9FGGCFGFGGGGGGGGGGGGFGGGFDFFFGGGEDEFCGFGGGGGGGGFF,CEGGGGGGGEGGGGC?FFGGGGGGGGGGGGGDFFGGGCGGGGGG@F9FF8CECCFGGD>FFGGGGFFCFGAFC8@CGGFGFEGCEGE@>CFGGFF*=FG:7CFGGGGGEEGG<FE4FGDGGC@=<EGD;,?<FC,DEGC?E?@:EGGF;A>5FDCACEC<FECFCFGDGGGF>:GG@8@@ECCGF@#DDFAFGGF>9<<8FBGCFF8BFCFEE@+:::E28CEFE:++B,C,,,FFGFFAFDF@+=7BFFFEF7E@=FFFF<9E9AF<GDGGGGFE-GGGGFC7GGGGGFFC@EFFFGGGFCAE<GGEGCGGF:B++GGCGEFGGEEFGGGF8FFGFGGCGFCFEGFDFFFAAA,8
@QDCR 216
TAGGGAATCTTCCACAATGGACGCAAGTCTGATGGAGCAACGCCGCGTGAGTGAAGAAGGTTTTCGGATCGTAAAGCTCTGTTGTTGGTGAAGAAGGATAGAGGTAGTAACTGGCCTTTATTTGACGGTAATCAACCAGAAAGTCACGGCTAACTAAGTGCCAGCAGCCGCGGTAATACGTAGGTGGCAAGCGTTGGCCGGATTTATTGGGCGTAAAGCGAGCGCAGGCGGAAAAATAAGTCTAGTGTGAAAGCCCTCGGCTTAACCGAGGAACTGCATCGGAAACTGTTTGTCTTGAGTGCAGAAGAGGAGAGTGGAACTCCATGTGTAGCGGTGGAATGCGTAGATATATGGAAGAACACCAGTGGCGAAGGCGGCTCTCTGGTCTGCAACTGACGCTGAGGCTCGAAAGCATGGGTAGCGAACAGGATTAGATACCCT
+
GFGGGGGGGGGGGGGGGGGGGFF:FG@FFGGGGGGGGGGGGGGGGGGGGGGGGGFFFGGGGGFGGGGGGGGGGGGCGGGGGGC9F<EF4DA<AF=D8,<F=<F@?E,EAFE<E8FCD,,?,BEC<<=>?AF@A,:>FEF,D<:,3D<F7C=>FG,@,@8@;>DGG:,3DC34A3>>838<>?<C:F:EGFE<F<16*<2<C:+CC8<FCC=*F@=;GGCC>C*DCGE@:,<>BD,;;CGF1,FCF>FDF:7?<8F82:FDCF8CDCC9DGFCFDFF?B8:FCGFEFE?A,=,EEB4,GGGGFFE<FGFFB,4<GGGCEA8E4,EEGFGEGGGGFFE?@@GGGGGGGGGFFCDGGGGGFEGFECDGF7GEFGGDGGGFGGCF8FGGFGGF@GGGGGGGGGGGGGEEF>GGGGGG@GGGGGGGGCGGGGGGGGGDGCGCCCCC
@QDCR 58341
TGAGGAATATTGGTCAATGGGCGAGAGCCTGAACCAGCCAAGTAGCGTGCAGGATGACGTCCCTATGGGTTGTAAACTGCTTTTATAAGGGAATAAAGTGAGTCTCGTGAGACTTTTTGCATGTACCTTATGAATAAGGACCGGCTAATTCCGTGCCAGCAGCCGCGGTAATACGGAAGGTCCGGGCGTTATCCGGATTTATTGGGTTTAAAGGGAGCGTAGGTCGGAGATTAAGCGTGTTGTGAAATGTAGACGCTCAACGTCTGCACTGCAGCGCGAACTGGTTTCCTTGAGTACGCACAAAGTGGGCGTAATTCGTGGTGTAGCGGTGAAATGCTTAGATATCACGAAGAACTCCGATTGCGAAGGCAGCTCACTGGAGCGCAACTGACGCTGAAGCTCGAAAGTGCGGGTATCGAACAGGATTAGATACCCT
+
C8CEGGFACFAF9FGGGGD<8FFGCGGG@FGGGGGGGGGEF?FGFGCFGGGGGCF8FGG,BEEGFFG@FFGGGGAEGGFGGGGGAFC<<FGGFFG,FEGGGDFFFFCFFF7?FFFFGGEDEFDG99FGGGGCGFFDGGGGGF++F@@>FG9F8@F:@,=FFGFGGGDCFCFFED77C:CEDF9F=75CCF:3FGGGG,C;FFF8<AFGFC<CCF=<4*8:EGE<E>7<AFFGG?FEGE>EC=DCDGCBCE:C>A<?87@8:8:CGCF/<FGGFCDB0F?EGGGA=,F8C,FD6GF?:FFFAEAFCF>+F<C,GF>+7CCEF?GEGGGGGGFFEFE,?,,GFFD8FGFCCGGGGFEEC7GC:,GFF9F@CFECEF<<<FF@CGGGGFEB7FB>GFFGGF:E<6?9GGCF7@GCF8CFF,EEDFGGCFCFE;<BCB9C
@QDCR 68524
TGGGGAATATTGCACAATGGAGGAAACTCTGATGCAGCGACGCCGCGTGAGTGAAGAAGTATTTCGGTATGTAAAGCTCTATCAGCAGGGAAGAAAATGACGGTACCTGACTAAGAAGCACCGGCTAAATACGTGCCAGCAGCCGCGGTAATACGTATGGTGCAAGCGTTATCCGGATTTACTGGGTGTAAAGGGAGCGTAGGTGGCAAGGCAAGCCAGAAGTGAAAACCCGGGGCTCAACCGCGGGATTGCTTTTGGAACTGTCATGCTAGAGTGCAGGAGGGGTGAGCGGAATTCCTAGTGTAGCGGTGAAATGCGTAGATATGAGGAGGAACACCGGAGGCGAAGGCGGCTCACTGGACTGTAACTGACACTGAGGCTCGAAAGCGTGGGGAGCAAACAGGATTAGATACCCT
+
FGGGGECFEGGGGGGGGFGFFGGGGGGGGFEGGGGGGGEEGGGGGGEEEFGGFFGGGGFGGFGGGGDGFGGGGGG9FGGGGGGGGGGGF>BFGFGGGGGGGGGGCFGGGGGGE@EGGGGGGGGGGGGGGGGGGG?FFGGGGCFGGGGDGDEGDFG3GGGGGC<EGC?EG6G>GGGGGGGGGG#GGFFG0FFFFFG+>9FEGGFFGGGGGGGGG:FGEGFFGGGFDFFCGGGGGEEE.GFCGGEGGGEDGFDEGGGGGF?<FFFFGECF?FGGGGFF>GGGFFGGG+GFF?FFFEAF@E<<EFGCGGEGGGGGFGEGFGFGFEAEC,GGGGGGGGGGEEGEGEFFFGGGGGGGCF9GGGGGGGCFGGFEAGFGGGGGGFB,C@GGFF@+GGGGGGEGFGGGGGGGGGGGEFFCCCCC
@QDCR 219
TAGGGAATCTTCCACAATGGGCGCAAGCCTGATGGAGCAACACAGCGTGAGTGAAGAAGGGGTTCGGCTCGTAAAGCTCTGTTGTTGGAGAAGAACGTGCGTGAGAGTAACTGTTAACGCAGTGACGGTATCCAAACAGAAAGTCAAGGCTCACTACGTGCCAGCAGCCGCGGTAATACGGAGGTGGCAAGAGTTAACCGGATTTATTGGGCGTAAAGCGAGCGCAGGCGGTTGCTTAGGTCTGATGTGAAAGCCTTCGGCGTAACCGGAGAAGTGCATCGGAAACGCGATAACTTGAGTGCAGAAGAGGGTAGTGGAACTCCATGTGTAGCGGTGGAATGCGTAGATATATGGAAGAACACCAGTGGCGAAGGCGGCTCTCTGGTCTGCAACTGACGCTGAGGCTCGAAAGCATGGGCAGCGAACAGGATTAGATACCCT
+
9;C@,EE,CCFFFGEDFG<FGGGGGGFG@FCFGCFFGF<F,<C,CF@@B:@<CCG@::,EF7F:FE@ECEBFCCDE9,=E??CECEFEB,:B<FGGCDB7=+=FBE=,A,,CF,@,,<@FGGFFF<>+3><C,5D,BFF=8,<,C,,:,8,,:@9CFG<8F<CACCCFFEDGE*>B@DCF*<<C=FFC=,*#=<1+##*<CC=C#FF=D?<8E1<@:B=*0DC:5C=C:/CDFF?:B??@2<,BFGGGF>BDC8C?<BF@5#:7D.@,FDGFFF>36,BGDFC88+++FGFFA?B<8EE,9FECFFFE8E=,9F?9CB,FFCDGFEF>F7GGFFE?GGF:GFEF;F@EB?FAC<E<F:C:-A<8C@6,CAECGCEFC8,C,CC<<DEFE,@<DFCCCFFDF@7@CCGFC,GGF@FF<F@DGGGGGGGGFGGGGFF8CCCCC
@QDCR 220
TGAGGAATATTGGTCAATGGACGAGAGTCTGAACCAGCCAAGTAGCGTGCAGGATGGCGGCCCTATGGGTTGTAAACTGCTTTTATAAGGGAATAAAGTGAGTCTCGTGAGGCTTTTTGCATGTACCTTATGAATAAGGACCGGCTAATTCCGTGCCAGCAGCCGCGGTAATACGGAAGGTCCGGGCGTTATCCGGATTTATTGGGTTTAAAGGGAGCGTAGGCCGGAGATTAAGCGTGTTGTGAAATGTAGACGCTCAACGTCTGCACTGCAGCGCGAACTGGTTTCCTTGAGTACGCACAAAGGGGGCGGAATTCGTGGTGTAGCGGTGAAATGCTTAGATATCACGAAGAACTCCGATTGCGAAGGCAGCTCACTGGAGCGCAACTGACGCTGAAGCTCGAAAGTGCGGGTATCGAACAGGATTAGATACCCT
+
,@FGGE@EFGGGGCFGGGGGGGGGGGGGGGGGGGGGGGGGGGGGGGGGGGGFFGGGGGGGGGGGGGGGGEEFGFGGGGGGGGGGGGGGGGFEFGGGFGGGGGGGGGGFFGGGGGGEGGGGGGGGFGGGGFGGGGGGGGGGGG;GGGGGGGGGCFEGGFGG4CFGGG?GGCC?FGGGGGGGGGGGGGGGGGDCCFGGEDGG;7EFFFGDEC?FFGG@E>8CEGEDFCCBFEGDEGC4C,GFGDFGGFCFCCBFFGFGGF>FGDDBFFGFGGGGGGGGGFDGFFGGF8FFFFCGGGGGGGGFC,8+C+GFGGGGGDFCGFGGGGGGGGFAGGFAGGDFFGGGGGGFDGGGGFFGGEFFGFGEGGGFGGCGGGF<CF9GGGGGC@CFFGGGGEGGGGFFGGGGGGGGGGGGGGGGGGGGGGGGGGGGFDGGGFFCCCCC
@QDCR 221
TGAGGAATATTGGTCAATGGACGAGAGTCTGAACCAGCCAAGTAGCGTGCAGGATGACGGCCCTATGGGTTGTAAACTGCTTTTATAAGGGAATAAAGTGAGTCTCGTGGGGCTTTTTGCATGTACCTTATGAATAAGGACCGGCTAATTCCGTGCCAGCAGCCGCGGTAATACGGAAGGTCCGGGCGTTATCCGGATTTATTGGGTTTAAAGGGAGCGTAGGCCGGAGATTAAGCGTGTTGTGAAATGTAGACGCTCAACGTCTGCACTGCAGCGCGAACTGGTTTCCTTGAGTACGCACAAAGTGGGCGGAATTCGTGGTGTAGCGGTGAAATGCTTAGATATCACGAAGAACTCCGATTGCGAAGGCAGCTCACTGGAGCGCAACTGACGCTGAAGCTCGAAAGTGCGGGTATCGAACAGGATTAGATACCCT
+
FGGGGGFGDFGGFGGCGFGGGGGGFGFEFGGGFGGGGGGGGGGGGGGGGGGGGGGGFGGGGGGGGGGGGFGGGGGGGGGGGGGFCFCDFGGFGEGGFGGGGGFGGGGGGDGDGGGGGGCFGGGGGGFDFGGGGGGGGGGGGGGGGD:FGGGGGGFGGGGGCFEGGGGGGGGCFFFE5FCCFGGF.GGGGGGGGGGGG>@BFEGCCDCECCFFGGGGGGGGGGGGFGCGG@BCGGGGGFEGGGGGFGGCGGFFGFGCCF@EGFCFFGGGFFGGGGFFFFGD>FGFFFC,FAA,CCF@FE>5ADE,F::>GGGGGGGFFF7CCGGCGEGGGCGGGGGGGGGGFGGGE7GGGGGGGFBFGFE,7GGGGGGGGGFEEF9GGFGFCGFGGGGGGGGGFFGGGEGFGGFCFC@7@:FGGGGGGGGGGGGGGGGGGGFCA6<C
@QDCR 222
TGAGGAATATTGGTCAATGGACGAGAGTCTGAACCAGCCAAGTAGCGTGCAGGATGACGGCCCTATGGGTTGTAAACTGCTTTTATAAGGGAATAAAGTGAGTCTCGTGAGGCTTTTTGCATGTACCTTATGAATAAGGACCGGCTAATTCCGTGCCAGCAGCCGCGGTAATACGGAAGGTCCGGGCGTTATCCGGATTTATTGGGTTTAAAGGGAGCGTAGGCCGGAGATTAAGCGTGTTGTGAAATGTAGACGCTCAACGTCTGCACTGCAGCGCGAACTGGTTTCCTTGAGTACGCACAAAGTGGGCGGAATTCGTGGTGTAGCGGTGAAATGCTTAGATATCACGAAGGACTCCGATTGCGAAGGCAGCTCACTGGAGCGCAACTGACGCTGAAGCTCGAAAGTGCGGGTATCGAACAGGATTAGATACCCT
+
GGGGGGGGGGGGGGGGGGGGGGGGGGGGGGGGGGGGGGGGGGGGGGGGGGGGGGGGGGGGGGGGGFFGGCGGGGGGGGAFFGGGGGGGGGCFGGGGGGGGFGFFCGF=FFGGGFFFFGDGGGGGGAEGGGGGGGGGGGEG/D4FGGGGGGGGC>GGGGGGFGGG>GGDGGGGGGGGGGG5GGGGGGGGGGGFGF5EFDEGGCBFG/GGFFFGFGGFDC:FGGGGFFCGGGGGGGGGGGGGGGGGFGGGGGFGFFG>GDFGGGFCFCCGFGGGGGGGGFGCGGG?GEA<EEAFFGGGGGGGGFEEGGGGEFF,B,CCCEGEGGGGGGGGGF<CGGGGGGGGGGGFFGGGFGGGGFCEE<GDGCGFE9GGGFFGGGGGGGGFCGGGGGGGGGGGGGGGGGGGGGGGGGGGGEFGGGGGGGGGGFGGGGGGGGGCB8CC
@QDCR 223
TGAGGAATATTGGTCAATGGACGAGAGTCTGAACCAGCCAAGTAGCGTGCAGGATGACGGCCCTATGGGTTGTAAACTGCTTTTATAAGGGAATAAAGTGAGCCTCGTGAGGCTTTTTGCATGGACCTTATGAATAAGGACCGGCTAATTCCGTGCCCGCAGCCGCGGTAATAAGGAAGGTCCGGGCGTTATCCGGATTTATTGGGCGTAAAGGGAACGCAGGCGGTCTTTTAAGTCTGATGTGAAAGCCTTCGGCTTAACCGGAGTAGTGCATTGGAAACTGGAAGACTGGAGTGCAGAAGAGGAGAGTGGAACGCCATGTGTAGCGGTGAAATGCGTAGATATATGGAAGAACACCAGTGGCGAAAGCGGCTCTCTGGTCTGTAACTGACGCTGAGGTTCGAAAGCGTGGGTAGCAAACAGGATTAGATACCCT
+
AEFFGEFGDFGFGGGGFFGGGGGFEGGGFCF9CDDFGGGGDFFFECEEG@DCCBFE,FDEFFFFFECFFFGGGGGAFF?<C?FFDCFDGEE=EEFEF9?FF?FF=FGFGGGGFFGGGGGGG,A,BF,<?BFGG9,BFBFFGG7FGGGGGGGCFGCCF,B3C:+@FEEGB>*FF,>FCFCCC9>FGG?EG7C3C?)ECF,C,68<>5=?<:=@C9B@FGD5/:C:GD@/==>CECFCD<3@0:8;FG>:>AF<CF<CFBFFCCD83<?GGFFGFE5<>@<A;DEF;,<F?B,=,B,E9EE<FA,FEFDEAAEC7?@,F<GGGFGCBCCFE,5C?@,FGFF,<CGGFGFFFCFFEFACEGGECEC7GF@@@+DDDFD@,8FFFEE9GGGGCCF@AFGGFDFFGGFE;EC@-CGDCFGFD<GEGGFFEFAEF@,A6<CB
@QDCR 224
TGGGGAATATTGCACAATGGGGGAAACCCTGATGCAGCGACGCCGCGTGAGCGAAGAAGTATTTCGGCATGTAAAGCTCTATCAGCAGGGAAGATAATGACGGTACCTGACTAAGAAGCCCCGGCTAACTACGTGCCAGCAGCCGCGGTAATACGTAGGGGGCAAGCGTTATCCGGATTTACTGGGTTTAAAGGGAGCGTAGACGGCAAGGCAAGTCTGATGTGAAAACCCAGGGCTTAACCCTGGGACTGCATTGGAAACTGGAAGACTTGAGTGCAGAAGAGGAGAGTGGAACTCCATGTGTAGCGGTGAAATGCGTAGATATATGGAAGAACACCAGTGGCGAAAGCGGCTCTCTGGTCTGTAACTGACGCTGAGGTTCGAAAGCGTGGGTAGCAAACAGGATTAGATACCCT
+
FFGFEGGGGGGGGGGGGGGGGGGGGGGGGGGGGGGGGGFGGGGGGGGGGGGGGG7CFGFFFGGGGGGGGGGGGGGFGGGGGGFGGGGFGGFGGGGGGGGGGGG@GCFFFGGGGGGGGGE<CFGEF7FFGGGGGF>GGGCGF>FGGG7F*>EGGGFGGGGGGGGGC>FFGFGFGGCE>GFEFFGGGG5#8FGGGGGGGCGGEEECGGE@:8FGEGGGGGGGGGGGF>GGE=EGGGGGFGEFGGFFC8CFFGFDA9FFEFAFGGGGFEGFA=9,,FAFBFGFFA6EFFGF<ADEF?EFGFFFFGGGGGDGFGGF?=7GGGGGGGGGFGGGF@FFFCFFCFGGGGGGGF7@B7GGGGFE8GGGGGGFGGGGGFFEGGGEEEGGGFF?GDGGGFGGFGGGGGGGGDGGGCFGFGFC8CCC
@QDCR 60878
TGAGGAATATTGGTCAATGGACGAGAGTCTGAACCAGCCAAGTAGCGTGCAGGATGACGGCCCTATGGGTTGTAAACTGCTTTTATAAGGGAATAAAGTGAGCCTCGTGAGGCTTTTTGTATGTACCTTATGAATAAGGACCGGCTAATTCCGTGCCAGCAGACGCGGTAATATGGCAGGTCCGGGCGTTATCCGGATTTATTGGGTTTAAAGGGAGCGTAGGCCGGAGATTAAGCGGGTTGTGAAATGTAGACGCTCAACGTCTGCACTGCAGCGCGGACTGGTTTCCTTGAGTACGCACAATGTGGGCGGAATTCGTGGTGTAGCGGTGAAATGATTAGATATCACGAAGAACTCCGATTGCGAAGGCAGCTCACTGGAGCGAAACTGACGCTGATGCTCGAAAGTGCGGGTATCGAACAGGATTAGATACCCT
+
,CCFGGCECE,,,;C9CF,,;@++7@CEEG9FF@@CE8FGG?FFCECFEG,,CC@E@FCFGDGFEEFFGFGDGGCFGG9FCFFGAFGFC9,CEFCFGGGC9F,BFFE=<<C,B=?EFDG,5?<B?F9CEAE,<CACFGGF8F+68>+5A,8B,8++:3,BFG,>:C<>A<@D<C>3'@C:>FEFF<2C<FC:F?+,#7-@0@<;<#7<F?<<CCC<8CFFC:545A>,<:<C7(8541F<;@9:F@C@5:,,81#CF@F@@7E=<CCF>,7E:@36+,,B8D>,A,,5,:,,D=@8+,,9,A?+?+FF?8A?+<47CB:,A,8+EC4<DDGF<A,:,FGGGF?A,=:,CCFAFGG@@,GECC@CFDCEFFECE9FFA8GF:FF<,<FDF@;CFFFFC+C,,,FGGFC@C:E<@,EF@9CFAFDGFGEE@,FB,CA-
@QDCR 226
TGAGGAATATTGGTCAATGGACGAGAGCCTGAACCAGCCAAGTAGCGTGCAGGATGACGGCCCTATGGGTTGTAAACTGCTTTTATAAGGGAATAAAGTGAGTCTCGTGAGACTTTTTGCATGTACCTTATGAATAAGGACCGGCTAATTCCGTGCCAGCAGCCGCGGTAATACGGAAGGTCCGGGCGTTATCCGGATTTATTGGGTTTAAAGGGAGCGTAGGCCGGAGATTAAGCGTGTTGTGAAATGTAGACGCTCAACGTCTGCACTGCAGCGCGAACTGGTTTCCTTGAGTACGCACAAAGTGGGCGGAATTCGTGGTGTAGCGGTGAAATGCTTAGATATCACGAAGAACTCCGATTGCGAAGGCAGCTCACTGGAGCGCAACTGACGCTGAAGCTCGAAAGTGCGGGTATCGAACAGGATTAGATACCCT
+
FGFGGGGGGGGGGFFGGGGGGGGGCGEGGGGGFGFGGGFGGGFGGGGGGEGFGGGGGGGGFEFFGCFAFF@FGGGGGFFGFGG?FFGE<CCF<<FFFDEGGFAFGGGGCFEFGAFFFGGFGAC?EFF<EFFFGGGGGGFG?+FFG7FE9EGG@ECFGGGGGGFFEGFEGDG=;FCEEGGGG:FGCFCECF:GG>FE<C<,7>FFGGGG9:FCFEECC>B<EGC@8CE8E5GECEFCDFE:GFEF6<?FGGF3)EF@GCDEGGGFFCCFFGG6=CGF8<FDFEGEBCDB7>ACD:CCF9@CA,GEF:@FGDGFB,CGC7GFCF>GGGEF9FAGGGGGGGFGGCFGF@CFFEDFGFC6GFGFGGGGGGGGGFAGFFC,GFGF@7EGGGGGGGGFGGGGFGGGGGGFFF:@+:GGGGGGFFGGGGGGGGFFGGGCCCCC
@QDCR 227
TGAGGAATATTGGTCAATGGGCGAGAGCCTGAACCAGCCAAGTAGCGTGCAGGATGACGGCCCTATGGGTTGTAAACTGCTTTTGTATGGGGATAAAGTCAGTCACGTGTGATTGTTTGCAGGTACCATTCGAATAAGGACCGGCTAATTCCGTGCCAGCAGCCGCGGTAATACGGAAGGTCCGGGCGTTATCCGGATTTATTGGGTTTAAAGGGAGCGTAGGCCGGAGATTAAGCGTGTTGTGAAATGTAGACGCTCAACGTCTGCACTGCAGCGCGAACTGGTTTCCTTGAGTACGCACAAAGTGGGCGGAATTCGTGGGGTAGCGGTGAAATGCTTAGATATCACGAAGAACTCCGATTGCGAAGGCAACTCACTGGAGCGCAACTGACGCTGAAGCTCGAAAGTGCGGGTATCGAACAGGATTAGATACCCT
+
FGFGGFGGFGGGGGGGGGGGGGGGGGGGGGGGGGGGGGGGFGGGGGGGGGGGGGGGGGGGGGGGFGGDDFGGGGGGGGGGGFGGGGGGGGGGDGGADGGGGGGGFFFFGGGGFGGGGGGGGGGGGGGGGGGGGGGGGGGGEGFEGGGCGGGGG1FEGCGGGGGGGGGGGGGGFGGGDFEGGFGGGGGGF@GGGGEGFEGGGGGGGGFGAFGFFGGFDEG+GGCGGG=GGGGGGGGGG;EEGGFGGGGGGGFGGGGG,D>FFCFFGF#5FFFCCCFBBGGFFGGFF8@GEAF9=C>GGFBGGFFE@C>GF=9E?GGGFC+<A447E>GGGGGFGGGFEFFGGGGGGGGGGGGCEF@7FC8GE@FFFFCGFFGGGGGGGGGGFEF9GGGDGGEGGGADCEGFFGGGGGGEGCGGEEGGGCGGGCFFBFGFFFD<CCCC
@QDCR 228
TGAGGAATATTGATCAATGGACGAGAGTCTGAACCAGCCAAGTAGCGTGCAGGATGACGGCCCTATGGGTTGTAAACTGCTTCTATAAGGGAATAAAGTGAGAGTCGTGACTCTTTTTGCATGTACCTTATGAATAAGGACCGGCTAATTCCGTGCCAGCAGCCGCGGTAATACGGAAGGTCCGGGCGTTATCCGGATTTATTGGGTTTAAAGGGAGCGTAGGCCGGAGATTAAGCGTGTTGTGAAATGTAGATGCTCAACATCTGAACTGCAGCGCGAACTGGTTTCCTTGAGTACGCACAAAGTGGGCGGAATTCGTGGTGTAGCGGTGAAATGCTTAGATATCACGAAGAACTCCGATTGCGAAGGCAGCTCACTGGAGCGCAACTGACGCTGAAGCTCGAAAGTGCGGGTATCGAACAGGATTAGATACCCT
+
FGFGGFGGGFGG9FGGGGGGGGGGGGGGGGFGGGGGGGGGGGGGGGGGGGFGGGGEGGGGGDGGGGGGGFGGGGGGGGGGGGGAF9FFGFGGGG?GGGGGGGGGGGGGGGGGGGGGGGGGGGGGDGGGFGFGGGGGGGGGGFFGC4CFFGGGGGGGGGGGGGGGFGG?GGGGGGGGGGGGGEFEGGGGEGGGG?G<<C@FFFGGGGCGFGGFGGGGDGGGGGGGGGGGGGFGGGGGG<CGGFGGGGGGEGGFGGGGGFFGGFGFGGGGGFGGFGEE>9CEFGGGG8GFGGFFCGDGGGGF=A:8GGGCGGFFFFGE?CGGFGEGEGF??,ADEGGGGGGGDGGFFGGGGGGGGGGFBGF7FFGGGGGGGGGFCGGGGFGF7GDGGGFFCF;CGFGGGGGFGDFGGFDEFCGGGGGGGGGFGFEF<EAGGDFCCCCC
@QDCR 229
TGAGGAATATTGGTCAATGGACGAGAGTCTGAACCAGCCAAGTAGCGTGCAGGATGACGGCCCTATGGGTTGTAAACTGCTTTTATAAGGGAATAAAGTGAGCCTCGTGAGGCTTTTTGCATGTACCTTATGAATAAGGACCGGCTAATTCCGTGCCAGCAGCCGCGGTAATACGGAAGGTCCGGGCGTTATCCGGATTTATTGGGTTTAAAGGGAGCGTAGGCCGGAGATTAAGCGTGTTGTGAAATGTAGACGCTCAACGTCTGCACTGCAGCGCGAACTGGTTTCCTTGAGTACGCACAAGGTGGGCGGAATTCGTGGTGTAGCGGTGAAATGCTTAGATATCACGAAGAACTCCGATTGCGAAGGCAACTCACTGGAGCGCAACTGACGCTGAAGCTCGAAAGTGCGTGTATCGAACAGGATTAGATACCCT
+
,EFGGGGGGGGGGFGD<@EEGGGGGGGGGGGGGGFGGGGGGEFECDFGDFFF,6CEC@:C@FGGFGG?6CFG:ECEGCGGGFFC?FGFGGD<FF9CFCFGGGEFDGGGGGG?FGFFGGECFGGFFDFEGGCGGFGGGGGEB@F7=FCEFG9EFGFGFFFGGFGGGGDGGGC;FDFFCE7>,,@F>GCEGGGEE<<E?CFF=9BF>FGC;CGGGF2:,DFEE=;9<:C3C9FCGDFCG;E;;@77?7:FEB=CFCE@:7>GC=:@GG=3D@6+0>*56,=EBEFCFCFB,>,<1+F6:=@<C5,++B+CCFA,+=@++7FCBA++EDEFFE9GEFFF,F9,6,949,,@CGFECB+6-<F:C77F@<@:,<<,C:?GGFB@@@@,<F6:C68+EBC6,@:C,B;;,:C8BDF<:89EC9EC<FGGGFFGFE@CCCB<
@QDCR 230
TGAGGAATATTGGGCAATGGACGAGAGTATGAACCAGCAAAGAAGCGTGCAGGATGACGGTCCTATGGGTTGTAACCGGCTTTTATAAGGGAATAAAGTGAGCCTCGTGAGGATTTTTGCATGTACATTATGAATAAGGCACGGCTAATTCCGTGCCAGCAGCCGCAGTAATACGGAAGGTCCGGGCGTTGTCCGGATTTATTGGGTTTAAAGGGAGAGTAGGCCGGAGATTAAGCGTGTTGTGAAACGTAGATGCTCAAAATCTGAACTGCAGCTAGAACTGGTTGCCTGGATGACGCACAAAGTGGGCGTAATTCGTGGTGTAGCGTGGAAATGCTTAGATATCACGAAGAACTCCGATTTCGAAGGCAGCTTACTGGAGCGCAACTGACGCTGAAGCTCGAAAGTGCGGGTAGCGAACAGGATTAGATACCCT
+
EFCFCC;@<E<F@,,;FFGFGCGG++86,CE@CFGEA8;<EE,<@8FFEG@CC:FFFGE@,8@:<CFEFGDGCCC,:+8:7CFGFEC<,=8,9EFFGFG9<@<4,4?A?EC8,49C9?+B9AFEDFC95B,??CEF?F,,,38@CC:>C,7EF86>DFG785,@:>++3@A9@;@FE@C:D,,>8:714<:=?9<CFE7,A:F48C>2<<:EF:<C9*:>;>>/<??,<2,5BFGDD4*43/29<<<CE=#,:;8F6863#E=,D,=,3><,,ED33?A,8GFA6,+GFB9E@8+4=E=?B?,8?+EC7F<,=,>FB<?,FGF@8+FB,EA<<B9FE9E=95,<GCFC<,,?C,77@6C,FC,6<@:,A<CC96,<C,FB8CF,GFF7FFC+,<EF8ECC,,AE8GFFE7FFFB6+F@GEDGE<GGFFE@GCCCCC
@QDCR 231
TGAGGAATATTGGTCAATGGACGAGAGTCTGAACCAGCCAAGTAGCGTGCAGGATGACGGCCCTATGGGTTGTAAACTGCTTTTATAAGGGAATAAAGTGAGCCTCGTGAGGCTTTTTGCATGTACCTTATGAATAAGGACCGGCTAATTCCGTGCCAGCAGCCGCGGTAATACGGAAGGTCCGGGCGTTATCCGGATTTATTGGGTTTAAAGGGAGCGTAGGCCGGAGATTAAGCGTGTTGTGAAATGTAGACGCTCAACGTCTGCACTGCAGCGCGAACTGGTTTCCTTGAGTACGCACAAAGTGGGCGGAATTCGTGGTGTAGCGGTGAAATGCTTAGATATCACGAAGAACTCCGATTGCGAAGGCAGCTCACTGGAGCGCAACTGACGCTGAAGCTCGAAAGTGCGGGTATCGAACAGGATTAGATGCCCT
+
EGGGGFGGGGGFDGFGGFGGFGDFGEGGGGGGFGGGGFCA<FGGGGGGFGG9EBFCGECFGEEGGGGFFGEGGFDFAF9CEEFGGGCFGDGCEGGGGGGGGGGFFG+AFF=FFGF@DGEGCFFGGFGFG<EG,CFEEEEDGG7FGGGFAFGFFF>@DF<FFFGGGC4@FFGFFFGGEE>GGGGGGC7FFGBCEFECF<?C:-GGGGGGCCFF<9FFGGGGGGCGGGD,FCEGCC?CC9EEGFGF=CCFGGGFCGGGFGCGGGGGGFEFFFGGGGEECFFFGGGFFFCFGFGF6EFC@F>C,FA??+:+:<FFDFECCB+BE5++7EFEDF9GGGFEF9GGCCE?<=?FE9GFDF=:CDC,CF:FFEDGGGFGFCCF?FFECF@GGGGCC@8+AFGGFFF<<C9DF@@:+@GGEGEGGGGFGGGGEEF9FFC,CCCB
@QDCR 232
TGAGGAATATTGGTCAATGGACGAGAGTCTGAACCAGCCAAGTAGCGTGCAGGATGACGGCCCTATGGGTTGTAAACTGCTTTTATAAGGGAATAAAGTGAGAGTCGTGACTCTTTTTGCATGTACCTTATGAATAAGGACCGGCTAATTCCGTGCCAGCAGCCGCGGTAATACGGAAGGTCCGGGCGTTATCCGGATTTATTGGGTTTAAAGGGAGCGTAGGCCGGAGATTAAGCGTGTTGTGAAATGTAGACGCTCAACGTCTGCACTGCAGCGCGAACTGGTTTCCTTGAGTACGCACAAAGTGGGCGGAATTCGTGGTGTGGCGGTGAAATGCTTAGATATCACGAAGAACTCCGATTGCGAAGGCAGCTCACTGGAGCGCAACTGACGCTGAAGCTCGAAAGTGCGGGTATCGAACAGGATTAGATACCCT
+
EFCEFFGGGGGGGFGGGGGGGGGGGGGGGGGGGGGGGGGGDGGGGGGGGGGGGGGFGGFFCGGGGGGGGGGGGGGGGGGGGGGGGGGGGGDFFGGGGGGGGGGDEE7FEGGGGGGGGF7FGGGGGGGGGGGGGGGGGCFG=B>FGGGGGGGG?EFGGGGGGFGFEGGEBDCGGGGDGFFGGGFGEGDGGDBECCGEFFEF9:FCEGGGGFF7GGFGGGGGGCEGGEFFCC6CFFCGGD:@GGGGGGGC?ACGCFGCEGFGGDG>F:8GFF<FGFFGGDFGGGFFGFGGGFGGE:@CFGEF9E?,C>FCF8GGFFC>7GGGGCEGCFDGFFGGGGGGFAGGGGGGGGGGFGGGGFCDGFGEGGFCGGGFEF@8FE,GGFFB+GEGGFF@CF;GF9AGGGDFFCGGGGGGGGFFGGGFGGGGFGGGGGFFFEF@CCCC
@QDCR 233
TAGGGAATCTTCCACAATGGGCGCAAGCCTGATGGAGCAACACCGCGTGAGTGAAGAAGGGTTTCGGCTCGTAAAGCTCTGTTGTTGGAGAAGAACGTGCGTGAGAGTAACTGTTCACGCAGTGACGGTATCCAACCAGAAAGTCACGGCTAACTACGTGCCAGCAGCCGCGGTAATACGTAGGTGGCAAGCGTTATCCGGATTTATTGGGCGTAAAGCGATCTCAGGCGGTTGCTTAGGTCTGATGTGAAAGCCTTCGGCTTAACCGAAGAAGTGCATCGGAAACCGGGCGACTTGAGTGCATAAGAGGACAGTGGAACTCCATGTGTAGCGGTGTTATGCGTAGATATATGGAAGAACACCAGTGGCGAAGGCGGCTGTCTGGTCTGCAACTGACGCTGAGGCTCGAAAGCATGGGTAGCGAACAGGATTAGATACCCT
+
FFCEGGGFCFFGGFFFFFFFFGGGGGGGGGGGGFCFGGGGFCFGGGGGGGGGEFFDFGGGGGGGGGECFEGGGGGDFFGGFFF9<,?FFCFGGGGGGG7FDC7FFGGGGFGG9FFGG,ABFC+EFFFEGFFGFGGGGGCDBF,B@FD:FGDGGGGCE:8DCFGGGFFGFGC7BFG>;=GFGGCF@EFGGGG<@FG5FF9FFEEGGB:=96A#A=FFGGG<G#:#FGGGDFFE9C8FCEGGGGGGF7C;:@,FF@A<E>GFCFFFCC6FECGGF<9EE=@:FEDGG@+8+7E9FAAE<FE,9E=9FAEFGFAFFFEEA8F8EFGGFGFEGEC=B<F?,,GGC<?FFCA@9EF9C<FCGFE@@DGFGGF7FFF@FCFF<FF@GFEDGFGGFDF<FBFCF<E<GFCGGGGGFGFECFFGGGGGGGGGGGDGGGFE<EFECCCCC
@QDCR 234
TAGGGAATCTTCCACAATGGGCGCAAGCCTGATGGAGCCACGCCGCGTGAGTGAAGAAGGGTTTCGGCTCGTAAAGCTCTGTTGTTAAAGAAGAACAGGTATGAGAGTAACTGTTTATACGTTGACGGTATTTAACCAGAAAGTCACGGCTAACTACGTGCCAGCAGCCGCGGTAATACGTAGGTGGCAAGCGTTATCCGGATTTATTGGGCGTAAAGGGAGTGCAGGCGGTTTTCTAAGTCTGATGTGAAAGCCTTCGGCTTAACCGGAGAAGTGCAGCGGAAACTGGACAACTTGAGTGCACAAGAGGTTAGTGGAATTCCAGGTGTAGCGGTGAAATGCGTAGATATATGGAAGAACACCAGTGGCGAAGGCGGCTGTCTGGTCTGCAACTGACGCTGAGGCTCGAAAGTATGGGTATCGAACAGGATTAGATACCCT
+
GA9FGGGGDGGCEAFGGGGG8FG+@FGCFGGGFE<FGG-FE+6CFFGGGE7@FF,EF@FGCFCF<?F+=C+@BFG,EF@E,FFEBFGGAFFGEFFFG,BFE,<?,AFFEGGFGGG,5FEEAFCDFGGCFGGC?FAA<BFFE<F,E@<::BC>,@;=F:>@>5/8@3FCE@FA<5FC<CFFGCFEGGC8<#E43<B0<<:1<:9CFAFFC<>-C=FCGGEG@E2ECGGDDFD:8C,#GGFD<@FGFGFGGFF@8GF+C@,F>>?FF><E:$EA9DFGGC*FC79EFA5F9,,,,F8GFAFE9A9,C,,FEB,4,F9GGEC,EF=,8GGGGGGGGGGE9GGGFB,GGGFFFC,,9GGGGFCFCFC,6C,GGGGGGGGEGGFC,GGGFC<,GGGGGGGGGGGGF@+GGGGGGGFC,@9FGGFC,GGGEFGFGFFGGGGGCCCCC
@QDCR 235
TAGGGAATCTTCCACAATGGACGCAAGTCTGATGGAGCAACGCCGCGTGAGTGAAGAAGGTCTTCGGATCGTAAAACTCTGTTGTTAGAGAAGAACACGAGTGAGAGTAACTGTTCATTCGATGACGGTATCTAACCAGCAAGTCACGGCTAACTACGTGCCAGCAGCCGCGGTAATACGTAGGTGGCAAGCGTTGTCCGGATTTATTGGGCGTAAAGGGAACGCAGGCGGTCTTTTAAGTCTGATGTGAAAGCCTTCGGCTTAACCGGAGTAGTGCATTGGAAACTGGAAGACTTGAGTGCAGAAGAGGAGAGTGGAACTCCATGTGTAGCGGTGAAATGCGTAGATATATGGAAGTACACCAGTGGCGAAAGCGGCTCTCTGGTCTGTAACTGACGCTGAGGTTCGAAAGCGTGGGTAGCAAACAGGATTAGATACCCT
+
GFFGGGGCGFGGGGGGGGGGGGGGCFGFFEGGGGGGGGGGGGGGGDFFEEGGEFGGGGGGGGGGGGGFGGGGGGGGGFGCGFFGGGGGGGGGGGGGGFEGG@FGGGGGGGGGGGFGGGGGGDGGGGGGGGFGGGGGGGFGFGGFGGGGGDEC>>?GGDFFGGGFGGFGGG?GGFEGGGGGGG@GGGGGGGGGGGGDGFGGED+FF?FG<FFGEGFGGGGGF@GGGGGGGGGCAGCFDGGG<>GFFGGFGGFFGCGFGF>G9FEFGGGGFDG:CGF>FF<GFGGGGFGEE9FEF?8GF@<;DGGFF,FDGGCCEAGGFE<DGFDGGFF7EGGGFGGFF=GGFFCEGFDC,FF<E99AFF@GGECFEDGDGFD:CGFFDF88ADFFGGFGGGGFEEFBC8GGCGEFGGFDGEDGGGGGFDGGGFFCCGGGGGEFGFEC@CCC@
@QDCR 72875
TGAGGAATATTGGTCAATGGACGAGAGTCTGAACCAGCCAAGTAGCGTGCAGGATGACGGCCCTATGGGTTGTAAACTGCTTTTATAAGGGAATAAAGTGAGCCTCGTGGGGCTTTTTGCATGTACCTTATGAATAAGGACCGGCTAATTCCGTGCCAGCAGCCGCGGTAATACGGAAGGTCCGGGCGTTATCCGGATTTATTGGGTTTAAAGGGAGCGTAGGCCGGAGATTAAGCGTGTTGTGAAATGTAGACGCTCAACGTCTGCACTGCAGCGCGAACTGGTTTCCTTGAGTACGCACAAAGTGGGCGGAATTCGTGGTGTAGCGGTGAAATGCTTAGATATCACGAAGAACTCCGATTGCGAAGGCAGCTCACTGGAGCGCAACTGACGCTGAAGCTCGAAAGTGCGGGTATCGAACAGGATTAGATACCCT
+
GGGGGGGGGGGGGGGGGGGGGGGGF@@CFGFGGGGGGGGGGDFGFEE@FEEGGGGGGCFEFGDGGFFDFCFGGGGGGGFGGGGGG9FG9FGGGCFFFFEFGFGGFF:FFGGGGFFFGGGGG9?AEFFFGGGGEE9,DFGGGGGGG:FFGDCFF8GGGG?7CCFD5EGD#FGABEF?CGCFDCDFEGGGGGCA>CFECE7?F<<:9F@FGGFGGGGGGGCGGGG=CE<CEEFDFGGGGGGGGF:,GFFFCBCFCGCB<,FF@AGGGGFFFFF.FGECCFEGFGGGFFGFGDGGFGGGFCEAFFCGEGGDGFF?<8FCC+FGGGF@+EGGFB9EFCGGDF9FGFE?GGGFCFCGGGGF7GFEGGGG@FFF@CF8ECFC8CFBEEEGGEFCGECGGGGFGDF@D@GGGGGGGGGGGFGFFC9FFCFEFEFFEFFCC9CC
@QDCR 52903
TGAGGAATATTGGTCAATGGACGAGAGTCTGAACCAGCCAAGTAGCGTGCAGGATGAAGGCCCTATGGGTTGTAAACTGCTTTTATAAGGGAATAAAGTGAGAGTCGTGACTCTTTTTGCATGTACCTTATGAATAAGGACCGGCTAATTCCGTGCCAGCAGCCGCGGTAATACGGAAGGTCCGGGCGTTATCCGGATTTATTGGGTTTAAAGGGAGCGTAGGCCGGAGATTAAGCGTGTTGTGAAATGTAGACGCTCAACGTCTGCACTGCAGCGCGAACTGGTTTCCTTGAGTACGCACAAAGTGGGCGGAATTCGTGGTGTAGCGGTGAAATGCTTAGATATCACGAAGAACTCCGAGTGCGAAGGCAGCTCACTGGAGCGCAACTGACGCTGAAGCTCGAAAGTGCGGGTATCGAACAGGATTAGATACCCT
+
FGGEFDFFFGGGGGGGGGCGGGG:CGGGGGGGGGGGGGFDFFDFCFGFGGFGGGGBE,EFFGGGGGGGGFGGEGGGEEF?FGGGFCFGGGGGFCFGGGGGGGGGF,=FFG7EFGGGGGGGFG<FGFGGGGGG,EFEG<EF8B7CFGGG9,@EFFGC@FFGGGGGGGEG=GGFGGGGGCF>D@F=GGGDG<8A;ECG1<=F9@FFGGFC88>FFGGG>DEGG>ECFGDG-GFEDC=CEGG#GGCGFG;CF:>AFGCC<F@@0>FGE9:GGGFF@>FF><=:E9FFGGGFD@FC7F@4CEEAA<E,GFFCC?,E@GDGGGFB4,GGGFEGF<FA?9FE,FF9,CGGGGGFC9GGGGF@BC,6+EGGCFGGFCFFC,FGGFFB+DGGFDFGFCFFDFGGGGGGDC?C,@CC7BEDGGCGEFGGGGGGGAGGGFFBCC@C
@QDCR 67752
TGAGGAATATTGGTCAATGGGCGAGAGCCTGAACCAGCCAAGTAGCGTGCAGGATGACGGCCCTATGGGTTGTAAACTGCTTTTATAAGGGAATAAAGTGAGTCTCGTGAGACTTTTTGCATGTACCTTATGAATAAGGACCGGCTAATTCCGTGCCAGCAGCCGCGGTAATACGGAAGGTCCGGGCGTTATCCGGATTTATTGGGTTTAAAGGGAGCGTAGGCCGGAGATTAAGCGTGTTGTGAAATGTAGACGCTCAACGTCTGCACTGCAGCGCGAACTGGTTGCCTTGAGTACGCACAAAGTGGGCGGAATTCGTGGTGTAGCGGTGAAATGCTTAGATATCACGAAGAACTCCGATTGCGAAGGCAGCTCACTGGAGCGCAACTGACGCTGAAGCTCGAAAGTGCGGGTATCGAACAGGATTAGATACCCT
+
<FFFGGGGGGFFGCFFGGGCGGGGGGGGGGGGGGGGGEGGGGGFGF@FGGGGGGGGGGGGFFGFGFGGG8FFGGGGGGFFGGGGFGAFCFGFGGFGGGGFGGGGGGFGGFGFFFFF9E@FDGDFGGGGGGAFFGEGGFFGGGF:CFGGGGGGGGG7FGGFECGGGCFGGGG3GFGEECFFGFC7CF*FGGFGGAFEF@CG9BFGGGGGGEGFGGG0;EFEGE8@C<CEEE@F?FEFGGGEGCFF@<F#D800<GFF:FDFFG;9@<<:DGG;+EECDEFFGGGFFA+<FFCGF7FGGFCGFFGGF:@GDFFBFFEGEF@FGGB:@4,,GGECFB9GFGGGGGGFDFEGGGGFGEGCGFGFDGEGGGF?FGGGFCCCFFGGFFEGGGGFFF;CFFFE@CCFFGGGGEFCFFEDGGGGGGCGGGEGFGGFFAFCCCCC
@QDCR 239
TGAGGAATATTGGTCAATGGACGAGAGCCTGAACCAGCCAAGTAGCGTGCAGGATGACGGCCCTATGGGTTGTAAACTGCTTTTATAAGGGAATTAAGTGAGAGTCGTGACTCTTTTTGCATGTACCTTATGAATAAGCACCGGCTAACTACGTGCCAGCAGCCGCGGTAATACGTAGGGTGCAAGCGTTAATCGGAATTACTGGGCGTAGAGCGTGCGCAGGCGGTTCTGTAAGATAGATGTGAAAGCCCGGGGCTCAACCTGGGTATTGCATAGATGACTGCAGGACTTGAGTTTGTCAGAGGAGGGTGGAATTCCTCGTGTAGCAGTGAAATGCGTAGATATGTGGAAGGACACCGATGGCGAAGGCGGCCCACTGGGACATGACTGACGCTCATGCACGAAAGCGTGGGGAGCAAACAGGATTAGATACCCT
+
FFFFGFGGGGGG,6CFGGGGGGGGEF@,CFGG@6FGFFCF<E,CFFGGGGD,CFFGG<FCF7+C,,CE<C@+6CFEFGC,9C?<E5E?FGCFD=,EG<,B?FEB,ECFGGGGFAFF,,8CF<FFB,8,5,C5,8FC<?9,,?:+8+B<<>F<7@D+D<@@>FFF+098@*@F6FF?D3DD955:;F@CFFEC8,CE91?<A<C;=E?>+:+<<4CCGDF@,FCDBD:2=63,CB@:@>@,GFFEFB@++@++?GGGDFGFCCFFF>,GFFDADC:,,,,GGFB,,EFFGCFGFF8;:;=8EE,C:++,FEEAFFFF@4++FCFFGFF9GGGGGGEGFGGGF9GFFE,GGF?C<GGF@F<@GGGGGGGGF@,FF,,8GFFF6C9F@9GGGGGGGGF9FFF<CGGGEGGGGFGGGGFGGGGGGGGGGGGGGGFCCCCC
@QDCR 240
TGAGGAATATTGGTCAATGGACGAGAGTCTGAACCAGCCAAGTAGCGTGCAGGATGACGGCCCTATGGGTTGTAAACTGCTTTTATAAGGGAATAAAGTGAGAGTCGTGACTCTTTTTGCATGTACCTCATGAATAAGGACCGGCTAATTCCGTGCCAGCAGCCGCGGTAATACGGAAGGTCCGGGCGTTATCCGGATTTATTGGGTTTAAAGGGAGCGTAGGCCGGAGATTAAGCGTGTTGTGAAAGGTAGATGCTCAACATCTGAACTGCAGCGCGAACTGGTTGCCTTGAGTACGCACAAAGTGGGCGTAATTCGTGGTGTAGCGGTGAAATGCTTAGATATCACGAAGAACTCCGATTGCGAAGGCAGCTCACTGGAGCGCAACTGACGCTGAAGCTCGAAAGTGCGGGTATCGAACAGGATTAGATACCCT
+
FEGGGFGGGGGGFGGFGGGEFGGCCFGGGGGGGGGGGGGGGGGGGFGGGGFFGGGGGGGGFCCGGCEFGCFFGGGGGGAGGGGGGGGGFCFCEGGGGGGGGGFFEFGGGGGGGFGGGGGGGGGGGCG<?@<EGGDFGGGGB7C@FGGGGFEFGGGGGGGGGGGG>6FEFGGAFGFF=GGGDGGGGGGGGGGGGGFC/-?CEGDBFG@FFBFGGGFGDEGGECCGGGGD<EFGFGGGC1?:F@:BBEG*=CFFE<::0A@6CFGFGFFGFFGGGFCC;F=EFGGGGD3=GFFF=4+FC9FEEFF,GDGGGDE,GFCGEF=8E<EC7DGGFGFAGGGGFF@,F,GGGGGGGEGGGCC7FF?EGGGF<GGGFDAFFFE<GGGF>GEFC,6CF7FGGGGGFCCGFEDGGGGGGCGFGF9GGGGGGGGGGGFGGFFBA,C8
@QDCR 61936
TAGGGAATCTTCCACAATGGGCGCAAGCCTGATGGAGCAACACCGCGTGAGTGAAGAAGGGTTTCGGCTCGTAAAGCTCTGTTGTTGGAGAAGAACGTGCGTGAGAGTAACTGTTCACGCAGTGACGGTATCCAACCAGAAAGTCACGGCTAACTACGTGCCAGCAGCCGCGGTAATACGTAGGTGGCAAGCGTTATCCGGATTTATTGGGCGTAAAGCGAGCGCAGGCGGTTGCTTAGGTCTGATGTGAAAGCCTTCGGCTTAACCGAAGAAGTGCATCGGAAACCGGGCGACTTGAGTGCAGAAGAGGACAGTGGAACTCCATGTGGAGCGGTGGAATGCGTAGATATATGGAAGAACACCAGTGGCGAAGGCGGCTGTCTGGTCTGCAACTGACGCTGAGGCTCGAAAGCATGGGTAGCGAACAGGATTAGATACCCT
+
GGGGGGGGGGGGFGGDGGGGGGGGGGGGGGGGGGGGGGGGGGGGGGGGGGCEFGGGGGGGGGGDGGGGGGGGGGGFGGGGGGGGGGFGGGGGGGGDEDGGGGEFGGGGGGAFF<FEFFGGGGGGGGGGGGGGGGGGGGGGGGGCFGGGGEGGCFFFFE@FGGGGCEGCC@FF><CF?GGFEFFGFFF;6FFGGGGGGGGGCCGGFFGFFGGGGFGGGGGGGEEEEGGEEEDECEFFDC?C@D9GGGGGGGGGGEGGGGGEGGGGGCGGDDFGGGGFCCGGGGEDGGGGGGFFFGFFFGGGGGGFFGGGFF?CGF@,9<?:,8FFFFFB7DGGGGFFGEGGFBC,FFF?GGGGGFCEFFFCFGGGG@E@E@>GGGGGGGGFFGGGGGGFGFFFFEB7DGGGF@+GGGGGFFGGGDGCGEECGGGGGGGGFE6,GGGGCCCB-
@QDCR 68964
TGAGGAATATTGGTCAATGGGCGAGAGCCTGAACCAGCCAAGTAGCGTGCAGGATGACGGCCCTATGGGTTGTAAACTGCTTTTATAAGGGAATAAAGTGAGTCTCGTGAGACTTTTTGCATGTACCTTATGAATAAGGACCGGCTAATTCCGTGCCAGCAGCCGCGGTAATACGGAAGGTCCGGGCGTTATCCGGATTTATTGGGTTTAAAGGGAGCGTAGGCCGGAGATTAAGCGTGTTGTGAAATGTAGACGCTCAACGTCTGCACTGCAGCGCGAACTGGTTTCCTTGAGTACGCACAAAGTGGGCGGAATTCGTGGTGTAGCGGTGAAATGCTTAGATATCACGAAGAACTCCGATTGCGAAGGCAGCTCACTGGAGCGCAACTGACGCTGATGCTCGAAAGTGCGGGTATCGAACAGGATTAGATACCCT
+
GGGGGGGGGGGGGFGGGGGGGGGGGGGGGGGGGGGGGGGGGGGGGGGGGGGGGGGGGGGGCFGGGGGGGGGGGGGGGGGGGGGDFGGGGGGGGGGGGGGGGCFGGGGGGGGGGGGGGGGGGGGGGGGGGGGGGGGGG7GGGGCFGGGGDGGGGGDGGGGGGGGGGGGGEFGGGFGFEGGCFGGGGGGGGGGCFGGEEGFGCFGGGGGDGGGGGGGGGGFCGEGGGGGGDGGGGGGGG>EEGGGGGGGGGFGGGGFEDCGGGG-GGGGGFGGGGG:@9FFEBGGGGDF,CGFE==CC@GFGFFE,FCC@EFEEGFGGGGGGGGDGGECGGGGGGGGGGGGGGFE8GGGGGGGFDF:C@GGEGF>GGGGGGGGGGFCGGGGGFGGGCGGGGGGDGGGGFEGCFGGGGGGGGGGGGGGGGGFCGGGFE9GGFGGCCCCC
@QDCR 243
TGAGGAATATTGGTCAATGGACGAGAGTCTGAACCAGCCTAGTAGCGTGCAGGATGACGGCCCTATGGGTTGTAAACTGCTTTTATAAGGGAATAAAGTGAGCCTCGTGAGGCTTTTTGCATGTACCTTATGAATAAGGACCGGCTAATTCCGTGCCAGCAGCCGCGGTAATACGGAAGGTCCGGGCGTTATCCGGATTTATTGGGTTTAAAGGGAGCGTAGGCCGGAGATTAAGCGTGTTGTGAAATGTAGACGCTCAACGTCTGCACTGCAGCGCGAACTGGTTTCCTTGAGTACGCACAAGGTGGGCGGAATTCGTGGTGTAGCGGTGAAATGCTTAGATATCACGAAGAACTCCGATTGCGAAGGCAGCTCACTGGAGCGCAACTGACGCTGAAGCTCGAAAGTGCGGGTATCGAACAGGATTAGATACCCT
+
EFGGGGGGGGGGGGGGGGGGGGGGGGGGGGGGGGGGGGGFGGFGGGGGGGGGGGGGGGGGGGGGGGGGGFGGGGGGGGGGGGGGGGGGGGGFGGGGGGGGGGGGGGGFGGGGGGGGGGGGGGGGGGGCGGGGGGGGGGGGFFFGG?GFGFGGGGGGGFG@FGGGGGGGGGGGGFGGGFGGGFCFDGGGGGGGGGGGFGFGFFGGGGGCFGGGGEGFGGGGGGGGGGGGGGGCG:GCCFEC@7CGGGGGFGFGGFGGGGGFEGE@GGGGFFGGGGGFFFGGFFFFGGFGGFGGGEGFGGFEFDA+GGGGGGGEGFGGGGGGGGCGGGGGGGGGGGGGGGFFAE9GGGGGGGGGGGGGGGGFGGGFGFGFGGGGGGGFGGGGGGGGFGGGGGGGGGGGGGGGGGGGGGGGGGGGGGGGGGGFGGGGGGFGFGGCCCCC
@QDCR 244
TAGGGAATCTTCCACAATGGACGCAAGTCTGATGGAGCAACGCCGCGTGAGTGAAGAAGGTCTTCGGATCGTAAAACTCTGTTGTTAGAGAAGAACACGAGTGAGAGTAACTGTTCATTCGATGACGGTATCTAACCAGCAAGTCACGGCTAACTACGTGCCAGCAGCCGCGGTAATACGTAGGTGGCAAGCGTCGTCCGGATTTATTGGGCGTAAAGGGAACGCAGGCGGTCTTTTAAGTCTGATGTGAAAGCCTTCGGCTTAACCGGAGTAGTGCATTGGAAACTGGAAGACTTGAGTGCAGAAGAGGAGAGTGGAACTCCATGTGTAGCGGTGAAATGCGTAGATATATGGAAGAACACCAGTGGCGAAGGCGGCTCTCTGGTCTGCAACTGACGCTGAGGCTCGAAAGCATGGGTAGCGAACAGGATTAGATACCCT
+
GGGGGGGGGGGGGGGGGGGGGGGGGGGGGGGGGGGGGGGGGGGGGGGGGGGGGGGGGGGGGGGGGGGGGGGGGGGGGGGGGGGGGGGGGGGGGGGGGGGGGGFGGGGGGGGGGCGGGGGGGGGGGGGGGGGGGGGGGGGGGGGGG0GGG?4GGGGGGGGGGGGGGGGGGGGGGGGGGGGGGGGGGGGGGGGGGGEEFFGGGGFFFGGGGGGFGGGGGGGGGGFEGEGGGGGFCFGGGGFFFGE7GGGFGGFBFGGGGFFGGGGFFGFGFFGEGGFFDFFGFGGGDGGFC;9GCGCGGGGGFGGFGFGGGFBFAGGGE<<CGF<GGGGGGEF:GGGGGGEGGGEFF9GGGGFFGFAFGGGGEFGGFGGFGGGGGGGGGGGGGGGGGGGFGFGGGGGFEGGGGGGGGGGGGGGGGF<EECFCGGGGGFGFGGEGFF<8CCCCC
@QDCR 245
TAGGGAATCTTCGGCAATGGGGGCAACCCTGACCGAGCAACGCCGCGTGAGTGAAGAAGGTTTTCGGATCGTAAAGCTCTGTTGTTAGAGAAGAACGCGAGTGAGAGTAACTGTTCATTCGATGACGGTATCTAACCAGCAAGTCACGGCTAACTACGTGCCAGCAGCCGCGGTAATACGTAGGTGGCAAGCGTTGTCCGGATTTATTGGGCGTAAAGGGAACGCAGGCGGTCTTTTAAGTCTGATGTGAAAGCCTTCGGCTTAACCGGAGTAGTGCATTGGAAACTGGAAGTCTTGAGTGCAGAAGAGTAGAGTGGAACTCCATGTGTAGCGGTGAAATGCGTAGATATATGGAAGAACACCAGTGGCGAAAGCGGCTCTCTGGTCTGTAACTGACGCTGAGGTTCGAAAGCGTGGGTAGCAAACAGGATTAGATACCCT
+
FFFGGFGGGGGGGEGGGGGGGGGGGGGGGGGGGGGGGGGGFGGGGGGFGGGGGGGGGGGGGGGGGGGGGGGGGGGGFCFGCGAEFFGGGGGGGGGEFEC4:@DFGGG8BFGGGFGGEDCGFGGGGGGGEGGFFGF<FGGGGGGGGGGGEGGGGFGGGGGGGDFDCFGFGGGGGGGGFGGGGGGGGG:BFFGGGGDGGGFFEE<GFGGGFDGG<EGGGGGGCDGFFCEEECED=E3FFGGGGGADF@FDCFDC8::FC:FFEGC?FCCECCF=CCAE;FGFFEGGFF9FA,84,FEFEEFE9=GFFEFE?,??<DAEE?,FGFD<9GGGGCFC9GGFFCCCCGGGFFFGGGCGGGGGFGGE9GGFGGEEGECGFGGGFFEFGGFFFFFECFEFGGFFGGGGGGGGGGGGGGGGF;GGGGDGGGFGGGFGF9GGGGGGCCCCC
@QDCR 62211
AGGGGAATATTGCACAATGGGCGCAAGCCTGATGCAGCGACGCCGCGTGCGGGATGACGGCCTTCGGGTTGTAAACCGCTTTTGATCGGGAGCAAGCCTTCGGGTGAGTGTACCTTTCGAATAAGCACCGGCTAACTACGTGCCAGCAGCCGCGGTAATACGTAGGGTGCAAGCGTTATCCGGAATTATTGGGCGTAAAGGGCGCGTAGGCGGTTCGTCGCGGCCGGTGTGAAAGTCCATCGCTTAACGGTGGATCTGCGCCGGGTACGGGCGGGCTGGAGTGCGGTAGGGGAGACTGGAATTCCCGGTGTAACGGTGGAATGTGTAGATATCGGGAAGAACACCAATGGCGAAGGCAGGTCTCTGGGCCGTTACTGACGCTGAGGAGCGAAAGCGTGGGGAGCGAACAGGATTAGATACCCT
+
,DFGG7FGGFGFGCEFGGGCFGGGGGGGCFCEGCCFAFFGEGGGEGCFGGGGG>BFAFF++@FGGGGGDFEFGCGGGECCFGGGGGAFGFG>FFGCFGGCFFCCGGFEGGGGGDCFCGGGGFGF9,3C7FGGGGGGGGGG@F@FG?E@FGFGG77FEFGGFC,7C*<8CFC<FGF<CEFG+;CDGFF7@F7958EEEEFF785**:E588CCEEEGCGEC>C#?:G,9C9FFCFGGGCFDGGGGCGGD>ECEEGC>C:9?:C:BFCFG>EFFE=B@D>82=#=0F:EF7<?A,,B,FF<,,EDF@CGE<+BBDEFF<FGGFEEEE<FEC:+CCA<CDAGEGEEEC9@@:@FFFC8@,8@EGGGF@FC:+ECGFGGGGEGGGFGECEBB,ECEF:+ECGGFE6CEFGGGGEGF9GGFCEA,@CC
@QDCR 247
TGAGGAATATTGGTCAATGGACGAGAGTCTGAACCAGCCAAGTAGCGTGCAGGATGACGGCCCTATGGGTTGTAAACCGCTTTTATAAGGGAATAAAGTGAGAGTCGTGACTCTTTTTGCATGTACCTTATGAATAAGGACCGGCTAATTCCGTGCCAGCAGCCGCGGTAATACGGAAGGTCCGGGCGTTATCCGGATTTATTGGGTTTAAAGGGAGCGTAGGCCGGAGATTAAGCGTGTTGTGAAATGTAGACGCTCAACGTCTGCACCGCAGCGCGAACTGGTTTCCTTGAGTACGCACAGAGTGGGCGGAATTCGTGGTGTAGCGGTGAAATGCTTAGATATCACGAAGAACTCCGATTGCGAAGGCAGCTCACTGGAGCGCAACTGACGCTGAAGCTCGAAAGTGCGGGTATCGAACAGGATTAGATACCCT
+
FGGGGFFGGGGGGGGFGGGGGGGGDGGGGGGGGGGGGGGGFGGGGGGGGGGEGGGGGGGGGGGGGGGDGGGGGGGGGGGFGGGGGGGGGGGGGGGGGGGGGFGGEFFGGGGGGGGGGGGGGGGGGCFGGGGGGGGGGGGG<F/FGGGGFGGFGCFDD?GEGGGGG?GGCGFGGGGGEG>@GFGGGGGGGGEGGCGEECFFFGGGGGGGGGGFFFGFEGGC8GGGEGFCFFGFGGGGGGEEGGD<DFGGFFFGFGGGFEGFGFD<FG=GFFG6CDB>F>GGGGGGGGFGGGGGGFC:GGF<GGGCGGGGGGFGGFF7FGGGGGGGGGGGGGGGGGGFEGGGGGGFFFGGGFGGGGFECC<DGGGGGGGGGGGGGFEF8GFCGGGGGGGDGGEGGGGFCGFDFGGGGEGGGGGGGGGFCGGFGGGGFEEGGFF@B8CC
@QDCR 63456
TGAGGAATATTGGTCAATGGACGAGAGTCTGAACCAGCCAAGTAGCGTGCAGGATGACGGCCCTATGGGTTGTAAACTGCTTTTATAAGGGAATAAAGTGAGTCTCGTGAGGCTTTTTGCATGTACCTTATGAATAAGGACCGGCTAATTCCGTGCCAGCAGCCGCGGTAATACGGAAGGTCCGGGCGTTATCCGGATTTATTGGGTTTAAAGGGAGCGTAGGCCGGATATTAAGCGTGTTGTGAAATGTAGACTCTCAACGTCTGCACTGCAGCGAGAACTGGTTTCCTTGAGTACGCACAACGTGGGCGGAATTCGTGGTGTAGCGGTGAAATGCTTAGATATCACGAAGAACTCCGAGTGCGAAGGCAGCTCACTGGAGCGCAACTGACGCTGAAGCTCGAAAGTGCGTGTATCGAACAGGATTAGATACCCT
+
6CEFFFGGGGDFGCCCEA,CF<FEE@FGGGGFG8<FG8<<EF9FFCFEFGFGGFGGGGGGGG7<FEDFFGGD:<6CFDGGGFGGEEFE<,=C,=FGFGGAFD,C?EFGFGGGFGA8FFFFF,EE<FC,EE?CFG,@EFGFF@GDF+B,8D9CFGFGFE=BC8<F7CF7FEGCGGGGDF:@DC,::F*<=<*DE6=C5F?1FF<FF<CF@FFGGEG4;48?C5:FB@/;*=?CGG@ECFE@CC=C>C;CFFGG:F#DB:>CC@;3F>:@DCF.GFF4#=:E,>AEC,=,9FD,?EF@4GCCE<6+FC7F7E9F<=C=:B+,FCFCC>7DBC?9,FFFGEC9EBCDFF@GEA@B<FFCCF,F7GE@E<E<8FFE<C,,8FBB6+@,C;6@E;@@EFA@8CFEGEFE8C7GGGEGCEFFBCC,CFGGCFAGGGFAC<CB
@QDCR 67508
TGAGGAATATTGGTCAATGGGCGAGAGCCTGAACCAGCCAGGTAGCGTGCAGGATGACGGCCCTATGGGTTGTAAACTGCTTTTATAAGGGAATAAAGTGGGTCTCGTGAGACTTTTTGCATGTACCTTATGAATAAGGGCCGGCTAATTCCGTGCCAGCAGCCGCGGTAATACGGAAGGTCCGGGCGTTATCCGGATTTATTGGGTTTAAAGGGAGCGTAGGCCGGAGATTAAGCGTGTTGTGAAATGTAGACGCTCAACGTCTGCACTGCAGCGCGAACTGGTTTCCTTGAGTACGCACAAAGTGGGCGGAATTCGTTGTGTAGCGGTGAAATGCTTAGATATCACGAAGAACTCCGATTGCGAAGGCAGCTCACTGGAGCGCAACTGACGCTGAAGCTCGAAAGTGCGGGTATCGAACAGGATTAGATACCCT
+
GGGGGGFGFFA<CCFF@9EFAFGG7@F8<FFFGGDFGGFFFFDFFFGGGEDFGFFBFFGGGDC,EDGFGGGEGGGGGDGGG,?EFGGFEGF?@8=CFFFE=F+BBC?:B==E=FFGF9+5?E??FGG@FFAEGGCGGFG8BC>FECFDD,,>F3+@7FFGGGDGGGGGBFGGGFFGC1><82:F=EGEGGGGFDFEFB9FGGGFFF+=FFFGEG;C>EGGF>E+<8C2:CFGECF:ECFFAGEF;C9E@CFF<CFGFCDFDE;<@B,EFGFFGFF>6@?CCGAGEFE?GGFFD7FFF98F9?C,+F7DGF9EDDFFC?+AFF:@E@CEFFC,FFGFDGGFA4,?C<F@FFEEECC8-D,GGEEDA9GGGGGGF@<ACGGF@:7D@FEF@F7CGFFE87GGGGE<FGEGGGGFFGE8CFFEAAFGFFC<E,E,CCCC
@QDCR 250
TAGGGAATCTTCCACAATGGACGCAAGTCCGATGGAGCAACGCCGCGTGAGTGAAGAAGGTTTTCGGATCGTAAAGCTCTGTTGTTGGTGAAGAAGGATAGAGGTAGTAACTGGCCTTTATTTGACGGTAATCAACCAGAAAGTCACGGCTAACTACGTGCCAGCAGCCGCGGTAATACGTAGGTGGCAAGCGTTGTCCGGATTTATTGGGCGTAAAGCGAGCGCAGGCGGAAAAATAGGTCTAATGTGAAAGCCCTCGGCTTAACCGAGGAACTGCATCGGAAACTGTTTTTCTTGAGTGCAGAAGAGGAGAGTGGAACTCCATGTGTAGCGGTGGAATGCGTAGATATATGGAAGAACACCAGTGGCGAAGGCGGCTCTCTGGTCTGCAACTGACGCTGAGGCTCGAAAGCATGGGTAGCGAACAGGATTAGATACCCT
+
CGGGGGGGGGDGGGGGGGGGGGGGGGGGG9FGGGGGGGGGGGGGGGGEG@FFGDGGGGGGGGGGGGGFGGGGGGGGGGGGG99FGGGGFCGGGGGGFGDGGGGGGGGFGGGGGGFGG8FGGGGGGFDGGFFG9FGGGGFGGG8FGFGGGGGGGGFGGGGGGGGGGGGGGGGGGGEFGGGGGGD<GGG8GGG8%GEGGGGDGEGF:FGGFGGGGGGGGGGDGGGGGGGGGGGGFGGGGFFGCDFGFGGGGGFGFFEEGGGGGGGGGGEDDFFEFFFEECGGFEFF9FECFFEFE5@GFFEEFFE@<EE?E,5,9GGGFB:,<FCFGGGGGEECCGGGF7CDGFFGF@EDGFCF9GGGGEFC9GGFF7GGGCGFEGFGGFCG@GCFGFGGGFGF7C7GGFCFCCGFCFEGGFGFFGGGGGGGGGGGGGGGGGEFDGFFAB8CB
@QDCR 251
TGAGGAATATTGGTCAATGGACGAGAGTCTGAACCAGCCAAGTAGCGTGCAGGATGACGGCCCTATGGGTTGTAAACTGCTTTTATAAGGGAATAAAGTGAGAGTCGTGACTCTTTTTGCATGTACCTTATGAATAAGGACCGGCTAATTCCGCGCCAGCAGCCGCGGTAATACGGAAGGTCCGGGCGTTATCCGGATTTATTGGGTTGAAAGGGAGCGTAGGCCGGAGATTAAGCGTGTTGTGAAATGTAGACGCTCAACATCTGAACTGCAGCGCGAACTGGTTTCCTTGAGTACGCACAAAGTGGGCGGAATTCGTGGTGTAGCGGTGAAATGCTTAGATATCACGAAGAACTCCGATTGCGAAGGCAGCTCACTGGAGCGCAACTGACGCTGAAGCTCGAAAGTGCGGGTATCGAACAGGATTAGATACCCT
+
FGGGGEGGGGGGGGGGGGGGGGGGGGGGGGGGGGGGGCFFGGGFGGGGGGGGGGGFGGGGGGGGGGGGGGGGGGGGGGGGGGGGGGGGGGGGGGG<EFGFGFGGGG>FGGGGFGGGGGDGGGGFFGGFFGGGGG,FGCGG8FEGGGGGGGGFFGEFGGCCFDGGGGGGCFGDFGGDGGGGGGGGGGGGFGEFG;ECFFFFCFGGGFCE#?CEGGEGGGGGGDGGGGGGGGGGEFC7C>DGGGGGFFFDFFFFCGGGGFFFCGF@FGGF<@=<FGE@DGFD>GGFFGGGGGGFDECEGF8BDFA,+FCC+=A,=AECEFBEGGGGGCCAGGGGGGGGGFGGCFGGFFFGCFGGGGEGGGGGGGGGGGGGGGGGGGGGGGC:7GGGGGDDFCEEGGGGGGGGGGGGGGGGGCFFGGGGGGGGGGGGFGGGGGGCCCCC
@QDCR 252
TGAGGAATATTGGTCAATGGACGAGAGTCTGAACCAGCCAAGTAGCGTGCAGGATGACGACCCTATGGGTTGTAAACTGCTTTTATAAGGGAATAAAGTGAGTCTCGTGAGACTTTTTGCATGTACCTTATGAATAAGGACCGGCTAATTCCGTGCCAGCAGCCGCGGTCATACGGAAGGTCCGGGCGTTATCCGGATTTATTGGGTTTAAAGGGAGCGTAGGCCGGAGATTAAGCGTGTTGTGAAATGTAGACGCTCAACGTCTGCACTGCAGCGCGAACTGGTTTCCGTGAGTACGCACAAAGTGGGCGGAATTCGTGGTGTAGCGGTGAAATGCTTAGATATCACGAAGAACTCCGATTGCGAAGGCAGCTCACTGGAGCGCAACTGACGCTGAAGCTCGAAAGTGCGGGTATCGAACAGGATTAGATACCCT
+
FFDGGEFFEGGGFFGGGGGFGGGGEEECFGGGGGGGGGGGFGGGGFFGGGGGGGGGGGGFGGGGGGGGGGGGGGGGGFGGGGGGFGGGGGGGEEFFGGGGGFGGGGFGGGGGFGEFGGGGGGFCGFGGFGGGCFGGGGGGGGGGGG7FFEGGGCFFG9BFGGGGDGGGG#EFFFGGG?:EGGGCGGGGF<72@AC7*4<:<<EFA<CC+<FFGGCEDEGGGG==CC=8EEF=?9=<DFEDGGFFED?GGFFF+<=E848<CDE@9FEDF?GGEEFC>FGEDGGGF+>:3,F<DEEFFE@,DGFA?+GGGGGFFGGC7GGGGGGEGGGGGF?C9BFGCFGGFGGGF7FGGCECGGFBFCFF>GGGGGGFEFGGFF9GGGGGDGGGECCF@F7GGGGGGGFDCGGFFGF@GCGGGGGGGGFFGGGGGGGGFEEA<<CA
@QDCR 253
AGAGGAATATTGGCCAATGGGCGAGAGCCTGAACCAGCCAAGTAGCGTGCAGGATGACGGCCCTATGGGTTGTAAACTGCTTTTATAAGGGAATAAAGTGAGTCTCGTGAGACTTTTTGCATGTACCTTATGAATAAGGACCGGCTAATTCCGTGCCAGCAGCCGCGGTAATACGGAAGGTCCGGGCGTTATCCGGATTTATTGGGTTTAAAGGGAGCGTAGGCCGGAGATTAAGCGTGTTGTGAAATGTAGACGCTCAACGTCTGCACTGCAGCGCGAACTGGTTTCCTTGAGTACGCACAAAGTGGGCGGAATTCGTGGTGTAGCGGTGAAATGCTTAGATATCACGAAGAACTCCGATTGCGAAGGCAGCTCACTGGAGCGCGACTGACGCTGAAGCTCGAAAGAGCGGGTATCGAACAGGATTAGATACCCT
+
,CFGCCAEFEGGGGGGGGGGGGEEGGGGGGGGGGGGGGGGGGGGFGGGGGFGGGGGGGGGGFDEGGGGGF:FFGGGGGGEGGGGGC9FFGGFFDFGGCEFG@<FFGGFGFGGGGGGGGGGFGGFFGFFGGGFGGGGGGFGD&A<F0FGG@GGGGGFFG8<DFGGGGGGEGGFCAFF>FECGGGEGGGGG>FEFGG=<CFGGFFFGGFEGGFEGCC@DE7CCFCCEFD37,#C<CC<7CGCE2,F:CF<FGGF:CFGGGF<@CAFGGFGFFGG>CEF@>CGFGGGGFCFFF<FD@=FF9@,GFE:B+7BCCFAFE:FB+F=FEEC7FEGGDFCFGFFE<,FFCF?GDGGGGGGFGFFFCECCFEFFDGFFFDGFC@FGGEFC:CGGGFGGGGGGGGFGGEFGGGFGFF+@GGGGGGGGGGGFGGGFGGGGGGCCCCC
@QDCR 254
TGAGGAATATTGGCCAATGGGCGAGAGCCTGAACCAGCCAAGTAGCGTGCAGGATGACGGCCCTATGGGTTGTAAACTGCTTTTATAAGGGAATAAAGTGAGTCTCGTGAGACTTTTTGCATGTACCTTATGAATAAGGACCGGCTAATTCCGTGCCAGCAGCCGCGGTAATACGGAAGGTCCGGGCGTTATCCGGATTTATTGGGTTTAAAGGGAGCGTAGGCCGGAGATTAAGCGTGTTGTGAAATGTAGACGCTCAACGTCTGCACTGCAGCGCGAACTGGTTTCCTTGAGTACGCACAAAGTGGGCGGAATTCGTGGTGTAGCGGTGAAATGCTTAGATATCACGAAGAACTCCGATTGCGAAGGCAGCTCACTGGAGCGCGACTGACGCTGAAGCTCGAAAGAGCGGGTATCGAACAGGATTAGATACCCT
+
FGGGGGGGFGGGGGGGGGGGGGGGGGGGGGGGGGGGGGGGGFFGGGGGGGGGGGGGGGGGGGGFGGGGFDGGGGGGGGGGGGGGGGGGGGGFFGGGFGGGGGGEGGGGGGCEGGGGGGDFGGDGGGGGGGGGFGGGGGGGGGGD?<GCF@GGGGFDCGFGGGGGDDEGGGGGGGGGGGGC?DGGGGG=GGEGGGGEFGEFGG=GGGEEFGFGGC@C?>CGGGGGGF?CFGGGGEFCCDGGGGGGCFDD7FFGGGGDEEEGGGGFGGGGGGFGGEEECFB:>5BAD>,GGF?CCFCFEF8F:,F?E?F?GEE9FGGF:F<FGGGGCGGGGGGFGGGGF9FGGGFFGFGGGGGGGEGEGEF:FGGGFFEEFGGGGGGGGGGGGFCGFFGGGGGEGF,GF@CFGGGGGGGGGDGGGFGGGFFGGGGGGGGGGFF@@CCC
@QDCR 255
TGAGGAATATTGGTCAATGGACGAGAGTCTGAACCAGCCAAGTAGCGTGCAGGATGACGGCCCTATGGGTTGTAAACTGCTTTTATAAGGGAATAAAGTGAGAGTCGTGACTCTTTTTGCATGTACCTTATGAATAAGGACCGGCTAATTCCGTGCCAGCAGCCGCGGTAATACGGAAGGTCCGGGCGTTATCCGGATTTATTGGGTTTAAAGGGAGCGTAGGCCGGAGATTAAGCGTGTTGTGAAATGTAGACGCTCAACGTCTGCACTGCAGCGCGAACTGGTTTCCTGGAGTACGCACGAAGTGGGCGGAATTCGTGGTGTAGCGGTGAAATGCTTAGATATCACGAAGAACTCCGATTGCGAAGGCAGCTCACTGGAGCGCAACTGACGCTGAAGCTCGAAAGTGCGGGTATCGAACAGGATTAGATACCCT
+
FGGGGGGGGGGGGFGGGGGGGGGGDFGGGGGGGGGGGGGGGGGGGGGGGGGGGGGG8FGGGGGGGGGGGFGGGGGGGGGGGGGGGGGGGGGFGGGGGGGGGGGGGGGGGGGGGGGGGGGGGGGGGGGGGGGGGGGGGGGGG7CDGGGGGGGGGGGGGGFGGGGDE3<FFGGGFF2EGGGGGGGGGGGGGGDGGFFGDGDGDGGGGGFFEGGGGGGGGGGGGGGFFFGGGGGGGGGFGDEGGGGGGGGGGF@FCGGGGFGFFEFFGGGGFGGGGGGGGGGGFCGGF?GGD=,F?C?+BCGGGGFDGGGGFFFAGFGGGGGGGGGGGECFGGGGGGFGGGGGFGEECFGGGGGGGGGGGFGGGGGGGGGGGGGGGGGGFEEGFCGGFGGGGGGGGGGGGGGGDCGGGGGGFEGGGGGGGGFFGGGGGFGGGCGCCCCC
@QDCR 256
TAGGGAATCTTCCACAATGGGCGCAAGCCTGATGGAGCAACACCGCGTGAGTGAAGAAGGGTTTCGGCTCGTAAAGCTCTGTTGTTGGAGAAGAACGTGCGTGGGAGTAACTGTTCACGCAGTGACGGTATCCAACCAGAAAGTCACGGCTAACTACGTGCCAGCAGCCGCGGTAATACGTAGGTGGCAAGCGTTATCCGGATTTATTGGGCGTAAAGCGAGCGCAGGCGGTTTGATAAGTCTGATGTGAAAGCCTTTGGCTTAACCAAAGAAGTGCATCGGAAACTGTCAGACTTGAGTGCAGAAGAGGACAGTGGAACTCCATGTGTAGCGGTGGAATGCGTAGATATCACTAAGAACTCCGATTGCGAAGGCAGCTCACTGTAGCGCAACTGACGCTGAAGCTCGAAAGTGCGGGTATCGAACAGGATTAGATACCCT
+
GGGGGGGGGGGGGGGFGGGGGFGGGGGGGGGGGGGGGGGGGGCGGGGCGGGGGFGGG8FGCFGGGGGGFGGGGGGGGCGGGGGGGGGGC@FGGGGFGGGGECGGGGGGGGGGFFGGGGFGGGGGGGGGGGGGGGGAFGGGFGGGGGGGGGGGGCFGG@?GGFGGGF9GGGGGGGGGGFFFGFGGGGFGGGGGGGDE>GGGGGFFFGGGGGGGGGGGGGGGGGGGGGGGGGGCFEE@:CGFFGGGFFGC9CFGFFGGGFFGGGGGGGEGFFGGGGGGEEEEAEDGGFF?9FGFGGFFF9GFFC,CEFFFE,GCF?E?<FB<GE@CGGGDGGGGGGGFFC=FGGFGGGGFFACF?9FADEC>7CEE,EF@CB9GGGGGGFFAFFF@+7EGGGGGEGGFCGGGGFGEF@BGFGGDGFCGGGGEEGGGGGFFF<ADEC;@8B,CB
@QDCR 257
TAGGGAATCTTCCACAATGGACGCAAGTCTGATGGAGCAACGCCGCGTGAGTGAAGAAGGTTTTCGGATCGTAAAGCTCTGTTGTTGGTGAAGAAGGATAGAGGTAGTAACTGGCCTTTATTTGACGGTAATCGACAAGAAAGTCACGGCTAACTACGTGCCAGCAGCCGCGGTAATACGTAGGTGGCAAGCGTTGTCCGGATTTATTGGGCGTAAAGCGAGCGCAGGCGGAAAAATAAGTCTAATGTGAAAGCCCTCGGCTTAACCGAGGAACTGCATCGGAAACTGTTTGTCTTGAGTGCAGAAGAGGAGAGTGGAACTCCATGTGTAGCGGTGGAATGCGTAGATATATGGAAGAACACCAGTGGCGAAGGCGGCTCTCTGGTCTGCAACTGACGCTGAGGCTCGAAAGCATGGGTAGCGAACAGGATTAGATACCCT
+
GGGGGAFGGGGGGGGGGGGGDGGGGGGFGGGGDGGGGGGGGGGGGGGGGGGGGGGGGGGGGGGGGGGGGGGGGGGGGGGGGGGGGGGGCFGGGGFGGCFEFFGGGGGGGGGGGFFG,B<F9<FGGGGGGGGFGGGG7CFGGGGGFGGGGGGGGGGGGGGFGFGFGFFGGGGGGGGGGGG?GGGG>GFFGGGGGGGG+GGGGGGCFGGGGGGGGGGGGCGGGGGGGGG75GFEEGFFFFFFGGGDF9CCC<CFDGFCCFDG<GGFFFFDGGGFE5EFC@?7GFFFFEBDGFE,?,FGEGGGGGGF9GGDFFDGGFDGFFE8FGFCGGGGGGGGGGFF9GDGGGGGGGGGFFFGGGGGGGGGGF8GGGGF?GGGGGFFFGCFFGGGGGGGF9DGGGGGGGFGGGEFCFEFGGGGGFGGGGEGDGGGGGGGGGGGGF@FB<CBA
@QDCR 258
TGAGGAATATTGGTCAATGGACGAGAGTCTGAACCAGCCAAGTAGCGTGCAGGATGACGGCCCTATGGGTTGTAAACTGCTTTTATAAGGAAATAAAGTGAGAGTCGTGACTCTTTTTGCCTGTACATTATGAATACGGACCGGCTAATTCCGTGCCAGCAGCCGCGGTAATACGGAAGGTCCGGGCGTTATCCGGATTTATTGGGTTTAAAGGGAGCGTAGGCCGGAGATTAAGCGTGTTTTGAAATGTAGACGCTCAACGTCTGCACTGCAGCGCGAACTGGTTTCTGTGAGGACGCACAAAGTGGGCGTAATGCGTGGTGTAGCGGGTAAATGCTTAGATATCACGAAGAACTCCGATGTCGAAGGCAGATCACTGGAGCGCAACTGACGCTGAAGCTCGAAAGTGCGGGTATCGAACAGGATTAGATACCCT
+
EFGGGGGFG9FGFAFFGG9ACGGGGGGFGGGDGG<FF8CFFC9FGGGGGGG9EE@F8CCED7FFG8CEFFGEG9EGGFF9CF9<<BEFCE,4BEFFGFC9FFFC,CB??FFGGGGFGGGGDEEGFG9E<AEEGGCE,+4CCEF++@CFG9DGGD+7@FGGGCFGGDGGGGCFFFFGG**6,77>C7E5*=<4@,4*44C,<9+2?6G8*5FFC45BEC=584;E68CGEECFFECCC<E;E#2@BGFD>9#:F?CC1,<;<C@,@3<@77@9FG4B99CC:4CD=@8,,,DFC@++:4,C8,4:+7@+44?,7+@+7FFFD=FF=B:B5,B<EE?@9DEB?,,@AEFDEEC,ECCCCCFBB,,CE<EFF<EC,99FAFCB@@+GGFEEDFF79E9EC@EFF@FAGGGF@DFGGGGGGF<@CGGGFAGFC,GCCCA-
@QDCR 259
TAGGGAATCTTCCACAATGGACGCAAGTCTGATGGAGCAACGCCGCGTGAGTGAAGAAGGTTTTCGGATCGTAAAGCTCTGTTGTTGGTGAAGAAGGATAGAGGTAGTAACTGGCCTTTATTTGACGGTAATCAACCAGAAAGTCACGGCTAACTACGTGCCAGCAGCCGCGGTAATACGTAGGTGGCAAGCGTTGTCCGGATTTATTGGGCGTAAAGCGAGCGCAGGCGGAAAAATAAGTCTAATGTGAAAGCCCTCGGCTTAACCGAGGAACTGCATCGGAAACTGTTTTTCTTGAGTGCAGAAGAGGAGAGTGGAACTCCAGGTGTAGCGGTGGAATGCGTAGATATATGGAAGAACACCAGTGGCGAAGGCGGCTCTCTGGTCTGCAACTGACGCTGAGGCTCGAAAGCATGGGTAGCGAACAGGATTAGATACCCT
+
<FFFGGGGGGGGFFGGGGGGGGGDFGGGGGGGFFGGGGFFGGGGGGGGGC@FFEEFGFFCCDEG9CF7FCCEAD<FF?F<FFEFFFFGCFF@,E@FGCFGGDGFFFFE,BEEFGGGCGAFCFGAFFCCGGGFGGGGFEGCD>FEGCF:CEGDFGGAFEGCCFFGDGGFEGGGGGCFF9DGGG:BBFGGGGF>F<GG>GGGGGGFGGG>GGGGGGGECGFGGGGG>GDGCGGCCDCFCFCEE/>CFF/GFC@FEEFGC>@DEGEFGFFCEEG;FFFDF>C@DBB<58,+CF=GEECGFAEE=9,E,D=:B,,B5,,A?8A@F9<:,A5:+>+6,,B,ECEB7FEA;F,GGGFC6,CGF@F@@EGDFFB@,5,@6@:C,8<E,EC@8FE?GGGF7GGFCGFE<<@,@8B,FFFDC9DF8@CGGBFGFFCEFB<@CE<C8@@,8
@QDCR 260
TGAGGAATATTGGTCAATGGACGAGTGTCTGAACCAGCCAAGTAGCGTGCAGGATGACGGCCCTATGGGTTGTAAACTGCTTTTATAAGGGAATAAAGTGAGCCTCGTGAGGCTTTTTGCATGTACCTTATGAATAAGGACCGGCTAATTCCGTGCCAGCAGCCGCGGTAATACGGAAGGTCCGGGCGTTATCCGGATTTATTGGGTTTAAAGGGAGCGTAGGCCGGAGATTAAGCGTGTTGTGAAATGTAGACGCTCAACGTCTGCACTGCAGCGCGAACTGGTTTCCTTGAGTACGCACAAAGTGGGCGGAATTCGTGGTGTAGCGGTGAAATGCGTAGATATCACGAAGAACTCCGATTGCGAAGGCAGCTCACTGGAGCGCAACTGACGCTGAAGCTCGAAAGTGCGGGTATCGAACAGGATTAGATACCCT
+
CFGFFEFGGGGGGCDGGGGGGGGGGFGGGGGGGGGGGFFGGGFGGGGGGGGGGGGGGFGGFGDGGGGGGGGFGGGGGGGGGGGGGGGGGGGFFCFGGGG<EFGGGGGDFGDGGGGGGGGGGGGGGFGGGFGGGGGGGFGGFGGGGGGG9EGGGG?FGGGGGGGGG6:GEGGGGGGGGGGGGFGGGGGEFGGFG?ECF'FFFFFGFGGGG?FDGGGGGGEGGG=EFEGDFCF?CFFCC?8EGGGGFGGFD<BCAFEC=>FE@FDFFFGGGGGGGGF>FFG/,A8DDD8@DF9GGGGFCCFFFE4=B+FB+8F9CFFF=CFFFGGGGGGAEEFFFEFCD,EA?,,8FGGGCGGGGGGGGGGGEDGGGGGGGGFF@C,FGGGEGGFEE<F7CCFF<FFGGCDF@FCCFEGGCDGGGGGGGGGGGFFGGEGFGGFA@8B@
@QDCR 261
TGAGGAATATTGGTCAATGGACGAGAGTCTGAACCAGCCAAGTAGCGTGCAGGATGACGGCCCTATGGGTTGTAAACTGCTTTTATAAGGGAATAAAGTGAGCGTCGTGACTCTTTTTGCATGTACCTTATGAATAAGGAACGGCTAATTACGTACCAGCAGCCGCGGTAATACGGAAGGTCCGGGCGTTATCCGGATTTATTGGGTTTAAAGGGAGCGTAGGCCGGAGATTAAGCGTGTTATGAAATGTAGATGCTCAACATCTGAACTGCAGCGCGAACTGGTTTCCTTGAGTACGAACAAAGTGGGCGGAATTCGTGGTGTAGCGGTGAAATGCTTAGATATCACGAAGAACTCCGATTGCGAAGGCAGCTCAAAGGAGCGAAACTGACGCTGAAGCTCGAAAGTGCGGGTATCGAACAGGATTAGATACACT
+
@FFFGDGGGFGGGGACF9DFGFGCFGEFEFGDGGFGFFCEDA@<EFCC7CD:CCF,CFFG7BF7CCEGGF@>?,<EF,C,CCCDCDGGGFD88FFGGGEEGF8FGEF++BDEEEE9EFCFGC,?F,<AAEED<ECADF@E,B@7+:>F99,C+6,+@3,,,6FC7B>7<FE9@,*CCBCGDF?:EDGCEGFFGC@GGG7<FGFFD7:<7:<?+9@ED5CGE8;?@EEGG<@<:@@?@/F=7#9<FF,??/C@CFCF<$2FEGGFFEF:;7FGFC?:6DCE@F8CF8A,,,,,8??476,5,9,,:F4B+EA?B,B4ECD<BC++>C7FCFFC,F?B,C9FFCF=6C:69C6B<B@:B,6,+@,,EC,9@@6,CF;6,,:CB,,@<DCB,,8+,E@CFC@66,5@,@:@B7@C@;,<7GFC@C@FAC@@@AE88,,6
@QDCR 262
TAGGGAATCTTCCACAATGGACGCAAGTCTGATGGAGCAACGCCGCGTGAGTGAAGAAGGTGTTCGGATCGTAAAGCTCTGTTGTTGGTGAAGAAGGATAGAGGTAGTAACTGGCCTATATTTGAAGGTAATCAACCAGAAAGTCACGGCTAACTACGTGCCAGCAGCCGCGGTAATACGTAGGTGGCAAGCGATGTCCGGAATTATTGGGCGTAAAGCGAGCGCAGGCAGAAAAATAAGTCTAATGTGAAAGCCCTCGGCTTAACCGAGGAACTGCATCTGAAAATGTTTTTGTTGAGTGCAGAAGAGGGGAGTGGAACTCCATGGGTAGCGGTGGAATGCGTAGATATATGGAAGACCACCAGTGGAGAAGGCGGCTCTGTGGTCTGCAACTGACGCTGAGGCTCGAAAGCATGGGTAGCAAACAGGATTAGATACCCT
+
GD9DECGDF9FEGGGD<FCF<FFCC+8CF9AEFF6CEFCFFGGGFF@@+BFA,CE<@EF8C,9=FF7FD:CDFGGF9,EEE5,:4B,4?B?AFGGGF=<FGGGGG<,9B,9,5B=,:,,,8C?FE,A<FFFCFCGG<+,3ADF<FF9:+>CF<=>DF7,,DCF,DDFADECFC:*6>FEC,,><DA<DFG*11*8=F#@C*8#1FCF@CC8=,1=B1++6BE<G<5<35#C>GFF<>D6C=E:C;B?F88=;=CF:C>@3C8C:>+6C4EGFF:88?67C&CD<,,E8+8EBC,=9,,EEC,4,C9+9+B,FBC?C94,,EGGFEA8GGCEGE9FC,88C@CFFC<,B,,EACF9@C8,,-66,66:,,C>FF@+E<,C,;,@C,,;C,6@C@EECEFFEC,CB,<@,GFGE8C-@FDF9E@6,,9FCEFEC,<C<A,8,@
@QDCR 263
TGAGGAATATTGGTCAATGGACGAGAGTCTGAACCAGCCAAGTAGCGTGCAGGATGACGGCCCTATGGGTTGTAAACTGCTTTTATAAGGGAATAAAGTGAGTCTCGTGAGACTTTTTGCATGTACCTTATGAATAAGGACCGGCTAATTCCGTGCCAGCAGCCGCGGTAATACGGAAGGTCCGGGCGTTATCCGGATTTATTGGGTTTAAAGGGAGCGTAGGCCGGAGATTAAGCGTGTTGTGAAATGTAGACGCTCAACGTCTGCACTGCAGCGCGAACTGGTTTCCTTGAGTACGCACAAAGTGGGCGGAATTCGTGGTGTAGCGGTGAAATGCTTAGATATATGGAGGAACACCGGTGGCGAAAGCGGCTCTCTGGTCTGTAACTGACGCTGAGGCTCGAAAGCGTGGGGAGCGAACAGGATTAGATACCCT
+
GGGFGFDG@GGGGGGGGGGGGGGGGGGGGFFFGGGGGGGGGGGGGGGGGGGGGGGGGGGGGGGGGFGGGGGGGGGGGGGGGGGGGGFGGGGFGGGGGGGGGGGGGGGGGGGGGFGGGGGGGGGGGGGGGGFGGFGGGGGGGG?GGGGGGGGGGGGGGGGFGGGGGGGGGGGGFFDGGGECEGGGGGGGGGGGGGGFFGGFFF9GFEC@FGGGFFGGGGDEGFGDFGGGGGGGGGGGGGGFFGGGFDEGGGFF@GGGGGFFGGFFGFFGFFFCGGGGGGGGGFGGGGGE<DGFD7FCEGFEFGGFEFCGGGGGGGE@GGGGGGGGGGGGGGGGGFCCGGGFGFFGGDGFFDGGEFGEGFGGGGGGGFF>GGGGFFFFGGGGGGGGGGGGGFFFGFGGFGGFGGGGGGGGGGGGGGGGGGGGGGGGGGGGGGGCCCB-
@QDCR 72408
TAGGGAATCTTCGGCAATGGGGGCAACCCTGACCGAGCGACGCCGCGTGAGTGAAGAAGGTTTTCGGATCGTAAAGCTCTGTTGTAAGTCAAGAACGAGTGTGAGAGTGGAAAGTTCACACTGTGACGGTAGCTTACCAGAAAGGGACGGCTAACTACGTGCCAGCAGCCGCGGTAATACGTAGGTCCCGAGCGTTGTCCGGATTTATTGGGCGTAAAGCGAGCGCAGGCGGTTTGATAAGTCTGAAGTTAAAGGCTGTGGCTCAACCATAGTTCGCTTTGGAAACTGTCAAACTTGAGTGCAGAAGAGGAGAGTGGAACTCCATGTGTAGCGGTGAAATGCGTAGATATATGGAAGAACACCAGTGGCGAAAGCGGCTCTCTGGTCTGTAACTGACGCTGAGGTTCGAAAGCGTGGGTAGCAAACAGGATTAGATACCCT
+
GGGGGGGGGGGGGGE@FGGGDFCGGGGGGGGGGFEC:FCGGGGGGGGGGGDFGG9F<FGGGGFFGGGGCGGGGGFGGGGGGGGGGGGGFGFGGGGFGGGGGGGGGGGGGGGGGGFGGGGGGDGGGGGGGGGFGFGGGGFGGGCGGGGGGGGGGG@FGGGGGGGGGGFGGGEEFGEGGGG:CFGGD::FCC<ECFGGECCCEG>CE?GGGFDGGGEDG:FFGEC8DDCGG5CFF:FEGGFGFGFGGCD@<GGGFFGGFFEFCAFDGFFFFGF<:CFDDGGGGGGFFGGGFEFGEFDGGFFAGDF9GFFFFGGGGGFF9GFFEEGCFAFGGEGGGGFFF@FF:FGGGGF9GGGGGGFGGFCCFGGGGGGGGGGGGGGGGFFCGGGGGDGEFEFGGGGGGGGGGGGGEGGFD7GGGGGGGGGGGGCGFGGGGF@CFEFFCCCCC
@QDCR 51802
TAGGGAATCTTCCACAATGGACGCAAGTCTGATGGAGCAACGCCGCGTGAGTGAAGAAGGTTTTCGGATCGTAAAGCTCTGTTGTTGGTGAAGAAGGATAGAGGTAGTAACTGGCCTTTATTTGACGGTAATCAACCAGAAAGTCACGGCTAACTACGTGCCAGCAGCCGCGGTAATACGTAGGTGGCAAGCGTTGTCCGGATTTATTGGGCGTAAAGCGAGCGCAGGCGGAAAAATAAGTCTAATGTGAAAGCCCTCGGCTTAACCGAGGAACTGCATCGGAAACTGTTTTTCTTGAGTGCAGAAGAGGAGAGTGGAACTCCATGTGTAGCGGTGGAATGCGTAGATGTATGGAAGAACACCAGTGGCGAAGGCGGCTCTCTGGTCTGCAACTGACGCTGAGGCTCGAAAGCATGGGTAGCGAACAGGATTAGATACCCT
+
GGGGGGGGGGGFFGGGGGGGGGEEGGGFGGGGGGGGGGFCFGGGGGGGGGGAFGEFGFGGEGGGFGGE:FFGGGGGGGGGDFCEE?EFFGGGGGGDG8<F<5F8,CEFEGFF9,:F5,58<5<BFCGDFFGGEDFFD:F3DF,5C@@FE?DCFGAE?F1FEF:>DB@DCFGDGG7<EGFGG9FGFGFGGGGFGEGCCFFEEEFFG<?1FFG=GGGGGFCG@ED=CGFGGFF>>,<@09<D9B@,GGFFGFCFCF7@+:GFGGCFB:@EFFDEGECGEFEDGGDFGCF+E484,,E=CGGGGCFD9GGGGF9FGGCGFF<<BEEAEGFGGGGGGGGFAGGGGGGFAEEGFE<DGF9,GGGGGGGGGGGGGGGGGGGGGGGFGGGGFEC,C9GGGGGGGGFGGGGGGGGGGGGFFFGGGF;EGGGGGGGGGGGGGGFE@@CCC
@QDCR 266
TAGGGAATCTTCCACAATGGACGCAAGTCTGATGGAGCAACGCCGCGTGAGTGAAGAAGGTTTTCGGATCGTAAAGCTCTGTTGTTGGTGAAGAAGGATAGAGGTAGTAACTGGCCTTTATTTGACGGTAATCAACCAGAAAGTCACGGCTAACTACGTGCCAGCAGCCGCGGTAATACTGAGGTGGCAAGCGTTGTCCGGATTTATTGGGCGTAAAGCGAGCGCAGGCGGAAAAATAAGTCTAATGTGAAAGCCCTCGGCTTAACCGAGGAACTGCATCGGAAACTGGTTTTCTTGAGTGCAGAAGAGGAGAGTGGAACTCCAAGGGTAGCGGTGGAATGCGTAGATATATGGAGGAACACCAGTGGCGAAGGCGGCTCTCTGGTCTGCAACTGACGCTGAGGCTCGAAAGCATGGGTATCGAACAGGATTAGATACCCT
+
GGGGGGGGGGGGGGGGGGGGGFGGGG7EFGGGGGGGGGFCEEGGGGGGGGGFFGGFFGGGGGGGGGG76@FGGGGCFGGGGG9,:,BF@@FGFGGGGGGFFFGGGGFFFFGG98<<9EF9?EFGDFCFGF=,C?,BFGGFFGGCFCGDDEC:FEFFGDGFGGGG<FGGGE7F71>:CFF.%>>7#>FGFGFGCC@C;F1CFG8:;23FFGGF<'FECF+:;>/12DGGGFFCCF8B>DAFFFGGE@@FCFCD>;+2++-FE8EFCG<FFFFCFGGFEFC<BGGFECFF4E@,<GGFGGGFE,GFEF@:FF9?GFAFCFB9EBA,,F<@GGGCFC?E,GDGGEGFGGGGF?<CGEC,GGGGGGCGF7GGGGGEGGGGEFECDAFFE9<;<CGFDGGF:@FGGGGGGGGGGFGFFCEGFEFGGFEE@AGGGFECGGGGCCCCC
@QDCR 267
TGAGGAATATTGGTCAATGGACGAGAGTCTGAACCAGCCAAGTAGCGTGCAGGATGACGGCCCTATGGGTTGTAAACTGCTTTTATAAGGGAATAAAGTGAGTCTCGTGAGACTTTTTGCATGTACCTTATGAATGGGGACCGGCTAATTCCGTGCCAGCAGCCGCGGTAATACGGAAGGTCCGGGCGTTATCCGGATTTATTGGGTTTAAAGGGAGCGTAGGCCGGAGATTAAGCGTGTTGTGAAATGTAGACGCTCAACGTCTGCACTGCAGCGCGAACTGGTTTCCTTGAGTACGCACAAAGTTGGCGGAATTCGTGGTGTAGCGGTGAAATGCTTAGATATCACGAAGAACTCCGATTGCGAAGGCAGCTCACTGGAGCGCAACTGACGCTGAAGCTCGAAAGTGCGGGTATCGAACAGGATTAGATACCCT
+
FGGGGGGGGGGGGGGGGGGGGGGGGGGGGGGGGGGGGGGGGGGGGGGGGGGGGGGGGGGGGGGGGGGGGGGGGGGGGGGGGGGGGGGGGGGGGGGGGGGGGGGGFGFGCEGGGGGGGGGGGGGGGFGGGGGGGGGFGGEGF@FGCEGGGGGGFDFGGGGGGGGCCEFGGGGCFGGGGGGGGGDGEGGGGGGGGGGG?FC?GGGGGG<G>GGGGGEFCCCFGGDFGGGGGEFGFFFCGDGGGGGGFGFGGGFGFFGGGFFGGGF:FCGGFGGGCC7>6GFEGFGGFGF@FGGGGGGGGFFGGGGGGGGGGGFFF8EGGGGFFGGGGGGGGGGGGGGGGGGGGFCCGGGGGGGGGGGGGGGGGGGGGGGF<GFC?GFGFDGGGGGGFGGGGGEGGGGGGDGGFGGGGGGGGEGGGGGGGGGGGGGGGGGDFFGCCCCC
@QDCR 268
TGAGGAATATTGGTCAATGGACGAGAGTCTGAACCAGCCAAGTAGCGTGCAGGATGACGGCCCTATGAGTTGTAAACTGCTTTTATAAGGGAATAAAGTGAGAGTCGTGACTCTTTTTGCATGTACCTTATGAATAAGGACCGACTAATTCCGTGCCAGCAGCCGCGGTAATACGGAAGGTCCGGGCGTTATCCGGATTTATTGGGTTTAAAGGGAGCGTAGGCCGGAGATTAAGCGTGTTGTGAAATGTAGACGCTCAACGTCTGCACTGCAGCGCGAACTGGTTTCCTTGAGTACGCACAAGGTGGGCGGAATTCGCGGTGTAGCGGTGAAATGCTTAGATATCACGAAGAACTCCGATTGCGAAGGCAGCTCACTGGAGCGCAACTGACGCTGAAGCTCGAAAGTGCGGGTATCGAACAGGATTAGATACCCT
+
GFGGDFFGDGGGGFGGGGGGGGGGGGGGGGGGGGGGGGGGGGGGGGGGG:FFGGGGGGGGDFGGGGGDGF9FFGGGGGFEGGGGGGGGGGGGGGGFFFF<DGGGGGGGGGGGGGGGFGGFGGGGGGEGFGGCFGGGGGGGG9FGGGEG>FCFGECGGGGCDF@GGEEGBC:C@FFGFFGGG>FFEFDGE@F=G>FFFGGGGFGGCFGG7CC?F9GGGGGGGEEG<GGGEEDGG?GFCDGGGGGGFGCFGGFC>FGFGFFFGEG;GG<E?GFCGECCB>GGEGGF:@,8FCFFD>7FCD=F3,E+GFF@@FFFGF>GFB:@GGGFDGGGGGGGGGGGGGGGGGGDF<FEGFGGGGFCGGFBEDGGGGGGGGCGGG@GGGFC+EFGFGGGGGGGGGDGCEGGFGGGGGGGEDGGGGGGGGGGGGGGGGGFF<GCCCCC
@QDCR 269
TGAGGAATATTGGTCAATGGGCGAGAGCCTGAACCAGCCAAGTAGCGTGCAGGATGACGGCCCTATGGGTTGTAAACTGCTTTTATAAGGGAATAAAGTGAGTCTCGTGAGACTTTTTGCATGTACCTTATGAATAAGGACCGGCTAATTCCGTGCCAGCAGCCGCGGTAATACGGAAGGTCCGGGCGTTATCCGGATTTATTGGGTTTAAAGGGAGCGTAGGCCGGAGATTAAGCGTGTTGTGAAATGTAGACGCTCAACGTCTACACTGCAGCGCGAACTGGTTTCCTTGAGTACGCACAAAGTGGGCGGAATTCGTGGTGTAGCGGTGAAATGCTTAGATATCACGAAGAACTCCGATCGCGAAGGCAGCTCACTGGAGCGCAACTGACGCTGAAGCTCGAAAGTGCGGGTATCGAACAGGATTAGATACCCT
+
EGGCGFGGGGGGGGGGGGGGFFGGGGGGGGGGGFGGFGGGGGFGGGGGGGGGGGGGGGGG@CFGGCF@EGEEGGGFAD<FGGGGGGGGGGGFGGGGGGGGGGFFFFGGGGDFGGGGGGGGGGGGGCEFGGGGGGGGGGGGEFGGGEGGGFFFGGGDEEEFGGGGGGGG?GGFFG8GDDCF8CFGGGGGEG:FC@>GFGGFFFGFCFFF=8FCGEEGGDG?EG<GFEG<GGFECFGGGDGECCGDFGFDFCFC:EFFGFBGCEFFFGGGFFFEGGGGGDGGFFCFF8GGFCFD@>:=F94<E9CCGEFFDGGGGGGGFCGGGGGFGDGGFGF,FGFCGGCGGGGDFF<GGFFGGGEEGFCGCFFGFGGGGGGGGGFFGGGEGGDFCGFGGGFDGFGFGGGGGGGGGFCDGDGGGGGFGFGEFGFGGGGGGEEA8,BA
@QDCR 270
TGAGGAATATTGGTCAATGGACGAGAGTCTGAACCAGCCAAGTAGCGTGCAGGATGACGGCCCTATGGGTTGTAAACTGCTTTTATAAGGGAATAAAGTGAGAGTCGTGACTCTTTTTGCATGTACCTTATGAATAAGGACCGGCTAATTCCGTGCCAGCAGCCGCGGTAATACGGAAGGTCCGGGCGTTATCCGGATTTATTGGGTTTAAAGGGAGCGTAGGCCGGAGATTAAGCGTGTTGTGAAATGTAGATGCTCAACATCTGAACTGCAGCGCGAACTGGTTTCCTTGAGTACGCACAAAGTGGGCGGAATTCGTGGTGTAGCGGTGAAATGCTTAGATATCACGAAGAACTCCGATTGCGAAGGCAGCTCACTGGAGCGCAACTGACGCTGAAGCTCGAAAGTGCGGGTATCGAACAGGATTAGATACCCT
+
FGGGGFFGGGGGGGCFFFGGGGGGEGGGGGGGGGGGGG@EFGGGGGGGGEFGGGFGGGGG@GGGGGGGGCFG@GGGGGGGGFGGGGGGGGGGGGGGGGGGGGGGFFFEGGGDGGGGGGGGGGGFEFBEGGCGGGFGFGGG<?>FFDFDDD6<FF#FFFDFFGGGGCFGGGECEGGGGGGEFFGEGGGGGGDFECCCCBGFFGGFGGFFABAFCGGG>GGEEEGFGGGGGGFCCFEFGDG>EGGGGGGGGGFGEFGGFCFGGCGGGFGFFFCDGGF@3GEGCFGGGGFGGFGFFFCEGF?GGGDFGCCFCFGFGDFCC=7EGGGGGGGFCFGFEDFFFFGGDFCFGGGGGGFEGGFEDGGGGGGGGGGGGGGGGE?GGGGGCGGGGFGGGGGGGGGGGDGGFEGFGGF7GGGGFGGFGGGGGGGGGGGGGFFCCCCC
@QDCR 65736
TGAGGAGTATTGGTCAATGGACGAGCGTCTGAACCAGCCAAGTAGCGTGCAGGATGACGGCCCTATGGGTTGTAAACTGCTTTTATAAGGGAATAAAGTGAGCCTCGTGAGGCTTTTTGCATGTACCTTATGAATAAGGACCGGCTAATTCCGTGCCAGCAGCCGCGGTAATACGGAAGGTCCGGGCGTTATCCGGATTTATTGGGTTTAAAGGGAGCGTAGGCCGGAGATTAAGCGTGTTGTGAAATGTAGACGCTCAACGTCTGCACTGCGGCGCGAACTGGTTTCCTTGAGTACGCACAAAGTGGGCGGAATTCGTGGTGTAGCGGTGAAATGCTTAGATATCACGAAGAACTCCGATTGCGAAGGCAGCTCACTGGAGCGCAACTGACGCTGAAGCTCGAAAGTGCGGGTATCGAACAGGATTAGATACCCT
+
AE9EF8@CFGGGFFGGGF9EEFGGE+C@FCFGFEFGGGG?@DFGGFFGGDFG8,CFGGGGGDFGGGAGFGG@=EEGGCFGGGGGEFFGGGGGGGGFGGGGG,FFFGGF8F7FGGGGGGGGFAFGA9FFDFEAF9AFBEF<FFGGGGGGGG;FFGFGGGG7DF8FCBFGECGABAFEEEEGGCF7GFGFGE12FFGC<FE99CF=<C<FFCEGGGGADC?EGGEFFGEE9CEGF=:<B>GEGGFFCD;F9>F>EF>?CEGGGGGFF9GFC?CC:GGGGFFEFCCGCFFF,BDCFC@:CE,C??,<B+>EFAEB48C+C<GGFF:BE=,FGGFC,9AFDE,AF@<EDF=CCE?FEBB7>GF8+EC<ECCGFGDD9EACFFDGGGFCFC,E7ECDGGFCC+GFC,C,,CGGEGGGGGGGEFF-CFEEEE9FF@CCC?CC
@QDCR 71577
TGAGGAATATTGGTCAATGGACGAGAGTCTGAACCAGCCAAGTAGCGTGCAGGATGACGGCCCTATGGGTTGTAAACTGCTTTTATAAGGGAATAAAGTGAGTCTCGTGAGACTTTTTGCATGTACCTTATGAATAAGGACCGGCTAATTCCGTGCCAGCAGCCGCGGTAATACGGAAGGTCCGGGCGTTATCCGGATTTATTGGGTTTAAAGGGAGCGTAGGCCGGAGATTAAGCGTGTTGTGAAATGTAGACGCCCAACGTCTGCACTGCAGCGCGAACTGGTTTCCTTGAGTACGCACAAAGTGGGCGGAATTCGTGGTGTAGCGGTGAAATGCTTAGATATCACGAAGAACTCCGATTGCGAAGGCAGCTCACTGGAGCGCAACTGACGCTGAAGCTCGAAAGTGCGGGTATCGAACAGGATTAGATACCCT
+
GGGGGGGGGGGGGGGGGGGGGGGEFFEFGGGGGGGGGGGGGGCFFGGGGGGGGGGGGGGGGGG,FFGGGGGEGGGGGGGGGGGGGCFFGGGGGGGGGGGFGGGGFGGGCFGGGEGGGGGGGFFGGAAFGCFCEGFFFGDGFGC7@DFFGGDGGGGGGGGGGFFGDGGCCGGF9?FB3CC:B/>CFEGEGGG>GGGG?FFFFGGCFCFGGGGGGGGGGDEECGGGGGDFFECFGCF<-8FGGFGGGED:FFGGGFE5#FGD@FGFGFFF@FFE>DGGGFCEGGGGGGDFECGFCGDFCE8F<<FFB+GF>GF?B<=GGF@=8FGGGECGFGGE<F?CCAF9FFCEEC=FC9CGFGGGGGFFFCFDB<@FFGECDCCE,FFFCF@GFGFC,@-BCFGGGGGFD@GGFGFCEGFC:FGGEFFEGGGGGGGFDEFCC@CC
@QDCR 70734
TGGGGAATCTTGCGCAATGGGCGGAACCCTGACGCAGCGACGCCGCGTGCGGGACGGAGGCCTTCGGGTCGTAAACCGCTTTCAGCAGGGAAGAGTCAAGACTGTACCTGCAGAAGAAGCACCGGCTAACTACGTGCCAGCAGCCGCGGTAATACGTAGGGGGCGAGCGTTATCCGGATTCATTGGGCGTAAAGCGCGCGTAGGCGGACCGGCAGGCCGGGGGGCGAAGCGGGGGGCTCAACCCCCCGAAGCCCCCGGAACCTCCGCGGCTTGGGTCCGGTAGGGGAGGGTGGAACACCCGGTGTAGCGGTGGAATGCGCAGATATCGGGTGGAACACCGGTGGCGAAGGCGGCCCTCTGGGCCGAAACTGACGCTGAGGCGCGAAAGCTGGGGGAGCGAACAGGATTAGATACCCT
+
<CFGGDGGGEFFGGGEDFEGF,CECGFC@A@FFGEGGGGGGE>F@CE@7?FFFEF7+BBC7+<BCDGG<BE7=FGGCCEGGF=CGAFGGGFGDGD@,>CFGGGC@C;;B=FGGGG:FEEF,,8<*=*:<:FFG7F2+*?C@CBC@<CFGFGDCFGC<EFCEGDE1*/:>::CACGGGG*8<<+<A@9<E)EE5ACE058E8C<<9:>&*:252*:::EG>?ED(/:G>GEEGGGG8@3;E8<*111/-8#B:C:CF?5<=?B:587/-:@>:@2C@:EFG*FC:F7EC@GFFCCF>6>+7GGGGFE>CAFEF<DF=F@?,FECFGF:?:,,AGFB+@=+=>GFCCB::EEFGGGFFCFC@@FC,C,,E@,FBFEACFGE@@,CGFGGCCCCEGC@ECGGGGGGGGFCGGGFGC@<CC
@QDCR 274
TGAGGAATATTGGTCAATGGACGAGAGTCTGAACCAGCCAAGTAGCGTGCAGGATGACGGCCCTATGGGTTGTAAACTGCTTTTATAAGGGAATAAAGTGAGTCTCGTGAGACTCTTTGCATGTACCTTATGAATAAGGACCGGCTAATTCAGTGCCAGCAGCCGCGGTAATACGTAGGGTGCAAGCGTTATCCGGAATTATTGGGCGTAAAGGGCTCGTAGGCGGTTCGTCACGTCCGGTGGGAAAGTCCATCGCTTAACGGTGGATCCGCGCCGGGTACGGGCGGGCTTGAGTGCGGTAGGGGAGACTGGAATTCCCGGTGTAACGGTGGAATGTGTAGATATCGGGAAGAACACCAATGGCGAAGGCAGGTCTCTGGGCCGTTACTGACGCTGAGGAGCGAAAGCGTGGGGAGCGAACAGGATTAGATACCCT
+
FGG?FFGGGGGGGFGGGGGGGGGGGGGGGGGGGGGGGGGGGGGGGGGGGGGGGGFGG9FGCECGGFEGFGDGGGGGGGGGFGGGGAFGGGGGGGGGFFGGGCFFGGGFFEFGF9FFC,EFGGFFGGGAFFAEGFGGGGGGGFGGG=FFDGF,BDGGGFGGG8DFG6CC+>C9@FF,@@EGGGCF;<FGGGGFFGG;CC<@<811<CEF(<F85@ECFF;G>EEG8*CEGG>>CCE;FGGGFE)FGFEGGG<@CCEGGFEGG=E@*:60B>::<<BEDGF@7CGGGGGGGGF=CFC>+?GECGFGFDF@CFE9GF=F>GCGGFGGGGGFE99EFGDA,?9GGGEECF8<9FGDDGGGGGGEGGGGFC,GFE@GCGFFFF@BGGEGGGFDGGGGGGGGGFE:GGGGGEDECE,GEGGGFEFFGGGGGGGGFFGCCCCC
@QDCR 76691
TAGGGAATCTTCCACAATGGACGCAAGCCTGATGGAGCAACACCGCGTGAGTGAAGAAGGGTTTCGGCTCGTAAAGCTCTGTTGTTGGAGAAGAACGTGCGTGATAGTAGCTGTTCACGCAGTGACGGTATCCAACCAGAAAGTCACGGCTAACTACGTGCCAGCAGCCGCGGTAATACGTAGGTGGCAAGCGTTATCCGGATTTATTGGGCGTAAAGCGAGCGCAGGCGGAAAAATAAGTCTAATGTGAAAGTCCTCGGCTTAACCGAGGAAGTGCATCGGAAACTGGTATTCTTGAGTGCAGAAGAGGAGAGTGGAACTCCATGTGTAGCGGTGGAATGCGTAGATATATGGAAGAACACCAGTGGCGAAGGCGGCTGTCTGGTCTGCAACTGACGCTGAGGCTCGAAAGCATGGGTAGCGAACAGGATTAGATACCCT
+
@EACCFFGFFFCEGFGGGG,,;@@FCFGFFGGGFFGFGGGDGECFGGGG7BFFCCFAFFG7FFGGGGCFCGGEG?,FFGF,FEGEFFE@FFFGDCFGGGD:8BF,CE?BFEEFDFCFBF8:+8>FGGC>FFG9D8FEGGGGC,3CFF:CGGGGGGFG7>FBGF7CEC:A8><7A?<5@2<8F<;5C<CFGC77=FEGGGDE71;4FCFCGEC<:CC=FFEGGG>8CECEFCE*;ECEFFGGGGGFGGGGDFC>)<@CF8=CFCCF@C><-FFF+GCEFCB9/9<E8,B,5,4,B?8DCE;A,EE<?@EE?::9CFAFFFE?B<FBA,7+7CC8?,C<GGGF@GCGGGFF<C9GFGGGGGFF?GFF:>ECGGCF@:,C,,,,8GFGGFEE<FE:;GCCF<8GGGCFGCGGGFEGGGFGFCGGF<EFEGFGF9C,FGFC@8CC
@QDCR 276
TGAGGAATATTGGTCAATGGACGAGAGTCTGAACCAGCCAAGTAGCGTGCAGGATGACGGCCCTATGGGTTGTAAACTGCTTTTATAAGGGAATAAAGTGAGAGTCGTGACTCTTTTTGCATGTACCTTATGAATAAGGACCGGCTAATTCCGTGCCAGCAGCCGCGGTAATACGGAAGGTCCGGGCGTTATCCGGATTTATTGGGTTTAAAGGGAGCGTAGGCCGGAGATTAAGCGTGTTGTGAAATGTAGACGCTCAACGTCTGCACTGCAGCGCGAACTGGTTTCCTTGAGTACGCACAAAGTGGGCGGAATTCGTGGTGTAGCGGTGAAATGCTTAGATATCACGAAGAACTCCGATTGCGAAGGCAGCTCACTGGAGCGCAACTGACGCTGAAGCTCGAAAGTGCGGGTATCGAACAGGATTAGATACCCT
+
CFGGGGGGGGGGGGGGGGGGGGGGGGGGGCGGGGGGGGFGGGGGGGGGGGGGGGGGGGGGGGGGGGFGGGGGGGGGGGGGGGGGGGGGGGGFGGGGGGGFGGGGGGGGGGGGGGGGGGGGGGGGGGGGGGGGGGFGGGGGFDFDGCGGGGGG;GFDFGGFDFGGGGGGGGE@GGGGFGEGCFGGGGCGGFGGGGGEFGGFFGGGGGGGFFFGGFEFDGGGGGGGGGGEGFFGGCFGDDDEGGGFBFGGGGGGF>CDEDFGGDEFG8GGGGFEEEFDDGGGFGGCEFFECFGCFF:DGGFGGGGFC@FFGFF?FGGGEFBCGGGGGGGGGGGGGGF8GGGGGFF@GGGGFCGGGGGGGGGGGGGGGFGGGGGGGGGGGGGGEE>GGGGGFCGGGEF9GEF8GGGGGEC:G@GGGGGGGGGGGGGGGGGGGDFCC?CC
@QDCR 277
TGAGGAATATTGGTCAATGGACGAGAGTCTGAACCAGCCAAGTAGCGTGCAGGATGACGGCCCTATGGGTTGTAAACTGCTTTTATAAGGGAATAAAGTGAGCCTCGTGAGGCTTTTTGCATGTACCTTATGAATAAGGACCGGCTAATTCCGTGCAAGCAGCCGCGGTAATACGGAAGGTCCGGGCGTTATCCGGATTTATTGGGTTTAAAGGGAGCGTAGGCCGGCGATTAAGCGTGTTGTGAAATGTAGACGCTCAACGTCTGCACTGCAGCGCGAATTGGTTTCCTTGAGTACGCACAAGGTGGGCGGAATTCGTGGTGTAGCGGTGAAATGCTTAGATATCACGAAGAACTCCGATTGCGAAGGCAGCTCACTGGAGTGTAACTGACGCTGATGCTCGAAAGTGTGGGTATCAAACAGGATTAGATACCCT
+
CFFGGGGGGGGGFFFFGDGFGGGGFGGFG<FGFEGGGGGG,EFEDF:FGGF<AFGGGGGGCEGCFFG8C=:BFFGFGAFFGGGGA9EFDGEDECGGGFFA9F<FCBEDFCCGGFCF9<>FGGGCFFFFFDAFDGGGGDFFF@FB:B:DCA9AFFFG+8B+DFGFEBCG.7BF9DBEDGCC???FEGGEA<FGC;<?<F?:,GGGGFE@CFC<<>1BC,CCGC*+<C8*/ED@ECFF<GC9CFD>FGGEEF:9<#>7<<D;5=@3F:#:9EFE>CC+8?A:+FFE,>,,,GGGGC@+@E49,94+F?8+BA<FGFEB:CCFGFGBCGDGGFBAFGFE@,GDGGGFF<:6EE,EEB+@B,C@@,GCGEGGFF9GEFCFGFF<DFCEFGFEGGGEFFGGGGGFFFAGCGCGGGFFEFGFGGFGFGGGGGGGGGGCCCCC
@QDCR 66991
TGAGGAATATTGGTCAATGGACGAGAGTCTTAACCAGCCAAGTAGCGTGCAGGATGACGGCCCTATGGGTTATAAACCGCTTTTATCAGGGAATAAAGTGAGAATCGTGACTCTTTTTGCATGTACCTTATGAATAAGTACCGGCTCATTCCGTGCCAGCAGCCGAGGTAATACGGAAGGTCCGGGCGTTGTCCGGATTTATTGGGCGTAAAGGGAACCCGGGAGGTCGTGTAAGTCTTAGGTGAAAGCCTTCGGCTTAACCGGAGTAGTGCAGTGGAAACTGGAAGACTTGAGTGCAGAAGAGGAGAGGGGAACTCCATGTGTAGCGGGGAAAGGCGTAGATATATGGAAGAACACCAGTGGCGAAAGCGGCTCTCTGGTCTGTAACTGACGCTGAGGTTCGAAAGCGTGGGTAGCAAACAGGATTAGATACCCT
+
E@F9@;CFFG9,,,;CCAF,@FF:+@@CFF,CFFFGGGGGF,C,CEGE7EF9@CFFGGGGGDEGGCF,C,B,,<FFGD:::FFGFF9C,C<D?EGGGGG9B=,,,5,B,EFC<EGFDAFE9?BFGGCFF,,,<E@FEE,,C,44@B=BF9,CBDFGFG,BD,F8++8>:FBCGDC++C>*4:<**3C85>**88*2**8?.CCFC77DC8FCCFC<E@1CGG@*:1**,F9E@CF><3,,,D;FF7C@:++++?FDB+>=3@A5,A,ADGGFB9F9F<C<,GFC:,5,<<FFFBF8,,DFFECFC<F@D<AFCFDGFGEFGGF7C@+EE,FDFA+F@F@9,,,@9F?<CDE@@,CAFAFC@F@,C,:FGGGFF@,<8FFFD@FC9FDEEF@GGFEE8CE,@,E@CGDGGGGGFDAFFEFFFGGGFCGFF@9CCCCC
@QDCR 279
TGAGGAATATTGGTCAATGGACGAGAGTCTGAACCAGCCAAGTAGCGTGCAGGATGACGGCCCTATGGGTTGTAAACTGCTTTTATAAGGGAATAAAGTGAGTCTCGTGAGACTTTTTGCATGTACCTTATGAATAAGGACCGGCTAATTCCGTGCCAGCAGCCGCGGTAATACGGAAGGTCCGGGCGTTATCCGGATTTATTGGGTTTAAAGGGAGCGTAGGCCTGAGATTAAGCGTGTTGTGAAATGTAGACGCTCAACGTCTGCACTGCAGCGCGAACTGGTTTCCTTGAGTACGCACAAAGTGGGCGGAATTCGTGGTGTAGCGGTGAAATGCTTAGATATCACGAAGAACTCCGATTGCGAAGGCAGCTCACTGGAGCGCAACTGACGCTGAAGCTCGAAAGTGCGGTTATCGAACAGGATTAGATACCCT
+
FGFFGFGGFGGGFGGGDGGFGGGGGGGGFGGGGGGGGFGGGGGDEFGGEGFGGGGGGGGGGGGGGGGGGFGGGGGGFGGGGGGGGGGGGGGGGGGFCGGCFDEGGFGGGGGGGFGGGGGGGGGGGFFGGGGGGGGGGCFF@FG6EGGFGGGGG*E<GCEFGGGGGGGGGGGGGGGEGDGGGGGGGGGGGGF:@@FEFGFGFFGGGFFEFDEGCGG>GGGGEGEGGGGGGGFGGFF?EDGGCFGF@CGGGGFGDFD<F@>FGGGFGGGGFF7B@87>8FGGFFF>FE=8GFFFGFEC@,,B:E:8FCCGGFFEFFB=7GFFDFCFC>GGGFECEGGGGGGGFBDEED<EF<<<FGEF@@,@F@C7FFGGFCCFDCDGGGGGFF@D<9FGGF@CGDGGFCCC<>GGGGGGGEGF7GGGGGGGFFCGFFFGGEFCC8CC
@QDCR 280
TGAGGAATATTGGTCAATGGACGAGAGTCTGAACCAGCCAAGTAGCGTGCAGGATGACGGCCCTATGGGTTGTAAACTGCTTTTATAAGGGAATAAAGTGAGCCTCGTGAGGCTTTTTGCATGTACCTTATGAATAAGGACCGGCTAATTCCGTGCCAGCAGCCGCGGTAATACGGAAGGTCCGGGCGTTATCCGGATTTATTGGGTTTAAAGGGAGCGTAGGCCGGAGATTAAGAGTGATGTGAAATGTAGACGCTCAACGTCTGCAGGTCAGCGCGAACTGGGTTCCTTGAGTACGCACAAAGTGGGCGGAATTCGTGGTGTAGCGGTGAAATGCTTAGATATCACGAAGAACTCCGATTGCGAAGGCAGCTCACTGGTGTGTAACTGACGCTGATGCTCGAAAGCGTGGGTATCAAACAGGATTAGATACCCT
+
FE@FGGGG@FG9F6EFGGGGGGGG+CFGGFGGAF<FGG@F,F6CEFCGGDDFGGGGGGFE+8@C,9E,,:6>?FGGGGF9CFGG<FGFCF,C?<F<FEEFGD,?EEFF<FCDFGGG9F+EAG9FGF?FGFG9EGC,5,EF84C:F=C<B,>5>@>>F,3$/9=F:6:>66@FG>>:@2FF/5CFDFDF:A9EB.456C<FFC?FC<<;FG;FC?GFGGGCEFCF;EG*7DFF;+7#,23#G=GGFFE?F,/3#(F>=<D7:3/#/@<<,,+E@+7>+CGFFGEA,,,8FGGGGEF?4,,C,,C,B+@+F8GFGFGGF7<8FGGGCGGGGGGGGGF8GFGGGGGFC,6,GGDGGF@--9,:F7GGGGGGFC<F9E,,GGFC,DGGGFGGGGGEGGGGGDGGGEGGCFC+GGGGF<GCGGGGGGGGGGGFFFGCC@<C
@QDCR 281
TAGGGAATCTTCCACAATGGACGAAAGTCTGATGGAGCAACGCCGCGTGAATGAAGAAGGCCTTCGGGTCGTAAAATTCTGTTGTCAGAGAAGAACGTGCGTGAGAGTAACTGTTCACGTATTGACGGTATCTAACCAGAAAGCCACGGCTAACTACGTGCCAGCAGCCGCGGTAATACGTAGGTGGCGAGCGTTGTCCGGATTTATTGGGCGTAAAGGGAACGCAGGCGGTCTTTTAAGTCTGATGTGAAAGCCTTCGGCTTAACCGAAGTAGTGCATTGGAAACTGGAAGACTTGAGTGCAGAAGAGGAGGGTGGAACTCCATGTGTAGCGGTGAAATGCGTAGATATATGGAAGAACACCAGTGGCGAAAGCGGCTCTCTGGTCTGTAACTGACGCTGAGGTTCGAAAGCGTGGGTAGCAAACAGGATTAGATACCCT
+
GGGFGGGGGGGGGGGGGGGGGGGGGGGGGGGGGGGGGGGGGGGGGGGFGGGGGGGGGGG?FGGGGGGGGGGGGGGGGGGGGGGGGGGGGGGGGGGGGGGGGFFGGFGGGGGFGGGGGGGGGGGGGGGGGGGGGGFGFGGGGGGGG>GGGGGG5GGGGGG>GGGGGGGGGDGGGGGGGGGGGGGDFGFGEGGGGGGGEGGGGGGGFGGGGGGGGGGGGGGGGGGFGGGGGGGEGCFGGG?GGGG>FGFGFGGEEGGGFGFGGGFFGBEGFFFD?CECGGFFFGGGFGGGGGGGGGGGGGFGFC9ECFFFC?@GGFGDCE<EDFGGFFGEEBGGGFDCDGGGC7EEEE9FFE9FCGGGGGFGGGGGGGGGGGGFCGGGE:ECE8F<FFCGGGGGGGFCGGGGGGGGGDCF<FEC>GFFGFGGGGGGGGGGFDCGGGFGCBBCC
@QDCR 282
TAGGGAATCTTCGGCAATGGACGGAAGTCTGACCGAGCAACGCCGCGTGAGTGAAGAAGGTTTTCGGATCGTATAGCTCTGTTGTAAGAGAAGAACGAGTGTGAGAGTGGAAAGTTCACACTGTGACGGTAACTTACCAGAAAGGGACGGCTAACTACGTGCCAGCAGCCGCGGTAATACGTAGGTCCCGAGCGTTATCCGGATTTATTGGGCGTAAAGCGAGCGCAGGCGGTTAGATAAGTCTGAAGTTAAAGGCTGTGGCTTAACCATAGTACGCTTTGGAAACTGTTTAACTTGAGTGCAGAAGGGGAGAGTGGAATTCCATGTGTAGCGGTGAAATGCGTAGATATATGGAGGAACACCGGTGGCGAAAGCGGCTCTCTGGTCTGTAACTGACGCTGAGGCTCGAAAGCGTGGGGAGCAAACAGGATTAGATACCCT
+
GGGGGGGGGGGDGGGGGGGGGGGGGEEDFGGGGGGGGGGGGGGGGGGFFGGFFGGGGGGGEFCGGGGGGGGGGGGGFFGFGGGGGGGGGGGGGGGGGGG:FCFGGGGGFFGGF<F<<DFFCEGGGGCFGCFEGFGFGGFGGGFGCFGEE<:FGGECGGGF@FCGFDFGGGEDGEBFEFGCEB::5FFGGGGGCGGGE<C;FEEFFDFGGGFF8=F:C/<?:*:885CG+EEG@CFCCFGCFFEC@0@FEFFG?DF@,8FCD<:FGFFFFFFEFCF?GDC,9FFGGFF<FGE<EFFF<AGGFCGE@GGGFE,8FGFFAF,DF<,,,B?GGCGECAGGGGGGGGEFFFCFEGFGGGGGFEGEBEEGGGGGGFEEGGGGGGGFF@FF8GGGGGGGGGFEGGGGGFCGGGGGGGGGGGGGGGGGGGGGGGGGGGGGDGGGCCCCC
@QDCR 283
TGAGGAATATTGGTCAATGGACGAGAGTCTGAACCAGCCAAGTAGCGTGCAGGATGACGGCCCTATGGGTTGTAAACTGCTTTTATAAGGGAATAAAGTGAGAGTCGTGACTCTTTTTGCATGTACCTTATGAATAAGGACCGGCTAATTCCGTGCCAGCAGCCGCGGTAATACGGAAGGTCCGGGCGTTATCCGGATTTATTGGGTTTAAAGGGAGCGTAGGCCGGAGATTAAGCGTGTTGTGAAATGTAGACGCTCAACGTCTGCACTGCAGCGCGAACTGGTTTCCTTGAGTACGCACAAAGTGGGCGGAATTCGTGGTGTAGCGGTGAAATGCTTAGATATCACGAAGAACTCCGATTGCGAAGGCAGCTCACTGGAGCGCAACTGACGCTGAAGCTCGAAAGTGCAGGTATCGAAGAGGATTAGATACCCT
+
GGGGGE8FFGGCGGGGGGGGGGGEGGGGGGGGFGGGGGGGFGGGGGGGGGGGGGGGGGGGGGGGGGGGGGGGGGGGGGCGAFGGDGGGGG?CFFEGGEGFGFGGGGGGGGGGFGGGGGGGCFGGGGGGGGGGGGGGGGGGGGGGGGGGGGGGG@8:FFGG8FGGGDGGGGGGGGGG9FFGGGGGGGGGGG<7FF<CEGGGGFCEGGFFEB?9CEFFGGFGGEDFG:B@@/?CEFGDE>CG<GGGFGFCFEFDGGFFEEF?EGEFGFGGFFGGGGGGGGGFFGG:GFGFEF9FGFCGGGFGGGFGGGGFGGGECGFCGGGGGGGGGGGGGGFFCGGGGGGGFGFGGGGGGGFGGEF:@DFF7GGGGGGFECAFECFFGGGF:F7GGGGGGGGGGGGGGEFFFGGGGGGGGFGGGGGGGGGFGGFEC,GGGGGCCCCC
@QDCR 284
TAGGGAATCTTCGGCAATGGGGGCAACCCTGACCGAGCAACGCCGCGTGAGTGAAGAAGGTTTTCGGATCGTAAAGCTCTGTTGTAAGTCAAGAACGAGTGTGAGAGTGGAAAGTTCACACTGTGACGGTAGCTTACCAGAAAGGGACGGCTAACTACGTGCCAGCAGCCGCGGTAATACGTAGGTCCCGAGCGTTGTCCGGATTTATTGGGCGTAAAGCGAGCGCAGGCGGTTTGATAAGTCTGAAGTTAAAGGCTGTGGCTCAACCATAGTTCGCTTTGGAAACTGTCAAACTTGAGTGCAGAAGGGGAGAGTGGAATTCCATGTGTAGCGGTGAAATGCGTAGATATATGGAGGAACACCGGTGGCGAAAGCGGCTCTCTGGTCTGTAACTGACGCTGAGGCTCGAAAGCGTGGGGAGCGAACAGGATTAGATACCCT
+
FFGGGGFGGGGGGGDGGFFGGEGGGGGFGFGGGGGGGGDGGGGGGGG:CCFEFGGGGGGGGGFGGGGGGEFGGGGGGGGGFGGGGGGFGGGGGGGFC7FFFEFFGFGFGG?CFGGFFFFGGDG9<F,CFFGDGGGFFFG7FFFG7EFCCC5*>CCFFFFFGGGGFCCCFGE>FGCFB<:?=<FC;?C9FC@FEG:CE>?98CEEDF7F<9E>;EGCFEEA8CGDE8E5DC@9FF;=C>EGFGGG;CCGFA9ECFGF>8?GFFFCGFGGF?GGDGBFD?FFFGFFD9D87,AGGGGGGGECFECGGGGGGGEGECGFDGGFFGFFGFGFCDGGFCCGFGGGGGF9AF9FGF9GFECFGGGC@F7GEGGECGFC+DGGFFCC@GGGGGGFGGGGGGGGF@<GGGDGGGGGGGGEFGGGFCFCGGGGGFGGGGFGFEFGCCCCC
@QDCR 74378
TGAGGAATATTGGTCAATGGACGAGAGTCTGAACCAGCCAAGTAGCGTGCAGGATGACGGCCCTATTGGTTGTAAACTGCTTTTATAAGGGGATAAAGTGAGTCTCGTGAGGCTTTTTGCATGTACCTTATGAATAAGGACCGGCTAATTCCGTGCCAGCAGCCGCGGTAATACGGAAGGTCCGGGCGTTATCCGGATTTATTGGGTTTAAAGGGAGAGTAGGCCGGAGATTAAGCGTGTTGTGAAATGTAGACGCGCAACGTCTGCATTGCAGCGCAAACTGGTTTCCTTGAGTACGCACAAAGTGGGCGTAATTCGTGGTGTAGCGGTGAAATGCTTAGATATCACGAAGAACGCCGATTGCGAAGGCAGCTCACTAGAGCGCAACTGACGCTGAAGCTCGAAAGTGCGGGTATCGAACAGGATTAGAGACCCT
+
<CC,EE8EFFA<F<@FFGGGGGEEGG7FFFGGG@CF6@<EC@E9EFGGGE,EFEGGGAC7+C@,C,-,6,C,6<<FF9EFGGGFFGGGEDG+C:EFG,5<,C?E<,B+,9B,FBEAFF@<<9<ABCEFGEFF98EFE,AFCFGEC+C8?,=?=A6CF9,DFFGF:CGE:F7?BF?88BCEC1)EC:1=F7=FC7,/4CC,8#4C8B;CFGF:F<E:8*FCCC57GFEE+FC9<FC,C#EF;9GGG<?3;FCEGF8>#CEFC@ECC>:3$GFD@F<>>%EDF,FGF>A<E8A,=@7>B9EAE<?BFC++C7?<<GECCB+<A58+8CCF@FF,C?A8C,DE<,,EE<E=EE=,@86+>G@CF:FFB,EGGGFFGDFCDFFB6+7F<F<GGFFFDCDE<CF@C7FF;+F7GEFFFE@@,ECF9FCGGFFGFE-CCCCC
@QDCR 286
TAGGGAATCTTCCACGATGGACGCAAGTCTGATGGAGCAACGCCGCGTGAGTGAAGAAGGTTTTCGGATCGTAAAGCTCTGTTGTTGGTGAAGAAGGATAGAGGTAGTAACTGGCCTTTATTTGACGGTAATCAACCAGAAGGTCACGGCTAACTACGTGCCAGCAGCCTCGGTAATACGTAGGTGGCAAGCGTTGTCCGGATTTATTGGGCGTAAAGCGAGCGCAGGCGGAAAAATAAGTATAATGTGAAAGCCCGCGGCTTAACCGAGGAACTGCATCGGAAACTGTTTTTCTTGAGTGCAGAAGAGGAGAGTGGAATTCCATGTGTAGCGGTGAAATGCGTAGATATATGGAAGAACACCAGTGGCGAAGGCGGCTCTCTGGTCTGCAACTGATGCTGAGGCTCGAAAGCATGGGTAGCGAACAGGATTAGATACCCT
+
GGGGGGGGAFGFFGC::FGGGFFGGGCFDGGGGFDGGGGGGGGDGGGEGGGGGGDFFGGGGDFGGGGGFBFGGGGFGGGGGGCFGGGG@FGDGGEFGGFFF<?=FFG<FC9?AC,<EAFFFEEGCECFGFGGFGGGB7FFFGD3,&CFC@>EGFFFFGGGG7=C<8C>F'#>CCC6>CFFA8F<CFFF=F9?FF@CEC<FE8EF:>FCFGGEECFGGGGGEDDAEEG7:7?,@9FF;CBFG9CF=CGGGF?@>8F6#9FGGGBB7-=DCE>CC9B>3+8CE;<FFCAFFA,,FGGGGFF;,EC,,GF:DB,?,F<FFFC,,DCF=FDCGGGGGF5A,F:B+FGGGFA?9F9DGFDGGFECFGGGGGGGFGGGGDDGGFF8GGGGFAGFCGGGGGFDEGGGGGGE<FGGFDCFECGGGGEGECCGGGGGGGGGGFFDCCCCC
@QDCR 65689
TGAGGAATATTGGTCAATGGGCGAGAGCCTGAACCAGCCAAGTAGCGTGCAGGATGACGGCCCTATGGGTTGTAAACTGCTTTTATAAGGGAATAAAGTGAGTCTCGTGAGACTTTTTGCATGTACCTTATGAATAAGGACCGGCTAATTCCGTGCCAGCAGCCGCGGTAATACGGAAGGTCCGGGCGTTATCCGGATTTATTGGGTTTAAAGGGAGCGTAGGCCGGAGATTAAGCGTGTTGTGAAATGTAGACGCTCAACGTCTGCACTGCAGCGCGAACTGGTTTCCTTGAGTACGCACAAAGTGGGCGGAATTCGTGGTGTAGCCGTGAAATGCTTAGATATCACGAAGAACTCCGATTGCGAAGGCAGCTCACTGGAGCGCAACTGACGCTGAAGCTCGAAAGTGCGGGTATCGAACAGGATTAGATACCCT
+
FGFFGGGG@FGGCGGGGGFDFFGGGGGGGGGGGGGGGGGGGGGGGFGGGGGGGGGGGGGGGGGGGGG?CGEEGGG<FGDFGGGGAFGFGGGGGGFFFGGCEGGGGGDFGGGCGFGGGGCGGGGGGGGGGGGCFFGEGAFGGGGGGGGFFGGGGG7CFGGG?GGGF;FGFEG?GGCGDECEEGGGGGGDGGEGGGGGCECGGGGGFFFGGFEFGGGGDGFGGG>C@FGGGGGGEEFFGCCEGGGCGGGF@;GGGGGGGGGFEFFCFEGF?FFGDECGDFFEFGGGGED?DGGGGGFEGF<@9CDGGGFCF<GGFA+ECGGGF?GGGFCCGFFFE<EDFFAGGFFE8GGFCCGFC7>7@@GF7EGGGF9GGGFGFF@FGGGGGGFF,GEEGGEGF9GFFCCE6,GGGGFEGEGGGGGGGGGGGFGGGGGGFGFCCB9C
@QDCR 288
TAGGGAATCTTCCACAATGGACGCAAGTCTGATGGAGCAACGCCGCGTGAGTGAAGAAGGTTTTCGGATCGTAAAGCTCTGTTGTTGGTGAAGAAGGATAGAGGTAGTAACTGGCCTTTATTTGACGGTAATCAACCAGAAAGTCACGGCTAACTACGTGCCAGCAGCCGCGGTAATACGTAGGTGGCAAGCGTTGTCCGGATTTATTGGGCGTAAAGCGAGCGCAGGCGGAAAAATAAGTCTAATGTGAAAGCCCTCGGCTTAACCGAGGAACTGCATCGGAAACTGTTTTTCTTGAGTGCAGAAGAGGAGAGTGGAACTCCATGTGTAGCGGTGGAATGCGTAGATATATGGAAGAACACCAGTGGCGAAGGCGGCTCTCTGGTCTGCAACTGACGCTGAAGCTCGAAAGTGCGGGTATCGAACAGGATTAGATACCCT
+
FGGGGGGGGGGGGGGGGGGGGGGGGGGGGGGGGGGADG@EDFGGGGGEEGGFEGFGGGGGGGGGGGGGGGGGGGGGGFEGEE9FGFGG+DFGGGGDFF,CFFGGGFGGFFFGFEG@F,?FFBFGEFGGCFFDDGFFGGGCGGF<FFG7ECGGGFGGFEGGG7DGGGGGGGDGGGGF/F@CEGG@CF<E@BC;=GG5BFFGGEEFF5C+FFFGGGGGGGG=5CCE?EGGGGFC?F9F?CCEEGF>;G;3'F@AECGF6>BGGGGFFGCED0GGGCFGECGFBECDC,ABA,,,FGGGGFFGCEBGGGGDGF?<GGFGFCFGE?GGFGFC=8:7GGGFCGCE@GGGGGGGGGGFDGGFGFEECCGFF:FGGFGDGGGGFEFFGFE<C<9GFAGGGGGEFE6FEFGECC,F9F7DGFCFC7@E,@,FGGGFFCGFFEE<@CCCC
@QDCR 289
TGAGGAATATTGGTCAATGGACGAGAGTCTGAACCAGCCAAGTAGCGTGCAGGATGACGGCCCTATGGGTTGTAAACTGCTTTTATAGGGGAATAAAGTGAGTCTCGTGAGACTTTTTGCATGTACCTTATGAATAAGGACCGGCTAATTCCGTGCCAGCAGCCGCGGTAATACGGAAGGTCCGGGCGTTATCCGGATTTATTGGGTTTAAAGGGAGCGTAGGCCGGAGATTAAGCGTGTTGTGAAATGTAGACGCTCAACGTCTGCACTGCAGCGCGAACTGGTTTCCTTGAGTACGCACAAAGTGGGCGGAATTCGTGGTGTAGCGGTGAAATGCTTAGATATCACGAAGAACTCCGATTGCGAAGGCAGCTCACTGGAGCGCAACTGACGCTGAAGCTCGAAAGTGCGGGTATCGAACAGGATTAGATACCCT
+
FFGGGGGGGGGGGGGGGGGGGGGGGGGGGGGGGGGGGGGGGGDGGGGGGGGGGGGGGGGGGGGFGGGGGFGGGGGGGAFGGGGGGFGFGFGFCFGGGGGGGGGGGGGGGGGGGGGGGGFFGGGGGGFCFGGGGGGGGGGGGGGGGGGGGFGG?GFEGGGFGGG?FDGGGGGGFGGGGGGGGGGGGGDGFGGGGGG?FGGFFGGGGGFCFGGGGGEFGGEGGFGGGGG5GGGGFGGGCFGGGGFGGGG9C:C@CFEGCGGGFGGGGFGFGGGGFGGGEGGGGGGGGGGGGGFGFGGGGGGGGFFBGGEGGGGGFGGGFBGGGGGGGGGGGGGGGF<GGGGGGFGGGGGGGGGGGGGFDGGGGGGGGGGGGGGGGGGGGGGGF@CEEFFGGGGGGGGGGDGGGGGGGGGGGGGGGGGGEGGGGGGGGFGGGGGCCCCC
@QDCR 290
TAGGGAATCTTCCACAATGGACGCAAGTCTGATGGAGCAACGCCGCGTGAGTGAAGAAGGTCTTCGGATCGTAAGACTCTGTTGTTAGAGAGGAACACGAGTGAGAGTAACTGTTCATTCGATGACGGTATCTAACCAGCAAGTCACGGCTAACTACGTGCCAGCAGCCGCGGTAATACGTAGGTGGCAAGCGTTGTCCGGATTTATTGGGCGTAAAGGGAACGCAGGCGGTCTTTTAAGTCTGATGTGAAAGCCTTCGGCTTAACCGAAGAAGGGCATCGGAAACCGGGCGACTTGAGTGCAGAAGAGGACAGTGGAACTCCATGTGTAGCGGTGGAATGCGTAGATATATGGAAGAACACCAGTGGCGAAGGCGGCTCTCTGGTCTGCAACTGACGCTGAGGCTCGAAAGCATGGGTAGCGAACAGGATTAGATACCCT
+
FGGGGGGGGGGGGGGGGGGGGGGGGGGGGGGGGGGGGGGGGGGGGGGFGGGGGGGGGGGGGGGGGGGGGGGGGGGGGGGGGGGGGGGGGGGGGGGGGGGGGEGGGGGGGGGGGGGGFGGFGGGGGGGGGGGGGGGGGGGGGGGGGGGGGGGGGG8@GGGGGGGGGGGGGGGGGGGGGGGGGGGGGGGGGGGGGGGGGFGGGCGFCG1GGGGGGGGGFECGEGGGGEGGDGGG<GGGGCGGGGFGGGGFGFGGGGGGGGGGFGGGGGGGFAEGGGFGGGGGGGGGGGGEEGFFAFEGFDBGGEEF?9<FGGFCGGGGGGFGGF9GGGGGGGFCGGGGGGCGGGGGGGGFFFF9GGGGGGGGFGGGGGEEGFGGGGGGGGGGGGGGGGFGGGGGGGGGGGGGGGGGGGGGGGFGGGGGGGGGGGGGGGGGFGGGGGFGCCCCC
@QDCR 70528
TGAGGAATATTGGTCAATGGACGAGAGTCTGAACCAGCCAAGTAGCGTGCAGGATGACGGCCCTATGGGTTGTAAACTGCTTTTATAAGGGAATAAAGTGAGCATCGTGAGGCTTTTTGCATGTACCTTATGAATAAGGACCGGATAATTCCGTGCCAGCAGCCGCGGTAATACGGCAGGTCCGGGCGTTATCCGGATTTATTGGGTTTAAAGGGAGCGTAGGCCGGCGATTAAGCGTGTTGTGAAATGTAGACGCTCAACGTCTGCACTGCAGCGCGAACTGGTGTCCTTGAGTACGCACAAAGTGGGCGGAATTCGTGGTGTAGCGGTGAAATGCTGAGAGATCACGAAGAACTCCGATTGCGAAGGCAGCTCACTGGAGCGCAACTGTCGCTTAAGCTCGAAAGTGCGGGTATCGAACAGGATTAGATACCCT
+
;C,,,6CEFCFGGF,<EF,6EFCCFFGCC<FGGCC@FG8CE8FF,FG:FC@,,6CFFFEGG7FFFGG,E=,C:,C,CD,EFFGF,EF9,<FCC,=,CEA9?FF,EE+B?FEC7EECFF:C<@F9C?99F?FCEGGFEF=?,4@:F@FG9B68DGFG<D,3@B8:7+CE@E*@,>DF*CF*22>>CF@**4=C,<FG:7CF:C+<FC<:F,,,,?FCEGE*/*;++:***21AEGGGGG5:8***2:<79@9<<@8$:7>GGC8<=33<698CFD+39>?=D=FED=,8FD<?@@+@+,,7,7?CDGC@EFEEAB+C?FF?<<4:>7,<FCFFCAEB,E,FFC,,C<=7FEF9FCGGGGGDGFCCB,,,CCFCFGCF<CBC7@+C6<;+@8-B@FC,,DFF@CAFE@GC:7<CCGGGGGFFFCCEF@9<E6<@8,@-
@QDCR 54539
TGAGGAATATTGGTCAATGGACGAGAGTCTGAACCAGCCAAGTAGCGTGCAGGATGACGGCCCTATGGGTTGTAAACTGCTTTTATAAGGGAATAAAGTGAGTCTCGTGAGGCTTTTTGCATGTACCTTATGAATAAGGACCGGTTAATTCCGTGCCAGCAGCCGCGGTAATACGGAAGGTCCGGGCGTTATCCGGATTTATTGGGTTTAAAGGGAGCGTAGGCCGTAGATTAAGCGTGTTGTGAAATGTAGACGCTCAACGTCTGCACTGCAGCGCGAACTGGTTTCCTTGAGTACGCACAAAGTGGGCGGAATTCGTGGGGTAGCGGTGAAATGCTTAGATATCACGAAGAACTCCGATTGCGAAGGCAGCTCACTGGAGCGCAACTGACGCTGAAGCTCGAAAGTGCGGGTATCGAACAGGATTAGATACCCT
+
CCFGFEEGGGGGGGGGG9E@FFG@@@F<FGGGGGG@CGGGGFFACDGGDEFG,@FGFFFCFEGGGGFFDAFGGFFEFFGGGGGGGFGGFFF8C=<FFCA,<FFDFGC7,:BFFCFGGGGG@EAEFG,E9CEDFDFFFD<F,8@+@F7<F=FA<=+@E,=FGGC@FDGCG7C@,EFEGFF@@::CFG7A<C<<C==GFFFF<C1C<FGCFCFFBFF:B=<FE7EGGE#:;CEAFGGGGF.C@E@CFG??FCGFFCF:GGFG@8E@B9GF8CF#<E>@>FEGGGGFFFA,FFFGGGEF@,GFFA<A+GGGGFGFGG@>F7EBB<CCDFC,FEEC<,FC,FFGCFFGFC8FCFCFEEF7FDFCEBF7ECFFFFFFDGDGGEF7FGDGGEECEGGGGGGGEEFC,CFGE@F7EGGCGGFFCCEC,GGGFC<FGFFA@9CC
@QDCR 55118
TGAGGAATATTGGTCAATGGACGAGAGTCTGAACCAGCCAAGTAGCGTGCAGGATGACGGCCCTATGGGTTGTAAACTGCTTTTATAAGGGAATAAAGTGAGAGTCGTGACTCTTTTTGAATGTACCTTATGAATAAGGACCGGCTAATTCCGTGCAAGCAGCCGCGGTAATACGGAAGGTCCGGGCGTTATCCGTATTTATTGGGTTTAAAGGGAGCGTAGGCCGGAGATTAAGCGTGTTGTGAAATGTAGACGCTCAACGTCTGCACTGCATCGCGAACTGGTTTCCTTGAGTACGCACAAAGTGGGCGTAATTCGTGGTGTAGCGGTTAAATGCTTAGATATCACGAAGAACTCCGATTGCGAAAGCAGCTCACTGGAGCGCAACTGACGCTGAAGCTCGAAAGTGCGGGTATCGAACAGGATTAGATACCCT
+
<EFGA@E@CE<@EEEFE9@CFGGD:@+CCAF<FFF<@86CCE,<E,CBC:FFFC,A<CCEB++,CC<<FCFFG,CFF,5CC,,,CEFFC@C4EDABEE,,CFGF8?:+B,BF9FF,<?F+A9F,<@,C<ADAE@9FEGF<A<>+>+CFG@D:B@ED#CD7AE8,<55@4@CC,'8:BFG@#GD?BC>CFGC@,F@-1F?;27=7<B9<:><>;FG:C@GCEE5<@CCE<E:F>?:#,;FF@@,;@CF=>:7C@C<7BEFFECE>@,F@,>@>+7DDEFC,B=,EFFAGFCFB@+@+GECF?5C,=7EGCGC,DFEFC=B,?:++8CC,C:,CC?AC,?,GDGFBE7FGGFAFC=C:@D@,7EECGFC,GEF@9GFFEE@B@@7C,,,CF6-F<A,6,+CCCEFFFF7:@FFC@F<@FEAGFFFFFC@9FEEB<@BA
@QDCR 294
TGAGGAATATTGGTCAATGGACGAGAGTCTGAACCAGCCAAGTAGCGTGCAGGATGACGGCCCTATGGGTTGTAAACTGCTTTTATAAGGGAATAAAGTGAGCCTCGTGAGGCTTTTTGCATGTACCTTATGAATAAGGACCGGCTAATTCCGTGCCAGCAGCCGCGGTAATACGGAAGGTCCGGGCGTTATCCGGATTTACTGGGTTTAAAGGGAGCGTAGGCCGGAGATTAAGCGTGTTGTGAAATGTAGACGCTCAACGTCTGCACTGCAGCGCGAACTGGTTTCCTTGAGTACGCACAAAGTGGGCGGAATTCGTGGTGTAGCGGTGAAATGCTTAGATATCACGAAGAACTCCGATTGCGAAGGCAGCTCACTGGAGCGCAACTGACGCTGAAGCTCGAAAGTGCGGGTATCGAACAGGATTAGATACCCT
+
<FGGGGGGGGGGGAFGGGGGGGGGGGGGGGGGGGGGGGGGGGGGGGGGGGGGGGGGGGG:7FCFGFF8DF7F@FGGGCFGGGGDFDGGGFFEGGGGGFFEGFG@FGGFGGGGG<F<FCFGGGGGGGGF9FGGGGCFGCFGGGGGGGGGGFGGGGGGGFGGGGGGCEGG2FCFGCGGEGGGGFGGGGGGGGGGGGFG*E<C<DGGGGGFCFCFGFGGGGGFGGFCGGG<CEGC?DFDGFGFFGGGGE9GGGGFGG7E=7EGFFFGGFFFFGGGCE?GGGGFDD=FBCFCGGGECDGGGFFGFAFFGGGGGF9GGGF7GF?FGGGGGDFGFGGGFGGGGDGGGGFGGGGGGCCGGGGEGFC,F@GGGGGGGFFGGGGGGGGGGDGGGGGFEGGGGGGGGGGGGGGGGEGGGGGGGGGGGGGGGGGGGFGGDGGCCCCC
@QDCR 295
TAGGGAATCTTCCACAATGGGCGCAAGCCTGATGGAGCAACACCGCGTGAGTGAAGAAGGGTTTCGGCTCGTAAAACTCTGTTGTTGAGAAGAACGTGCGCGAGTGGAACTGTTCACGCAGTGACGGTTTTCAACCAGAAAGTCACGGCTAACTACGTTCCAGCAGACGCGGTAATACGTAGGTGGCAAGCGTTATCCGGATTTATTGGGCGTAAAGCGAGCGCAGGCGGTTGCTGAGGTCTGATGTGAAAGCCTGCGGCTTAACAGAAGAAGGGCATCGGAAACTGGGCGACTTGAGTGCAGAAGAGGACAGTGGAACTCCATGTGTAGCGGTGGAATGCGTAGATATATGGAAGAACACCAGTGGCGAAGGCGGCTGTCTGGTCTGAAACTGACGCTGAGGCGCGAAAGCATGGGTAGCGAACAGGATTAGATACCCT
+
FAE<FFGGFGGFFGGFGEFFFFF@FED8FGGGGFF@BEDFG<FGGEEGG@FGFGFGG@CE,CFFCFGEGC+FFGG,CFGG9EFCF=B<F8F<EFF=+D7+88+++:+,CFFCFG,B,3<++B3?<+>F+3+C,C,BC,5<<<>C<:+>**4,D;,:*,,,FE<-5.$55CCFCF825=>:><C,7A<88>4CA<*>,?87F+:C%,<EF<>E+>E<CCE@C/C8EEED>CD7<3:4<*F6FAFFDFGFCFD@@58+8AE9F9FC>:,CFDCFB,B@+7GFD?DB<+FC@+,E9F@FFFE;9<E9FCDFEC,?EFE<FEFFFCFBF9@7@>+GF<A,CBBEGE<GFECFF?,ECACEGGGGGFDC@7DFGGGFEEGE@8FGDGFDC@,C,CGGEEFFE,,FCC@+,FGGGFECEEFFEFGFFDGGFGGGFA@GGFGCCCC-
@QDCR 296
TAGGGAATCTTCCACAATGGACGCAAGTCTGATGGAGCAACGCCGCGTGAGTGAAGAAGGTCTTCGGATCGTAAAACTCTGTTGTTAGAGAAGAACACGAGTGAGAGTAACTGTTCATTCGATGACGGTATCTAACCAGCAAGTCACGGCTAACTACGGGCCAGCAGCCGCGGTAATACGTAGGTTGCAAGCGGTGTCCGGCTTTATTGGGCGGAAAGGGAACGCAGGCGGTCTTTGAAGTCTGATGTGAAAGCCTTCGGCTGAACCGGAGTAGTGCATTGGAAACGGGAAGACTTGAGTGCAGTAGAGGGGAGTGGAACTCCATGTGTAGCGGTGAAATGCGTAGATATATGGAAGAACACGAGTGGCGAAAGCGGCTCTCTGGTCTGTAACTGACGCTGAGGTTCGAAAGCGTGGGTAGCAAACAGGATTAGATACCCT
+
A,FCECFCFGCFEEGFGDFFGGG7FFG9F9FFDGFGGGGF<CFEGGGGDFGGFGCCFFCCCA?CGGGG,CCFFGFGG@FFGGGGEAB,5?FFGGFFEF@FC+BFFFFFGG,<F<C<E@<9FECEF9BFGG+A<FF<,B>3FFF<<FCFE++BC8,EFC+@BCFFGFFBGCF9E5>FFFFC?GGG9.<8FCE<C480#<8==2?4:<,FF<<EF::?:8CC82GG0C>F:EBD3F@<,,;DED,8,CGFEFE>E87DECCC@:+:>7CFFE,,59DA3<AGFDA,A@,B@9??8,FCGGFFA959,4@,?=,F<A<DFEAF@B<8F?GGGDGGE<FFA=77CFF9=EEF9ACE,E,FE8@C69,?GGGF@GFC@F@,<:F8FCGGGGGGGGGFEEGEGGGGFGGGGGECF@:CGGGFGGEFGGGAEFA9GF<GGFFF@CCCC
@QDCR 297
TAGGGAATCTTCCACAATGGGCGCAAGCCTGATGGAGCAACACCGCGTGAGTGAAGAAGGGTTTCGGCTCGTAAAGCTCTGTTGTTGAGAAGAACGTGCGTGAGAGTACCTGTTCACGCAGTGACGGTATCCAACCAGAAAGTCACGGCTAACTACGTGCCATGAGCCTCGGTAATACGTAGGTTGCAAGCGTTCTCCGGATTTATTGGGCGTAAAGCGAGCGCAGGCGGTTGCTTAGGTCTGATGTGAAAGCCTTCGGCTTAACCGAAGAAGTGCATCGGAAACCGGGCGACTTGAGTGCAGAAGAGGACAGTGGAACTCCATGTGTAGCGGTGGAATGCGTAGATATATGGAAGAACACCAGTGGCGAAGGCGGCTGTCTGGTCTGCAACTGACGCTGAGGCTCGAAAGCATGGGTAGCGAACAGGATTAGATACCCT
+
@FGGG@FFGGFFFAFFDDFFE<C7C:F8FFG<FFD,B,:EFE:FFGDFEFFGGCCFGC8A:FGGFCCDGCEGGC@CFGGFCCFCFFF@FFG8EFGGF++48:?=A,55,CBFFF?CFCFDGGF,D7B=D7FFFCFG+<C>=<FGCB7:FE+<<;,@3,,@F>,,,,78,35<*8>;,;:>,,>>,8::8,6C<C#/@C#=*;C@0<:(FC:CC*<<CC=*2/<?EFE:F>4E:>EF=@F@?F@;@7<3<@,:AFFEFF@>89CFF>F=C@DGCG2C7GG<;898:FFEC@FAEF,4,=9=9,B?DE;<FE=C?,BB<GFB,,=,E9>+=:7EDDEE?47C@FAF@<9DFC,??CFF:CCC8EC@7CC7@:CFCBFCGFFC,EEFF,@F,EE@@BB7GF8EC@7A<EBEECC,D@FGGFEF7FGEGFGGFFE@FF<@CCCC
@QDCR 298
TGAGGAATATTGGTCAATGGACGAGAGTCTGAACCAGCCAAGTAGCGTGCAGGATGACGGCCCTATGGGTTGTAAACTGCTTTTATAAGGGAATAAAGTGAGCCTCGTGAGGCTTTTTGCATGTACCTTATGAATAAGGACCGGCTAATTCCGTGCCAGCAGCCGCGGTAATACGGAAGGCCCGGGCGTTATCCGGATTTATTGGGTTTAAAGGGAGCGTAGGCCGGAGATTAAGCGTGTTGTGAAATGTAGATGCTCAACATCTGAACTGCAGCGCGAACTGGTTTCCTTGAGTACGCACAAAGTGGGCGGAATTCGTGGTGTAGCGGTTAAATGCTTAGATATCACGAAGAACTCCGATTGCGAAGGCAGCTCACTGGAGCGCAACTGACGCTGAAGCTCGAAAGTGCGGGTATCGAACAGGATTAGATACCCT
+
EFGGGGGGFGGGGFGGGGGGGGGGGGGFGGGGGGGGGGFGGGFFGG7FGGGFGGFGFDGGFFG?FFGGGGEFFGGGEFGGGGGGGGGGGGGFGFGGGGGGGGGGGGGGFGGGGGG?FGGFFGGGFF@EFGGGGGCFG<FFFFEEG7CFGGGGGGGFFGCDGGGFEGGGGGGGFG@FEGGGGAFFGGDGEGG>GGFE?C8C?:FGGGC?FDEFGGGFGG>ECCGGGGGGGGGGEFGGDGGFB@CEFFFFCGGF<FCGFFGG>FEFFFGGGFGCEEGGCADGDGGGGGD=C=GFGGGFFA,,<E=8CF7GDFFCFEFF7GGGGGGGF7CFC,,CFCGFFEF,GDF@EC,GGGGFGGGGGGGCGGGGFFDGFFFEGFCFGFGGEGGGGGGGGEGGGGGFE7GGGGGGGDGFGGFEGGGGGGGGGGEFGGGFGFECCCC<
@QDCR 299
TGAGGAATATTGGTCAATGGACGAGAGTCTGAACCAGCCAAGTAGCGTGCAGGATGACGGCCCTATGGGTTGTAAACTGCTTTTATAAGGGAATAAAGTGAGCCTCGTGAGGCTTTTTGCATGTACCTTATGAATAAGGACCGGCTAATTCCGTGCCAGCAGCCGCGGTAATACGGAAGGTCCGGGAGTTATCCGGATTTACTGGGTTTAAAGGGAGCGTAGGCCGGAGATTAAGCGTGTTGTGAAATGTAGACGCTCAACGTCTGAACTGCAGCGTGAACTGGTTTCCTTGAGTACGCAAAAAGTGGGCGGAATTCGTGGTGTAGCGGTGAAATGCTTAGATATCACGAAGAACTCCGATTGCGAAGGCAGCTCACTGGAGCGCAACTGACGCTGAAGCTCGAAAGTGCGGGTATCGAACAGGATTAGATACCCT
+
FGEFGGGGGGGGGGGGGGCGGGGGGGGFGGCGGGGGGGGGEGGGGGGGGGGGGGFGGGGFGGGGGGGFGGGG@GGGGCCGCGGGGGGGGGG,EEGFFGFGGGFFFGGGDGCFFGFGFDGGGGGGGGGFFGGCFGC,EFEEGGEDFE<>>GGGF2#7@'<FEFGFEEGGGGGGFG:@>FCCD<GGGG0GGFBF@GGGGBFC;CGGFF>;CGFGCEFGDEE+GGDFG>E8GC;GGCFC:/;C8=:GFGFEF<GFF7@@2<EG@5E<>@-GDFGF7CDC#FFF>BF@1A,,9F9FDFEF>54=,?E<??7FB:AF@FDGGGDA<,FGEECFGGB9GCGF@C,FEA,B6CECGF<FGF6,GGFDGGGGGGGGGGGFCC6GGGGF6+7GGGGCC;B>FDC,CGFCCCGGGFECGEFGF8GFGGGGGGFF<AGGGCGCCCCC
@QDCR 300
TAGGGAATCTTCCACAATGGACGCAAGTCTGATGGAGCAACGCCGCGTGAGTGAAGAAGGTCTTCGGATCGTAAAACTCTGTTGTTAGAGAAGAACACGAGTGAGAGTAACTGTTCATTCGATGACGGTATCTAACCAGCAAGTCACGGCTAACTACGTGCCAGCAGCCGCGGTAATACGTAGGTGGCAAGCGTTGTCCGGATTTATTGGGCGTAAAGGGAACGCAGGCGGTCTTTTAAGTCTGATGTGAAAGCCTTCGGCTTAACCGGAGTAGTGCATTGGAAACTGGAAGACTTGAGTGCAGAAGAGGAGAGTGGAACTCCATGTGTAGCGGTGAAATGCGTAGATATATGGAAGAACACCAGTGGCGAAAGCGGCTCTCTGGTCTGTAACTGACGCTGAGGTTCGAAAGCGTGGGTAGCAAACAGGATTAGATACCCT
+
@FGGGFFGGGGGGGGGGGGGGGGGGGGFGGGGGGGGGGGGGGGGGGGGEGGGGGGGGGGGFGGGGGGGDGGGGGGGFGGCGGGGGGFGGGGGGGGGGGGGD@F9EFGGGGGGGGGGGGGAFGGGGGGGGGGGGGGGGGGGGGGGGGGGGGCFFGGGGG:FFGGGGGFGGGGGGGGGGGGGGGFGGGGFFGGGGG>GGGGEGGGCAFGGGGGGGCFEGGGG=GGGGGGGGFG>CFGDFGGGGGGGFGGGGFGGGGFGEFGFDGGGGGGEGGFGGGGGGGGGGGGGGFF<=AAGG@CGGGGGGGCGDGGFGGGGDGGGGGGGGGFGGGGGGGF>GGGGGF@7GGGGFF9GGGGGFGGGGGGGGFGFDFDGGGF7CEGGGGGGGGGGGGGFGGGGGFGGGGFE<@GFGGGFFGGGGGGGGGGGGGFGDGGGGGGFFF@GCCCCC
@QDCR 301
TGAGGAATATTGGTCAATGGACGAGAGTCTGAACCAGCCAAGTAGCGTGCAGGATGACGGCCCTATGGGTTGTAAACTGCTTTTATAAGGGAATAAAGTGAGAGTCGTGACTCTTTTTGCATGTACCTTATGAATAAGGACCGGCTAATTCCGTGCCAGCAGCCGCGGTAATACGGAAGGTCCGGGCGTTATCCGGATTTATTGGGTTTAAAGGGAGCGTAGGCCGGAGATTAAGCGTGTTGTGAAATGTAGATGCTCAACATCTGAACTGCAGCGCGAACTGGTTTCCTTGAGTACGCACAAAGTGGGCGGAATTCGTGGTGTAGCGGTGAAATGCTTAGATATCACGAAGAACTCCGATTGCGAAGGCAGCTCACTGGAGCGCAACTGACGCTGAAGCTCGAAAGTGCGGGTATCGAACAGGATTAGATACCCT
+
FGGGGGGGGGGGGGGGGGGGGGGGGGGGGGGGGGGGGGGGGGGGGGGGGGGGGGGGGGGGFEGGGGGGGGDGGGGGGGGGGGGGGGGGGGGFGGGGGGGGGGGGGFEGGGGGGGGGGGGGGGGGGGGGGGGAFFGDFGGGGGCFFFEFA>GGG@GGGGGGDGGFGEGGGGGGGGFDEGGG?GGGGGEGGGGFGGGDFGGGDG=GGGGGGGGGGFGFGGGGGDCCCEGGG9FFGGEGGGGGFFFGGGFGFF<GGGFBEFCGFEFGFDGFBGGGFGDGGGGFDCFGGGGGGFCFFCGGGGGGFCA=EFDEGGGGGGEGFFGGGGGGGDDGGGFGFGGGGGEFFF?F?FGGGGGGFGEFCGGEGGGGGGGGGGGGGGGGGFGGF>EFCFFGGGGGGGGFGGGGGGGGGGGGGGGGGGGGGGGGGGGGGGGGGGFCCCCC
@QDCR 302
TGAGGAATATTGGTCAATGGACGAGAGTCTGAACCAGCCAAGTAGCGTGCAGGATGACGGCCCTATGGGTTGTAAACTGCTTTTATAAGGGAATAAAGTGAGTCTCGTGGGACTTTTTGCATGTACCTTATGAATAAGGACCGGCTAATTCCGTGCCAGCAGCCGCGGTAATACGGAAGGTCAGGGCGTTATCCGGATTTATTGGGTTTAAAGGGAGCGTAGGCCGGAGATTAAGCGTGTTGTGAAATGTAGACGCTCAACGTCTGCACTGCAGCGCGAACTGGTTTCCTTGAGTACGCACAAAGTGGGCGGAATTCGTGGTGTAGCGGTGAAAGGCTTAGATATCACGAAGAACTCCGATTGCGAAGGCAGCTCACTGGAGCGCAACTGACGCTGAAGCTCGAAAGTGCGGGTATCGAACAGGATTAGATACCCT
+
8CFBFFFGGCGG9<EFGGGGGG7@+CCFGGGGGGGGGGGGG8FGCGEGGGGGGGGCEFGG@FEGCFGFG8BFGGGGGGFGGGGGFGGGFGFFGGGFGGGCFGEFF9FGGGCEG8FFFFD9FGGGGGGGFFGGGGGFFGFGFGG7FDE>2G,-B9FEGFG@FGG&FECFCFC;GEF:CFFEFF#GFGGGCFFEFFGEFGDCF7CFFAC<@CGGGEGFGECEE7>CF5EEDCCEFFFDDGEB?A>5D<,9GFFC@C,8;::FFFCC9F*F@7GECCC@>FGD(CEFD,F<9FDC?GGF@F?CFF=CGGGEGGGFFECDEBFCGFGDGGGGGFGGF?,BC,ACE5,FC7EDGCCGGGGGGGFEFGEFGGCFFFEFFFFAGGGGEGGGGGFFCGDGFFFGFCGGGDGFCGGGGGGGGFA8GGGEGGGGGGGGGFFCCCCC
@QDCR 303
TGAGGAATATTGGTCAATGGACGAGAGTCTGAACCAGCCAAGTAGCGTGCAGGATGACGGCCCTATGGGTTGTAAACTGCTTTTATAAGGGAATAAAGTGAGAGTCGTGACTCTTTTTGCATGTACCTTATGAATAAGGACCGGCTAATTCCGTGCCAGCAGCCGCGGTAATACGGAAGGTCCGGGCGTTATCCGGATTTATTGGGTTTAAAGGGAGCGTAGGCCGGGGATTAAGCGTGTTGTGAAATGTAGACGCTCAACGTCTGCACTGCAGCGCGAACTGGTTTCCTTGAGTACGCACGAAGTGGGTGGAATTCGTGGTGTAGCGGTGAAATGCTTAGATATCACGAAGAACTCCGATTGCGAAGGCAGCTCACTGGAGCGCAACTGACGCTGAAGCTCGAAAGTGCGGGTATCGAACAGGATTAGATACCCT
+
C,C,CFGGFGGGG<ACFFGGGGGGGG>E9FFGG,-CBFEGGG9FGGDGGGCCGFGGFCEG:@EFE<EGGGFG:FEFGFGCGCFFGCEECEFFGCGF9EFGCFCF<FEGGGGFGGGAFFGFE9E<AF5CEGGFGGCFGGGGG?@:F77BFFCG>A6+FGG768B;FGGECFEEF9>*>5>:@:FCF/*+C@<,@5GC7FFFA8<?GGGGGGFFG/CF8C:8CFC80<C:GGEC?@>+9CEFDFE;;CE>F?CECCCCCBCEF=5<CFCG4:F9=<FB3)<CCEDC:CBBFBDCFFF?E:BFEFE<FD=:A,GFB9++:B:,FDFBEF,,FECE9GGDFC,;FFA<=,EFFFE9GF=@,FF7GGGGEACGF@FFEC6<,E+FC@:<AGFFFCF@,GFCFFDFF@9GFDFGCEGGFC,FGGGGFGFFAFE9E,@@8@8-
@QDCR 76456
TGAGGAATATTGGTCGATGGACGAGAGTCTGAACCAGCCAAGTAGCGTGCAGGATGACGGCCCTATGGGTTGTAAACTGCTTTTATAAGGGAATAAAGTGAGAGTCGTGACTCTTTTTGCATGTACCTTATGAATAAGGACCGGCTAATTCCGTGCCAGCAGCCGCGGTAATACGGAAGGTCCGGGCGTTATCCGGATTTATTGGGTTTAAAGGGAGCGTAGGCCGGAGATTAAGCGTGTTGTGAAATGTAGATGCTCAACATCTGAACTGCAGCGCGAACTGGTTTCCTTGAGTACGCACAAAGTGGGCGGAATTCGTGGTGTAGCGGTGAAATGCTTAGATACCACGAAGAACTCCGATTGCGAAGGCAGCTCACTGGAGCGCAACTGACGCTGAAGCTCGAAAGTGCGGGTATCGAACAGGATTAGATACCCT
+
GFFGF8FGGGGDFGG+@FEEGGGGEEGDFGGGGGGGDGGG8FFGGGGGGGGGGGGGFFGGFDFGGGGGGCGGGGGGFGGGGFF9EGGGGGGGGC<FGFGGDGG8,?4BFFGGGGGFGGGCGCGGAGFGFEFGGGGGGDG>EFGCFFGFG?AFGDFGGGGGFGG8C>FGF7FGEFGE)CFE>GGGDGFGGGGGGFCEFCF);FCFGFGG=FCFGGGDGEGCCEEGFGFEEGG>CEFDEGGEFFFCGGGGFEFCFFFF7<E:EFGGFEGGFGGGGGGG>+EFCGGGGGEFD8GGGGGGGDGFGFGFEC+GGGGFFGEGEGGFCGGGGGGGF?GGGFFGGFFFEEE@B<=DFFFFEFDEFGGEEFGGGFGGGGFEFF9CFGEGGF@@9DFBFCDGGGGGFEEGGEGGGGGGGGGGGGFGGGGGGGGFFAGGGGGCC8CC
@QDCR 305
TAGGGAATCTTCCACAATGGACGCAAGTCTGATGGAGCAACGCCGCGTGAGTGAAGAAGGTTTTCGGATCGAAAAGCTCTGTTGTTGGTGAAGAAGGATAGAGGTAGTAACTGGCCTTTATTTGACGGTAATCAACCAGAAAGTCACGGCTAACTACGTGCCAGCAGCCGCGGTAATACGTAGGTGGCAAGCGTTGTCCGGATTTATTGGGCGTAAAGCGAGCGCAGGCGGAAAAATAAGTCTAATGTGAAAGCCCTCGGCTTAACCGAGGAACTGCATCGGAAACTGTTTTTCTTGAGTGCAGAAGAGGAGAGTGGAACTCCATGTGTAGCGGGGGAATGCGTAGATATATGGAAGAACACCAGTGGCGAAGGCGGCTCTCTGGTCTGCGACTGACGCTGAGGCTCGAAAGCATGGGTAGCGAACAGGATTAGATACCCT
+
GGGGGGGGGGGGGGGGGGGGGGGGGGGGFGGGGGGGGGGGGGGGGGGGGGGFFGGGFFEGEGFGGGGCGGGGGGGGGGGGGGFGFGGG:FFGGGGCECFDFFFGFFEGGGGGFEBEGGGGGGGGGGCFGGGGGGGGGGGGGGGGGGGGGGGGGGGGFFGGGGG:FGGGGGGGGCGGGCFFGGGGGGGGGGGGGG>G:GGGCEG@:CF@GFGGGGFG<CFGCD>=EGGGGGGEGDGFFFGFFGGFDGGGGGGGFC<>:GGF<FGGFGGD9FCGFFGGGGCFFGCCGFD=,D>>AFEGGGGGGGCGF<<AGF88FFFGGFE?,E=FBFC7GEFGFC,E,EGGGDFF;FGGGF<FGGGGGGGGGGFGGGDEEGFEFC+GGF8FGGGGGGGGECAGGGGGGGFDGGGGGGGGGGGGFFEEGGGGGGFGGGGGFE9GGGGGCCCCC
@QDCR 64682
TGAGGAATATTGGTCAATGGACGAGAGTCTGAACCAGCCAAGTAGCGTGCAGGATGACGGCCCTATGGGTTGTAAACTGCTTTTATAAGGGAATAAAGTGAGAGTCGTGACTCTTTTTGCATGTACCTTATGAATAAGGACCGGCTAATTCCGTGCCAGCAGCCGCGGTAATACGGAAGGTCCGGGCGTTATCCGGATTTATTGGGTTTAAAGGTAGCGTAGGCCTGGGATTAAGCGTGTTGTTAAATGTAGAGTCTCAACATCTGAACTGCAGCGCGAACTGGTTTCCTTGAGTACGCACAAAGTGGGCGGAATTCGTGGTGTAGCGGTGAAATGCTTAGATATCACTAAGAACTCCGATTGCGAAGGAAGCTCACTGGAGCGCAACTGACGCTGAAGCTCGAAAGTGCGGGTATCGAACAGGATTAGATACCCT
+
FFGGGGFGFAFFFGGC<CCFEF:CCFGGFCFAEFGGGF<CFF,6FFGFGCCFEG@CGECG7CCDGFFEFGGEFEEG9FCFFFACDGGGGGGA@FEGGGGGGGGFA<>DC87<,CFFDC:,CAF<9,9AE<BDEFAEA<EEGFGG@CFGGGGCCD7CCG8FBFGGC=C<FFG;FGDCB813@::FFEGGGF<C@FECECC6?FCGFGD;+<FF:>#4=GGFEGC@F#>CCE;F>GFC@/0CEF@$FGF?F9F@:0.CFGFGGGFC?9FGGGFGFG@>A&E?DA>==@FBADE:++@+CCE@:,,GGFF?EFFEA<==4BD<A,FCEC=,EE<CE?B9FAFGFFFAE?@C,EEF@?GCCD:,B:CFEEC,C,<FCCFFCFCC+@@,<GEF@F@GGGGGGGCGGGGGGGC@+FF@F<@,GFE-GFFGFF<GGGFCC<AB
@QDCR 307
TAGGGAATCTTCCACAATGGGCGCAAGCCTGATGGAGCAACACCGCGTGAGTGAAGAAGGGTTTCGGCTCGTAAAGCTCTGTTGTTGGAGAAGAACGTGCGTGAGAGTAACTGTTCACGCAGTGACGGTATCCAACCAGAAAGTCACGGCTAACTACGTGCCAGCAGCCGCGGTAATACGTAGGTGGCAAGCGTTATCCGGATTTATTGGGCGTAAAGCGAGCGCAGGCGGTTGCTTAGGTCTGATGTGAAAGCCTTCGGCTTAACCGAAGAAGTGCATCGGAAACCGGGCGACTTGAGTGCAGAAGAGGACAGTGGAACTCCATGTGTAGCGGTGGAATGCGTAGATATATGGAAGAACACCAGTGGCGAAGGCGGCTGTCTGGTCTGCAACTGACGCTGAGGCTCGAAAGCATGGGTAGCGAACAGGATTAGATACCCT
+
GGGFGGGGGGGGGGGFGGGGGGGGGGGGGGGGGGGGGGGGGCGGGGGGGGGGGGGG<FGGGGGGGGDEGGGGGGGGGGGGGGGGGGGGGGGGGGGGGGGGGBFGGGF<FGGGGFGGGGGGGDGGGGGGGGGFGGGGGGDGGGGGGGGGGGGGGGGGGG?CFFFGGGGGGGGGGGGGGCFFGGGGGGGGEGGGGGGCFGGGGGGGGFFGGGGGGGGGGGGGFGEGGGGGGGGGGGF>CGGGGGGGFGGGGGGGGGGGGGFGEGGGFGGGFDGGGGFGAGGGGGGGGGECEC7GF@EFGGGFFGGGFEFCGGGFGGGFGGGFGFFFCGGGCEGGGGCGGGGFEFGFGGGFGFFGGGGGGGFGGGGGGGGGGGGGGGGGGGFGGGGGGGGGGGGGGGGGGGGCFGEF@GGGGGGGGGGGGGGGGGGGGFGGGGFGGGGGCCCCC
@QDCR 308
TGAGGAATATTGGTCAATGGACGAGAGTCTGAACCAGCCAAGTAGCGTGCAGGATGACGGCCCTATGGGTTGTAAACTGCTTTTATAAGGGAATAAAGTGAGTCTCGTGAGACTTTTTGCATGTACCTTATGAATAAGGACCGGCTAATTCTGTGCCAGCAGCCGCGGTAATACGGAAGGTCCGGGCGTTATCCGGATTTATTGGGTTTAAAGGGAGCGTAGGCCGGAGATTAAGCGTGTTGTGAAATGTAGACGCTCAACGTCTGCACTGCAGCGCGAACTGGTTTCCTTGAGTACGCACAAAGTGGGCGGAATTCGTGGTGTAGCGGTGAAATGCTTAGATATCACGAAGAACTCCGATTGCGAAGGCAGCTCACTGGAGCGCAACTGACGCTGGAGCTCGAAAGTGCGGGTATCGAACAGGATTAGATACCCT
+
GGF@FGGGGGGGGGGGGGGGGGGGGGGGGGGGGGGGFGGGGGGGGGGGGGGGGGGGGGGGGGGGGFGGGGGGEFGGGGGGGGGGGGGGGGGGGGGGGGFGGG9EFGGGGGGGGGFGFGGGGFGFGGGGFGGFGFFFGFGFG=GGGGGGAFG@G4GGGGGGGGGGGGGGGEE2GGCEGGEEGGFFGGGGG:F<GGFEGGDFF>FEFCGG72CFFGEGGEFEGGGGGGGGFCGGGGGGECEEGGFGCCGGGGGGGGGGGFGGCEGGFGFFGFFGFGFGGFD?GFGDCCFFGFGGFF:@EFFBFEA8FFCEGGGFGGFEGGFGGGGFCGCFGGGFFEEFFEEEE9,FFC?<FGGGGGEECCECFGGGGFGFEGGGGGGGGGGGGGEFCGGGEGGGGFGGGGGGFGGGGEGGGGGFGEGGGGGGGGFF9FFFFFGCCC@C
@QDCR 309
TGGGGAATATTGCACAATGGGGGAAACCCTGATGCAGCGACGCCGCGTGAGTGAAGAAGTATTTCGGTGTGTAAAGCTCTATCAGCAGGGAAGAAAATGACGGTACCTGACTAAGAAGCCCCGGCTAACTACGTGCCAGCAGCCGCGGTAATACGTAGGGGGCAAGCGTTATCCGGATTTATTGGGCGTAAAGGGAACGCAGGCGGTCTTTTAAGTCTGATGTGAAAGCCTTCGGCTTAACCGGAGTAGTGCATTGGAAACTGGAAGACTTGAGTGCAGAAGAGGAGAGTGGAACTCCATGTGTAGCGGTGAAATGCGTAGATATATGGAAGAACACCAGTGGCGAAAGCGGCTCTCTGGTCTGTAACTGACGCTGAGGTTCGAAAGCGTGGGTAGCAAACAGGATTAGATACCCT
+
GGFEGGGGGGGGGGGGGGGGGGGGGGGGGGGGGGGGGGGGGGGGGGGGGGGGFGGGGGGEFGGGGGGCECEGGFGGGGGGGFGGEGGGGGGG@FFGGGGGFGGGGGGFGGGGGGGGGEFGFGGGG>FFGGGGGGGGGG@GGGGGGGEEGGGGGGG>GGGGGGFGGGGGFGE>EFEGECCGGCGGGGGDEGGCEEEFCCEGGGGGCFDEGDGGGFDCGFGGGGGFGGGGGFGGFFEGCGGGGGGGGGGFFDGGGCFFGGFGFGGFFGFE:FGGGGFGAGGGGGGGFDF?99FCEB9FB,?AACGGGGGGGGGGF:,@7GFGGGGFGGGGGGFGGGGGGGGGGGGGGFF@GGGGGGGGGFGGGGGGGGGGGGGGGGFFFGGGGGGGGGGGGFGGGGGGGGGGGGGGGEFGFGGCCCCC
@QDCR 65074
TAGGGAATCTTCCACAATGGACGCAAGTCTGATGGAGCAACGCCGCGTGAGTGAAGAAGGTCTTCGGATCGTAAAGCTCTGTTGTTGGTGAAGTAGGATAGAGGTAGTAACTGGCCTTTATTTGACGGTAATCAACCAGAAAGTCACGGCTAACTACGTGCCAGCAGCCGCGGTAATACGTAGGTGGCAAGCGTTGTCCGGATTTATTGGGCGTAAAGCGAGCGCAGGCGGAAAAATAAGTCTAATGTGAAAGCCCTCGGCTTAACCGAGGAACTGCATCGGAAACTGTTTTTCTTGAGTGCAGAAGAGGAGAGTGGAACTCCATGTGTAGCGGGGGAATGCGTAGATATATGGAAGAACACCAGTGGCGAAGGCGGCTCTCTGGTCTGCAACTGACGCTGAGGCTCGAAAGCATGGGTAGCGAACAGGATTAGATACCCT
+
FGFGGGGGGGGGGGGGGAFGEGDFGGGAFFEGGGGGGGGGGGGGGGGGGGDFFEFFGGGGFGGGGGGGGGGGGG@DGGGGGGGGCCFG@FFGGGGGCG,CFEFG=FFGGGGGGGGFGG<EF<FGGGGGGGGDGGGGGGGGGGGGCFGGGGGGGGGGGGGFFGGGGGGGGG>?EGGGGC>GGGGGGF7FFGGGGG9GGGGEGECGDGGGEEFFGG>GGFGDD7EFDEEGGGGCGFFDGGGCFGGDGFFFDFGGGGGGFGFEEF>CCGGCEFGFGFFC<FFFGGGFA8,+,CECEEAA<8FFFCDFF<E<GE9FCGFCFEFDFF<C@FCF@C@C@,,,FF?7F=C,GGGGFFF<,CFAGGF<9GFGGDGFDEDGGGEF8EGE@EEFCCFC<99F:GEFGGGFECEEGDEA9FGGGGGGGGGGGGFF<GGGGGGGGGFE<CCCC
@QDCR 311
TAGGGAATCTTCCACAATGGACGCAAGTCTGATGGAGCAACGCCGCGTGAGTGAAGAAGGTTTTCGGATCGTAAAGCTCTGTTGTTGGTGAAGAAGGATAGAGGTAGTAACTGGCCTTTATTTGCCGGTAATCAACCAGAAAGTCACGGCTAACTACGTGCCAGCAGCCGCGGTAATACGTAGGTGGCAAGCGTTGTCCGGATTTATTGGGCGTAAAGCGAGCGCAGGCGGAAAAATAAGTCTAATGTGAAAGCCCTCGGCTTAACCGAGGAACTGCATCGGAAACTTTTTTTCTTGAGTGCAGAAGAGGAGAGTGGAACTCCATGTGTAGCGGTGGAATGCGTAGATATATGGAAGAACACCAGTGGCGAAGGCGGCTCTCTGGTCTGCAACTGACGCTGAGGCTCGAAAGCATGGGTAGCGAACAGGATTAGATACCCT
+
FGG,CEFGGGCAGGGGGGG8FGGGGGGGGFGGGGFGGGGGGCCFDEGFGGGFFGGDEGGGGGGGGGGGGGDFGGGC,CFFG,EFC8=@?BGGGGF?FGF<<CF?F?9FFFGGCF@B9ACFGGGD,?4>BFGCFFFGFCDGGGFG<GBFG?GGGGGDDCFGGC/??EEGC.7CGGG>GGGFFFFFFGG?;?FGF=EE7:FCDCEGCCGGGGGGEGDG;CE5;CEEEGGGDCEFFCCFCFGFGF?FCFEGGFGFGFCC6FEGFGGGF7FFBGGFFCGFEED<B*$GFF@+EE8FE?8,8EGFDFCGFEAA,F<GGFC,GEEBB,=FF<,C:FGC<C,@GFEGF@FF=CGGFEFEGGGCE:,FFCCGGCDGGGEFEGEGFFF<CGF@GGGGGGGF>GGGGGCE8FFEGDF9GAFGGGFFGGFCGGGGGFFFGGD<GFDFCCCCC
@QDCR 312
TGAGGAATATTGGTCAATGGACGAGAGTCTGAACCAGCCAAGTAGCGTGCAGGATGACGGCCCTATGGGCTGTAAACTGCTTTTATAAGGGAATAAAGTGAGTCTCGTGAGACTTTTTGCATGTACCTTATGAATAAGGACCGGCTAATTCCGTGCCAGCAGCCGCGGTAATACGGAAGGTCCGGGCGTTATCCGGATTTATTGGGTTTAAAGGGAGCGTAGGCCGGAGATTGAGCGTGTTGTGAAATGTAGACGCTCAACGTCTGCACTGCAGCGCGAACTGGTTTCCTTGAGTACGCACAAAGTGGGCGGAATTCGGGGTGTAGCGGTGAAATGCTTAGATATCACGAAGAACTCCGATTGCGAAGGCAGCTCACTGGAGCGCAACTGACGCTGAAGCTCGAAAGTGCGGGTATCGAACAGGATTAGATACCCT
+
FFAFGGGGGGGGGGGGGGF?EFEECGGFFCFGGFGGGGGG8E,EFFFFG,C,FGGG?F@FGGGFGGG?DEF7E,CE9EGDGGGGE,CC,CEEAFCFFGGGGD?DFG,AFCCCEF,?EGFEGGGGF<EFGGGG,@DCFC?FFGGEGCFBEFEFC?7CF,DFFF?CF@7:@FGGGFF5E/EFFGDGGEE@FEGGFCE:AEGFFFEFG2<C<GCEF7:8C38CGGEFCEDCD;E=G+C:G=E?GGGFGGGGE>EFFFDGGBFD@CD>EECF>=GDF>>D>>EGGFC,,3,,C3,5?GFBEFFCFE?,?+GF?,E9GGCB@++CFECEGGGFFFFF<FFB,,B=<,E=8EEGGGGFGF@C@CF@FCGGFEFC8FEGFGFEGGGGGGGGE<F:;DF7GGGGGEGFCGGFAGGGFGGF@,FGGGGGGGGFC,9GGFGCCCCC
@QDCR 313
TGAGGAATATTGGTCAATGGACGAGAGTCTGAACCAGCCAAGTAGCGTGCAGGATGACGGCCCTATGGGTTGTAAACTGCTTTTATAAGGGAATAAAGTGAGAGTCGTGACTCTTTTTGCATGTACCTTATGAATAAGGACCGGCTAATTCCGTGCCAGCAGCCGCGGTAATACGGAAGGTCCGGGCGTTATCCGGATTTATTGGGTTTAAAGGGAGCGTAGGCCGGAGATTAAGCGTGTTGTGAAATGTAGACGCTCAACGTCTGCACTGCAGCGCGAACTGGTTTCCTTTAGTACGCACAAAGTGGGCGGAATTCGTGGTGTAGCGGTGAAATGCTTAGATATCACGAAGAACTCCGATTGCGAAGGCAGCTCACTGGAGCGCAACTGACGCTGAAGCTCGAAAGTGCGGGTATCGAACAGGATTAGATACCCT
+
FGGGGGGGGGGGGGGGGGGGGGGGGGGGGGGGGGGGGGGGGGGGGGGGGGGFGGGGGGGGGGGGGGGGGGGGGGGGGGGGGGGGGGGGGGGGGGGGGGGGGGGGGGGGGGGGGGGGGGGGGGGGGGGGGGGGGGGGGGGGGGGGGGGGGGGGGGGGGGGFFGGGGGDGGCGGGGGDGFGGGGGGGGGGGGCFGGGECGGGGGGGGGFGGGGGGGGGGGGGGGGGGFGGGGGGGGGGGGGGGGGGFFGGAEEGGGGGFGGFCGGGGFGGGGGGGGGGGGGGGGFGGFGFAB5,EFGGGFGGGGGFGGGGGFGGGGGGGGGGGGGGGGGGGGGGGGGGGGGGGGGGGGFGGGGGGGGGGGGEGGGFGGGGGFGGGGGGGGGGEGGGGGGGGGGGGGGGFGGGGGGGGGGGGGGGGGGGGGGGGGGGGGGGGGFCCCCC
@QDCR 78737
TGAGGAATATTGGTCAATGGACGAGAGTCTGAACCAGCCAAGTAGCGTGCAGGATGACGGCCCTATGGGTTGTAAACTGCTTTTATAAGGGAATAAAGTGAGAGTCGTGACTCTTTTTACATGTACCTTATGAATAAGGACCGGCTAATTCCGTGCCAGCAGCCGCGGTAATACGGAAGGTCCGGGCGTTATCCGGATTTATTGGGCGTAAAGCGAGCGCAGGCGGTTGCTTAGGTCTGATGTGAAAGCCTTCGGCTTAACCGAAGAAGTGCATCGGAAACCGGGCGACTTGAGTGCAGAAGAGGACATTGGAACTCCATGTGTAGCGGTGGAATGCGTAGATATATGGAAGAACACCAGTGGCGAAGGCGGCTGTCTGGTCTGCAACTGACGCTGAGGCTCGAAAGCATGGGTAGCGAACAGGATTAGATACCCT
+
AEGGGGGGEGCFFFGFFGG@FGEEEGD,CAEGGGGGGGGGGGFEFEGGGDFFCC@CEFGGGC7FFG9EEFDGC,EFDFGGG9?FGGGFGG<=EGGFGGGGGGGAFE@<:EFGGGGGGGGGFCEGFGFCD?D,FDCFFFCEE7:4:7FDGD;F>-@>=ECFGDE8FG1AC7C?9?FC7FEGGGFGFF;C:<BFG@F.41CACFGGGGGGG>CF3,1F*=CEEGGGFFGGF>GGF?ECFFGC;CCFFF8D:;@CCCGEFGEFCGFFGEFGFE9CGFEEAFDC0EFGGBEA5B,8EFEF9GGCGCCDDBA<5,ECAGGGFGGFAFGGGGGGGFGFF@ECBFGGFGFFAF9<CC,?EC,EGFGGGGDGGGGGGGGGGGGGGGGGGGGGGFEGGFCBE8FE87@CFDGFA@8<8GGGDGEB7C<E9FFFCFDFFCE,C@C@
@QDCR 315
TGAGGAATATTGGTCAATGGACGAGAGTCTGAACCAGCCAAGTAGCGTGCAGGATGACGGCCCTATGGGTTGTAAACTGCTTTTATACGGGAATAAAGTGAGTCTCGTGAGGCTTTTTGCATGTACCTTATGAATAAGGACCGGCTAATTCCGTGCCAGCAGCCGCGGTAATACGGAAGGTCCGGGCGTTATCCGGATTTATTGGGTTTAAAGGGAGCGTAGGCCGGAGATTAAGCGTGTTGTGAAATGTAGACGCTCAACGTCTGCACTGCAGCGCGAACTGGTTTCCTTGAGTACACACAAAGTGGGCGGAATTCGTGGTGTAGCGGTGAAATGCTTAGATATCACGAAGAACTCCGATTGCGAAGGCAGCTCACTGGAGCGCAACTGACGCTGAAGCTCGAAAGTGCGGGTATCGAACAGGATTAGATACCCT
+
F@DGGGGGFGGF9CFGGGGGGGGGDGGGGGGGFD<FFGCFFGFFFGGGGGFGGGGGGGGG@F7F@EFGFG7FCFEGGGFCFFGE<<F,:B>FFGGGGAFF<CF,BFGFGGG8<<B89=FEFFF?FGFAFGGF,C?,CFDE@FGGGEGFCE=BD>6CFG-B,>;EC@FGCCFDCFC:<@GGGGFG>FF??<<C@CCE<FCFFFCGFCFEC#>>FFGGD>GGCGC6:?85F7GDEDC?(GGFGGGGFDA$FF7826ECGFE?FEC<>F,FFGGGDGGF><GFFGGF><D>E@FFEC,4A,,E<,C4B+:7GGGGGGEGFC<8GFGGGGGGGGGGGGGFE,GGFFFFDC6CGGGGEFC:CFEB@DGGGGFCFFFGFCAGGGGF@FCF9GGGGGGGGGGGGGGFCGGGGDF::CGGGGF<GFGGGGFGFC,GFGGCCCCC
@QDCR 316
TGAGGAATATTGGTCAATGGACGAGAGTCTGAACCAGCCAAGTAGCGTGCAGGATGACGGCCCTATGGGTTGTAAACTGCTTTTATAAGGGAATAAAGTGAGTCTCGTGAGGCTTTTTGCATGTACCTTATGAATAAGGACCGGCTAATTCCGTGCCAGCAGCCGCGGTAATACGGAAGGTCCGGGCGTTATCCGGATTTATTGGGTTTAAAGGGAGCGTAGGCCGGAGATTAAGCGTGTTGTGAAATGTAGACGCTCAACGTCTGCACTGCAGCGCGAACTGGTTTCCTTGAGTACGCACAAAGTGGGCGGAATTCGTGGTGTAGCGGTGAAATGCTTAGATATCACGAAGAACTCCGATTGCGAAGGCAGCTCACTGGAGCGCAACTGACGCTGAAGCTCGAAAGTGCGGGTATCGAACAGGATTAGATACCCT
+
GGGGGGGGGGGGGGGGGGGGGGGGEGGGGGGGGFGGGGFGGGDACFFGGGGGGEGGGFGGGGGGGGEGGGGG7FFGEFGGGGGFGFGGGGGGG?FFGCGGGGEABFFGGFDFGGGGGGGCFFGGGCGGGGDGGGFGGGGGGGGGGGGGGDDFGGFFGGGFG=FE=@GGGGE>FFFGEEGGGGDF@FFGGGGGGGFECE82?+GGGGGG7FCC<@G?DEFGEGGGGFFF<GFGDDFFDD;CFF;C@FFGGFEFCGECE>FGGCFGF<FGFGGCCFFG>AGGFEDGGGGGGFDGDB@GGFFF9FFF:B+EDEFC=E@F7FGGGGGGGEEGGGGGGGFCE,GGGGGGGGFGGGGGGGEGGGGGGGEFCAGFGGGGFFFGGGGGCGGFGGGGGGGGGGGGGGGGFCFGGGGGGDGGGGGGGFGGGGGGFDGCGGGCCCCC
@QDCR 317
TGAGGAATATTGGTCAATGGACGAGAGTCTGAACCAGCCAAGTAGCGTGCAGGATGACGGCCCTATGGGTTGTAAACTGCTTTTATAAGGGAATAAAGTGAGCCTCGTGAGGCTTTTTGCATGTACCTTATGAATAAGGACCGGCTAATTCCGTGCCAGCAGCCGCGGTAATACGGAAGGTCCGGGCGTTATCCGGATTTATTGGGTTTAAAGGGAGCGTAGGCCGGAGATTAAGCGTGTTGTGAAATGTAGATGCTCAACATCTGAACTGCAGCGCGAACTGGTTTCCTTGAGTACGCACAAGGTGGGCGAAATTCGTGGTGTAGCGGTGAAATGCTTAGATATCACGAAGAACTCCGATTGCGAAGGCAGCTCACTGGAGCGCAACTGACGCTGAAGCTCGAAAGTGCGGGTATCGAACAGGATTAGATACCCT
+
FGAFGGGGFGGG<CFGGGGGGGGGGGGGGGGGFGFGGGGGGG,EFGGGGGFGGGGGGGGGFG@GGGGCFFFGFFGGGGGCFGGGGG9CFFAFEEGFGGGGGGGG8EFFFFGGDGGC==CFGGGGGGGGGGGFFGGGGGG@8FDCEEDDGDFGCA8CFC89>>FDE7C<3DGFCFCC5CEFG:CGDG<E?C7GGE?E@GGFFGGGGGED@FGFFFFGDEECEGGFFFGEF@GGFCGEEGGGGGGGGGGFFEG9:7GCCCFFFCGFFG1GCGGGGGECDGGGGGGGF8CFGFGFGGGEGGFE,AA+F@=+CFGFFF@FCB+CGGGF::CGGGGGGGCGGGGGGGGGGFE<GGGGFF@,CGCBF7ECGGGGFC,FECC<FGFF6@EFAGGGGGDGGGGGGGGGFFGGGEF@7GGGGGGGGGGGGGGFAGGGGGGCCCCC
@QDCR 318
TGGGGAATATTGCACAATGGGCGCAAGCCTGATGCAGCGACGCCGCGTGCGGGATGACGGCCTTCGGGTTGTAAACCGCTTTTGATCGGGAGCAAGCCTTCGGGTGAGTGTACCTTTCGAATAAGCACCGGCTAACTACGTGCCAGCAGCCGCGGTAATACGTAGGGTGCAAGCGTTATCCGGAATTATTGGGCGTAAAGGGCTCGTAGGCGGTTCGTCGCGTCCGGTGTGAAAGTCCATCGCTTAACGGTGGATCTGCGCCGGGTACGGGCGGGCTGGAGTGCGGTAGGGGAGACTGGAATTCCCGGTGTAACGGTGGAATGTGTAGATATCGGGACGAACACCAATGGCGAAGGCAGGTCTCTGGGCCGTTACTGACGCTGAGGAGCGAAAGCGTGGGGAGCGAACAGGATTAGATACCCT
+
GGFEGGGGGGGGDFGGGFFGGGGGDEGGFGGGGGGGGGEGGG7FGGGGGGGGGGGGGGDGGGFG9DEGGGEGGGGFGEF@@<FFGG<DFGGGFFGF7>DAGFGGGGGGFFFFF,,@FFG7FFFFGC,3DB@FGEFGGGGGG>EFGGGGG@FCGGE<CF1<<FB9E<<C7>FFFGGCEGG8ACE;1F@CEFGFC<GGGGGG:::C6GGEC:,::CC>C?GE8C:CEGGFFCGCFFGFD@@F:CFFCGF-CGFEGF6@FFFEECC:GEC@4F>/7EDC>:GGF@C+FCGCGF?C,C,A<GEB,FFBEGGFCF?74+E5,GGDEGGFCGGF7:C:=:::@CC@FFDGGCGEEC<FDFC<DGFFDGEDGGGGGFEF@GEGFBF?EFFE:ECGGGGGGFCGGGGF<F:8EF<@9FF@GGGFGGCCCCC
@QDCR 319
TGAGGAATATTGGTCAATGGACGAGAGTCTGAACCAGCCAAGTAGCGTGCAGGGTGACGGCCCTATGGGTTGTAAACTGCTTTTATAAGGGAATAAAGTGAGAGTCGTGACTCTTTTTGCATGTACCTTATGAATAAGGACCGGCTAATTCCGTGCCAGCAGCCGCGGTAATACGGAAGGTCCGGGCGTTATCCGGATTTATTGGGTTTAAAGGGAGCGTAGGCCGGAGATTAAGCGTGTTGTGAAATGTAGGCGCTCAACGTTTGCACTGCAGCGCGAACTGGTTTCCTTGAGTACGCACAAAGTGGGCGGAATTCGTGGTGTAGCGGTGAAATGCTTAGATATCACGAAGAACTCCGATTGCGAAGGCAGCTCACTGGAGCGCAACTGACGCTGAAGCTCGAAAGTGCGGGTATCGAACAGGATTAGATACCCT
+
EFGGGGGGGGGGGGGGGGGGGGGGGGDFGGAFGGFFGGGGFGFFGGGGGGGGGDGGGCFGEGGGGGGGGFEGGGGGGGFGGGGGGGGFFFFCE@@FGGGGGGGGFEFDCGGFGDFAFGGGGC9EFGGGGGGGGGGGGGGGGGGCFEF8ECCGGGGGGGGGGGD8EE7E:CGFFBFDBBCCCCFF:CDEFGGGG@GEF?<;CBEFA9CCEDFGGFGFGGGEC>GGGGGGGAFCGGFGGGGGFCEECCGEFFGGGFDE87FGFG@#$CGG>C48>:@GCCDGDFA,CGGFEEGFF:?CF?8A,C,E=B7GFFCF<DF=B7GFFGGEFGGFFGE?EFFF9<,GGFE8FGGGDFGGGF7>GGGGGGGGGGGGGGECFF9GFGGGGGCFE9GGGGGEFAFFFGFEFDGGGCGGGGGGGFGGDGGGGEDE@GGGGGGC8CCC
@QDCR 320
TGAGGAATATTGGTCAATGGACGAGAGTCTGAACCAGCCAAGTAGCGTGCAGGATGACGGCCCTATGGGTTGTAAACTGCTTTTATAAGGGAATAAAGTGAGTCTCGTGAGGCTTTTTGCATGTACCTTATGAATAAGGACCGGCTAATTCCGTGCCAGCAGCCGCAGTAATACGGAAGGTCCGGGCGTTATCCGGATTTATTGGGTTTAAAGGGAGCGTAGGCCGGAGATTAAGCGTGTTGTGAAATGTAGACGCTCAACGTCTGCACTGCAGCGCGAACTGGTTTCCTTGAGTACGCACAAAGTGGGCGGAATTCGCGGTGTAGCGGTGGAATGCTTAGATATCACGAAGAACTCCGATTGCGAAGGCAGCTCACTGGAGCGCAACTGACGCTGAAGCTCGAAAGTGCGGGTATCGAACAGGATTAGATACCCT
+
GGFFGGFFGGGGGGGGGGGGGGGGGGGDFGGFGGGGGGGGGGFGCGGGGGGGGGGGGGGGGGGGGFGGGGGGGGGGGGGFGFGGGGGGGF8CFFGGGGGGGGAFGGFDGGGFGGFGGGGGGGGGGGGGGGGGGGGGFGGGGGGGG?GGGGGGG@GGGGGGGGGGGGGGGGF3FGGGCFGGFC@CGG?GGGEEFGEECFCFFGGGGG;G=CFFGGGGDEFCEBGFGGGEGGGGGGGGGGGEFGGGFGGGGFCGGGGGGFGGFECFGGGF?CGF:EEGGGFFFGGG3GGFF,GGFGGGGGGFGGGDGEGGGGGFGGGEGCGGGGGGGGGGGGFCGGGGGGFCGGGGFFGGGGGE@FC7BCFFGGGGGGGF?GGGGGGGGGGGGGDGFGCGGGGGGFFFGGGGGEGGFGGGGGGGGGGGGGGGGGGGGGGFGGGCCCCC
@QDCR 321
TAGGGAATCTTCCACAATGGACGCAAGTCTGATGGAGCAACGCCGCGTGAGTGAAGAAGGTCTTCGGATCGTAAAACTCTGTTGTTAGAGAAGAACACGAGTGAGAGTAACTGTTCATTCGATGACGGTATCTAACCAGCAAGTCACGGCTAACTACGTGCCAGCAGCCGCGGTAATACGTAGGTGGCAAGCGTTGTCCGGATTTATTGGGCGTAAAGGGAACGCAGGCGGTCTTTTAAGTCTGATGTGAAAGCCTTCGGCTTAACCGGAGTAGTGCATTGGAAACTGGAAGACTTGAGTGCAGAAGAGGAGAGTGGAACTCCATGTGTAGCGGTGAAATGCGTAGATATATGGAAGAACACCAGTGGCGAAAGCGGCTCTCTGGTCTGTAACTGACGCTGAGGTTCGAAAGCGTGGGTAGCAAACAGGATTAGATACCCT
+
GGGFGGGGGGGGGGGGGGGGGGGGFGGGGDFGGGGGFGGFGGGGGGGGGGGGGGGGGGGGGGGGGGGGGGGFFGGGGGGGGGGGGGGGGGGGGGGGGGG:FCEGGGGFGGGGGFGFFCFGGCFGGGGDGGGGGGGFFGGGGGGGG:GGGGGGGGGFGGGGGFFGGGGGGEGGGGGGGGGGGGGGGGGGGGGGGGGGGGGG<EGFFFFGGGGGFFGGGGGEGGEFFEGFDEGFGGGFGGFGGGGGGGGGGGG@FGGGGFGGGGGGGGEFFDDGFGFGFGGFFGGGGGCFGFFGGFFCGGGEFGGGGGGGGGGGFDCGGGGF@FFGGGGGGDGGGEDGGGGGGGFFDGGGGGGGGGGGGGGGGGFGGGGGDGGGGGGGGGGGGGGGGGGGGGGGGGGGGGDGGGGGGFCFGEGGGGGGGGGGGGGGGGGGFBGGGGGGCCCCC
@QDCR 322
TGAGGAATATTGGTCAATGGACGAGAGTCTGAACCAGCCAAGTAGCGTGCAGGATGACGGCCCTATGGGTTGTAAACTGCTTTTATAAGGGAATAAAGTGAGCCTCGTGAGGCTTTTTGCGTGTACCTTATGAATAAGGACCGGCTAATTCCGTGCCAGCAGCCGCGGTAATACGGAAGGTCCGGGCGCTATCCGGATTTATTGGGTTTAAAGGGAGCGTAGGCCGGAGATTAAGCGTGTTGTGAAATGTAGACGCTCAACGTCTGCACTGCAGCGCGAACTGGTTTCCTTGAGTACGCACAAAGTGGGCGGAATTCGTGGTGTAGCGGTGAAATGCTTAGATATCACGAAGAACTCCGATTGCGAAGGCAGCTCACTGGAGCGCAACTGACGCTGAAGCTCGAAAGTGCGGGTATCGAACAGGATTAGATACCCT
+
GGGFC@FFGGGGGGGGGGGGGFFFGEGGGGGGGGGGGFCCFFGGGGGGGGGGFGGGGEEDGFEGFEGGFFFEGFEGGGGGGGGGGGGEFGGCEFFFFFEGFFGGGGGGGGGGGGGGGGGGGGDFGGGDFGAEDFFFGFGDGGGGGGGGGGGGGGF>GGGGGGDEGGFFFFFFGFGGGGGGGFFEGG>CCEGEFGEC7F9<FGGGGGFGGGGGGGDFDEGGDEGGGFCEFCGGGGGFD5GGFGFEBGFGFGGGFGGGFFDF?EFGGFDFFGGGFC?DB>DGEDGDFF<<=<GFD:=:CA@AFE4,GC>EGGGGEEGGGECGGECFFC=CCFGFFDF8FEAGGGGGGFB,?GF?EECGF@GE@GFCFGGFFFEC@C,GGGGCCGGGFDGDGGGEFCC<FC:,:7GFFGFCC:GGGGGGEGGGFGFC6,;CECC8CCCC
@QDCR 323
TGGGGAATTTTGGACAATGGGGGCAACCCTGATCCAGCCATGCCGCGTGCAGGATGAAGGTCTTCGGATTGTAAACTGCTTTTGTCAGGGACGAAAAGGGATGCGATAACACCGTATTCCGCTGACGGTACCTGAAGAATAAGCACCGGCTAACTACGTGCCAGCAGCCGCGGTAATACGTAGGGTGCAAGCGTTAATCGGAATTACTGGGCGTAAAGCGTGCGCAGGCGGTTCTGTAAGATAGATGTGAAATCCCCGGGCTCAACCTGGGAATTGCATATATGACTGCAGGACTTGAGTTTGTCAGAGGAGGGTGGAATTCCACGTGTAGCAGTGAAATGCGTAGATATGTGGAAGAACACCGATGGCGAAGGCAGCCCTCTGGGACGTGACTGACGCTCATGCACGAAAGCGTGGGGAGCAAACAGGATTAGATACCCT
+
FGGGGGGGGGGGGGGGGGGGGGGGGGGGGGGGGGGGGGGGGGGGGGGGGGGGGGGGGGGGGGGGGGGCGGGGGGGGGGGGGGGGGGGGGGGGGGGGGGGGFGGGGGG+CFFDGGFGGGGGGGGGGGGGGGGGGGGGGGFGGGGGGGGGGGGGGGGGGGGGGGGGGGGGGGGGGFGGGGGGGGGGG>GGGGGGGGGGGGGGGGGGG?FGGGGGGGGGGGGGGDEEGGGGGGGGGGFEFGGGFFGGFGGGGGGGGGFGGFGGGGGGFGGCFFGGFGGGFFGGFFGGGGFB4EFFFFGGGDFF9GGFFGGGGGCGFGGGGGGGGGFGGGGFDE@GGGGGFGDGGFGFCGCGGGGGFCCGGFF7CCGGGGGGGGGGGGF<F7F@FAGGGGGGGFGGGGGGGGFFEGGGGFGGGGGEGGGGGGGGGGGGGGGGGFFGGGGGCCCCC
@QDCR 65789
TAGGGAATCTTCCACAATGGACGCAAGTCTGATGGAGCAACGCCGCGTGAGTGAAGAAGGTTTTCGGATCGTAAAGCTCTGTTGTTGGTGAAGAAGGATAGAGGTAGTAACTGGCCTTTATTTGACGGTAATCAACCAGAAAGTCACGGCTAACTACGTGCCAGCAGCCGCGGTAATACGTAGGTGGCAAGCGTTGTCCGGATTTATTGGGCGTAAAGCGAGCGCAGGCGGAAAAATAAGTCTAATGTGAAAGCCCTCGGCTTAACCGAGGAACTGCATCGGAAACTGTTTTTCTTGAGTGCAGAAGAGGAGAGTGGAACTCCATGTGTAGCGGTGGAATGCGTAGATATATGGAAGAACACCAGTGGCGAAGGCGGCTTTCTGGTCTGCAACTGACGCTGAGGCTCGAAAGCATGGGTAGCGAACAGGATTAGATACCCT
+
<FGAEGGGGGGGGGGG8FA@FGGGGGGFGGFGGGGGFGGGGGGGGGGGGGGEEFF9FGGGFEGGGGGE:FGGGFGGGGGGGGGGDGGG?7FGAEEEGGF9FGGFGDGGGG,FGGGGFGGGFEFFFDFGGDFF<FGGGDGFFGGA=CCCCG@FG8=F-9/CEFGGGGGGGGEGGDFGCFGFEGGGCFFGGGGDDECE@FDG?ED<:FFFGFGGGFGGGGFGECEGGGGGGGGGGGFFFFGG2::7D,CGGFGGGGGGEGGGGGFCFFGGGGECGFGGGFCDGGGGGGF=A,GGGGFFFEFEC,GCCF<?FCGFGFCE9GGGGGGGGFGGEEGC?GGFFEFF7?FFGFGFGCGGGF9EFCFDCEFGFF7GGGCGFCC@FEGGGEGGFEGGGFFEGGGGGCFEGAFGGGGFCAFGGGGGGFEBGF9GGFACFFDFFEFFCCCCC
@QDCR 325
TAGGGAATCTTCCACAATGGACGCAAGTCTGATGGAGCAACGCCGCGTGAGTGAAGAAGGTTTTCGGATCGTAAAGCTCTGTTGTTGGTGAAGAAGGATAGAGGTAGTAACTGGCCTTTATTTGACGGTATCCAACCAGAAAGTCACGGCTAACTACGTGCCAGCAGCCGCGGTAATACGTAGGTGGCAAGCGTTATCCGGATTTATTGGGCGTAAAGCGAGCGCAGGCGGTTGGTTAGGTCTGATGTGAAAGCCTTCGGCTTAACCGAAGAAGTGCATCGGAAACCGGGCGACTTGAGTGCAGAAGAGGACAGTGGAACTCCATGTGTAGCGGTGGAATGCGTAGATATATGGAAGAACACCAGTGGCGAAGGCGGCTGTCTGGTCTGCAACTGACGCTGAGGCTCGAAAGCATGGGTAGCGAACAGGATTAGATACCCT
+
FGGGGGGGGGFGGGGGGGGGGGGGGEG<EGGGFGGGEFFGGC@CFGEGFGGFFGGGGGGFFEFFGEFEFCFGGGGGGGGGGFGGF@CGBFGGGGGGGGGGGGGGGGGFGFFFGE@F9<?,,,BFGGGGGFGFFGGGDGAAFGGDFF9FEG7FFG9>FEFGGCFGGGGGGGGGGCGGGGGGGG0CFFFGGGGGGCEC3FGFEDBFFF1ECGFCE@CGGGGECE5CCGECGFG;>8#CFFFG@FFGFGGFGGGGGCFFGFGGBCGGFF<:C98EFGFFAAECC,CEGFGFEE@B?<E,?9F;GE9FGGGGFCEBEDCFC<@GGGFFCFGEGGGEFFEEE?DEEGGGEGFCF9AC,99DGFFEE@8FFF@7GFC>GGGGGFGGFFF8GGGGGGGFCFGGFFCC,FFGGFEGFF9?ECFFFGGGGGGGGGGGGGGFAFFFACCCC
@QDCR 326
TGGGGAATTTTGGACAATGGGGGCAACCCTGATCCAGCCATGCCGCGTGCAGGATGAAGGTCTTCGGATTGTAAACTGCTTTTGTCAGGGACGAAAAGGGATGCGATAACACCGCATTCCGCTGACGGTACCTGAAGAATAAGCACCGGCTAGCTACGTGCCAGCAGCCGCGGTAATACGTAGGGTGCAAGCGTTAATCGGAATTACTGGGCGTAAAGCGTGCGCAGGCGGTTCTGTAAGATAGATGTGAAATCCCCGGGCTCAACCTGGGAATTGCATATATGACTGGAGGACTTGAGTTTGTCAGAGGAGGGTGGAATTCCACGTGTAGCAGTGAAATGCGGAGATATGTGGAAGAACACCGAAGGCGAAGGCAGCCCTCTGGGACATGACTGACGCTCATGCACGAAAGCGTGGGGAGCAAACAGGATTAGATACCCT
+
GEFGGGGGGGGGGGGGGGGGGGGGGGGGGGGGGGGGGGGGGGGGGGGGGGGGGGGGGGGGGGGGGGGGGGGFGGGGGGGGGGGGGGGGGGGGFGGGGGGGGDGGGGGG?BFGFEGGGDFGGGGGGGGGGGGGFCGGGGGGGGGGGGGGGGGGG>CFGFGGGGGG@GGGGD8GGGGGGGGGGGGGG>GGGGF;E1GGGGFCECGGGC<CCFGGGFGG:FFECDEGGCGGDEGGGEEFFGFFCCCFFGGGGFFFGGGGGFFGGGFFGGGGFFGGFG@B<>DFF@FGGA,B,;EAGCFFGGFB=,ACFGFGGGDGFF9EFFE<@F8FFGGGGGGGFF9FGGGGGFC,9GF9FGGGGGFGGGFCF@7FB:CF7FGGFGGGF,C,FCEDGGE,GF9GGGGGEGFFAGGFCGGGGGC>GGGGGGGGGGGGGGGGGFAFFGGGCCC<B
@QDCR 327
TAGGGAATCTTCGGCAATGGGGGCAACCCTGACCGAGCAACGCCGCGTGAGTGAAGAAGGTTTTCGGATCGTAAAGCTCTGTTGTAAGAGAAGAACGAGTGTGAGAGTGGAAAGTTCACACTGTGACGGTAACTTACCAGAAAGGGACGGCTAACTACGTGCCAGCAGCCGCGGTAATACGTAGGTCCCGAGCGTTATCCGGATTTATTGGGCGGAAAGCGAGCGCAGGCGGTTAGATAAGTCTGAAGTTAAAGGCTGTGGCTTAACCATAGTACGCTTTTGAAACTGTTTAACTTGAGTGCAGAAGGGGAGAGTGGAATTCCATGTGTAGCGGTGAAATGCGTAGATATATGGAGGAACACCGGTGGCGAAAGCGGCTCTCTGGTCTGTAACTGACGCTGAGGCTCGAAAGCGTGGGGAGCGAACAGGATTAGATACCCT
+
GGGEEEFCGGDGEGGFGDGF8CGGEGFGGFFECFGDFGEGGGCEEBF>F,BFFCCFCCFGD,CFF7F+?BEGGGFAFGGAEEGG<@FFG9=AEEFFGGGEFGGGC9=FFGFGGGGGGFGGGFFDDF<BFGGGGGGGG8<<FF7FFGFFGGG@>8,@FGCF,61<,>:CFGG7@*==8CFFG:<:7,5::FEEGG;CFF:>CE+<CCB<:8EG<+#<@31C>1C8;#*:CEGGF>@;@3=<7,GFC;<GFGFFCFD;CGFFFCDCGG<FC6DB7F==8?653<<1FFAGECGGGDGGFGFEFFEFADEGFB?FFFGFEEEA,DGGDFFF>CEGF9GCGCCDGDGFE@5F<,GFDF<C,EB+>7GFFFCDFFGEECFEF>FFFCFEGGGFECGGGCGEEGFEC<F:,FGE<CEGGEGEGGGGGGGGGFAFGGGGFGFFACCCC
@QDCR 328
TGGGGAATTTTGGACAATGGGGGCAGCCCTGATCCAGCCATGCCGCGTGCAGGATGAAGGTCTTCGGATTGTAAACTGCTTTTGTCAGGGACGAAAAGGGATGCGATAACACCGCATTCCGCTGACGGTACCTGAAGAATAAGCACCGGCTAACTACGTGCCAGCAGCCGCGGTAATACGTAGGGGGCAAGCGTTAATCGGAATTACTGGGCGTAAAGCGTGCGTAGGCGGTTCTGTAAGATAGATGTGAAATCCCCGGGCTCAACCTGGGAATTGCAGATACGACTGCAGGACTGGAGTTTGTCAGAGGAGGGTGGAATTTCACGTGTAGCAGTGAAATGCGTAGATATGAGGAAGAACACCGATGGCGAAGGCAGCCGTCTGGAAAATGGCTGACGCTCATGCACGAAAGCGTGGGGAGCAAACAGGATTAGATACCCT
+
<FFFGEGGFGGGCGGFGDF?@FGGG7BFFFFGGGGGGGGGFA?FCEGGGGFFGDFFFCGGCCGGG@F@7:CFGECFFFGGGGEEF,FFGGF7CFG7=,F:F<FGGGDEGGG@+=CFE7FF,CBFC<CB>>+@<><FGFGGGFDF9FCEGGEGGDFCFCGFG:;<FCFC,CCG><FFGGGGGGCFE*=CB:588**:2<<9>CEGC=:@;AC;518<?<C8;E85+:FCDFF@/;9>;@?3)3,7@882FE/CG?0>;>#EE:FCFFG=C9D=*C?<,%':;C7:5,,,,,><<<:,5,<94,,,EFFA?B++EGFAFGFCB,EF7<9GFE99CEEEAEGF@,,ECBGCEE9,F9FDF?8,8-BGCCF@,@,CC77F@B8,99FC,,C,F@6,,7GGGGGGEFDCFE@FGGE@@F<B,,FC9FGFFC,FGE<FAEE;6@8CA
@QDCR 73522
TGAGGAATATTGGTCAATGGACGAGAGTCTGAACCAGCCAAGTAGCGTGCAGGATGACGGCCCTATGGGTTGTAAACTGATTTTATAAGGGAATAGAGTGAGCCTAGTGAGGCTTTTTGCATGTACATTATGAATAAGGACCGGCTAATTCCGTGACAGCAGCCGCGGTAATACTGAAGGTACGGGCGTTATCCGGATTTATTGGGTTTAAAGGGAGCGTAGGCCGGAGATTAAGCGTTTTGTTAAATGTATACGCTCAACGTCTGCACTGCAGCGCGAACTGGTTTCCTTGAGTACGCACAAAGTGGGCGGAATTCGTGGTGTGGCGGTGAAATGCTTAGATATCACGAAGAACTCCGATTGCGAAGGCAGCTCACTGGAGCGCAACTGACGCTGAAGCTCGAAAGTGCGGGTATCGAACAGGATTAGATACCCT
+
EFFFEGD<CF9EE,EEF<FGFGFE:F7ECEFF9EEEG8,EEFCCC<EGG7F9FCEAF9:F:@F@GGG,,CB>,<<ECEFDFAFCF<EEA9FF?FF,?<E<FE,4,,BCFGGGFD,?BF7FGC9A59,<?BFGGGGDEE,,8B7C:+B<AD,CF=>+CA93>,>DBEE@@CEGFC,@@FFGG,@C<FF7*=CBCFC8=:C<,;>:9FFG:@FCGF=4=E8<:BEFCC9-C@@E:GC:BC,D>*2*,%2,AFF#F=GGFCFGCDC<FCFC,?3&<@0F>1<C:GFGCFA,,FFGGGGGGFFE<AF=@:C?+,FFB:+FCD7BC,?=8F=F?5?CCFFEFGF9CEC8FC6FFEEC,CE@@C<7GFC<B,9FFEC<CC,GFFGFECFCC<,EEGGFE<GF8+@@,FE<A::@7+CGCFCE7CFAGFGFFEGFGFCCCCCC
@QDCR 330
TAGGGAATCTTCCACAATGGGCGCAAGCCTGATGGAGCAACACCGCGTGAGTGAAGAAGGGTTTCGGCTCGTAAAGCTCTGTTGTTGGAGAAGAACGTGCGTGAGAGTAACTGTTCACGCAGTGACGGTATCCAACCAGAAAGTCACGGCTAACTACGTGCCAGCAGCCGCGGTAATACGTAGGTGGCAAGCGTTATCCGGATTTATTGGGCGTAAAGCGAGCGCAGGCGGTTGCTTAGGTCTGATGTGAAAGCCTTCGGCTTAACCGAAGAAGTGCATCGGAAACCGGGCGACTTGAGGGCAGAAGAGGGTAGTGGAACTCCATGTGTAGCGGTGGAATGCGTAGATATATGGAAGAACACCAGTGGCGAAGGCGGCTACCTGGTCTGCAACTGACGCTGAGACTCGAAAGCATGGGTAGCGAACAGGATTAGATACCCT
+
GGGFGDFGGGGGGGGGGGGGGGGGGGGGGGGGGGGGGGGGGFEGGGGGGGGFFGGCGGGFDGGGGGGCGGFGGGGGGGGGGGGGGGGGGGGGFFFGGGGGGFGGGGGGGGGGGAEFDGGGGGGGGGGGGGFDCGGGGGFDFGCDFCGGGGGGGCFCGGF8CGGFGGGG:FEGGG*=CCCF9::FCFFGFGGEGECC:FEEGGB8FFGFC9FCE;GGFGCEGG58EGGDE5>&?8;FD>FF9;CCFGGGF@8FGGGGFFFGGGEGGFEGGDFGGFFFFF?EFGGGF7GF@EEF<9FGD=B,,9GGGGGGGGFE<ADFCF?<F<CCFF9GGE=7FEFGGFDGCFGGGGGGGGGFGGGGGGF8GGGGGGGG?GGGGGGGGGGGDFF<FD@FGAGGGGGGGGGGGGFE8FGGGGGGGFGGGGGDGEGGGGGGGGGGGGFGCCCCC
@QDCR 52500
TGAGGAATATTGGTCAATGGACGAGAGTCTGAACCAGCCAAGTAGCGTGCAGGATGACGGCCCTATGGGTTGTAAACTGCTTTTATAAGGGAATAAAGTGAGTCTCGTGAGACTTTTTGCATGTACCTTATGAATAAGGACCGGCTAATTCCGTGCCAGCAGCCGCGGTAATACGGAAGGTCCGGGCGTTATCCGGATTTATTGGGTTTAAAGGGAGCGTAGGCCGGAGATTAAGCGTGTTGTGAAATGTAGACGCTCAACGTCTGCACTGCAGCGCGAACTGGTTTCCTTGAGTACGCACAAAGTGGGCGGAATTCGTGGTGTAGCGGTGAAATGCTTAGATATCAAGAAGAACTCCGATTGCGAAGGCAGCTCACTGGAGCGCAACTGACGCTGAAGCTCGAAAGTGCGGGTATCGAACAGGATTAGATACCCT
+
GGFGGGGGGGGFGGGFGGGGGGGF:FGGGGGGGGGGGGFGDG<EFFGGGFFAFGCFGFGE+8@F@,CCEE?CGGGFGC<E?FF9EEC,CEFGF,CAFGGFG@?<9CEDFGGCFFFEFGGGFGCGGGGGFGF9FGGGGGGGF>FC6B:DA5,CD<=FFFGG9DC8C+CAFCB9C:FC8FFE9GGEGGGGG@FFCC@C=>,8:CFGFGG<;:?CGDGCCCF/CG69<E<7FFCFGCCFG>GFFFFFFCD?CCFE:<FG>5EGGE@(F@3GCGFCF@F@4-GFEFFGFEFDGDFFDGFFF<EC,,?EGF=+F<GEGGFFCF@<GFGGEF7GGFC,CGGDGFGFGGGEC,9,GGGGGGEFFFC,FCGGGFEEGFFF<,FFGFDGCC7DAFEEGFF7GGDACFBC6DGGGF@FCEGGEFE<GGGGGGGGEFAEFGDCCCCC
@QDCR 332
TGAGGAATATTGGTCAATGGACGAGAGTCTGAACCAGCCAAGTAGCGTGCAGGATGACGGCCCTATGGGTTGTAAACTGCTTTTATAAGGGAATAAAGTGAGTCTCGTGAGGCTTTTTGCATGTACCTTATGAATAAGGACCGACTAATTACGTGCCAGCAGCCGCGGTAATTAGGCAGGTCCGGGCGTTATCCGGATTTATTGGGTTTAAAGGGAGCGTAGGCCTGAGATTAAGCGTGTTGTGAAATGTAGAAGCTCAACGTCTGCACTGCAGCGCGAACTGGTTTCCTTGAGTACGCACAAAGTGGGCGGAATTCGTGGTGTAGCGGTGAAATGCTTAGATATCACGAAGAACTCCGATTGCGAAGGCAGCTCACTGGAGCGCAACTGACGCTGAAGCTCGAAAGTGCGGGTATCGAACAGGATTAGATACCCT
+
FFFGGFCFG9ECDGGGGGCECCCGGGD8<,FFGGGGFC@FCGGGAEGFFEFG8CF?FGFFFGGGGGGG==CCFFF<,,?CEF9EFGGEADE8B,CBF?AFF9FEFFADFGGGGGGF9FGCFF,CB9ADFGFGGGGAFF,AEEE@EEGDGG,C<8@FFD<7FEGFFEGG7*>F,,77,7*GGDD?><9:FFGFC;F).FC>BCGGG=C<B:CCCCDFE0;:FFF<@#41C;FEEEE9=?FG;@,7@FFFG+0C>#5,#19@68@CFAFC>@F+:@F>B>GEEA6>F,DB,FCCE7@+@,,8,59GEGGEC8E9<FF@+++:=AC7EC?,GECFGGGGFC<9GGGGGGGGGGC?8FGF@?F:FFEFF9E@E8EC@C,<,C@,+F6C9CC7F@;@9FFGGGC?GGGGGGGFCCGFCC,8GFCEGFFFFEDA@<C8A,68
@QDCR 57298
TGAGGAATATTGGTCAATGGGCGAGAGCCTGAACCAGCCAAGTAGCGTGCAGGATGACGGCCCTATGGGTTGTAAACTGCTTTTATAAGGGAATAAAGTGAGTCTCGTGAGACTTTTTGCATGTACCTTATGAATAAGGACCAGCTAATTCCGTGCCAGCAGCCGCGGTAATACGGAAGGTCCGGGCGTTATCCGGATTTCTTGGGTTTAAAGGGAGCGTAGGCCGGAGATTAAGCTTGTTGTGAAATGTAGACGCTCAACGTCTGCACTGCAGCGCGAACTGGTTTCCTTGAGTACGCACAAAGTGGGCGGAATTCGTGGTGTAGCGGTGAAATGCTTAGATATCACGAAGAACTCCGATTGCGAAGGCAGCTCACTGGAGCGCAACTGACGCTGAAGCTCGAAAGTGCGGGTATCGAACAGGATTAGATACCCT
+
CFFF8DFGGGAECFEEGGG8@CCGEGGGGGGGGGFFCFGGFFFEAFFFGGFGFGGGFFGG@GG@GD9DFFF+899FGGA<EFGFGFGFGGF?FGFAFFFGGGGGGGGGGFCFFEEFFGC@FGGGGG<EEGGGGGGGGFFCFF+AB@FG9;B9D,>FFF<DFGG$>>7FGGEGGACE8;F@=CEGGE7F<FE-GGGGG?C9(C<<C=GGFFEC?CG8E:@BB<BFF?9EGCC@C1C,#:10C>>/9CC6GC>83GGFFEEF+D@:@FFCFF<9FGFD8D<CGGGGGGFDFDC?+B?+EEEF?<5,C7GGGCFEB==+DGGGGGF7CGGGFGFGFDCFEFFEFCB?GFGFCDFEC=@6-FEFC:CCC,EFGGFEEAE<C8F@7GC9C<<7FF@GEFGFEFC8CEFGECFEDG@EGFGGFE--FFGF@9EC9CFBACCC
@QDCR 52755
TGAGGAATATTGGTCAATGGGCGAGAGCCTGAACCAGCCAAGTAGCGTGCAGGATGACGGCCCTATGGGTTGTAAACTGCTTTTATAAGGGAATAAAGTGAGTCTCGTGAGACTTTTTGCATGTACCTTATGAATAAGGACCGGCTAATTCCGTGCCAGCAGCCGCGGTAATACGGAAGGTCCGGGCGTTATCCGGATTTATTGGGTTTAAAGGGAGCGTAGGCCGGAGATTAAGCGTGTTGTGAAATGTAGATGCTCAACATCTGAACTGCAGCGCGAACTGGTTTCCTTGAGTACGCACAAAGTGGGCGGAATTCGTGGTGTAGCGGTGAAATGCTTAGATATCACGAAGAACTCCGATTGCGAAGGCAGCTCACTGGAGCGCAACTGACGCTGAAGCTCGAAAGTGCGGGTATCGAACAGGATTAGATACCCT
+
FGGFG<EFFFGFFFGGGGGGGGGGGGGGGFGGGGGGGGGGGGGFCFGGGGGGGGGGGGGGGGGGGGGGGGGGGGGGGGGGGGGGGFGFFGGFGGGGGGFGGGGGGGGGGFFGGGFFFFGDFFGGGFGGGFGGFGECFFGGGGC7F6G=FFFGF@8CGGGGGFFFFGGGGGCFFFFGGGGDGGGEDGFFFGGGFGG<<CGGFF=GGGGCEFFFFEB=DGFFEGGDGGFCCCEFGGF05CF@GGG;GDCFFF>2<GGFC@DECFFGFGFGFGFCGGGFBFGGGGFGFFFDFDFGGGFCCFGGFEECFCF+GGGEGGGGGGFDGGGGGGGFGGGGGFGGCGFEDGGGCGFCEDGGGFGGGGGFDGDGGFCGGGGGFGFAFGGGGGGFECGGGGGGGGGGF@FCCDFFF@FEFCGGGGGGGFFFFGGGGGFGGGFBC@CC
@QDCR 58840
TAGGGAATCTTCCACAATGGACGCAAGTCTGATGGAGCAACGCCGCGTGAGTGAAGAAGGGTTTCGGCTCGTAAAGCTCTGTTGTTGGAGAAGAACGTGCGTGAGAGTAACTGTTCACGCAGTGACGGTATCCAACCAGAAAGTCACGGCTAACTACGTGCCAGCAGCCGAGGTAATACGTAGGTGGCAAGCGTTAACCGGATTTATTGGGAGTAAAGCGAGCGAAGGCGGAACAAGAAGTCTAATGTGAAAGCCCTCGGCTTAACCGATGAACTGCATCGGAAACTGTTTTTCTTGGGTGCAGAAGAGGAGAGTGGAACTCCATGTGTAGCGGTGGAATGCGTATATATATGGAAGAACACAGTGGCGAAGGCGGCTCTCTGGTCTGCAACTGGCGCTGAGGCTCGAAAGCATGGGTAGCGAACAGGATTAGATACCCT
+
FGG<CFD<@,CE<FGAFFFFGGC+CCE<E,;C<@AFGFGGGG+@FGGFGEE,CEFFFF8FEFDCF:FGGEEG:=FAE,59EEAF<FFFGGDEFA@<B@F@FFFEEGG8FFD,,CFEDCF8FG:CF9=CG7>,E3F=7BECFF,83=FE3:+@<FG9@*,8*@EC*DFCFC*>F*<BCF,<,?FEAF@FCG:<<*=;*7>7:C*187,?B<<*4:CFFCE5;E***:CE/*21:*;8*;032:@=77::CEFG7C<;2#8,-<CB@C,@9$:CCD+7>.3.,B<<:,:+=EEE,<7D4,FFFC,F:,?:,F?AEA<9<B8GFA5,A4,4++@>,FC<-,=?86<9,,9F?<,C9E?9FC<-C8:666,CFCB+:@@7GEC8CC,,CA<CFCE7CGFC<B6;,+EEFFF<C,DE@FE8:F:@,EFEFCDFC,<GFE@ACCCC
@QDCR 57688
TAGGGAATCTTCCACAATGGACGCAAGTCTGATGGAGCAACGCCGCGTGAGTGAAGAAGGTTTTCGGATCGTAAAGCTCTGTTGTTGGTGAAGAAGGATAGAGGTAGTAACTGGCCTTTATTTGACGGTAATCAACCAGAAAGTCACGGCTAACTACGTGCCAGCAGCCGCGGTAATACGGAGGTGGCAAGCGTTGTCCGGATTTATTGGGCGGAAAGCGAGCGCAGGCGGAAAAATAAGTCTAATGTGAAAGCCCTCGGCTTAACCGAGGAACTGCATCGGAAACTGTGTTTCTTGAGTGCAGAAGAGGAGAGTGGAACTCCATGTGTAGCGGTGGAATGCGTAGATATATGGAAGAAAACCAGTGGCGAAGGCGGCTCTCTGGTCTGCAACTGACGCTGAGGCTCGAAAGCATGGGTAGCGAACAGGATTAGATACCCT
+
AC96@EEDGGF<EEGGGGGGGGGGGGGGG9CFGAAFGC@@ECCE+@:FED>EFGGGGEEFDFFGG:7FG>@FGCGAGGGGCD<<FGGG+<EE,,B=FFFF89FBEFF?FG9FFFFG9BFGG<B,@ECCFCCFFGGDGGGCFFGFFC9CEC+8@A;FCEFCFGACFDDF7CFE7CCD;F<F#8CF<A:BFGCFG.CCC?CC9@C;FCF9>,8BF#=<CB<F>ED>>6894GGE@4GFFGF=@,@:;D9&CGGF>8C::>B3:>8?<EFBDF<CC8D??DGG<,FFE=,FA,8GGFGDF8EAF,FE,?F<E=9CFE9C,9,AFAC9,F?@+7@EF59,<F?,@7GFGFFC?GFFFE9,FC:,FCFFC:7FDF@GGFFCC7GFGGFGECF@E,9EGGFC7FFGFFFF;6,F@<9B-CFEF@,:ECGFGGGFFGGGGFFGCCCCC
@QDCR 337
TGAGGAATATTGGTCAATGGACGAGAGTCTGAACCAGCCAAGTAGCGTGCAGGATGACGGCCCTATGGGTTGTAAACTGCTTTTATAAGGGAATAAAGTGAGCCTCGTGAGGCTTTTTGCATGTACCTTACGAATAAGGACAGGATAATTCCGTGCCAGCAGCCGCGGTAATACGGAAGGTCCGGGCGTTATCCGGATTTATTGGGTTTAAAGGGAGCGTAGGCCGGAGATTAAGCGTGTTGTGAAATGTAGAAGCTCAACGTCTGCACTGCAGCGCGAACTGGTTTCCTTGAGTACGCAAAAAGTGGGCGGAATTCGTGGTGTAGCGGTGAAGTGCTTAGATATCACGAAGAACTCCGATTGCGAAGGCAGCTCACTGGCGCGCAACTGACGCTGAAGCTCGAAAGTGCGGGTATCGAACAGGATTAGATACCCT
+
CE,CECFFF9CEC<CCCCFF9FECCCFFGFG<FE@@ABCCFAFFGGGG@C@FGGGGDGG:@@@7FFGCEF7FBDCF9FE<EAFFG99EF9,9,C,ECFEFFEEB,:BDF,BFGGGFFC+FA,BECE,5FFA=F,4?EFE,=FGGG?FDG9,CD,==+<>@F,:@CGDG:CE9=@BCCFGGCFFC:F<EGGCBC9746:80##+?FGCC87F<@FB45;1E8FEGCC=2:CC239@+EGFC@998,B=:::=G=*FGCC9</C5@DC#38D:<EE@=84>CB8DCB8DGF<5,+B@3@,@8,848+:4+F4C5B4@+4++,AC+8=GGF<?CC,9,?FDEDFGGF,@FFDFGGGFF7FC:,:@7FFFECEAE8E96,FC:8+:+,F<CC@8,@99DEF@@C,7FFGFCC@:F8C8GGDFEAGFF9F<GGFFFCCCCC
@QDCR 338
TGAGGAATATTGGTCAATGGACGAGAGTCTGAACCAGCCAAGTAGCGTGCAGGATGACGGCCCTATGGGTTGTAAACTGCTTTTATAAGGGAATAAAGTGAGCCTCGTGAGGCTTTTTGCATGTACCTTATGAATAAGGACCGGCTAATTCCGTGCCAGCAGCCGCGGTAATACGGAAGGTCCGGGCGTTATCCGGATTTATTGGGTTTAAAGGGAGCGTAGGCCGGAGATTAAGTGTGTTGTGAAATGTAGACGCTCAACGTCTGCACTGCAGCGCGAACTGGTTTCCGTGAGTACGCACAAAGTGGGCGGAATTCGTGGTGTAGCGGTGAAATGCTTAGATATCACGAAGAACCCCGATTGCGAAGGCAGCTCACTGGAGCGCAACTGACGCTGAAGCTCGAAAGTGCGGGTATCGCAGGATTAGATACCCT
+
FFGGGGGGGGG9FCCEDCGCGGGGGGGGGGGGGFFGFGDG@FGGGGGGGGGFFGGGC9F7+@+DFGGGGFEFEGGGGFCFFFGGGGGGGG8FEFGFFGGFGGGGGGGG8,BFFAF@GFCFGGGFGCCGFGGGGGGGC9FFFCFCGGGADDDFFF?FGDFCEFC:CEGGEFFAF9@:5@>:EGGG@FCEECC.@;#:47CC0F3ABFAE<.2BFG>CEEGG>C<C@CE*@4;<@F7FGFE::,5D@A<>?@CC?FED+8@38<;5CEFF5DC:CGF>FFGC>D>9+F>38,,D=@+8+,:,:CFA@=C4=<<ACEC@+?FF<<8CGF?,ECDF:F?C:,C,GGGGGDC,9GFEFC6+,CF:CCFC@,CEE@F,,AC<<C@,@GEFDGGF@@,CCC,FDC7FA,<EFGGFF@GG@EGEF8CDFGGGGGGGGCCCCC
@QDCR 339
TAGGGAATCTTCCACAATGGACGCAAGTCTGATGGAGCAACACCGCGTGAGTGAAGAAGGTCTTCGGATCGTAAAACTCTGTTGTTAGAGAAGAACACGAGTGAGAGTAACTGTTCATCCGATGACGGTATCTAACCAGCAAGTCACGGCTAACTACGTGCCAGCAGCCGCGGTAATACGTAGGTGGCAAGCGTTGTCCGGATTTATTGGGCGTAAAGGGAACGCAGGCGGTCGTTTAAGTCTGATGTGAAAGCCTTCGGCTTAACCGGAGTAGTGAATTGGAAACTGGAAGACTTGAGTGCAGAAGAGGAGAGTGGAACTCAATGTGTAGCGGTGAAATGCGTAGATATATGGAAGAACACCAGTGGCGAAAGCGGCTCTCTGGTCTGTAACTGACGCTGAGGTTCGAAAGCGTGGGTAGCAAACAGGATTAGATACCCT
+
FGGGGFGGGGGFFFFFFGGGCFEGE:@EFGFGGGGGGGGGGGGGGGDED7FFGGGGGGGGFCFFEFGGGGGGG@FGGGFGGGGGGGGGGFFG?FGGGGGCFGGGGGGGGFGGGFGAF9FGGDCECFE7FDFGDGGGGGFFGGFGGGGDEGGGFGGGGDCFGGGC7DF4GGGGGGCFGGGGGD:ECFFGGG7<FG?GGCCCGGGCFGGG<CFGGGGFFGFGF9@DEEC@EFG8*4@,:F;,CDFGFGG;=CBFDEGGGFFG5GGFGG9?>A@/,C451GGFGGGGD,<EAEEA:,,?A,FFECFFF?F:=:,FBEGF?ED<9E,GGFF>+EFCFFC<CGECFB,A9GFGGGGGGGDGGGF@69GGGGGDEED@6+7DC,66<FGFFA@FF<FGGFCC+FCGFGEFF<>GFGGFCC@E<EAFF8ACFAAFCFE,FC,C68,,C
@QDCR 340
TGAGGAATATTGGTCAATGGACGAGAGTCTGAACCAGCCAAGTAGCGTGCAGGATGACGGCCCTATGGGTTGTAAACTGCTTTTATAAGGGAATAAAGTGAGAGTCGTGACTCTTTTTGCATGTACCTTATGAATAAGGACCGGCTAATTCCGTGCAAGCAGCCGCGGTAATACGGAAGGTCCGGGCGTTATCCGGATTTATTGGGTTTAAAGGGAGCGTAGGCCGGAGATTAAGCGTGTTGTGAAATGTAGATGCTCAACATCTGAACTGCAGCGCGAACTGGTTTCCTTGAGTACGCACAAAGTGGGCGGAATTCGTGGTGTAGCGGTGAAATGCTTAGATATCACGAAGAACTCCGATTGCGAAGGCAGCTCACTGGAGCGCAACTGACGCTGAAGCTCGAAAGTGCGGGTATCGAACAGGATTAGATACCCT
+
FFGGGG,CFGGGGCFDFGGGGGGGDGGGGGGGGGDFG?DEFGGGGGDGGFGGGGFGGGDGCEGGGGGGGGGGGGFGGGFCFFFFGGFFF?EFGGFGGGFGGGGGGGGDGGGGGD9FBFGGGGDGGGFGGGDEFGFGFG?FCGG;FGGGGDGGFF3>)3FCFGGGGGGGEFCEGFFCFBEFGGGGGGGGGGEFF<CC:FC;CG/CF7E?:8C<FGGG:CEFGGGFCFD;>C??CCCDGGGGFCFFCGGGGFFCCFCCF6F@FGEFGGGG?@6?DFC9GFEFFDBFDD<>,DF?D+@FF9>@FFFGEGGEGF9BGFFCFA+FGFBGE7:<F9,GGGGFFGGGGGGFFGFFDGGCGGGGGFCGFFGFFFGGGGFGDGFGGGGGFCGFGGGGGGDGGGGGGGGGFGGGGGDGGGFFGGGGGGGGGGGGDGF9D@F@<8CC
@QDCR 341
TAGGGAATCTTCCACAATGGACGAAAGCCTGATGGAGCAACGCCGCGTGAATGAAGAAGGCCTTCGGGTCGTAAAATTCTGTTGTCAGAGAAGAACGTGCGTGAGAGTAACTGTTCACGTATTGACGGTATCTGACCAGAAAGTCACGGCTAACTACGTGCCAGCAGCCGCGGTAATACGTAGGTGGCAAGCGTTATCCGGATTTATTGGGCGTAAAGCGAGCGCAGGCGGTTGCTTAGGTCTGATGTGAAGGCCTTCGGCTTAACCGAAGAAGTGCATCGGAAACCGGGCGACTTGAGTGCAGAAGAGGACAGTGGAACTCCATGTGTAGCGGTGGAATGCGTAGATATATGGAAGAACACCAGTGGCGAAGGCGGCTGTCTGGTCTGCAACTGACGCTGAGGCTCGAAAGCATGGGTAGCGAACAGGATTAGATACCCT
+
GFGCGGGGGGGGGGGGGGGGGGGGGGG@FCGGGGGGGGFGGGGGGGGGGGFGGG,AFFCFAFGGGGGBFEGGGGGGGGGGGGFFFCFAFEGGFFGGEFF?CF:FGGFGGGGGGGE9?FFGGGGGFGGGGGGGF9FGCGGGFFGCGGFEEEGGGGGFGDFCGGGGGGGGGDGGDEGGCFGF:<EEGEF$FGGGFGG8GGGGGGGGGGGGGGGGC9EEFFFGGGGGGGDGGGGGG95C;FGGGGGGFFGGGGF#CFGFGFGGDFGFFCD@>CGGFFAGGFCEGEGGGDEFC:+F<FEGFDBFFEGGGGFFGDDGGGGF<AD<<GEF<GGGGGGGGGGFFGGGGGGFFGGGGGGGFGGGGEGGEFDGGGGGGGGGGGGGGGGGCGGGGGGGGCGGGGGEGGGFGGGFF8GGFFFFGGEGFEGCGGGGFGGFFAFGGGGFAB8CC
@QDCR 61599
TGAGGAATATTGGTCAATGGACGAGAGTCTGAACCAGCCAAGTAGCGTGCAGGATGACGGCCCTATGGGTTGTAAACTGCTTTTATAAGGGAATAAAGTGAGAGTCGTGACTCTTTTTGCATGTACCTTATGAATAAGGACCGGCTAATTCCGTGCCAGCAGCCGCGGTAATACGGAAGGTCCGGGCGTTATCCGGATTTATTGGGTTTAAAGGGAGCGTAGGCCGGAGATTAAGCGTGTTGTGAAATGTAGATGCTCAACATCTGAACTGCAGCGCGAACTGGTTTCCTTGAGTATGTACAAGGTGGGCGGAATTCGTGGTGTAGCGGTGAAATGCTTAGATATCACGAAGAACTCCGATTGCGAAGGCAGCTCACTGGAGCGCAACTGACGCTGAAGCTCGAAAGTGCGGGTATCGAACAGGATTAGATACCCT
+
FGAFGCFFGGGGG,EEGGGGGFGGGGGCFFGGGGGGGGGGGGFCFGGFDGGGFFGGGGGG@FGGDGGGGGDGFFGGGGFFGGGGFGGGGGFGGGGGGFEFCCGGGGGGGGGGGGGFGGGGGGGGGFGGGDFG?BFD9A<F<FGEGEGGB,8BFFFEGFGGGGGGE>?GGCFGC9FE5FFEGGFGGGDGGE74@?C=<FG:GG;FFEFFG@CFFGEFEGGBEEEFFFGGEF@FG?@7*EEEFG<GGGFFFCCC7E:,@GFCGGFFFGFGFGGCFF@CCED<DFFFC8CFGE<FDF<5,=,E??A+C4+DGGGFFFC@7CFFGGGGCGGGFGGGGDGFC<<GGGGGFFG@E?<GF=FCGGGCDGFF<9FF?FCGGGGGGGGFC+FEECGFF@GGGGGGGFGGGGFGGGGGGDGGC@E@7@FCGGGFAACGGCGCCCCC
@QDCR 343
TAGGGAATCTTCCACAATGGGCGCAAGCCTGATGGAGCAACACCGCGTGAGTGAAGAAGGGTTTCGGCTCGTAAAGCTCTGTTGTTGGAGAAGAACGTGCGCGAGAGTAACTGTTCACGCAGTGACGGTATCCAACCAGAAAGTCACGGCTAACTACGTGCCAGCAGCCGCGGTAATACGTAGGTGGCAAGCGTTATCCGGAATTATTGGGCGTAAAGGGCTCGTAGGCGGTTCGTCGCGTCCGGTGTGAAAGTCCATCGCTTAACGGTGGATCTGCGCCGGGTACGGGCGGGCGGGAGTGCGGTAGGGGAGACTGGAATTCCCGGTGTAACGGTGGAATGTGTAGATATCGGGAAGAACACCAATGGCGAAGGCAGGTCTCTGGGCCGTTACTGACGCTGAGGAGCGAAAGCGTGGGGAGCGAACAGGATTAGATACCCT
+
GGGGGGGGGGGGGGGGGGGCFGGGGGGGFGGGGGGFGGGGGGGGGCCEGEFFFGGFCCEDCGGGGGGGGGGGGGGGGGGGFGGGGGGGGFGGGGGGGGGGGGGGGGGGGFGFGFCFFD@FEGGCFGG>FGGGCFFGGGGGG<<FGGFGGEGE:DGGGGEDGFCGGGGGGGGGGGGEF<9CCFGGGFFGGGGGEGG?FGGGGG8:E?C-AFGDEEGGCACG=CE==CEC6EGGGEEGDDEGGEGGGGFFD::FBEFGGFFC:CC8C8FG>F@:*9EA>FGGFGGGGCGGFCGFC3,A8+CCGFCGGFGGGGGGEEEF9GGFEGF>FGFCB7F:EE,D<CA,E?,9CFGGGFDGFGGEGGGGGEDGGGGGGGGGGFFFFDF<?GEF@@+CGGFCFGGGCGF9DGGFFC7FGGGGGGECFGGGGGGGGGGGGGFGGEFGCCCCC
@QDCR 344
TAGGGAATCTTCCACAATGGACGCAAGTCTGATGGAGCAACGCCGCGTGAGTGAAGAAGGTCTTCGGATCGTAAAACTCTGTTGTTAGAGAAGAACACGAGTGAGAGTAACTGTTCATTCGATGACGGTATCTAACCAGCAAGTCACGGCTAACTACGTGCCAGCAGCCGCGGTAATACGTAGGTGGCAAGCGTTGTCCGGATTTATTGGGCGTAAAGGGAACGCAGGCGGTCTTTTAAGTCTGATGTGAAAGCCTTCGGCTTAACCGGAGTAGTGCATTGGAAACTGGAAGACTTGAGTGCAGAAGAGGAGAGTGGAACTCCATGTGTAGCGGTGAAATGCGTAGATATATGGAAGAACACCAGTGGCGAAAGCGGCTCTCTGGTCTGTAACTGGCGCTGAGGTTCGAAAGCGTGGGTAGCGAACAGGATTAGATACCCT
+
GGGFGGGGGGGGGGGGGGGGGGGGGGGGGGGGGGFGGGGGGGGGGGGGGEGGGGGGGGGGGGGGGGGGGGGGGGGGGGGGGGGGGGGGGGGGGGGGGGGGGEGGGGGGGGGGGGGGGDGGGGGGGGGGGGGGGGGGGGGGGGGGGGG4GGGGFG@GGGGGGGGDGGGGE@FG?6GGGGGGGGGGGGGGGGGGGGGGGFGGGDGGGGGGGGGGGGGGGGGGGGGGGGGGGGD8CFGGGGCGGGGGFGGGGCFFGGGGFF@GGGGFGGGGD@G8FGGGEDGGGGGGGC,CGFBF9F=<A@F;B9GGGGGGDFAGGGGGFFE@8CGGFGGGGDEDGF<GGGEDGGGFF9GFGFFAGGGGGGGFFF8GGGGGCGGF:GEGGGGGGGGGFGGGGFF<EEECDFCF8GGGGGGGGGGGGGGGFGGGGGGGGGGGGGGGGDCFCCC?C
@QDCR 80055
TAGGGAATATTCCACAATGGACGCAAGTCTGATGGAGCAACGCCGCGTGAGTGAAGAAGGTCTTCGGATCGTAAAACTCTGTTGTTAGAGAAGAACACGAGTGAGAGTAACTGTTCACGCAGTGACGGTATCCAACCAGAAAGTCACGGCTAACTACGTGCCAGCAGCCGAGGTAATACGTAGGTGGCAAGCGTTATCCGGATTTATTGGGCGTAAAGCGAGCGCAGGCGGTTGCTTAGGTCTGATGTGAAAGCCTTCGGCTTAACCGAAGAAGTGCATCGGAAACCGGGCGACTTGAGTGCAGAAGAGGACAGTGGGACTCCAGGTGTAGCGGTGGAATGCGTAGTTATATGGAAGAACACCAGGGGCGAATGCGGCTGTCTGGGCTGCAACTGACGCTGAGGCTCGAAAGCATGTGTAGCGAACAGGATTAGATACCCT
+
GGCFGGC@,,CE9<FFF,66CCEGGC:CFECF<ECFGDCGGG7+F7@FE7CF9@@FFG8EFFACADFG:@@BFEFFF8FGGC<D=FGG9<,BFE8EFA:F7CFDF9=?F,A9?B<EFEGGG+??<FCFC@<<FGCGGGC@<BFF9D,>+34@CGGG7F,8FF,FFGCD,5*5>>F@,@>F>FF>7CF,,@CF*:8*,?FB)4,A8?,,F,=ECA3<4<B8>CDF?CEG8>:C>ECF8F-F@>FFFG;GG@<A>>C5+9CCF.B8E@:EGBGCC72B6.31DA>;87@+?@45,,<8FABAAC,F??C@=<FFFFCF<:,F:94,<<AC4+:=E<?CC-:FCEEC,C,E?C,A?DECGFEC9@DC6,FB<,,6+EFC@C8<DE@@C,C,<CFFFCFEFCF8<CC@668,;,,@C;@C,7GECFCFFF<FFB,FCCFF@@,C@
@QDCR 346
TGAGGAATATTGGTCAATGGGCGAGAGCCTGAACCAGCCAAGTAGCGTGCAGGATGACGGCCCTATGGGTTGTAAACTGCTTTTATAAGGGAATAAAGTGAGTCTCGTGAGGCTTTTTGCATGTACCTTATGAATAAGGACCGGCTAATTCCGTGCCAGCAGCCGCGGTAATACGGAAGGTCCGGGCGTTATCCGGATTTATTGGGTTTAAAGGGAGCGTAGGCCGGAGATTAAGCGTGTTGTGAAATGTAGACGCTCAACGTCTGCACTGCAGCGCGAACTGGTTTCCTTGAGTACGCACAAAGTGGGCGGAATTCGTGGTGTAGCGGTGAAATGCTTAGATATCACGAAGAACTCCGATTGCGAAGGCAGCTCACTGGAGCGCAACTGACGCTGAAGCTCGAAAGTGCGGGTATCGAACAGGATTAGATACCCT
+
FFGGGFGGGGGGGGGGGGGGCGDGGGGGGCFGGGGGGGGGGGGGGGDGEEGGGGGGGGGGGGGFGGG?FFFGDGGGGGGGGGGGGGGGGGGGFGGGGGGGGGGGGFGDEGFEG=FFGFDGGGDFGAFFGFFCFGFFGGGGFGC>G<GGGGGGGGGGGGG?GGGGGDGEGGFAFGGGDGCDGF:7C8CFFGECFC@=<FGCCFFGFFFFFGGGFGGFEGCEEGGGGGEFFCFGFGFFGDEGGGECDCGDDF@FFGCE::CGGE@FEFDCCFB8@<6@33EFGGGGGGGGGGFFFCFCFB8E?EF@EC:DGGFCCFDE??+=E,:7CGCGFGGFEFGGCGGFFE@BEFFCCGFFGGECCCGDGGGGGGGGGGGGGGGGGGGEGGGGGGFB;;GGGGGGGGGGGGGGGGGGGGGGGGGGEGGGGGGFCFAGFCGC<CCC
@QDCR 79737
TGAGGAATATTGGTCAATGGACGAGAGTCTGAACCAGCCAAGTAGCGTGCAGGATGACGGCCCTATGGGTTGTAAACTGCTTTTATAAGGGAATAAAGTGAGTCTCGTGAGACTTTTTGCATGTACCTTATGAATAAGGACCGGCTAATTCCGTGCCAGCAGCCGCGGTAATACGGAAGGTCCGGGCGTTATCCGGATTTATTGGGTTTAAAGGGAGCGTAGGCCGGAGATTAAGCGTGTTGTGAAATGTAGACGCTCAACGTCTGCATGCAGCGCGAACTGGTTTCCTTGAGTACGCACAAAGTGGGCGGAATTCGTGGTGTAGCGGTGAAATGCTTAGATATCACGAAGAACTACGATTGCGAAGGCAGCTCACTGGAGCGCAACTGACGCTGAAGCTCGAAAGTGCGGGTATCGAACAGGATTAGATACCCT
+
FGGGGGGGGGGFFGGFGGGDFGGGGGGGGGGGGGGGGGGGGGGGGGGGGGGGGGGGGGGGGGGGGGGGCGGGGGGGDGFGFFFGGGGGGDFGGGGFGGGGFGGGGGGGGGGGGGGCFGGGGFGGGGGGGFGGGFGEFGGGGGDDGGGFDFDFGGFCGGGGGGGGGDGGGEFCFGGGGGGGFGGGEC@GFGGGGGCEEGGC=FECGF<FFCFCEC=F<EFE8>?ECGFGC?C@CAFGE>GGGGGFCFBAFGGGGFDEEGGGGGF<GFFFFGG@EDGGGGFCGGFFFFFD<FGGGFFFF?C,9GFEDGEGFEED8FGGGCCGGG>GGGGGGGFGGGGGGGGGGGGGGGGGFFFFGGGGGGF:E@GGGGGGGGGGCF<FEEGDGGGGGGGGGGGGGGGFGGFDCE9FEEGGFGGGGGFGFE<GGGGGGGGGGGCCCCC
@QDCR 73714
TGAGGAATATTGGTCAATGGACGAGAGTCTGAACCAGCCAAGTAGCGTGCAGGATGACGGCCCTATGGGTTGTAAACTGCTTTTATAAGGGAATAACGTGAGGCTCGTGAGACTTTTTGCATGTACCTTATGAATAAAGACCGGCCAATTCCGTGCCAGCAGCCGCGGTAATACGGAAGGTCCGGGCGTTATCCGTATTTATTGGGTGTAAAGGGAGCGTAGGCCGGAGATTAAGCGTGTTGTGAAATGTAGACGCTCAACGTCTGCACTGCTGCGGAAACTGGTTTCCTTGAGTACACACAAAGTGGGCGGAATTCGTTGTGTAGCGGTGAAATGCTTAGATATCACGAAGAACTCCGATTGCGAAGGCAGCTCACTGGAGCGCAACTGACGCTGAAGCTCGAAAGTGCGGGTATCGAACAGGATTAGATACCCT
+
EC<9DFGGGGAEECECEGGF<C:C:FCEFFGGCCGCEGCF,@;;FFGGGC6FFGGGGEFE+8+C,,C<DD,@,ECGGF,=,CC,,CEAFG,C=4,C,,,9=F,B,B=@?F=,5:<5@=C@F9E5B,8?,5,5,5,,,,C5,836++83,7@CF<@+@8D<0,@'3>+C:;C><:84-4CC:/)**839CF2*1E>66F=65:+GFFE9A>:7EE=/EC:CGF?4*FD;@,F;59>*>8>7,GGGFF@>5*7F:@@,BF@BC33,C9DC:@86+@38,,FFD8B83=,,EB,AEF9F:,8C9:C,FB4CGGGFGFB+++?:F9GGGF7GGFFC,FGF<<9GDCFCF<E:<<<FGF=-E@@7GGGCB<C@FC,E<@<<DGGGGFCF9FCB;GGF@9F<C8F8@GGGGF::E7FEFAF@F<GGGGGGGEFAFEAB?CCC
@QDCR 60686
TAGGGAATCTTCCACAATGGACGCAAGTCTGATGGAGCAACGCCGCGTGAGTGAAGAAGGTCTTCGGATCGTAAAACTCTGTTGTTAGAGAAGAACACGAGTGAGAGTAACTGTTCATTCGATGACGGTATCTAACCAGCAAGTCACGGCTAACTACGTGCCAGCAGCCGCGGTAATACGTAGGTGGCAAGCGTTGTCCGGATTTATTGGGCGTAAAGGGAACGCAGGCGGTCTTTTAAGTCTGATGTGAAAGCCTTCGGCTTAACCGGAGTAGTGCATTGGAAACTGGAAGACTTGAGTGCAGAAGAGGAGAGTGTAACTCCATGTGTAGCGGGGAAATGCGTAGATATATGGAAGAACACCAGTGGCGAAAGCGGCTCTCTGGTCTGTAACTGACGCTGAGGTTCGAAAGCGTGGGTAGCAAACAGGATTAGATACCCT
+
GGGCGFFGGGGGGGGGGGGGGGGGGGGGGGGGGFGGGGGGGGGGGGGGGEGGGGFGGGGG@FGGGGCFGGGGGGGGGGGGGGGGGGGGGGFGGGGGGGG:EFGGGGGGGGGGGGGGGGGGGGGGFGGGGGGGGGGGGGGGGGGGGGGGGGGGGGGGGG?GGGGFGGGFGGECGGGGGGGFGGGGGGGGGBFGGGG8=@FGGGGGGG>GFEFGCCFEFGGGE?E:EEGG;GE@3:FFFGGCCE<CFGGE7GGFGGGGGGGGFGDFGCCCCCGGGGGFGGFGGEFFFF9DFCFFEFB,GFGGGGF9GFFFGFCGGGEE,=<=B,FEEF9EGDGGFC,<D:CGGGFF@,B<,FGGF9GFFCC@6C@<,FECC@F:DGGFC,F<CGGGGGGFFC,EFC;;FC,GGFDGGFCACFGGEFFFE6E9GFECEFF<FCDEGFDGCCCCC
@QDCR 350
TGAGGAATATTGGTCAATGGACGAGAGTCTGAACCAGCCAAGTAGCGTGCAGGATGACGGCCCTATGGGTTGTAAACTGCTTTTATAAGGGAATAAAGTGAGAGTCGTGACTCTTTTTGCATGTACCTTATGAATAAGGACCGGCTAATTCCGTGCCAGCAGCCGCGGTAATAAGGAAGGTCCGGGCGTTATCCGGATTTATTGGGTTTAAAGGGAGCGTAGGCCGGAGATTAAGCGTGTTGTGAAATGTAGATGCTCAACATCTGAACTGCATCGCGAACGGGTTTCCTTGAGTACGCACAAATTGGGCGTAATTCGTGGTGTAGCGGTGAAATGCTGAGATAGCACGAAGAACTCCGATTGCGAAGGCAGCTCACTGGAGCGCAACTGACGCTGAAGCTCGAAAGTGCGGGTATCGAACAGGATTAGATACCCT
+
,FF9ACFFFGGGGGFGGGGGGFEGGGGGGGFGFFGG?EFFGGDAEFGGGGGDFEG8@FFGCEBFFFFGG,B@BEFGG9E9EFFGGCCCAFGGGGFFE9?FG<,BFEB<+=DEFAAA?9C<FG<F@,,BFDFFFEGGGG?F,+@CFGEF?,3AFFGGGGFGCBFGG6FGGGGF;=,,6>EGGDCEEDFGGGDCCCFG94,<ABCCEF<=BCFF+;:=28:<:<4CCF?5BBD:>+FDDFE;FBA:@1E479=C:CFF=18<CCFFF<FFF=DCC#EF><:>D/CD:DA,,:,,8:7ECF8@=E,:++C7:+FBB9++7FD9,?8C4+8,C55,EE:,,,,4=,A,7FCFGGFCCBC7GFE,F7CEDCGGGFGGGGGFEC@@@F7EC6,GGFB@,@6E@:7AGGCFFF@CCCGF@C,GGFCFGECCGFF<C,,,BCCC
@QDCR 351
TGAGGAATATTGGTCAATGGACGAGAGTCTGAACCTGCCAAGTAGCGTGCAGGATGACGGCCCTATGGGTTGTAAACTGCTTTTATAAGGGAATAAAGTGAGTCTCGTGAGACTTTTTGCATGTACCTTATGAATAAGGACTGGCTAATTCCGTGCCAGCAGCCGCGGTAATACGGAAGGTCCGGGCGTTATCCGGATTTATTGGGTTTAAAGGGAGCGTAGGCCGGAGATTAAGCGTGTTGTGAAATGTAGACGCTCAACGTCTGCACTGCAGCGCGAACTGGTTTCCTTGAGTACGCACAGAGTGGGCGGAATTCGTGGTGTAGCGGTGAAATGCTTAGATATCACGAAGAACTCCGATTGCGAAGGCAGCTCACTGGAGCGCAACTGACGCTGAAGCTCGAAAGTGCGGGTATCGAACAGGATTAGATACCCT
+
GDFFGGGGEFGGGEAGGGGGGGGGGGGGGGGGGGGFEFEFFGGGDCCGGGGGGGGG@FGDGDGGGGGGG@CEGGGGGGGGGGGGGGGGGGGGGGGGGGGGGGGGGGGGGGDGGGDFGFGGGGFFFCAFGGGGGGGGGF<EFGGGG8FGGGGAFFCCFFFFGGGGG=GGGGGGFGFGEGG??GGGGGGGGGGFEGGEEFFCAFGCCFFGGFGGGFGGDEGGEGGGGGD7@5FGFFFF.GGGGGGFBEFGFGBFC+@68>C@CFEFDFF9<GC8@=FGEAGGFGGGF?FDGGGGGGGF7E4GFDFFGECEEFFFFF7DGGGFCGF>CF7FGGGGFGGGFF<CFF9GGGEDFGGGGFFBB,FCGFB7GGGGGGGGFE9GGGGGEGGFDGGGGGF>GGGGGGGFDEGGGDCFGDGGGGGF7GGGGGFFDGEDC,FCBC8C
@QDCR 63816
TAGGGAATCTTCCACAATGGACGCAAGTCTGATGGAGCAACGCCGCGTGAGTGAAGAAGGTCTTCGGATCGTAAAACTCTGTTGTTAGAGAAGAACACGAGTGAGAGTAACTGTTCATTCGATGACGGTATCTAACCAGCAAGTCACGGCTAACTACGTGCCAGCAGCCGCGGTAATACGTAGGTGGCAAGCGTTGTCCGGATTTATTGGGCGTAAAGGGAACGCAGGCGGTCTTTTAAGTCTGATGTGAAAGCCTTCGGCTTAACCGGAGTAGTGCATTGGAAACTGGAAGACTTGAGTGCAGAAGAGGAGAGTGGAACTCCATGTGTAGCGGTGAAATGCGTAGATATATGGAAGAACACCAGTGGCGAAAGCGGCTCTCTGGTCTGTAACTGACGCTGAGGTTCGAAAGCGTGGGTAGCAAACAGGATTAGATACCCT
+
GGGGGEGGGFGGGGFFGGGGGGFGGGGGGCFGFGGGFGGGDFGEFGFFGFGGFFFGGGGGF9EFGGGGCEDFGGGGGGGFGGGGG?FFGFGFCGGFGGGDGFFGGGGCFGEGFFD9EFFGGG,<FGGGGFGGAFGDFGGGGDC?F9<:BFGDGGGGFDCEC@FGF>FGG<CGGGGG<GGGG@FGF=CFGGGGGGGG8GGGFG:G@FGGGGGGGGGGGFGGCCB>*:D;CBE:#>FEEECFCDGGFGGGGB><FEDGFCGFCFGFFCC=C78G=9GGFG=CFGFEFFE9FDGGFFDGE8FBGGGGGFD9GGGFDAF<EA,AFGGGGEDGGGEF9GGGGFFBCGEBF9GGFE9GFGGGFGGGGGGFEGGGGGFC:EGFGFE,GGEFCCGGGGFGGGFGGGGGGGGGFGED@FGECGGFCCGGGGF9DGGGGGGGGFFFAC9CC
@QDCR 69145
TAGGGAATCTTCCACAATGGACGCAAGTCTGATGGAGCAACGCCGCGTGAGTGAAGAAGGTCTTCGGATCGTAAAACTCTGTTGTTAGAGAAGAACACGAGTGAGAGTAACTGTTCATTCGATGACGGTATCCAACCAGAAAGTCACGGCTAACTACGTGCCAGCAGCCGCGGTAATACGTAGGTGGCAAGCGTTATCCGGATTTATTGGGCGTAAAGAGCGTGCAGGCGGTTTTTTAAGTCTGATGTGAAAGCCTTCGGCTTAACCGGAGAAGTGCATCGGAAACTGGATAACTGGAGTGCAGAAGAGGATAGTGGAACTCCATGTGTAGCGGTGGAATGCGTAGATATATGGAAGAGCACCAGTGGCGAAGGCGGCTACCTGGTCTGCAACTGACGCTGAGACTCGAAAGCATGGGTAGCGAACAGGATTAGATACCCT
+
GGGFGGGGGGGGGGGF@EFFFGE+CFF@FGGGGFGGGFFGGGGGGGGGGCFGGGEEFGFGGGGGGG7FGGGGGGFGGGGGGGGGGGG9EFFGF8FFF<?+@:<FDGG,CFGFGCF?@?FC8,CEGF@CCFGG,BFGGGD,>AF,CCEFGG/GFGFGG>C@FGGGGGFFFG7:2FDGC<DC>8FGFGGCCFF:CEG?GFGGGGGGFGFGFFCFEFFFFE9F#GFFFD@68EEGFE5#@<CGFDGGGGGFGGCFFGGGGGGCGGGFGFGGGFFFGGGFAF<GFFEEFFGF?9CFEDF8GGGGGGGFEEEF?9,BAA9FCFB,GGFFCGGFEEGGGGFE9GFCGGEFGFFCCFFFF9F@ECGGGGGGGF>FEF:GGGGFE;,6CGFFFCCGFFGGGGE@GGGGEDE6DFEGGFGGGGGGGGGDGECFEFGGFEADGGGFCCACC
@QDCR 62351
TGAGGAATATTGGTCACTGGACGAGAGTCTGAACCAGCCAAGTAGCGTGCAGGATGACGGCCCTATGGGTTGTAAACTGCTTTTATAAGGGAATAAAGTGAGTCTCGTGAGACTTTTTGCATGTACCTTATGAATAAGGACCGGCTAATTCCGTGCCAGCAGCCGCGGTAATACGGAAGGTCCGGGCGTTATCCGGATTTATTGGGTTTAAAGGGAGCGTAGGCCGGAGATTAAGCGTGTTGTGAAATGTAGACGCTCAACGTCTTCACTGCAGCGCTAACTGTTTTCCTTGAGTACTCACAAAGTGGGCGGAATTCGTGGTGTAGCGGTGAAATGCTGAGAGATCACGAAGAACTCCGATTGCGAAGGCAGCTCACTGGAGCGCAACTGACGCTGAAGCGCGAAAGTGCGGGTATCGAACAGGATTAGATACCCT
+
FF<F8,CECEE9,;EE,<FF?FGEEG:EFFFFFG<D,CFFGFEFFF@FE,CFF@FE<F7@C7@<<EFGG<CBCCCECEG?GAEGGCEF99F,BCFEGFCFGG9C9AF+BE?FD9?EA<7EFFDG?,,9,,9EFFGGG,CFFFE+8>+:<,C9FEC+@FF7>8,,@+>:FF>0FFDC56>F:FG<F-DFEDE#84<C<:80<CCFFG0<FFCCGCE7EC8C8EE?+;E@)ECGGG.C:8CF@FCEGG7E?90827GGG3>3>@B>@#D=FGFC<C>DD$/@=FA8F8D8FA9?=<CFA4,,:,,8?B4+8,9<<8EFCGFB?<+B@+@,?A,CECB,,9:,<C9,8GEFC,?<,=>87DFBCDGGGFFE<CGGFE9F<<CFEDGEC,FEFCB@6,CB:@:8,,C,,@GGEF@E@C,<@C6-9DGGGGFAEFFA,,,B
@QDCR 355
TGAGGAATATTGGTCAATGGACGAGAGTCTGAACCAGCCAAGTAGCGTGCAGGATGACGGCCCTATGGGTTGTAAACTGCTTTTATAAGGGAATAAAGTGAGTCTCGTGAGACTTTTTGCATGTACCTTATGAATAAGGACCGGCTAATTCCGTGCCAGCAGCCGCGGTAATACGGAAGGTCCGGGCGTTATCCGGATTTATTGGGTTTAAAGGGAGCGTAGGCCGGAGATTAAGCGTGTTGTGAAAGGTAGACGCTCAACGTCTGCACTGCAGCGCGAACTGGTTTCCTTGAGTACGCACAAAGTGGGCGGAATTCGTGGTGTAGCGGTGAAATGCTTAGATATCACGAAGAACTCCGATTGCGAAGGCAGCTCACTGGAGCGCAACTGACGCTGAAGCTCGAAAGTGCGGGTATCGAACAGGATTAGATACCCT
+
GGFGDGGGGGGGGGGGGGGGGGGGGGGGGGGGGGGGGGGGGGFGGFGFGGGGEFFGGFEGGGD<FFFEEFGEGEFGFFFGGAEFFGFGGGGGGGGGGFFCE=CFFFFBEFGGGGGGCGGGGCCFF,EDD9,<EFFGGAFGFGGCGGCGFGGEGGFGGGDFFGFGGG7@FG@=FGG=D7CE=*DGE7FEG?GCFCCCCCC1FFGCF0CGFCGGGGGFC>7CEEG<A<8DCFGGG9<7EDECFFFGFGG#FF@F?EFGFGDFGGFGGG:FGFC@FECECFGD<ACDFECGFGFFD@C?:@,FF<,<FF7FC8E<B,=GGFGGE9FCEDCFFE?C,AC@FC?AFFFD=<B=AGGEGFGECGGEFCC,,,FCFGFFCDCGFC+EE@+<CECEF;;GGGGGF:@AC,GFGGGGF@FGGGFFGDGGGFGGFFGFCEC6C8C@
@QDCR 356
TAGGGAATCTTCCACAATGGACGCAAGTCTGATGCAGCAACGCCGCGTGAGTGAAGAAGGTTTTCGGATCGTAAAGCTCTGTTGTTGGTGAAGAAGGATAGAGGTAGTAACTGGCCTTTATTTGACGGTAATCAACCAGAAAGTCACGGCTAACTACGTGCCAGCAGCCGCGGTAATACGTAGGTGGCAAGCGTTGTCCGGATTTATTGGGCGTAAAGCGAGCGCAGGCGGAAAAATAAGTCTAATGTGAAATCCCTCGGCTTAACCGAGGAACTGCATCGGAAACTGTTTTTCTTGAGTGCAGAAGAGGGGAGTGGAATTACATGTGTAGCGGTGGAATGCGTAGATATATGGAAGAACACCAGTGGCGAAGGCGGCTCTCTGGTCTGCAACTGACGCTGAGGCTCGAAAGCATGGGTAGCGAACAGGATTAGATACCCT
+
GGGGGGGGGGGFGGGGGGGGGDGDCG+;CFGGGG,CEGCFGGGGGGGGG7C6CFGGGGGGG<CFGGGGGCGGGEF<,:CEFGGGGGD<:DFGGF<8,,:E,,C=A=?FFGGEAFFDE<<EE@DGGF@CBFF,9?CDFGGFGE8:<@<F7@BFGG;3CCE>F+7<FE78F*<*>5:*,@,*<,;8;F@C:FCFGED:4F<;492,<?<<FFFFFAFG8E0CEG4FFE@#79@,@:,=3DCE=<5>8/C:FB;>#25160DE:F:FF?C85,CFE9FB5:<;EEGFFFGGGF=455,DGFF@9,,,,FB:CB,4,C,9FF<,5,BGGGGGCCGGGGGGEGGGGGGGGGFF:,DDGFC,FGGGFGGGGGFF7FB@7GCGF@C8@88EE<F<,CGGGGGGGGF8FF@F8FGGGGFCC<GGGGGGGFCGGGGGGFCGGGFFCCCCC
@QDCR 73840
TAGGGAATCTTCCACAATGGACGCAAGTCTGATGGAGCAACGCCGCGTGAGTGAAGAAGGTCTTCGGATCGTAAAACTCTGTTGTTAGAGAAGAACACGAGTGAGAGTAACTGTTCATTCGATGACGGTATCTAACCAGCAAGTCACGGCTAACTACGTGCCAGCAGCCGCGGTAATACGTAGGTGGCAAGCGTTGTCCGGATTTATTGGGCGTAAAGGGAACGCAGGCGGTCTTTTAAGTCTGATGTGAAAGCCTTCGGCTTAACCGGAGTAGTGCATTGGAAACTGGAAGACTTGAGTGCAGAAGAGGAGAGTGGAACTCCATGTGTAGCGGTGAAATGCGTAGATATATGGAAGAACACCAGTGGCGAAAGCGGCTCTCTGGTCTGTAACTGACGCTGAGGTTCGAAAGCGTGGGTAGCAAACAGGATTAGATACCCT
+
CFGEGCEFGGGGGGGGGGGGGGGGGF@EFGGFGGGGGGGGGGGGGGGGGGGGGGFGGGF?GGFGFGGEFEGGGGGGGGGGGGGGGGFFGGGF@FGD,<FGG@EFF9<EFGGGGFGGGFGGGG?DFFGGGGGGGGGGGGGGGGFGGGGGDCEGGGGGGGGGFFFGGGGGGGGGGGGGGGGGGGFFGGGFGGGGGCGEFFEGG;CEGGGGFCE@?BFGGGGGGG<?CCGCGFCFEGGFCGGFGGGEFFDCGGGFFCGGG@>CECEFC=9GGFEGGGGFGFCGGGFGGGFEFEAC,,FGFFFFFCEC,GGFFGDF5,FGFGGGGF9=,FCGFDGGGGGGGGGEDGFGAGGFF9FFGGGFGGGEAC<GEEFEGGGFCFGFGF<@CFCFGGGGGGFAGGGGGGGGFGCGGGGGF7GGGGGFFE,FGGGGGGFFFF<<<EFFCCCCC
@QDCR 358
TGAGGAATATTGGTCAATGGGCGAGAGCCTGAACCAGCCAAGTAGCGTGCAGGATGACGGCCCTATGGGTTGTAAACTGCTTTTATAAGGGAATAAAGTGAGTCTCGTGAGACTTTTTGCATGTACCTTATGAATAAGGACCGGCTAATTCCGTGCAAGCAGCCGCGGTAATACGGCAGGTCCGGGCGTTATCCGGATTTATTGGGTTTAAAGGGAGCGTAGGCCGGAGATTAAGCGTGTTGTGAAATGTAGACGCTCAACGTCTGCACTGCAGCGCGAACTGGTTTCCTTGAGTACGCACAAGGTGGGCGGAATTCGTGGTGTAGCGGTGAAATGCTTAGATATCACGAAGAACTCCGATTGCGAAGGCAGCTCACTGGAGCGCAACTGACGCTGAAGCTCGAAAGTGCGGGTATCGAACAGGATTAGATACCCT
+
GGGGGGGFFGGGGFGGGGGGGGGGGGGGFGGGGGFGGGGGFFEFGGGGGEGFGGGGGGGDFGEGGGG8=F?:FGGGGGGGGGGGGF9FGGGGGGGGGGGGGGGGGGDGGG>ECADFA<CGGGFGGGFGFFFGG<EFGC95EFCCECCFFGDFFEFD+,CCDCFFGGGGGGF9,@FC*>:FFFA@*<FDFFGG?94:C<FF:EFGG&FGC<CBCFC>EEEGG:CGG=>*C=6EC?CFD7E8522;FCF>9@:6:<>-CFCG@8;<CAFFDGGCCFF>=9EC8GFFA@8,7,A9D>@?7F@5;8?+CBDF7FGFGFE@44+,EE+7GGGGGFFDGCGF?9FE<9,F=FECFAGFEFC:E7GGGGEDGCGEFFAGFCCECCCGGEEF<<F:F,EGEEGGFFEF8:?C@GFFF@FGCF,8GGFEE@CFF<FAGGGCCCC<
@QDCR 359
TAGGGAATCTTCCACAATGGACGCAAGTCTGATGGAGCAACGCCGCGTGAGTGAAGAAGGTTTTCGGATCGTAAAGCTATGTTGTTGGTGAAGAAGGATAGAGGTAGTAACTGGCCTTTATTTGACGGTAATCAACCAGAAAGTCACGGCTAACTACGTGCCAGCAGCCGCGGTAATACGTAGGTGGCAAGCGTTGTCCGGATTTATTGGGCGTAAAGCGAGCGCAGGCGGAAAAATAAGTCTAATGTGAAAGCCCTCGGCTTAACCGAGGAACTGCATCGGAAACTGTTTTTCTTGAGTGCAGAAGAGGAGAGTGGAACTCCATGTGTAGCGGTGGAATGCGTAGATATATGGAAGAACACCAGTGGCGAAGGCGGCTCTCTGGTCTGCAACTGACGCTGAGGCTCGAAAGCATGGGTAGCGAACAGGATTAGATACCCT
+
F@EDFGFFGFGGGGGGDGC,@FFGFG>FFGFFGGGGFGGGGGGGCCFFGGGFEFGGGGGCFEGGGGDGCC=FGGGFGG,FFFFGFFEGGGGFAA<EFFDFF9FEFGGGGDFGGEDFC8AFF9FGGGGEGGGGGGGGGEGGGGGGGGGGGDEGGGGGG7FFFCA8DF6G@CC?F@C:FCBB?F7+;CEC8EFGGG5*-CFGE5<CEFGGEFGEE;GFEGF:>CEEGEGDGGGECE@,9GFC>E:GGGDFF@BCG@FG>GDCCCEFDCFGFGGGG<FB?7CGF9GGFFAECE8A,FGGGFGGGGGGCFCDCE<GGGGECF:FA@ECGF<ECGGDGGF<FEGGGGGGF<FECFGFFDFGGEFGGGFFBCEFCFEC+EDGGF88GGGGGGGFGCGEGGGGGGGFFF7GGGDGGFGGGGGFGGGGGGGFGCGEEA9FFFFFCCCA-
@QDCR 51960
TGGGGAATTTTGGACAATGGGGGCAACCCTGATCCAGCCATGCCGCGTGCGGGAAGAAGGCCTTCGGGTTGTAAACCGCTTTTGTCAGGGACGAAAAGCTCCTGAGTAATATGCCGGAGTGCTGACGGTACCTGAAGAATAAGCACCGGCTAACTACGTGCCAGCAGCCGCGGTAATACGTAGGGTGCGAGCGTTAATCGGAATTACTGGGCGTAAAGCGTGCGCAGGCGGTTGGGGAAGACAGATGTGAAATCCCCGGGCTTAACCTGGGAACTGCATTTGTGACTGGCCGACGGGAGTACGTCAGAGGGGGGTGGAATTCCATGTGTAGCAGTGAAATGCGTAGATATGTGGAGGAACACCAGTGGCGAAAGCGGCTCTCTGGTCTGTAACTGACGCTGAGGCTCGAAAGCGTGGGGAGCAAACAGGAGTAGATACCCT
+
FFFGG:FFCEFDCGFFGGGFEFGGGGGGFGGGGGCEGGGGGGGGDFGG7FGDGG7FFFDGFGGGGFGGG7C+CFGGG+CEEGFGGGGF<<DFFGGGCGG9FD8<EA<,C,,<==9CF73CFFGCGGGGGGCF9BAF,E:DGGGGD,DCFBCFGGGGGFF,*6C:FCFGGGGDECCFGFGG<CDFEFDE;ECG:EE?C;:CGECGEEE3CCCFGCBB@FGCC8:ECCDECCFG5CE@*C<F:B?F<FFGFFFFFGGF>DF:EE59EGEFFFFG3FFD,C6B>CFEDF@B+C@@3+,FEGFA4BEEB,CCEEDGFBB9FCFFFB,E,GGGFE?9C9,?54@B+EF9CF;<F<FFE9DFF@C,6@C,GGEGGFF@CGG@GEFCGGGGGGGGFFEC,GB;FFFGFF@@,<FGGECEFDGGGFGGGFCEEFGEFE,,FFDFC@CCC
@QDCR 361
TGAGGAATATTGGTCAATGGACGAGAGTCTGAACCAGCCAAGTAGCGTGCAGGATGACGGCCCTATGGGTTGTAAACTGCTTTTATAAGGGAATAAAGTGAGTCTCGTGAGACTTTTTGCATGTACCTTATGAATAAGGACCGGCTAATTCCGTGCCAGCAGCCGCGGTAATACGGAAGGTCCGGGCGTTATCCGGATTTATTGGGTTTAAAGGGAGCGTAGGCCGGAGATTAAGCGTGTTGTGAAATGTAGACGCTCAACGTCTGCACTGCAGCGCGAACTGGTTTCCTTGAGTACGCACAAAGTGGGCGGAATTCGTGGTGTAGCGGTGAAATGCTTAGATATCACGAAGAACTCCGATTGCGAAGGCAGCTCACTGGAGCGCAACTGACGCTGAAGCTCGAAAGTGCGGGTATCGAACAGGATTAGATACCCT
+
EFGGGGGGFGGGGGGGGGGGGGGGGGDGGGGGGGGGGGGGGGGDGG>GEGGGFGGGGGGC@FGGGGGGGGGGGGGGGGGGGGGGFGFGCF@EFFEGGGGGGGGGGFFGFGDFG<EGGGGGGGGGGGGGGFGDGGGGGGGGGGG=GGGGGGGGGGGGGGGGGGFGGGGGGGEGFFFFFGGGGGCCCEDGF3EGGGGGGGGGFGGFFGFGFGGFGGGFGEGGEFEGGGGGGGGGGEFCCGGFFFGGF7CGGFFGGGGGGFFFFGFFGGGGFGGGCGFGGGGGGGGFFGGGFFGFCGEG@GFGGGGGFFF7F@F<BGFFBCCGGGGGGGEFC9GGGGGGFGGGGFGFGGGGGGGGGGECC@GGGEFFEFGGGFFCFFFGGGGGGGGGGGGEGGFDGGGGGGGGGDGGGGGGGGGGGGGF7CDGGGGGGCGGGGGCCCCC
@QDCR 362
TAGGGAATCTTCCACAATGGACGCAAGTCTGATGGAGCGACGCCGCGTGAGTGAAGAAGGTCTTCGGATCGTAAAACTCTGTTGTTAGAGAAGAACACGAGTGCGAGTAACTGTTCATTCGATGACGGTGTCTAACCAGCAAGTCACGGCTAACTACGTGCCAGCAGCCGCGGTAATACGTAGGTGGCAAGCGTTGTCCGGATTTATTGGGCGTAAAGGGAACGCAGGCGGTCGTTTAAGTCTGATGTGAAAGCCTTCGGCTTAACCGGAGTAGTGCATTGGAAACTGGAAGACTTGAGTGCAGAAGAGGAGAGTGGAACTCCATGTGTAGCGGTGAAATGCGTAGATATATGGAAGAACACCAGTGGCGAAAGCGGCTCTCTGGTCTGTAACTGACGCTGAGGTTCGAAAGCGTGGGTAGCAAACAGGATTAGATACCCT
+
GGGGGF@EFGGGGGGGGGGDF<CGGGGGFA9F9FEGGGGGGGGGGGEGEGGGGGGFFGDCFGGGGGGGGCFGGEFGGGGGGGGGFFFAFGFF,EFDFFGCC+<,4=CEGGGGFFGGGFGGFFFFGA@+FFGDGG9FGG?DCF@FCFGGGGGGCFCFGEFFC?FDFFGF>@:@FGDGCEGFE?<?FFFFBFFGFFFGGGGGG>E?2AFFC:FCCFEAECFGF::6E8:>GF@:8#@<CAEF=:DCE?AD9GGED@FCGFFG=5FFFFDG<?DF?EF?BAGE=FFF<GGGGF9FF5,,,FFE9GGBAF@GGGFF?BF?9FACGDEFGEE+GGGGFFFFAGGGGGFGFDGFE?GFGGGEFFEEFDDEEGECFFC:@CGFC7E<CFGDF99CF@@C:CCB+C8GGEGF@D7GGGECDGCFFGGGGFE9FGGFFEFFAFCCCCCCC
@QDCR 75067
TGAGGAATATTGGTCAATGGACGAGAGTCTGAACCAGCCAAGTAGCGTGCAGGATGACGGCCCTATGGGTTGTAAACTGCTTTTATAAGGGAATAAAGTGAGAGTCGTGACTCTTTTTGCATGTACCTTATGAATAAGGACCGGCTAATTCCGTGCCAGCAGCCGCGGTAATACGGAAGGTCCGGGCGTTATCCGGATTTATTGGGTTTAAAGGGAGCGTAGGCCGGAGATTAAGCGTGTTGTGAAATGTAGATGCTCAACATCTGAACTGCAGCGCGAACTGGTTTCCTTGAGTACGCACAAAGGGGGCGGAAGTCGTGGTGTAGCGGTGAAATGCTTAGAGATCAAGAAGAACTCCGATTGCGAAGGCAGCTCACTGGAGCGCAACTGACGCTGAAGCTCGAAAGTGCGGGTATCGAACAGGATTAGATACCCT
+
GGGGGGGGGGGGGGFGGGGGGGGGCGGGGGGGFGGGGG8FFGFFGGGGGGGFGGGGGGGGDEGGGGF8CFDGGGGFFFGGGFGG9FEGFGGGGGGAF9FEF=FGGGDGDGGGGGGGGGGGCFFFGFDFFFF9BFE?F9FFFGD+=BE>F9DFG6>FGFGGGFDF@=GGDGGF%E>BB<>F9GFGDECCGGFGGFEG7GGGFCGDGFFGGFCGGGEFC*C<;?>=GGD:GGGFGGGGGGD>9GGEE9ECGFCF@F@AFFFBEGFC7FFF?GGEDEFGCFGF8?GGF8A<A3FFB:+F@9EC5,A+8+7GF7F?FB+EEGGGGGECGFCGGGFFGGGEAFF;?,9FEC<,GGGGEFB7DGGGDDF?GGGFE8GGGGGGFGGGBF:C<GE7GGGGGGGFFFB@D:GFFEF7FFGFGGGFFCCFCGGGGGGGFFGCCCCC
@QDCR 364
TGAGGAATATTGGTCAATGGACGAGAGTCTGAACCAGCCAAGTAGCGTGCAGGATGACGGCCCTATGGGTTGTAAACTGCTTTTATAAGGGAATAAAGTGAGAGTCGTGACTCTTTTTGCATGTACCTTACGAATAAGGACCGGCTAATTCCGTGCCAGCAGCCGCGGTAATACGGAAGGTCCGGGCGTTATCCGGATTTATTGGGTTTAAGGGAGCGTAGGCCGGAGATTAAGCGTGTTGTGAAATGTAGACGCTCAACGTCTGCACTGCAGCGCGAATTGGTTTCCTTGAGTACGCACAAAGTGGGCGGAATTCGTGGTGTAGCGGTGAAATGCTTAGATATCACGAAGAACTCCGATTGCGAAGGCAGCTCACTGGAGCGCAACTGACGCTGAAGCTCGAAAGTGCGGGTATCGAACAGGATTAGATACCCT
+
GGGGGG@FGGGGGGGGGGGGGGGGGGGGGGGGFGGGGGGFGGGGGGCFGGGGGGGGGGGGGGGGGFFFFEGGGGGGGGGGGGGGGGGGGFGGGGGGGGGGGFFFCGGGGGGGGGGGGGEGFFGFGGGGGGGGGGGGGDFGCGFGGGGGFCGGGG6FDFGGGGGGGGGD#FFGCFGGFFGGFFGGCF;>FCFGGGDECFFGGFGCFGGGECEEEC<DDGGGGGGGGCCCAFECFC<C9CGGGGFCCFGD@3CFEGEF>GFFD=8FGEFGGGGGGDGECBGGGGGFFF8FB7,DCEGGFEFA9AEF7GGC8GGGF=+GGGGGGGGGGGGGGGGGGGGGFGGFFDF<CGGGGFGGGGFFCFDDGGGGFGGGGGGGGGGGGGGCCBGCGFFEF;GGGGGGGGGGGGGGGGGECGGGGGGGGGGGGGGGGGGGFFBCCCC
@QDCR 365
TGAGGAATATTGGTCAATGGACGAGAGTCTGAACCAGCCAAGTAGCGTGCAGGATGACGGCCCTATGGGTTGTAAACTGCTTTTATAAGGGAATAAAGTGAGCCTCGTGAGGCTTTTTGCATGTACCTTATGAATAAGGACCGGCTAATTCCGTGCCAGCAGCCGCGGTAATACGGAAGGTCCGGGCGTTATCCGGATTTATTGGGTTTAAAGGGAGCGTAGGCCGGAGACTAAGCGTGTTGTGAAATGTAGACGCTCAACGTCTGCACTGCAGCGCGAACTGGTGTCCTTGAGTACGCACAAAGTGGACGGAATTCGTGGTGTAGCGGTGAAATGCTTAGATATCACGAAGAACTCCGATTGCGAAGGCAGCTCACTGGGGCGCAACTGACGCTGAAGCGCGAAAGTGCGGGTATCGAACAGGATTAGATACCCT
+
E@9FF?FGFGGDGGGGGFFFFGGGGEGEFGGGGGGGGGFGGGGFFFGFEGGAFGGGCGEGEDFFGGGFGGGGGGGDFGFCFGG9?FEFFFGGGFGCF9CFGFFDFGGGGEEEGGFE?FGGGGFFFGEFFGCFGGDFG,CFF=CGGG:<5@9CFGG:FAF78<D>B>F7@@E9@;C7@F<CDF9EGEFGGG<FF3<C@=GFC=8:@FGGFCC:F=E?C=ECBCCFAF?5;EGGGG?-*E:E<;;9C>#/CF>0:CCFD<FFFG@@D>FGFFGC>F<>;BE85FFF8,3=,B,CF>@8+,,C,,DFF:@,AAB,+<=@+FFE:FF@EGFB?AGEFDFGGGGEFC,B,,=<FFGFE?:CFCE@CBF<GE@<CC9EF,,FFFFC@7@FCEE7FC,CFGFCB@@@,@GF<@CGDGGFCFGDGFFEGGGDFCGEF@<C<8CC
@QDCR 366
TGAGGAATATTGGTCAATGGACGAGAGTCTGAACCAGCCAAGTAGCGTGCAGGATGACGGCCCTATGGGTTGTAAACTGCTTTTATAAGGGAATAAAGTGAGAGTCGTGACTCTTTTTGCATGTACCTTATGAATAAGGACCGGCTAATTCCGTGCCAGCAGCCGCGGTAATACGGAAGGTCCGGGCGTTATCCGGATTTATTGGGTTTAAAGGGAGCGTAGGCCGGAGATTAAGCGTGTTGTGAAATGTAGATGCTCAACATCTGAACTGCAGCGCGAACTGGTTTCCTTGAGTACGCACAAAGTGGGCGGAATTCGTGGTGTAGCGGTGAAATGCTTAGATATCACGAAGAACTCCGATTGCGAAGGCAGCTCACTGGAGCGCAACTGACGCTGAAGCTCGAAAGTGCGGGTATCGAACAGGATTAGATACCCT
+
GGGGGGGGGGGGGGGGGGGGGGGGGGGGGGGGGGGGGGGGGGDGFGGGGGGGGGGGGFFGGFFCFGGGGFGGGGGGGGGFFGGGGGGGGFFFFGGGGGFGGGGGFGFFFGFGGGGEFGGFGFGGGCFFGGGGGGFGGGGGGGGGGGGGGGGGGFFGGGGGGGGGGGG2?GGGGGGFEEGGFGFGGGGGGDFFFGGGECC9FFGGGGF?<FFGF?E8CEGGGGGGGGG=EGGGFGGGEDGFFFGGFF::CFFCCCCF9BFGGGACGGGGFFGCEGCFCF?FBFFGGGGGF<FGFGGEFE=,FFFGGGECEGFFEECF?B<EE5CFB+?9EFFAAAEAFGFEC,,8GDF@GGE?<FB7CGFGGGGGDGGFFGGFGGGFGGFGCGEGCGGEGFCF9GFGGEB8GGGGGGEGGGGGEGGGFFFFGGGGFCFFEFFCCCCC
@QDCR 67612
TGGGGAATATTGCACAATGGGCGCAAGCCTGATGCAGCGACGCCGCGTGCGGGATGACGGCCTTCGGGTTGTAAACCGCTTTTGATCGGGAGCAAGCCTTCGGGTGAGTGTACCTTTCGAATAAGCACCGGCTAACTACGTGCCAGCAGCCGCGGTAATACGTAGGGTGCAAGCGTTATCCGGAATTATTGGGCGTAAAGGGCTCGTAGGCGGTTCGTCGCGTCCGGTGTGAAAGTCCATCGCTTAACGGTGGATCTGCGCCGGGTACGGGCGGGCTGGAGGGCGGTAGGGGAGACTGGAATTCCCGGTGTAACGGTGGAATGTGTAGATATCGGGAAGAACACCAATGGCGAAGGCAGGTCTCTGGGCCGTTACTGACGCTGAGGAGCGAAAGCGTGGGGAGCGAACAGGATTAGATACCCT
+
6CFEGE:FGFGDGGGAFFDCFFGGEGG,CF,<<,<CFFEGGGGDGGGGGC@+@CFF8?CFGGGGGDEG<FEG,BFFGCGEGF9FEDGG@FGGCEGGGGF9,DFBFF@,,@CFGGGCGGDFDGF9A9@FFFCGDEC,???CFFGCFFFFG,=1BC7:<EC:?:8?FEGFC08FC@E=GGGGGGGEGFGGC:FDEF>:8,;<8?28DF85ECFCEC<GCCE86EGGGGGF=FGGGGFGGC<@=<CGF8<CD8:F?<7<CFCFCEFGC>3:>F>87GE<GEGGF-CCF8+<FFDGCDF?<E<,F>+ECEFGCGGGFGF<GDEC,EE5FAEE@F:B7EEECC,GGGFF9FCF7GGGD@GGCF7DFC,<CGGGGGGFFFGGEGFCGFGCF@,FFFGGGGGFDGGFGGGGGGF<CGGGFC<9DFCCCCC
@QDCR 62416
TGAGGAATATTGGTCACTGGACGAGAGTCTGAACCAGCCAAGTAGCGTGCAGGATGACGGCCCTATGGGTTGTAAACTGCTTTTATAAGGGAATAAAGTGAGAGTCGTGACTCTTTTTGCATGTACCTTATGAATAAGGACCGGCTAATTCCGTGCCAGCAGCCGCGGTAATACGGAAGGTCCGGGCGTTATCCGGATTTATTGGGTTTAAAGGGAGCGTAGGCCGGAGATTAAGCGTGTTGTGAAATGTAGATGCTCAACATCTGAACTGCAGCGCGAACTGGTGTCCTTGAGTACGCACAAAGTGGGCGGAATTCTTGGTGTAGCGGTGAAATGCTTGGATATCACGAAGAACTCCGATTGCGAAGGCAGCTCCCTGGGGCGCAACTGACGCTGAAGCTCGAAAGTGCGGGTATCGAACAGGATTAGATACCCT
+
<C6CEFFAE,EECCF@,CCAF8C@6CFF9CEFDG<EFGGFEG6FFFDGGGGGA,CDF9BF@F+6,,:E8,?C?F,C,?FE,E9FGGAFGFEFGGGGGGG9C?E=,,8+8BDCFFGGGFE9<,@EGGDAEGFGFG9FFG<B=B=>>>CF<;,BF=+8@FCF<,B,CEBF>:FF<C7>EGGC8F@EGG*:E<<:<FGG*<C%?@FC>CF<CBCFFFGG83FDC:;<=,13@@CCC9C;:?::D@FFDGGGFFFD0@CED=>C?FFAFCGGGFCCC9=@3FEBGGFB><FGGFGFD>:@?9AGFF<DDEGGDF9?FFF=9,FGFF>@+7@,5A,9A9E<9CB,:,FFE=GFF6,FF?>DGGGFF86,CAGEFFE6@,@,CC@8,+GFFFDFECCF@<<C,+6,<FA9C+F:DEFCCE,GDEFCFGF9CFE9GDF<CCCC
@QDCR 369
TAGGGAATCTTCGGCAATGGGGGCAACCCTGACCGAGCAACGCCGCGTGAGTGAAGAAGGTTTTCGGATCGTAAAGCTCTGTTGTAAGAGAAGAACGAGTGTGAGAGTGGAAAGTTCACGCTGTGACGGTATCTTACCAGAAAGGGACGGCTAACTACGTGCCAGCAGCCGCGGTAATACGTAGGTCCCGAGCGTTATCCGGATTTATTGGGTTTAAAGGGAGCGTAGGCCGGAGATTAAGCGTGTTGTGAAATGTAGACGCTCAACGTCTGCACTGCAGCGCGAACTGGTTTCCTTGAGTACGCACAAAGTGGGCGGAATTCGTGGTGTAGCGGTGAAATGCTTAGATATCACGAAGAACTCCGATTGCGAAGGCAGCTCACTGGAGCGCAACTGACGCTGAAGCTCGAAAGTGCGGGTATCGAACAGGATTAGATACCCT
+
FGGGGGGGGGGGGGGGGGGGGGGGGGGGGGGGGGGGGGFGGGGGGGGGGEFGGGGGGGGGGGGGGDGGGGGGGFGGGGFGFGGGGCGDGGGGGGGGGGGGGFFGGFGDGGGGG@FGGGGGGGGGGFGDGGGGGGGGGGGGGGGGG>FGGEGGGGGGGGGFGGG21::FGG>GGGGGGFGGGGFGGFFGGGGCFGGGCFF?FGEEGGFGGEFFGG;FGGGEGDGGGFGGGGCGG7;BFDE?GGGGGGGGGGFGFFFGFFFGGGFDGGGGFFGGFGCGGGGGFGDGGFGGGDF8GGGFGFGGGGGFDGGGGGFBGGDGGFGGDFB+FFGGEGGGGGGGGGFGGFFGGGGGGGGDFFGGGGGF@@7GGFGGGCGGGGGGF8<C,E@FGGCGFFGFGDGDGFE9GGGGGGFEFFF:@EFCGGGGGGGGGGGGFFCGGGGEF@C8CC
@QDCR 370
TGGGGAATATTGCACAATGGGCGCAAGCCTGATGCAGCCATGCCGCGTGTATGAAGAAGGCCTTCGGGTTGTAAAGTACTTTCAGCGGGGAGGAAGGGAGTAAAGTTAATACCTTTGCTCATTGACGTTACCCGCAGAAGAAGCACCGGCTAACTCCGTGCCAGCAGCCGCGGTAATACGGAGGGTGCAAGCGTTAATCGGAATTACTGGGCGTAAAGCGCACGCAGGCGGTTTGTTAAGTCAGATGTGAAATCCCCGGGCTCAACCTGGGAACTGCATCTGATACTGGCAAGCTTGAGTTTCGTAGAGGGGGGTAGAATTCCAGGTGTAGCGGTGAAATGCGTAGAGATCTGGAGGAATACCGGTGGCGAAGGCGGCCCCCTGGACGAAGACTGACGCTCAGGTGCGAAAGCGTGGGGAGCAAACAGGATTAGATGCCCT
+
GGGGGCFGAGGGGGGGGG9FFGGGGGDGGGGGGGGGGGGGGGGGGGGGGGGGGGCFGGGGFGGGGGGCFGGGGGGFFGGGGGFFFGGGGGGDGGG@EECEFEDDFGGGGF,BFGGGGDDFGGGGFDGFGFGGGEGDGGGFFCFGGGGGGGCCFCFGGGGGGG;EGGGGGGGGGGDGGGGGGGEGGG7CGFFGGGG*A@GGGDE5GGGGGGGGGGGGFFEC5<EGGGEEEGGCGCEGFCGC9>CFFFGC;GFGE<CFGFFGGEFF@FD;FGGCDCGGDFF<DCCGF?GGGGGGF<DAAB8+,+>,,F7GGGGFFGGFF8FDE8FFDADGCGGGGGGGGFFFF7EFFA@:,,DGFC,BEGGECCEEDFFCCGGGGGGFCCEGGGGGGGGA@GGGGFDGGGFGFGGGGDC<@C:@C@@7GGFGGGGFFGGGFAEEEDEFCCCCC
@QDCR 371
TGGGGAATATTGCACAATGGGCGCAAGCCTGATGCAGCGACGCCGCGTGCGGGATGACGGCCTTCGGGTTGTAAACCGCTTTTGATCGGGAGCAAGCCTTCGGGTGAGTGTACCTTTCGAATAAGCGCCGGCTAACTACGTGCCAGCAGCCGCGGTAATACGTAGGGTGCAAGCGTTATCCGGAATTATTGGGCATAAAGGGCTCGTAGGCGGTTCGTCGCGTCCGGTGTGAAAGTCCATCGCTTAACGGTGGATCTGCGCCGGGTACGGGCGGGCTGGAGGGCGGTAGGGGAGACTGGAATTCCCGGTGTAACGGTGGAATGTGTAGATATCGGGAAGAACACCAATGGCGAAGGCAGGTCTCTGGGCCGTTACTGACGCTGAGGAGCGAAAGCGTGGGGAGCGAACAGGATTAGATACCCT
+
FDEDGEGGGGGGGGGGGGGGGGGGGGGGGGGGGGGGGGGGGCFGGGGGCGGGGGGGGAFCFGGGGGGDGGGGFGGGGGGGGGGGGGAFCFEEGGEFGGEFGGGGGGGGGGGAFGGGGGGEFFGGGDE@FC@FGGEGBFGEG8C@F,FFFFGGGGGGECBFFF?CF**,1=C@ECEGGDGGGGGGCCECFF9<>>F>;<:FGDGGG8>GCEFGG>GGGG<GGCE=ECEGGGGFCFFFDFFFFGDGC<C>CGDF5/>C6F>FECFEC7EGGGE>GFFF?GF@@+GF@EFFC8GFDDF?,E,GFEGGC:8F9B:>FGFGGEGCFFFAGGFFGCC67?FGGFGFE7GFGGCFGGFFGFFFDGF@@6,FGGGF:@FCCGGGGGGGGGGEGGFGGGFGGGGGGEGDGGGDGGGGGGGFGGGFGGCCCCC
@QDCR 372
TAGGGAATCTTCCACAATGGGCGCAAGCCTGATGGAGCAACACCGCGTGAGTGAAGAAGGGTTTCGGCTCGTAAAACTCTGTTGTTGGAGAAGAACGTGCGTGAGAGTAACTGTTCACGCCGTGACGGTATCCAACCAGAAAGTCACGGCTAACTACGTGCCAGCAGCCGCGGTAATACGTAGGTGGCAAGCGTTATCCGGATTTATTGGGCGTAAAGCGAGCGCAGGCGGTTTCTTAGGTCTGATGTGAAAGCCTTCGGCTTAACCGAAGAAGTGCATCGGAAACCGGGCGACTTGAGTGCAGAAGAGGACAGTGGAACTCCATGTGTAGCGGTGGAATGCGTAGATATATGGAGGAACACCGGTGGCGAAAGCGGCTCTCTGGTCTGTAACTGACGCTGAGGCTCGAAAGCATGGGGAGCGAACAGGATTAGATACCCT
+
GGGGGGGGGGGGGGGFGGGG<FGGGGGGFGGFGGGGGGGGGFGGGGGGD:FEFGEFGGGG7FGGGGGGGGGGGFG,EFGGFGGCGGGFGGGGGGGGC4F+CF7CCGG<FFGGGGG9EGD?+3@CFGEGGFGGGCFGGGGGFGF>=F9@FE?GFGGGGGGFGGGGGGGGGGFGGGGGGGGFGGGFGGDDFGGFFEG#FFGGG8C>>FGGFFGFGFGGGFGG>GGGGDFGGGGGG$2GGGFGFCFFBFGGGGFGGGGGGFGGEG@FGGGG1GGGGGGEGFE<GGGEGCGFF@+FF<=GGGGGGFE=FGFFGGGDGGGFFFEEGFFFDFGGGGGGGGF,,GGEE7F@,GGGFGGGGGFFFFFCFFB8GGGGGFFC7GGGGFC,GF8FGGGGGGGGGGGGGGGGGGGFCC7FGGGFC-GGGGDGGGGFFAGGGGFAGGGGCC@CA
@QDCR 373
TAGGGCATCTTCGGCAATGGGGGCAACCCTGACCGAGCAACGCCGCGTGAGTGAAGAAGGTTTTCGGATCGTAAAGCTCTGTTGTAAGTCAAGAACGAGTGTGAGAGTGGAAAGTTCACACTGTGACGGTAGCTTACCAGAAAGGGACGGCTAACTACGTGCCAGCCGCCGCGGTACTACGTAGGTCCCGAGCGTTGTCCGGATTTATTGGGCGTAAAGCGAGCGCAGGCGGTTTGATAAGTCTGAAGTTAAAGTCTGTGGCTCAACCATAGTTCGCTTTGGAAACTGTCAAACTTGAGTGCAGAAGGGGAGAGTGGAATTCCATGTGTAGCGGTGAAATGCGTAGATATATGGAGGAACACCGGTGGCGAAAGCGGATCTCTGGTCTGTAACTGACGCTGAGGCTCGAAAGCGTGGGGAGCGAACAGGATTAGATACCCT
+
FGG9@,CEFGGGGGGEGFGCFEGGGGGGGGCGFGGGEGGGG@FECCCG@FGFEAFGGGFGGGGGFGDCFCEFFGGFFCFGFGFDG<FFFGFF<FGGGEGGG?<F9C,FFFFEGGF<FFF,FFFF9,@C7>BCGGGGF<,DFB<<,@FCFGC5:8DAFF<F>FDGGG*<C<FCC:F7*7?,;<:F9F-GGG>GECEGDEGGGG2F?,@G:382::C:F=C?E?9:8C?EGCCEFE4:DF?E<DGGF/@9CFFFB>#@<>A>?E8+>B@E=?GC7:DGGFEG?FABC<?DA,EA,@GGDFECGGGGFBCGF?58FFAGGGDDF<C5,A9GF87GGGGGGGGGGGGGGCFGGGGGFC,C,6B6:FC<FB7C7FGGGGFCC,AC8GGFCFECFEGGFCEGEEBGGGEB6CCGGGEC7EFCDFFGFCFFC9GGGGGGGGGFC<CCB
@QDCR 74411
TGAGGAATATTGGTCAATGGACGAGAGTCTGAACCAGCCAAGTAGCGTGAAGGCTGACTGCCCTATGGGTTGTAAACTTCTTTTATACGGGAATAAAGTGAGGCACGTGTGCCTTTTTGTATGTACCGCATGAATAAGGATCGGCTAACTCCGTGCCAGCAGCCGCGGTAATACGGAGGATCCGAGCGTTATCCGGATTTATTGGGTTTAAAGGGAGCGTAGGCGGACGCTTAAGTCAGTTGTGAAAGTTTGCGGCTCAACCGTAAAATTGCAGTTGATACTGGGTGTCTTGAGTACAGTAGAGGCAGGCGGAATGCGTGGTGTAGCGGTGAAACGCTTAGATATCACGAAGAACTCCGATTGCGAATGCAGCCTGCTGGACTGTAACTGACGCTGATGCTCGAAAGTGTGGGTATCAAACAGGATTAGATACCCT
+
GGGGFGFFGGGDGAFGGCGFGFGGGDGGGGCFFFGGG8DFAFDFGGDGG,FGG,@FGCCFGFG?FCEGFFGGFGFGGFGGGGGGGFADFGGGGGGGGGGFFGGGGGDFGFCFFGG9F@CFEFGGGFGDGGGGGGGGGGFFGGGGGFGGFFGGGGFGGGBGFCAB=ECG2DFG=?FGEGGFCB;1C3GGGGGGFEF=G?,<<FF<F<GGAEGGFF12=GE=:>30?:CC>ECE5EFEFGGFECFG;G98C7ECDDE<B5FGFGGDFDFEDCBCGFAEC<FFFFFFFF?5,GDF@,FBFEFE,A,CFFF+?,9<:EF+E@FDFFF@++@,FEE@-:GFFCC,@9C,6C,D,9EE<8DGDGE@@8,,EEC,DDGFDFGEGGGFFGGF@ECF7@@FA<C,<@7GFB9CFACGGGGEFA<<EAGFCFCEEFFDGEFBCCC@
@QDCR 375
TGAGGAATATTGGTCAATGGACGAGAGTCTGAACCAGCCAAGTAGCGTGCAGGATGACGGCCCTATGGGTTGTAAACTGCTTTTATAAGGGAATAAAGTGAGAGTCGTGACTCTTTTTGCATGTACCTTATGAATAAGGACCGGCTAATTCCGTGCCAGCAGCCGCGGTAATACGGAAGGTCCGGGCGTTATCCGGATTTATTGGGTTTAAAGGGAGCGTAGGCCGGAGATTAAGCGTGTTGTGAAATGTAGATGCTCAACATCTGAACTGCAGCGCGAACTGGTTTCCTTGAGTACGCACAAAGTGGGCGGAATTCGTGGTGTAGCGTTGAAATGCTTAGATATCACGAAGAACTCCGATTGCGAAGGCAGCTCACTGGAGCGCAACTGACGCTGAAGCTCGAAAGTGCGGGTATCGAACAGGATTAGATACCCT
+
FGGFGGFGGGGGGGGGGGGGGGGGGGGGGGGGGGGGGGGGGGDGGGGGGGGGGGGGGGGGGGGGGGFGGGGFGGGGGGFGGGGGEGGGGDG,FFGGFGGGGGGGGGGGGGGGGGGGGGDGFFFGFGGGGGGGGGEGGFFGFG>FGGGGGGGGGGDGGGGGGEGGGDGGGFGGFF?:3CFCFGGGGGGDFGG>FFGECFGGGGGGG>FFGFFGCGG@GGGGGGGFGGGGGGFFDFC@4DGGGFFDBDFGGGFC@C:<CD@<CGC?%GGFFGECFGFF>GGFFGGFA,GGGFGF?F=FGFCFCGGFG@DGF@FAF8GFGF@AEFGGGGCC,?GGGGGEGCFCGGGFFDGGGFGGGGC:@7GFCCGGGGGGGEECGGGGGGGGGF>GFGGGGGGGGFGGGDEFDGGGGGGGGGGFECGFEGGGGGFGGGFGEECCA@B@
@QDCR 376
TGAGGAATATTGGTCAATGGACGAGAGTCTGAACCAGCCAAGTAGCGTGCAGGATGACGGCCCTATGGGTTGTAAACTGCTTTTATAAGGGAATAAAGTGAGAGTCGTGACTCTTTTTGCATGTACCTTATGAATAAGGACCGGCTAATTCCGTGCCAGCCGCCCCGGTAATACGGAAGGTCCGGGCGTTATCCGGATTTATTGGGTTTAAAGGGAGCGTAGGCCGGAGATTAAGCGTGTTGTGAAATGTAGATGCTCAACATCTGAACTGCAGCGCGAACTGGTTGCCTTGAGTACGCACAAAGTGGGCGGAATTCGTGGTGTAGCGGTGAAATGCTTAGATATCACGAAGAACTCCGATTGCGAAGGCAGCTCACTGGAGCGCAACTGACGCTGAAGCTCGAAAGTGCGGGTATCGAACAGGAGTAGATACCCT
+
EFGFGGGGGGGGCFFGGGGGGGF:FCEFGFAFECFEFGGFGGGGCF>C:FFEGGGGGEGD@FGGGFG8,E=EFFAFGGCCFGFGCCG9F9ACDE<EFGGGCG?,BECGG@FGGGGGGGEDGGGF,5BFFGAF,CEFF9,<FECF>FFFGG,?BD8>=B=+++@:+@'EGGC.@56<2>>@>@C*>:FE#GFFGF8>?FG;=CF=<;<FEAC9C?E&5:CEEEC&CCC9F<FCFGD94C>-8=2,3<:;@C,CFCB<9@F@EC<?FAF=@8/0C7@33%/:@:A+A8+=BDEGD>CFGFCE,FE<F=::C8F?7GGEECFFFE@CGE@B9GFFGFCGGGFEE,54FCF7GFFFEB:7EGE:F@,,CFFGFF9@9EEC8GGCF@:@AFFEGCC+<FCF87EE,GFF<F7@@+FGEFFF7<FCFFEDE,FDEGFCCCCC
@QDCR 76812
TGGGGAATATTGCACAATGGGCGCAAGCCTGATGCAGCGACGCCGCGTGCGGGATGACGGCCTTCGGGTTGTAAACCGCTTTTGATCGGGAGCAAGCCTTCGGGTGAGTGTACCTGTCGAATAAGCGACGGCTAACTACGTGCCAGCAGCCGCGGTAATACGTAGGGTGCAAGCGTTATCCGGAATTATTGGGCGTAAAGGGCTCGTAGGCGGTTCGTCGCGTCCGGGGGGAAAGTCCATCGCTTAACGGTGGATCTGCGCCGGGTACGGGCGGGGTGGAGTGCGGTAGGGGAGACGGGAATTTCCGGTGTAACGGTGGAATGGGTAGATATCGGGAAGAACACCAATGGCGAAGGCAGGTCTCTGGGCCGTTACTGACGCTGAGGAGCGAAAGCGTGGGGAGCGAACAGGATTAGATACCCT
+
CF8CF@FGGFFFFGFFF9EEG8FFFEDG?,EFGGGEFFGE+@C@CC7F7,@:7FFFF<?>=FCAEF+>B:F=BEFF,=F@+:,?CFFC@CG++B,>=FG,3DFFGGGG9F,=9,@,:DFFCF7;,3@+*5*><FFEC<,<<FG*8FFFGD8F@B**1=,,7=2,=CFCED:,0;58***30;5/:C+<,<:@FFCC+;;;<EEG/?;8@E:>5?88**E:::781;C$2#A8G<<GF8F8:CCBC<2/#;:GFF::EECEF>>8@+C:FCCC@+3,CCGE>++7GEFB?AA4,:EB,E?5C+8++7GGEFF@,@FF@5C,BC:,,<AFEGECGFE<C,C:CCEFCC,DGFCEF<<<6@@,C8FF:F@:6@@@DGGCCB7FDFC,@F:C7FF;7CEGGF@EFFCFDGFFECB9FFFEEE-CCCB
@QDCR 378
TGGGGAATATTGCACAATGGGCGCAAGCCTGATGCAGCGACGCCGCGTGCGGGATGACGGCCTTCGGGTTGTAAACCGCTTTTGATCGGGAGCAAGCCTTCGGGTGAGTGTACCTTTCGAATACGCACCGGCTAACTACGTGCCAGCAGCCGCGGTAATACGTAGGGTGCAAGCGTTATCCGGAATTATTGGGCGTAAAGGGCTCGTAGGCGGTTCGTCGCGTCCGGTGTGGAAGTCCATCGCTTAACGGTGGATCTGCGCCGGGTACGGGCGGGCTGGAGTGCGGTAGGGGAGACTGGGATTCCCGGTGTAACGGTGGAATGTGTAGATATCGGGAAGAACACCAATGGCGAAGGCAGGTCTCTGGGCCGTTACTGACGCTGAGGAGCGAAAGCGTGGGGAGCGAACAGGATTAGATACCCT
+
CEDFGBCEEGGG9FGEFCE8<ECDGGFFGC8FFGG9FGGD7C+@F@FF:FEGCEGG,CF7FEGCFE>F<F7FCFFDEGG>EG<ACDF<7F>FGGCFGC8=>+>@F>DGCB<F,=@ACDG<,@D,8@:CFGE7FFFGFGFG8,BFEF7CCC5:FGECE72>FFCFF*=,:CFC:*<::/2<20CEGCECC=:EF5CE:<0;9:#79;:5ED<8E8E8C;EB5:<:EGFB>:E<:B8CF:F:FAEB<<C<58CF>8*<CEDFCEC8@+@C>+:FEFD<D6=CEGGGGGGFGDAC,FA,GFB,F:=F@+?9GFGGFGCFC,CFA,B<GGGGGEFFGF9E<FCFFFC6,E7EGC<E9C<@,8GFGGGDFC@E>GGGFGF>GGGGF<8GFFFGGGECC+C+GEGGGGGFAGGGGGGCFECFEEACCA-
@QDCR 67178
TGAGGAATATTGGTCAATGGACGAGAGTCTGAACCAGCCAAGTAGCGTGCAGGACGACGGCCCTATGGGTTGTAAACTGCTTTTATAAGGGAATAAAGTGAGTCTCGTGAGACTTTTTGCATGTACCTTATGAATAAGGACCGGCTACTTCCGTGCCAGCAGCCGCGGTAATACGGAAGGTCCGGGCGTTATCCGGATTTATTGGGTTTAAAGGGAGCGTAGGCCGGAGATTAAGCGTGTTGTGAAATGTAGACGCTCAACGTCTGAACTGCAGCGCGAACTGGTTTCCTTGAGTACGCACAAAGTGGGCGGAATTCGTGGTGTAGCGGTGAAATGCTTAGATATCACGAAGAACTCCGATTGCGAAGGCAGCTCACTGGAGCGCAACTGACGCTGAAGCGCGAAAGTGCGGGTATCGAACAGGATTAGATACCCT
+
,CFGGEGGGGGEFGGGGGDFEGGGCEEGGGGGGGGFEFFGEFGGGC6F@FGGGGGGGGGGGGGFGGFFFGGECFFAEFAFFFGGFCFGGGDFEGGEFGGGFFEGGGF+?EEAEGGGGGGGGGGGAFGFGFGFGGGFGGGGGGGGGGGDD9FFGGCGGFGGFGGGGGGGGGD99>BCEC<CD::GDFCEFDGGCGE<64ACFGFFGD;=FFCCC==#>8FCFE)<@8FEECEE:EGGG>C>FDGGFG<:?AF>:F>C@CGGEFF@F:#=FDFGGGFF>AD>DFCDBFB,<=BFGGGGF9F9GFEGGEC@B4FBFFFEEGGFE9FF7ECGGFGFDECGGFFEC;,GGFFDCGGGFFC-GGGGGEDFFF@EC,GGGDGFGE@@F@@FDEFCCFGGGGCGGF:@,EFC8EEGGGGFF<FFCAGFGFAF@,@FC<FBCCCC
@QDCR 380
TGGGGAATTTTGGACAATGGGGGCAACCCTGATCCAGCCATGCCGCGTGCAGGATGAAGGTCTTCGGATTGTAAACTGCTTTTGTCAGGGACGAAAAGGGATGCGATAACACCGCATTCCGCTGACGGTACCTGAAGAATAAGCACCGGCTAACTACGTGCCAGCAGCCGCGGTAATACGTAGGGTGCAAGCGTTATCCGGAATTATTGGGCGTAAAGGGCTCGTAGGCGGTTCGTCGCGTCCGGTGTGAAAGTCCATCGCTTAACGGTGGATCCGCGACGGGGACGGGCGGGCTTGAGTGCGGTAGGGAAGAATGGAATGCCGGGCGTAACGGTGGAATGTGTAGATATCGGGAAGAACACCAATGGCGAAGGCAGGTCTCTGGGCCGTGACTGACGCTGAGGAGCTAAAGCGTGGGGAGCGAACAGGATGAGATACCCT
+
CF@<C,CFG9FCEGFGG9FDDDEEFGGGGGCFGGFG@FGGGFEFGGGGGGGGFFGCCF<FGGCFEG7BF:<?5FCFGCFGFGGGGGGAFDFFGGGGDFE+B?FFG:F:FEGGGGGDG:<FD7FEC@>7BFFFG<<FF9@FFF937FEE7C>FEGDFGGG8<DFFFFGGG7FF@<CCFGG<<<*B@F78C9FGFGGGGGC:**:*<+@9,++;5:CCCECCCECECCC*<5?:CEGGDCC:CDDDECE75<7?44<F?4;GEGGF=FECC@<@9C48+7$:B6F&FFF>:==AB5:CBEGCFCD8?96,,,<C55,@?<@@+B4+GBFB4+<:=?A:,5=<GFFFF?==8,F8EAD@@CC@C-,FF@@DD9<@E9,E@F,@,GFCF@,,C,;,FCCFGGFFC6E<C,C5C6,@+@;,F@E,+;,FEGGF@,C,C;,E@<C@C
@QDCR 381
TGGGGAATATTGCACAATGGGCGCAAGCCTGATGCAGCGACGCCGCGTGAGGGATGGAGGCCTTCGGGTTGTAAACCTCTTTTATCGGGGAGCAAGCGAGAGTGAGTTTACCCGTCGAATAAGCACCGGCTACCTACGTGCCGGCAGCCGCGGTAATACGTAGGGTGCAAGCGTTATCCGGAATTATTGGGCGTAAAGGGCTCGTAGGCGGTTCGTCGCGTCCGGTGTGAAAGTCCATCGCTTAACGGTGGATCCGCGCCGGGTACGGGCGGGCTTGAGTGCGGTAGGGGAGACTGGAATTCCCGGTGTAACGGTGGAATGTGTAGATATCGGGAAGAACACCAATGGCGAAGGCAGGTCTCTGGGCCGTTACTGACGCTGAGGAGCGAAAGCGTGGGGAGCGAACAGGATTAGATACCCT
+
GFFGGGEGCFGGGGGGGGGCFFGGGGGFFGGGGGGGFF@FGFGGDGGGGEFGGGGDFGGGGFGGGGD@FFGGGGGGGGGGGGGGGGGG@FF7CFGFGGGGCGFGGGGGGGGGGEGCFCFFFACFFGGGCFGG,@F;CEFDEFGGF@:CFECFGGDE@GGGGFBFGFGGCGD>C<GCFGGGDDGGGEGGGGGGEGEEAGGEDFFEEEGGCGGEGGGGEGEEGEEEGGFFGF9<FGGGGFFFEC7CFGGDEFDEGGFFEDEGGGGCGEFG+7FGCFB,CG<>7EE:7FFCGFDGE,FF?FFBC+C+GFGGGC<GGGGGFGGGF9GGGGGGGEGGGFGGGGGGFFCGGGGGGGFGGGGGFC,,CFDGGEE@GEFFCGGGGGGGGFFC,CEGDGGGGGGGFGGGGGGFGGGGFFDFGFGFC@C@B
@QDCR 60755
TGAGGAATATTGGTCAATGGACGAGAGTCTGAACCAGCCAAGTAGCGTGCAGGATGACAGCCCTATGGGTTGTAAACTGCTTTTATAAGGGAATAAAGTGAGAGTCGTGACTCTTTTTGCATGTACCTTATGAATAAGGACCGGCTAATTCCGTGCCAGCAGCCGCGGTAATACGGAAGGTCCGGGCGTTATCCGGATTTATTGGGTTTAAAGGGAGCGTAGGCCGGTGATTAAGCGTGTTGTGAAATGTAGATGCCCAACATCTGAACTGCAGCGCGAACTGGTTTCCTTGAGTACGCACAAAGTGGGCGGAATTCGTGGTGTAGCGGTGAAATGCTTAGATATCACGAAGAACTCCGATTGCGAAGGCAGCTCACTGGAGCGCAACTGACGCTGAAGCTCGAAAGTGCGGGTATCGAACAGGATTAGATACCCT
+
AFFGGFEFEFGGGFGGGGGGGGGGGGGGGGFGGGGGGGFGDFGGGGGGGGGGGGGGGGFGFGGGFGFFGGGFGGGGGGGGGGGGGGGGGGGG,EFGGGECGFF=FECFGGB,ECFGGGGGGGGGGGGGGGGGGGFGGGDDEFFGGEGGGGGG>GFFCCF@>DGGGGG?EGGGCCCFGEEGGGGGCDG%GEGGGGGG?BFCCF/GGGGGC:EFGGGBCGGFBFEGGFGCAGGFGFFGCGGGGGFGFFGG=FAF<<FGC9EFGCFGEE;@8GCCGGFCFEEF;FFFFFDFGGFDFGGGGGGFE7,,F7FCGGGFGGGGCGFFFGGGGGGGGGFGGFGGGFFGFE9GCGFGGGGFGGEECFD@@:E<E<FGGGGGGGGGGGGGGGGGFDFGGGGGGGGGGCGGGGGGGGGGGGGGGGGFC9FFFEFFF9GGGGGCCC<C
@QDCR 383
TGAGGAATATTGATCAATGGACGAGAGTCTGAACCAGCCAAGTAGCGTGCAGGATGACGGCCCTATGGGTTGTAAACTGCTTTTATAAGGGAATAAAGTGAGAGTCGTGACTCTTTTTGCATGTACCTTATGAATAAGGACCGGCTAATTCCGTGCCAGCAGCCGCGGTAATACGGAAGGTCCGGGCGTTATCCGGATTTATTGGGTTTAAAGGGAGCGTAGGCCGGAGATTAAGCGTGTTGTGAAATGTAGACGCTCAACGTCTGCACTGCAGCGCGAACTGGTTTCATGGAGTACGCACAAAGTGGGCGGAATTCGTGGTGTAGCGGTGAAATGCTGAGATAGATGGAGGAACACCGGTGGAGAAAGCGGCTCTCTGGTCTGTAACTGACGCTGAGGCTCGAAAGCGTGGGGAGCGAACAGGATTAGATACCCT
+
FFGGGFGGFFGG9FFGGCFFGGGGGFGFGGGGGGGGGGGGEFFGGGGGGGGFFFGFGGGGGGGFFGFGGGGGGGGGGGGGGFGGGCGGCGGGCFFF<EDGFGGGFGGGGCFFGGGGGFGGFCGFGGCGGGGGGGFGGGFGGGGGGGGGG,@BFGGEGFG7DFGGGEGGEGGGGGGG*@FDGGGGG7>GCEE3@CG?GGGG?=EGF>C:FCFGCC:EEGGGGGGGFEGGGG0GG8BCCFEEFGF<FDGGGG9?CCEC*0DCCGGF<FGGFGGGGGGGGGGFFGGGFAE:,,,GFFCC?4,BAAE8F=GF>CFBF<=@+B+,DF>:BF7FEBEFCCFEE?,GFCF?,CGGGFFF7=7F@:FF9CC,GGGEGGGFGF8FGGGGGGGGFAC>EGGGEF<GGGECGGFGGDGDGGGGEGGGGGGGGFGGFFFEFC8B@CC<
@QDCR 51981
TGGGGAATATTGCACAATGGGCGCAAGCCTGATGCAGCGACGCCGCGTGCGGGATGACGGCCTTCGGGTTGTAAACCGCTTTTGATCGGGAGCAAGCCTTCGGGTGAGTGTACCTTTCGAATAAGCACCGGCTAACTACGTGCCAGCAGCCGCGGTAATACGTAGGGTGCAAGCGTTATCCGGAATTATTGGGCGTAAAGGGCTCGTAGGCGGTTCGTCGCGTCCGGTGTGAAAGTCCATCGCTTAACGGTGGATCTGCGCCGGGTACGGGCGGGCTGGAGTGCGGTAGGGGAGCCTGGAATTCCCGGTGTAACGGTGGAATGTGTAGATATCGGGAGGAACAGCAATGGCGAAGGCAGGTCTCTGGGCCGTTACTGACGCTGAGGAGCGAAAGCGTGGGGAGCGAACAGGATTAGATACCCT
+
AFFFGECDFFF9FGGFDGGGGGGGCGGGGGGFGGGGGGGGEEEEDFGGGG>FGGGEGFFGGGGGGGGGEFGGGGGFFFGGGGFGGGAFGGGGGDGGGGFGCG7CFEFGCFFGFFFFGGGGFGCFGGGGGCGGCEGGGG7CFCFGGGFFDF>EFEGGGFFGGGFFF>;FGGGEF4<BCE,CF>GEEF5C;=GGGECCEE;C5;A>@AC88EGDGEE?=/?EGG0GGGG#FFCFFG?:CEC@FCEFGGGFE98C53>>GFEGGGGFF8:FEFGGGCG=,FDC>7F7F8GFDFFFEF,FFF<FGGGDECGFFCB+@DGGGGGGGFDGFC;F@C>,GFC,9FF<FCC,FGGCC,FFEGGFFFGGGGFFF@:F:,AFAGGGGFCFFCDE:ECFEGFGGGGGGEGGGGGGGFGGGGGGGGGFFGC?CC9
@QDCR 385
TGGGGAATATTGCACAATGGGCGCAAGCCTGATGCAGCGACGCCGCGTGCGGGATGACGGCCTTCGGGTTGTAAACCGCTTTTGATCGGGAGCAAGCCTTCGGGTGAGTGTACCTTTCGAATAAGCACCGGCTAACTACGTGCCAGCAGCCGCGGTAATACGTAGGGTGCAAGCGTTATCCGGAATTATTGGGCGTAAAGGGCTCGTAGGCGGTTCGTCGCGTCCGGTGTGAAAGTCCATCGCTTAACGGTGGATCTGCGCCGGGTACGGGCGGGCTGGAGTGCGGTAGGGGAGACTGGAATTCCCGGTGTAACGGTGGAATGTGTAGATATCGGGAAGAACACCAATGGCGAAGGCAGGTCTCTGGGCCGTGACTGACGCTGAGGAGCGAAAGCGTGGGGAGCGAACAGGATTAGATACCCT
+
FGGGGEGGGGGGGGGGGGEFFGGGGGGGGGGGGGGGGGGGGGGGGGGGCGEGGGGGFGGGGGGGGGGGGGGGGGGGGDGDGGFEGGGGDDG7FFGGGGGGDFGGGDFGGGGGGGGGGGGGGGFG9CFGGGGGGFGGGFGDG<FGG:FCFGGGGGGGGEE@FF?GGGD:<BGFGCDGGGGGGGG<CGGEG>GGDFGGGGGFGGGCEGGGGGCCD>EGGGGGEFCECGGGC:F?C<:8DGGFG9GDFGFFGGGGFCFFGFC@::FCDGCDFCGGEGFF>8GEGGGDGGFGGDBB,FFAFGEFCGECCEFGGF@EEFCDFGGGF9F9GFFFGGGGGGGFDFFFEFGGGGGGGGFGFFFC8GFGGFFGGGFCCFFC,EGGGFFGGFDGGF@GDGGGGGGGGEGGGGGECGGGGGGGGFEFCCCCCCA
@QDCR 61447
TAGGGAATCTTCCACAATGGACGCAAGTCTGATGGAGCAACGCCGCGTGAGTGAAGAAGGTCTTCGGATCGTAAAACTCTGTTGTTAGAGAAGAACACGAGTGAGAGTAACTGTTCATTCGATGACGGTATCTAACCAGCAAGTCACGGCTAACTACGTGCCAGCAGCCGCGGTAATACGTAGGTGGCAAGCGTTTGCCGGATTTATTGGGCGTAAAGGGAACGCAGGCGGTCTTTTAAGTCTGATGTGAAAGCCTTCGGATTAACCGGAGTAGTGCATTGGAAACTGGAAGACTGGAGTGCAGAAGAGGAGAGTGGAACTCCATGTGTAGCGGTGAAATGCGTAGATATATGGAAGAACACCAGTGGCGAAAGCGGCTCTCTGGTCGGTAACTGACGCTGAGGTTCGAAAGCGTGGGTAGCAAACAGGATTAGATACCCT
+
GDGGGGGGGGGGGGGGGGGGGGGGGGGGGGGCFGFFGCCFGGGGFGGDFGDFGGGGGGG@FFGGGGGDGGGGGGGGGGFGFGGGFGGGGGGGGGEGGGGGGGGFGGGGG<FFGGGGGGGGGGGG9?FDGGGGGGGGGFGGFFDFGDGGD88FFGFCGGGFEFFFGFDGGEGGCFG:5.@C*>FFFGGFFGFGG-G&#FFEEE.GGFGGGGGGD-DEFFFGG6;G?ECDEGGFFGGG,FE@:DFG9F9D<F@ACGC<CFFB#<EFGGGGG@DG<FDEFFF?GFGGDCDFGDEF<FF<FGGFFFFEAAGFFBAGFE9GFCAEFCFFDGFGFEEEFGGFFF7GFCGFGFGGFGGGFGGFGGFFC<EFGCEECAFFC@+F@B@8GEEEF@6,F@FC,GGGGCCFCGFFFFFFGGGGGGGGFFCDF8GGGGGFGFFFCGGGCCCC@
@QDCR 387
TGAGGAATATTGGTCAATGGACGAGAGTCTGAACCAGCCAAGTAGCGTGCAGGATGACGGCCCTATGGGTTGTAAACTGCTTTTATAAGGGAATAAAGTGAGCCTCGTGAGGCTTTTTGCATGTACCTTATGAATAAGGACCGGCTAATTCCGTGCCAGCAGCCGCGGTAATACGGAAGGTCCGGGCGTTATCCGGATTTATTGGGTTTAAAGGGAGCGTAGGCCGGAGATTAAGCGTGTTGTGAAATGTAGACGCTCAACGTCTGCACTGCAGCGCGAACTGGTTTCCTTGAGTACGCACAAAGTGGGCGGAATTCGTGGTGTAGCGGTGAAATGCTTAGATATCACGAAGAACTCCGATTGCGAAGGCAGCTCACTGGAGCGCAACTGACGCTGAAGCTCGAAAGTGCGGGTATCGAACAGGATTAGATACCCT
+
CFGGGGGGGGGGGGFGGGGFGGGEGG7FGGGGGGGGGGGGGGGGGGCGGGGGGGFFCGGGGGEGGFC,==FGEG9CFGEEFFGFFGGGGFF8FFFEGGGGGGGFGCCDEFEFGGGGGG:FEFFGDGGGGGE9@DFEFFF9EE:>FFCFFFGGGGGGG9F@3FFEF8FGE:CG13*F2:B/DFFG>F=EGGCCC?<-=<GGAC;GC9CCFFCGFFG;D<CC:>>CFGEGDGGGGF<ED9D:G<<<FC2:BFFFCCCCEEECGGG@GGG@+2CFECFGEFFFGGGFF88FAB?FEGFFCC,FDGF=F+GGGFGFGFGDGGGFEGGFC>,9FFFFDFFE9C9FBA,BC7GGGGGGGGGGF?FDEF@7E@FC8@@,GGGGFFEGGGEDCGEGDDGEEC,<C7F8F7GGEGGGGGGGGGFGGGGGGGGFF,D<GE@C@CCC
@QDCR 388
TGAGGAATATTGGTCAATGGACGAGAGTCTGAACCAGCCAAGTAGCGTGCAGGATGACGGCCCTATGGGTTGTAAACTGCTTTTATAAGGGACTAAAGTGAGAGTCGTGACTCTTTTTGCATGTACCTTATGAATAAGGACCGGCTAATTCCGTGCCAGCAGCCGCGGTAATACGGAAGGTCCGGGCGTTATCCGGATTTATTGGGTTTAAAGGGAGCGTAGGCCGGAGATTAAGCGTGTTGTGAAATGTAGACGCTCAACGTGTGCACTTCAGCGCGAACTGGTTTCCTTGAGTACGCACAAAGTGGGCGGAATTCGTGGTGTAGCGGTGAAATGCTTAGATATCACGAAGAACTCCGATTGCGAAGGCAGCTCACTGGAGCGCAACTGACGCTGAAGCTCGAAAGTGCGGGTATCGAACAGGATTAGATACCCT
+
@FGGFDFGGGGGG<DEGGF@FGGGGGGFGGGGGGGGGCEGGGGGGGGGGGFGGGGGFFGDCFG7FFGG@CC>FGGG<?FFGGFF<FGGGGCF,C<FGGGFFFGGGGDD78BEFFDGGGGGFGGGA?FGGGCEFGGGGGDCFG+663C,A=EEGGFCGGEGGGGCE>@FFGGGFG7F8**@,@FCEGDGGCB3,</4*48?,?9,<++<=3<#4:+4?9CDE<89@F?EG5:EBBFDEFEEF@@F@?C7,+9<#ECCF7F@C>C$GCF@<9#>CB9>C9?<FFDAA,?F=89F@+8+?4,@:?F<:CEC+8CGGFGE>FF<GGGGGGEFFFF9,F9F<<9FF9GGCFGGFFGGFF+--<8F:CFCGGGGFCGF?GFFFF7F7F7F9DCDGGF@F<9GFFCFF:GGGFFC+@GEGFFC7FFF9GGGGGGFF<EBCCBC
@QDCR 389
TGAGGAATATTGGTCAATGGGCGAGAGCCTGAACCAGCCAAGTAGCGTGCAGGATGACGGCCCTATGGGTTGTAAACTGCTTTTATAAGGGAATAAAGTGAGTCTCGTGAGACTTTTTGCATGTACCTTATGAATAAGGACCGGCTAATTCCGTGCCAGCAGCCGCGGTAATACGGAAGGTCCGGGCGTTATCCGGATTTATTGGGTTTAAAGGGAGCGTAGGCCGGAGATTAAGCGTGTTGTGAAATGTAGACGCTCAACGTCTGCACTGCAGCGCGAACTGGTTTCCTTGAGTACGCACAAAGTGGGCGGAATTCGTGGTGTAGCGGTGAAATGCTTAGATAGCACGAAGAACTCCGATTGCGAAGGCAGCTCACTGGAGCGCAACTGACGCTGAAGCTCGAAAGTGCGGGTATCGAACAGGATTAGATACCCT
+
FGGGGGGGGGGGGGGGGGGGGGGDGEGGGGGGGGGGGGGGGGGGFGEGGGGGGGGGEGGCFGGGGFF,FFGGGGGGGG9<EGGGCGGGEDFBFGGFGFGGGGGGGG8FFDGEFGGGGGDGGGGGFGGGGGGGGEEFGGGGGCFFGGEGGGGGGGFGGGGGGGGGGDGGGGGGCFCFFGGGGGGGGGGGGGGGFGGC<#GGCFCGFFGGGCFGGGGFGGGGECEFGGDEGGGGGFGGGFEFFCFFFCFFFGFGF7GEFBFFGGG5GFGFFFGG@GFGGGGGGGGGGFEFBCFFGGGGGGCFCFFF@ECGGFGGGFGFGF78GGGGGGGGGGGGGF9CGFGFDF?4,EGFGGFFFGEF7FGDGGGCGFGFGDGGGE@GGGGFCGGGGGEDGGGDGFEGGEEEDFGGFCGGGEGFFEFEGGGGGGFDGDGGFFGCCCCC
@QDCR 390
TGAGGAATATTGGTCAATGGACGAGAGTCTGAACCAGCCAAGTAGCGTGCAGGATGACGGCCCTATGGGTTGTAAACTGCTTTTATAAGGGAATAAAGTGAGCCTCGTGAGGCTTTTTGCATGTACCTTATGAATAAGGACCGGCTAATTCCGTGCCAGCAGCCGCGGTAATACGGAAGGTCCGGGCGTTATCCGGATTTATTGGGTTTAAAGGGAGCGTAGGCCGGAGATTAAGCGTGTTGTGAAATGTAGACGCTCAACGTCTGCACTGCAGCGCGAACTGGTTTCCTGGAGTACGCACAAATTGGGCGGAATTCGTGGTGTAGCGGTGAAATGCTTAGATATCACGAAGAACTCCGATTGCGAAGGCAGCTCACTGGAGCGCAACTGACGCTGAAGCTCGAAAGTGCGGGTAGCGAACAGGATTAGATACCCT
+
FGG9FGGGGGGGGGGGGGGGGGGGGDDGGGGGGGGGGGGGGGGGGGGGGGGGG@FFGGGGEBCFGGCFGGGGGGGGFGGFGFGGCEGGGGGG8=CFGGEGGGCFFGGGGGGFGFFGGGGGGGGGGGGGGGG9<EGGGGGG?<F7CCF,<=6FFEFGGGGFDFGFEEGDGDGGFGGG>B:CFGCFCCCECFFFGGGD@=FG?GFG9EG/GFGGGGGC5:@CGCCFFEE=GFGGGGGF87FE8FFEFDFDFGF@@E=@*<FFB:87C>0F8FBC@@:CCFECADDDA,A3=,,GGGFF:GCFFF?B+EGCCAGEFE@++F7GGF@+=77FE:,ADFGFFCGFFEB,FD=DGGGGGGEGFFFGGGCCFFGGGGGGFFFGCEGFEEDGGGFFEF@GGGGGGGGGGGGGGGF@CEGGGFC+GGE@FGGGGF<EGGGCCCCC
@QDCR 391
TAGGGAATCTTCCACAATGGACGAAAGTCTGATGGAGCAACGCCGCGTGAGTGAAGAAGGTCTTCGGATCGTAAAACTCTGTTGTTAGAGAAGAACACGAGTGAGAGTAACTGTTCATTCGATGACGGTATCTAACCAGAAAGTCACGGCTAACTACGTGCCAGCAGCCGCGGTAATACGTAGGTGGCAAGCGTTGTCCGGATTTATTGGGTTTAAAGGGAGCGTAGGCCGGTGATTAAGCTTGTTGTGAAATGTAGACGCTCAACGGCGGCACTGCATCGCGAACTGGTTTCCTTGAGTACGCATAAAGTGGGCGGAATTCGTGGTGTAGCGGTGAAATGCTTATATATCAGGAAGAACTCCGGTGGCGAAGGCAGCTCACTGGAGCGCAACTGACGCTGAGGCTCGAAAGTGCGGGTAGCGAACAGGATTAGATACCCT
+
GGGFGGGGGGGGGGGGGGGGGGG@EGEGGGGGGGGG@FGGGGGGGGGGGGGGGGGGGGGGGFAFFGGGGGGGGGGGGGGGGGGGGGDFDGGGGGG,4,B4:4B<EFGEFGGGG,EFG99,5BEFGGGGGGGGGGGGDFF<FGG<FFGGGEEGGGGGGGFGGGGGGGGEFGGGDGGGGGGGGGG=GGGGGGGGGGGGGGGGDGGGGGGGGGG3:BEFGG=GGGGGE8@EFEFC),)0<?CE6$5F?CFF<GFGCE2+#*5;E<:FFE4#7=>0@<>+C@)C:$1ADDCDA6,,,GGF9?FC84,,9,,9,F:++F?GGGF@@49+,GGFCECFAFGGGGGFDB<FE,FFF?,9,9FDFGC@+C79,FDGDGFGGGGAGGF9FFGFB+76,EGGGGGF7GFF<C+GGFGGGGEC@CEGGFC@+F9GGGGFGGFFEDGGCCCCC
@QDCR 392
TGAGGAATATTGGTCAATGGACGAGAGTCTGAACCAGCCAAGTAGCGTGCAGGATGACGGCCCTATGGGTTGTAAACTGCTTTTATAAGGGAATAAAGTGAGTCTCGTGAGACTTTTTGCATGTACCTTATGAATAAGGACCGGCTAATTCCGTGCCAGCAGCCGCGGTAATACGGAAGGTCCGGGCGTTATCCGGATTTATTGGGTTTAAAGGGAGCGTAGGCCGGAGATTAAGCGTGTTGTGAAATGTAGACGCTCAACGTCTGCACTGCAGCGCGAACTGGTTTCCTTGAGTACGCACAAAGTGGGCGGAATTCGTGGTGTAGCGGTGAAATGCTTAGATATCACGAAGAACTCCGATTGCGAAGGCAGCTCACTGGAGAGCAACTGACGCTGAAGCTCGAAAGTGCGGGTATCGAACAGGATTAGATACCCT
+
GGFFGGGGGGGGGGGGGGGGGGGGGGGGGGGGGGGGGGGGGGGGGGGGGGGGGGGFFGGGGGGGGGADGFGGFGGGGGGGGGGGFFGGGGFDFGGGG9EFFGGGGF8<,,CFFGGGGGGGEGGFFCFGGGGGGGGGGF=FFFGGGGGGGGGGGGGGGGGGGFGGGGGGGGGGEGGFEGGGFGGGEEF=GGFGGFGG8FGGAECGFGCEG:CGGGGGDEGGEDEGGGG;CG<GGGGFDF@DG@>FEA=GEGGFC@EGGDFFFD<>GFFB@FGGGE=GEFDEGGGGGGFF<=?5+7FF@C,E=AEAF=DCC,C,GGGGGF?,CFF@CEGGGGGGFGCGFC9GGGAGFGF7FFEDEFC7F<F:C7F7GGFFFEF,,FFF@FGF@6,@,CFCCGGGGFC,GDGGGGGGGF@7FCGFGGGFCGGGGGGGGCGFFCFA,68-
@QDCR 78765
TAGGGAATCTTCGGCAATGGGGGCAACCCTGACCGAGCAACGCCGCGTGAGTGAAGAAGGTTTTCGGATCGTAAAGCTCTGTTGTAAGTCAAGAACGAGTGTGAGAGTGGAAAGTTCACACTGTGACGGTAGCTTACCAGAAAGGGACGGCTAACTACGTGCCAGCAGCCGCGGTAATACGTAGGTCCCGAGCGTTGTCCGGATTTATTGGGCGTAAAGCGAGCGCAGGCGGTTTGATAAGTCTGAAGTTAAAGGCTGTGGCTCAACCATAGTTCGCTTTGGAAACTGTCAAACTTGAGTGCAGAAGGGGAGAGTGGAATTCCATGTGTAGCGGTGAAATGCGTAGATATATGGAGGAACACCGGTGGCGAAAGCGGCTCTCTGGTCTGTAACTGACGCTGAGGCTCGAAAGCGTGGGGAGCGAACAGGATTAGATACCCT
+
GGGDEGGGGGGGGGGGGGGGGGGGGGGGGGGGG?@FGGGGGGFGGGG@FFGGGGGG<FFGFGCFGGEF>FGGG<FFGCGGGGGGGGGDGFGGGGGGGGCCG?FFFFFGFFEGGFGFGGGGGDGGCFFGGCFGGGGGGGDFGGFGGEF?FEEGGFGGGGDAEC<<FGG:F=GGCFEDCE:,CCF<<3CFGG>GDC<;<E:/CEEGGGGGFGGGECC<A*=<>&/18C>CCCFEGGGGFF@@FCFGCFECDCGFFF<GDFGGFGG:CGGGGGFFCF@869CGFFGGG9GGGGGGGGFFE4,FCFFDGFEDFFAFGGFFC8,FFF=A<?FFECCGGFGFF7DGC=FGDGGGGGDFFF9FFCFC7EF@FGGGGFCFFGGGFBCGGGGGGGGGGGGGGGGEFGGFE;+FF8GGGGGGGGGDGGGGGGFGGGGFF<AGFGGGCCCCC
@QDCR 394
TGAGGAATATTGGTCAATGGACGAGAGTCTGAACCAGCCAAGTAGCGTGCAGGATGACGGCCCTATGGGTTGTAAACTGCTTTTATAAGGGAATAAAGTGAGTCTCGTGAGACTTTTTGCATGTACCTTATGAATAAGGACCGGCTAATTCCGTGCCAGCAGCCGCGGTAATACGGAAGGTCCGGGCGTTATCCGGATTTATTGGGTTTAAAGGGAGCGTAGGCCGGAGATTAAGCGTGTTGTGAAAGGTAGACGCTCAACGTCTGCACTGCAGCGCGAACTGGTGTCCTTGAGTACGCACAAAGTGGGCGGAATTCGTGGTGTAGCGGTGAAATGTTGAGATATCACGAAGAACTCCGATTGCGAAGGCAGATCACTGGAGCGCAACTGACGCTGAAGCTCGAAAGTGCGGGTATCGAACAGGATTAGATACCCT
+
EGGGGGGGFGGFGGGGGGG8FGGGGGGGGGGGGDFGFGCGGGGGA9FGGDFFGGGDFGGE:FGGGGGFG8FFFFEGGGGGGGGGFCEE<9<E8FGFFACFFFGGGG,9=FEGC9BFC<7EFF9FGGDFF,BAF<AFFGFGFDFGGGGFGFGG?FFGGGFDFFGGE6CEB:7@8>C,@FEEFF>GGGDEGGGFGG<E?GG#GF=<CDFEDCFECDB,3*=:*:=:FCEEG@8FC:@E:FCCGC#>@@:#GGFA@72FGFEF7CCFD<,=?FCFFCFEB,<D>FGGG,<,>DA9+=@?B,89DEE@F:F:B,?,CEF@4+?EGGEF@+,C,,B5CE?A,F,DGGFGECFGGFGFC?@--DC7F:E7GFGGFFF9,FCCGGGF@E:C9EDDGGGGGGGGFFC,C,EF8FGCC+F<EGGGEF9FCAEC,FE9FFE@BA8C
@QDCR 395
TGAGGAATATTGGTCAATGGACGAGAGTCTGAACCAGCCAAGTAGCGTGCAGGATGACGGCCCTATGGGTTGTAAACTGCTTTTATAAGGGAATAAAGTGAGTCTCGTGAGACTTTTTGCATGTACCTTATGAATAAGGACCGGCTAATTCCGTGCCGGCAGCCGCGGTAATACGGAAGGTCCGGGCGTTATCCGGATTTATTGGGTTTAAAGGGAGCGTAGGCCGGAGATTAAGCGTGTTGTGAAATGTAGACGCTCAACGTCTGCACTGCAGCGCGAACTGGTTTCCTTGAGTACGCACAAAGTGGGCGGAATTCGTGGTGTAGCGGTGAAATGCTTAGATATCACGAAGAACTCCGATTGCGAAGGCAGCTCACTGGAGCGCAACTGACGCTGAAGCTCGAAAGTGCGGGTATCGAACAGGATTAGATACCCT
+
EEGGGFGGGGGGGGGGGGGGGGGGGGGGGGGGGGGGGGGGFGGGGGGGCGGGGGGGGGGDGGGGGG<8AGGGGGGGGGGGGGGGGGGDFGGGGGFGGGGGGGGGGGGGFFGFGGGGGGGGGGGGGGGGGGGGGGGGF<FGGGDGGGGGGGFG<)FGGDDGGGG>GGGGGCEFC>F>EFGGGG?GGGGEFGGGGGGG?FGGFF=EGEFGGGGGGGGFGGGGGGGGGGGCFGGGFFFFEFGGGFGDGGGGGGFGGEFEGFFGGGGAGFGFFGGGGFGGGGGGFGCFF@,8F8GFGF>GGE8FFGGGF7GFF8GGFFC+GFCGFGEFEF:GGFFCFGFFFFFFGGGGGGGGGGGGGF@6:7GEGGG@GGGGGGFGDGFGGGFGFF@F9GGGGGGEGGGGGGGGGGGGGGGDG>GGGGGGDGGGGGGF<CDFFCGCCCCC
@QDCR 396
TAGGGAATCTTCCACAATGGACGCAAGTCTGATGGAGCAACGCCGCGTGAGTGAAGAAGGTCTTCGGATCGTAAAACTCTGTTGTTAGAGAAGAACACGAGTGAGAGTACCTGTTCATTCGATGACGGTATCTAACCAGCAAGTCACGGCTAACTACGTGCCAGCAGCCGCGGTAATACGTAGGTGGCAAGCGTTATCCGGATTTATTGGGCGTAAAGAGAGTGCAGGCGGTTTTATAAGTCTGATGTGAAAGCCTTCGGCTTAACCGGAGAAGTGCATCGGAAACTGGATAACTTGAGTGCAGAAGAGGGTAGTGGAACTCCATGTGTAGCGGTGGAATGCGTAGATATATGGAAGAACACCAGTGGCGAAGGCGGCTACCTGGTCTGCAACTGACGCTGAGAATCGAGAGCATGGGTAGCGAACAGGATTAGATACCCT
+
GGGGGGGEGFGGFFEGGGGGFDED@FFGFGGCE@FFCEDCFC@FGGGGGGCGF9DGGGFGFGFGGGC,B7?FEF7DGGGG9FFEEF<FDFDEEFFFEECFGGGGGC@F9,CF9FGGGGGFFEFGGGG=FC<FCD<FGFFF,8DDFAFCF768>DG9FCF8FGFGGGCFCGDFF:F:B#>F9>AEGDCGFCF7:CFEFGGGGGGGGFGGCCGFEGGC7,BFGGGFDFCD=5,:FFE#B>CFCF<>FGDABFFGFGGGGFGDCFFFF7E:D9EFECF82-8=FD>C79?,C9GGGGCFB9?EEABE<=?,F,EFFFEFB,AADC=8CF=>7EGEFEFFCCCF@,C<EFGGEEFGGFFB,CCGFE8F@,CEEGGF@@@<D9GGEF<CFFF,GEEC7F@@7FECAFEC,ECFF9GF<9GGEGC7DEGFGFFF<<<A<CE<<C@@<
@QDCR 397
TAGGGAATCTTCCACAATGGACGCAAGTCTGATGGAGCAACGCCGCGTGAGTGAAGAAGGTTTTCGGATCGTAAAGCTCTGTTGTTGGTGAAGAAGGATAGAGGTAGTAACTGGCCTTTATTTGACGGTAATCAACCAGAAAGTCACGGCTAACTACGTGCCAGCAGCCGCGGTAATACGTAGGTGGCAAGCGTTGTCCGGATTTATTGGGCGTAAAGCGAGCGCAGGCGGAAAAATAAGTCTAATGTGAAAGCCCTCGGCTTAACCGAGGAACTGCATCGGAAACTGTTGTTCTTGAGTGCAGAAGAGGAGAGTGGAACTCCATGTGTAGCGGTGGAATGCGTAGATATATGGAAGAACACCAGTGGCGAAGGCGGCTCTCTGGTCTGCAACTGACGCTGAGGCTCGAAAGCATGGGTAGCGAACAGGATTAGATACCCT
+
GGGGGGGGGGGGGGGGGGGGGGGGGGGGGGGGGGGGGGGGGGGGGGGGGGGGGGGG9FGGGFFGGGGGGGGGGGFFGGGGGGGFEGGGGFGGGGGGGGFGGFEGGGGGGGGGFGGGGGGGGGGGGGGGCFFGGGGGFBFGGGGGGGGGGGGGGCFGGGGFGGGGGGDFGGGGGGDGFGGGGFF;2=FCFFFFGEE=7FFG??9FGGGGGGGGGGGGGGG=5<C=CGGGGGGGGGGGGGFFGGGDFG<GGGGGFDGGGFDGGGGFGEGGFFDGF:CB8>GF?EGGGFEFFA,FE<FEE8CFF=GECDFFA?EFFEEF?49BB4,F@EFGGEFCBCFFCGC,7GEFFFGF9GFAEFECGGGF@E@FF7F:DGF:C7CCD@GGGGGGGFCECEAFGGGGGFFF8GFC8D@DEFGGF9GGGGGEGGGGGGGGGFGGFGGGCCCCC
@QDCR 60267
TAGGGAATCTTCCACAATGGGCGCAAGCCTGATGGAGCAACACCGCGTGAGTGAAGAAGGGTTTCGGCTCGTAAAGCTCTGTTGTTGGAGAAGAACGTGCGTGAGAGTAACTGTTCACGCAGTGACGGTATCCAACCAGAAAGTCACGGCTAACTACGTGCCAGCAGCCGCGGTAATACGTAGGTGGCAAGCGTTATCCGGATTTATTGGGCGTAAAGCGATCGCAGGCGGTTGCTTAGGTCTGATGTGAAAGCCTTCGGCTTAACCGACGAAGTGCATCGGAAACCGGGCGACTTGAGTGCAGAAGAGGACAGTGGAACTCCATGTGTAGCGGTGGAATGCGTAGATATATGGAAGAAAACCAGTGGCGAAGGCGGCTGTCTGGTCTGCAACTGACGCTGAGGCTCGAAAGCATGGGTAGCGAACAGGATTAGATACCCT
+
FFDFGGGGGGGFGGGFGEE,;CF:FFF,CFFGGE9EEG@F8FGCFGGGG,@<,6C<EGGG@FG,ECEGFECCGG?C9FFF9FA<EDFDFFFF?FFGFGFDF:FGEFGGGGGGFGG8,CDCG7C,?FGEFFF<D<FFFGGDG?CB<FF7CE8CGGG,3@<,>FEFBCBEE<G7-CFGGC>FEC7FFDGGGGFGGGGGGCF@<CEGF@F*GE@=86BB1CF;:#?CB@EC=F<'?,/?C7;?ECGGGGGG<<FFFG<C:DFFAFG@89CB:#F<A?C?<A?CCCC>C+EFF:CEFEF@DGEEC,9GFDD9GGF<CCFFFEBE?,C5<F9FGCCDGGFC,F=F:@FGFFECGFEACCGFFC:,-<EDCCFC7FGGFCGFE,AFF8GGGGFGFDEF7GCFCGGGGGFFEDFFE@GFFDFGFCGF@,GDGFFGGGGCGFE<@8CCC
@QDCR 399
TGAGGAATATTGGTCAATGGACGAGAGTCTGAACCAGCCAAGTAGCGTGCAGGATGACGGCCCTATGGGTTGTAAACTGCTTTTATAAGGGAATAAAGTGAGTCTCGTGAGGCTTTTTGCCTTTACTTTATGAATAAGGACCAGCTAATTCCGTGCCAGCAGCCGCGGTAATACGGAACGTCCGGGCGTTATCCGGTTTTATTGGGTTTAAAGGGAGCGTAGGCCGGTGATTAAGCGTGTTGTGACATGTAGACGCTCAACGTCTGCACTGCAGCGCGAACTGGTTGCCTTGAGTACACACAAAGAGAGCGGAAGTCGGTGTGTAGCGGTGAAAGGCTTATATATAACGAAGAACTCCGATTGCGAAGGCAGCTCACTGGAGCGCAACTGACGCTGAAGCTCGAAAGTGCGGGTATCGAACAGGAGTAGATACCCT
+
GFAFCFFG<FE@<CEFFCCGGGDC:C:EFGGFA@,CFGGG?FFEAA@BFCEGCFFEC,CC@+@F=FFGFCFGEFGGGGGFCE<FGGGGGCFFFGGEFGGGE,,??9EF,EE8+BFD9ECA,C,CFC,BBAEAG,@<FC@E8C4CDD?AF9,,>D?E7,=D3DDF++@5@+@@<=@B*>*6D:::8><CCF@<C@FC#:BCFFG:99?+ACF<>9EFC0<9EC<6+:E#?C?3F;C989:9;DDCF#D#CFBEFFF@FBDC?CGFFFGG?FGGGE7>46C*$=98:3+5,B,C=A74A8,C,,7,C+4+F:F?=@+F=++:GDEGGFF5FGGFFA,,:,E46BC,:,9,<EB9EB@-BC6:DCECGFEE:9<D@C,CFCFF@7+F@ECFC@8:,CFFF@EFDFFFE:@@+CFCEDFEFEFFFDF<F,GFEDFCCCCC
@QDCR 400
TGAGGAATATTGGTCAATGGACGAGAGTCTGAACCAGCCAAGTAGCGTGCAGGATGACGGCCCTATGGGTTGTAAACTGCTTTTATAAGGGAATAAAGTGAGAGTCGTGACTCTTTTTGCATGTACCTTATGAATAAGGACCGGCTAATTCCGTGCCAGCAGCCGCGGTACTACGGAAGGTCCGGGCGTTACCCGGATTTATTGGGTTTAAAGGGAGCGTAGGCCGGAGATTAAGCGTGTTGTGAAATGTAGATGCTCAACATCTGAACTGCAGCGCGAACTGGTGTCCTTGAGTACGCACAAAGTGGGCGGAATTCGTGGTGTAGCGGTGAAATGCTTAGATATCACGAAGAACTCCGATTGCGAAGGCAGCTCACTGGAGCGCAACTGACGCTGAAGCTCGAAAGTGCGGGTATCGAACAGGATTAGATACCCT
+
GGGFGFGGGGGGGGGGGGGGGGGGFGGGGGGGAFGGGGGG?FGGGGEGDGGEFGGGGGGDGGGGGGC@FGGGGGGFGGGGGGGGGGCEGGGGGFGFGFGGGC,EGGGF:FGGGGGGGGGGFFGGAFGGGGGGGGFEFCGGGGGD>GGDFGGGCBDFGFGGGDDFGDGFGG,CFGGG2FCFFGGGGGGGGGEGGG?GEFGGCGFFAFCEF<FCGGF>0:.:EGDCFEG5CEF>GGGG3CEGGGGGGFF>FCCECGF@8FFGGFGFGGF@;EF=GBF;EFEEF=FC?,FGF=GGGFECFE?F:FA,B+GGF<FCGECDGGCGF@GFEC,FCCF9FDAB9EGGGGGGFFF@GGGGGFCFGGGGGEGFGGGGGGGCGFGF?GGF@@7C,<FDGGGGGEAGGGFED7GGGFC7F@FFFFFFGGGGGGGGGGGGGGGCC@C@
@QDCR 401
TGAGGAATATTGGTCGATGGACGAGAGTCTGAACCAGCCAAGTAGCGTGCAGGATGACGGCCCTATGGGTTGTAAACTGCTTTTATAAGGGAATAAAGTGAGAGTCGTGACTCTTTTTGCATGTACCTTATGAATAAGGACCGGCTAATTCCGTGCCAGCAGCCGCGGTAATACGGAAGGTCCGGGCGTTATCCGGATTTATTGGGTTTAAAGGGAGCGTAGGCCGGAGATTAAGCGTGTTGTGAAATGTAGACGCTCAACGTCTGCACTGCAGCGCGAACTGGTTTCCTTGAGTACACACAAAGTGGGCGGAATTCGTGGTGTAGCGGTGAAATGCTTAGATATCACGAAGAACTCCGATTGCGAAGGCAGCTCACTGGAGCGCAACTGACGCTGAAGCTCGAAAGTGCGGGTATCGAACAGGATTAGATACCCT
+
CEFGGGGGGGGGGGGGGGGGGGGGGGGGGGGGGGGGGGGGGGGGGGGGDGGGGGGGGGGCGGGGGG<<FGGFGFGGGGGGGGGGGGGGGGFFFGFAFGGGGGA<FFGGGGGGGGGGGGGGGGGGGGFFGGGGGGGGGG>GGGC?GGGGGGGGGGGG?GG<FGGGGGFGGGGGGG>ECFCGDFEEGGFCFFGGGGGECFFGFGGGGCFGGFFGGCEGDGGGGGGGGFGGGGGGGFFG9GCC8GFGGGGGGGGFGFGD<1FFGEC3FFCF@GCEGGGGC9GGGGFCG@ACGFGFGGGFCBDE=GE@F:GGGGGCGFGEGGFFGGGGGF7GGGGGDGGFFFGFEEDFGGGGGGGGEF@7DGGGGGGFGGGGGGGFDEDGGFGGGGGGGGGGGGGCF9GGFF@8@@GGGGGGGFFCC8GGDFGFAGGGGF9GFFFCCCCC
@QDCR 402
TGAGGAATATTGGTCAATGGACGAGAGTCTGAACCAGCCAAGTAGCGTGCAGGATGACGGCCCTATGGGTTGTAAACTGCTTTTATAAGGGAATAAAGTGAGAGTCGTGACTCTTTTTGCATGTACCTTATGAATAAGGACCGGCTAATTCCGTGCCAGCAGCCGCGGTAATACGGAAGGTCCGGGCGTTATCCGGATTTATTAGGTTTAAAGGGAGCGTAGGCCGGCGTTTAAGCGTGTTGTGAAATGTAGACGCTCAACGTCTGCACTGCAGCGGGAACTGGTTGCCTTGAGTACGAACAAGGTGGGCGGAATTCGTGGTGTAGCGGTGAAATGCGTAGATATCACGAAGAACTCCGATTGCGAAGGCAGCTCACTGGAGCGCAACTGACGCTGAAGCTCGAAAGTGCGGGTATCGAACAGGATTAGATACCCT
+
FGGGGGFGGFGGGGCFGGFGGGGGGGCFFGGGFGGGGGGGGGFFGGEFGGGGDGGGGGGGGGGGGGD8FFGGGFGGFGGGGGGGGGGGFFFEFGGF9FEFGG,=FG@FCG7<FAFFFG+<?FFFFEF?EEGGFGGFFFGG,F7FGFGADDGGGFEECEGCEGGGGGGDGE:BEF:F>FF:DGGGEGGGGGGGGGEG@F>F@CGFFFFFGC?FFGGCCEEGE<:@ECC*C#:C8FFG89CGGGGGFD;::F@<57CE=BFG<DF,9@9E6@CCEC:,(,FD,C>A>>+=9FGGFFF@44,74,=+=+CCFDFEFE:DFFD<FFF>8+,9FFCACF@F=9FFGGFGF<FGGGGFFF>-@7CCF@F7GFGF8GGFE<<GFFFB@@:GCFGDGFGC9GGGF:GFEGGGGGGGF7GGGFC,B9GGGGGFFFE<F<FBCCB6
@QDCR 56116
TAGGGAATCTTCCACAATGGGCGCAAGCCTGATGGAGCAACACCGCGTGAGTGAAGAAGGGTTTCGGCCCGTAAAGCTCTGTTGTTGGAGAAGAACGTGCGTGAGAGTAACTGTTCACGCAGTGACGGTATCCAACCAGAAAGTCACGGCTAACTACGTGCCAGCAGCCGCGGTAATACGTAGGTGGCAAGCGTTATCCGGATTTATTGGGCGTAAAGCGAGCGCAGGGGGTTGCTTAGGTCTGAGGTGAAAGCCTTCAGCTTAACCGAAGAAGGGCATCGGAAACCGGGCGACTTGAGTGCAGAAGAGGACAGTGGAACTCCATGTGTAGCGGGGGAATGCGTAGATATATGGAAGAACACCAGTGGCGAAGGCGGCTGTCTGGTCTGCAACTGACGCTGAGGCTCGAAAGCATGGGTAGCGAACAGGATTAGATACCCT
+
G9<@FC<E@FDFAAGGGGGGCFDG@CGGGGFGFEFFGGGGGGEGFEEFGGGGE6C?FEGGGGGGGC7B=FC7C:DFF,FFF9CF<FGGGGGGF@FG:DCFE?CEFGGFAEGGG<FF9FGGGGGCEDFGEGFFGGGGDGDFFGG=CAFCEFGGFGBCFG<FFDEFFG>FFGD*>**=@CAFFFF>FFFGGGF7CGEC7FEE7CF7<F9C@AFGG<EC80+*11?E@EC8#:C'8E6CG,<@3<7C>&FFFCG9EF;@F;C@9,EECGGGFGBAFC#F@+2EFED@C87CC77?8,GGF8GGGF9E<<FFFF??FFFF?498EBDFBFFGDE7FFC,DGEEF7DC5,FDGGGGFEAF?E@6<-DCFGGGEGGCCEC7F,6F@<EC,E<GGF<C@,BFCFC,GDEEGEFGGEC,EDFGGGFEDGGFFEGGGGGFFADECACC@C
@QDCR 56212
TAGGGAATCTTCCACAATGAGCGCAAGCCTGATGGAGCAACACCGCGTGAGTGAAGAAGGGTTTCGGCTCGTAAAGCTCTGTTGTTAAAGAAGAACACATATGAGATTAACTGTTCATACGTTGACGGTATTTAACCAGAAAGTCACGGCTAACTACGTGCCAGCAGCCGCGGTAAGACGTAGGTGGCAAGCGTTATCCGGATTTATTGGGCGTAAAGAGAGTGCAGGCGGTTTTCTAAGTCTGATGTGTAAGCCTTCGGCTTAACCGTAGAAGTGCATCGGAAACTGGATAACTTGAGTGCAGAAGAGGGTAGTGGAACTCCATGTGTAGCGGTGGAATGCGTAGATATATGGAAGAACACCAGTGGCGAAGGCGGCTACCTGGTCTGCAACTGACGCTGAGACTCGAAAGCATGGGTAGCGAACAGGATTAGATACCCT
+
EGFFGGGGGGGFGGFGGGG,@,+CFGG,F,C8F9@FFGGGGGFGGGCCGGGACFFGGGGGGGF@FCGGFGGGGFG9EEEGGGGGC@CFEFGG@FDFGGGGGGFBEF9E,CFFGGGGGCGD?E,?DGGGEG7FDFGGGGGGGG85,7F@FGGGFC;EB=BDFFGCFGFFGG@:<>C@6@28,?@FFFD:FG8::F==F8=FEFFGG<F9<:CFCFFGGGGGFGGCCFGGE@8FFFB@E<<CEF9@?FF241<FF>E7C=,GFGFFCCGE<5>ECF:.GGGFCE0FAFAC7,C,C,B:8E@FA<,=,:9,B,F:,CEC,B,?EFEFGE=>EGGGGFAF,EEEFA<F;<,GGEF@@@CE,B:,:-E,C@FFF9CF@@7F8,EE@@FC,<9EDGFEF@;;EFA<FFEDFDB,9FFF8?FFFCC@EF9FEFEFGGGGGGFE@@,6B
@QDCR 405
TGAGGAATATTGGTCAATGGACGAGAGTCTGAACCAGCCAAGTAGCGTGCAGGATGACGGCCCTATGGGTTGTAACCTGCTTTTATAAGGGAATAAAGTGAGTCTCGTGAGGCTTTTTGAATGTACCTTATGAATAAGGACCGGCTAATTCCGTGCCAGCAGCCGCGGTAATACGGAAGGTCCGGGCGTTATCCGGATTTATTGGGTTTAAAGGGAGCGTAGGCCGGGGATTAAGCGTGTTGTGAAATGTAAACGCTCAACGTCTGCACTGCAGCGCGAACTGGTTTCCTTGAGTACGCACAAGGTGGGCGGAATTCGTGGTGTAGCGGTGAAATGCTTAGATATCACGAAGAACTCCGATTGCGAAGGCAGCTCACTGGAGCGCAACTGACGCTGAAGCTCGAAAGTGCGGGTATCGAACAGGATTAGATACCCT
+
FGGGGGFFFFFF9FFGGAFFGGGGGGGGGGGGGGGGGFF8CGGGGGGGGGGFFFGGEFGGEGGGGC9866FFGGG<FG,EFGFGGFGGGFGGFGGGGFFD9A?FFGEDC,CCF=B<FCG+?EFFFFFGDFFGG<FGGGFG,BF7@FCFFF,CBFFGGA,BDF,:CCGGG@FG;=::@C:>:F@FGC7CEG75EFCCAFFF>DC:FECBF0CGF+=8*5@CCC8F?CE#2,9BE7:29.C?+B<DCECF,:8#8C<F#GFG6#;#D<:@3@7+:==@+BAFGB=FF8FFF>?88GGGEF@EECF7FCC4:8GFFFGF?FFBFGGGGFGGGGFEE<98F9FDFGGGGGGGCGEFF?GEB@GF7GGGGFGGGDFCDFFGFCF@GEFFCGDFCCGFFEFE<:GECCFFF@7:GGGGGGEFC9FECCGFFCFGGGGCCCCC
@QDCR 406
TAGAGAATCTTCCACAATGGACGCAAGTCTGATGGAGCAACGCCGCGTGAGTGAAGAAGGTTTTCGGATCGTAAAGCTCTGTTGTTGGTGAAGAAGGATAGAGGTAGTAACTGGCCTTTATTTGACGGTAATCAACCAGAAAGTCACGGCTAACTACGTGCCAGCAGCCGCGGTAATACGTAGGTGGCAAGCGTTGTCCGGATTTATTGGGCGTAAAGCGAGCGCAGGCGGAAAAATAAGTCTAATGTGAAAGCCCTCGGCTTAACCGAGGAACTGCATCGGAAACGGTTTTTCTTGAGGGCAGAAGAGGAGAGTGTAACTCCATGTGTAGCGGTGGAATGCGTAGATATATGGAAGAACACCAGTGGCGAAGGCGGCTGTCTGGTCTGCAACTGACGCTGAGGCTCGAAAGCATGGGTAGCGAACAGGATTAGATACCCT
+
FFGGGGGGGGGGGGFEGGGGGGGGGGGGFFFCFGGGGFFGFCCEGDGGGFFGGGGGGFGFFDGGDEGGGGGGGGCGGGDGGDGGFFGGEGGGGGGGGCFGGEGGGGGGG<FCDGFGGGAA?FGGGGGGGCEFFGFFCFFGFFGG9FGGGGGCGGGGGGGCFCCFGGGGGEGGGGGGGCEFGGFCFGGFFGGFG>GCFFCFDEEE@?FF=<BF7CGGGGGGEGGG5:87CCC,9GCE?GGGGGGGF@::CFFGC8GFFFFGG+FFGFGGEDGGFFEC3<FFGGGGD@++DFEAAC,GGGF:EEEECFGGGF9?9CBF9EB45,@E9FGF=8F>GGFGFFEGDGGGEEC,GGGGGGGGFEGGE@EC7GFCGGF7GF>GFC8<<GFEGGGGGGGFGGGGGFCGGGFCF8EGFFFFC<FFDGGGDGGGGGGFEAC,CGFGCCCCC
@QDCR 407
TGAGGAATATTGGTCAATGGACGAGAGTCTGAACCAGCCAAGTAGCGTGCAGGATGACGGCCCTATGGGTTGTAAACTGCTTTTATAAGGGAATAAAGTGAGAGTCGTGACTCTTTTTGCATGTACCTTATGAATAAGGACCGGCTAATTCCGTGCCAGCAGCCGCGGTAATACGGAAGGTCCGGGCGTTATCCGGATTTATTGGGTTTAAAGGGAGCGTAGGCCGGAGATTAAGCGTGTTGTGAAATGTAGACGCTCAACGTCTGCACTGCAGCGCGAACTGGTTTCCTTGAGTACGCACAAAGTGGGCGGAATTCGTGGTGTAGAGGTGAAATGCTTAGATATCACGAAGAACTCCGATTGCGAAGGCAGCTCACTGGAGCGCAACTGACGCTGAAGCTCGAAAGTGCGGGTATCGAACAGGATTAGATACCCT
+
CGGGGGGGGGGGGFGGGGGGGGGGGGGGGGGGGGGGGGGGGGGGGGDFFEGF@EGGGGGDGGGGGGF@GEGGGG<FFGFGGGGGGGGGGGF<FGGGGGGGGG9FFGGGEGGGGGGGGGDGGGFFGGGGGGGCEEFGGDDFECFEECFFGGGFGFGGGGGGGGGGGGGGEDGGFGGCAFGGFFGGECF5FGGGGGDGCFFFGCEFCGGFGGGGGFG>CEGGG<CFGGECGFFGF?@FGGGGGGFFCFGGGGFGEGGGGGGGGFFFF@CGFGFFGGFC;GGGFFGF=8GCCF9GGGDGGGGFFGFCGDGFFA,CGGGFCGFFFCE?FF@GGGFFFCFDEAGGGGFGGCFGGGGGFC7BFGGGGEF7GFGGGFGFA9FGGGGGGGEGGGGGEGGGFGGGFCCCFGGGGGGGGCGGGGGGGGGGGGGGGFGGFGFCCCCC
@QDCR 408
TAGGGAATCTTCCACAATGGACGCAAGTCTGATGGAGCAACGCCGCGTGAGTGAAGAAGGTTTTCGGATCGTAAAGCTCTGTTGTTGGTGAAGAAGGATAGAGGTAGTAACTGGCCTTTATTTGACGGTAATCAACCAGAAAGTCACGGCTAACTACGTGCCAGCAGCCGCGGTAATACGTAGGTGGCAAGCGGTGTCCGGATTTATTGGGCGTAAAGCGAGCGCAGGCGGAAAAATAAGTCTAATGTGAAAGCCCTCGGCTTAACCGAGGAACTGCATCGGAAACTGTTTTTCTTGAGTGCAGAAGAGGAGAGTGGAACGCCATGGGTAGCGGTGGAATGCGTAGATATATGGAAGAACACCAGTGGCGAAGGCGGCTCTCTGGTCTGCAACTGACGCTGAGGCTCGAAAGCATGGGTAGCGAACAGGATTAGATACCCT
+
GGGGGGGGGGGGGGFEFGCFGGGGGGEFE9@EGGFFGDF@FEFGGGF@@EFFGFGFFGFFAFGFGGGGGGGFF8=FFEGFGGGFGGFFGGFFFEGGGCGGGFFGGF5AFGEA9FGGF,E9E<FGGGCCEGDFGFGDGGGGDA<BFFEGEDGGG7AFGEFFFGGCEGCG@FG@GGGGF:2>:GGG:CF=G9:=F$F*3CFG7CFFFFGFFFCFG>C<@+<E><CCEC8*3:?GFFFEFFAFGFF@,<EFCE:FFGEF8>EGGGGFF@CFCAFAGCFF=>FEFE5<FDA+,EE?,A8A,,?GGCGE<F=4=A,=<EFE8:B:,<EEGE,FF7CGGFFGFCE@>GE9GGCGFFFCCCEFFFFEEFGGECGEGGGGGGEGGGGGGFFEFGGGCFCDBCEFCFDFGFFC8F@CFEFFCGFGGFGGEFDGFGGFFA9GGEFEBCCCC
@QDCR 409
TGAGGAATATTGGTCAATGGGCGAGAGCCTGAACCAGCCAAGTAGCGTGCAGGATGACGGCCCTATGGGTTGTAAACTGCTTTTATAAGGGAATAAAGTGAGTCTCGTGAGACTTTTTGCATGTACCTTATGAATAAGGACCGGCTAATTCCGTGCCAGCAGCCGCGGTAATACGGAAGGTCCGGGCGTTATCCGGATTTATTGGGTTTAAAGGGAGCGTAGGCCGGAGATTAAGCGTGTTGTGAAATGTAGATGCTCAACGTCTGCACTGCAGCGCGAACTGGTTTCCTGTAGTACGCACAAAGTGGGCGGAATTCGTGGTGTAGCGGTGAAATGCTTAGATAGCACGAAGAACTGCGATTGCGAAGGCAGCTCACTGGTGCGCAGCTGACGCTGAAGCTCGAAAGTTCGGGTATCGAACAGGATTAGATACCCT
+
FEFGGGG@FEGDGEDED@E8<FCCFFGFFFGGGEGEFCCFFGEGEFBFFGEFGCFG<@FF7+@6,=6C@C@>BCFDFFFE9,EC5<FECEFFFGGGAFGFCGAFGF4FDGGAFFGDAFEGGFGGFFDFGGGGFGGEGGGGEFGDG+BFFGGGGGG+DFFGGGGGDEGG>FGGFGGGDCFEGGGCCGGDFFEFFGDGEE?AB<CF:C@:7*<9*FG88CCFEGGGGGGGCE8CGFGFGG>9EFC,@<<77GFECFFFFCFGGGGFGGCF?=FFC@:3,?CCDGFA:>BD=:,E=>86=98?:A9CF:@+CAC57CCF:+@B49CEB4?,<9FF?GFF<?,;E9:,,<B9,6?CDC@8-,C,EF7FFGGFAFFCCC,,C68@+++C6,,:7F@C@A6<6@B69,BCE@8++6,,CEC,,FC<FC9C,,6,<E68A,,A
@QDCR 71350
TGAGGAATATTGGTCAATGGACGAGAGTCTGAACCAGCCAAGTAGCGTGCAGGATGACGGCCCTATGGGTTGTAAACTGCTTTTATAAGGGAATAAAGTGAGAGTCGTGACTCTTTTTGCATGTACCTTATGAATAAGGACCGGCTAATTCCGTGCCAGCAGCCGCGGTAAGACGGAAGGTCCGGGCGTTATCCGGATTTATTGGGTTTAAAGGGAGCGTAGGCCGGAGATTAAGCGTGTTGTGAAATGTAGACGCTCAACGTCTGCACTGCAGCGCGAACTGGTTTCCTTGAGTACGCACAAAGTGGGCGGAATTCGTGGTGTAGCGGTGAAATGCTTAGATATCACGAAGAACTCCGATTGCGAAGGCAGCTCACTGGAGCGCAACTGACGCTGAAGCTCGAAAGTGCGGGTATCGAACAGGGTTAGATACCCT
+
EGGGGGGGGGGGGGGGGGGGGGDGGGGGGDFFFGGGFGFEFGGGCGGGGEGFFEGFFFEGGGGDGGGCGGGFFFGGGFGGGGG9,C<EFGGGGGGGGGGGCFF8EAF@FFGGGGGAF=>?FGGGGGGG9,?FFG9FFGGFGGGGFEGG.97FGG?FDGDGDFFFGGDEGGF'FFF7B0:>DCCC:1CAC<FFFF47CCCFFGCFDGEF@@AB@F;=EF@FGGGGFCE5;@?FBCCFGFG>C5@5C@FGFF?=F:F8FD:8>CGGFFCFEFFFGEFC:@E8DABA,FD<F@D?=7@++8,5,<BFF=F+EFCDCGF:FECFBFFF7CBC<FFFCAFGAFGFC,6,:,FC9E<E:=7GCCFF@6B6EEAGFGGCAC,GGGGGEFC6C;<CGFF@A9FFC7CEGGGGDFBF7@E,GGCGGGGGGEEB,ACFF@F<<CBC
@QDCR 63443
TGGGGAATTTTGGACAATGGGGGCAACCCTGATCCAGCCATGCCGCGTGCAGGATGAAGGTCTTCGGATTGTAAACTGCTTTTGTCAGGGACGAAAAGGGATGCGATAACACCGTATTCCGCTGACGGTACCTGAAGAATAAGCACCGGCTAATTACGTGCCAGCAGCCGCGGTAATACGTAGGGTGCAAGCGTTAATCGGAATTACTGGGCGTAAAGCGTGCGCAGGCGGTTCTGTAAGATAGATGTGAAATCCCCGGGCTCAACCTGGGAATTGCATATATGACTGGAGGACTTGAGTTTGGCAGAGGAGGGTGGAATTCAACGTGTAGCAGTGAAATGCGTAGATATGTGGAAGAACACCGATGGCGAAGGCAGCCCTCTGGGACATGACTGACGCTCATGCACGAAAGCGTGGGGAGCAAACAGGATTAGATACCCT
+
FF,CFBFC<FFGEFFGGGGGGGGGGGGGGGGGGGG?@FFGFGGGGDGGGGGCEC8FFEFFFGGFGGGGGEFEFGFFFGGGGGGGGGGGGGG7FEEGEC?:EA:FGEG>E,E=CCDFGGGFACFGGGGGGGGGFDDF<,>BEFAGFFFG>FGGGAEFGGGFGGFGFG7CGGGGGDFGGFGGGGFE7=CDGF?;B<FE=FF9=CCC?FC<C=EFEB;EE9:G58CEG8?9:CEECC0<:F@D;CFDGFFFECCCFGGFF>>?87*?CFF?*GF:EC8<<AE:9@3=C,F=,CEA<,8FDDB,A,A,<GGFCFCCFF@A?EEA:9,FCFCGGGGEFGFGGGGGFDGGGGFGFECGGGFGGGFB-7@<@@@DGGFGFFCCC:<CFEFGFCEC,<FEEGGEGF<9<FC@,<FGGGGGGGGGGGGGF<GEE<GGGGGGGGGGCCCCC
@QDCR 70589
TGAGGAATATTGGTCAATGGACGAGAGTCTGAACCAGCCAAGTAGCGTGCAGGATGACGGCCCTATGGGTTGTAAACTGCTTTTATAAGGGAATAAAGTGATGCTCGTGAGACTTTTTGCATGTACCTTATGAATAAAGACCGGCTAATTCCGTTCCAGCAGCCGCGGTAATACGGAAGGTCCGGGCGTTATCCGGATTTATTGGGTTTAAAGGGAGCGTAGGCCGGAGATTAAGCGTGTTGTGAAATGTAGACGCTCAACGTCTGTACTGCAGCGAGAACTGGTGTCCTTGAGTACGCACAAAGTGGGCGGAATTCGTGGTGTAGAGGTGAAATGCGTAGATATCACGAAGAACTCCGATTGCGAAGGCAGCTCACTGGAGCGTAACTGACGCTGAAGCTCGAAAGTGCGGGTATCGAACAGGATTAGATACCCT
+
F@FFGGCGGGGE9CFDFGCFCFEGFGGGGGGGFFCFF8,C<FC,,EECFCCCFG@EFEFGECCFC6FFF<FCGGGDDE,CEDG@EGF<EG8,A,CD9?FG,,,?A<CEDG:59,@,<?+:F9<<FG9<FFGFDGFC,,9E,EFCF++A95,C=8>8><5<4:B;8<<6><+@0@>-8>C9+0C>9?:@B321;F.=5CFFFCCFF?<BFCCFG-<5:;C?=DD1:?C8E@,E>CB79GFEC@;=>E<@<:CFC<C?F:F@E,8,3:,,,B7C=8+<9?BBFFFAA,CFEB,GFF@4:=B@F558@:48+8FFEF:@C@B<F<DF,:,FGGFFGGF@,9GFGEDGE7DEEGFE,:F:7C,,F77GGF@FCC69,F@GE8@F,E@E;F<CDGGGFDCC,@>GFFFCE@8+++F<CF<,CCEDGFGFEFCFEF<@CCCC
@QDCR 413
TGAGGAATATTGGTCAATGGACGAGAGTCTGAACCAGCCAAGTAGCGTGCAGGATGACGGCCCTATGGGTTGTAAACTGCTTTTATAAGGGAATAAAGTGAGTCTCGTGAGGCTTTTTGCATGTACCTTATGAATAAGGACCGGCTAATTCCGTGCCAGCAGCCGCGGTAATACGGAAGGTCCGGGCGTTATCCGGATTTATTGGGTTTAAAGGGAGCGTAGGCCGGAGATTAAGCGTGTTGTGAAATGTAGACGCTCAACGTCTGCACTGCAGCGCGAACTGGTTTCCTTGTGTACGCACAAAGTGTGCGGAATTCGTGGTGTAGCGGTGAAATGCTTAGATATCACGAAGAACTCCGATTGCGAAGGCAGCTCACTGGAGCGCAACTGACGCTGAAGCTCGACAGTGCGGGTATCGAACAGGATTAGATACCCT
+
CFFGGCFFGGGGGFFEGFGFGGGGGGGFGGGGGGFGGF<FFGFGGGGGGGGGGGGFFGGGGGG?FFGGGGG@FGGFFAFFGFGGGCGGGFFEFDFGGFGGGG?,EFFGFFGGGGFFGGGFFGGGG?EGGFGGFGGGFFGGGFFGGGGGFGGDGGFGGG@=FCFGGGGDCFEFFGGGCCCFFFCGGGE>F/C4CFC=CCFEAFCGFFGFA8?9CBFF=>G:GGGFG8E#FF<FGFC=:=0/D@370CFFFFFCF<,GC@FD6G=9GGD<FD@?FFFF@3FGFDB>GFEEFCD7+@8+DFBFGEA,E=4+C,GED8GFCFFGDF7EECGGFEB,9GF?9FCAFF9CCGGGFGFEC7GGGGF@F7DFGCGF?FFCF@9GFGGGGGGGFFE@C@,BCGGEFGGGF@EC,GCGGEF@FDFGGGGGCDFF@@;C,CC@C8CA
@QDCR 55771
TGAGGAATATTGGTCAATGGGCGAGAGCCTGAACCAGCCAAGTAGCGTGCAGGATGACGGCCCTATGGGTTGTAAACTGCTTTTATAAGGGAATAAAGTGAGTCTCGTGAGACTTTTTGCATGTACCTTATGAATAAGGACCGGCTAATTCCGTGCCAGCAGCCGCGGTAATACGGAAGGTCCGGGCGTTATCCGGATTTATTGGGTTTAAAGGGAGCGTAGGCCGGAGATTAAGCGTGTTGTGAAATGTAGACGCTCAGCGTCTGCACTGCAGCGCGAACTGGTTTCCTTGAGTACGCACAAAGTGGGCGGAATTCGTGGTGTAGCGGTGAAATGCTTAGATATCACGAAGAACTCCGATTGCGAAGGCAGCTCACTGGAGCGCAACTGGCGCTGAAGCTCGAAAGTGCGGGTATCGAACAGGATTAGATACCCT
+
DGGFGGGGGGGGGGGGGGGGGGGGGGGGGGGGGGGGGGFGGGGGGGGGGGGGGGGGGGGGFE>@,=FGGGGFFGFGGG9FGGGCFGGCFGFGGGGGGGCGG?CFFFGCGFFGGFGGGGG9FFGGGCGGGG9FGGFGGGGGGG=G??GFG9DGGACFGGG@GGCFGGEGFGGGGGGGGGGGGGCFGCEFGGCECFGEFGGGGGGGFGECF@FCFGGEGGFGGGGGFGG@/CGGGGGGGGF@GFF@:<EFGGGCEGEGGFDCCCDEDGGFD<ECGGGEFGGGGDGGGGFGGGGGFF@GGFCFFCFDGFCDGFFCFGGGGGFAGGGF@CFCAFFAECCDGGGAFGFFGFFFGGGGF@GGGGGECDGGGGGGGGGGGEFFEGGFCC@GGFAFEECGEAFCGEGGGCFGGF@7GGGGGEFGGGGFGGFGFFFGGGFBC<CC
@QDCR 415
TAGGGAATCTTCCACAATGGGCGCAAGCCTGATGGAGCAACACCGCGTGAGTGAAGAAGGGTTTCGGCTCGTAAAGCTCTGTTGTTGGAGAAGAACGTGCGTGAGAGTAACTGTTCACGCAGTGACGGTATCCAACCAGAAAGTCACGGCTAACTACGTGCCAGCAGCCGCGGTAATACGTAGGTGGCAAGAGTTATCCGGATTTATTGGGCGTAAAGCGAGCGCAGGCGGTTGCTTAGGTCTGATGTGAAAGCCTTCGGCTTAACCGAAGAAGTGCATCGGAAACCGGGCGACTTGAGTGCAGAAGAGGAGAGTGGAACTCCATGTGTAGCGGTGAAATGCGTAGATATATGGAAGAACACCAGTGGCGAAAGCGGCTCTCTGGTCTGTAACTGACGCTGAGGTTCGAAAGCGTGGGTAGCAAACAGGATTAGATACCCT
+
FFGDFFGGFGGFGFF6CEFGGGGD@EGGGGGGGGDFGGGG8FFF@GG7@@FCFFFFFGG@BC6CFGG>FEFEEFFAECFGGGGGGCGGGGGGGGG,C=DFG=BFGGGGGGGEGGGFFGFCGGGGGGGGGGFFGG>FCEGEFFGF9F9CFD6F<F9FECF<E@FEGBDFCCEGG7FF,@BF6<C:BFFF<FGFFAF77=,<FEEDF9=FG?F&?1:FC9EE>D?:5:<;;>E%GE?>;2;0:3777,CDGCDC>EGGF>>EEFFF=79AFFDGFAFCBCCFAG:EGEFECC8?@,GFFDFAFC,,,GGGF=,GFGFCF<=EDF9FCCGF:8C:C,,DCGB:CBCE,@,9FCGGFFGFF7CC9GGE7BC@GGGEBEFGFGDFEECCFGGGGGFCGGGDGGFF8F@,GGEGGGFEGDDFAGGGGGGGGGF9FAF<9FEGCCC8A
@QDCR 79720
TAGGGAATCTTCCACAATGGACGCAAGTCTGATGGAGCAACGCCGCGTGAGTGAAGAAGGTCTTCGGATCGTAAAACTCTGTTGTTAGAGAAGAACACGAGTGAGAGTAACTGTTCATTCGATGACGGTATCTAACCAGCAAGTCACGGCTAACTACGTGCCAGCAGCCGCGGTAATACGTAGGTGGCAAGCGTTGTCCGGATTTATTGGGCGTAAAGGGAACGCAGGCGGTCTTTTAAGTCTGATGTGAAAGCCTTCGGCTTAACCGGAGTAGTGCAGTGGAAACTGGCAGACTTGAGTGCAGAAGAGGAGAGTGGAACTCCATGTGTAGCGGTGAAATGCGTAGATATATGGAAGAAGACCAGTGGCGAAAGCGGCTCTCTGGTCTGTAACTGACGCTGAGGTTCGAAAGCGTGGGTAGCAAACAGGATTAGATACCCT
+
GGGGGGFFCGGGGFGGGGGGGGGDGGGGGGGGGGGGFFFFGGGGGGGGCEEGGGGFGGGGFGGGGGG:FCFFGGGGGGGGFGGFGGGGGGGFGGCFFDGGGGGCE,=FGGGFEGGGGGGGGBFFGGGGCDFGFGGGGGGFFFFFGGGGEDEDGFGCDFFGGGGGGGCF?CGGGFEG;FFGF:FGE:CGGGGGGE0GEGGGGGGFFGGGFCFGCGEGGFGGGGGGFGGGGEGG=FCGGFFF<DFGFGG.FCGCCFEFFFGEEGGGGGGGEGC<C;DB41$ECEF?:8F?,,FFDG<A4@FE,,AE<FFFFA,,?,9EFEAEE8F8FFFE:C:=AGEC,@C:@,,,GGGGGGGFGGGGGFC,GGFGGGGGGGFF:GEE@B6,DFE8GGFE9GFE:BGGGGFGFFCFEFGDGGGGDEGGGGGFFEDFGGDGGFC,FDEC@CCCC
@QDCR 417
TGAGGAATATTGGTCAATGGACGAGAGTCTGAACCAGCCAAGTAGCGTGCAGGATGACGGCCCTATGGGTTGTAAACTGCTTTTATGAGGGCATAAAGTGAGCCTCGTGAGGCTTTTTGCATGTACCTTATGAATAAGGACCGGCTAATTCCGTGCCAGCAGCCGCGGTAATACGGAAGGTACGGGCGTTATCCGGACCTATTGGGTTTAAAGGGAGCGTAGGCCGGAGATTAAGCGTGTTGTGAAATGTAGACGCTCAACGTCTGCACTGCAGCGCGAACTGGTTTCCTTGAGTACGCACAAAGTGGGCGGAATTCGTGGTGTAGCGTTGAAATGCTTAGATATCACGAAGAACTCCGATTGCGAAGGCAGCTAACTGGAGCGCAACTGACGCTGAAGCTCGAAAGTGCGGGTATCGAACAGGATTAGATACCCT
+
@EEGGGGGGGG9GGGFFAEGGCF:FEGAE9E<E@,E8,@,EE<DF9@FEGGFFFFGF<7CECFCCCEF<FEEC<<FGEFGG9C=E?CGG8C4=FFGFFCEE,=BFFEEFGDGFGGF@FG9EFGCF9EFGFFGG8,<CBCFFGG+@FBFACFF<EB>DDCF8<7F@:+*@:CA@ACCEG*>,771>>7*:**6,2<5CF*<??FCCF<C:<?C@E:GG:CEGC5960EEGGC=*<7C9<5(C;>3<C>:CCFF@C58*:@49GF>3,FC@GB@><FBFFG7=E6FGF@FCEEF@+CCC9EE=7,EFE>+B4?9CDC48:+<AA@7,7F<?EC9,?9,EFA=?,FBFD=<AFCGEFEB:DGEGCFCB,,E<AFEC9,9,6+,@CEGDEC,C,,@,D@E;@7FF:<C,C:@+>GF@FGFCCDFFC,EEC@@FFC@B,@@
@QDCR 67113
TGAGGAATATTGGTCAATGGACGAGAGTCTGAACCAGCCAAGTAGCGTGCAGGATGACGGCCCTATGGGTTGTAAACTGCTTTTATAAGGGAATAAAGTGAGTCTCGTGAGGCTTTTTGCATGTACCTTATGAATAAGGACCGGCTAATTCCGTGCCAGCAGCCGCGGTAATACGGAAGGTCCGGGCGTTATCCGGATTTATTGGGTTTAAAGGGAGCGTAGGCCGGAGATTAAGCGTGTTGTGAAATGTAGACGCTCAACGTCTGCACTGCAGCGCGAACTGGTTTCCTTGAGTACGCACAAAGTGGGCGGAATTCGTGGTGTAGCGGTGAAATGCTTAGATATCACGAAGAACTCCGATTGCGAAGGCAGCTCACTGGAGCGCAACTGACGCTGAAGCTCGAAAGTGCGGGTATCGAACAGGATTAGATACCCT
+
GGGGGGGGGGGGGGGFGGGGGGGGGGGGGGGGGGGGGGGGGGGGGGGGGGGGGGGGGGGGGGGGGGGGGGGGCFGGGGGGGGGGDGGGGGGGGGGGGGGGGGGGGGGGEFEFCFGGGGEGGGF<FGGGGGGGGGGGGGGGGG<GGGGGG?EDGGFEGGGGGGFGGGGGFGGGGGFFCFEGGGGEGGGGGGCGEFGGGGGGGGGGGGG,GDGGGGGGGGFCEEGGGGGEFEFGGGGGGGGGGGGGGFGEGFGGFG>EGGGGGGGFGFGFFGGGGGGGEDGGECGGFF:AGGGGGGFC@FFC5,E@GCGCGGFFGGFEGGGGGGGGGGGGGGGGGDGGGGGGGFFCFCFGGGGGGGFCGFGEGGGEFGFGGGGGGFGGGGGCGGEGFGF@;GGGGFGGGEGGFCGGGGFGGGGGGGGGGGGGFGGGEFGFGGGCCCCC
@QDCR 64811
TGAGGAATATTGGTCAATGGACGAGAGTCTGAACCAGCCAAGTAGCGTGCAGGATGACGGCCCTATGGGTTGTAAACTGCTTTTATAAGGGAATAAAGTGAGTCTCGTGAGGCTTTTTGCATGTACCTTATGAATAAGGACCGGCTAATTCCGTGCCAGCAGCCGCGGTAATACGGAAGGTCCGGGCGTTATCCGGATTTATTGGGTTTAAAGAGAGCGTAGGCCGGATATTAAGCGTGTTGTGAAATGTAGACGCTCAACGTCTGCGCTGCAGCGCGAACTGGTTGCCTTGAGTACGCACAAAGTGGGCGGAATTCGTGGTGTAGCGGTGAAATGCTTAGATATCACGAAGAACTCCGATTGCGAAGGCAGCTCACTGGAGCGCAACTGACGCTGAAGCTCGAAAGTGCGGGTATCGAACAGGATTAGATACCCT
+
FGCFDEGFCFGFGDFGGG9FFAFG7FCCCFFCGDFGGC@FDCC,@EFF@FF9FEGFGCGG7@FGGFAC,CFE,C9A<F9<?CF9C<FFF,CEFGFCFFEGG9?,:FEFDG>EFCFGGGGGGGFGGDFEF<FF?FGFCGCFD7>=F73AAD,CF,+>@DCEFCD,@CCFFGC,,@CCCG@CGF9:*8<<FFG;:<C6<FFGG9EGFFGDEACF9#7<G><FCFE6FC=8#@;GEC::B;+,?$/,CFCC;<>++@>C=<F@FD5*7C:@879D@8CF=3DDEGCFA6+,E><E==C=C9FE<FEEF?>+:A,ABDCBB+CGCGEC>+GGGFGGCF?8B<EGGE@,@D?7EC?CC866B@F:F:GFFGGGF?GFFGGFFFBFC:7GFGF@FFF7FCGGGGCFFEFEFFFF@+E8F<F8GGGGGGGGEFGFECGCCCCC
@QDCR 420
TGAGGAATATTGGTCAATGGACGAGAGTCTGAACCAGCCAAGTAGCGTGCAGGATGACGGCCCTATGGGTTGTAAACTGCTTTTATAAGGGAATAAAGTGAGCCTCGTGAGGCTTTTTGCATGTACCTTATGAATAAGGACCGGCTAATTCCGTGCCAGCAGCCGCGGTAATACGGAAGGTCCGGGCGTTATCCGGATTTATTGGGTTTAAAGGGAGCGTAGGCCGGAGATTAAGCGTGTTGTGAAATGTAGACGCTCAACGTCTGCACTGCAGCGCGAACTGGTTTCCTTGAGTACGCACAAAGTGGGCGGAATTCGTGGTGTAGCGGTGAAATGCTTAGAGATCACGAAGAACTCCGATTGCGAAGGCAGCTCACTGGAGCGCAACTGACGCTGAAGCTCGGAAGTGCGGGTATCGAACAGGATTAGATACCCT
+
GGGGGGGGGGGGGGGGGGGGGGGGGGEFGGGGGGGGGGGGGGGGGGGGGGGGGGGGGGGGGGGGGGGGGGGGGGGGGGGGGGGGGGGGGGGGGGGFGGGGGGFGFGGFGGGGGGGGGDGGGGGGGGGGGGGGGGGGGGGGGGGGGGGGGGGGGGGGGGGFGGG>G?GGGGGGGGGGGGEGDGFEGGGGEGGFGGGEEECFGGGGGGGFFAFFGGGGG>E8?EEGGGGGG;GGGCGGEGGGFFFGFCCGGGGEFC>C<FFGFGA<<F?<FFGGGGGFED>EGGGGC,GFF,FFGGGGGE8GFCGFFBF:B,GCFFGGGFGGFFGGGGGGFGECFGFGF<F9C,,,FF8GGFCFFCGGEFFEGGGGGGGGGGFF9FF9GGGGGGGGDGGGGGGGGGGFGGEEGGGDGGGGGGFFGGFGGGGGGGGGFGGGFEGCCCCC
@QDCR 421
TAGGGAATCTTCCACAATGGACGCAAGTCTGATGGAGCAACGCCGCGTGAGTGAAGAAGGTCTTCGGATCGTAAAACTCTGTTGTAGAGAAGAACACGAGTGAGAGTAACTGTTCATTCGATGACGGTATCTAACCAGCGAGTCACGGCTAACTACGTGCCAGCAGCCGCGGTAATACGTAGTGGGCAAGCGTTGTCCGGATTTATTGGGCGTAAAGGGAACGCAGGCGGTCTTTTAAGTCTGATGTGAAAGCCTTCGGCTTAACCGGAGTAGTGCATTGGAAACTGGAAGACTTGAGTGCAGAAGAGGAGAGGGGAACTCCATGTGTAGCGGTGGAATGCGTAGATATATGGAAGAACACCAGTGTCGAAGGCGGCTACCTGGTCTGCAACTGACGCTGAGACTCGAAAGCATGGGTAGCGAACAGGATTAGATACCCT
+
FGGGGEGDFGGGGEFCFFF?FGGDGGGEFGGGGGGGGGGGGDGGDGGCFDFGGGGGGFFDGGGGGGGGGGEGGGGGFGGFG<EGGGFGGGGGGGEFGGGGFFEFFGGGGFGGGG<FC,7EFA<FFCGGGFGGGGGFFGGGGG@DGGEEEE6DFGGGGGGG+@@FEGFFGGG?=>FGGGG;9F###CGFFGGCFEE>F:4GGFGFFF<?<ECEEEEGGGDGG;CCC>?EGCC-9FGFCC?6DC>;AAFFGF@9EEF>FD>D7E>@E=GFFD<C5:FCFB?E?EFFEF?9FGGGCFGFEF4,AEE<GGGGGCBB,,GGFEEEE9DFDDCGECF8E<EF?7GGGFCCFE?E@GGGFCFFECGFE9FFCB,GGGF@:F9GGGFDFGGGGGFGGFGCGFCGGDGGCGGGGFCGF9AC<9GGGGFEEFDGFCEGGADGGGGCCCCB
@QDCR 422
TGAGGAATATTGGTCAATGGACGAGAGTCTGAACCAGCCAAGTAGCGTGCAGGATGACGGCCCTATGGGTTGTAAACTGCTTTTATAAGGGAATAAAGTGAGCCTCGTGAGTCTTTTTGCATGTACCTTATGAATAAGGACCGGCTAATTCCGTGCCAGCAGCCGCGGTAATACGGAAGGTCCGGGCGTTATCCGGATTTATTGGGTTTAAAGGGAGCGTAGGCCGGAGATTAAGCGTGTTGTGAAATGTAGACGCTCAACGTCTGCACTGCAGCGCGAACTGGTTTCCTTGAGTACGCACAAAGTGGGCGGAATTCGTGGTGTAGCGGTGAAATGCTTAGATATCACGAAGAACTCCGATTGCGAAGGCAGCTCACTGGAGCGCAACTGACGCTGAAGCTCGAAAGTGCGGGTATCGAACAGGATTAGATACCCT
+
FGGGGGGGCFGG9EEFGGGGGGGGGGGFFGGGFGGGGGGG@FGGGGGGGGGGGGGGGGGD@FGG8FFCFGGGFGGGGGEFGGGGFGGGEE8CEFGGFFEDEGFGGGGGGGG?FCFGGGFG9FGFGFGGGGGGAFFE9FFEFGGDGGD<FFGGGGFCFFF?FGG=GD:G<>FGGFFGDECEG+GGDGGGGGGGGGGE@F:FEFFGGFF<<CACFECCECEAAEEGCBC9FFFGFGGCCDEGGFFGFGFC?>@FFCFEFDBFFCCF<=@9?GGFF4@GFFGGFGGGGGGFFDCGFF=@+DGFAEB<FDFCGGGGGFC+C7GFGGGGGGGGGGGGGGGGGFGGGGGFF7EEGGGGFF@FGFG@FCGGGGGGGGGFF,GGGFGGGEFGFFFEEGGGGFCFFFFEFGGGGGGGGEGGGGGFGGGGGGGGGFGGGGGCCCB@
@QDCR 423
TGAGGAATATTGGTCAATGGACGAGAGTCTGAACCAGCCAAGTAGCGTGCAGGATGAAGGCACTATGGGTTGTAAACTGCTTTTATAAGGGAATAAAGTGAGAGTCGTGACTCTTTTTGCATGTACCTTATGAATAAGGACCGGCTAATTCCGTGCCAGCAGCCGCGGTAATACGGAAGGTTCGGGCGTTATCCGGATTTATTGGGTTGAAAGGGAGCGTAGGCCGGAGATTAAGAGTGGTGTGAAATGTAGACGCTCAACGTCTGCACTGCAGCGCGAACTGGTTTCCTTGAGTACGCACAAAGTGGGCGGAATTCGTGGTGTAGCGGTGAAATGCTTAGATATCACGAAGAACTCCGATTGCGAAGGCAGCTCACTGGAGCGCAACTGACGCTGAAGCTCGAAAGTGCGGGTATCGAACAGGATTAGATACCCT
+
CEFGGGFFGGGFGGGGGDFGGFGGEGGGCEGGFECFFCEG@CEFGGEGGCFCFG8FG,CFF,C8,@C6CFEE@@@??,CD9FF9FECFCEEE<CFFGG<,9,E<,5@,?F+,:E,,5E+CEFGFFEFGEG,C,?,A<5EFFGCEGCFGGGG,,@6F7DFFGGGGGGDCGE>CFFGGGC25<$9@<E>:F@B9>F=E@9C;7CFB<FCE#<AFFCEC=BC9=C94<8,,<CF@7<E.>>G=GFGFF?CD;61++C?GFF>&F:C9FF:@FCC>=87FEEB?8,,AA3,DACGF@+B@+FEAAC4,+7F7C<FC4,+>4=C@D=EBCEEF9GFGEAEDE,@4<A9AF=679GGF<:EEDDE6GGFC<<CECGE8EAFEC@EGGF@<9GGF@B;GFAFFGGCEFEGGF+:FEEGDFC,<;CE9GFAC<CFFDF<@CA66
@QDCR 69089
TGAGGCATATTGGTCAATGGACGAGATTCTGAACCAGCCAAGTAGCGTGCAGGATGACGGCCCTATGGGTTGTAAACTGCTTTTATAAGGGAATAAAGTGATTCTCGTGAGGCTTTTTGCATGTACCTTATGAATAAGGACCGGCTAATTCCGTGCCAGCAGCCGCGGTAATACGGCAGGTCCGGGCTTTCTCCGGATTTATTGGTTTTAAAGGGAGCGTAGGCCGGAGATTAACCGTGTTGTGAAATGTAGACGCTCAACGTCGGCACTGCAGCGCGAATTGGTTTCCTTGTGTACGCACAAAGTGGGCGGAATTCGTGGTGTAGCGGTGAAATGTTTAGATATCACGAAGAACTCCGTTTGCGAAGGCAGCTCACTGGAGCTCAACTGACGCTGAAGCTCGAAAGTGCGGGCATCGAACAGGAGTAGATACCCT
+
G8,F8CB<<,CEGGGA<CCDCFCCFG,,EF9CEFFC<<FGGGEFFDEF77F6CEDFG<FBC+@,CC@F,FCCFEGGG,CEEEF@A<FFCD<EFFFGGGDCF9F,5EF7F<+<=?FFF,49<9EFAFEEGFCGFFCFG9:,,B7=FF7>,CDCADD7>,B<,>>,+@F+@CFCGG>D*@C:2,@C<+5#?C-13;<9F@@?02C>5#GCF5<=<<4*;7FF;::/*@4,,@8B12*5C94,,;5,,C>?,D<:@@,3+,68@3++,,,B8?GECECB+7:,+,B,=,E<A<C,+=?6+F@FF?9@FB>?+<AB<DF>+@DFGCF>=FC,5AFE?<9,,CEAC,FGFDDFF9GGGEF:C@C+@:@6B@@<GGGFF99GFF<CC,,,FF@:@--C9<C9GGGECBFFF@+:@,F@;ADCBE<C6C@FC,FEF@@CAA-<
@QDCR 425
TAGGGAATTTTCCACAATGGGCGCAAGCCTGATGGAGCAACACCGCGTGAGTGAAGGAGGGTTTCGGCTCGTAAAGCTCTGTTGTTGGAGAAGAACGTGCGTGAGAGTAACTGTTCACGCAGTGACGGTATCCAACCAGAAAGTCACGGCTAACTACGTGCCAGCAGCCGCGGTAATACGTAGGTGGCAAGCGTTATCCGGATTTATTGGGCGTAAAGCGAGCGCAGGCGGTTGCTTAGGTCTGATGTGAAAGCCTTCGGCTTAACCGAAGAAGTGCATCGGAAACCTGGCGATTTGAGTGCAGAAGAGGACCGTGGAACTCCATGTGTAGCGGTGGAATGCGTAGATATAGGGAAGAACACCAGTGGCGAAGGAGGCTGTCTGGTCTGCAACTGACGCTGAGGCTCGAAAGCAGGGGTAGCGAACAGGATTAGATACCCG
+
9FCFEFG8@FFGGFGGGC<FF,@CGGGGF?FE9EF8ECFGDEGCFGEFF@CGFFGA@FGC7FFDG7FGG7FFEGEFEDEDCGCFBFFG8B8EFCC8CFA<C:FFGGC8F<E<95CFG9CFGE:,FF7>>=FF,BFGGGFC38<3FEGCFGCF<>FGGECFFGGGG,:F@FFCFCCCFGFF<FGECFCGFGGG><<EFCGCEGD*<FFG=CECCGGCCGFED:,4:8>>CGGG/GFCGGGF<ADE@?F<FF6CCGCFCF<FFB>?GCFD=9DF<E,@@CEBBCDGBD8+4++8,,?<FCCF?,E=<=9,+++++FFFC,,4,=A,FEF==7EFFFCE<B@,7GF@E,<,EE,8FDF9FFFC<?FE@F@8,,<FC:,@DEC,FEC<?FEEE@CCEECGGF@CC,@,C6,FC;;,6--GGGGGGF9FF9ECC;,<9AE:<A,8-
@QDCR 77651
TAGGGAATCTTCCACAATGGACGCAAGTCTGATGGAGCAACGCCGCGCGAGTGAAGAAGGTTTTCGGATCGTAAAGCTCTGTTGTTGGTGAAGAAGGATAGAGGTAGTAACTGGCCTTTATTTGACGGTAATCAACCTGAAAGTCACGGCTAACTACGTGCCAGCAGCCGCGGTAATACGTAGGTGGCAAGCGTTGTCCGGATTTATTGGGCGTAAAGCGCGCGCAGGCGGAAAAATAAGTCTAATGTGAAAGCCCTCGGCTGAACCGAGGAACGGCATCGGAAACTGGTTTTCTTGAGTGCAGAAGAGGAGAGTGGAATTCAATGTGTAGCGGTGGAATGCGTAGATATATGGAAGAACACCAGTGGCGAAGGCGGCTCTCTGATCTGCAACTGACGCTGAGGCTCGAAAGCATGGGTAGCGAACAGGATTAGAGACCCT
+
EEFGG?8EFCCGGGFGGGGGGGEGGDGEFCEFGCFAFGFGGCFGGGGDGFEGGCFCFGGGCEFFFCEGEEGGGGGGAFFGGGCGGFG@FGFFF9FG8<FEGGFGFGGGFFFFG<CECF9FFFFADDFGGDCDFCFGGGG8<FFGGGGGE@E:FGGFFCFFFEGGGG,FC7FGCE7F9FGD:,<<<EEGFFFG71<*C<C<7:8FGGDGFF@CC:FE*<@>*:?8C:?85E>8:C8C=?F@+:@:4+::=<CF#7>@,8=C:/#7:?F:3<:38;#>8+8FEEECCA,=,=4=?5:,8D<EE,A9,FF9FFFF<FB?,<C,FAAF<FCCB@>7C:,,<FCB><C,FGFFB<E,?<?AE@C@6-,GF7F:<EECCGGFD7FC,@C;,;,EAF9EGGGFFC,@E<F:;:,A<GFGGGGGGGGEGECEGEC<@,,<FCC-A-@9<
@QDCR 427
TGAGGAATATTGGTCAATGGACGAGAGTCTGAACCAGCCAAGTAGCGTGCAGGATGACGGCCCTATGGGTTGTAAACTGCTTTTATAAGGGAATAAAGTGAGAGTCGTGACTCTTTTTGCATGTACCTTATGAATAAGGACCGGCTAATTCCGTGCCAGCAGCCGCGGTAATACGGAAGGTCCGGGCGTTATCCGGATTTATTGGGTTTAAAGGGAGCGTAGGCCGGAGATTAAGCGTGTTGTGAAATGTAGACGCTCAACGTATGCACGGCAGCGCGAACTGGTTTCCTTGAGTACGAACAAAGTGGGCGGAATTCGTGGTGTAGCGGTGAAATGCTTAGATATCACGAAGAACTCCGATTGCGAAGGCAGCTCACTGGAGCGCAACTGACGCTGAAGCTCGAAAGTGCGGGTATCGAACAGGATTAGATACCCT
+
GGGGFFGGGGGGGFGGGGGGGGGGGGGGGFGGGGGGGGGGGGFDGGGGGGGGFGGD<FGDC7@FEG<AECFCGGGGGGGCFGGGFGFGFGGCFFGFFGFGG@FEFEFD7FGGGDFFGF:=FG,AFGEGGDFFFGGFGAEGCDEFGGCDGC9A=@?GFFDFFFGGEDCCBFFFF9>#-@CFFGFG*C;EE3<CC0EECCFCACF:<FGDG8FFFGG*8CF?EECGGFC8758@:BGDCFGGGGGGB>A+FGBC7CEEEFCGGG>&G@;G/#F=F@;>F>EC7EFDD>,B9B9CFA,CC44E9GF<GF@+DFGDEF7:B++GGGEEGGEGGFGGGGEFAE9FGF5F8FFGGGGGFF+6-9,,F:F7GGGGGGFF9E,FDFGC+GFGFGGGGGGDGGGGFFFCDFGGGGCGGGGGGGGFDGGGGGGGGGGGGGGCCC8C
@QDCR 428
TAGGGAATCTTCCACAATGGACGCAAGTCTGATGGAGCAACGCCGCGTGAGTGAAGAAGGTCTTCGGATCGTAAAACTCTGTTGTTAGAGAAGAACACGAGTGAGAGTAACTGTTCATTCGATGACGGTATCTAACCAGCAAGTCACGGCTAACTACGTGCCAGCAGCCGCGGTAATACGTAGGTGGCAAGCGTTGTCCGGATGTATTGGGCGTAAAGGGTACGCAGGCGGTCTTTTAAGTCTGATGTGAAAGCCTTCGGCTTAACCGGAGTAGTGCATTGGAAACTGGAAGACTTGAGTGCAGAAGAGGAGAGTGGAACTCCATGTGTAGCGGTGAAATGCGTAGATATATGGAAGAACACCAGTGGCGAAGGCGGCTGTCTGGTCTGCAACTGACGCTGAGGCTCGAAAGCATGGGTAGCGAACAGGATTAGATACCCT
+
GGGGEFFGEGGGGGGGGGGGGGGGGGGFGCDFDCFGGGFFEGGGGGC@FGGGGGGGGGGFG?,EFFEGGGGGGGGGGGCGGGGGFGGGGGGGGGGFFGGGGFFFFFGGGGGDGEFCGCFGDFECGGDGGGGCFGGGGGGFGGGGGGGGGGDCDDC9,>>,@ECFGGEFFE<CEF@F>CDFFGGG:7FFFGC7CFEG<CF>GD@$<:4:@EECGEGG9:?C<??E*BC5>CF@CFFGGFGFGE:@9GG>GFB:FDGFF?FGDEEFGCEGFEF@GGD3<EFGGFGF@F<CFFEFFDFFF=@DE;9GGGGGGFCE??9F??:,FB=EEA,ECEC7GGGGGGDGF<FEFFFGGGGGGGGGGGGFGGGGFCGCDGGGGGGGDGGGG@GGGFFFFGGGGGF@DGGGGGFB,F7GGDGGCGGGGGFCGGGGGGFGGGGFEECEA8CCC
@QDCR 52624
TGGGGAATATTGCACAATGAGGGAAACCCTGATGCAGCGACGCCGCGTGGAGGAAGAAGGTCTTCGGATTGTAAACTCCTGTTGTTGAGGAAGATAATGACGGTACTCAACAAGGAAGTGACGGCTAACTACGTGCCAGCAGCCGCGGTAAAACGTAGGTCACAAGCGTTGTCCGGAATTACTGGGTGTAAAGGGAGCGCAGGCGGGAGAACAAGTTGGAAGTGAAATCCATGGGCTCAACCCATTAACTGCTTTCAAAACTGTTTTTCTTGAGTAGTGCAGAGGTAGGCGGAATTCCCGGTGTAGCGGTGGAATGCGTAGATATCGGGAGGAACACCAGTGGCGAAGGCGGCCTACTGGGCACCAACTGACGCTGAGGCTCGAAAGTGTGGGTAGCAAACAGGATTAGATACCCT
+
FEEFGG,C@FGGAFEGFF9EA<CCGGDFGCFFGGGGGGFFGDFFGE7FEFEFFGGGFFFFFAFCGGGCFCFGFGGGGGGGFFFG8E8EFGGGGGGGCEEFGC:FDEFG9FGGGG,BF?<FEB0C4<>BFGGG::F<FGGGGG1B:C>EFDCGGGGGGGCG/::>FD'2,>CEEGGGEFF=CB$FCF:F;BC<GGG;GGGFCGGEEECCCECFFGF:;FEGGG@0:@,,:CFF@AFFCCGGFF;C@#E3>CD<D@#1EFDFFFC<=B8DGGED8FF<DFF?FDGGF=+FFDAF<GGEC@GFFEEGCF7EFFGEF:B7?GGFGGGDGGGFFCEDGGFFGGFFDGGGGCCFEF<C,C<,EGGGGFB,9GGGGFCGF@EGGGGFC@F9FGF@CGGEFFGGE<AAGGGGGGGGGFC<CB@C
@QDCR 430
TAGGGAATCTTCCACAATGGGCGCAAGCCTGATGGAGCAACACCGCGTGAGTGAAGAAGGGTTTCGGCTCGTAAAGCTCTGTTGTTGGAGAAGAACGTGCGTGAGAGTAACTGTTCACGCAGTGACGGTATCCAACCAGAAAGTCACGGCTAACTACGTGCCAGCAGCCGCGGTAATACGTAGGTGGCAAGCGTTATCCGGATTTATTGGGCGTAAAGCGAGCGCAGGCGGTTGCTTAGGTCTGATGTGAAAGCCTTCGGCTTAACCGAAGAAGTGCATCGGAAACCGGGCGACTTGAGTGCAGAAGAGGAAAGTGGAACTCCATGTGTAGCGGTGGAATGCGTAGATATATGGAAGAACACCAGTGGCGAAGGCGGCTGTCTGGTCTGCAACTGACGCTGAGGCTCGAAAGCATGGGTAGCGAACAGGATTAGATACCCT
+
GGGCGFFGGGGGGGGGGGFFCFGGGGGGGGGGGGGGGGGGGGGGEGGGG@FFFFGGGGGGCGGGGGGGGGGGDGGCGGGGGGGGGGFGGGGGGFGGDGGGGFGGGG8FGGGGGGFGGGFGGGGFGFCGGGGGGFDFGGGGGGGGGGGDGGGGGGGGGG?GGGGGGFGGGGGGGGGFGGGFE:>FGGGGGGFGGGGGGGGGFEFFGFGGGGGGGGGGGGGGGGGGGGGGGGG5GFFCCFGGCGGFGGFGGFGGGGGGGFFFCGEFGGGGGFGGGGFFC==CGGGGGGGGGDGFGCGFF8FGGGGGGGFFFFF,GGGFFCB8FGGGGGGGGCGDGFDGFDGEDCGGGGGFGDGGGGGGGGGGGGGGGGGF<GGGGGGGGGGGGGGGGFGGGGGGDGGGGGGGGFGFFC,FGGFGGGGGGGGGGGFGGGGFGGGGGFGGCCCCC
@QDCR 431
TAGGGAATCTTCCACAATGGGCGCAAGCCTGATGGAGCAACACCGCGTGAGTGAAGAAGGGTTTCGGCTCGCAAAGCTCTGTTGTTAAAGAAGAACACGTATGAGATTAACTGTTCATACGTTGACGGTATTTAACCAGAAAGTCACGGCTAACTACGTGCCAGCAGCCGCGGTAATACGTAGGTGGCAAGCGTTATCCGGATTTATTGGGCGTAAAGAGAGTGCAGGCGGAGCGCTAAGCGGGACCTCTAACCCGAGGGCTCAACCCCCGGCCGGGTCCCGAACTGGCGCTCTCGAGTGCGGGAGGGGAGAGCGGAATTCCCGGTGTAGCGGTGGAATGCGCAGATATCGGGAAGAACACCGATGGCGAAGGCAGCTCTCTGGGCCGAAACTGACGCTGAGGCGCGAAAGCTGGGGGAGCGAACAGGATTAGATACCCT
+
EFGFCEFGGGGGGGGGG9FFGGGGGGGGGFE@FGGGFEFGFCGGGGGGGGGGGFGGGG?ECFGGGGFGGCGGGGGGGCGFEGGG8<FBFGGCGGGGGGGCFGGGGDGGGGGGAFFG9E9FFGGGGGGGG@FGGGGGDGGGF<BFGFFGC7CCFFGGEFC,5DFGGFGGGDGGDCFGGGC:D>CECFGFFC@C:FFEGGGGGGGDGCCG9:7C@@FG/?CF?8FFGFC=EE>EEGG;#DG6:G<951:<C<@<:C>CE5C?C<CFGGGF>CFEGC7EEC7EB=D>5FF>53+8+,FGEB+FF>@+8=CEF<ECF8F?B,777GEGGFCC8F@GDFCEC@FC:CFGGF>7ECFGGGGGGFC?BEFB,GDF@<<FCCF@7C,88DEGFFFFGGGFFBBFFGE@7EEDF@FGGGFGGFGFEFCF7GFEFDCFGGGGGFF<A6,-
@QDCR 432
TAGGGAATCTTCCACAATGGACGCAAGTCTGATGGAGCAACGCCGCGTGAGTGAAGAAGGTCTTCGGATCGTAAAACTCTGTTGTTAGAGAAGAACACGAGTGAGAGTAACTGTTCATTCGATGACGGTATCTAACCAGCAAGTCACGGCTAAATACGTGCCAGCAGCCGCGGTAATACGTAGGTGGCAAGCGTTGTCCGGATTTATTGGGCGTAAAGGGAACGCAGGCGGTCTTTTAAGTCTGATGTGAAAGCCTTCGGCTTAACCGGAGTAGTGCATTGGAAACTGGAAGACTTGAGGGCAGAAGAGGAGAGTGGAACTCCATGTGTAGCGGTGAAATGCGTAGATATATGGAAGAACACCAGTGGCGAAAGCGGCTCTCTGGTCTGTAACTGACGCTGAGGTTCGAAAGCGTGGGTAGCAAACAGGATTAGATACCCT
+
GGG9FFGGGGGGGGGGGCFFGFEGGGGFFFGGGGGGGGGGGGGGEGDGEGEGGGGGGAFGGGGGGCE:CFGGGGGGGGGGCEGGGFFCFFGGGGG8<E?FEFGGFGCFGGGGGGFFDDF?9EGGGC7=FEFGFAAAFG,3DFEFGGCEGCGGG,@,>FFCFGCFGGGGGDGEDGGGGGD7:9FF9><=FGCDGFC*C3<CE59FECCEF=CCEBF@8CBEG5CEGGG5CFE84:GCGFCC2:A:CGFFFF?C?GGGGFD?EF:GGG#GGFEFFE/B7$<FGDF?C5??F,=?:,,8A8E,GGFGGGFEE,,CGFCFAGGFF<<GEGGDGDGFC,,?AEF7FF,FA9FEE6,,GFFFFB<@FFGFF@BC7GFB7GGF<>GECCDCC,<<F;AC,,FB+GFEGEEFEDGGGGGGGGGGFCEEFFFFGEFFF<F9GGGGCCCCC
@QDCR 433
TGAGGAATATTGGTCAATGGGCGAGAGCCTGAACCAGCCAAGTAGCGTGCAGGATGACGGCCCTATGGGTTGTAAACTGCTTTTATAAGGGAATAAAGTGAGTCTCGTGAGACTTTTTGCATGTACCTTATGAATAAGGACCGGCTAATTCCGTGCCAGCAGCCGCGGTAATACGGAAGGTCCGGGCGTTATCCGGATTTATTGGGTTTAAAGGGAGCGTAGGCCGGAGATTAAGCGTGTTGTGAAATGTAGACGCTCAACGTCTGCACTGCAGCGCGAACTGGTTTCCTTGAGTACGCACAAAGTGGGCGGAATTCGTGGTGTAGCGGTGAAATGCTTAGATATCACGAAGAACTCCGATTGCGAAGGCAGCTCACTGGAGCGCAACTGACGCTGAAGCTCGAAAGTGCGGGTATCGAACAGGATTAGATACCCT
+
GGGGGGGGGGGGGGGGGGGGGGGGGGGGGGGFGGGGGGDGGGFGGGGGGGGGGGGGGGGGGGGGGGGGGGGDGGGGGGGCDGDDCFFGGGGCFFGGGGGFFGGC?DFGGDGGGGGDFCEFFGGFFDGGGGGGGFGGGGGGGGGGGDGGGGGGGGGGFGCEDFFF>EGDGGGGGGGGGGDGG9CFEGGGGGGGGGGGGFGFGFGGF6;CBFFGFGGGGGGGGGG:CEGGGFFGGGGGGGGFGGGFGFFGGGFFCGFCC7CGFGC3EFGF<CGGFGFGDGGFFFFFG@FGFFFD=7DFFE6<=CFFDGEEGCF?+FFC+FFFGFF:EDF9CFFFGGGFGGGF<AEFFGGFGFGFGF>CGGGEEGDGGGGFF<CECGFFF@GC@@+E9FCGEEGGGGGGGF78F@GGDDGGGGGGGGE?GGFFFGFECFCEF<GCCCCC
@QDCR 434
TAGGGAATCTTCCACAATGGACGCAAGTCTGATGGAGCAACGCCGCGTGAGTGAAGAAGGTCTTCGGATCGTAAAACTCTGTTGTTAGAGAAGAACACGAGTGAGAGTAACTGTTCATTCGATGACGGTATCTAACCAGCAAGTCACGGCTAACTACGTGCCAGCAGCCGCGGTAATACGTAGGTGGCAAGCGTTGTCCGGATTTATTGGGCGTAAAGGGAACGCAGGCGGTCTTTTAAGTCTGATGTGAAAGCCTTCGGCTTAACCGGAGTAGTGCATTGGAAACTGGAAGACTTGAGGGCAGAAGAGGAGAGTGGAACTCCATGTGTAGCGGTGAAATGCGTAGATATATGGAAGAACACCAGTGGCGAAGGCGGCTGTCTGGTCTGCAACTGACGCTGAGGCTCGAAAGCATGGGTAGCGAACAGGATTAGATACCCT
+
EGGGGGGGGGGGGGGGGFFGGGGGGGG,CFGGGGGGGGGGGEGGGGDFFGGGGGGGGGGGGGGGGGGGGDGFGGGG?GGGGFGGDA9FFGFFGGGGGGGEGCFGCGC,FG9FGCF9F,5ECEFGGEGGGGFGGGGGGGGGGGGFGFGGGGGGGGGGGDACGGA5FDDGECFGGDGGGGEFFGGGGGGGGGF>7:F7FFFFGGCC22GGEFFC<=<EFGGC@FEEGGGCCEE*/>CCDF;@<GGDFCCFCGGEF@C<EFFG5GFC@#:EFFG5GGFF8>EC?GFFGFF8A,,?C9ECGFFEGGFFCGGGGGGGGGGFGGFFE<9F?A,:CGGGGFDF9EEECFFFDGGGGGFGGGGFFFCGGDGGGGGDFGGGGFB,AGFC<CGGFEDFCE,GGGF7GFCGE@GF<GGGGGFFFGGFGGGDGEFFF9GGGGGFCF8GCCCCC
@QDCR 435
TGAGGAATATTGGTCAATGGACGAGAGTCTGAACCAGCCAAGTAGCGTGCAGGATGACGGCCCTATGGGTTGTAAACTGCTTTTATAAGGGAATAAAGTGAGTCTCGTGAGACTTTTTGCATGTACCTTATGAATAAGGACCGGCTAATTCCGTGCCAGCAGCCGCGGTAATACGGAAGGTCCGGGCGTTATCCGGATTTATTGGGTTTAAAGGGAGCGTAGGCCGGAGATTAAGCGTGTTGTGAAATGTAGACGCTCAACGTCTGCACTGCAGCGCGAACTGGTTTCCTTGAGTACGCACAAAGTGGGCGGAATTCGTGTTGTAGCGGTGAAATGCTTAGATATCACGAAGAACTCCGATTGCGAAGGCAGCTCACTGGAGCGCAACTGACGCTGAAGCTCGAGAGTGCGGGTATCGAACAGGATTAGATACCCT
+
GGGGGGGGGGGGGGGGGGGGGGGGGGGGGGGGGGGGGGFGGGGGGGGGGGGGGGGGGGGGGGGGGGGGGDGGGGGGGGGGGGGGGFGGGGGFGGGGGGGGGGGGGGGGGGGGGGGFGDGGGGGGGFGGGGGGDGGGGGGGFGGGGGGGGGCGGGGDGGGGGGGGGGGDFGGGGGGGEGGG9GGGGGDEEGGGGGGEDFGGFGGGGGFGDFFCFGGFDCGGGG>GFCE:EFCGEFFGC7CCGGGGFGCC;FFGGCEEF@DGGC@FC@@F=?GGEEGDGGGGGFGGGCGGGGFD@+GF@ECGGFGGGBFC+DFEB,EGGGFA,FCDGGGFE?GGGGGGGFEFC,,EDGGF<GGGGFFFGGGFC7C@9FGGGGFGGGGGGGDGGF>GGF<FGGCGGGGFGGGGGGGFFGGGGEGFGGGGGFGGGGGGGGGGGGGCCCCC
@QDCR 436
TGAGGAATATTGGTCAATGGACGAGAGTCTGAACCAGCCAAGTAGCGTGCAGGATGACGGCCCTATGGGTTGTAAACTGTTTTTATAAGGGAATAAATTGAGAGTCTTAACTCTTCTTGCATGTACCTTATGAATAAGGACCGGCTAATCCCGTGCCAGCAGCCGCGGTAATACGGAAGGTCCGGGCGTTAGCCGGATTTTTTGGGTTTAAAGGGAGCGTAGGCCGGAGATTAAGCGTGTTGTGAAATGTAGATGCTAAACATATGAACTGCAGCGCGAACTGGTTTCCTTGAGGACGCACGAAGTGGGCGGAATTCGTGGTGTAGCGGTGAAATGCTTAGATATCACGAAGAACTCCGATGGCGAAGGCAGCTCACTGGAGCGCAACTGACGCTGAAGCTCGAAAGTGCGGGTATCGAACAGGATTAGATACCCT
+
FFFGGGDG9FGCFGGGGGGGGGGGG7FGGGGGGGGGGGGFCFGGGGGGGDF<FFFGCFEGFF7C,,@C,C,+8EF<<A6,CEGF<@E,5E,C?EGG9,<,:,,BB9,,,,5BAFF?FF9?D5,CEF,?@?,5@BCEFFGCFGD77:@<F,3,8D8CE8B>:7>,=?AC<FCCC33@><FGE>978@C*4;/#8$4C3B<C0<GFFC?FF@F$FC4/:DCA:B:<CE:,C2;GEB:9:(8D@@0FFD1E679:,B>#3+GF@@5,@,>:,GGDGE7ECCFBFGFA83,8<F?A=@+?@>+8+,E,F=+@FFFB<FC:?:+8GGECBC:,GGFGFGFGFAFFGFCA,<ACGFCGFF+@7@@,B,F7GFCEDCFF@E9F8GEF:77GFGFDDGGDGGFFGGEF<DGGGF:CC@GFC@F87EGGFFFFFAF9EFFC8C@C
@QDCR 437
TGGGGAATATTGCACAATGGGGGAAACCCTGATGCAGCGACGCCGCGTGAGTGAAGAAGTATTTCGGTATGTAAAGCTCTATCAGCAGGGAAGAAATGACGGTACCTGACTAAGAAGCCCCGGCTAACTACGTGCCAGCAGCCGCGGTAATACGTAGGGGGCAAGCGTTATCCGGAATTACTGGGTGTAAAGGGTGCGTAGGTGGTATGGCAAGTCAGAAGTGAAAACCCAGGGCTTAACTCTGGGACTGCTTTTGAAACTGTCAGACTAGAGTGCAGGAGAGGTAAGCGGAATTCCTAGTGTAGCGGTGAAATGCGTAGATATTAGGAGGAACGTCAGTGGCGAAGGCGGCTTACTGGACTGAAACTGACACTGAGGCACGAAAGCGTGGGGAGCAAACAGGATTAGATACCCT
+
FGGGGGGGGGGGGGGGGGGGGDFGGGGGGGGGDFGGGGGGGGGGGGGGG,CFFGGGGGGGC99FEGGCGFFGGGGFGGGGGGFGADG<?FFGGGGGCCFE:CFGDGGCFFEFGGFFCF>FEGGGDCCFCGGGGGGGGGGGGGGGGCG>EGGGFGCAFEE=E78CGGGFEGC@F9CE>@:C7<CF@;FGGG>GGEFECE@D8CEEGCCFGGFEFF<CC:@CFFFGGF@CFDE>FD<CCFGB3EF<E@GGGFFFFECGFG@C#FFAFFEF<79<F,E5CGGFFEGF<B8C@GGFFFGGFE9GEEGGGCGFFEC7@7F7AGGFCFFCC,<C,CFC@DFEFDEGGGGGGGGGGGFE9GGGFEFCGGGFGGFFGGE,CGGFGFCCCGGGGGGGFC8AGGGGGGGGGGGGGFCEGGCCCCC
@QDCR 78811
TAGGGAATCTTCCACAATGGGCGCAAGCCTGATGGAGCAACACCGCGTGAGTGAGGCAGGGTTTCGGATCGTAAATCTCTGTTGTTGGAGAAGAACGTGCGTGAGAGTAACTGTTCACGCAGTGACGGTATCCAACCAGAAAGTCACGGCTAAATACGTGCCAGCAGCCGCGGGAATACGTATGTGGCAAGCGTTATCCGGATTTATTGGGCGTAAAGCGAGCGCAGGCGGTTTGATAAGTCTGATGTGAAAGCCTTTGGCTGAACCAAAGGAGTGCATCGGAAACTTTCAGACTTGAGTGCAGAAGAGGACAGTGGAACTCCATGTGTAGCGGTTGAATGCGTAGATATATGGAAGAACACCAGTGGCGAAGGCGGCTGTCTGGTCTGCAACTGACTCTGAGGCTCGAAAGCATGGGTAGCGAACAGGATTAGATACCCT
+
GFG,:<E6C<@F,CFFEG<,6CFEGGGGGGGGGGFEDFC@CFFG:C7@B@F,6,,:,BCECEFGG,+6?F7,FFF,,C,,CF<AFCFC:EFFFFG<@<FFG?CC+FE?FEFDE,ECG,<87C:F,?BCF7D5BFGG+>@>BCB<,E<FFG7>A,8=F+3F+38>*48@>B7*>*<?CF=<2.%=,C42C;:;FGDG/?C39#<<24@C<88B;@*88><CCG=E:#:193:C<8CEC9C+F>,ACE<C?CF8DEB<D=98DB<=@8=<D8CDBB>8++@4E?,FA<C,FF9FCF?,,,FCAAFA,<A?,9<8D?<A,<BDFGDECFGFCEEFFFA,F@EECA<EFC,C,FE9FFEEEEE8FGGDGFCBFF:,:@+FEEE@FFE8@FFFGFEEFC@;,,CE<,GGGFCGFFGGGDFFFFDGF@EFGFFGFFCGFGFF@@@8B
@QDCR 439
TGAGGAATATTGGTCAATGGACGAGAGTCTGAACCAGCCAAGTAGCGTGCAGGATGACGGCCCTATGGGTTGTAAACTGCTTTTATAAGGGAATAAAGTGAGAGTCGTGACTCTTTTTGCATGTACCTTATGAATAAGGACCGGCTAATTCCGTGCCAGCAGCCGCGGTAATACGGAAGGTCCGGGCGTTATCCGGATTTATTGGGTTTAAAGGGAGCGTAGGCCGGAGATTAAGCGTGTTGTGAAATGTAGATGCTCAACATCTGAACTGCAGCGCAAACGGGTTTCCTTGAGTACTCACAAAGTGGGCGGAATTCGTGGTGTAGCGGTGAAATGCTTAGATATCACGAAGAACTCCGATTGCGAAGGCAGCCCACTGGAGCGCAACTGACGCTGAAGCTCGAAAGTGCGGGTATCGAACAGGATTAGATACCCT
+
<FFGGGGGCFCFFAFGGGGGCGGG:FC;FGAF6EFGGGGG@DFEGGGGGGFGCGDDEAFGGGEFCEFC8C@CCFCGGGF9FFGGF9FFFFFEFGFFEAFGGGFGGGCFC@FFFGFGCF+,<FD?9CDFGGGF9FD,<A<900=F:<F9BEEG<>GC@<?DDFFCECCFC;>F@FCD<7:<EFGGGCEEGGDFG@EECC9F=+?FFCF:@CC3CF=;GG<?GF;+DGEGFC;GEACCC>EEGGGGFGGE@1>C,<FFG?@:,9D?FGFCFGCEF>3C0%B%#,B::@,<9CCGGFFA4,,7,5E,FCEGGFFACDGGF7GFGGGGGGGGGGGGCGFF<?FGFGGGGDGEFEDGFB+-F7FCF7GFGGGGGGFC,,,<FGF:C@FF9FGGGGFCEGGFFFGFDEGGGGFBC7FFF8F,FCGGCGGGGGGGEDECCCCC
@QDCR 440
TGAGGAATATTGGTCAATGGACGAGAGTCTGAACCAGCCAAGTAGCGTGCAGGATGACGGCCCTATGGGTTGTAAACTGCTTTTATAAGGGAATAAAGTGAGCCTCGTGAGGCTTTTTGCATGTACCTTATGAATAAGGACCGGCTAATTCCGTGCCAGCAGCCGCGGTAATACGGAAGGTCCGGGCGTTATCCGGATTTATTGGGTTTAAAGGGAGCGTAGGCCGGAGATTAAGCGTGTTGTGAAATGTAGACGCTCAACGTCTGCACTGCAGCGCGAACTGGTTTCCTTGAGTACGCACAAGGTGGGCGGAATTCGTGGTGTAGCGGTGAAATGCTTAGATATCACGAAGAGCTCCGATTGCGAAGGCAGCTCACTGGAGCGCAACTGACGCTGAAGCTCGAAAGTGCGGGTATCGAACAGGATTAGATACCCT
+
GGGGGGGGGGGGFGGGGGGGGGGGGGGGGGGGGGGGFGGGCGFGGGGGGGG@FGCGGGGGCC+DFFFFFFEGGGGGGGGGFGGGFGFGGFDGG8FGGGFFGFDGFGGGGGGG<FGCGGEFGGGGGGGFGGGGGG9FGGGG@F7BFFGGGGGGFD6FGCB3>>F:>CFFGGEGGFFECGCGFGC7EB@ECF:CFCCEE4FCEFGGGGGG9<F99BED51DEEGG6CCC=GFE&GGEGG;4:GGGF<;FFECF??EEGCFEFCFEEF@FGFFFGDF7F8=<FC5CGFFF8F?FGFCF7FC,F9AF7FCFC?<FCFFF@++D:A9GGGGDGGGGGCFFB,E?AEAEE,@B<GGGGGGGFC@ABC,GGGGGGGGFFFFE<8F:,GGGGGGGF;GGGFAGGGGFFGGGGGEEGDGGGGFGF7GGFGGGGGGGGGFGCCCC@
@QDCR 54034
TGAGGAATATTGGTCAATGGACGAGAGTCTGAACCAGCCAAGTAGCGTGCAGGATGACGGCCCTATGGGTTGTAAACTGCTTTTATAAGGGAATAAAGTGAGAGTCGTGACTCTTTTTGCATGTACCTTATGAATAAGGACCGGCTAATTCCGTGACAGCAGCCGCGGTAATAAGGAAGGTCCGGGCGTTATCCGGATTTATTGGGTTTAAAGGGAGCGTAGGCCGGAGATTAAGCGTGTTGTGAAATGTAGATGCTCAACGTCTGCACTGCAGCGCGAACTGGTTTCCGTGAGTACGCACAAAGTGGGCGGAATTCGTGGTGTAGCGGTGAAATGCTTAGATATCTCGAAGAACTCCGATTGCGAAGGCAGCTCACTGGAGCGCAACTGACGCTGAAGCTCGAAAGTGCGGGTATCGAACAGGATTAGATACCCT
+
CFFCFFCDCDFGFFGGFGD,CFCEFFFCFFFCFE9FDFFGFGFFEFGGGGCEFG?4AEFF+@+@8FFGF,8:FFEFFGGFF9CFC95ECFGG=A,FEG9,E=AFBF:F+B<FCF9<B9+9E?FFFA<<FACFDFF@FG<E<?EEGEE<,C;<<EF+@<D>=,3@B+@C>::F=3=F@DCF&3@C5CB9FC.,'30114CC:@C2FFFEGC</<<<=G.CEC?EFF?BC=GF-FEFC>:88@GGGFBCCCCCCFF@>91<C+C;ADGF@DDF+GEF@=GGGGGFFFF@+6,?ADFEGGGCCFFF8GCEGEFA?B8CFF<<B,@F@@7C9EFE<FEB,9FEFGD<<<9,CGGGFF?>:7GFEGGEEEEGFAF<@GF9FGGGFFEC9@CGGGGFCF9GGGCGGECDF@GEEC:<E7FFCGGGGCCFFGGECGFFCCCC9
@QDCR 442
TAGGGAATCTTCCACAATGGACGCAAGTCTGATGGAGCAACGCCGCGTGAGTGAAGAAGGTTTTCGGATCGTAAAGCTCTGTTGTTGGTGAAGAAGGATAGAGGTAGTAACTGGCCTTTATTTGACGGTAATCAACCAGAAAGTCACGGCTAACTACGTGCCAGCAGCCGCGGTAATACGTAGGTGGCAAGCGTTGTCCGGATTTATTGGGCGTAAAGCGAGCGCAGGCGGAAAAATAAGTCTAATGTGAAAGCCCGCGGCTTAACCGAGGAACTGCATCGGAAACTGTTTTGCTTGAGTGCAGAAGAGGAGAGTGGAACTCCATGTGTAGCGGTGGAATGCGTAGATAGATGGAAGAACACCAGTGGCGAAGGCGGCTCTCTGGTCTGCAACTGACGCTGAGGCTCGAAAGCGTGGGTAGCAAACAGGATTAGATACCCT
+
GGFGGGGGGGGFFGFGGGGGGGGGGGGGGGGGGDFGGGCFGGGGGGGGGCFGGGCGDGGGFGFFF@GGGEDGCFFFGGG<AGGGGGGGGG,<FB<EFDFFGB5FFDEEFGFGG8FEEGFCFFE<FGC+FF:FGFFGCFFGGGGGGAF87>=CFFGGF:FFFGA<>DCFEEDE@:BFFF@FGCCGGGGC<CGE>FEEFC9BF<CFFFFGEEFGGFFE@CFGFGGGGCGGDCG:FFGG<DFFF;F>FFGGGECC@FC5#7DFF=ECF:EC=GDGGGF@B>2EGFEGG<<E48445?GEGFFGCF@EAA<EBB,<<FCFF8E?:,A=EGGF:7GDFFAF<EGGGFFF=AFFCDF<GGGGGGGFFGA8EGEGFGGGGFFAFF8A<CDGF<EEF9GGGGGGGGFFGGGGGGGGGGGGDGFGGGGGGGCGGFGGGF,GGGGGCCCCC
@QDCR 443
TGGGGAATATTGCACAATGGGCGCAAGCCTGATGCAGCGACGCCGCGTGCGGGATGACGGCCTTCGGGTTGTAAACCGCTTTTGATCGGGAGCAAACCTTCGGGTGAGTGTACCTTTCGAATATGCGCCGGCTAACTACGTGCCAGCAGCCGCGGTAATACGTAGGGTGCAAGCGTCATCCGGAATTATTGGGCGTAAAGGGCTCGTAGGCGGTTGGTCGCGTCCGGTGTGAAAGTCCATCGCTTAACGGTGGATCTGCGCCGGGTACGGGCGGGCTGGAGTGCGGTAGGGGAGACTGGAATTCCCGGTGTAACGGTGGAATGTGTAGATATCGGGAAGAACACCAATGGCGAAGGCAGGTCTCTGGGCCGTTACTGACGCTGAGGAGCGAAAGCGTGGGGAGCGAACAGGATTAGATACCCT
+
DFGGGGFGGGGGGGGGGGGGGGGDGGEFGGGGGGGGGGFGGGGGGGGGCGGGB>CFFGED@CGGGGGCFGCFFFAFD:CFEGGDCFFD++@@7B,,:>DDF7ECCC<<@=@C,@A<FC+>FDE,<,87C7>CC7DFBFGGC:F7?,8<FCCFFGDC7FFBFG,:CCF<F*<CC;8E*2@AC8**?F8?G/F?C.CCFEFE8CEFECEECECCC:##:/*:;EC1:7?E?7,?GGGFG>G#:CF:<C=>=50CFC<:CC>CCE8B3CFFCGE>GD<F=6F@>?C79DF:7:FE<=BB,FEEEF@7@CDFF??8EGGGFFGGGGFEGGFEECF8,FCFFBFEE@F=@C,DGGCGDGFCCFD<8C,FCC6@@,C66ECFCF@A8GE?EGGGGGGEGGFGGGGF@GGE@GGGEGGGGGGGFF@CCCB
@QDCR 444
TGGGGAATATTGCACAATGGGCGCAAGCCTGATGCAGCGACGCCGCGTGCGGGATGACGGCCTTCGGGTTGTAAACCGCTTTTGATCGGGAGCAAGCCTTCGGGTGTGTGTACCTTTCGAATAAGCACCGGCTAACTACGTGCCAGCAGCCGCGGTAATACGTAGGGTGCAAGCGTTATCCGGAAGTATTGGGCGTAAAGGGCTCGTAGGCGGTTCGTCGCGTCCGGTGTGAAAGTCCATCGCTTAACGGTGGATCTGCGCCGGGTACGGGCGGGCGGGAGTGCGGTAGGGGAGAAGGGAATTCCCGGTGTAACGGTGGAATGTGTAGATAGCGGGAAGAACACCAATGGCGAAGGCAGGTCTCTGGGCCGTTACTGACGCTGAGGAGCGAAAGCGTGGGGAGAGAACAGGATTAGATACCCT
+
CFFAEGG8FGGGGGGAFGGEFGGGGEGGGGGGGGGGGG:FGGGGEE:8>CEG7CFCFAFECGGGG7CEGGDFGGGGGGGGGGGGGGA@DE=ECFD<F7<,CDEEGD+@FCEGGGGFFFG?B:*,,@F:F@7FEGFFGGGGCEFGGFGCC7:F788C:FG9:FCE7*=,=FGCFGEGGGGGGGD8:*<+CCFFGGGC*CCF@8E>CCECE>?:8**1**;=EECGDGCGG5;@9EFG=7+0+17<5?F8E488>8C@C4*/>EEDC=E<GFD;GD:6$A2#::@+9BD?@,C,,FC,,ACAC@F=+CE,E=+4FCFC,,AAGFF9GGF=?+=+GGFFC,GFECC-FGFC,:<BAAFF@CDCECEFBCFGF:C@CF7E@F@,GEEEECBDEFDCCFE@<F@AF6C,DCFFC,GGGFEE8EA6,<@
@QDCR 445
TGAGGAATATTGGTCAATGGACGAGAGTCTGAACCAGCCAAGTAGCGTGCAGGATGACGGCCCTATGGGTTGTAAACTGCTTTTATAAGGGCATAAAGTGAGCCTCGTGAGGCTTTTTGCATGTACCTTATGAATAAGGAACGGCTAATTCCGTGCCAGCAGCCGCGGTACTACGGCAGGTCCGGGCGTTATCCGGATTTATTGGGTTTAAAGGGAGCGTAGGCCGGAGATTAAGCGTGTTGTGAAATGGAGACGCTCAACGTCTGCACTGCAGCGCGAACTGGTTTCCTTGGTTACGCACAAAGTGGGCGGAATTCGTGGTGTAGCGGTGAAATGCTTAGATATCACGAAGAACTCCGATTGGGATGGCAGCTCACTAGAGCGCAACTGACGCTGAAGCTCAAAAGTGCGGGTATCGAACAGGATTAGATACCCT
+
GEGGFFGGGGGDGGGGG@<FE,+6@:CFGGGAE8FDC8CDFF<EE9FC@GDFDC<FGGEEGDEGFF@C6CCDE,<EA?FGE99=EFAF<C<C7EEFF,C?D,E=BFE?A,?<<FF,FFEGG9<?<9<E,5,CFFGEFGFF,BCGGGGGGFG5B=+CDFCFE<,3>CEDFG7,=F7@*:*1,2?>*>=C<91,@;@5<*<CFGGA=GCCCFCE:C:8:*5/C:;7C88C;CCCCEE>E7C9B;F@;<FE6#/@<C<*+DFF@CGFGD>F>88:C788+C,5>AB:F@8+,+8,+4++BE=<C,,F:B=7C<F9DB=+EF7FA<@+6+4A,FC,6,5,?<5,<A<4E7<D<FFF<@@ECFC,F@:,:6,,,,C,C<,,,C,EEC7,CCC,,;8@9A<CC@,6,;<,,@86@:GFC@<,BCF=;,,C,,C;,EC6A,,@
@QDCR 446
TAGGGAATCTTCCACAATGGACGCAAGTCTGATGGAGCAACGCCGCGTGAGTGAAGAAGGTTTTCGGATCGTAAAGCTCTGTTTTTGGTGAAGAAGGATAGAGGTAGTAACTGGCCTTTATTTGACGGTAATCAACCAGAAAGTCACGGCTAACTACGTGCCAGCAGCCGCGGTAATACGTAGTGGGCAAGCGTTGTCCGGATTTATTGGGCGTAAAGCGAGCGCAGGCGGAAAAATAAGTCTAATGTGAAAGCCCTCGGCTTAACCGAGGAACTGCATCGGAAACTTTTTTTCTTGAGAGCAGAAGAGGGTAGTGGAACTCCATGTGTAGCGGTGGAATGCGTAGATATATGGAAGAACACCAGTGGCGAAGGCGGCTCTCTGGTCTGCAACTGACGCTGAGGCTCGAAAGCATGGGTAGCGAACAGGATTAGATACCCT
+
GFGGGG?EFGGAFEFAFCGGGGE+@FG@FGCFFFGFEGGGGGGDGGGCF@FACCDFCFGGGGEDGGGD:CFCFGF9CCA,,CC,C?>:=@EFGAFGGC9EECCFFA,,C?FFG@,,<,CEFD,CFFGGGG:<,<,<B:>8><,39FFEGG6FGGFFGC<>3>DG?'*5CC7F<?(4BGFGGA='#5*>@CCFE#FCCF:FEEDCCFFGGCFFD&:FEEEEGGEEF:=C/<>2FFGFGG>C:GFFD3<D<@>?3:FCFFFDCF>?FF==5E,:CCFEC<8+F;FDF+>488,,F=,?F7,,FE;E,A9,FB,,FFCC,A48GF=8CFFGGGFCGGFE,@CGGGGFCECFGGEGGF<@9C,FGF@FCF@B,C,GFB@E6@E,FF,8C<ECF9CCBGFECCFFC,7F@F@<@<C,,-GFCC,EEF9GGGGDFFGEFC,D@CCCC
@QDCR 72235
TGAGGAATATTGGTCAATGGACGAGAGTCTGAACCAGCCAAGTAGCGTGCAGGATGACGGCCCTATGGGTTGTAAACTGCTTTTATAAGGGCATAAAGTGAGTCTCGTGAGACTTTTTGCATGTACCTTATGAATAAGGACCGGCTAATTCCGTGCCAGCAGCCGCGGTAATACCGAAGGTCCGGGCGTTATCCGGATTTATTGGGTTTAAAGGGAGCGTAGGCCGGATATTAAGCGTGTTGTGAAATGTAGACGCTCAACGTCTGCACTGCAGCGCGAACTGGTTTCCTTGAGTACGCACGAAGTGGGCGGAATTCGTTGTGTAGCGGTGAAATGCTTAGACATCACGAAGAACTCCGATTGCGAAGGCAGCTCACTGGAGCGCAACTGTCGCTGAAGCTCGAAAGTGCGGGTATCGAACAGGATTAGATACCCT
+
@E<FEFGFGFFFGCGGGGAEGFFF:ED<FG<EAFGGGGGF@EFCGGEG7FFFCGGGFGGGGCB<CEF8EGGGGGGGGF<9<EFGGGGFFGG,AFFFGGFFBFEFF?B=F<FA9?FGF9C<FAEB@,BAGF9AFB?EFB,F,B>CC+@>F<=FFEDFCFDFB,3F>+8:F3>FF9,@*@@CFDGE*CFEG@::FEFG=<FFE9C?9F+1FEFC<CFF>18CC=;CC:CC.@;<EC<-GFCCCGGF)C1>9<18CC8CCCFGF>D5<FCG>FGEF@FDC<<FFBD=<GFGE?GD@+F:BC+,C4,F@CFCEEFFGGGGFB+,FAGFGGGGGGFF<CEE9,EE<,,EEDEFGFAAABB8BC,CGGGFEC@DGGAFGF@C,<CEF:@<9GFE@7+FDGGGF:F88FFEC+:C@@EC@FC,CGF<GGGGGE,GEEC<CCCC
@QDCR 448
TAGGGAATCTTCCACAATGGACGCAAGTCTGATGGAGCAACGCCGCGTGAGTGAAGAAGGTTTTCGGATCGTAAAGCTCTGTTGTTGGTGAAGAAGGATAGAGGTAGTAACTGGCCTTTATTTGACGGTAATCAACCAGAAAGTCACGGCTAACTACGTGCCAGCAGCCGCGGTAATACGTAGGTGGCAAGCGTTGTCCGGATTTATTGGGCGTAAAGCGAGCGCAGGCGGAAAAATAAGTCTAATGTGAAAGCCCTCGGCTTAACCGAGGAACTGCATCGGAAACTTTTTTTCTTGAGTGCAGAAGAGGTGAGTGGAACTCCATGTGTAGCGGTGGAATGCGTAGATATATGGAAGAACACCAGTGGCGAAGGCGGCTCTCTGGTCTGCAACTGACGCTGAGGCTCGAAAGCATGGGTAGCGAACAGGATTAGATACCCT
+
FEFGGGGGGGGCFGGFGGGGGGGGCFCFFGGGCGFFGG<FFGGGGGG7::C,CAFG<8ECE?EGGGGDC7BFCFGDGF,F9F9<EFGGCFAFCFFFGFFAD<<FGGGGFFCDFF<EFGEFFFF,BAF>FF:<CFGGGGGGFGGGGGCDDC63>FFCC@<<<C,3>,>FFEGEEG*>DF<>FGCGGGGG7FGFGFGGGC:C73C<:<FF9BFDEEFEFGC=E5EEC<EEG3EFFFACFCB<FGD5=?GGFGFB>CCFC>FGGEEEFFFEB<ADB5E85<EFEDDFD+++CDEECFCGCFCEDDGEFFGFE,,B,C,9<,,:,F=FGDGEEEECFFFF<FEEF=EDGFGGFCGFFGEEGEGFFC:,,F@GEF7GGEGGFB,EE8GGF<CDGEAFGGDFDGGFE6+F<C,?<,,,,FFEGEC@@6@FFFGGGGGGGFEF@<@@@
@QDCR 449
TGAGGAATATTGGTCAATGGACGAGAGTCTGAACCAGCCACGTAGCGTGCAGGATGACGGCCCTATGGGTTGTAAACTGCTTTTATAAGGGAATAAAGTGAGAGTCGTGACTCTTTTTGCATGTACCTTATGAATAAGGACCGGCTAATTCCGTGCCAGCAGCCGCGGTAATACGGAAGGTCCGGGCGTTATCCGGATTTATTGGGTTTAAAGGGAGCGTAGGCCGGAGATTAAGCGTGTTGTGAAATGTAGACGCTCAACGTCTGCACTGCAGCGCGAACTGGTTTCCTTGAGTACGCACAAAGTGGGCGGAATTCGTGGTGTAGCGGTGAAATGCTTAGATATCACGAAGAACTCCGATTGCGAAGGCAGCTCACTGGAGCGCAACTGACGCTGAAGCTCGAAAGTGCGGGTATCGAACAGGATTAGATACGCT
+
FGGGGC@FFGGGGCCDFGGGGGGGGGG@FFF@CFFGG?DF,+CCFG>GGGGGFFGGGGGGGGDGGGGDF,BF=EAF,CF<<FGGGGGGGGCFFGFFGGFFGGC<FG7D+,BEFCEFGF7FEF9FGG9FGDE,FFC<FF9FEF@+CFCGFE=98,@FGCCGDEGFEEC@9@F>EFFCCGGGGG$>CFEEFE7CFFG)1FF:;CGFF>12=:F?EGGGGDE6CFGCFGEEEE?C8CCCC;@E;=@C9CCC;GDGFCE>C>B@0:5@<@7FCGGGGGGGGGFEFFGGCD8FFFFFFEFFF@,FFA:,F7GGF8DGFFFEF77FGGFE7FCGGGCFAGFFFAGGGFF8EF<FGGFGFCGECFC@EFECFAGDGGFFAC,GGGGGCGGGGGGGGGGGGAAD@@GFF>GFEFB+CCGGGFGGGGGGGGGGFFFFF@F@@,@<
@QDCR 450
TGAGGAATATTGGTCAATGGACGAGAGTCTGAACCAGCCAAGTAGCGTGCAGGATGACGGCCCTATGGGTTGTAAACTGCTTTTATAAGGGAATAATGTGAGTCTCGTGAGGCTTTTTGCATGTACCTTATGAATAAGGACCGGCTAATTCCGTGCCAGCAGCCGCGGTAATACGGAAGGTCCGGGCGTTATCCGGATTTATTGGGTTTAAAGGGAGCGTAGGCCGGAGATTAAGCGTGTTGTGAAATGTAGACGCTCAACGTCTGCACTGCAGCGCGAACTGGTTTCCTTGAGTACGCACAAAGTGGGCGGAATTCGTGGTGTAGCGGTGAAATGCTTAGATATCACGAAGAACTCCGATTGCGAAGGCAGCTCACTGGAGCGCAACTGACGCTGAAGCTCGAAAGTGCGGGTATCGAACAGGATTAGATACCCT
+
EGGGGEFGGGGGGFGGGGGGGGGGFGGGGGGGGGGGGGGGGGGGGGDGGGGGGGGGGGGCFGGGGGGCFGDGGGGGGGGGGGGGGGGGGGGFFFGGGGGGGFGGGGGGGGGGGGGGGGGGGGGFGGGGGGGFFFGAFF9FEDF;F:FFGGGGG?GGGGGF@F8FE=GGGGGGGG>CEGGDDFCFGCGGGGGFGGGGCFFCCF=DGGECEFFFFGGGGGGGEF:CFEGGGGGGGGGGGGGGGGF;FFECEFGGGGGGGGDCFCEFFCGGCGGEFFGGGFGGCGGFD8<C9GGGGGGF:E8GFGFFGGGGGDFBFGFC7GEGGGGGGGGGGGGFFGFB,CGGGGGFGGFFGGGGGGGGGGGGGGGDGGGEDGGF?F?GGGGF@GDGGGGGGGGGGFGGGGFAFCGGGGFFF7ECGFGEGGGFFGFGFAF<FFFBC8CC
@QDCR 451
TGAGGAATATTGGTCAATGGACGAGAGTCTGAACCAGCCAAGTAGCGTGCAGGATGACGGCCCTAGGGTTTGTAAACTGCTTTTATAAGGGAATAAAGTGAGAGTCGTGACTCTTTTTGCATGTACCTTATGAATAAGGACCGGCTAATTCCGTGCCAGCAGCCGCGGTAATACGGAAGGTCCGGGCGTTATCCGGATTTATTGGGTTTAAAGGGAGCGTAGGCCGGAGATTAAGCGTGTTGTGAAATGTAGACGCTCAACGTCTGCACTGCAGAGCGAACTGGTTTCCTGACGTACGCACAAAGTGGGCGGAATTCGTGGTGTAGCGGTGAAATGCTTAGATATCACGAAGAACTCCGATTGCGAAGGCAGCCCACTGGAGCGCAACTGACGCTGAAGCTCGAAAGTGCGGGTATCGAACAGGATTAGATACCCT
+
[truncated: 45,596,500 more chars]
