# Supplementary material for: Compositional distinction of gut microbiota between Han Chinese and Tibetan populations with liver cirrhosis
Source: PeerJ. 2021 Sep 15;9:e12142. doi: 10.7717/peerj.12142 (PMC8449536; doi:10.7717/peerj.12142)
Supplement: Supplemental Information 21 [file peerj-09-12142-s021.zip › TLC16.clean.fastq]

@SN 1
TGGGGAATATTGCACAATGGGCGCAAGCCTGATGCAGCGACGCCGCGTGCGGGATGACGGCCTTCGGGTTGTAAACCGCTTTTGACTGGGAGCAAGCCCTTCGGGGTGAGTGTACCTTTCGAATAAGCACCGGCTAACTACGTGCCAGCAGCCGCGGTAATACGTAGGGTGCAAGCGTTACCCGGAATTATTGGGCGTAAAGGGCTCGTAGGCGGTTCGTCGCGTCCGGTGTGAAAGTCCATCGCTTAACGGTGGATCCGCGCCGGGTACGGGCGGGCTTGAGTGCGGTAGGGGAGACTGGAATTCCCGGTGTAACGGTGGAATGTGTAGATATCGGGAAGAACACCAATGGCGAAGGCAGGTCTCTGGGCCGTCACTGACGCTGAGGAGCGAAAGCGTGGGGAGCGAACAGGATTAGATACCCT
+
CGDFGGGGCCFFFGGGGGGGGGGGCGEGGGGGGGFFGGGGGGGGGGGGE@FCFGGGGGGGFFGFGGGEGCCFDGGFGCFGGGGCGGFGFGGGGGGGFGG?=FFGGG+>@FFGGGGFAFGFGG8DCF@>FFB7:F@CFCFE>F3FCCFGGCFFFGGGFFCF?F?8%?B@<C>>CE;CC8/>EGGE5:9<<?EEEECCGFFE@<E5C=FGC8AE-EE:CEEE5>>7EC:5C#2+/@GGFFGBCFFG>F71:0GG>F:DGGEBA*:GGGF@FFCEF@GCFB=DGGGGGGBE+DFA,DFGGEAF9FCGGGFEFFFDGGDGGGGFCFF9GGGGGFGGGGEFCGGGGGGGGGGGEGGGFE@,<8CFC<EGFFDGGGGGGFGGGGGGGGGFFEFF7GGFF7GGFC9;8GGGGCGGGGFFFEGFFGGFCCCCC
@SN 2
TGGGGAATATTGCACAATGGGGGAAACCCTGATGCAGCGACGCCGCGTGGAGGAAGAAGGTCTTAGGATTGTAAACTCCTGTTGTTGAGGAAGATAAGGACGGTAATCAACAAGGAAGTGACGGCTAACTACGTGCCAGCATCCGCGGGAAAACGTAGGTCACAAGCGTTGTCCGGAATTACTGGGTGTAAAGGGAGCGCAGGCTGGAAGACAAGTTGGAAGTGAAATCTATGGGCTCAACCCATAAACTGCTTTCAAAACTGTTTTTCTTGAGTAGTGCAGAGGTAGGCGGAATTCCCGTTGTGGCGGTGGAATGCGTAGATATCGGGAGGAACACCAGTGGCGAAGGCGGCCTACTGGACACCAACTGACGCTGAGGCTCGAAAGTGTGGGTAGCAAACAGGATTAGATACCCT
+
EGGAEDG,CCFGGGGCCFGEGGGEGGGFGGGGGGFGGGGEEEFFFDC@@F7EEBF<=F<ECE?A,CFD<CBEEFG9FFGGGAFG8FDE?FFF=F9FF99,,8CBD+,C?F,CEF=FGDF=@,BF+3BDD,<=B?B)>F7,:#@DFD0@$4<BFFE$58C?#CGFFECC*8)EECBF;F<5CB<FBF9;E6FDFFE584GGDFGG'EEC5C0:D@CE;3;@:BE<CFGA2CFG=FG2>FAE;/8.:,1F5><C:DEFFDF@CGEDFGFDGGFA,=BD<C9,99FA4B+F:F??<<EFBF>:=EFC+GGGE@<,FGGGDFFFCF>GF@F@FDDFGFGFGCGFGGGFFF:>ECGGGGFFGFCF@FCFGFFEF@CGGFE8GF@GFEFA9F7C-<F6FGGGF<AGGFGFGGGGCGGCCCCC
@SN 70559
TGGGGAATATTGGGCAATGGGGGAAACCCTGACCCAGCAACGCCGCGTGAAGGAAGAAGGCTTTCGGGTTGTAAACTTCTTTTACCAGGGACGAAGGACGTGACGGTACCTGGAGAAAAAGCCACGGCTAACTACGTGCCAGCAGCCGCGGTAATACGTAGGTGGCAAGCGTTGTCCGGATTTACTGGGTGTAAAGGGCGTGTAGGCGGAGAAGCAAGTCAGAAGTTAAATCCATGGGCTTAACCCATGAACTGCTTTTGAAACTGTTTCCCTTGAGTATCGGAGAGGAAGGCGGAATTCCGAGTGTAGCGGTGAAATGCGTAGATATGAGGAGGAACACCAGGGGCGAAGGCGGCCTGCTGGACGACAACTGACGCTGAGGCGCGAAAGCGTGGGGAGCAAACAGGATTAGATACCCT
+
FGGFGGGGGGFFFGGEDFE8DFGGGGGGGGGGGGGGGGGDAEDG@CEGGFGGGGGGGGFCFFGGGGGGFGGGGGFGGGFGGGFGGFF8=7FGFGDBFGGE=8=DFDGGGG5?CFGEFGGG>FGGG7=>@FFGFAF:CFGGD,DF7DDCCECF>EGBCCGG,:CECC7FCC7FG.><?2.4:F>2C=CC+5?48AF<<A=G>G>G=:E:FC;3;-,DCAEF<C<;?#/FFGGDGFDDDFFFCBDCD@EBED.#(0(AEFFFCAF7FCFFCCF6;G>D@AF<CGGGE?F=+FB+,,AFGGFC?8GGF@86>+FE?AB7F7C7GFFC4,:5,,<CCGE:=GFC@F@8,EGGC:@@+EFC8@E8CC@FCCC,FFECEF:C<GGDEGFC@GGC7:CEGGFFCFC@GGGGFFF@FGGGFGCCCCC
@SN 4
TGGGGAATATTGCACAATGGGGGAAACCCTGATGCAGCGACGCCACGTGAGTGAAGAAGTATTTCGGTATGTAAAGCTCTATCAGCAGGGAAGATAATGACGGTACCTGACTAAGAAGCCCCGGCTAACTACGTGCCAGCAGCCGCGGTAATACGTAGGGGGCAAGCGTTATCCGGATTTACTGGGTGTAAAGGGTGCGTAGGTGGCAAGGCAAGTCAGATGTGAAAGCCCGGGGCTCAACCCCGGTACTGCATTTGAAACTGTCTAGCTAGAGTGCAGGAGAGGTAAGCGGAATTCCTAGTGTAGCGGTGAAATGCGTAGATATTAGGAGGAACACCAGTGGCGAAGGCGGCTTACTGGACAGTAACTGACGTTGAGGCTCGAAAGCGTGGGGAGCAAACAGGATTAGATACCCT
+
F8EFGEGGGGGGGGGGGGGGGGGGGGGGGGGGGGGGGGEGGGGGGGGGGFGFGGGGGGGEFGGGGGGCGGGGGGGGGFGGGGGGGGEFFGGGFFGGGFGGGGGGGGGFGGGGGGGGGGGGGG;EFGGGGGGGGFGGGGGGGGGGEGEG>EEGGGFGGGGGGGGGFGFCCCF=GGGEDGGFGGGGGGGFCC?FGGGGGGGFFFDGGGGGFEGGGGGGGFGGFGGGCEGGGGGFCFGGGGFGGGGGGGEGGGGGDCGGGFGGFGGGF9GGGFFFFGGGGGGGGGGGGCFDGFGGGGGGGGFEA,@GGGGGGGGGFEFCGGGFEFEFGGFFGGGGGGFDFFCGGGGGGGGGGGGGGGGDGGGGGGGGGGFGGGGGGGGGGGGFFGGGGGGGGGGGGGGGGGGGGGGGGGGGGGGCCCCC
@SN 80026
TGAGGAATATTGGTCAATGGGCGGAAGCCTGAACCAGCCATGCAGCGTGCGGGAAGGAGGCGCTATGGGCTGGGAAACGCTTTTGCCTGGGGGCAATAAGGGCGCCGCGCGCGCCCGAGGAGAGTACCAGGCGAATAAGCATCGGCTAACTCCGTGCCAGCAGCCGCGGTAATACGGGGGATGCGAGCGTTATCCGGATTCATTGGGTTTAAAGGGTGCGTAGGCTGTGCGTCAAGTCGGGGGTGAAATTCCGGTGCTCAACACCGGGGCTGCCCTTGATACTGTCGCGCTGGAGTGCGGATGCCGCCGGAGGAATGAGTGGTGTAGCGGTGAAATGCTTAGATATCACTCAGAACACCGATTTCGAAGGCATCTGGCGAATCCGTAACTGACGCTGAGGCACGAAAGCGTGGGGATAGAACAGGATTAGATACCCT
+
,CFGGFG8C,CEFEF6;,66E,@@BFGCF,E<FFFED,:C,C6,CCCG@FCF>@6?7CFF@+@+7,CAD,,?++?E,,B7?++,C9EFF+=@C+@F8FFFFFFGGGCEG+@FFDEDEF711<<C,@;C@8:7FD:FEGGC9?,<F@7C8??E:F*=*<FCGGF6C*:EG>E?,<,;*:CEGDC182:5?213&<?;:;<3431/>8<<30)<<EE<D<EC/?C82*:15CCCF>CG::?GFGC<CAE<13<CFGEFF87C8C;BFB@CFFF>2C@F@)'@CE$9>5+78=<6@+BBD>,A>FF7=6EFB59C,CFE<E=B<CBF@GCCFCC,<6,A<F<,,FE<5?CDF<AFC,B@BDFECB6,DB,C@CGE?GFC,CCEB@@,EDFFC@6-EEB6,CC@C,:,9,7ECCGFFFC9FCFECFDFFCAAGGGECCCC<
@SN 66562
TGGGGAATATTGCACAATGGGCGCAAGCCTGATGCAGCGACGCCGCGTGCGGGATGACGGCCTTCGGGTTGTAAACCGCTTTTGACTGGGAGCAAGCCCTTCGGGGTGAGTGTACCTTTCGAATAAGCACCGGCTAACTAAGTGCCAGCAGCCGCGATAATACGTAGGGTGCAAGCGTTATCCGGAATTATTGGGCGTAAAGGGCTCGTAGGCGGTTCGTCGCGTCCGGTGTGAAAGTCCATCGCTTAACGGGGGATCTGCGCCGGGTACGGGCGGGCTGGAGTGCGGTAGGGGAGACTGGAATTCCCGGTGTAACGGTGGAATGTGTAGATATCGGGAAGAACACCAATGGCGAAGGCAGGTCTCTGGGCCGTTACTGACGCTGAGGAGCGAAAGCGTGGGGAGCGAACAGGATTAGATACCCT
+
GGGGGGGGGGGFGGGGGGGGAFG:FFGDGGGGGGFGGGGGGDGGGGGGGGDEGGGGGGGGC:=FGGGGGGGGGG<-B@FGDGGGDF,EFFG:+FGFF+>F8D<FFF+>FF,:@@C<FCA9@@CFG<F@C5E?CEEF9><F%.%@?:?FF;@<CFC<<*<<$:8=8BFGGGGC=CE:<:*;C?FGD67<8FF6GFC=FFFECEC58):GGGGGGEC88882&:EGEE8C8=GGGGFE?FCF7*<DGGC=<<EG*E?7;5GGB::DFC:(FEGGF=@CGFF*GGGGGFDFFFFAGGEDC,GGEGF=7GGDGGAGFB,GGGGF9GGEGGGGGGGGCGEGGFFFDCFFGGCF@CGEGGGGGGF<C,C@GGGGECGDGGGGGGGGGGGGGFGF@CGGFGGGGGGGGFCGGGGGGGGGGF9GGGGFCCCCC
@SN 7
TGGGGAATATTGCACAATGGGGGAAACCCTGATGCAGCGACGCCGCGTGAGTGATGAAGTATTTCGGTATGTAAAGCTCTATCAGCAGGGAAGATAATGACGGTACCTGACTAAGAAGCACCGGCTAAATACGTGCCAGCAGCCGCGGTAATACGTATGGTGCAAGCGTTATCCGGATTTACTGGGTGTAAAGGGTGCGTAGGTGGCAAGGCAAGTCTGAAGTGAAAATCCGGGGCTCAACCCCGGAACTGCTTTGGAAACTGTTTAGCTGGAGTACAGGAGAGGTAAGTGGAATTCCTAGTGTAGCGGTGAAATGCGTAGATATTAGGAGGAACACCAGTGGCGAAGGCGACTTACTGGACTGCTACTGACACTGAGGCACGAAAGCGTGGGGAGCAAACAGGATTAGATACCCT
+
FGGFGEGGGGGGGGGGGGGGGGGGGFGGGGGGGGGGGGGGGF@FGGGFGGGFEFFFGGG<FCAFGFGGGFFGGGGGGGEGGGGGGGGGGGGGGGGGGGGGGGGGGGGCEFFGGGFGGFFGGGG?G=FGGCFF?@FGGGGCFGDCFEGGBEGCCCFEG@CGFGGGGGFG@CEGFCFGGFF:FGGCCFGGGGGGGGGFGGGGGEGFFG,;CEFFGFF>GD;GFFDCFCF:FF@CGGEFBCEFDEEEFEGEGGFF<EGGFFFFGGGFEDDAFFFGFCFAFEFGEEGDGGFE?EE9DFGFGGFEFFGGEGGGFEGGGGGGGGGGGGGGGFEEF9GFGFGGGGGEGGGGGGGGEGGDGGGFGGFCGGGGFGGGGGFFCGGGGFGF<GGGGGGGGFF,CGGGGGGFGGGEGGGGGGGCCCCC
@SN 8
TGGGGAATATTGCACAATGGGCGCAAGCCTGATGCAGCGATGCCGCGTGCGGGATGACGGCCTTCGGGTTGTAAACCGCTTTTGATCGGGAGCAAGCCTTCGGGTGAGTGTACCTTTCGAATAAGCACCGGCTAACTACGTGCCAGCAGCCGCGGTAATACGTAGGGTGGAAGCGTTATCCGGAATTATTGGGCGTAAAGGGCTCGTAGGCGGTTCGTCGCGTCCGGTGTGAAAGTCCATCGCTTAACGGTGGATCTGCGCCGGGTACGGGCGGGCTGGAGGGGGGGAGGGGGGACTGGAATTCCCGGTTGAACGGTGGAAAGTGGAGATATCGGGAAGAACACCCATGGCGAAGGGAGGGCTCTGGGCCGTTACTGACGCTGAGGAGCGAAAGCGTGGGGAGCGAACAGGATTAGATACCCT
+
GGEEGGGGACFGGGGGG9CFGGDC7@FGDGGGGGGCGGGGGCFGGGGGGGGGGEGGCECEFGGGGFEGGGGGAFFCDEGGGFCEGGGGGF+@FFFF+CFGFGGGFCFGEGG,E,C<,DCF?FFGGGGGGCFGCFCGGGCFE:<*,?FGGGGGGGGGFC@FEF<,*=F,=*18<*CCEGGGGC::@88<<FEGGGGC8EGGGGG6CEGDEC<:C**/CA*CC*/:?EC2**;C7+3<CFC21DEF9GCEG:/EC1=<.=CEGFCCC25+7FC#+FDF?FF*6+6++@+:FCAB,,5?,,FB?+GGGECF:,:+A=,GEAC,C,GFE94,CB+,?,GF9E?6@,:6:,@:,F66<E88,,@C,66:,EFFCFDGGFECGEGGGGGFFF7GGGGFCFGFCGFGF@GGGFGGGGGGGGFGGGCCCCC
@SN 56731
TGGGGAATATTGCACAATGGGCGCAAGCCTGATGCAGCGACGCCGCGTGAGGGATGGAGGCCTTCGGGTTGTAAACCTCTTTTATCGGGGAGCAAGCGAGAGTGAGTTTACCCGTTGAATAAGCACCGGCTAACTACGTGCCAGCAGCCGCGGTAATACGTAGGGTGCAAGCGTTATCCGGAATTATTGGGCGTAAAGGGCTCGTAGGCGGTTCGTCGCGTCCGGTGTGAAAGTCCATCGCTTAACGGTGGATCCGCGCCGGGTACGGGCGGGCTTGAGTGCGGTAGGGGAGACTGGAATTCCCGGTGTAACGGTGGAATGTGTAGATATCGGGAAGAACACCAATGGCGAAGGCAGGTCTCTGGGCCGTTAATGACGCTGAGGAGCGAAAGCGTGGGGAGCGAACAGGATTAGATACCCT
+
@FGCFCEFCDGGGGGGGDFFGGGGC@EGGGGGGFGFEGGGGCFEGEGCEEFGEB<@F<A@EGGGGGGGGGGGGGGGGGGGGGGGGGGGGGGGGGGGGGFEGGGFGGGGGGFGGGGFGGCFFGGGGGGFEGGG8DEFFG@>GFFFGFGFGGGGGGCG9FGGGGGGFGGGFFFGGGGGGGGDEG@E<E=GGFDGDG?F?GGDEGGGEEGGGGGEGGG/CEEEGGGGGFFGDFFFF?CFGGGCCCFGFGGDE5FDGFFGEEDEGEEF(CFGGGGEDCGEGGGGFB@EBBCGGFFFFEGGGFEF7GGGGGGFCBFGGGGGD9CGGGGFAF+FCEGFCCCEFBF@CFGCGEGF7GGFFC@FGGGGFGEGFF7GF9FC,EGGGGGGGFEC,@6,FEEC7GGGGGGFFGGFEFDFFFGGGFCFCCA<C
@SN 60914
TGGGGAATATTGCACAATGGGCGCAAGCCTGATGCAGCGACGCCGCGTGCGGGATGACGGCCTTCGGGTTGTAAACCGCTTTTGATCGGGAGCAAGCCTTCGGGTGAGTGTACCTTTCGAATAAGCCCCGGCTAACTACGTGCCAGCAGCCGCGGTAATACGTAGGGTGCAAGCGTTATCCGGAATTATTGGGCGTAAAGGGCTCGTAGGCGGTTCGTCGCGTCCGGTGTGAAAGTCCATCGCTTAACGGTGGATCTGCGCCGGGTACGGGCGGGCGGGAGTGCGGTAGGGGAGACTGGAATTCCCGGTGTAACGGTGGAATGTGTAGATATCGGGAAGAACACCAATGGCGAAGGCAGGTCTCTGGGCCGTTACTGACGCTGAGGAGCGAAAGCGTGGGGAGCGAACAGGATTAGATACCCT
+
EFF@FGFGGFGGGGGGFFGGFCFGEGGGGGGFGFGGGG:FCFEEGGGG+BFCFGC:FGGGGGGGGGGCFEEFGGGCGGGGGGGFEGG7FDFGGDFFGGGG?FGDGE7<@,<@EFCFFGDGGC<FCG,:@F@FGGC7<FGG-GGGGGGGGFGGCEEFEGC:FFCCFEG#<FCFG@FF>EFECEGC+;A9C,GEGCEGGGGGGGDGFGCEEE5EC::CE<GGGGEB1*EFFDF@GF7FEGFGFC0EDECEFGGFGF<57GGFGEGFF+C7CFGGEECC$FFCFCF9GGF?GFFEAF<9GGFDGC7GGGGFA@>EBGGGGGGGFFF,C9=C++>GGGGGGGGGF6,,GFGGGGGGGFCE8FFEF@FGEGGGCEF<9GGGGF7GEGGFGGDEFEDGGGGGGEGGGGEGEFECEFEA6DGFGFB9CC@
@SN 78328
TGAGGACTATTGGTCAATGGACGAGGGTCTGAACCAGCCAAGTAGCGTGAAGGATGACTGCCCTATGGGTTGTAAACTTCTTTTATACGGGAATAAAGTGAGGCACGTGTGCCTTTTTGTATGTACCGTATGAATAAGGATCGGCTAACTCCGTGCCAGCAGCCGCGGTAATACGGAGGATCCGAGCGTTATCCGGATTTATTGGGTTTAAAGGGAGCGTAGGCGGACGCTTCCGTCAGTTGTGAAAGTTTGCGGCTCAACCGTAAAATTGCAGTTGATACTGGGTGTCTTGAGTACAGTAGAGGCAGGCGGAATTCGTGGTGTAGCGGTGAAATGCTTAGATATCACGAAGAACGCCGATTGCGAAGGCAGCTTGCTGGACTGTAACTGACGCTGATGCTCGAAAGTGTGGGTATCAAACAGGATTAGATACCCT
+
G?<EFF8EEGGGEFGGCFDCFGGE7@FFG<FFGFFFGDFFGGGGCEGGEC,EFF,AFEEFFFFGGG9FFFCFCFGGG,CF,<CF9,FEFG@EDGCFEFGGFE87+FFEFGGFGGFGGGGE<E<E<D,B<D8,8,B?EFC@9,BBCFGAF,,8BFGCFGDGFFFGC>F>CFDFDFFCEGGG>?F@B8>BFFC<F7@E?FEFDG/FFFCCFFEBF?<<CGEEGGGGGGE@71@E&#FFCCC<EECAFC9FCG6>+CDC8CF?FGECE:CGGFGFCA,<=C'=A9CCE,FE<8GGFCDFFFGFFC@F8BB+GGAEFFGF=?7F<ECCCGGGGGGGGGFFE<FGFEEAEFBDF9FF7FF:GGFEFBGFGCFFDE;,ECGGFGGCGGGGEC,CEFCCC9FFC:7C,:EADGDGGGGGGFF9GGE<FEEC,<EA<@FC@C,<
@SN 60318
TGGGGAATATTGCGCAATGGGCGAAAGCCTGACGCAGCGACGCCGCGTGAGGGAAGAAGGTCTTCGGATCGTAAACCTCTGTCAGGAGGGAAGAAGTTTCACGGTGCTAATCAGCCGTGAATTGACGGTACCTCCAGAGGAAGCACCGGCTAACTCCGTGCCAGCAGCCGCGGTAATACGGAGGGTGCGAGCGTTAATCGGAATTACTGGGCGTAAAGCGCTCGTAGGCTGTTGTGTAAGTCAGGGGTGAAATCCCACGGCTCAACCGTGGAACTGCCCTTGATACTGCGTGACTCGAGTCCGGGAGAGGATGGCGGAATTCCAGGTGTAGGAGTGAAATCCGTAGATATCTGGAGGAACATCAGTGGCGAAGGCGGCCATCTGGACCGGTACTGACGCTGAGGAGCGAAAGCGTGGGGAGCAAACAGGATTAGATACCCT
+
FGGEGGGFFFGGGGGGGGGGGGGDFGDGGGCFCFGGFGGGGGGGGGEEGGGGGGFEF8FGGGGGGGGFCFEGFGGGGGGGGGGGFGGGGGGGGGGGGGGGGGFGGGGGGGGFCFGFFGGGGGGGGGGGDDGGGGGGGFCGGC<FFG@FGDCGGGFFFGFFEGG:?6CGG+<FGGGGGGGGGCGGGEGGG88:CCCEGGGGCEGGFCC=GGGGGGGGGGFFCCGGGGGGGFGGGGCCD9?FFGGGGGGDFFCEFGGGEFCGGGCFFFCGGGGGFCFDCCCEGFG:FGGGEFC,C+F?GEC+=EGGGFCGGD@FGGDFCFC,GGGGFGGFFFGGGGGGGGGGGGDGGGGGGGGFGGGGGGGGGFGGGGGGGGGGEGGGGGGFF?FGGGGCFGGGFFC@FFFDGGFC@7CGGGGGGGGGGFGGGGGGGGGFFGGGFGGGCCCCC
@SN 13
TGAGGAATATTGGTCAATGGACGAGAGTCTGAACCAGCCAAGTAGCGTGCAGGATGAAGGTCCTACGGATTGTAAACTTCTTTTATAAGGGAATAAACCCTCCCACGTGTGGGAGCTTGTATGTACCTTATGAATAAGCATCGGCTAACTCCGTGCCAGCAGCCGCGGTAATACGGAGGATGCGAGCGTTATCCGGATTTATTGGGTTTAAAGGGAGCGCAGACGGGTCGTTAAGTCAGCTGTGAAAGTTTGGGGCTCAACCTTAAAATTGCAGTTGATACTGGCGTCCTTGAGTGCGGTTGAGGTGGGCGGAATTCGTGGTGTAGCGGTGAAATGCTTAGATATCACGAAGAACTCCGATTGCGAAGGCAGCACACTAATCCGTAACTGACGTTCATGCTCGAAAGTGTGGGTATCAAACAGGATTAGATACCCT
+
GGFGGAFGGGGGGGGGGGGGGGGGFGDGGGGGFGGGGGGGGGGGGGGGG,FEGGGGFGGFGGGGGGECCGDEFGGGGGGGGGGGGGDE,C<FGGGGGGGGGGGGGGGGGEFGGCFEGGGGGGFGGGGGGGGGGGGGGGGGGGGDEGGDGGGGFFGGGGGGGGGGGGGGGGGGGGG5GC<>GFGGGDFGG:F=FGGGGGG9CE#=ECFGE6<>>FECCGC*C@EF:CC>CFFCCFGCCCFGGGD;@9=FGGEGGGFC@7>CEGGG=FDGBFDDEDGCD?::FGGFCGF<FGFE+F:FFFCE=A4F7CCCGGFCDFCGEF=<GGFF:EFFGFCCF9GFCFFGGGGFEDCGGGGDGGGEEDDEC,C8FGGGGEFGFGGGGF:@,CCGFGCGGGGFAAE9FBC8GGFGFGGGGGGGFFGGFGGGGGEEAC<9DCGCCCCC
@SN 14
TGGGGAATATTGCACAATGGGCGCAAGCCTGATGCAGCGACGCCGCGTGCGGGATGACGGCCTTCGGGTTGTAAACCGCTTTTGATCGGGAGCAAGCCTTCGGGTGAGTGTACCTTTCGAATAAGCACCGGCTAACTACGTGCCAGCAGCCGCGGTAATACGTAGGGTGCAAGCGTTATCCGGAATTATTGGGCGTAAAGGGCTCGTAGGCGGTTCGTCGCGTCCGGTGTTAAAGTCCATCGCTTAACGGTGGATCTGCGCCGGGTACGGGCGGGCTGGAGTGCGGTAGGGGAGACTGGAATTCCCGGTGTAACGGTGGAATGTGTAGATATCGGGAAGAACACCAATGGCGAAGGCAGGTCTCTGGGCCGTCACTGACGCTGAGGAGCGAAAGCGTGGGGAGCGAACAGGATTAGATACCCT
+
CFEGGGGGGGGGGGGFGGDGGGGCFGGGGGGGGGGGGGGGGGGGFGGGGGGGGGGGGGGGCFGFGGGFFGGEGDFGGGGGGG9FGGGGDFFEGGGGGGC,CFGEFE7D<@DFCC9EFFCCGGGGGGFCFEEFCEGGCGFGFGGGGGGG:EGGC;FEEGGG9F6FGG2,EGC?CFFEEEFGGGD<ECCG?CEGGECFEE>E?C>EF:**GGECGE:2?/8CDC::?EGF<>#BEG9:;FCFFFGGGFFGGD9>C2>:7C9EEC8507CDFFG1EFD,GGDE=CF+@,GGEFC,B=AGEFE<8GFEGGEGGGGGFF?GFCDFFEFFGGGGGEEGGGFAGGGGGGGGEC>GGGFFFFGFFGFGGFGFGGGFFCAGGGEEGGFFFFGGEF@EGGGFGGGEGGFFGGGGGGFGGGGGGGGGGGCCCCC
@SN 77512
TGGGGAATATTGCACAATGGGCGCAAGCCTGATGCAGCCATGCCGCGTGTATGAAGAAGGCCTTCGGGTTGTAAAGTACTTTCAGCGGGGAGGAAGGGAGTAAAGTTAATACCTTTGCTCATTGACGTTACCCGCAGAAGAAGCACCGGCTAACTCCGTGCCAGCAGCCGCGGTAATACGGAGGGTGCAAGCGTTAATCGGAATTACTGGGCGTAAAGCGCACGCAGGCGGTTTGTTAAGTCAGATGTGAAATCCCCGGGCTCAACCTGGGAACTGCATCTGATACTGGCAAGCTTGATTCTCGTAGAGGGGGGTAGAATTCCAGGTGTAGCGGTGAAATGCGTAGAGATCTGGAGGAATACCGGTGGCGAAGGCGGCCCCCTGGACGAAGACTGACGCTCAGGTGCGAAAGCGTGGGGAGCAAACAGGATTAGATACCCT
+
EFCC+BFGGGGGGAFFGGGGGGGGGGGGGGGGGGGGGGFGGGGGGGGFGFFFGFGGGGCFGGFFFGGGGGEGGGGGCFGGGGGG9FFGCFEGGGGCFGGGGGDFGGGGCGFGGDFGGGGGGFFGFA@FGGDFGDGG@CFFFFFCF@FCEGC@FF,?FFGGG>GGGGGGGGEEGGCFBFGFDGGGFGGGGGGFGFGGG=<>;EG6GGFEGFGGGGGGDFFGGGGFGGGGDEEGGGF9GGGGFGGGGGGGGGF@CGGGGFFGGGCFFF?GFGFFGGGGFGFGGGGG>FGGFGGCGF<FC,+GGGGGGGGGGGGGGGGFF@GFEBB,GGGGGEGCGGGGGGGGGGGGFGGGFGGGF9FFGGGDGFCFDGGGGGGGGGGGGGGEFFGGGGFCGGGGGGGGGFCGGGEGGFCGFCDEGGGGGGGGGGGGGGGFFFECGGGFB8C@C
@SN 57419
TAGGGAATCTTGCACAATGGGCGAAGGCCTGATGCAGCAACGCCGCGTGAAGGATGAAGGCCTTCGGGTTGTAAACTTCTGTTCTTAGGGAAGAAGAAAGTGACGGTACCTAAGGAGAAAGCCCCGGCTAACTACGTGCCAGCAGCCGCGGTAATACGTAGGGGGCAAGCGTTATCCGGAATTATTGGGCGTAAAGAGTGCGTAGGTGGTTATCTAAGCGTAAGGTTTAAGCGTGCAGCTCAACTGCATCTCGCCTTGCGAACTGGACTACTTGAGTGCAGGAGGGGAAAGCGGAATTCCTAGTGTAGCGGTGAAATGCGTAGATATTAGGAGGAACACCAGCGGCGAAGGCGGCTTTCTGGACTGTAACTGACACTGAGGCACGAAAGCGTGGGGAGCAAACAGGATTAGATACCCT
+
GG9FEDGGGFFFGGGGGGGGFFGGF6:EFE<FFFFDFGGF<@FFGGGEGGFDEEFG<CFG,<FGGGGGGGGGGGGGFGGFGFGGGGGAGF,EFEDFFFGFGGGGGGGEGG9FGGGGCGGGCFFGGGGGCFGGGGGGGGGGGFFGGGGEGGG3C>=FGGECCFECG>GGGGGG?G>9BFFFGF-9B<CCFC@1CF:CGGGEEFGECE8GGGEGFFEGFGGFCCAEFCBFF#CEEEFDCGGGGCCG<GGGFGGFCEGGECFCCCFEGCCFGFFG9EFGGGEFDGFGGGGGGGGGGGGGGGCGFC8<GGGGGGDGGFDFF@=?E@C,FE6CCF<C<E:EDEGFCGGGDFEB@GEF@GFGGFDGGGGGGE,FFGFFFCC8GFEEEDCGGGEDDGFGGGGFFFGGGGGGGFGFGGFEGCC<CB
@SN 17
TGGGGAATATTGCACAATGGGCGCAAGCCTGATGCAGCGACGCCGCGTGCGGGATGACGGCCTTCGGGTTGTAAACCGCTTTTGATCGGGAGCAAGCCTTCGGGTGAGTGTACCTTTCGAATAAGCACCGGCTAACTACGTGCCAGCAGCCGCGGTAATACGGAGGGTGCAAGCGTTATCCGGAATTATTGGGCGTAAAGGGCTCGTAGGCGGTTCGTCGCGTCCGGTGTGAAAGTCCATCGCTTAACGGTGGATCTGCTCCGGGTACGGGCGGGCGGGAGTTCGGTAGGGGAGACTTGAATTCCCGGTGTAACGTTGGAATGTGTAGATATTGGGAAGAACACCAATGGCGAAGGCAGGTCTCTGTGCCGTTACTGACGCTGAGGAGCGAAAGCGTGGGGAGCGAACAGGATTAGATACCCT
+
G@FDFCCFFFGGFGGAFGGGGGGGGGGGGGGGGGGGGGEDGGDGGGGGGGEGDEGFG?FB@FGG9EGGGGGGGGGFGGGEGGDEGFEFEECEDGGGFF8CFGGGGGGGCGGFCEFGEFG+DCFF,:>FFCGG7FFGEGFBD:BD<>*3FFFFFEEGGEG<,4*44BF7*<C9<CE>?EFC%@E:88CGFGFGGGG9<:@AEEEFFE8CCE5??EF8:/C?CGG><CGC@,3;ECC@@::E:<FFGGGCCE,;ED<:E7B&CF@BCF@FCFC7E>C$,5?8@7#ECBB<C,CE<<<FA,DF@FB:>+FAE=EA4:E,FB,9EC,<E9EECFCF,<AFFFFB67DGF9EFCCF,GFAFCGGFFCGGF@+CEEGGGGFFBB@,FEE<FE6,CFD7GGF@DEDGGEGEFCDGFFAF9GFGGGC<ABA
@SN 18
TGGGGAATATTGCACAATGGGCGCAAGCCTGGTGCAGCGACGCCGCGTGAGGGATGGAGGCCTTCGGGTTGTAAACCTCTTTTATCGGGGAGCAAGCGAGAGTGAGTTTACCCGTTGAATGAGCACCGGATAACTACGTGCCAGCAGCCGCGGTAATACGGAGGATCCAAGCGTTATCCGGATTTATTGGGTTTAAAGGGGTCGTAGGCGGTTTGATAAGTTAGAGGTGAAATACCGGTGCTTAACACCGGAACTGCCTCTAATACTGGTGAACTAGAGAGTAGTTGCGGTAGGCGGAATGTATGGTGTAGCGGTGAAATGCTTAGAGGTCATACAGAACACCGATTGCGAAGGCAGCTTACCAAACTATATCTGACGTTGAGGCACGAAAGCGTGGGGAGCAAACAGGATTAGATACCCT
+
FFGGGGGGFGGGGFFFGGGGCFG>FGGFGGG?FFGDFGEGGGGGGGGGEGGGCFGG?FFG7CEFGGEFGFGGFGG<BFFGFGGGGG?CEEG77FGE<FEFGC=FD95C<@BFFGFGCFFG,CC<FFGGG*7<FCC=BF@=FGFFGF8:FECEGCBE8,<<<:=FC>C:?FFEFGC<GFEFC@<:<GGGECC;FF?C<<::##;:*GGE@FGEFED<@9CCEE>F>AFF5CFF52=<CCCF<7DB:BE9:0EE8E+@CF<E+CF@AC?C#9C7FFC<FAEGGGCF>GGEFF7DGGGGGGFF<5AFA8GGGGGFDFGGGFGGFFF?=DAA9GGGGGGGGGGGDGGFFGGCGGGGGGGGGGGGGDFCCFGF,FA<@7GGGFFGFFEEF;EGFCCFGGGGGGGGGGGF<FGFGGGGGGGGCCCCC
@SN 19
TGGGGAATATTGCGCAATGGGCGCAAGCCTGATGCAGCGACGCCGCGTGCGGGATGACGGCCTTCGGGTTGTAAACCGCTTTTGATCGGGAGCAAGCCTTCGGGTGAGTGTACCTTTCGAATAAGCACCGGCTAACTACGTGCCAGCAGCCGCGGTAATACGTAGGGTGCAAGCGTTATCCGGAATTATTGGGCGTAAAGGGCTCGTAGGCGGTTCGTCGCGTCCGGTGTGAAAGTCCATCGCTTAACGGTGGATCTGCGCCGGGTACGGGCGGGCGGGAGTGCGGTAGGGGAGACTGGAATTCCCGGTGTATCGGTGGAATGTGTAGATATCGGGAAGAACACCAATGGCGAAGGCAGGTCTCTGGGCCGTTACTGACGCTGAGGAGCGAAAGCGTGGGGAGCGAACAGGATTAGATACCCT
+
EGEFD:@FFFGGGGGGGGGFFGEEGGGFFGGGGGGGGGDGGGGGGGGGG>FGGGGBFGEG=FGEGDFGEFFGGGGGGDGGGFFFE,?DFGGGFGGGCFGGDG@F<CCF3>FFFFC9BCEG>CCCCFGGGGGGEGFG?;:FF7CFFGGGGGGGGGEBFGFCFF?CFEG0<1?EFF+@;E>CCEE>EC?FGFGGF@E>EGGGGE2ACF:8CCC>EC88?8EC<@ECGGG:?7<9FGGFEFBF<FGGFEF?EEFFGG6:F7.EE:C>F>?FGFFGEDD>$FG:GGECDGF@GGEEB?,FGGFFCEEEGEFEE>=47FFF9E<<EE@GGGGGGGGEGGFCEC,CGFFFC<6,EFF9FGFGGFF@CGFF,EFGF@EFFGFGEFFEFEFE@EB7GGGGGGGGFEF:GEGDF9FGGFDFFCGF8GCCCCC
@SN 20
TGGGGAATATTGCACAATGGGCGCAGGCCTGATGCAGCGACGCCGCGTGCGGGATGACGGCCTTCGGGTTGTAAACCGCTTTTGACTGGGAGCAAGCCCTTCGGGGTGAGTGTACCTTTCGAATAAGCACCGGCTAACTACGTGCCAGCAGCCGCGGTAATACGTAGGGTGCAAGCGTTATCCGGAGTTATTGGGCGTAAAGGGCTCGTAGGCGGTTCGTCGCGTCCGGTGTGAAAGTCCATCGCTTAACGGTGGATCTGCGCCGGGTACGGGCGGGCTGGAGTGCGGTAGGGGAGACTGGAATTCCCGGTGTAACGGTGGAATGTGTAGATATCGGGAAGAACACCAATGGCGAAGGCAGGTCTCTGGGCCGTTACTGACGCCGAGGAGCGAAAGCGTGGGGAGCGAACAGGATTAGATACCCT
+
GFGGGEGGGGGGGGGGGGGGGGGGGGGGGGGGGGGGGGFGGGGGGGGGGGGGGGGGGGGGDGGGGGDGGGGGGGGEGGGGGGGGFGGGGGGGGGGGGFGG<F@FGGGGFG9CGGGGFGGGGGEFGGGGGGGGDFDGGGGGGGCGGFGGGGFGEF?CEFFF9FDGGGGGGGGGDFGGGGEE8EFEEEFEFGGGGGGGDGGGGFGE<CAGGAFEFDGG>GG>CEGFE=CEGGGFEFG<GF=:EGGCDGFCFGG=8C<87CCEFGGFFDF@GGEGFDGCFDCDDDGGGGGGGGGGGGFGGGGGGGGC>GGGGGGEEF,FFGGFGGGGGGGGDGGGFCGGGGGGGGGGF@GGGGGFFFFGGGGGGGGGGGGGGGGEGGGGGEGGGGGFCFGGFEGGGGGGGGGGGGGGGGGGGGGGGGGGGFCGCC@CC
@SN 59379
TGGGGAATATTGCACAATGGGCGCAAGCCTGATGCAGCGACGCCGCGTGCGGGATGACGGCCTTCGGGTTGTAAACCGCTTTTGATCGGGAGCAAGCCTTCGGGTGAGTGTACCTTTCGAATAAGCACCGGCTAACTACGTGCCAGCAGCCGCGGTAATACGTAGGGTGCAAGCGTTATCCGGAATTATTGGGCGGAAAGGGCTCGTAGGCGGTTCGTCGCGTCCGGTGTGAAAGTCCATCGCTTAACGGTGGATCTGCGCCGGGTACGGGCGGGCTGGAGTGCGGTAGGGGAGACTGGAATTCCCGGTGTAACGGTGGAATGTGTAGATATCGGGAAGAACACCAATGGCGAAGGCAGGTCTCTGGGCCGTTACTGACGCTGAGGAGCGAAAGCGTGGGGAGCGAACAGGATTAGATACCCT
+
EEEGECFFGGGGGGGGGGGCFGGDEGGDFGGGFFEFGGFGGGEGGGGGGGGGDDGGGGDECG>@,?FGCFGGFFEFFEGF7FFAFGCF@CCEEGGGCDDDCF:BG>=>>B<BD9F9FGGGGGDCGG9-@F7C*>FFCECFFFGGG7CFCC7B**441=FBFG<C@8*,=FGF9C<=8C/++=:80<FGGGGDGGC#::;E<E5=E8?:GEC?EE:EEGA5E8):EGF:?3%?<FGE9E:#C@?<3EBCCC,CFC#8F>577F>3E8:@EE>>B=531FD+GGGFEEDCGFFE,F@GGFCFGGGGEGGGFF7C=EGFFA9-FAGGF9GFF@8,7CFGGGGGGGFAAE:@,DGGGGFE@F<8FFDGGGE@+ED<FFGGGGGGGFC,7GEFFGGEGGGGGGF@8GC7FGEGFFGGFFAC,99CCC-
@SN 22
TGGGGAATATTGCACAATGGGCGCAAGCCTGATGCAGCGACGCCGCGTGAGGGATGGAGGCCTTCGGGTTGTAAACCTCTTTTATCGGGGAGCAAGCGAGAGTGAGTTTACCCGTTGAATAAGCACCGGCTAACTACGTGCCAGCAGCCGCGGTAATACGTAGGGTGCAAGCGTTATCCGGAATTATTGGGCGTAAAGGGCTCGTAGGCGGTTCGTCGCGTCCGGTGTGAAAGTCCATCGCTTAACGGGGGATCCGCGCCGGGTACGGGCGGGCTTGAGTGCGGTAGGGGAGACTGGAATTCCCGGTGTAACGGTGGAATGTGTAGATATCGGGAAGAACACCAATGGCGAAGGCAGGTCTCTGGGCCGTTACTGACGCTGAGGAGCGAAAGCGTGGGGAGCGAACAGGATTAGATACCCT
+
GGFEGDGGFGGGGGGGGGGGGGCGGGGGGGGGGGGGGG@FFGGGGGGGGGGGGGGGGGGGGGGGGGGGGGGGGGGGGGGGCDGGGGGGGGGCCEGFGDFG@CBEFDCFFFGGFGGGCDFGFCCCFG0DE>FDF8FF?EFFGGDCGCFGGCEGG3:CFGCF?CFGGGDGGDF1=CEFEFGGGGGCF9FC<:CFGGEDGGE:/:CEGGGGGEEEE:?>>EDEC:8=C-899=GGFGEFF:DGFCF=:?C;8GG>C@GGGGGGFC>GCCGGGGFD9AGFFGDGEC4,+,F8EC,9@FGGFCGDDGCGF?FGFFA@,GCECFGGFBGGFFDGGGGGGGGGGGGGGGF9GDGGGGGGGGGGF@C8GGGFGGEF<GFGGGGGGGGFEFFE7FGGGGGGGGGGGGGGGGFGGGGGGFCGGGGGCCCCC
@SN 60540
TGGGGAATATTGGGCAATGGGCGCAAGCCTGGCCCAGCCACGCCGCGTGAAGGAAGAAGGCTTTCGGGTTGTAAACTTCTTTTAAGAGGGAAGAGCAGAAGACTGTACCTCTAGAATAAGCCACGGCTAACTCCGTGCCAGCAGCCGCGGTAATACGGAGGTGGCAAGCGTTGTCCGGATTTACTGGGTGTAAAGGGAGCGGAGACGGTGTGGCAAGTCGGATGTGAAAGTCATGGGCTCAACCTGGGGACTGCATTGGAAACTGTCATACTTGAGTGCCGTAGGGGTAAGCGGAATTCCAAGTGTAGCGGTGAAATGCGTAGAGATTAGGAGGAACACCAGTGGCGAAGGCGGCTCACTGGACGGTAACTGACGTTGAGGCTCGAAAGCGTGGGGAGCAAACAGGATTAGATACCCT
+
FG@,CCFFGGGG,,CFGGGFFGGGGGGGGG@<C,CFFG-C,@FGEGG@FDF9FGGGFGGGG8FGGGGGGGGGGGGBF9FGGGCC@5,CEEG8:F<E<,,AE8F<FFA,,8,?8A?,<,?C?,$3:5:F@FFA$:F:B<@95B<>,DC9F@CGGFCF>%6>;-CBDE@GDFB1==9F2+36;:<47EF>;@+,FFF?=281?#<;'GF>:EFFCFGC@3B#F<FFGFEEAB&<0<GFD,2GFGFE8>#CFFCGFC'$BFF98<FBC,D7#A@F5GDFC+@@E+BA,DE8+=C,<GGGGFE:,,GGFBGGGGFGGGGGGGFGGFF=,C6,DFGGFF7C,C,F8GGGGGGGGGGEFFC;,<8CEGGCC,CDGGGGGEFCD@GCCC,DGGGGGFGGGGFFAGGFGFFFFFB,9GF<GCCCCC
@SN 73274
TGGGGGATATTGCACAATGGGGGAAACCCTGATGCAGCGACGCCGCGTGGAGGAAGAAGGTTTTCGGATTGTAAACTCCTGTCGTTAGGGACGATAATGACGGTACCTAACAAGAAAGCACCGGCTAACTACGTGTCAGCAGCCGCGGTAAAACGTAGGGTGCAAGCGTTGTCCGGAATTACTGGGTGTAAAGGGAGTGCAGGCGGGAAGACAAGGTGGAAGTGAAAACCATGGGCTCAACCCATGAATTGCTTTCAAAACTGTTTTGCTTGAGTAGTGCAGAGGTAGATGGAATTCCCGGTGTAGCGGTGGAATGCGTAGATATCGGGAGGAACACCAGTGGCGAAGGCGGTCTACTGGGCACCAACTGACGCTGAGGCTCGAAAGCATGTGTAGCAAACAGGATTAGATACCCT
+
FFG<@FFDGDFGGFEF6<C,@CEEE@8,,CE,EFFGGF+87@@@+CFCGG7CFGGEE8,=FGDFAFCFGEFFEF9,,:=F,F,:BFFFGGGGCGGGG9CEGG7FF@DFE8,>FB,,BCEG?,>7FEFGFFCFCFFGGGF8;8DF**5<FC:CGGEGGGEC+<*23?;G=ECCF;<:BC;)?GFB:C8>;FFFEEEGD>FFF>DGEEFF;C>@E@2#EACE9AF@3EB=FCCCFFCEDFBF90FC7@F=<D.3FFF:5D6@EFF<<36#'>5,:FAEA82:C<=GGGDFAF<558C@@+EEFFC@CGEFEAFFEB@>,E9FAFFC,7FF@,F@,AFFFF@GGF@:F:DEF@FC,9F@FGFFDF;EGFGGGGFC@8GFCF7GGFGDFBFC,FC;CGFGFDCCFFFFFGGFFF@@6,8C
@SN 86712
TGGGGAATATTGCACAATGGGTGAAACCCTGATGCAGCGACGCCGCGTGGAGGAAGAAGGTCTTCGGATTGTAAACTCCTGTTGTTGAGGAAGATAATGACGGTACTCAACAAGGAAGGGACGGCTAACTACGTGCCAGCAGCCGCGGTAAAACGTAGGTCACAAGCGTTATCCGGAATTATTGGGTGTAAAGGGAGCGCAGGCGGGAGTATAAGTTGGATGTGAAATCCATGGGCTCAACCCATGAACTGCGTTTAAAACTGGTTTTCTTGAGTAGGCAAGAGGTAGGCGGAATTCCCGGTGTAGCGGTGAAATGCGTAGATATCGCGAGGAACTCCAGTGGCGAAGGCGGCTCACTGGGGACCAACTGACGCTGAGGCTCGAAAGTGCGGGTATCAAACAGGATTAGATACCCT
+
FG,;@,BFGFGGC@F9FE9@F6BF@FCFGGGGG<FGGG@F@F7FGG>FFEEFGC8AFCCF<EEGG7B,,8,9,CF,CC5E,BF9,=?E,B=EEFFGGG,?FGDFGCA<<FFG8B,,::++B+=@+>=B8,3>BD>+33@+38,,8:F+FF<@D77*3>:.#:?;3:<7#<*<??3G9,,75#%GGFF:=EB<FCF>DD85EF:*C8>,7,<9CC?2?,6,,;7FGE>6,?2,:8FGGGGDC9;<E@,@7B@+,,3,3AC@,3>3GD>,FEDFAFFA,8,,5,FA8C:EGFF9FFFF8++<FDGGGGGGFA?,CGGGGGGFE@7FC@+,F<,F@FF-FFCCB,FCGEGEF@6E9,,AFCC,;,B;FFCFEGGFDGFGF@EE@>GGFEEC@+GFECC,;,FEFFFGGFCGGFFCCCCC
@SN 77999
TGGGGAATCTTGCGCAATGGGGGGAACCCTGACGCAGCGACGCCGCGTGCGGGACGGAGGCCTTCGGGTCGTAAACCGCTTTCAGCAGGGAAGAGTCAAGACTGTACCTGCAGAAGAAGCCCCGGCTAACTACGTGCCAGCAGCCGCGGCAATACGTAGGGGGCGAGCGTGATCCGGATTCATTGGGCGTAAAGCGCGCGTAGGCGGCCCGGCAGGCCGGGGGTCGAAGCGGGGGGCTCAACCCCCCGAAGCCCCCGGAACCTCCGCGGCTTGGGTCCGGTAGGGGAGGGTGGAACACCCGGTGTAGCGGTGGAATGCGCAGATATCGGGTGGAACACCGGTGGCGAAGGCGGCCCTCTGGGCCGAGACCGACGCTGAGGCGCGAAAGCTGGGGGAGCGAACAGGATTAGATACCCT
+
<EA,@FGGGGGGGGGGGGGGGDGGGGGGDGGFE7FFGDFGGGGGGGGGCFFGGDEGFGGGGGGGGGGDFGGGGGGGGGGGDGGGGGGGDGGGGGCCGGGGCGCEFGGGGGGGGCFGGGGGGCEE>>CEFGGGGGGGGGGF58FGGGGGGGGGFC6:ACC?E>CE8CEEE:(:2<@C::?:FCE=?8;CC>EG;GFG?EGGGGGEFGGEEGGGGC?EDEEEEGEFCE>EDGGEGEECCC5:AEC9*EDDG?>GDFGGGGFEGBC<EFCFGG::GGF??7GGE<EFED+@FGGGFC3=+7GGGF<GE7GGGGGGFGE>GGEA;GEDGFGGDCFFGFGGGGGGGGGGF@F7GGEGFCGFGFGEGGECE7GGGGGFFGFFGFFDGGGGGGGGGGEEGGGEGEGGGFFEFGAGGGFGCCCCC
@SN 86988
TGGGGAATATTGCACAATGGGCGAAAGCCTGATGCAGCGACGCCGCGTGAGGGATGACGGCCTTCGGGTTGTAAACCGCTTTTGACTGGGAGCAAGCACTTCGGGGTGAGTGTACCTTTCGAATAAGCTACGGCTCACTACGTGCCAGCAGCCGCGGTAATACGTAGGGGGCAAGCGTTATCCGGAATCATTGGGCGTAAAGGGCTCGTAGGCGGTGCGTCGCGTCCGGTGTGAAAGTCCCTCGCTTAACGGTGGATCCGCGCCGGGTACTGGCGGTCTTGAGTGCAGTAGGGGAGACTGGAATTCCCGGTGTAGCGGTGGAATGTGTAGATATCGGGAAGAACACCAATGGCGAAGGCAGGTCTCTGGGCCGTTACTGACGCTGAGGAGCGAAAGCGTGGGTAGCGAACAGGATTAGATACCCT
+
E,C,:CGGGF9CEGGCFGGF?<FFEG+<FDFFGGAFG,6@7@B:FGFGC,8CF?FFG9CB>:F8EFDCB8@FGGG<DCCCEDEC=FEG<FFE+DE<<,,>,CF++6+6+:3=,@,8,3,,+@<,@9DC,,,8@*5*@F,EC*8,@<F88F,@,CC344114:<4,4<@:FC9:CCCCECE=7?:EE9CCF#>GEEE</C<EG7C;GD;#5EEC>C&&2A:;EGGDB*<+EC@<:<+EBF<*:*<?F7=81,8CGFC11*EB7::F@:3>3+FF7D6,F<>8DFFFF9CDFF@FGFFF<GFB@FGGGGDGFGGF=7FEAFE9E5E8EGFFCCGF?DGF9FCF=EFCC,,,GGGFCFDFFCFF<E,GGF@@+F:F9AGFF@GGF@FGFGFDGGGGGGGFEGGFC@GGGGGGFEGGFDGGGFGCCCCC
@SN 28
TGGGGAATATTGCACAATGGGGGAAACCCTGATGCAGCGACGCCGCGTGGAGGAAGAAGGTCTTCGGATTGTAAACTCCTGTTGTTGAGGAAGATAATGACGGTACTCAACAAGGAAGTGACGGCTAACTACGTGCCAGCAGCCGCGGTAAAACGTAGGTCACAAGCGTTGTCCGGAATTACTGGGTGTAAAGGGAGCGCAGGCGGGAAGACAAGTTGGAAGTGAAATCCATGGGCTCAACACATGAACTGCTTTCAAAACTGTTTTTCTTGAGTAGTGCAGAGGTAGGCGGAATTCCCGGTGTAGCGGTGGAATGCGTAGATATCGGGAGGAACACCAGTGGCGAAGGCGGCCTACTGGGCACCAACTGACGCTGAGGCTCGAAAGTGTGGGTAGCAAACAGGATTAGATACCCT
+
@FFEGCFGFGGGGGGGGGGGGGGGGGGGGFGGGGAEGGFD:FGGEEGFCGGGC@FGFGGGGGGGGGGGG?FFGGGGGGFFDFFGFFEEFFGGGGGGGGGGGGGFGGGGGGGEFFGFCFDCFCFFGFGGGGE:C<1<FFFDF?GGEGGGGGGGGGGGGGGFEGGGFFGE5GC<CF8+1FF9FFFGGGGGCCFGFCEGGGFCCECGGDEECGFFFGFEC<CGFFGFA@<FFFFGGGG1CCFFCDEGFFGECE@FFGGGGFDFCGFA8GFFC?F+GGCFGGFFFGGGFCCC:DFEFFGGEC:8FF7GDGFF9GGFDGFFF<GGFF7GGFCGFAGFCDF9FGGGGGFCGEGEGFFEEGGFGGGGGFCGFCFCC@@EADGGGEGGFGFC98FGEGGGFFFFFAGFAGGGFEGGGGFCCCCC
@SN 29
TGAGGAATATTGGTCAATGGGCGATGGCCTGAACCAGCCAAGTAGCGTGAAGGATGACTGCCCTATGGGTTGTAAGCTTCTTTTATAAAGGAATAAAGTCGGGTATGCATACCCGTTTGCATGTACTTTATGAATAAGGATCGGCTAACTCCGTGCCAGCAGCCGCGGTAATACGGAGGATCCGAGCGTTATCCGGATTTATTGGGTTTAAAGGGAGCGTAGATGGATGTTTAAGTCAGTTGTGAAAGTTTGCGGCTCAACCGTAAAATTGCAGTCGATACTGGATGTCTTGAGTGCAGTTGAGGCAGGCGGAATTCGTGGTGTAGCGGTGAAATGCTTAGATATCACGAAGAACTCCGATTGCGAAGGCAGCCTGCTAAGCTGCAACTGACATTGAGGCTCGAAAGTGTGGGTATCAAACAGGATTAGATACCCT
+
EGGGGGGGGGGGGGGGGGGGFFGGGGCGGGGGGGGGFGGGFGGGGGGGGGGGGGGGGGGGGGGGGGGGGCFFFFFGGGGGGCFGGGGGGFF8AFGCGGGGGGGFGGGGGGGGDGGFGGGGFFGGGGGGGGGGGGGGGGGGFCG*GGGGGGG8DFGGGGGGGGGGGGGFCBC9:3FFG7:*3<FFGEEGGE?ECCFGGFFFFGFCGGFGFFFDF9FEGGGEGGGCCFEGFGFFFGG9FFEGGG@<@CE<9FCGGGFGGFCGF6EFGGGGFFGG:EGCGGGGGFDGGGGF9GGDGGGGGGGGFGFF@7EECFAFB8E>EDFEFA=7GGEGGGFGF9AGGGGGGFE,EFFGGFGGGGGGGGGGGFCGFFGF7FFGGFFFDEEEF9FCEEDGGGGGFGGGGGGFGGGGGGGGGGF@CGGCGGGGGGGGGFGGGGFCCCCC
@SN 30
TGGGGAATATTGCACAATGGGCGCAAGCCTGATGCAGCGACGCCGCGTGCGGGATGACGGCCTTCGGGTTGTAAACCGCTTTTGATCGGGAGCAAGCCTTCGGGTGAGTGTACCTTTCGAATAAGCACCGGCTAACTACGTGCCAGCAGCCGCGGTAATACGTAGGGGGCAAGCGTTATCCGGAATTATTGGGCGTAAAGGGCTCGTAGGCGGTTCGTCGCGTCCGGTGTGAAAGTCCATCGCTTAACGGTGGATCTGCGCCGGGTACGGGCGGGCTGGGGTGCGGTAGGGTAGACTGGAATTCCCGGTGTAACGGTGGAATGTGTAGATATCGGGAAGAACACCAATGGCGAAGGCAGGTCTCTGGGCCGTTACTGACGCTGAGGAGCGAAAGCGTGGGGAGCGAACAGGATTAGATACCCT
+
EFCEG>FGGGEFGCFFGGGDF@FGG@GGGGGGFGGGDGFCCFGFGGGG+?BBFCGEFGG>7FCG9DGGFEGGGGGFGGCF@DG<CE9FGFG@CFGFFGFGCEFC,::<>FFFFAFFGGGGGG+;@CFC>CEEDGGDC?7FF7CFGGGG,:7CFCE7<*?,,B,7*;7*C*::CDEEEEFCCC'5CED<F>A:;CG+<2AC98*;;*&;;E:,::5CGDE8CCCECGGGGGFCFGGFCC<C<=F@:2<FC588@:E7F?C<85FBC@/CEFD5:DC9D@A.8:-3:EE?A,A,?FEDGGDEF@+:EF<?57?+4FA,9C,EGGGGF<9GCF@FGFFFE9CCDGFFF<@,GFGEFCDGFE7GGECEDGGGECFGGGGF;;GFGGGGGFB;GCFCGGGFE,GGGEGGFCFGGGGFEFFFFECCCCC
@SN 49979
TGGGGAATATTGGGCAATGGGCGAAAGCCTTACCCAGCAATGCCGCGTGAGTGAAGAAGGTCTTCGGATTGTAAAGCTCTATCAGCAGGGAAGAAGATGACGGTACCTGACTAAGAAGCACCGGATAAATACGTGCCAGCAGCCGCGGTAATACGTATGGTGCAAGCGTTATCCGGATTTACTGGGTGTAAAGGGAGCGTAGACGGAGTGGCAAGTCTGATGTGAAAACCCGGGGCTCAACCCCGGGACTGCATTTGAAACTGTCAATCTAGAGTACCGGAGAGGTAAGCGGAATTCCGAGTGTAGCGGTGAAATGCGTAGATATTAGGAGGAACACCAGTGGCGAAGGCGGCTTACTGGACGGTAACTGACGTTGAGGCTCGAAAGCGTGGGGAGCAAACAGGATTAGATACCCT
+
FF@FC,CEGGGGD<FGF,CFFFGGGGDG?FFGE<FFCFFFEG<F6@CGCGGGGGGFC=8FEF<<FEG=FEFGG9FGGGGGGG-9C,C?FEDCFEBFGF9EAFGCFGGGGGGGGGFGADF,?,@@++8<,,<BFBC7+CFFGC5:@:+<>EEFCE>7>78398>;-8?>C79/@?:,:CF@;FFC:7<CA:@FFF=.38CCBFEFFGCFF7#,16C=<2<,<@3.23517B>7DDEEFGGDF=EEB88EGFGGDF7$@53BC7002<<:DB:C:ECC>-;E@CEGGFB+E@F?E<B4+B,,FDFCEB@,<BCC@=7DGFE9FFCAAE=96,<6,FC-CGFFB,@@F@8@6@,<,<CE<C@:GCFGGFFCCC:,FFE,<+CFFCA,,,7EGGGGFE,FCCAFF@,@9FCFDFFBA,C@
@SN 55744
TGGGGAATATTGCACAATGGGGGAAACCCTGATGCAGCGACGCCGCGTGAAGGAAGAAGTATCTCGGTATGTAAACTTCTATCAGCAGGGAAGATAGTGACGGTACCTGACTAAGAAGCCCCGGCTAACTACGTGCCAGCAGCCGCGGTAATACGTAGGGGGCAAGCGTTATCCGGATTTACTGGGTGTAAAGGGAGCGTAGACGGTGTGGCAAGTCTGATGTGAAAGGCATGGGCTCAACCTGTGGACTGCATTGGAAACTGTCATGCTTGAGTGCCGGAGGGGTAAGCGGAATTCCTAGTGTAGCGGTGAAATGCGTAGATATTAGGAGGAACACCAGTGGCGAAGGCGGCCAACTGGGCTTTTACTGACGCTGAGGCTCGAAAGTGTGGGGAGCAAACAGGATTAGATACCCT
+
AEEFFCFGGGGCEFEEGFFGGGGGFF@FFGGGGGGGGGGGGGGGGGGGGGGGGGGGGGGCEFGGGFGGFFGGGGGGGGGGAAFCGGGGGCFGGGGGGGFGGGGGGGGGGGGGGGG,CFFFFEGFGGDFFFGGGGGGGG?GGGG=:FFFCG:FGF@FCFG=GGGEGGGEFGGGGGGGGDEGGG%GGGGGGGGGGGGGGGGGGGEGGGGGGGGGFGGFEGGGGGGFGGGFGFFGGGFGFGGFGFDGFFFF?DCFFFGGGGCGGAFFEFGGGGGGGGGEFDGGGGGGGGEGFCFFFGGFFE49GGGEEE:FFGGFF:7GGGGGGGGGGGGGFE9GGGFEGGFEGGF@FCEC>GGGFFGFFFFFFGFGGGGGGGGGGGFGGEGFGGGFEFFCGGGGGGGGFCGGGFFFCCGGGEDA8CCB
@SN 81529
TGAGGAATATTGGTCAATGGACGAGAGTCTGAACCAGCCAAGTAGCGTGAAGGATGAAGGTCCTACGGATTGTAAACTTCTTTTATAAGGGAATAAACCCTCCCACGTGTGGGAGCTTGTATGTACCTTATGAATAAGCATCGGCTAACTCCGTGCCAGCAGCCGCGGTAATACGGAGGATGCGAGCGTTATCCGGATTTATTGGGTTTAAAGGGAGCGCAGACGGGTCGTTAAGTCAGCTGTGAAAGTTTGGGGCTCAACCTTAAAATTGCAGTTGATACTGGCGTCCTTGAGTGCGGTTGAGGTGTGCGGAATGCGTGGTGTAGCGGTGAAATGCTTAGATATCACGAAGAACTCCGATTGCGAAGGCAGCACACTAATCCGTAACTGACGTTCATGCTCGAAAGTGTGGGTATCAAACAGGATTAGATACCCT
+
FGGGGGGGGGGGGAFGGGGGDGGGGGGFFGFFGGFGGGGGGGGGGCGGE@DGGGFFFFDGGGEFFGGGGGGGAFGC<,EFGFGFGGEFGGGGCEGCEFCFFDC@FEE@FFDEGGGGCGGGGFGGGGGGG<AE9FFGFDG?B8CBE7F=A<EEG@GGGGEF7BFF8EG?GGGAFCCFEG7:GE8F<B>GGGGGGGE*<BF?FGGFG9E2C?FCCFCFFGGDEEE9<CFEEGGGGFFGDGGEFDGGFDFC@+CCFFFGGFFGGE8CFCGGGGFFAFDC?:FAC@CFFFF<EGGGEC@++FE,<EC@B+GDGGCEFCC+F==GFDEGCEBDGGGGGFF?FFFCFCGFCFCFGFE@8CC@BF8@GGEGE9FFFE<FFCC,FE,ECB,,EGGFF9FFGGGGGFB@CEGGGFC7GGGEGGGGGGGGGDDGF<GGGGGCCCCC
@SN 34
TGGGGAATATTGCACAATGGGCGCAAGCCTGACGCAGCGACGCCGCGTGCGGGATGACGGCCTTCGGGTTGTAAACCGCTTTTGATCGGGAGCAAGCCTTCGGGTGAGTGTACCTTTCGAATAAGCACCGGCTAACTACGTGCCAGCAGCCGCGGTAATACGTAGGGTGCAAGCGTTATCCGGAATTATTGGGCGTAAAGGGCTCGTAGGCGGTTCGTCGCGTCCGGTGTGAAAGTCCATCGCTTAACGGTGGATCTGCGCCGGGTACGGGCGGGCTGGAGTGCGGTAGGGGAGACTGGAATTCCCGGTGTAACGGTGGAATGTGTAGATATCGGGAAGAACACCAATGGCGAAGGCAGGTCTCTGGGCCGTTACTGACGCTGAGGAGCGAAAGCGTGGGGAGCGAACAGGATTAGATACCCT
+
FGGGGFGFF9FGGGGGFGFGFGGGGGGGGGGGFGGGFGCCFGGGGGGGGGGGGGGGGGGGGGGGGGGGGGGGGGGGGGGGGGGGGGFFGGGGGGGGFCFGGGGGGGGG<FGFGGGGGGGGGGGG98ECFGGGGGGG?GFG1CGGGGFGGGCECFG=FGGGFFCCFGD:FFGEF8E>CEFGFE>GGCEGGGGGGCGFFGGGFCEEGGGGGGCCE?CDGE8CEGECGGGEF@CCFGGFCFFFEGFC/<A:CFC<D@:8EFGGGGFDF<GGGGGGGDDFEFGDGGGGGGFACEEFAGGGGF,GGF@FF+,GGGF@,EFFGFEFGGGGFFF9GGB@GGGEGGGGGGGGGGGGEGGGGGGGGGGGFGGGGGGGGGGGFGGGGGGGGGFGGFFCEGGGGGGGGGFGGGEGFFGFFGGGGGGGGGCCCCC
@SN 61255
TGGGGAATATTGCACAATGGGCGCAAGCCTGATGCAGCGACGCCGCGTGAGGGATGGAGGCCTTCGGGTTGTAAACCTCTTTTATCGGGGAGCAAGCGAGAGTGAGTTTACCCGTTGAATAAGCACCGGCTAACTACGTGCCAGCAGTCGCGGTAATACGTAGGGTGCAAGCGTTATACGGAATTATTGGGCGTAAAGGGCTCGTAGGCGGTTCGTCGCGTCCGGTGTGAAAGTCCATCGCTTAACGGTGGATCCGCGCCGGGTACGGGCGGGGTTGAGTGCGGTAGGGGAGACTGGAATTCCCGGTGTAACGGTGGAATGTGTAGATATCGGGAAGAACACCAATGGCGAAGGCAGGTCTCTGGGCCGTTACTGACGCTGAGGAGCGAAAGCGTGGGGAGCGAACAGGATTAGATACCCT
+
CFF8C,8EEFFFFGGGGEF,6CB@@F@FFGG@,6CEGG7@@EC7FDEF7==EF:,,,CCF@FGGFCEGFEGGGGGGDG,=<EEF9FEG>FGG7BCFF7FCFCDAGF?<<FF9,=FEDGFFGGAFGC,@+@EEG,>FFEGGGG9:FF,@>7C7F8CCCFFCB9<@FCCFCG9C7C@ED,?:01<CFFGFGGFFCE:8FFGGDGGEE:>:<CE::8C>GGGG3:GGG??CECGC?::9870CEEECFEG?FF=13<>*23EF@CB>CFGFE:C@B$DGGGGFCGGGGFCEEE5?<,,E<@FC>F@>,EB8+@,GFFA@9FA<C,<,9FFC7GEEAFGGGEFFCGGGEEFB,GFEDFFCD<C,GGGGEGFFF9A<GGGGGFFGGE7E@CFDGGGECC<FFECDGGGGFCDEGGGGECGFCCCB<
@SN 52535
TGGGGAATATTGCACAATGGGGGAAGCCCTGATGCAGCGACGCCGCGTGGAGGAAGAAGGTCTTCGGATTGTAAACTCCTGTTGTTGAGGAAGATAATGACGGTACTCAACAGGGAAGTGACGGCTAACTACGTTCCAGCAGCCGCGGTAAAACGTAGGTCACAAGCGTTGTCCGGAATTACTGGGTGTAAAGGGAGCGCAGGCGGGAAGACAAGTTGGAAGTGAAATCTATGGGCTCAACCCATAAACTGCTTTCAAAACTGTTTTTCTTTAGTAGTGCAGAGGTAGGCGTAATTCCCGGTGTAGCGGTGGAATGCGTAGATATCGGGAGGAACACCAGTGGCGAAGGCGGCCTACTGGGCACCAACGGACGCTGAGGCTCGAAAGTGTGGGTAGCAAACAGGATTAGATACCCT
+
DFFGGC@<FFCGGGCECEEAE@FGDFCFGFFGAEF96F@@CECFFGGGECEDFGF,,CFF<?EECDGG7?EF9FG9,:9CCFFC<?A<FFGG<BGGFCEFGCC:<B,AFFG@FFDGGGGC9?F>E7:AFGGFD,,@@F9BBF?FFGGEEEGGGFEAFBEG;BFGGDGDFGFC<F>9E:EC;F<=5=<CFGB8?:FF<EB@C5>CFGG@@D@CFFFGGFFFCF@:C7<:CCCCFCE<EDF6@.C@9CFF<@FEG,99C@@CAA82CDA>7<:#:?F4?GE8DFCGF74++DFACGE7F+:A<9FF7F:FAF9E@FCCGGGGE@++CFCEE<?,ECCCFF8F@7@CGGCFC+FE9AGGGFFCC,@<:@@@+GGFFF,CE+@,FFFFFFFCGGF<EFGFDCCGGFEFGGFEEF9A-CB@
@SN 37
TGGGGAATACTGCACAATGGGCGCAAGCCTGATGCAGCGACGCCGCGTGAGGGATGGAGGCCTTCGGGTTGTAAACCTCTTTTATCGGGGAGCAAGCGAGAGTGAGTTTACCCGTTGAATAAGCACCGGCTAACTACGTGCCAGCAGCCGCGGTAATACGTAGGGTGCAAGCGTTATCCGGAATTATTGGGCGTAAAGGGCTCGTAGGCGGTTCGTCGCGTCCGGTGTGAAAGTCCATCGCTTAACGGTGGATCCGCGCCGGGTACGGGCGGGCTTGAGTGCGGTAGGGGGGACTGGAATTCCCGGTGTAACGGTGGAATGTGTAGATATCGGGAAGAACACCAATGGCGAAGGCAGGTCTCTGGGCCGTTACTGACGCTGAGGAGCGAAAGCGTGGGGAGCGAACAGGATTAGATACCCT
+
GFGGGGGGGFGGGGGGGGGGDGEGGGGGGGGGGGGGGGGFFFFGGGGBFGGGGGGEGGGGDFGGGGGGGDGGGGGGFGGGGGFFGGFCFEGGGGGGGGDGGGG,BFDC<DBFGGGGGGGGGGGFGGCGEEDFGGG<DGFGGGFCGGGGF7CFDCGE97FF9?FE<9:ACCCECF<CCFFECCBFFFG8GECFGGGG>FEG5@5*:CGGGGGECCEEEGGGGECEGF?7CCGFFGGGCC@GGGF<:AECC;>FEDGCGGEEFEEF><GGFCGFGFGFFDE:C>B,FGFFEB,9FGGGGFGEEDGGGGFC:FFGGF<<FFEGGGGFCGGGEGGGFFGFCGGEFDFE@GGCDFCCGGGGGGGFGGGGGGGGGGFEGFCF@GGFFFBFB;GGGGGGGGGGGGGGGEGGGGGGGGGEEFFFCCCCC
@SN 56484
TGGGGAATATTGCACAATGGGCGCAAGCCTGATGCAGCGACGCCGCGTGCGGGATGACGGCCTTCGGGTTGTAAACCGCTTTTGATCGGGAGCAAGCCTTCGGGTGAGTGTACCTTTCGAATAAGCACCGGCTAACTACGTGCCAGCAGCCGCGGTAATACGTAGGGTGCAAGCGTTATCCGGAATTATTGGGCGTAAAGGGCTCGTAGGCGGTTCGTCGCGTCCGGTGTGAAAGTCCATCGCTTAACGGTGGATCTGCGCCGGGTACGGGCGGGCGGGAGTGCGGTAGGGGAGACTGGAATTCCCGGGGTAACGGTGGAATGTGTAGATATCGGGAAGAACACCAATGGCGAAGGCAGGTCTCTGGGCCGTTACTGACGCTGAGGAGCGAAAGCGTGGGGAGCGAGCAGGATTAGATACCCT
+
EFGGGGFG@FFCGGGGGGGG8FGGFFDCF@FGGGGGFGGGGGGGGGGGGGGGGGGFFGGGBFGGGGG7FGGGGGFFGEGFCFFGDE,8>FEECGFFFGFEFGBFFEFGAFCCGAEGGGGF,>3DFGFCBE7CFDFFFFCEDFCFFFFGDFCFGG?AC=FFFG:GFE:C:FGGGG1DCCECFEGC>F<:AFGGEEFC<88CGGCGGGGGFG:EEC>CEEGGGG?EGGG(CFEFCFF3=(/<?GGGEC;<EGD@CF6@CDEGGFF:EFEGDGFE@FF:$FEGG=B=>GGCF8FFFCF<AGGF8CGGG@=49C@>44<GDGF9F9F9GFGCF7GGGFFFGGFEFDCFAECGEGGGGGGGGGFAGGGFGEEGEGGGFFDGGFEGGFF8FE7BEBC,:>GGGGGF8GGGGF,GGGGGGGGFGGCB9CC
@SN 68608
TGGGGAATATTGCACAATGGGCGCAAGCCTGATGCAGCGACGCCGCGTGCGGGATGACGGCCTTCGGGTTGTAAACCGCTTTTGACTGGGAGCAAGCCCTTCGGGGTGAGTGTACCTTTCGAATAAGCACCGGCTAACTACGTGCCAGCAGCCGCGGTAAGACGTAGGGTGCAAGCGTTATCCGGACTTATTGGGCGTAAAGGGCTCGTAGGCGGTTCGTCGAGTCCGTTGTGAAAGTCCATCGCTTAACGGTGGATCCGCGCCGGGTACGGGCGGGCTTGAGTGCGGTAGGGGAGACTGGAATTCCCGGTGTAACGGTGGAATGTGTAGATATCGGGAAGAACACCAATGGCGAAGGCAGGTCTCTGGGCCGTCACTGACGCTGAGGAGCGAAAGCGTGGGGAGCGAACAGGATTAGATACCCT
+
EFGFG@FF-EFFGGGGFFFG8FFEGGGGGFGGGGGGFG7BFCFG7FGGGGD7FCGGFGCE@C7FFGGGGGGGA@FGGDGFGGG,BF,?DFFFGFG8@7A<=FFCEGB+D,<>EACEGGGGC<DFGGA9DFCG*5>C:,,>>*8>FGEF7F,8<FE*C<<F%C<</EGGD:.=FG?<AA>E5CGGCC#<+<C8GC<;4:<:,.2:1&C;85=GE??8:2:8C>#C2:2?$FGFFFGCC27=C<EFDGGGFC8GFF=*<C7>>7*GGGCCGF>EGEGFC4<GGGGGGCDE4,C8GFCGF<FE<EAFEEF=GGFF7@FGGFBFECFGGCFGGECEFB,EGF<FFBCF?C@,FCCEEEAGGFGFF@FF8F@CGFCCC,9C@EEF>GGGFFCF@7EEFGGEEEFGFC,DGGGGFDGGGGDGGFFCCCCCC
@SN 40
TGGGGAATATTGCACAATGGGCGCAAGCCTGATGCAGCGACGCCGCGTGCGGGATGACGGCCTTCGGGTTGTAAACCGCTTTTGATCGGGAGCAAGCCCTCGGGTGAGTGTACCTTTCGAATAAGCACCGGCTAACTACGTGCCAGCAGCCGCGGTAATACGTAGGGTGCAAGCGTTATCCGGAATTATTGGGCGTAAAGGGCTCGTAGGCGGTTCGTCGCGTCCGGTGTGAAAGTCCTTCGCTTAACGGTGGATCTGCGCCGGGTACGGGCGGGCTGGAGTTCGGTAGGGGAGACTGGAATTCCCGGTGTAACGGTGGAATGTGTAGATATCGGGAAGAACACCAATGGCGAAGGCAGGTCTCTGGGCCGTTACTGACGCTGAGGAGCGAAAGCGTGGGGAGCGAACAGGATTAGATACCCT
+
FGGCCGGGGEGGGGGFGGGCFGGCGGGGGEGGGGGGGFFGEEEGCFGGEGGGGGGGGGGE7FFGGGGGGGDGGGGGGGGGGGGGGGGFEFGGGG8=FECFGC7FAECF,EACFCFFGGGGGGGGGGGGFCCCEECG9<FDCC3C8<5FCFFGE<GGD<FFEGF9::F@CFFE:8:<8C;FFDGEGFEECFG:;CEE:<::C75/9::E:>:DGGCEGC5CC<>EEGFFGGF<ACGGGG@EGGGGEFDFEEC@D<<CC<9DEEFEEGFGGD9F@38D8GE5@++GFGGGFEBF<AEGGECDDGEDGDGGGGC7AFGGGGDFFGGGFF;C>:>,GGGFAFGGGFFGGFCGGGGGGGF8DFCGGGGGFF:GGGFGFE7FGGGFGDGFFFCFFAFGGEFDGGGGGGGGFFGFFGGGGGGGGFBCCCC
@SN 41
TGGGGAATATTGCACAATGGGCGCAAGCCTGATGCAGCGACGCCGCGTGCGGGATGACGGCCTTCGGGTTGTAAACCGCTTTTGACTGGGAGCAAGCCCTTCGGGGTGAGTGTACCTTTCGAATAAGCACCGGCTAACTACGTGCCAGCAGCCGCGGTAATACGTAGGGTGCAAGCGTTATCCGGAATTATTGGGCGTAAAGGGCTCGTAGGCGGTTCGTCGCGTCCGGTGTGAAAGTCCAGCGCTTAACGGTGGATCTGCGCCGGGTACGGGCGGACTGGAGTGCGGTAGGGGAGACTGGAATTCCCGGTGTAACGGTGGAATGTGTAGATATCGGGAAGAACACCAATGGCGAAGGCAGGTCTCTGGGCCGTTACTGACGCTGAGGAGCGAAAGCGTGGGGAGCGAACAGGATTAGATACCCT
+
FEE@G7FFEFGGFGGGGGGG8FEFGGGDFGGGGGGGGG7FEGGGGGGGG,FCGGGGGGGGCCFGGGGEFGGGGGGGGGGGGGGGGGCEEGGGEGGGFCFGGG<CB38@CFGCFAAC,@FGG?@FGCFG9FG@?EDC85;DFEAFGGFGFFFEGCCE@4<F=BFGGGGF?<FFGFFGG9E5CGGEGD9FFFFGFGFDE:6EFFE=8*<:>GEC<GEE8>?>1;:FE=GGFFGCGGFF<DGG?#7GF<GGFFGG?FGF@DGGEF:<ECEGGE@F?58EFED(FDGGGCGGFDFFGGGGGGFEFCF4>=F:EGGFEEFEGFGGGCGGGFF9GECCEFF8GGGFE7GGGFF,:FCEGGGGGGFFFGGCGFCC8+7@FEAGGFGGGGGEGGFFCGGGGGDGF@9GDF8DGGGGGGGGFGGGFGGGCCCC@
@SN 42
TGGGGAATATTGGGCAATGGGCGCAAGCCTGACCCAGCAACGCCGCGTGAAGGAAGAAGGCTTTCGGGTTGTAAACTTCTTTTAAGAGGGAAGAGCAGGAGACTGTACCTCTAGAATAAGCCACGGCTAACTACGTGCCAGCAGCCGCGGTAATACGTAGGGAGCAAGCGTTGTCCGGATTTACTGGGTGTAAAGGGAGCGCAGGCGGTGCGGCAAGTCTGATGTGAAAGCCCGGGGCTCAACCCCGGTACTGCATTGGAAACTGTCGTACTAGAGTGTCGGAGGGGTAAGTGGAATTCCTAGTGTAGCGGTGAAATGCGTAGATATTAGGAGGAACACCAGTAGCGAAGGCGGCTTACTGGACGGTAACTGACGTTGAGGCTCGAAAGCGTGGGGAGCAAACAGGATTAGATACCCT
+
GGGGGFGGFCGGGGGGGGFGFGGGGGGGGGGGGGGGGEGGGGDGGGGGGFGGEFFGGGGGGFGGGGGGGGGGGGFGGGFGGGGGDF?FGGGGG8FGGGGGDGGGGGGGGFGGGGFCFGGGGGGGCCGGGGGGGFGFGGGGGGGGGGGEEGGGG1GGGFCDFGGGGGGFFECGGGGGGGEGCFGGGGGGFGGDF9C9<:FFFGGGGGGGEF:FFGEGGGGGFGCF<GGGDGGGECGGGGFFCGEC=GFGFCEFGGFGGGGGFFF?E:FGGGGEFFDGGGGEEGCGGGGGFAFEGGGGGGGGGGGGGGGFCDGGGFFGGGGGGGGFGFGGGGGGGFCGGGGGGGGFGGGGGGGGGGGGGGGGGGGGGDGGGGGFFEGGGFEGGFEGGFDGGGGFGGGGGGGFGFGFGGEFFGGGGC@8@@
@SN 43
TGAGGAATATTGGTCAATGGACGAGAGTCTGAACCAGCCAAGTAGCGTGCAGGATGACGGCCCTATGGGTTGTAAACTGCTTTTATAGGGGGATAAAGTGTGCCACGTGTGGCATATTGCAGGTACCCTATGAATAAGGACCGGCTAATTCCGTGCCAGCAGCCGCGGTAATACGGAAGGTCCAGGCGTTATCCGGATTTATTGGGTTTAAAGGGAGCGTAGGCCGTTTGGTAAGCGTGTTGTGAAATGTCGGGGCTCAACCTGGGCATTGCAGCGCGAACTGCCAGACTTGAGTGCGCAGGAAGTAGGCGGAATTCGTCGTGTAGCGGTGAAATGCTTAGATATGACGAAGAACTCCGGTTGCGAAGGCAGCCTGCTGTAGCGCAACTGACGCTGAAGCTCGAAAGCGTGGGTGTCGAACAGGATTAGATACCCT
+
GGGGGEGGGGGGGGGGGGGGGGGGGGGGGGGGGGGGGGGGGGGGGGGGGGGGGGGGGGGGGGGGGGGGGGGGGGGGGGGGGGGGGGGGGGGGGD,E9EFEGGGGGGGGGGGGG?CFGGGGGGGFEFFEEFGGFGGGGGGGGGGGGGGGGGFGG4GGG?2GGFGFGGGGGGGGFGGGDGEEFGFE@BFGGGGGGGGFFFCCGGGFGGGGFFECBGG:GGGGDEEEEEGGFGGGGGGCGGEGFFGFFFEFE:FGGGFA:FCCGGGGGGGGGGGGEGG>FFDGFEG,AE==<CFF>>GGGGGF<9E@GGEGGGGEGGGGFDGGGGGEGGGGGGGGGGGGGGFEAF?FFGFFAGGGGGGGGGGGGGEGGGGGGGGGFFGGGGGGGGGGGCGGGGGGGGGGGGGGGFGGGGGGGGGGGGGGGGEGGGGGGEGCGGGCCCCC
@SN 44
TGGGGAATATTGCACAATGGGCGCAAGCCTGATGCAGCGACGCCGCGTGCGGGATGACGGCCTTCGGGTTGTAAACCGCTTTTGATCGGGAGCAAGCCTTCGGGTGAGTGTACCTTTCGAATAAGCACCGGCTAACTACGTGCCAGCAGCCGCGGTAATACGGAGGGTGCAAGCGTTAATCGGAATTACTGGGCGTAAAGCGCACGCAGGCGGTTTGTTAAGTCAGATGTGAAATCCCCGGGCTCAACCTGGGAACTGCATCTGATACTGGCAAGCTTGAGTCTCGTAGAGGGGGGTAGAATTCCAGGTGTAGCGGTGAAATGCGTAGAGATCTGGAGGAATACCGGTGGCGAAGGCGGCCCCCTGGACGAAGACTGACGCTCAGGTGCGAAAGCGTGGGGAGCAAACAGGATTAGATACCCT
+
FGGGGFGGGFGGGGGGGGGGGGGGGGGGGGGGGGGGGGGGGGGGGGGGGGGGGGGGGGGGGGGGGGGGGGGGFCGGFEGGDGGGGGFGGGGGD7DFFGGGGGGG@EGF@CFGFGGGGGGGGGGGGGGFGGGGGGFGFGGG@>GGGG@GGGGGGGG<BFFFCFEFFGGGGGGDFDG>;CF?CGGGGGGGFGFGGCCCFEFGCEGEC=:CGGE8GGGGGGFGFGG4ACGGGGGGGGGGGGFCGGGGGFGGGFFCFFFEGFFEEGF;GGGGGGGFFGGGFGFGFC=DGGFFGDGGGGGFEGF?GGGGGGGDFGGGFGGEGEFB:GGGEGCF9FCGGDDCGFFGGGGGGGGGGGGGGGDGGGGGFFAGGFFGFGGFFECGGGEFAGGGGGFCGGFGGGGGGGFDGGGGGGFGFGGFGGGGGGCCCCC
@SN 63137
TGAGGAATATTGGTCAATGGGCGCAGGCCTGAACCAGCCAAGTAGCGTGAAGGATGACTGCCCTATGGGTTGTAAACTTCTTTTATAAAGGAATAAAGTCGGGTATGTATACCCGTTTGCATGTACTTTATGAATAAGGATCGGCTAACTCCGTGCCAGCAGCCGCGGTAATACTGAGGATCCGAGCGTTATCCGGATTTATTGGGTTTAAAGGGAGCGTAGATGGACAGTTCAGTCAGTTGTGAAAGTTTGGGGCTCAACCGTAAAATTGCAGTTGATACTGGCTGTCTGGAGTACAGTCAAGGTGGGAGGAATTCGTGGTGTAGCTGTGAAATGCTGAGATATCACGAAGAACTCCGATTGCGAGGGCAGCTCACTGGACTGCAACTGACACTGATGCTCGAAAGGGTGGGTATCAAACAGGATTAGATACCCT
+
<@CF8EC@FFDG?FGGFF@EGCEFGGEFGFDGGGGEGGFEFGGCFC:@F7FFFGCFGGFFGGGGGGGFFGEGEGCFFFG9FECFF?CEFDEFFGFGGFFFFGC4CFCFAFFGDGEG8,CF9<EFDFFGGGGGG9FFCG9FGGCFGFGGDAF,=D++F<,BDDGGG8>73F?@CA#**5@@F2:F;7571F:FC;)C<CCF39<CBCF<2B,CEFD;599@BF#4<@<3>@C9#CC8?GED@<CCB<,@<FFC#F6B:B?C=GFEEEC,%A>CF:,F,13@?,FA4,95,,,,9F;A9E99,,=4,,C,<,E<C4=+?C46E<,,44,,F<E<9F,C@9,,FGF8FDF@DDEC8B78-,F>FGFCA@,,C,FC,9CEC6<ACC,C,@FC6666;,F89DC<9,F;CD6;FC<FC,@@,9C=;CGGGGGFGFF@CB-C
@SN 46
TGGGGAATATTGCACAATGGGCGCAAGCCTGATGCAGCGACGCCGCGTGCGGGATGACGGCCTTCGGGTTGTAAACCGCTTTTGATCGGGAGCAAGCCTTCGGGGGAGTTTACCTTTCGAATAAGCACCGGCTAACTACGTGCCAGCAGCAGCGGTAATACGGAGGGTGCAAGCGTTAATCGGAATTACTGGGCGTAAAGCGCACGCAGGCGGTTTGTTAAGTCAGATGTGAAATCCCCGGGCTCAACCTGGGAACTGCATCTGATACTGGCAAGCTTGAGTCTCGTAGAGGGGGGTAGAATTCCAGGTGTAGCGGTGAAATGCGTAGAGATCTGGAGGAATACCGGTGGCGAAGGCGGCCCCCTGGACGAAGACTGACGCTCAGGTGCGAAAGCGTGGGGAGCAAACAGGATTAGATACCCT
+
EGDFCCEGGGGGGGGGGGGGFEEGGBCFGGFGFGGFGGCF:FGGG>GGGGGG:CEFGCGGGGGGFFGGGDFFGGGGFEC7=FCDGDGC@FG+=FF8<DFFGGGD+*3>8,3;F@<F?CC:CA>A<>::::F@@+<<9?FE<FCF@FFGFC++<*7B<CFCC8*;C@8<CGG<GF(GGC>;9;0*;5F<CFGCCCFCCC>7@55FC%9FF=*1<=:CE<?E>EC9CEC;CA3:C7EGFFC:>/GDDC6ECE9F,72:CF69@@<FGGC=GFF:GGF?DF>GF@DF<9FDGGEGGGGEAF9CFEFD<EGGGGGCC49F9GGDEGCFFCGFGEGFDGF?,FFF=7CGCFFCGGFFC@7GEF+BCB,,7::<F<9AC;7GFFFDFF@FFDFCGFFEEFF@<7FFECGGGFFAGGGGGGGGFFCCCCC
@SN 69191
TGGGGAATCTTGCGCAATGGGGGGAACCCTAACGCAGCGACGCCGCGTGCGGGACGGAGGCCTTCGGGTCGTAAACCGCTTTCAGCAGGGAAGAGTCAAGACTGTACCTGCAGAAGAAGCCCCGGCTAACTACGTGCCAGCAGCCGCGGTAATACGTAGGGGGCGAGCGTTATCCGGATTCATTGGGCGTAAAGCGCGCGTAGGCGGCCCGGCAGGCCGGGGGTCGAAGCGGGGGGCTCAACCCCCCGAAGCCCCCGGAACCTCCGCGGCTTGGGTCCGGTAGGGGAGGGTGGAACACCCGGTGTAGCGGTGGAATGCGCAGATATCGGGTGGAACACCGGTGGCGAAGGCGGCCCTCTGGGCCGAGACCGACGCTGAGGCGCGAAAGCTGGGGGAGCGAACAGGATTAGATACCCT
+
GGGGGGGGGGGGGGG@FGGGGGGEFGGFFGFGGGGGGGGFGGGGGGDCEGCCGGGGGGGGGGGGGGGGGGGGGGGGGGGGGGGGGGGFFGGGGGGGG9FGGGGGGGGGGCFGGGFGGFGGGGGDCEG9ECFCGGGFGGGGGGGG>GGGGGGGGCEGCCGGGECGGGGGG=GGGGGG6CEGFFDGGGGGGGGG>GGGGGGGEEGEEEEEGGGGGEGGE5GGGEC8?E8FGGGEEGGGGCCECCGGEEDG;:EC=FGGDFCCCFCFDGGGGFFFFEGGGGGGDFDGGGFGGGGFFFC7@EF@FDFGGGGGGFFGFGGGEEGGGGGGF@GGGGGFEBCGFECGGGGGFGGGGEGFC@@GGGDGGGGGFCFEGGGGGGFGFCGDEF7GFE?GGGGGGGGFFGGFCGGGFFAGGGGFCCCCC
@SN 48
TGGGGAATATTGCACAATGGGGGGAACCCTGATGCAGCGACGCCGCGTGGAGGAAGAAGGTCTTCGGATTGTAAACTCCTGTTGTTGAGGAAGATAATGACGGTACTCAACAAGGAAGTGACGGCTAACTACGTGCCAGCAGCCGCGGTAAAACGTAGGTCACAAGCGTTGTCCGGAATTACTGGGTTTAAAGGGAGCGCAGGTGGGACGACAAGTTGGACGTGAAATCTATGGGCTCAACCCATAAACTGCTTTCAAAACTGTTTTTCTTGAGTAGTGCAGAGGTAGGCGGAATTCCCGGTGTAGCGGTGGAATTCGTAGATATCGGGAGGAACACCAGTGGCGAAGGCGGCCTACTGGGCACCAACTGACGCTGAGGCTCGAAAGTGTGGGTAGCAAACAGGATTAGATACCCT
+
@F<CFFGGG@CF,C@@FDE@<@EGGEGGGGEFGAFGGGGF:FEEGGG:F+:DFGGG<FE9FCCDC<EGG+38<<FFFGF,@DB:@D8FFGDFGGGGGFGGGE7*18?FE>FFF,:CFB<<F;<<*=CFF<CECGGF:FGFEFCBFE:5EG>:EFEFEG>,<CCFE8>FFC/2<C8CCC><EFCFCC</@CFCFC84E8>F:>>#8C5>*9GGF?>@9<DC%8E=@:C?9<:E98FFD@@:,2?F@CFFBF),<CC@3DFGAA:=<CA/E6@:ECGC9,BCFFGC0CECFEC,<B6+7:C4DF@ECEC<<<<<=4:,7DB;C>@+EEFEECFAFCC@C@F::CGF<:GCGDFEGGFE,,E,<C-C,F<>EGF@<<@<EC8;@:FC,<C@BCF,FEGFDGGF<F<@F<CGFDCCCB,C
@SN 49
TGGGGAATATTGCACAATGGGCGCAAGCCTGATGCAGCCATGCCGCGTGTATGAAGAAGGCCTTCGGGTTGTAAAGTACTTTCAGCGGGGAGGAAGGGAGTAAAGTTAATACCTTTGCGCATTGACGTTACCCGCAGAAGAAGCACCGGCTAACTACGTGCCAGCAGCCGCGGTAATACGTAGGTTGCGAGCGTTGTCCGGATTTACTGGGTGTAAAGGGCGTGTAGGCGGAGATGCAAGTTGGGAGTGAAATCCATGGGCTCAACCCATGAACTGCTTCCAAAACTGTATCCCTTGAGTATCGGAGAGGCAAGCGGAATTCCTAGTGTAGCGGTGAAATGCGTAGATATTAGGAGGAACACCAGTGGCGAAGGCGGCTTGCTGGACTACAACTGACGCTGAGGCGCGAAAGCGTGGGGAGCAAACAGGATTAGATACCCT
+
GAFGGGGGDGGGGGGGEGGGFGGGGGGFGGGGFFEGGGGGGGGGGGGGGGGGGGGGGGGGGAFGGGGGG7FGFGGGGFGGDFFFGCGGGGGEGGG8E:EFFB?F?DEFGGGCEFFEF9+6+3C<FGGGGGDGG:FECFGGGCFGGGGGGGGGGGGGGGFC=FFDGGGGGGGGGGGFFGGG@GGGG9FG:FEGGGGGGGGGGGGGGF@FGGGCGFFFCC9E>E1C;CGCFCG88CFFCDCGGFCDDEGGGGGGGGGCGFGGGGGFGGGEGFGGGFGFFBCCC@A<FFFF=C=+FB>A:,C+@+7GE<F;FC4+GGGGGFFDGGGE?F@FCFCDGGGGFEDGGGGGGGF6E?,GGGGGGGFGGGFGGGGGGGGGFCCF@AF8FGGGFCC-6EGDF:GGFCGGGGGGGGGGGGGFEFGGGGFGFGGGGGGGGGGGGGGGCCCCC
@SN 50
TGGGGAATATTGCACAATGGGCGCAAGCCTGATGCAGCGACGCCGCGTGCGGGATGACGGCCTTCGGGTTGTAAACCGCTTTTGACAGGGAGCAAGCCCTTCGGGGTGAGTGTACCTTTCGAATAAGCACCGTCTAACTACGTGCCAGCAGCCGCGGTAATACGTAGGGTGCAAGCGTTATCCGGAATTATTGGGCGTAAAGGGCGCGTAGGCGGTTCGTTGCGTCCGGTGTGAAAGTCCATCGCTTAACGGTGGATCCGCGCCGGGTACGGGCGGGCTTGAGTGCGGTAGGGGAGACTGGAATTCCCGGTGTAACGGTGGAATGTGTAGATATCGGGAAGAACACCAATGGCGAAGGCAGGTCTCTGGGCCGTTACTGACGCTGAGGAGCGAAAGCGTGGGGAGCGAACAGGATTAGATACCCT
+
GGFC@CC<FFGGGGGAFFGGFGEGGGGGGGGGGGFGGGEBFGGGGGGGGGGDGD=FF<FG@@BEFGGDGGCFEFGFFGGEEGGFCD,C@GGGCGGG=<3<,>FB@+>>F<=9FFFGGFGGG7>FCFFCBCFC3>D*@?CC?C88@FFGGC,=,<*:C<*1,7,=,?*<<<F7,8,4*<2?F>:A/908CEC;9/28?FFEFE;;-#(C?;AEGE::*;E<#::>8:5CGGFFDFCFFFF<AFDGFFFC0C:=9EFFC/7;@EDCGGGGFFCEGDGFF;<3,GGEGF@CEGGGGGEGFDGGEFGGGFGGF?CGF@,CFF5F,<EFE,GGGGGFFCGFFGGFGGGGGGGFGGGGGGGGGFFCGGGGGGGGGGGGGCEGGGGGGGGGGGEFB@GFGGGGGEGGFEFEGGF9GGGGFF9GGGGCCCCCC
@SN 92448
TGGGGAATATTGCACAATGGGGGGAACCCTGATGCAGCGACGCCGCGTGGAGGAAGAAGGTCTTCGGATTGTAAACTCCTGTTGTTGAGGAAGATAATGACGGTACTCAACAAGGAAGTGACGGCTAACTACGTGCCAGCAGCCGCGGTAAAACGTAGGTCACAAGCGTTGTCCGGAATTACTGGGTGTAAAGGGAGCGCAGGCGGGAAGACAAGTTGGAAGTGAAATCTATGGGCTCAACCCATAAACTGCTTTCAAAACTGTTTTTCTTGAGTAGTGCAGAGGTAGGCGGAATTCCCGGTGTAGCGGTGGAATGCGTAGATATCGGGAGGAACACCAGTGGCGAAGGCGGCCTACTGGGCACCAACTGACGCTGAGGCTCGAAAGTGTGGGTAGCAAACAGGATTAGATACCCT
+
GGG?EECFGGGGGGGGFFG8FGGGGGGGGGGGGGGGGGDGGGGGGGGGGGGGECFFFFGFGGGGGGD7CEGFGFGGGGGDGGGGGDGFFGGGGGGFGGGGGEEFGEFFGGGGGGGGGGGGGGGC7FCFGGGGGGGGGGC7CFFFGGEGGDGFGGGGGGGCEGGGGGGGC>CGGGGGCGFFFGFGGGGGFFGGGGGGGEGGCEGGGGDGGFDCFCFFEFFFFGGFGFGGGGFFGGGFFFGFFGGGGGEGGGGGGGGGGGGGFDFFFFFGGF9GGGFGGG>GFGGFEDGGGGGGFE48EECGGGGGGGGGGGFFCEGGGGEF9C@FDGGGGFGGGFFFGGGGGGGGGGGGGGGCGFFFE@CGFFGGGGGDGGGGGGGGGGFCGGGGGGGGGGGFGGGGFFFGGGGFF9GGGEGCCCCC
@SN 52
TGGGGAATATTGCACAATGGGCGCAAGCCTGATGCAGCGACGCCGCGTGCGGGATGACGGCCTTCGGGTTGTAAACCGCTTTTGATCGGGAGCAAGCCTTCGGGTGAGTGTACCTTTCGAATAAGCACCGGCTAACTACGTGCCAGCAGCCGCGGTAATACGTAGGGTGCAAGCGTTATCCGGAATTATTGGGCGTAAAGGGCTCGTAGGCGGTTCGTCGCGTCCGGTGTGAAAGTCCATCGCTTAACGGTGGATCTGCGCCGGGTACGGGCGGGCTGGAGTGCGGTAGGGGAGCCTGGAATTCCCGGTGTAACGGTGGAATGTGTAGATATCGGGAAGAACACCAATGGCGAAGGCAGGTCTCTGGGCCGTTACTGACGCTGAGGAGCGAAAGCGTGGGGAGCGAACAGGATTAGATACCCT
+
CFFGGGGGEFEGGGGGGGGGGGGGGGGGGGGGGGGCFGGGGGGGGEGGGGGGGGGGBFGGGDGGGGGGGDDFGF<AFGGGGCFCGGGGGGGGCG88CFGFGGGGGGCF@<FFGGG9FGGBFGFGGGFGGGGGEFGGGGGGFGGGGFF,,8CGGGDGECGGCGC1=B@FGGGGGG0)CGGGCE>5+<?:E?CE@:8::EGGGGDGFGGGFGEGG:CEGGGGDFEE>EGEGGGGGGF7CGF><>EFDFGGGECFC>+ECFCEGDF>C9FFF@>CEGGFGGF>86+CCFD=FDFBB+,GFFEFGGFCGEGGGGF?<CF?:,F9FFEFE,FGGFFCFFC<E<,CGFGGGGDGGFCF9DGGGFGGFFGD>EGGEGFFGGGF7GEFFFFFF<B@:FF7GGGGGGGGGGEGGGFGEDFCGGFGGGCC8CB
@SN 53
TGGGGAATATTGCACAATGGGCGCAAGCCTGATGCAGCGACGCCGCGTGCGGGATGACGGCCTTCGGGTTGTAAACCGCTTTTGACTGGGAGCAAGCCCTTCGGGGTGAGTGTACCTTTCGAATAAGCACCGGCTAACTACGTGCCAGCAGCCGCGGTAATACGTAGGGTGCAAGCGTTATCCGGAATTATTGGGCGTAAAGGGCTCGTAGGCGGTTCGTCGCGTCCGGTGTGAAAGTCCATCGCTTAACGGTGGATCCGCGCCGGGTACGGGCGGGCTTGAGTGCGGTAGGGGAGGCTGGAATTCCCGGTGTAACGGTGGAATGTGTAGATATCGGGAAGAACACCAATGGCGAAGGCAGGTCTCTGGGCCGTCACTGACGCTGAGGAGCGAAAGCGTGGGGAGCGAACAGGAGTAGATACCCT
+
FCFGGEEGGGGGGGGGGGGFGGGGGGGGGGGGGGGGGGGGGGGGGGGGGGCFGGGGFGGGGGGGGGGGFGGGGGGGGGGGGGGGGGDFGGGEEGGGFGGG@FGGGGEFCFFGFCFG9FGGDGFGGGGGGGEGEGGG,FFGGGFGGGGGGGGGGGGG5FGGC=GG<@GGGCEDGG>FDCGEFGGGEACCEFCGFCFG1GGGGGGGGGGEG8EEFGEECECECGGGGDECEGGGGGGGFFDFFG75GEG=CGGGEF?ACECCCCCEGGG+FCGFGGGFDECDFGCB@>ED38GGGGED,,GF<EFCGGF=EEGGGGGGGGGGGGGGGGGGGFGGFEGGFFGGGGGGGFC,@7GGGGGGFEGGFFA?GGGGGEC7GGGGGGFBGGGGGGGFEFGGGGGGGGGGFGGGGGGFGFFFFC,DGGFGCCCB8
@SN 54
TGGGGAATATTGCACAATGGGCGCAAGCCTGATGCAGCGACGCCGCGTGCGGGATGACGGCCTTCGGGTTGTAAACCGCTTTTGACTGGGAGCAAGCCCTTCGGGGTGAGTGTACCTTTCGAATAAGCACCGGCTAACTACGTGCCAGCAGCCGCGGTAATACGTAGGGTGCAAGCGTTATCCGGAATTATTGGGCGTAAAGGGCTCGTAGGCGGTTCGTCGCGTCCGGTGTGAAAGTCCATCGCTTAACGGTGGATCCGCGCCGGGTACGGGCGGGCTTGAGTGCGGTAGGGGAGCCTGGAATTCCCGGTGTAACGGTGGAATGTGTAGATATCGGGAAGAACACCAATGGCGAAGGCAGGTCTCTGGGCCGTTACTGACGCTGAGGAGCGAAAGCGTGGGGAGCGAACAGGATTAGATACCCT
+
GGGGGGGGGGGGGGGGGGGFFGGGGGDGGGGGGGGGGGGGGGGGGGGGCGGGGGGGGGGGFGEGGGGGGGGGGGGGGGGGGGGGGGCGGGGGGGFFGF@FDGFDGGCBFGCEGGGE9FGGGGGGGGFCAFGGGGGG?E@FCFCCFGGGGGGGCFGGGAFF9FF?CFGGGCFDGGGGGEGGGGGGGGGGDFCGGGGGGFFFEGGE:CFCCEFCEGG8E?EGGGGGGGGEECGCFGGGGGGGG@CFFFEC@CFC:FEGECGFCCEEGGECCCGGGGFF:<EFGDGDGEGGGGEGEFE<,GGGDFEDGGGGGGGEGGFDGGGGFGGGGGGGFFGGGGGGFCGDAF8GGFCGGGGGGGGCEGDGGGGGGGGGGGGGGFFGGGGGGGGGGGGFCEEGGGGGGGGGGGGGGGGFGGGGGGGGGGGGCCCCC
@SN 55
TGGGGAATATTGCACAATGGGCGCAAGCCTGATGCAGCGACGCCGCGTGCGGGATGACGGCCTTCGGGTTGTAAACCGCTTTTTACTGGGAGCAAGCCCTTCGGGGTGAGTATACCTTTCGAATAAGCACCGGCTAACTACGTGCCAGCAGCCTCGGTAATACGTAGGGTGCAAGCGTTATCCGGAATTATTGGGCGTAAAGGGCTCGTAGGCGGTTCGTCGCGTCCGGTGTGAAAGTCCATCGCTTAACGGTGGATGCGCTCCGGGTACGGGCGGGCTTGAGTGCGGTAGGGGAGGCTGGAATTCCCGGTGTAACGGTGGAATGTGTAGATATCGGGAAGAACACCAATGGCGAAGGCAGGTCTCTGGGCCGTCACTGACGCTGAGGAGCGAAAGCGTGGGGAGCGAACAGGATTAGATACCCT
+
EFCFD:BFC9FDGGGEFFEFFCGGGEEGFCCFFFGG9@CCGGGGGGGFGGGCEF7CEF>:FFGGGGG>FF7=BFCGGED++DD,EFEE8AD+@BFDF+DDDGD+>FGGF?F,33FBACGD+3>AFGADCCECCFGCFGDB@F@F*FF9CE,C3#8ECFCGG,??7?<<21*<C'8CAC*7;@FEG,>F?DGEEEECFE<8@7C><CD?;/E5:GEG?EC:858:C4*:80C%>FGF47C@03EFF:F<<:GCDF>61*8:>*:DF>:<57EF7EGGF=,D,>EFGC@GGGEGGGGGGFC58,4=GGDGFEE:=@8GGGFCFF8C4,9GGGF:GFDDGFGFFEFGFDFCGGGEDGGGGGDGFGGCGGGGGGGGGGFCDGGEGGGGGGGFBBGGFC7EFFF7DF<FGGFEDDGAF<9GGDGFCCCCC
@SN 65828
TGGGGAATCTTGCGCAATGGGGGGAACCCTGACGCAGCGACGCCGCGTGCGGGACGGAGGCCTTCGGGTCGTAAACCGCTTTCAGCAGGGAAGAGTCAAGACTGTACCTGCAGAAGAAGCCCCGGCTAACTACGTGCCAGCAACCGCGGTAATACGTAGGGGGCGAGCGTTATCCGGATTCATTGGGCGTAAAGCGCGCGTAGGCGGCCCGGCAGGCAGGGGGTCGAAGCGGGGGGCTCAACCCCCCGAAGCCCCCGGAACCTCCGCGGCTTGGGTCCGGTAGGGGAGGGTGGAAAAGCCGGTGTAGCGGTGGAATGCGCAGATAGCAGGTGGAACACCGGTGGCGAAGGCGGCCATCTGGGCCGAGACTGACGCTGAGGCGCGAAAGCTGGGGGAGCGAACAGGATTAGATACCCT
+
CCC@:FB@GDFEGGGGGFF,C7FE@FGFGFGG8FGGEFFFGGGGG:FC7FCCCEGEDEEFFGGGGGGDGGGEGGG<BCECF@C:<2:F@EFGEGFE:FECGGFFCFG9<CD8FFFGGCGGGGGGEGC+<CAFFGF68CGG5C,;:EGEGC58,A7C90;8>E*8E8:C>/85+3<*:**2<<ECGD>GC?8>CC98:5C08CEGF5?8<GDGGG>)?#2CFEC)ACE5E>CEEEECE,*C<CECDC><:<:CGGGGD>:=<DFCECFGC<>D@+>2=:CDEGGFCB37FGEACC8+4+4+EE,ECECC<FC,<=CC+CFFFE,DB,E8=?C<<,CC:7EGECBBC@B@@+FE<E:,CF:@B,6C<CFF@,:FF@<<@8+>F7BBF<EEGGEFE@<:FCEFC9EEEFAGGGGF<<<<@
@SN 57
TGGGGAATTTTGGACAATGGGGGCAACCCTGATCCAGCCATGCCGCGTGCAGGATGAAGGCCTTCGGGTTGTAAACTGCTTTTGTCAGGGACGAAAAGGACCGTGTTAATACCATGGTCTGCTGACGGTACCTGAAGAATAAGCACCGGCTAACTACGTGCCAGCAGCCGCGGTAATACGTAGGGTGCAAGCGTTAATCGGAATTACTGGGCGTAAAGCGTGCGCAGGCGGTTCTGTAAGACAGATGTGAAATCCCCGGGCTCAACCTGGGAATTGCATTTGTGACTGCAGGACTAGAGTTCATCAGAGGGGGGTGGAATTCCAAGTGTAGCAGTGAAATGCGTAGATATTTGGAAGAACACCAATGGCGAAGGCAGCCCCCTGGGATGCGACTGACGCTCATGCACGAAAGCGTGGGGAGCAAACAGGATTAGATACCCT
+
GGGGGGGFGGGGGGGGGGGGFEGGGGGGGGGGGGGGGGGGGGGGGGGGGGGGGGGGGGCFGGGFGGGGFEGGGFGFGGGGGFGGGGGGGGGGGGGGGGGGGFGGGGGGAFGGGGGGGGGGGGGGGGGGGGFGFFGGGGGGGGCGGGGGGGGGGGGGGGGGGFFGFGFGG>GGGGGGGFGGGGGGGF8GGGGGGGGGGGGG=DGGGGFGGGGGGGGGGGGGEGGGGGGGGGGGGEGFEF<GFFFGG<GGGGGGGGGGGGGGGGGFGGGGGFGFCGGBFFGDFGEFFGFFA?ECDC,9EBBAFGGFGF?7FCEGFEFCCBDFGGFE9GGGGGGGGFFCCGGCGGGF9EFGFF<GFGGGGGGGGGGGGGGGGGGGGGCEGGGGFGGGGGEFGDGGGGGEFEGGGGGGFEGGGGGGGGGFFFGFGGGGGGGGGFGGGGGFCCCC@
@SN 82235
TGAGGAATATTGGTCAATGGGCGCAGGCCTGAACCTGCCAAGTAGCGTGAAGGATGACTGCCCTATGGGTTGTAAACTTCTTTTATAAAGGAATAAAGTCGGGTATGCATACCCGTTGGCATGTACTTTATGAATAAGGATCGGCTAACTCCGTGCCAGCAGCCGCGGTAATACGGAGGATCCGAGCGTTATCCGGATTTATTGGGTTGAAAGGGAGCGTAGATGGATGTTTAAGTCAGTTGTGAAAGTTTGCGGCTCAACCGTAAAATTGCAGTTGATACTGGATATCTTGAGTGCAGTTGAGGCAGGCGGAATTCGTGGTGTAGCGGTGAAGTGCTTAGATATCACGAAGAACTCCGATTGCGAAGGCAGCCTGCTAAGCTGCAACTGACATTGAGGCTCGAAAGTGTGGGTCTCAAACAGGATTAGATACCCT
+
@CFGGGGGGGGGFGGGDCE@FGGGGGEDGGGGGGF<FG<FGGEGGFGGGGGGGGGGGGGGEF8FCGCEGGGG7FEED<EGC9FGCDGGGAFGGGGGDDEFGGGGGGGGG,CF8EFCF+,BE<FFGFAEGGDGGGGGGGGGED:@++BDF,EFGGFEGGG@GGGGCGGGGGGGFGGGECFFEFFGGGGFGGCFGG2:7BC@FFCGGGGG#GFCFFGFEFECEFCFCCCEGGGGGGGGFGGGGFGF/FGCEFFFDDF=CCGGGGGGGEGGFGGGGGGFBFGGGGEE:C,,A,@EA8F,DGGGEDGFFDCC7EFCFGGGDGDGGGGGGGGFEC6,@F98CE?AGFGGGGF@FGCF@CEGGGF7FFB,DGFDGGFFC<9E<E<,GGGGFFFFFGDFEFGGECEFGEGFGGGGGGGGFC,AGGGFCGGFAGFFE<CA@,8C
@SN 59
TGAGGAATATTGGTCAATGGACGAGAGTCTGAACCAGCCAAGTAGCGTGAAGGATGAAGGTCCTACGGATTGTAAACTTCTTTTATAAGGGAATGAAACCTCCCACGTGTGGGAGCTTGTATGTACCTTATGAATAAGCATCGGCTAACTCCGTGCCAGCAGCCGCGGTAATACGGAGGATGCGGTCGTTATCCGGATTTATTGGGTTTAAAGGGAGCGCAGACGGGTCGTTAAGTCAGCTGTGAAAGTTTGGGGCTCAACCTTAAAATGGCAGTTGATACTGGCGTCCTTGAGTGCGGTTGAGGTGGGCGGAATTCGTGGTGTAGCGGTGAAATGCTTAGAGATCACGAAGAACTCCGATTGCGAAGGCAGCACACTAAGCCGTAACTGACGTTCATGCTCGAAAGTGTGGGTATCAAACAGGATTAGATACCCT
+
FDGGGCEFGCFGFFGGGGGFFGGGGGGFGFGGGGGGGCDFFFFFFDFEGGFFGEFGGFDFCCFFGGDCGEDEFECCEGGEFGG9FFGGCFGGGGGFGGGDGFFEGGGFGGGDE=@BF8FACDFE,CEFGCFGGFDFFGGGGGGCCFCGFGGDGEFD3F8FFGGCFGG>>CC9DFCFEG:5::CF#4:C-F@#<8?CDGFFE?9GFGFDFB?:>;E>/:B8(:8@CECF>=2?F@F<7FD:CC:7,FFCFG7CGG<'3,2<,=FFFFGGD0>GDDC/@CFGGFCEGFFB=,8ECFCF@,=:FA=48=@+CEE?D<:=B7B8FE:GE@:669<CCGGFFFB99AGGDC:,E,,FGGFB@<@FFB:BA,E@,GFAAGGGGFDDGCF<DF<GED<FEF@GGGEF8GGFDGFGGFC,DEGGGFGDFAFFAFA<E@GCCCCC
@SN 60
TGGGGAATATTGCACAATGGGCGCAAGCCTGATGCAGCGACGCCGCGTGCGGGATGACGGCCTTCGGGTTGTAAACCGCTTTTGACTGGGAGCAAGCCCTTCGGGGTGAGTGTACCTTTCGAATAAGCACCGGCTAACTACGTGCCAGCAGCCGCGGTAATACGTAGGGTGCAAGCGTTATCCGGAATTATTGGGCGTAAAGGGCTCGTAGGCGGTTCGTCGCGTCCGGTGTGAAAGTCCATCGCTTAACGGTGGATCCGCGCCGGGTACGGGCGGGCTTGAGTGCGGTAGGGGAGACTGGAATTCCCGGTGTAACGGTGGAATGTGTAGATATCGGGAAGAACACCAATGGCGAAGGCAGGTCTCTGGGCCGTCACTGACGCTGAGGAGCGAAAGCGTGGGGAGCGAACAGGATTAGATACCCT
+
FFFGEGEGFGGGGGGFCCCFF?EEGGG8CFGGFGGGG<@CCEGGGGGGGCBFDCGCEFFGEEEGGFEG?F@FGF<FGGGGGGEBFFFGGGF7CFBFCFFGGGGGGGEC<F<,FAFGGGGGGGCFFGG9:FGG>CFGGGGGGC<FF7F9<<BFF6>E7*18:0<C2?FFDGG>A:GG;C<C8FC>E8?GFEFCCFG8CE<?FGGGEG;CC9GECEG?CDGC::/>C7DB?:E;EDGFGF@FDC9FCF13<<GFFEE/5F>;@E#@EGG+FF:GF;B@=3FFC6FFC=GGFFFBCAFFEGFGFDGGGGF@EFEC+7FBF?FE?<GGGFFD@CGEFGECFFGGFF<7FGFCGGGGGFGFGGGGFGFCFEGCCGGEEFGGCGGFE<FFDFF@@6:CDBEECCFGDCFCGGGGFGEGGFCEAGGEA,CCA
@SN 61
TGGGGAATATTGCACAATGGGCGCAAGCCTGATGCAGCGACGCCGCGTGCGGGATGACGGCCTTCGGGTTGTAAACCGCTTTTGACTGGGAGCAAGCCCTTCGGGGTGAGTGTACCTTTCGAATAAGCACCGGCTAACTACGTGCCAGCAGCCGCGGTAATACGTAGGGTGCAAGCGTTATCCGGAATTATTGGGCGTAAAGGGCTCGTAGGCGGTTCGTCGCGTCCGGTGTGAAAGTCAATCGCTTAACGGTGGATCCGCGCCGGGTACGGGCGGGCTTGAGTGCGGTAGGGGAGACTGGAATCCCCGGTGTAACGGTGGAATGTGTAGATATCGGGAAGAACACCAATGGCGAAGGCAGGTCTCTGGGCCGTCACTGACGCTGAGGAGCGAAAGCGTGGGGAGCGAACAGGATTAGATACCCT
+
EFGFFF,EFGFGGGGFGGFGGGGGGGGGGGGGGGGGGG@FCFGGGGFGEGGGEDEEFFGGGGGGFGCG8+CFFGF,EFDGDGFF=F,53<C>CCGG7DF<,,BFE7++3<,8@FF9<CFF>@FFFF9FGGGC@ED*?FFGGB<AFGFC<8,=CFCGF7:<FFG<?>FGGCG<<FCF@;EECFG<C-CCFGC<9:CF>#C?:CAE?890#?CECCGGE8EDGEGC:CCCC=C.FEGCA>?#.)C:DGCFFFGD=F@CCECFG@:@FFF@=GGGGGGGFF@5?,>GF@D=7CFF9FEC,FGGEBB8+>GEGFFC:FACA9GFF9DGF9GFFEEF>GDFCFGGFFGGGCGGGGGGGFCDFGGEFGFEGGGGFEGGGGFGGGGGGGGGGGGGGGGGGGGFGGGGFGGGGGGGEGGGGGGGGGF@CCCCC
@SN 62
TGGGGAATATTGCACAATGGGCGCAAGCCTGATGCAGCGACGCCGCGTGAGGGATGGAGGCCTTCGGGTTGTAAACCTCTTTTATCGGGGAGCAAGCGAGAGTGGGTTTACCCGTTGAATAAGCACCGGCTAACTACGTGCCGGCAGCCGCGGTAATACGTAGGGTGCAAGCGTTATACGGAATTATTGGGCGTAAAGGGCTCGTAGGCGGGTAGTCGCGTCCGGGGTGAAAGGCCATCGCTTAACGGTGGATCCGCGCCGGGTACGGGCGGGCTTGAGTGCGGTAGGGGAGACTGGAATTCCCGGTGTAACGGTGGAATGTGTAGATATCGGGAAGAACACCAATGGCGAAGGCAGGTCTCTGGGCCGTTACTGACGCTGAGGAGCGAAAGCGTGGGGAGCGAACAGGATTAGATACCCT
+
FFGGGGGGGGGGGGGGGGGGGGGGGFCF,CEFFGGG9FECFGGCGGGGG:7ECBFE7EFG><FG@FEGGCGGGFGGG8EG9FDA,ABFFGCFCFG>DFB+8+BD+38=7FFDD@:3++@FFCFCFD,>CFG7DD99F><>:1*>FF7*3BC7C:@8CCCGBFGFC+=+?:C@+=;CF+::*2*;CC9+9+;>EGC82:,::2DC:;:86:E1C#:#<8CE:#>@E#8<=FCC?#=9F:<CFFFE7<;=/GF+*@C>;>>8B:F@?DGGGGGGF=GFE@7=<@7E-,+:FF?9,FFE9EB+:GCBFGE@BC,GGFDFFDEFFGGGGGGGGGGGFEF?EEF,FCFFCC7:7FGGFEF8CFGGGGGF@CEGFC9GGGGGGGGGGGEFB8,CGGGDGFFFFCCEEGGGGGGGGGFGGGGDCCBC@
@SN 63
TGGGGAATATTGCACAATGGGCGCAAGCCTGATGCAGCGACGCCGCGTGAGGGATGGAGGCCTTCGGGTTGTAAACCTCTTTTATCGGGGAGCAAGAGAGAGTGAGTTTACCCGTTGAATAAGCACCGGCTAACTACGTGCCAGCAGCCGCGGTAATAAGTAGGGTGCAAGCGTTATCCGGAATTATTGGGCGTAAAGGGCTCGTAGGCGGTTCGTCGCGTCCGGTGTGAAAGTCCATCGCTTAACGGTGGATCCGCGCCGGGTACGGGCGGGCTTGAGTGCGGTAGGGGAGACTGGAATTCCCGGTGTAACGGTGGAATGTGTAGATATCGGGAAGAACACCAATGGCGAAGGCAGGTCTCTGGGCCGTTACTGACGCTGAGGAGCGAAAGCGTGGGGAGCGAACAGGATTAGATACCCT
+
EFEFEDFFGGGGGGGGGGGGGGGGGG>DGGGGFFE<EFEFGGGCFGGGGEGGGGG@CGGG@7AF@FGGGEFFF@FFGGFGGDFGGGGGGDGGGGGC,BFFB@FFDFFGCF9FFGGG7+@@=BCFFF<CECFEGGGF-C4,2@$FFG;FD*CFE<BG9E0F813?F9GF=FF<FFFEGECG8C9EG<GEECCGGGGGEFGC#*D?;CCGFGE?:1:EEEDE:@>GGFGGG=FF>+=@CFCFFGEFC<:FCCCCFGE@>F8:<FEEF<?CE:D><9FGG@GGGCDCDFC?E,CBGF<GFEF:F@ECGGGFCF=FF9GEECFFECGCGFF==CC<FFGGGGGGGFFF7GGGGGGGGGFFGGGFFFEF@EDGGFEEGFECEGFCGGFC,@GGDFGGF7GFFGFGGGGGGGGGGFFGGFGFCCCCC
@SN 55686
TGGGGAATATTGCACAATGGGGGAAACCCTGATGCAGCGACGCCGCGTGGAGGAAGAAGGTCTTCGGATTGTAAACTCCTGTTGTTGAGGAAGATAATGACGGTACTCAACAAGGAAGTGACGGCTAACTACTTGCCAGCAGCCGCGGTAAAACGTAGGTCACAAGCGTTGTCCGGAAGTACTGGGTGTAAAGGGAGCGCAGGCGGGAGAACAAGTTGGAAGTGGAATCCAGGGGCTCAACCCATGAACTGCTTTCAAAACTGTTTGTCTTGAGTAGTGCAGAGGTAGGCGGAATTCCCGGTGTAGCGGTGGAATGCGTAGATATCGGGAGGAACACCAGTGGCGAAGGCGGCCTACTGGGCACCAACTGACGCTGAGGCTCGAAAGTGTGGGTAGCAAACAGGATTAGATACCCT
+
F8EEFDGGFGGGGGGGGFGFD7CGGGGGGGFGEGFFGGCF:FGDGGEGG@78BFAC,EDFCCGEGGGFE7FBGGGF,,BFGEFFG@FAFFEFGGAEF<BFDE7?BFD7BAFFG8F<AF<,CF7>F7FCB93D-+@FFGGGG<<FEB:FFC><FGGFFGGG/:FFEFG8,:5DEFEC94#<;F1ECCFF-<8;GGGEE?<:BEC*CFC,?;3AE*A#><C@9FGEGG12D@<#38FF@:CCC78=*FC0<GFE=>32:<BC;7BB)2#F@=<GFFDCAFF,GF<<C?++EEGFFEB77CFDFF:F7CGGCGE<DGGGEFBFFFB=:7F8C@@GF,FE@FGBC@EGGCEGGCCFEAF<GGGGGDB,CDGG@GDGEB8GFGC@GGFGGGFEEGFFGFGFGFFEFEGGGFGGGF8CCCCC
@SN 92316
TGGGGAATATTGCACAATGGGCGCAAGCCTGATGCAGCGACGCCGCGTGCGGGATGACGGCCTTCGGGTTGTAAACCGCTTTTGACTGGGAGCAAGCCCTTCGGGGTGAGTGTACCTTTCAAATAAGCACCGGCTAACTACGTGCCAGCAGCCGCGGTAATACGTAGGGTGCAAGCGTTATCCGGAATTATTGGGCGTAAAGGGCTCGTAGGCGGTTCGTCGCGTCCGGTGTGAAAGTCCATCGCTTAACGGTGGATCCGCGCCGGGTACGGGCGGGCTTGAGTGCGGTAGGGGAGACTGGAATTCCCGGTGTAACGGTGGAATGTGTAGAGATCGGGAGGAACACCAGTGGCGAAGGCGGCCTACTGGGCACCAACTGACGCTGAGGCTCGAAAGTGTGGGTAGCAAACAGGATTAGATACCCT
+
GGGGGGGGGGGFGGGGGGGCFFG7CF@FGFGGGGGGGGDCGGGGGDEGCCBEGGGGG<BF7CFGGGGCA@EFGGGGGEGCEFFF+BBEG=DF@EDF+><F8=FED@FFEDGGGF,EDAB,E3@F;F,,3@,3***CCFGGGGEE:CFGDG;FFCGGFAD@5CEF.?FGGGGGGCE<C@:5CGBAF8<7F@FGEEGGGFFFGGGG:CC?88FECGC:CEC8;ECFCEGFGEGGFEECC@GFGFGFC=64+@DC@-CCEF>GGDEEGCGGGGCD<:7<D9FEFEGEDGFEDAF,FC,,?GFGF?GGGGGGGGGFBEFGGFGFF<EGGGF?FFA+4=GGFE,GGFCGGGGGGGGGGGGGGGGGGGGFGGGGFCGGFF<FF>GEGGGFDGGGCFCFGGFGGGGGGGGGGGGGFGGGGGF9GGGGCCCCC
@SN 66
TGGGGAATATTGCACAATGGGCGCAAGCCTGATGCAGCGACGCCGCGTGCGGGATGACGGCCTTCGGGTTGTAAACCGCTTTTGATCGGGAGCAAGCCTTCGGGTGAGTGTACCTTTCGAATAAGCACCGGCTAACTACGTGCCAGCAGCCGCGGTAATACGTAGGGTGCAAGCGTTATCCGGAATTATTGGGCGTAAAGGGCTCGTAGGCGGTTCGTCGCGTCCGGTGTGAAAGTCCATCGCTTAACGGTGGATCTGCGCCGGGTACGGGCGGGCTGGAGTGCGGTAGGGGAGACTGGAATTCCCGGTGTAACGGTGGAATGTGTAGATATCGGGAAGAACACCAAGGGCGAAGGCAGGTCTCTGGGCCGTTACTGACGCTGAGGAGCGAAAGCGTGGGGAGCGAACAGGATTAGATACCCT
+
9<FFGGGFGGGAF;EDEF9FGFFGGGGGGGGG9FGC9EF@EEGGGGGGGEFG:EFGGGGGDFEGGGGGGFGGGGGGGGFEGGFFFGFGDEFGGGGGFGECFEGGFGGFCFFGGGGGGGG>FF>>:BFFDFCGDGGG0?CF::7F93FFFF8F<CB5>C9FG@<FFG7,<:F:CCGGECFFFEEFGGGGGEFFGFGGGGGGGGEF8E8CEC=:CE?;:*<=7CC8EE:,</FCFF9CGF>FED>;EEFCFE1FF@DCE>9?CC9DGGGGC@D@CFGF8GG>GFDGGFFFF@GGFE?B,GGFGGGGGGFFFFBCAFGGFFGGGGGGCGGGGGGEGFCGGGF>GGGFFE6,GGGGGGFGEGGF?FAGGGGGDGGGGGGGGFECGGDGGCGFEGFGGGGFGGFGGDGGGGGGFFEEEFGGGGCCCCC
@SN 91705
TGGGGAATATTGCACAATGGGCGCAAGCCTGATGCAGCCATGCCGCGTGTATGAAGAAGGCCTTCGGGTTGTAAAGTACTTTCAGCGGGGAGGAAGGGAGTAAAGTTAATACCTTTGCTCATTGACGTTACCCGAAGAAGAAGCACCGGCTAACTCCGTGCCAGCAGCCGCGGTAATACGGAGGGTGCAAGAGTTAATCGGAATTACTGGGCTGAAAGCGCACGCAGGCGGTTTGTTAAGTCAGATGTGAAATCACCGGGCTCAACCTGGGAACTGCATCTGATACTGGCAAGCGTGAGTCTCGTAGAGGGGGGTAGAATTCCAGGTGTAGCGGTGAAATGCGTAGAGCTCTGGAGGAATTCCGGTGGCGAAGGCGGCCCCCTGGACGAAGACTGACGCTCAGGTGCGAAAGCGTGGGGAGCAAACAGGATTAGATACCCT
+
FDFGGGGF-CFFEFFFFFGFCFG7BFCCFGGGGGGGGGGFGGFGCEEGGEFGGEFFFGFGF@EEGCFG,B+8CFGDFFEACECE<FC@FFGGFEGF+B?FFEFFF<FGDGF<CCFF9,C9CDF9FCGCFGGFDE+@FFFGGGGGGGGGGE48@@>;FGFFEGGFCEGFFEFEAACCCFCFDD;C/23FEGG#F:F9<FGGGDEFFGGGGGG<*$EDCEEEFEDE=::?C<CGCGGFECC?-797EDFD@9:=EF#1:C;@,8FFFFFGGFCCFD8>3.1GCGAFFGGF<F>CC@,CEFGFCED@,,EF@+<?GCF9F<GFEE8FFFEGGGGEGGFFC8+B7GE?,B4,,AGEFEEFFFC=+F:C,CCGFGGGGGFCE@7EE8EEFF<F<FCC,B-@+,,EFF@@C;EGFB,7@:GGFC,,CFFEEGFDGCCFGGFECCCCC
@SN 68
TGGGGAATATTGCACAATGGGCGAAAGCCTGATGCAGCGACACCGCGTGAAGGATGAAGTATTTCGGTATGTAAACTTCTATCAGCAGGGAAGAAAATGACGGTACCTGACTAAGAAGCCCCGGCTAACTACGTGCCAGCAGCCGCGGTAATACGTAGGGGGCAAGCGTTATCCGGATTTACTGGGTGTAAAGGGAGCGTAGACGGTTTTGCAAGTCTGAAGTGAAAGCCCGGGGCTTAACCCCGGGACTGCTTTGGAAACTGTAGAACTAGAGTGCAGGAGAGGTAAGTGGAATTCCTAGTGTAGCGGTGAAATGCGTAGATATTAGGAGGAACACCAGTGGCGAAGGCGGCTTACTGGACTGTAACTGACGTTGAGGCTCGAAAGCGTGGGGAGCAAACAGGATTAGATACCCT
+
FG8FGGGGGGGGGGGGGGGGGGGGGGGGGGGGFGGGFGEEGGGGGGGGGGGGFGGGGGGECFGGGGGGFFGGGGGGFFFGGGGGGGGGGGGGDGGGGGGAF@CFFEGEFGGGGGGFFDFDG>EGE+BFCEGGGFGGCFG0FFGGEDEG;CE9FGGGC3DEGGEGC57EE@>E@BFGGGGFGF9FFF,FCFFGFGGGEECGEECFGGC>GGFCEFGC@FE@FFAF7CCCGGFEGGGGFFFECFFDFGGF=FFE,FGGFDFCFGFBEEFGF4CCDGGGGGGCGFEDFCGGGFFFEFF,CE4?DFFC>GGGGGGGGGGGGGGGGGGGGGGGGGGGGGGGGFGFDGGGGFDGGGGGFFEEGGGGFDGGGGFCGGGGGGGGGGF<FGFGGGGGGGGGGCFGDFFEGGGGGGGGGGFCCCCC
@SN 50734
TGAGGAATATTGGTCAATGGACGAGAGTCTGAACCAGCCAAGTAGCGTGCAGGATGACGGCCCTATGGGTTGTAAACTGCTTTTATAGGGGGATAAAGTGTGCCACGTGTGGCATATTGCAGGTACCCTATGAATAAGGACCGGCTAATTCCGCGCCAGCAGCCGCGGTAATACGGAAGGTCCAGGCGTTATCCGGATTTATTGGGTTTAAAGGGAGCGTAGGCCGTTTGGTAAGCGGGTTGTGAAATGTCGGGGCTCAACCTGGGCATTGCAGCGCGAACTGCCAGACTTGAGTGCGCAGGAATTAGGCGGAATTCGTCGTGTAGCGGTGAAATGCTTAGATATGACGAAGAACTCCGATTGCGAAGGCAGCCTGCTGTAGCGCAACTGACGCTGAAGCTCGAAAGCGTGGGGAGCAAACAGGATTAGATACCCT
+
,<EFGGFGGGGGCFGGFGG@FGGGGGG<EEFFGGGGGGGGFG9EFGGGGF@FGCCFEF7F+CFGF8FFGD7CEGGG?EFFD9-FGAFGFGGGG7FCGEFGFFACDFGFGFG@F@DFGGFGGGFDGGGGGFFGGGGGGGGDFFEGGGGGG9EA,FEGF?GCF/>@FGCGFGGCAFF3AC@CEGG@FFG=G<GCEBFE9@:8?+EGGGE79CFFGG,DGEGCEGGGGGE5FGE=<CF,1#EF8>EGGC=FC7ECEGGFCD><CCE<GGGFEGDGGEFB@ECFEFBFF?F@DBFFGGGGEGE9FGFE,GGGFGFFFDFF>@@:<?:GEECGGFEFFGFGGGF9GGFA,,<GFCCGGGGEGGGGF>GGFEDGGGFF7F8@CF@CFF@,,F<GF@@GGGFEFCCGGGGFFGCGFGEGFF9GFDFFE<FECGGFE8GCCCCC
@SN 86725
TGGGGAATATTGCACAATGGGCGCAAGCCTGATGCAGCGACGCCGCGTGCGGGATGACGGCCTTCGGGTTGTAAACCGCTTTTGACTGGGAGCAAGCCCTTCGGGGTGAGTGTACCTTTCGAATAAGCACCGGCTAACTACGTGCCAGCAGCCGCGGTAATACGTAGGGTGCAAGCGTTATCCGGAATTATTGGGCGTAAAGGGCTCGTAGGCGGTGCGTCGCGTCCGGTGTGAAAGTCCATCGCTTAACGGTGGATCCGCGCCGGGTACGGGCGGGCTTGAGTGCGGTAGGGGAGACTGGAATTACCGGTGTAACGGTGGAATGTGTAGATATCGGGAAGAACACCAATGGCGAAGGCAGGTCTCTGGGCCGTCACTGACGCTGAGGAGCGAAAGCGTGGGGAGCGAACAGGATTAGATACCCT
+
CFGFGG,FCEFGGGGGFGGGGFGGGCFGGGGGGGGGGGGEGF:FGGGGGGGGEF:FGFGEFCFDFFFGCFF?FFGGGGF@EFGGGFGGGGGGGGGGGGGGGGFGGGG><FFC99,=,EC<FGGGGGCFCGGGGG/F=8FGFGG8C8FF?GG@GGGDF1CF?::F?FFFG7CFFGG1FFCC*<EGC5+<3@@AEGGGGFGDGFFGCCCA:CGGGEEC'E:*1CCDG.GEGGG>CFFFGF?FG:@CFF;GCGCC@FCEGG#GGE?GFCG@FGGGGGGGGG@GFCGDDGGGGGGGGEAF<9GGFGGEDGEEFGGGFCGGGEEDECEFGGGFEGGEGFGGGFDGGEGFFGFFFGGGGGFDFFFFFCFGGGGEGGGGGGGGGGGEGGFCGEGGCFEGFFGGGGGGFC8GGGGGFGGGGGGGGGGGCCCCC
@SN 76245
TGAGGAATATTGCACAATGGGGGAAACCCTGATGCAGCGACGCCGCGTGAGCGATGAAGTATTTCGGTATGTAAAGCTCTATTAGTAGGGAAGAAAATGACGGTACCTGTCTAAGATGCACCGGCTAAATACGTGCCAGCAGCCGCGGTAATACGTATGGTGCAAGCTTTATCCGGATTTACTGTGCGTAAAGGGAGCGTAGACGGCTTGGCGAGTCCGGTGTGAAAACCCGTGGCTCAACCCCGGTACTGCATCGGATACTGGCAATCTGGAGTACGGGAGAGGTAAGCGGAATTCCTAGTGTAGCGGTGAAATGTGTAGATATTAGGAGGAACACCAGTGGCGAAGGCGGCTTACTGGGCGGTAACTGACGTTGAGGCTCGAAAGCGTGGGGAGCAAACAGGATTAGATACCCT
+
FF,CE<CDFGGG9@FF<FFG8,@F;F@<FFGGC@FGGG@F7F7@C@:FFG:@FFGGGGG<,5,C,,@,CF,9,CC9BE@,9F-,,,B@FF<B+4BFE?,FA+68FG9FG,,85FE<,,:,,3=:2<>>B6D8)4346/75+GB98>@7C1;*><D8):89+5823+)<C8C;*>44)+C@?;:2*1*<2+>,@FC,38C@**/8:=,*C<48,DEEB1*,FFD,EB<5>GC@::DF<<CE>+8CFCDCFFE@38+FE,,FEGF?7,>?@DFFCF:<6,GGFF<EB+FF+=E<,CFFEGFFGFFCE@GGF9F?AEFE9GFGGGGFFC,FFE,GGF=EEC,,GFF7GFDGFF8E@F@6GGF@+F<GGFGGGGFC;,CFGCB6,CGGGGGGCDGGGGGGF<GGGGGGGGGGGFCCCCCC
@SN 87212
TGGGGAATATTGCACAATGGGCGCAAGCCTGATGCAGCGACGCCGCGTGCGGGATGACGGCCTTCGGGTTGTAAACCGCTTTTGATCGGGAGCAAGCCTTCGGGTGAGTGTACCTTTCGAATAAGCACCGGCTAACTACGTGCCAGCAGCCGCGGTAATACGTAGGGTGCAAGCGTTATCCGGAATTATTGGGCGTAAAGGGCTCGTAGGCGGTTCGTCGCGTCCGGTGTGAAAGTCCATCGCTTAACGGTGGATCTGCGCCGGGTACGGGCGGGCTGGAGTGCGGTAGGGGAGACTGGAATTCCCGGTGTAACGGTGGAATGTGTAGATATCGGGAAGAACACCAATGGCGAAGGCAGGTCTCTGGGCCGTTACTGACGCTGAGGAGCGAAAGCGTGGGGAGCGAACAGGATTAGATACCCT
+
FGGGG7CGGGGGGGGGGGE<FGGCDGGGGG8FGGGG<FFGGGEGGGCGCFGGGGGC=F7FG7FEGFG7<FEGGGGGFDEEGGGGGGGCGCFGGG,BFDEGGGGGGCFGGFC<BFFGGGGGGGGGGGGGGDGGGEGGFDGGFCBEFGDGGG>7EEGGEEGGFFFB<C=3<:FCFCCCEGGGGGGGGGGGG0CF>*87CEFFGDGFCGGEFCEEE8::CE*1<C?EEEFEGGGGGGG=FFFGGFCFGGGFGDGGGFG?FFFGEEE2FCGGGBCDGFEGFGFEGCGFCGCGF?GGFEC,,E,GGGGFEFFFAF=>FGGGGGFDGGFAGGGGGGFEDGGGGGFEFFEEFGGGGGGGFGGGFGGF<<@<CGFB@,F<GGGGGGDF?GGGGGGFGGGGEGEGFGGGFGGGGGFEGGGGGGGGGGCCCCC
@SN 84459
TGAGGAATATTGGTCAATGGGCGCAGGCCTGAACCAGCCAAGTAGCGTGAAGGATGACTGCCCTATGGGTTGTAAACTTCTTTTATAAAGGAATAAAGTCGGGTATGGATACCCGTTTGCATGTACTTTATGAATAAGGATCGGCTAACTCCGTGCCAGCAGCCGCGGTAATACGGAGGATCCGAGCGTTATCCGGATTTATTGGGTTTAAAGGGAGCGTAGGCGGACGCTTAAGTCAGTTGTGAAAGTTTGCGGCTCAACCGTAAAATTGCAGTTGATACTGGGTGTCTTGAGTACAGTAGAGGCAGGCGGAATTCGTGGTGTAGCGGTGAAATGCTTAGATATCACGAAGAACTCCGATTGCGAAGGCAGCTTGCTGGACTGTAACTGACGCTGATGCTCGAAAGTGTGGGTATCAAACAGGATTAGATACCCT
+
FG9FGFCFFGGGGGGGGGGFGG:FG7CCFGGGGGGGGGGGGFAGGGGGGGGGGFGGGCGGFGGGGGGGGFGEGGGGGGGGGAFGGGFGGGGGGGGGGGGGGGGGGGGGGGEGFGGCFGGGGFDFGGGGGGGGGGGGGGGGGFG9GFEDCCGGGGFEFFFFGGGGGGDE5GEGGGFCEDGCEFFGDDEGCGG8@EFEC@;FFF?GFFCFCFFEGGGGEEEGGGCGGGGGCDGGGCG?FCG><;EFFGEF@9CFCEEGGGGFFDGGGGGGGGGGGGFGGFGGGFC<FGGFC8FE8FGGGGGGGFF<GGGGGGFGGGF7EGDBGGGEGEGGDFFGGGGGGGGFFDECFFF7FF9FGGF7GGGGGGGFEGGGGEGGGGGGGGGGGGGGFAGGGGGDGGGGGEEEDEGGGGFCGGGGGGGGGGGFFGGGGGGGGGGCCCCC
@SN 74
TGGGGGATATTGCACAATGGGGGAAACCCTGATGCAGCGACGCCGCGTGGAGGAAGAAGGTTTTCGGATTGTAAACTCCTGTCGTTAGGGACGATAATGACGGTACCTAACAAGAAAGCACCGGCTAACTACGTGCCAGCAGCCGCGGTAAAACGTAGGGCGCAAGCGTTGTCCGGAATTACTGGGTGTAAAGGGAGCGCAGGCGGGAAGACAAGTTGGAAGTGAAAACCATGGGCTCAACCCATGAATTGCTTTCAAAACTGTTTTTCTTGAGTAGTGCAGAGGTAGATGTAATTCCCGGTGTAGCGGTTGAATGCGTAGATATCGGGAGGAACACCAGTGGCGAAGGCGGTCTACTGGGCACCAACTGACGCTGAGGCTCGAAAGCATGGGTAGCAAACAGGATTAGATACCCT
+
EFFFGEGGGGFGGFFGGGGCGGGGGGFFEFFFFGFDFGG77FFGGGGGDFGFG@GFCGGGFGGGGGGGG7EGGGGGGFGGGGGFDFGGGGGGGGGGGGGGGGG@FEFGFGGGD8D@B=FFGGGDGCFGGGGGGGFFF;DCFGGGGD/GEECF>GGFGFFGFGCGGGFD5EFEFDFGDGGGF=CFFGGGGGGGGGGGGGGEGFCGGGGG*EEFDGCCECFC;GFGGGGFCGGGGGGGGGGGGDCFFGFFGFFG@E@F=GGGGGGGGFFEF=C?DFFC8<C7CFA<C<?<,BE9FF@GGGFF=E>@:CFGEC,EF=CCFEGFEFFF7EEEC<<CGGEDGEGFF77GFFC7GGGGGGEFFDFCFDFCFGF:DFCEFFFCGGGGDGFCFFFCFGGGGGGFFE9GFFFGFFACGFFCBCCB
@SN 75
TGGGGAATATTGCACAATGGGGGAAACCCTGATGCAGCGACGCCGCGTGGAGGAAGAAGGTCTTCGGATTGTAAACTCCTGTTGTCGAGGAAGATAATGACGGTACTCAACAAGGAAGTGACGGCTAACTACGTGCCAGCAGCCGCGGTAAAACGTAGGTCACAAGCGTTGTCCGGAATTACTGGGTGTAAAGGGAGCGCAGGCGGGAAGACAAGTTGGATGTGAAATCTCTGGGCTCAACCCATAAACTGCTTTCAAAACTGTATTTCTTGAGTAGTGCAGAGGTAGGCGGAATTCCCGGTGTAGCGGTGGAATGCGTAGATATCGGGAGGAACACCAGTGGCGAAGGCGGCCTACTGGGCAACAACTGACGCTGAGGCTCGAAAGTGTGGGTAGCAAACAGGATTAGATACCCT
+
EDGDECFFFGAEFFFFFGGG<FGGGGGEFGGFEFGFGGCFEGDFFGGGGBCCFFGGGFG<FEFGGGG=+BEFEGFF9,EFEG-CB,4+@CFGGGGGFGDFFGGGGGF,?BD=FFGDEC,,CFGFC>FG8=>CCE<<,3>@FGGGGGDFFEA#FFFGGFG>=#C9<5;F<:4GFFG@><GGGCFEGE?BCG$EGGDCCDFEEGCGFGFB;@DD>:CC,);@#FFF9GGCF5#<GGGCGCFFGGGD4ACE:EFFFFGFBGGFFEEF#DA:FFFFF9FF=9F/FCGGE?4=EFGGGGF:GE=DGGGEDGGFDGF<@GGGGF9EFGGGF>,GFFAFGGGGGGEBF@DGGGGGECGFF<EGFEC;,;-,FFFEEC@GGGGGGECGGGGGFFC7GGFCDGFCFCE<CFFGGGDGGFFCC8CC
@SN 76
TGAGGAATATTGGTCAATGGACGGAAGTCTGAACCAGCCATGCCGCGTGCAGGAAGACGGCTCTATGAGTTGTAAACTGCTTTTGTACGAGGGTAAACGCAGATACGTGTATCTGCCTGAAAGTATCGTACGAATAAGGATCGGCTAACTCCGTGCCAGCAGCCGCGGTAATACGGAGGATCCAAGCGTTATCCGGATTTATTGGGTTTAAAGGGTGCGTAGGCGGTTTAGTAAGTCAGCGGTGAAATTTTGGTGCTTAACACCAAACGTGCCGTTGATACTGCTGGGCTAGAGAGTAGTTGCGGTAGGCGGAATGTATGGTGTAGCGGTGAAATGCTTAGAGATCATACAGAACACCGATTGCGAAGGCAGCTTACCAAACTATATCTGACGTTGAGGCACGAAAGCGTGGGGAGCAAACAGGATTAGATACCCT
+
FGFGGGGFFCFGGGGFGGGGGGGGGGGGGGFGGGGGGGGFFGGGGGGGGGGGGFGFAFGGGGGGGGGGGGGFFFGGGGGFFGGGGGGGGGGGEEGGGGGGGG:,,CFGGGFGGGGGFGGGGGFFGAFGFFFGEGGGFGGGAGFEDFGGGGGGGGGGGGGGGGGFG<FGCF@FFGCFGGFCFCFGFAFGCGFGGGFGFFGFFGGGGGGGGGGDGGGEGGGGGGGGFDGGFFGGGGFC@FGGGGEDFEGGGGGGFC8GGGFFFGFEGGGGGGGEFDFEFGGGGFGGGFFGGGGFAFBFFFGGGCEFDGGGGGGGGGGGGGGEGGGGGEFGFGGFFCGGGGFEEGGDGFDGFGGGGGGGGGGGGGGGGGGGGGGGGGGGGGFFGGFAFGGGGGGGGGGGGGGGGGFGDGGGGGFFGGGGGGGGGGGGGFFGGGGCCCCC
@SN 81476
TGAGGAATATTGGTCAATGGGCGCAGGCCTGAACCAGCCAAGTAGCGTGAAGGATGACTGCCCTATGGGTTGTAAACTTCTTTTATAAAGGAATAAAGTCGGGTATGGATACCCGTTTGCATGTACTTTATGAATAAGGATCGGCTAACTCCGTGCCAGCAGCCGCGGTAATACGGAGGATCCGAGCGTTATCCGGATTTATTGGGTTTAAAGGGAGCGTAGATGGATGTTTAAGTCAGTTGTGAAAGTTTGCGGCTCAACCGTAAAATTGCAGTTGATACTGGATATCTTGAGTGCAGTTGAGGCAGGCGGAATTCGTGGTGTAGCGGTGAAATGCTTATATATCACGAAGAACTCCGATTGCGAAGGCAGCCTGCTAAGCTGCAACTGACATTGAGGCTCGAAAGTGTGGGTATCAAACAGGATTAGATACCCT
+
GGGFGGGGGGGGGGGGGGGGGGGGGDGGGGGGGGGGGGGGGGGGGGGGGGGGGGCBFGGGFGGDGFGGGGGFFGFGGGGGGGGGGGGGGFFFGGGGGGFGGGGEFGGGGGGGGGGC<<FGGFGGGGGGGGGGFGGGGGGGGGFGG4FBFFFFGGGGFGGGGGGFGGGGEGEFGGFGGGGGGFFGGGEGGGGGGGEE=GFFGCCGGGEFGFGGGGG=GFGGGGGGGGGGGGFGGGGGFFEGGGDGGGGFGGGGFFGGGGFGGGGGGGGGFFGGGGGGFFGFGFGGCGGGGGGGGGFE@GGGGEGGGFGGGFFEFCEDGG@FCGGGGGGGGGFGGGGGGGFE,FGGGGFCGGGFEGGFFDGDFGGGGGGGGGGGGGGGGGGCGGGGGGGGGFECGGGGGGGGGGGGGGGGGGGGGGGGGGGGGGGGGGGGFF8CB8CC
@SN 78
TGGGGAATATTGCACAATGGAGGAAACTCTGATGCAGCGACGCCGCGTGAAGGATGAAGTATTTCGGTATGTAAACTTCTATCAGCAGGGAAGAAAATGACGGTACCTGACTAAGAAGCCCCGGCTAACTACGTGCCAGCAGCCGCGGTAATACGGAGGATGCGAGCGTTATCCGGATTTATTGGGTTTAAAGGGAGCGTAGACGGGTTTTTAAGTCAGCTGTGAAAGTTTGGGGCTCAACCTTAAAATTGCAGTTGAAACTGGAGACCTTGAGTACGGTTGAGGCAGGCGGAATTCGTGGTGTAGCGGTGAAATGCTTAGATATCACGAAGAACCCCGATTGCGAAGGCAGCCTGCTAAGCCGCCACTGACGTTGAGGCTCGAAAGTGCGGGTATCAAACAGGATTAGATACCCT
+
EFCEEEEGFGGGGGGGGGGGGGGGGGGGGGGGGGGGGGGGEFC@CFGFFGGGFCEECFG-CCCFFGEFG?FGGGGFDFGGFGCGFGGGCEFFEGGGGAFFGGGCGF,?FDFDBFGGGGG8FCFGG7EGG:FFG8DEGFGF@FFG<FEGGGGAFFFC@EEBCD>FCECGEFGFG=FFGGF7FFFCFGFCC<?CFGGGGFGGGGECCEGGCGF@GGGGDGGG7FGGF<@GGGFCEGGGFFA<GGGCFFFFDECD=FGDF9CFGFEC3BDFGD@CCGCEEEDD*A9DCF?C7A,,FCCF=BDFAGEGC7F<EFACEEFCGFFE9DFGGGGFA9FB>+FDGFE7DGGFEAFFFAC7GGGFFE7:GCGEF<AGEFDFEGGGFGFGFGFGFEEGFCFEFFFFGGGFFCGFCF@<GGGCCCCC
@SN 75706
TGGGGAATATTGGGCAATGGGGGAAACCCTGACCCAGCAACGCCGCGTGAGGGAAGAAGGTTTTCGGATTGTAAACCTCTGTCCTCCGGGACGAAGAAGTGACGGTACCAGTGGAGGAAGCTCCGGCTAACTACGTGCCAGCAGCCGCGGTAATACGTAGGGAGCGAGCGTTGTCCGGAATTACGGGGCGTAAAGGGTGAGTAGGCGGCTGTGTAAGTCAGATGTGAAATACCGGGGCTTAACCTCGGGGCTGCATCTGATACTGCATAGCTTGAGTGCAGGAGAGGAAAGCGGAATTCCTAGTGTAGCGGTGAAATGCGTAGATACTAGGAGGAACACCAGTGGCGAAGGCGGCTTTATGGACTGTAACTGACGCTGAGGCACGAAAGCGTGGGGAGCAAACAGGATTAGATACCCT
+
FD@CFCFGGGGC,;@<C<EE<7+@@FFGGGCCGCFCECDCFDDGGGGGCGGCCCF:EGCCFGGGGFGGCF8FFGGGGGEGC<9<9EE:+@>FG@FEE8BBFF9CEEFFDFG,8,>8=+D,FGDFEGEDGC<FF8FFFBCF3@FFGE:>FGBCCAEFG:EFD7CE7>FEFGGG7CCFG-71<><C:GGE;?>8FCF?EG<#<C>GDGCFE>@:9;DC99AGFEFCF@AF:E>FCF@FAD:CFEDECFCGGFAFCCC9?DFAFE9A?AFGGGGGGFGFFGGGFCE?:EFGEF:4<9=F?<EDGFFA>7EFEGFF<,CF@C7FFAD=FC<,,FF<EFFCFC9CC,8@@@GFFFEFEFC,FC,GGGGEEDE,CF@FGEF<FECGFCGFFGEGGFEFCD<GFDGGGGFGGGGGGGGGGCCCCC
@SN 80
TGGGGAATATTGGGCAATGGAGGCAACTCTGACCCAGCAACGCCGCGTGAATGAAGAAGGCCTTCGGGTTGTAAAGTTCTTTAGTGAGGGACGAAGAAGTGACGGTACCTCGAGAATAAGCCACGACTAACTACGTGCCAGCAGTCGCGGTAATACGTAGGTGGCGAGCGTTGTCCGGAATGACTGGGCGTAAAGGGAGTGGAGGCGGTGCAACAAGTTAGGGGTGAAATCCCGTGGCTTAACCACGGAACTGCTTTTAAAACTGTTGTTCTTGCGTGATGGAGAGGAAAGCGGAATTCCTAGTGTAGCGGTGGAATGCGTAGATATTAGGAGGAACACCAGAGGCGAAGGCGGCTTTCTGGACATTAACTGACGCTGAGGCTCGAAAGCGTGGGGAGCAAACAGGATTAGATACCCT
+
ACGFGCCFF<FGFFFGFEGGGFGGGGF8F<ECA8<ECFFGDEF+@@@+@FFGDFGGFGGGGF88CC@FECF=FGEC<?F9CE9FE?CBDDG@FGCCEEE,EEFEEF@EA,:BC7D@,CFFFFFF=$+8B5BAF8F,3>3@3@>D;CE>GE63:3:@D<>BFFCF=58C6<GGBBC??ACE,><?9FEGEGEFC<=8C:CCG=6>>?2CFF>7<:@FF?;;<8#@AD@F<C3F@AGGFF=:F@GGDGDFF<GEB<DFFF2<<D9FF;FFF4B:C6+F??9>=F<9FFE7B+?AGE?FE8FGFFGFF=@CF=F?B,:CE7CGGFFA,,FC=,CGGFEFECCF<F@CFB@CFFFGGGGGFAFF69ECC@FC,GGGGEGGF@<FEGFF?D@,7@@;,FE<9GF<FDFFFFFGFGFCECC?CC
@SN 81
TGGGGAATATTGCACAATGGAGGAAACTCTGATGCAGCGATGCCGCGTGAGGGAAGAAGGTTTTAGGATTGTAAACCTCTGTCTTCGGGGACGAAAAAAGACGGTACCTGAGGAGGAAGCTCCGGCTAACTACGTGCCAGCAGCCGCGGTAATACGTAGGGAGCGAGCGCTGTCCGGAATTACTGGGTGTAAAGGGAGCGTAGGCGGGATCGCAAGTCAGATGTGAAAACTATGGGCTTAACCCATAAACTGCATTTGAAACTGTGGTTCTTGAGTGAAGTAGAGGTAAGCGGAATTCCTAGTGTAGCGGTGAAATGCGTAGATATTAGGAGGAACATCAGTGGCGAAGGCGGCTTACTGGGCTTTAACTGACGCTGAGGCTCGAAAGCGTGGGGAGCAAACAGGATTAGATACCCT
+
FGGFGGGGFAFGGGG9FGECGGDEGGGGGGGGGGAFDGCGEFG@FFGGFEGCGGGGGGGFGGGFEFGGGGGDFFFGGGGGGG<EFCDGDGGEFGCGGFCFEE7CBFFGAFGGFCGCGFGF<FFF:FGGGFFFGDGDFFFFCEGGGG7CE8CE=F/?@<:D;CFCGGEEEFGGGGGGGGGGFFDGFGF??,GGFGC>@E5GGGGEEFFE:CCA9@?=E3+GECE(9AFFFGFFG+FFFDB<FFE=CC;9C?BGGGGGGGGGGGGFA>=4298<<GFEFF=FFFFAFGCGGGGGGFCGCGFGFGGC=@FCGGGGGGGEGFFAAFFCGGFFDFAFGGFE<EFFEDGGGGEGGGGGGGFGGGGGGGFFGGGGGGGGGGGGGGGGFDGDGGGGGEGGGGGGGGGGGGGFGGGGGFGFB8CCC
@SN 82
TGGGGAATATTGCACAATGGGCGCAAGCCTGATGCAGCGACGCCGCGTGAGGGATGGAGGCCTTCGGGTTGTAAACCTCTTTTATCGGGGAGCAAGCGAGCGTGAGTTGACCCGTTGAATAAGCACCGGCTAACTACGTGCCAGCAGCCGCGGTAATACGTAGGGGGCAAGCGTTATCCGGATTTATTGGGCGTAAAGGGCTCGTAGGCGGTTCTGCGAGTCCGGTGTGAAAGTCCCTGGCTTAACGGTGGATCCGCGCCGGGTACGGGCGGGCTTGAGTGCGGTAGGGGAGACTGGAATTCCTGGTGTAGCGGTGGAATGTGTAGATATCGGGAAGAACACCAATGGCGAAGGCAGGTTTCTGGGCCGTGACTGACGCTGAGGAGCGAAAGCGTGGGGAGCGAACAGGATTAGATACCCT
+
GGGGGFFGGGGGGGGGGGGGGGGCGGGGGGGGGGFGGGEGDGGGGGGGGE6CFFGG,EFF?<FGGGGEGGGGGGGGCFGGFFDG9F<FFGG++BF<4:+@+@8:CCFE,@F,B+83++@@F,=73C>:#*::C8?BF<2C;?>4669285:C@=2C6=BFFF>E:FFGEEE:CC*DGGEF@9+ECGCDEGGGGGEC:;5?(8GE5DEDE@;+:1144+)GGE7C6FGGGGGFC=4*,,,FFFEF<<,13,>5*>*F@@++F>+=F@=@++87DC,,D6GGGEFE+E@,FF<EF9GGGGGGFFB+BGGGF@+GGGGF,GGE:,EFDGGGEF@DGFFAGGGGGGFE,GGGGGGGGEC,E6C,@GGFC+C6EF9GGGGGFC,GFGFC,BGGGGGGGGGGGGGGGF9GGGGGGGGGGGGGCCCCC
@SN 79422
TGGGGAATATTGCACAATGGGCGCAAGCCTGATGCAGCGACGCCGCGTGCGGGATGACGGCCTTCGGGTTGTAAACCGCTTTTGATCGGGAGCAAGCCTTCGGGTGAGTGTACCTTTCGAATAAGCACCGGCTAACTACGTGCCAGCAGCCGCGGTAATACGTAGGGTGCAAGCGTTATCCGGAATTATTGGGCGTAAAGGGCTCGTAGGAGGTTCGTCGCGTCCGGTGTGAAAGTCCATCGCTTAACGGTGGATCCGCGCCGGGTGCGGGCGGGCTTGAGTGGGGTCGGGGAGACTGGAAGTCCCGGTGTAGCGGTGGAATGCGCAGATATCGGGTGGAACGGCGGTGGCGAAGGCGGCACTCTGGGCCTAGAAAGACGCTGAGGCGCGAAAGCTGGGGGAGCGAACAGGATTAGATACCCT
+
F<CFEGDGGGG@EFFFGFFGGGGGFFG8FFFFGD<FGFG@FCECEGCFECF+@BCCFEEGGDEFCFE7EFCFFFGGGGGE+AF<+CFFE7F:7FCBFGGFEGGDFGG73EFFCCC,F,C@@8C,FFGGGC<FDGGF9>BG3,C@GGGGGDGCFF7=CGF9FFG:7B*2+<FFEGCC>58CF5>A8>FGFGC6;F51?58<C8*0/8E>:8'/::ECC>CC5?9&CC6:FC@;<:#3.C=0F:FCF<C=C:@;F=3ECFCF8:E#C5#FC:>CC8@/GFB%8:8+@+++CCCFC,E?ADB5B+:=7>FA,C+B+44:,9C4+:CGF9=C+F@7FFC:,<B,@8++EFEFC@6,,,++FC<69C6,,6F<;6,<C<,,EBEFF;,8+++@6<@9@C7GGGFEFBC,FFCE6<E,C6,<C;6-66A
@SN 61663
TGGGGAATATTGAACAATGGGCGCAAGCCTGATGCCGCGACGCCGCGTGCGGGATGACGGCCTTCGGGTTGTAAACCGCTTTTGAACGGGAGCAAGCCTTCGGGTGAGTGTACCTTTCGAATAAGCACCGGCTAACTACGTGCCAGCCGCCGCGGTAATACGTAGGGTGCAAGCGTTATCCAGAATTATTGGGCGTAAAGGGCTCGTGGGCGGTTCGTCGCGTCCGGTGGGAAAGTCCATCGCTTAACGGTGGATCTGCGCCGGGTACGGGCGGGCGGGAGTGTGGTAGGGGGGACTGGAATTCCCGGTGTAACGGTGGAATGTGTAGATATCGGTAAGAACACCAATGGCGAAGGCAGGTCTCTGGGCCGTTACTGACGCTGAGGAGCGAAAGCGTGGGGAGCGAACAGGATTAGATACCCT
+
G88FEEGFGFGG,C,EC?,,B8FFGGGFFGF=FFE8CCFDGGD@CEEGE:FGEGC<>DCEGDEFFGE@FFFGGGGF@F*<<FFGD,28+=C<@@ACEG?@:8C88CGGGGC<:FCCF@>C:0;:ECC>C8>5E;EFGFF5@,8*<8C>*28*?:EGGCGF+/32**;CACFDGFE*1A20A,<,8ECFG7C+****/8;CCECC@85#:C#5E5/;C2:>EBEE8=+9C+;ECGG,<0<<ECFGFE7F>:CFFB@2<?=FCGFC+*58<CB:EC#+0DFD@DA,DF=+:@8:,,A,FBC,,864+C?F?B7=AFEEFGF?B,<GEFAE7EEGFFC,CFFCC7FCEEECFC7@,CE<AA?FECGC@:C7GFDEAFFCFFC,FGFC@DGCCFFEF7@C-@@6C;F;EFE9CCB,FC6FFE@CCCC
@SN 85
TGGGGAATATTGCACAATGGGCGCAAGCCTGATGCAGCGACGCCGCGTGCGGGATGACGGCCTTCGGGTTGTAAACCGCTTTTGATCGGGAGCAAGCCTTCGGGTGAGTGTACCTTTCGAATAAGCACCGGCTAACTACGTGCCAGCAGCCGAGGTAATACGTAGGGTGCAAGCGTTATCCGGAATTATTGGGCGTAAAGGGCTCGTAGGCGGTTCGTCGCGTCCGGTGGGAAAGTCCATCGCTTAACGGTGGATCTGCGCCGGGTACGGGCGGGCTGGAGTGCGGTAGGGGAGACTGGAATTCCCGGTGTAACGGTGGAATGTGTAGATATCGGGAAGAAAACCAATGGCGAAGGCAGGTCTCTGGGCCGTTATTGACGCTGAGGAGCGAAAGCGTGGGAGCGAACAGGATTAGATACCCT
+
FGEFGGGGGGGGGGFG8C<ECFCEGGEGGGCED9EFFGGGGGGCFGGGEGGGDEGCFGFEFGGGGGEFFG>4EF,FGGGGGG?CEFEGG:FG7F8F7<FGGGGGCFGG9>FGFFGGCFGGGGF,@>=,:FGGGGGGFFG>CF7FG?FGFG7F*=C@CC9FCC<F*4*8C<FFFGEEE@FGGCE5?*<FFG7<>*:CEE>00?EFFD81=C,:C.G8E:1C1CEEEGGE-#/<C9@/CFG+9F37<CGCC<GGCB7E>EEEGGGB5/>CGFCG=FF><<>7GGGGFFD8>GGGFEFCEFBB8C+C++FC977=A@<AGGDE9,FGFGGGGGGGGGGFA9FFC,E@FE:FCGFFGFFC<<7AC,8FGGF@+@C,C<,F@B7ECFGGGGCCCA@GGGEGFC7GFGGGF<GGFEC,GFCCC@,,BA
@SN 62651
TGGGGAATATTGCACAATGGGGGAAACCCTGATGCAGCGATGCAGCGTGGAGGAAGAAGGTTTTCGGATTGTAAACTCCTGTTGAAGAGGACGATAATGACGGTACTATTTTAGAAAGCTCCGGCTAACTACGTGCCAGAAGCCGCGGTAATACGTAGGGAGCAAGCGTGGTCCGGAATTACTGGGTGTAAAGGGAGCGTAGGCGGGATGGCTAGTCAGATGTGAAAACTATGGGCTCAACCCATAGACTGCATTGGAAACTGTTGTTCTTGAGTGAGGTTGAGGTAAGCGGAATTCCTGGTGTAGCGGTGAAATGCGTAGAGATCAGGAGGAACATCGGTGGCGAAGGCGGCTTACTGGGCCTTTACTGACGCTGAGGCTCGAAAGCGTGGGGAGCAAACAGGATTAGATACCCT
+
C<,8:,FF@FEEGFFDFFD<<,+@FGG,BED@,CAFGGFFAEG96CF:@+@CFCF8FEF,9,<FGGDGD:DFFGGGFEDGGECEE,9F=EGEFFGCFD,9B+C:4B,,C,CCA:B,E,B,EE+=FG7DEFAFC,,BFF><F=>B819836@9@;5>9A<BF@##88*85#C<?C<<CFF@BBGFCB#FFCF>FFCGGG:;<C88C<:#(6/1#C@<F=CCCF@<A@ACFC:FF9>C86B?6F>:9<CD9FF:B;?6,558<A17<FCB6@FCGG6>,@87,8,8GEECCCFEA=4++E+DE=C@++@A??FE7GF7CGCCA=C,,F6=<<,F<6,@@F<ECFECE86CC@@GGGFCF7FF<F@,E<C@B8-+CFC,@@FC,@FC;8+:CGGF@,<,CCEGGFFC<CGGGGGCCCCC
@SN 81465
TGGGGAATATTGCACAATGGGCGCAAGCCTGATGCAGCGACGCCGCGTGAGGGATGGAGGCCTTCGGGTTGTAAACCTCTTTTATCGGGGAGCAAGCGAGAGTGAGTTTACCCGTTGAATAAGCACCGGCTAACTACGTGCCAGCAGCCGCGGTAATACGTAGGGTGCAAGCGTTATCCGGAATTATTGGGCGTAAAGGGCTCGTAGGCGGTTCGCCGCGTCCGGTGTGAAAGTCCATCGCTTAACGGTGGATCCGCGCCGGGTACGGGCGGGCTTGAGTGCGGTAGGGGAGACTGGAATTCCCGGTGTAACGGTGGAATGTGTAGATATCGGGAAGAACACCAATGGCGAAGGCAGGTCTCTGGGCCGTCACTGACGCTGAGGAGCGAAAGCGTGGGGAGCGAACAGGATTAGATACCCT
+
EGGGGGGGGGGGGGGGGGGGGGGGGGGGGGGGGGFGGGG@FGGGGGGGGGGGGGGGG8FGGGGGGGGGGGGGEFGGFGGGGGGGGGGGGGGGEGGCG@FEFEGGGGGGGGGGGGGGGGGGGGGGGGFCGGGGF?GGGGGG>GGGGGGGGGGGGE.F9GGGGGFGGGGGGGGDFFGGGGGGGGFFGGGGEGGGGGGGGGGEGC>EEGGGFGGGGGE<GEEFGGGDGFFACFGGGGGGGEGFCCFGFCC?;GGGGGGGGEEGGEC&GEGGGGGGGEGGGGGGGGGGGFGGFGGGFGGGGGFCEDGGGGGGGGGGGGGGGFGGGGGFGGF7EFGCFFGGGGGGGEDGGGGGGGGGGGGGFGFGFGGGGGGGGGGGGGGGGFFFGGDFCGDGGGGGGGGGGGGGGGGGGFGGGGGGGGGGCCCCC
@SN 88
TGGGGAATATTGGGCAATGGGCGAAAGCCTTACCCAGCAATGTCGCGTGAGTGAAGAAGGTCTTCGGATTGTAAACTCCTGTTGTTGAGGAAGATAATGACGGTACTCAACAAGGAAGTGACGGCTAACTACGTGCCAGCAGCCGCGGTAAAACGTAGGTCACAAGCGTTGTCCGGAATTACTGGGTGTAAAGGGAGCGCAGGCGGGAAGACAAGTTGGAAGTGAAATCTATGGGCTCAACCCATAAACTGCTTTCAAAACTGTTTTTCTTGAGTAGTGCAGAGGTAGGCGGAATTCCCGGTGTAGCGGTGGAATGCGTAGATATCGGGAGGAACACCAGTGGCGAAGGCGGCCTACTGGGCACCAACTGATGCTGAGGCTCGAAAGTGTGGGTAGCAAACAGGATTAGATACCCT
+
GGGGGFGGGGGGGGGGGGGGGGGGGGGGGGGGGGGGGGFGGGGGGGGGGGGGGGGGGGGGGGGGGGGGGGGGGGGGGGGGGGGGGGGGGGGGGGGGGGGGGGGGGGGGGGGGGGGGGGG@GGGGGGGGGGGGGFFGGGFGFGGGGGGGGGGGGGGGGGGGGGGGGGGGGGFGGGGGGGGGGG>GGGGEFFGGGGGGGEGGGGGGGGFGGFFGGGGFFFFGFFFGGGGGGGGGGGGGGGGGEGGGGGGGGGGGGGGGGGGGGGGFGGGGGGGGGGGFGGGGGGGGGGGGGFGFGFGEGGFCGGGGGGGGGGGGFGGGGGGGGGGGGGGGGGGGGGGGGGGGEGGGGGGGGGGGFFGGGGGGGGGFGGGGGGGGGGGGGGGGGGGGGGGGGGFFGGGGGGGGGGGFFFGGGGGCCCCC
@SN 89
TGGGGAATATTGCACAATGGGCGAAAGCCTGATGCAGCAACGCCGCGTGAGGGAAGACGGTTTTCGGATTGTAAACCTCTGTTTTCGGTGACGAACAAATGACGGTAACCGAGTAGGAAGCCACGGCTAACTACGCGCCAGCAGCCGCGGTAAAACGTAGGTCACAAGCGTTGTCCGGAATTACTGGGTGTAAAGGGAGCACAGGCGGGAAGACAAGTTGGAAGTGAAATCTATGGGCTCAACCCATAAACTGCTTTCAAAACTGTTTTTCTTGAGTAGTGCAGAGGTAGGCGGAATTCCCGGTGTAGCGGTGGAATGCGTAGATATCGGGAGGAACACCAGTGGCGAAGGCGGCCTACTGGGCACCAACTGACGCTGAGGCTCGAAAGTGTGGGTAGCAAACAGGATTAGATACCCT
+
GGGFGGGGGGGGGGGGGGGGFFGGGGGGGGGGGGGGGGFGGGGGGGGGGGGGGGGGGCF7CFGGGGGGGGGGGGG<FFGGGG9EGGGGFGGCFGEEGFGGGGCFGGGCA5CCC<AACFF<FFFFEGDBFFACFFE3FFFFEC@BCEGEGEEGGGGF>C<FC=GGFGFGGGGGBGF?<8:FGFGGGGGGGFGGGGGGGGGGFE>EGFEGDCC?EGGGF=3:CDFGFGGEGFFFCEGFFGG>DGF>FF<FFFFFFGGGGBFGGFFFFD<,A7FBAGGFFDDGGGGFGGGGGGGFGGGGGGEF@FFFFGGGGGGFFCGFDDFFCFFGFCFCEGGGGGGGGGGGCECGGGGGGGGGGGGGGGGGGE9F;DGGGGGGGGGGGGGGFCGGGGGGF;GGGFGEGGGGGGGGGGGGGGGCGCCCCC
@SN 90
TGGGGAATATTGCACAATGGGCGCAAGCCTGATGCAGCGACGCCGCGTGCGGGATGACGGCCTTCGGGTTGTAAACCGCTTTTGATCGGGAGCAAGCCTTCGGGTGAGTGTACCTTTCGAATAAGCACCGGCGAACTACGTGCCAGCAGCCGCGGTAATACGTAGGGTGCAAGCGTTATCCGGAATGATTGGGCGTAAAGGGCTCGTAGGCGGTTCGTCGCGTCCGGCGTGAAAGTCCATCGCTTAACGGTGGATCTGCGCCGGGTACGGGCGGGCTGGAGTGCGGTAGGGGAGCCTGGAATTCCCGGTGTAACGTTGGAATGCGTAGATATCGGGAAGAACACCAATGGCGAAGGCAGGTCTCTGGGCCGTTACTGACGCTGAGGCGCGAAAGCTTGGGGAGCGAACAGGATTAGATACCCT
+
DCEFGGGGGCGGGGGGFFCGGCFCFGGGGGGFFA-C<<F6+@BBFEEGE7CE:F:CGFGEECBBF?CEFG7FBFFEFGGC?FEFGGGDFEDFF<FGDDFC@DFD<CFD,3@CFF<CCFE:BF*@D:>FGGCG*:41,?FG<B<:FGFC<EFCEGE8<F9<<CF68?5;88CF,;E/8?C+:EGECF+<+ACGFDCCE5FC085**2:8*/,2:E*8:*28:CEE*:**/2:5*:C9FG9AFC?7+FC<4?#:8F5:3B4*152*:FBFF:8787E>,D@++6++@,6,FA+8,8,FFB,,,4+@FC8GFE=:A+?,C<,+7C@,E?@C4:=C,FEFGFGFC7?CFC@F@F@@C6@CCEF8<C,FB@+C7-AGEFB8,,FFGE@,@++F@A66,6;--C,+;,F@,GFGGFFE<EFDGCCCCC<
@SN 82576
TGGGGAATATTGCACAATGGGCGCAAGCCTGATGCAGCGACGCCGCGTGAGGGATGGAGGCCTTCGGGTTGTAAACCTCTTTTATCGGGGAGCAAGCGAGAGTGAGGTTACCCGTTGAATAAGCACCGGCTAACTACGTGCCAGCAGCCGCGGTAATACGTAGGGTGCAAGCGTTATCCGGAATTATTGGGCGTAAAGGGCTCGTAGGCGGTTCGTCGCGTCCGGTGTGAAAGTCCATCGCTTAACGGTGGATCCGCGCCGGGTACGGGCGGGGTGGAGTGCGGTAGGGGAGACTGGAATTCCCGGTGTAACGGTGGAATGTGTAGATATCGGGAAGAACACCAATGGTGAAGGCAGGTCTCTGGGCCGTGACTGACGCTGAGGAGCGAAAGCGTGGGGAGCGAACAGGATTAGATACCCT
+
GGGFCCF8EFDGGECEFGAD8EFFGGGGGGGGGGGGGGEECGGGGDGGGGGGGGGEGGFGGCCGFFG>FEG:FFFFFGFFDEF,5FG>FE:@FGGGGGFGGCEGG9,D,E,3=+8=:7D<B>FGGFFFFGGEFGG,>FAEFGGFGFFGGGGCGGGFG98<<BCEG<CC2</FEGEGF:BF7#<FFFDF2<<88::A;@9?8;9::;AE7CEEG?:C8EC<C5=FG:?+GFFEF?AFC7CCFFGF@>17<D7GGFCEF@5C-EDCCCGGFED39#</GGGGGGGGGFFFAEE?,<,FGGGGEEGGGEAC=+=GGGGFGFFCGFGGGGFF>7GFCCGFGGGGGGGFGF,C,F9GGFFFF<C@CEGGCCC@FGCFGGF@CFFE@8GCDGFE,7CF@GGGGGGEGGFGGFECEFCECFFGCCCCC
@SN 73021
TGGGGAATATTGCACAATGGGCGCAAGCCTGATGCAGCGACGCCGCGTGCGGGATGACGGCCTTCGGGTTGTAAACCGCTTTTGATAGGGAGCAAGCCTTCGGGTGAGTGTACCTTTCGAATAAGCACCGGCTAACTACGTGCCAGCAGCCGCGGTAATACGGAGGGTGCAAGCGTTATCCGGAATTATTGGGCGTAAAGGGCTCGTAGGCGGTTCGTCGCGTCCGGTGTGAAAGTCCATCGCTTAACGGTGGATCTGCGCCGGGTACGGGCGGGCTGGAGTGCGGTAGGGGAGACTGGAATTCCCGGTGTAACGGTGGAATGTGTAGATATCGGGAAGAACACCAATGGCGAAGGCAGGTCTCTGGGCCGTTACTGACGCTGAGGAGCGAAGGCGTGGGGAGCGAACAGGATTAGATACCCT
+
CFEEEGFGGGGGGGGGGGF8EDGGGGGGGGGGGGGGGGCGGGGGGGGGGGGGGGGGGGGEEGGGGFGGFGGGGGGGGGCCFF@FFG,AFC>FEGGGGGG9FFCE<=F@EFCGGGGGGG@EFGGFFDCF>CFEBEGGGGGEFGGGGGFGFDGGFFD:FGCFDG'<CEE38FGGEFGDCEEGFGC?EC+7:CFGGG8GGDFGGE>FEEGGFGCCD*:ECC18?C=:CGFC@,F@GGGGGGGFFGEGFFGGGGGGGFF:F:CC;GC:CGGGGFD,/FDFD?C8F@>+AGFFFFFC9?,A@,FFFFCGGEGGDB@CBGGFCFFEGGGGGGGGGGGGECFFEGFCGGGDFF:B7C,F@GGFCCF?CCGGGCGDFCFE9GGECGGGFEFDFGFGGGGGFGGGGGGGGEF7GGGGGGGCAAGGFE@8CCC
@SN 93
CGGGGAATATTGCACAATGGGCGCAAGCCTGATGCAGCGACGCCGCGTGCGGGATGACGGCCTTCGGGTTGTAAACCGCTTTTGACTGGGAGCAAGCCCTTCGGGGTGAGTGTACCTTTCGAATAAGCACCGGCTAACTACGTGCCAGCAGCCGCGGTAATACGTAGGGTGCAAGCGTTATCCGGAATTATTGGGCGTAAAGGGCTCGTAGGCGGTTCGTCGCGTCCGGTGTGAAAGTCCGTCGCTTAACGGTGGATCCGCGCCGGGTACGGGCGGGCTTGAGTGCGGTAGGGGAGACTGGAATTCCCGGTGTAACGGTGGAATGTGTAGATATCGGGAAGAACACCAATGGCGAAGGCAGGTCTCTGGGCCGTCACTGACGCTGAGGAGCGAAAGCGTGGGGAGCGAACAGGATTAGATACCCT
+
EFFCGEFF<@FEG9FGGGGGEGGCGGGFGGGGAFCFFGBFGGGGEGGGGGGEGGGGFGGG>FEFFGG@FBFFGGGFGEGGDGGGGG,CFGG:@@FF@+@D8>CCE@@FFGFF@9@@9,D9*8>?:F>><CFEAB:FFFFA<:8CFFGDFE>;:<<7>*0FFAEF:0?AE+FC@,C88EC&:ECEGD07C;C>DGGEFEE;89<E:8C7::CEC>E8C8C5/C>F:58EFEE7GGGF6CC3#8:FEGE:C<::9FCCC1*C@:378CF7GGEGF@E@,FB>FGFF@+8FF,FBFC,@GCFGEB@GGEF=8GGEFC,GGGFCCFFGFCGGGGF:GF:<GFGGGEGGEEF97GGGGGGFFFC<CAGFGGGEC7GDGGGGGGGFEGGGGGFE7CEGGGGGGGGGGGGGGF<GGGGGGGGGGGFFCC?CC
@SN 61391
TGGGGAATATTGCACAATGGGGGAAACCCTGATGCAGCGACGCCGCGTGGAGGAAGAAGGTCTTCGGATTGTAAACTCCTGTCGTTGGGGACGATAATGACGGTACCCAACAAGACAGCCACGGCTAACTACTTGCCAGCAGCCGCGGTAAAACGTAGTGGGCAAGCGTTGTCCGGAATTACTGGGGGTAAAGGGAGCGCAGGCGGAAGGACAAGTTGGAAGTGAAACCCACGGGCTCAACCCGTGAACTGCTTTCAAAACTGTTTTTCTTGAGTGGTGTAGAGGTAGGCGGAATTCCAGGTGTAGCGGTGGAATGCGTAGATATCGGGAGGAACAACAGTGGCGAAGGCGGCCTACTGGGCACCAACTGACGTTGAGGCTCGAAAGCATGGGTAGCAAACAGGATTAGATACCCT
+
G<E,+@BF,CF,CCFGGF9<FCFG7E<FFEFFFGEFGC:+@FEG@FGGECE,BFF,44ECDFGGGGGCF:FFCGEE<<EFGG9<FC,FEGDFEDCCCGFF,8+3:C,7F@:>DFF,B,,=<><>FCC3<FFF=9,@CFFGGCGGGG7FEDFC:CF?FG#-2337,3:'-C**9@BF=C?F;:FF7E#AFGGGFCEC::B8:=8E>>::?E65;/F8>A@*CFGGGDGFED;/FBF@:C@EDDDDDC3A@FC@8FC7<?@CFE>,FA;CFFGGFB2,?=FG=FFDF+CCF8CFEGFEEB,,FFF@+E7GFE<?:EC7EGFFGGGEE@DGFFEF@,<<,,FC7GEDGGEGDECFGGGGFFFCE@B6,FC,@CD,FE8GGFFE@GEC9<C9<EEEFCFEFCEFDFFCGGGGFFFCCA6<
@SN 95
TAGGGAATCTTCCACAATGGACGCAAGCCTGATGCAGCAACGCCGCGTGCAGGATGAAGGGTTTCGGCTCGTAAACCTCTGTTGTTAGAGAAGAACAGGACCCAGAGCAACTGTTGACATCTTGACGGTATCTAACGAGAAAGCACCGGCTAACTACGTGCCAGCAGCCGCGGTAATACGTAGGTGGCAAGCGTTGTCCGGATTTATTGGGCGTAAAGCGAGCGCAGGCGGTTTTTTAAGACAGATGTGAAAGCCTTCGGCTTAACCGGGGAAGTGCATCGGAAACCGGGAGGCTTGAGTGCATCAGAGGACGGTGGAACTCCATGTGTAGCGGTGAAATGCGTAGATATATGGAAGAACACCAGTGGCGAAGGCGGCTGTCTGGTCTGTAACTGACGCTGAGGCACGAAAGCGTGGGGAGCGAACAGGATTAGATACCCT
+
G<FFGGGG,EG,FGGGGGGG9FG+CGG@FGGGG9-CFG<F,CFGGGGGG,,6CFFGGGGG76CFGGG7D7FGGGG9,,BE,EFGG,,C,EG,FGG8FGG,+4+4B,,4B,,,,5BF<,,B,8EFGGGGGG7F9,B,+B33CFE<3,@FGGGG>GGGGGGGGGGGGGGGGGGGGDGGGGGGGGGG9$FGGGGGEGG0+2EFGG#GGGCGGGGGGGGGGGGG5EDGGGGGGGGGG#<9FC+@(@+GGEGGGGGG5F@:8+GFGG5>DDG,F(GGGFFFF9F/$F=9F=+B,,,?,GF?GGFFF<=4,GGGF84+,GGGFFB,GGFB,GGGGGFGCGGGGGGGGGGGGFFGFFCGGGGGFGGDGGGF7GGGGGGGGGF7E:,6,GGFC,?FE,9GGGGCGGFE,F@CC,GGGFGFF+GGGGEGGF9GGFGGGFEGGGGGCCCCC
@SN 50849
TGAGGAATATTGGTCAATGGGCTCAGGCCTGAACCAGCCAAGTAGCGTGAAGGATGACTGCCCTATGGGTTGTAAACTTCTTTTATAAAGGAATAAAGTCGGGTATGGATACCCGTTTGCATGTACTTTATGAATAAGGATCGGCTAACTCCGTGCCAGCAGCCGCGGTAATCCGGTGGATGCCAGCGTTATCCGGATTTATTGGGTTTAAGGGGAGCGCAGACGGGTCGTTAAGTCAGCTGTGAAAGTTTGGGGCTCCACCTTAGGATTGCAGTTGATACTGGCGTCCGTTAGTGCGGTTCAGGTGTGCGGAATTCGTGGTGGAGCGGTGAAATGCTTAGATATCACAAAGAACTCCGATTGCGAAGGCAGCACACTAATCCGTAACTGACGTTCATGCTCGAAAGTGTGGGTATCAAACAGGATTAGATACCCT
+
,CCFF8FFGD,CFFF<,CEEC@,6C,E8,EFFGGF?EDG8<<CEFCBFEGG,,,FFG<FDFFFGE<?CEFGDFFFDGFEFDAEEGG?9E?E,BFDFFCFF+::E>E4?<EFG?FGFGGDFF9FDAFGFEA9DF<<95A9F9AC7@<C<F9D,3@DECCDGGGG,:BFEGEGG,@@C?7FFFGG,,,1=FE7<FB@:7*=:CFFEFFGGGFGGE69A:2/8:8*?C5=8*DCE,;,0A=E4C<987'9D<7@CF@CC5;$D:C+F8,#>@CCF%=CB11EF4FC9CF@++,<8>>C+@+4,A,?+F>:B+A?54C+7:GGEFF:7=EF69@<C?CF<<,C,,FE?C,BF,DE@,@@DFF,>FBB,AC6,A9F@C@;9FC,@@C@GGFF@@9GFFEAGFCB,6:<,FFB7@-<EFC9ECFFEEDFFF<<FFFFA<<A9
@SN 63360
TGAGGAATATTGGTCAATGGACGAGAGTCTGAACCAGCCAAGTAGCGTGAAGGATGACTGCCCTCTGGGTTGTAAACTTCTTTTATACGGGAATAAAGTGAGGCACGTGTGCCTTTTTGTATGTACCGTATGAATAAGGATCGGCTAACTCCGTGCCAGCAGCCGCGGTAATACGGAGGATCCGAGCGTAATCCGGATTTATTGGGTTTAAAGGGAGCGTAGGCGGACGCTTAAGTCAGTTGTGAAAGTGTGCGGCTCAACCGTAAAATTGCAGTTGATACTGGGTGTCTTGAGTACAGGAGAGGCAGGCGGAATTCGTGGTGTAGCGGTGAAATGCTTAGATATCAGGAAGAACTCCGATTGCGAAGGCAGCTTGCTGGACTGTAACTGACGCTGATGCTCGAAAGTGTGGGTATCAAACAGGATTAGATACCCT
+
E<<FGGCEDFGG@EFGGGGG@FGGCGGEFGGGF8DFGGFGGGFGGGGGGGFEFGFGGGFFD,3F8,DD@F7:FFGFG<<,<E<FCGGGGFCCFGCFGG;CG9:B7<FF:?<;>C,8<F:D<FFGGGCFG>F,3@;,=BCF,>F9EC;:F>3>D?::<<FCEEE@:*CCACF><<C3?;8*<-:FDE:C<#8FC:AECGGGF<3GGFG/F8F:F4>:E<E>CA:0CF@3,;@28F7F>,0/FGDFBC@8++7CCFFFGEFF7EGGF?CFFFGGGFFFFE5,E7CFAGFFGGGGFCF<FGE8FE=FB<F?F,FDGGGGFCFAFFFFEEGGFCGF9FB8FAGEDFDFF96,FFEFFCC7GFCCCEGF<FGFC6,8FCE,FGFFFGGCGGGGGGGGGGFGF@C<8GGGGGGGGGFCFAFFFFGGGGFGFCGFGGGCCCCC
@SN 98
TGGGGAATATTGCACAATGGGCGCAAGCCTGATGCAGCGACGCCGCGTGCGGGATGACGGCCTTCGGGTTGTAAACCGCTTTTGATCGGGAGCAAGCCTTCGGGTGAGTGTACCTTTCGAATGAGCACCGGCTAACTACGTGCCAGCAGCCGCGGTAATACGTAGGGTGCAAGCGTTATCCGGAATTATTGGGCGTAAAGGGCTCGTAGGCGGTTCGTCGCGTCCGGTGTGAAAGTCCATCGCTTAACGGTGGATCTGGGCCGGGTACGGGCGGGCTGGAGTGCGGTAGGGGAGACTGGAATTCCCGGTGTAACGGTGGAATGTGTAGATATCGGGAAGAACACCAATGGCGAAGGCAGGTCTCTGGGCCGTTACTGACGCTGAGGAGCGAAAGCGTGGGGAGCGAACAGGATTAGATACCCT
+
GGG?FDGG<FFGGGGGGGGGGFGGGGGFGGGFGGGGGGDGEGGGGGGGGCFFGGGGGGGGE:FFGGGGG7FFGGFGGGGGEGGF@F<FEGGGGCBFFFGDFG:FFF+@>CFGGGGGAFGFGFFGFGGCFBCC7::DFGCFGFEF@F@GGG8<C6FBC>FCFE3<:BFFDGFFGGDGG<E9C>C&:<A7<;CEECCF:C8GF81'<FGEFG+CE?C:8;CC8C::8EEFCGGFFCEF==CECF=CC7C5EEFFD>989>#*@@FFEDGFCFD7CF<GD1FEF<E<CE?8GFFA<C,EGGGFGGGGFEFGGGFFAGGFGGEGGGGGGGGFFDEEGGGGGFGFF,C,EC@GGDDGGGGFF,F<E8GFGGGGGGGCGFEGGGGGFF<8F<,FGGGFEFEGGGFFECFCC9GFGFFCFCGFCFCC@@C
@SN 90463
TGAGGAATATTGGTCAATGGACGAGAGTCTGAACCAGCCAAGTAGCGTGAAGGATGACTGCCCCATGGTTTGTAAACTTCTTTTATACGGGAATAAAGTGAGGCACGTGTGCCTTTTTGTATGTACCGTATGAATAAGGATCGGCTAACTCCGTGCCAGCAGCCGCGGTAATACGGAGGATCCGAGCGTTATCCGGATTTATTGGGTTTAAAGGGAGCGTAGGCGGACGCTTAAGTCAGTTGTGAAAGTTTGCGGCTCAACCGTAAAATTGCAGTTGATACTGGGTGTCTTGAGTACAGTAGAGGCAGGTGGAAGTCGTGGTGTAGCGGTGAAATGCTTAGATATCACGAAGAACTCCGATTGCGAAGGCAGCTTGCTGGACTGTAACTGACGCTGATGCTCGAAAGTGTGGGTATCAAACAGGATTAGATACCCT
+
FGF9EF@FFGGGCECFGGGGGGGGFGDGGGGGGGFGGGGGGGFFGGGGGCF<FFGG<ECFFDCFG8FD,CF,CFEFGGFCDGGGCG9E,?CC=FFFF,CF,CAD:EFF,B<FFFFFGFEGGDFFGG@FFGGGGGDFFEGG9F?B<F7A?FADBDGCABBFCGFGEDFAAFC4<,FEBF>.7D:FC:CECGDCGGGFCC9B@FGGGFEGFCF<CE>FDEC=EE@FB;:<FDGFFGGGFGGGGCGEFAF<+>39EGFGFEGFFFF>GG#GGEGEFF@4GCGGFGGGGGFA,EFFAF;FDCGFGGGGFE8FC,GFFB+GGGGGGGGGGGGGGGGGGGGGFAGGGGFCGFFFGGGGGGFFGDFBEEGGGGGGGE8FCGFDFGGGFGGGGFFDGGGGFDGGFFGGDCGGGGGGGGGFGFGGFGGGGGGGGGGGGGGCCCCC
@SN 100
TGGGGAATATTGCACAATGGGGGAAACCCTGATGCAGCGACGCAGCGTGGAGGAAGACGGTCTTCGGATTGTAAACTCCTGTTGTTGAGGAAGATAATGACGGTACTCAACAAGGAAGTGACGGCTAACTACGTGCCAGCAGCCGCGGTAAAACGTAGGTCACAAGCGTTGTCCGGAATTACTGGGTGTAAAGGGAGCGCAGGCGGGAAGACAAGTTGGAAGTGAAATCTATGGGCTCAACCCATAAACTGCTTTCAAAACTGTTTTTCTTGAGTAGTGCAGAGGTAGGCGGAATTGCCGGTGTAGCGGTGGAGTGCGTAGATATCGGGAGGAACACCAGGGGCGAAGGCGGCCTACTGGGCAACAACTGACGCTGAGGCTCGAAAGTGTGGTTAGCAAACAGGATTAGATACCCT
+
EFEGGDGEFGGGD,,CFD@FFC++6CE@FEE<E6CCEB:8FC:+@FFGEG,C6BCFF,,=B=FF<CCFDG8?A<B,FCGFB?-?4A=EAEFGGGGGGGGFGG:4BED,,B??FFDADF=B<FCEEG:FDDFFG8FFE,,@FF?F::<F>8)73@B>BEC=FCBF/:/:,<.,F::CC9=F<FBFCC<<CF:CFCC28<?*6:=$FG>CD?C?FFB=:9;;,;GF@FG;79FGFGGFCF@FGF:CDGFGG@C9#CEGG4CFFGB@C88?B90CCFGFD;E?C=3<8GEEEA<?,F:8++FGGFEEECC8GFB:++,@DFCAFC==F:FCC?<6@:,@7FC@,GGF@86+7FE@9GGFCE@,C;C;,@C8,@86CB,<@@,6,69GFDEGCFC,,FGEFFF<FD@C,,<9E@ECCCC@
@SN 66876
TGGGGAGTATTGCACAATGGGCGCAAGCCTGATGCAGCCATGCCGCGTGTATGAAGAAGGCCTTCGGGTTGTAAAGTACTTTCAGCGGGGAGGAAGGAAGTAAAGTTAATACCTTTGCTCATTGACGTTACCCGCAGAAGAAGCACCGGATAACTCCGTGCCAGCAGCCGCGGTAATACGGAGGGTGCAAGCGTTAATCGGAATTACTGGGCGTAAAGCGCACGCAGGCGGTTTGTTAAGTCAGATGGGAAATCCCCGGGCTCAACCTGGGAACTGCATCTGATACTGGCAAGCTTGAGTCTCGTCGAGGGGGGTAGAATTCCAGGTGTAGCGGTGAAATGCGTAGAGATCTGGAGGAATACCGGTGGCGAAGGCGGCCCCCTGGACGAAGACTGACGCTCAGGTGCGAAAGCGTGGGGAGCAAACAGGATTAGATACCCT
+
C,CDFGEEGGFFFGGFFGA@EF>EFFGFC,CEFFGGGGGGC@FGGGGGEFGDGFGFGF,FF8EFGGEGGGGGGFFFGFDFGEFGDGGGG7C+@4E@E,:,BDEFGG9CF9F9DDC<9,=DGG<9DGGFGGGCFGG++5@EGFFFGDFGG**CFGG@8*>>@:FCCFGGGGGGGFDFFGGCEFECB=CE8A5GEC>CGG=GGDDCFFGECGECGGGGGFC5EEE@AEC>CGG8FFCEF?CC?+:CC9E,FF9C:CF=C:F??1*,>@GGGF9EF8F*#(>E@C>8<7:>>>9FGF8GGGDDGGGE@+C::7DB,AFF?8GGFGGGCGFEBCFDGFE9,=+@EDCGGFF@CFFGGFAF<9FECCCGEGEGFFF,GGGGEGGGFGFCGGGGGGFEGEGFECFECFF@F@,FDFGGGGGGGGGGGEFECAGGGFFGGGGGCCCCC
@SN 102
TGGGGAATATTGCACAATGGGCGCAAGCCTGATGCAGCCATGCCGCGTGTATGAAGAAGGCCTTCGGGTTGTAAAGTACTTTCAGCGGGGAGGAAGGGAGTAAAGTTAATACCTTTGCTCATTGACGTTACCCGCAGAAGAAGCACCGGCTAACTCCGTGCCAGCAGCCGCGGTAATACGGAGGGTGCAAGCGTTAATCGGAATTACTGGGCGTAAAGCGCACGCAGGCGGTTTGTTAAGTCAGATGTGAAATCCCCGGGCTCAACCTGGGAACTGCATCGGATACTGGCAAGCTTGAGTCTCGTAGAGGGGGGTGGAATTCCAGGTGTAGCGGTGAAATGCGTAGTGATCTGGAGGAATGCCGGTGGCGAAGGCGGCCCCCTGGACGAAGACTGACGCTCAGGTGCGAAAGCGTGGGGAGCAAACAGGATTAGATACCCT
+
FGGGGGGGGGGFGGGGGGGGGGGGGGGGGGGGGGGGGGGGGGGGGGGGGGGGGGGGGGGGGGGGGGGGGGGGGGGDFGGGGGGGGDGGDGCFGGGFC7ECGFGGGGFGGCFDGGGGGGGGFGGGGFEF>FGGGDGGCCDFGGGGGGFGEEDGGGGG8F9FGGGCEFGGGGGEGEGGGGDEFG?FFFEGFGG>CGEGGGGGGE8FFFF>GGGGGFGG>FGEE>GGGGGGGGGCEGGGGFFGGGGGFGGFF?FGGGGGGFGEGGFFFFDCG.GGFGFCFAC@%CFCFFGGFDGGGF<FAECF@=DGFGGGGGGGFF<,GGGGGFGGGGFFFCFGGE9GF7GGGFF9GFFCE<FGGGFGGGGGGGGF=,GEGGGGGFFDGEEGCFEDGGFE<EDGGGGGGFGFCGFF@GGGGGGDFGFFGGFFGFCDGGGGGFGGGGFGCC?CC
@SN 81392
TGGGGAATATTGCACAATGGGCGCAAGCCTGATGCAGCGACGCCGCGTGCGGGATGAAGGCCTTCGGGTTGTAAACCGCTTTTGATCGGGAGCAAGCCTTCGGGTGAGTGTACCTTTCGAATAAGCCCCGGCTAACTACGTGCCAGCCGTCGCGGTAATACGTAGGGTGCAAGAGTTATCCGGAATTATTGGGCGTAAAGGGCTCGTAGGCGGTTCGTCGCGTCCGGTGTGAAAGTCCATCGCTTAACGGTGGATCTGCGCCGGGTACGGGCGGGCTGGAGTGCGGTAGGGGAGACTGGAATTCCCGGTGTAACGGTGGAATGTGTAGATATCGGGAAGAACACCAATGGCGAAGGCAGGTCTCTGGGCCGTTACTGACGCTGAGGAGCGAAAGCGTGGGGAGCGAACAGGATTAGATACCCT
+
FEC,CCEGGGGGGF<FGGGFEFDEGEGCFGGCFEG,BF@FG7@B@@CGGE7@C77F,,,,EFCF9=F+<C+BFF,?FCG+++554B?++6@=F7BEG<<FEF7F<:DEFFEBDBF=D,@<FFC,,,,@CBBC:FGC<F7*>,8>FAGFG*:1.4=FFEEFFGF@ECCE<7>8:%<?)2<0B2B@9CECGGC9@CFDEGGFEE:E<EGEGEDGEECE/)GGC?EECFE%CEC<<CF<<<,=EC8:<5<CECCF?,;GGGE>8C@+FEGGGGC/C<F9%8C>GFECGBGGFF<CEB5E,FFE8GFDGDGGDC48AB?FDFCAGGFEGAGGGEFDCE9CFEE:FD<FDDGGGGFGGFE<,CDCDGGGGGGECFDE9F@F;-EFGGGGGGGGGGDGGGGGGFF@@GFCGGFEAEGCFGFDFEA<8CC
@SN 70456
TGAGGAATATTGGTCAATGGGCGCAGGCCTGAACCAGCCAAGTAGCGTGAAGGATGACTGCCCTATGGGTTGTAAACTTCTTTTATAAAGGAATAAAGTCGGGTATGCATACCCGTTTGCATGTACTTTATGAATAAGGATCGGCTAACTCCGTGCCAGCAGCCGCGGTAATACGGAGGATCCGAGCGTTATCCGGATTTATTGGGTTTAAAGGGAGCGTAGATGGATGTTTAAGTCAGTTGTGAAAGTTTGCGGCTCAACCGTAAAATTGCAGTTGATACTGGATATCTTGAGTGCAGTTGAGGCAGGCGGAATTCGTGGTGTAGCGGTGAAATGCTTAGATATCACGAAGAACTCCGATTGCGAAGGCAGCCTGCTAAGCTGCAACTGACATTGAGGCTCGAAAGTGTGGGTATCAAACAGGATTAGATACCCT
+
ECFCGGCD@FGGCFFGGGGDDFGDF@F7CFEFGGGGGGGGGFEFFFGGGGGGGGGFFFFFCFGGGGGGGFGGCEFFGGFDGGFGGGAFFGDDFGGFGGFEFFGCFGGGCF@EGFEGGF@,CA@FGFFFFGGGGGFGGGGGFFGGGGGGF9DAG@+@DF<FFGGGGGGFFGGGGG<:CGGG>G7FECFGGGGGGGGFFFEEFGGGGFFFGFGGGGG@>FFEG72C?FCF<CGGGGGGFFGCGGGGFFDFEGGG>FDCGECDE@9FGGGGGFGGF@FFEB?A?A@C,C,CGGGGGGGGGGGFFFCFF7C@CFAEFEEGFFFFGGEEEEFGGGGFAGFF@FEE9EGFGGGFEGGFCB:BEGFEEFCCF<@EGGFECDGGFGFFCGFFFFGGGGGGFGFGGEGFGGFFDGGGGGGGGGGGGGGGGGGGGFCFGGGCCCCC
@SN 105
TGGGGAATATTGCACAATGGGCGCAAGCCTGATGCAGCGACGCCGCGTGCGGGATGACGGCCTTCGGGTTGTAAACCGCTTTTGATCGGGAGCAAGCCTTCGGGTGAGAGTACCTTTCGAATAAGCACCGGCTAACTACGTGCCAGCAGCCGCGGTAATACGTAGGGTGCAAGCGTTATCCGGAATTATTGGGCGTAAAGGGCGCGTAGGCGGTTCGTCGCGTCCGGTGGGAAAGTCCATCGCTTAACGGGGGATCTGCGCCGGGTACGGGCGGGCTGGAGTGCGGTAGGGGAGAGTGGAATTCCCGGTGTAGCGGTGGAATGTGTAGATATCGGGAAGAACACCAGTGGCGAAGGCAGGTCTCTGGGCCGTTACTGACGCTGAGGATCGAAAGCGTGGGGAGCGAACAGGATTAGATACCCT
+
GFGGGGGGGGGGGGGGFGGGGGG7FFFGGGGGGGGGGG:BFGGEG7FGG7CC@CGGGGGGC+BEGFG@FFFGGGG9FGEF+FDFDE,DBBF=3DDFGF,DBFGGEEGG,>,=33,,3>>FG?@BCFFCDECE:F8F,>?<4@>>4EFFFC8C3<CCED?AFF?CFGC#9*<<CGGA:*GEC<81?FC0:32<:*:8?C5GC;:#GF?;:E;EE:>EE?(5DFC:8*8F>+CEA:>+F=,@:GGGG:CC:18C?,F:B>@*CB>@DEFFCC++DFFDB,FGGGEEDGGF@8F8:,,,GGFGGGFCFC8GGGF7+GGFGFFGFGGFGGGGGGGGGGGGGFFGFFFCFC,GGGGGGGFEF<DCFC8DGGF:EEEF<GGGGGGGGGGFF;,,GGGGGFF:GGGGGGGGGGGGGGGGGGGGGGCCCCC
@SN 75430
TGGGGAATATTGCACAATGGGCGCAAGCCTGATGCAGCGACGCCGCGTGCGGGATGACGGCCTTCGGGTTGTAAACCGCTTTTGATCGGGAGCAAGCCTTCGGGTGAGTGTACCTTTCGAATAAGCACCGGCTAACTACGTGCCAGCAGCCGCGGTAATACGTAGGGTGCAAGCGTTATCCGGAATTATTGGGCGTAAAGGGCTCGTAGGCGGCTCGTCGCGTCCGGTGTGAAAGTCCATCGCTTAACGGTGGATCTGCGCCGGGTACGGGCGGGCTGGAGCGCGGTAGGGGAGACTGGAATTCCCGGTGTAACGGTGGAATGTGTAGATATCGGGAAGAACACCAATGGCGAAGGCAGGCCTCTGGGCCGTTACTGACGCTGAGGAGCGAAAGCGTGGGGAGCGAACAGGATTAGATACCCT
+
DGGC@,CFFGFGFGGGGFGGGCFGGGGCFGGGGGGGGGGGGDCGGGGEFGGGEFGEGGGGGGGGGGGGEEGGGGGGGGGGEGGGGGGGGGGGGGGGGGFGGGGGGGGG<AFFGEGGFCBFG8CFFFGGGCFGEGGG97:FFGFGGGGGGGGGGGGCFGGFGG7::A9<CFGGGGGGEC;EFGD8CF6@FGGGGGGGGDGFEEEE5EEEFG6CC55EGGDGEFEGGGGGGGFFGGGG9CFGGGFCFEGGGGFCFC>>GFCB=GGEGGFGGGGFGFDD,EGGGGF7GGGFF8EFGGGEGGEGGGGGGGGGGGFEEGGFGGGGGGGGFFGGGGGFGFGGFGGGGGGGGFGGGDGGGGGGGGGGGGFFDDGGDEGGFGFEGCDGGGGGGGDGDGGGGGDGGGGGGGGGFGFGGGGGGFGGGFCC@CC
@SN 107
TGGGGAATCTTGCGCAATGGGGGGAACCCTGACGCAGCGACGCCGCGTGCGGGACGGAGGCCTTCGGGTCGTAAACCGCTTTCAGCAGGGAAGAGTCAAGACTGTACCTGCAGAAGAAGCCCCGGCTAACTACGTGCCAGCAGCCGCGGTAATACGTAGGGGGCGAGCGTTATCCGGATTCATTGGGCGTAAAGCGCGCGTAGGCGGCCCGGCAGGCCGGGGGTCGAAGCGGGGGGCTCAACCCCCCGAAGCCCCCGGAACCTCCGCGGCTTGGGTCCGGTAGGGGAGGGTGGAACACCCGGTGTAGCGGTGGAATGCGCAGATATCGGGTGGAACACCGGTGGCGAAGGCGGCCCTCTGGGCCGAGACCGACGCTGAGGCGCGAAAGCTGGGGGAGCGAACAGGATTAGATACCCT
+
EGGGGGGFFGGGGGGGGGGGGGGGGGGGGGGGGGGGDGFGGGGGGGGGGGGGGGGGDGGGGGGGGGGGGGGGGGGGGGGGGGGGGGGGGGCFGGGGFGGGGGEGGGFFF9>EFFDCGGFGGGGGGG>CCGFGGGGGGFFGGDGGGCGGGGGG?CGG4<CEGEGDEEGCEGGEEFGEG5<2:CFGGGFDGCEGGEDG>E<:::CGGEG5C&@FC;CEEGDEGGGAAEEFGCCGGGGGGF?EC>;?>EEE5CE@:CEEFGGF?F:=CGDGGFGFF@E@5GGG:GDEGFFEGGGGFCF>+FFCDFGGGGGGGF9GGFGGGEFGGGGGGGGGGGGGGGGGGFEFGDGGGGGGGEECF7FFCGGGGGF<GFEEGGGGGGGGGGGGEGGGGGGGGGGGGGGFGGFGFFFFGGF<GGGGCCCCC
@SN 75203
TGGGGAATATTGCACAATGGGCGCAAGCCTGGTGCAGCGACGCCGCGTGCGGGATGACTGCCTTCGGGTTGTAAACCGCTTTTGATCGGGAGCAAGCCTTCGGGTGAGTGTACCTTTCGAATAAGCACCGGCTAACTACGTGCCAGCAGCCGCGGTAATACGTAGGGTTCAAGCGTTATCCGGAATGATTGGGCGTAAAGGGCTCGCAGGCGGGTCGTCGCGTCCGGTGTGAAAGTCCATCGCTTAACGGTGGATCCGCGCCGGGTACGGGCGGGCTTGAGTGCGGTAGGGGAGACTGGAATTCCCGGTGTAACGGTGGAATGTGTAGATATCGGGAAGAACACCAATGGCGAAGGCAGGTCTCTGGGCCGTTACTGACGCTGAGGAGCGAAAGCGTGGGGAGCGAACAGGATTAGATACCCT
+
@CCCF7FGGGGFAFGG@9EFGG7@:@+9FFAFFC<<FFF>@CBFCGCEEEE7EE@FFG,?FGFFFFECF+@FEEFFFGGGEFEF=,5F7:@GFF<,B@F9FCFDA:7D<,<@F=F,=DF+@DE,<A,,8***@:<A9F,<,<DDFCC<FCGCC<>C:*?CCC2,<5<B,=FFFEFF*<F9@EE61</0<*C:8;96<;;<7C-@9E@:;2&/##:<C5C;2</B5EC+GGF99+GFEFBC<CC<B8CEC6,F=*5*CF>*++3+EEFF@F7EGFD=?FFECFC@8F=BF??,CFE<EE88=7CEGGGFGGGGFFFAFGE?8FFCF,CGFEDEGFCAGFGCFFE-<9EC:BC<@,F8EFGEFEGC7CF:C>GFGGFEGFF8GFFGFA@B,EF@:>EGGGGDFFF7EDFFC@FFGGGGFGCCCCC
@SN 88809
TGAGGAATATTGGTCAATGGACGAGAGTCTGAACCAGCCAAGTAGCGTGAAGGATGAAGGTCCTACGGATTGTAAACTTCTTTTATAAGGGAATAAACCCTCCCACGTGTGGGAGCTTGTATGTACCTTATGAATAAGCATCGGCTAACTCCGTGCCAGCAGCCGCGGTAATACGGAGGATGCGAGCGTTATCCGGATTTATTGGGTTTAAAGGGAGCGCAGACGGGTCGTTAAGTCAGCTGTGAAAGTTTGGGGCTCAACCTTAAAATTGCAGTTGATACTGGCGGCCTTGAGTGCGGTTGAGGTGCGCGGAATTCGTGGTGTAGCGGTGAAATGCTTAGATATCACGAAGAACTCCGATTGCGAAGGCAGCACACTAATCCGTAACTGACGTTCATGCTCGAAAGTGTGGGTATCAAACAGGATTAGATACCCT
+
FDGGGGGGGGGFFGGGGGGGGGDGEGGGGGGFFGFGGGFGGG<FGGGGDGGGGFGGGGGF8FGGGGGG:@@FFGGGGGGGGGGFGGGFFGGGGGGGGGGGGFGGGGGGGGGFGFGG8EFFFGGGGGFGGGGGGGFGGGGGCG/FGGGGGGFGGGGCFGFFFCFGGGGGECGGGEGGGGG?GGGG>GGGGEEGGGFGGGGEGGGGGFF,=FFGGGGBGGDDGGGGEEC:FFEEGGGGGFG9GGGF;GGGDGGGGGGGGFG@GGGGGGFCGGFGGGDAGFGFCGGG:A+@GFGGGGGGGGGGF?FF@+:7DF<DGFEGGGGGGGGGGGFCADFFCFFDGFCGFCGGGGGGE9ECFFCEGGGGF7GFFF9GGGGGGGFGFAC7GGGGGGGGFGGGGGGGGGGGGGFGGGGGGGGFGGFCGFGGGGGGGGE<FEFCCCCC
@SN 68377
TGGGGAATATTGCACAATGGGCGCAAGCCTGATGCAGCGACGCCGCGTGCGGGACGACGGCCTTCGGGTTGTAAACCGCTTTTGATCGGGAGCAAGCCTTCGGGTGAGTGTACCTTTCGAATAAGCACCGGCTAACTACGTGCCAGCAGCCGCGGTAATACGTAGGGTGCAAGCGTTATCCGGAATTACTGGGCGTAAAGGGCTCGTAGGCGGTTCGTCGCGTCCGGTGTGAAAGTCCATCGCTTAACGGTGGATCTGCGCCGGGTACGGGCGGGCTGGAGTGCGGTAGGGGAGACTGGAATTCCCGGTGTAACGGTGGAATGTGTAGATATCGGGAAGAACACCAATGGCGAAGGCAGGTCTCTGGGCCGTTACTGACGCTGAGGAGCGAAAGCGTGGGGAGCGAACAGGATTAGATACCCT
+
EFFFGEFGGGGGGGFEF<9E@FGGGGGGGGCGGG@AEGDGEGGGCEFGGGGGDGFFGGCFEGDFGGGCFGGGGGGGGGGD7FDGGDFGGGGGGGCFFFDFGGGDFG*>@EFEGGGGCCCGGGGGGGGGGGGG7<<CFFGG#CFGGGGGGGGGGEGFFEGF4F?FGGGCEGGGGGGCCEE9+;<;EFFGFFGGDCEGCEFGGGGFGGC>CE5ECC:C>C>@E<C:CG>2CCFCFFFCC<<B<GGC<EFDGGFFED'>+GEEGGFGG7FF@B>+=?D35-GGG=CB?GGGGGFF<CDGGGGGF@:FF@,C,FEB?EGGGGGGGGGGGGFGGGGGFCFDECGGGFGFGFCGFEGECFFCFCCCCFFGGGF@7GGGGGGFEFFGGGGGGF,GGGFCDGGGGGGGFCCGDGGFGGGGGGGGGGCCCCC
@SN 111
TGGGGAATATTGGGCAATGGGCGCAAGCCTGACCCAGCAACGCCGCGTGAAGGAAGAAGGCTTTCGGGTTGTAAACTTCTTTTGTCAGGGACGAGCAGAAGACGGTACCTGACGAATAAGCCACGGCTAACTACGTGCCAGCAGCCGCGGTAATACGTAGGTGGCAAGCGTTGTCCGGATTTACTGGGTGTAAAGGGCGTGTAGCCGGGAGGGAAAGTCAGATGTGAAATCCACGGGCTCAACTCGTGAACTGCATTTGAAACTACTCTTCTTGAGTATCGGAGAGGCAATCGGAATTCCTAGTGTAGCGGTGAAATGCGTAGATATTAGGAGGAACACCAGTGGCGAAGGCGGATTGCTGGACGACAACTGACGGTGAGGCGCGAAAGCGTGGGGAGCAAACAGGATTAGATACCCT
+
GGFGGFGGGGGGGFGGGGGGFGG@FGGGGGGGFGGGGFGGFGGGGDGGGGGFFGGE<FGGFDGGGGGGGGEGGGEDFDGFFCGGGDFFGFGGG@=7><<EFEA?@C>@:EFFGG:@FB<D9DFECCCC:@,3=,3@,+@FCFGGGFGFGGEGGFFGG,<=FGFFCFCF,DFFEE<<<C<7;FFC@F?CFGFGF<=>CEEGGGFC*GFGGFDCE>5?FEEFD?FGGGCGGFGGFBFGFD=FGGGF@9G;9GGFFECFGCCDEFF9FEF?FFD@GGFEF@DGGGFD9FC+B=+GGGFFFCEC,AE=CBGGGFE9FAFEGCDGFFAEE9FEFGFCEFFFFC,FFFEF>CFC@@,GFC9@C<87FFCBCCFGGDGGGGFGGEFC:FGGFGGGGGGGGGGEDGGFGGGGGGGFGGGGGCCCCC
@SN 112
TGGGGCATATTGCACAATGGGGGAAACCCTGATGCAGCGACGCCGCGTGAGCGATGAAGTATTTCGGTATGTAAAGCTCTATCAGCAGGGAAGAAAATGACGGTACCTGACTAAGAAGCACCGGCTAACTACGTGCCAGCAGCCGCGGTAATACGTAGGGTGCAAGCGTTATCCGGATTTACTGGGTGTAAAGGGAGCGTAGACGGAGTGGCAAGTCTGATGCGAAAACCCGGGGCTCAACGCCGGGACTGCATTGGAAACTGGCAATCTAGAGTACCGGAGAGGTAAGCGGAATTCCTAGTGTAGCGGTGAAATGCGTAGATATTAGGAGGAACACCAGTGGCGAAGGCGGCTTACTGGACGTTAAATGACGTTGAGGCGCGAAAGCGTGGGGAGCAAACAGGATTAGATACCCT
+
GGFGG,@EDFFGFFFFCECFG>7FEGFGGGGCFEFGGGDFEGGFGGGEGCGFCCFGG?F-FFGGFGGGGGGGGGGGGGGFGCECFGGGFGGGGGEFGGGGGGGGF+CFEEFDG9FFGGG<FFFGG>EF,=>FCF8DFCGG3DF=EGGG6CCFFFG@GGGG0GGFFGGGGGG>GGGGGGGGGFGGGG<EGCCAGGFFGGGDFC;CGD<@EECC/GCCFCCC>CDGFGF8EGFCFFCC7@<>@#E:FGFDCFFG@FGEFFFGGGG#GFCGCFGGFFGB><GE*B9DE=+F@FFDEB:8F:4,GGF+C+CFF<F,B=EE=FEEE9?EEC,CC?<F@CFC,EC:CGEFEF:E@F@E@FCC,@@F<:C,F@C,GGFGFECEFCEC;GGDGGGGGGGGFGGF<EGE@GGGEF<GFFGCC8CC
@SN 92320
TGGGGAATATTGCACAATGGGCGCAAGCCTGATGCAGCGACGCCGCGTGCGGGATGACGGCCTTCGGGTTGTAAACCGCTTTTGACTGGGAGCAAGCCCTTCGGGGTGAGTGTACCTTTCGAATAAGCACCGGCTAACTACGTGCCAGCAGCCGCGGTAATACGTAGGGTGCAGGCGTTATCCGGAATTATTGGGCGTAAAGGGTGCGTAGGTGGCAAGGCAAGTCAGATGCGAAAGCCCGGGGCTCAACCCCGGTACTGCATTTGAAACTGTCTAGCTAGAGTGCAGGAGAGGTAAGCGGAATTCCTAGTGTAGCGGTGAAATGCGTAGATATTAGGAGGAACACCAGTGGCGAAGGCGGCTTACTGGACTGTAACTGACACTGAGGCACGAAAGCGTGGGGAGCAAACAGGATTAGATACCCT
+
EFFFDFFGGGGGGGGGGGGCEECGEGGGGGGGGGGGGGGGGEGGGGGCFDECFDDEGCG:CGDGGGGFFGGGGGCC,@EGDCFFG9AFGGFFCC,<+D+DDDDFGG7>7<=,@@@FGGGGEGFEGFFGGG>CFEEEGGGGGG03GGGDFGGGFGGGGFCEE2:C?CFGGGGGEFCGGG5?:CGGGEGGFGF?FGGGGCEGGGCCGECG*BE>FGGGFFFCCF8F@0<FFFFGGGGGC8F@B?GEFG:ECDEEEGGDEBFGGG;<GGGGGGGGGF<:FF?EFAA@DGGGCFGFC@:FFCGFAFF9FF<EFGGF:GGEGFGGGGDGGGGGGF;F<CFGFAFGGGGGGGGFEGGGGGDGGF7CFDFFGGGGGGGGFGFEGGFFGFGGGGGGFFGGCGGDGGGGGGGGGGFGDFF<E<CDGGGGCCCCC
@SN 64707
TGGGGAATATTGCACAATGGGCGCAAGCCTGATGCAGCCATGCCGCGTGTATGAAGAAGGCCTTCGGGTTGCAAAGTACTTTCAGCGGGGAGGAAGGGAGTAAAGTTAATACCTTTGCTCATTGACGTTACCCGCTGAAGAAGCACCGGCTAACTCCGTGCCAGCAGCCGCGGTAATACGGAGGGTGCAAGCGTTAATCGGAATTACTGGGCGTAAAGCGCACGCAGGCGGTTTGTTAAGTCAGATGTGAAATCCCCGGGCGCAACCTGGGAACTGCATCTGATACTGGCAAGCTTGAGTCTCGTAGAGGGGGGTAGAATTCCAGGTGTAGCGGTGAAATGCGTAGAGATCTGGAGGAATACCGGTGGCGAAGGCGGCCCCCTGGACGAAGACTGACGCTCAGGTGCGAAAGCGTGGGGAGCAAACAGGATTAGATACCCT
+
AFFGCB@EFGFFGGGGFGG8FFFFFGEGGGGGGDGGGGGGGGGGGGGGGGFGGGGGDGGGCEGGEGGGGGGGGGGGGGGGGGGGGGGGGFFGGGGGGG?CGGFGGGGGDFFGGGGGG9DCFDFGFGDFGGGGGDDDEGGFGGGGGGGGGGGGGGGGGGGFGGGGG6A@FGGG>CFG:GDFGFCFF:=GGGGGGGGDC7<FDGGGG:CFEGGGGGG?:CCCDGGGGGGEEFEDFF;FC<FGGGEC:FGGGGGDCCCFGGGC5#CFFGFFCEFFEEFFF>F@0AFFF@FFDF9GGFD7FDF@6++9FGGEGGGFGGGEGGFB,<<@GGGGEEDFGFCEF@EGGCGGFCD=A,GGFC9GGGGEEGEFDGGGGGEGGGGGGDGGGGGGGGGGEGFFGGGGGGGFFGGGGEECGCDFCGGGGGFFFGGAEEEGGGGGGGGGCCCC<
@SN 91582
TGGGGAATATTGCACAATGGGCGCAAGCCTGATGCAGCGACGCCGCGTGCGGGATGACGGCCTTCGGGTTGTAAACCGCTTTTGATCGGGAACAAGCCTTCGGGTGCGTGTACCTTTCGAATACGCACCGGCTAACTACGTGCCAGCAGCCGCGGTAATCCGTAGGGTCCAAGCGTTATCCGGAATTATTGGGCGTAAAGGGCTCGTAGGCGGTTCGTCGCGTCCGGTGTGAAAGTCCATCGCTTAACGGGGGATCGGCGCCGGGTACGGGCGGGCTGGAGTGCGGTAGGGGAGACTGGAATTCCCGGTGTAACGTTGGAATGTGTAGATATCGGGAAGAAAACCAATGGCGAAGGCAGGTCTCTGGGCCGTTACTGACGCTGAGGAGCGAAAGCGTGGGGAGCGAACAGGATTAGATACCCT
+
G@FEFEGFGGGFCFFD6,;EFFGGGGFGGCEC<;C<<FG:FEGGGG:F6CC7=7>CFE+@7>FFGG7CFGC=FF9EF+@F@+5E7FD7=3C+BFFC,>BD,>>FDE+8++@,=FDFGGGCFFGCE7:CEF*>7>:>;BCCFCF7FF>FF7E7<:BC*<,,24<CF7C,,/3<<*3#28#<F?C>7FFE#CGCC:<:8C88:?C3EE8)/2::15::*;C:2GD=<EFCF?@CA?7<8FFF4:,1CCFF:*,7C::<*C*@++@8++EF@FC63@,,CGFDGEF7FGFFFGFA9EA,AE9GEF>@@+FEFB,,<CA,GDFGFEFGEBAFGFGGFFC?<?E?C,FGGFCFEGFGFFFFEFC,EF8F:CF77FCF9FGGGCGGGGFGGGCF@A@C@CCCFGGGFCF@FEFFFFEA6EFFFGCCCCC
@SN 77849
TGGGGAATATTGCACAATGGGGGAAACCCTGATGCAGCGACGCCGCGTGGAGGAAGAAGGTCTTCGGATTGTAAACTCCTGTTGTTGAGGAAGATAATGACGGTACTCAACAAGGAAGTGACGGCTAACTACGTGCCAGCAGCCGCGGTAAAACGTAGGTCACAAGCGTTGTCCGGAATTACTGGGTGTAAAGGGAGCGCAGGCGGGAGAACAAGTTGGAAGTGAAATCCATGGGCTCAACCCATGAACTGCTTTCAAAACTGTTTTTCTTGAGTAGTGCAGAGGTAGGCGGAATTCCCGGTGTAGCGGTGGAATGCGTAGATATCGGGAGGAACACCAGTGGCGAAGGCGGCCTACTGGGCACCAACTGACGCTGAGGCTCGAAAGTGTGGGTAGCAAACAGGATTAGATACCCT
+
FGGCFCFGGGGGGGGGGGGCGGGGGGGGGGGGGGGGGGGGGGGGGGGGGDGGGGGGGGGGGGGGGGGFGGFGFGFGGGGGGGGGGGGGGGGGGGGGGGGGGGGGGGGGGGGFGGGGGCGGGFEGGGGGGGFGEGGGGGGGGGGGGGGGGGGFGFGGGGGGGFGGGGGDFE7FFGEGGD0FFGGGGGGGGGEGGGGFGECCGCEEGGGFEGFGGGGGGGGGGGGFGGGGGGGGGGGGFGGGGGGGFFGGGGFGFFFGGGFGGGGGGGGGGGGGGGFGGFGGGGGGGGGGGGGGGGGGGGGFGGGGDGGGGGGGFGEEFC<FGGGGGGEGGGGGGGGFGGGGGGGCFGEGGGGGGGGGGGGGGGGGGGGGGGGGGGGGGEGGFGGGFGFEGGGGGGGGGGGFGGGGGGGGFDGCCCCC
@SN 117
TGGGGAATATTGCACAATGGGCGCAAGCCTGATGCAGCGACGCCGCGTGAGGGATGGAGGCCTTCGGGTTGTAAACCCCTTTTATCGGGGAGCAAGCGAGAGTGAGTTTACCCGTTGAATAAGCACCGGCTAACTACGTGCCAGCAGCCGCGGTAATACGTAGGGTGCAAGCGTTATCCGGAATTATTGGGCGTAAAGGGCTCGTAGGCGGTTCGTCGCGTCCGGTGTGAAAGTCCATCGCTTAACGGTGGATCTGCGCCGGGTACGGGCGGGCTGGAGTGCGGTAGGGGAGACTGGAATTCCCGGTGTAACGGTGGAATGTGTAGATATCGGGAAGAACACCAATGGCGAAGGCAGGTCTCTGGGCCGTTACTGACGCTGAGGCGCGAAAGCGTGGGGAGCGAACAGGATTAGATACCCT
+
GGGGGGEFGGGGFGGFGGGFGGGEGGGGGFGGGEGGGG:@FGCCFGGGGGGGGEFG,=C=F@EEAFEEFGF+EEGEFGEGFEGGGGF=FGGGGGGGGGCGGGFGGF=DDFGGGGEGGFGGGFFFGGCCGGAFGGGGGG6DGGFFEG8FE>EEGGEG9FCC<%=CGFFGGGGG==GGGFGEGCGGFFGGGGGEE>CEGGGDDGFE8GFGECEECCEGGGCGGGGDGGGGGGF?GECFFGGGGGGFGGEC9GFDCFGGFDEEGGGFEFGGECDGGGCFB6GGGFFGFFEGGGFF?FFFEE?GGFC=DFECB@,GGGF9FGFFFAFA,F7EDGF=CEC,?CECE=D?FC:C<@AF@<GGFFF@E8C7@ECB<,@FC@:B:DGGFB:@+;@F8FFC@FECD+E@:EGE@EGGGGGGGGEGCCCCC
@SN 118
TGGGGAATATTGCACAATGGGCGCAAGCCTGATGCAGCCATGCTGCGTGTATGAAGAAGGCCTTCGGGTTGTAAAGTACTTTCAGCGGGGAGGAAGGGAGTAAAGTTAATACCTTTGCTCATTGACGTTACCCGCAGAAGAAGCACCGGCTAACTCCGTGCCAGCAGCCGCGGTAATACGGAGGGTGCAAGCGTTAATCGGAATTACTGGGCGTAAAGCGCACGCAGGCGGTTTGTTAAGTCAGATGTGAAATCCCCGGGCTCAACCTGGGAACTGCATCTGATACTGGCAAGCTTGAGTCTCGTAGAGGGGGGTAGAATTCCAGGTGTAGCGGTGAAATGCGTAGATATCGGTAGGAACACCAGTGGCGAAGGCGGCCTACTGGGCACCAACTGACGCTGAGGCTCGAAAGTGTGGGTAGCAAACAGGATTAGATACCCT
+
<FEFEDGG<F@FFGGEFEFFFFGGEEFGGG?CFGGGCFGGGGF6CFG@FCFFGGCEFGFDEFFGFGGGG:BFAFEFFGFGFCFCFD:F7CECGGG,BCFEFFECA8FG<FDAFDCECFFFDG<AFGC>@E@9CBE>>@3,@F@F>?CFGB8FCGGGGGF3GGEFCCCFFGGDGC:<E9FFC7:F=;9?GGGGGGE:<>CCE>FGGGE<FCCE>EGGGGGE6:?*CEFC:7GGFGFC@@C>FFGFCC9GFECF<AFC<7GEEEGF6>FC*F9C@GGFF=GGFFDFGCECF8GGGDEGFFF@6+>8,@FCDGEECGFFDFAE8DGF8GGEFCGGDEGFFF@GGGFFAF@C+GF=C,FF<BFCC8GDFC:GF?GGC7CE99FGGFEEF9F;C,CEB7EDGGFEGFC@EFGGGFDC@;@GGFGEEDF9@F9<E,ECGGGFCCCCC
@SN 81482
TGGGGGATATTGCACAATGGGGGAAACCCTGATGCAGCGACGCCGCGTGAGCGATGAAGTATTTCGGTATGTAAAGCTCTATCAGCAGGGAAGAAAATGACGGTACCTGACTAAGAAGCACCGGCTAAATACGTGCCAGCAGCCGCGGTAATACGTATGGTGCAAGCGTTATCCGGATTTACTGGGTGTAAAGGGAGCGTAGACGGAGTGGCAAGTCTGATGTGAAAACCCGGGGCTCAACCCCGGGACTGCATTGGAAACTGTCAATCTAGAGTACAGGAGAGGAAAGCGGAATTCCTAGTGTAGCGGTGAAATGCGTAGATATTAGGAGGAACACCAGTGGCGAAGGCGGCTTGCTGGACGACAACTGACGCTGAGGCGCGAAAGCGTGGGGAGCAAACAGGATTAGATACCCT
+
FFGGGDGGGGGGGGGFGGGGFGGGGGGGGGGFGGGGGGFFGGGGGGGGGGGGGGFGGGGGGGGGGGGFFGGGGGEDFGGFGFGGGF9FGFFGGGGFGGGGGGGGDGGGGGGGGGGGGGGGG7CFEGGGGGGGGG9@FGGGGGGGGGGGGGGGFGGFG@FGGGCEFFGDEGEFGGGGGGG=FC:GGFGFECGFG9FFGGGGGGGGGGGEEFGEGCGGGEGDGGFFGGFGGGGGGGGGGGGGGGGGGGFFGGGCGGGGGGGGGFFCFGGFFFDGGGFGFFGGGGGGGGGGGGGEFF9GGGGGGGGF@CCFF,GGGEGGFGFGGGGGGEF8F9EGGGGGGGGGGGGGGGGGGGGGGGGGGGGGFEFFEFGFF@BCF8GGFDGGGGGF7FGGGGGGGGGGGGGFFFFFGGGGGGGCCCCC
@SN 120
TGGGGAATATTGCACAATGGGGGAAACCCTGATGCAGCGACGCCGCGTGGAGGAAGAAGGTCTTCGGATTGTAAACTTCTGTTGTTGGGGGAGATAATGACGGTACTCAACAAGGAAGTGACGGCTAACTACGTGCCAGCAGCCGCGGTAAAACGTAGGTCACAAGCGTTGTCCGGATTTACTGGGTGTAAAGGGAGCGCAGGCGGGAGGGCAAGTTGGAAGTGAAAGCTATGGGCTCAACCCATGAACTGCTTTCAAAACTGTTTGTCTTGAGTAGTGCAGAGGTAGGCGGAATTCCTGGTGTAGCGGTGGAATGCGTAGATATCAGGAGGAACACCAGTGGCGAAGGCGGCCTACTGGACAACAACTGACGCTGAGGCTCGAAAGTGTGGGTAGCAAACAGGATTAGATACCCT
+
GGFGGFGGGGGGGGGGGGGGGGGGGGGGGGGGGGGGGGGGGGGGDGGGG@FAFG8FGGG?,CFFG<F7+BFFGGG,,,<FDG<,444,8F@CFEAFGFFGGGGDGGA,8FFEG,FGGGF,&FFGG>GGGGGFEFGGBFFGGGGGGGGGGG;;FFGGGGG;,#?FGGGGG7;FGGG4#+CFGGGGFGF88FGGGGGGGE>*?F,;FG-:/?/AFEG)#8EA>FGGGGG),,,,FGEGGGGGGGGG2+DDCFFG<9@9,,GGGGFFCC6,FB,CDFG285C7GGGGGEGFF@GGGGFGFB+AGGGGDEGEAAF,GGGGFF9F9GGFC,,GGGGGGGGGGGGGGGGGGGGGGGFGFAFCGFFC,;6,,,GGGGGFC8GGGFFF@GGGGGCCGGGGGGGFGGGGGGGGGF<9GFGCCCCC
@SN 71705
TGGGGAATATTGCACAATGGGCGCAAGCCTGATGCAGCGACGCCGCGTGAGGGATGGAGGCCTTCGGGTTGTAAACCTCTTTTATCGGGGAGCAAGCGAGAGTGAGTTTACCCGTTGAATAAGCACCGGCTAACTACGTGCCAGCAGCCGCGGTAATACGTATGGTGCAAGCGTTATCCGGATTTACTGGGTGTAAAGGGAGCGTAGACGGAGTGGCAAGTCTGATGTGAAAACCCGGGGCTCAACCCCGGGACTGCATTGGAAACTGTCAATCTAGAGTACCGGAGAGGTAAGCGGAATTCCTAGTGTAGCGGTGAAATGCGTAGATATTAGGAGGAACACCAGTGGCGAAGGCGGCTTACTGGACGGTAACTGACGTTGAGGCTCGAAAGCGTGGGGAGCAAACAGGATTAGATACCCT
+
GGGDG@FFGGGGGGGGGGGGGGGGGGGGGGGCFGGFGGFGGGGGGGGGGGGGGEGGGFCEGGGGGFGDGGGGGGGGGGGGGGGGFGGGGGGGGGGGGGGGGGGGGGGGGGGGGGGGEGFFGGGGGGGGGGGGGGFFGGGFGG?GG@;FGDEGGGE<AFGGFGGGGGGGGEEGGGGGGFCGEGGEFFFGGGG?EFCFGGGGEEDFFGECGGGGGEGGGGGGGGCCGGGGGGGGEGGGGGGGGGGGGGDGFGFFD:GGEGGGFGEGGGGFDGFGFGGFAFGGGGGGGEFFGGEGGEFGGGGGGFAGCFGFDGGGGF9GGCEGF?GGGFFFEC,FGF9GGGFFFDGGGGGGFFDGGGGGGGGGGGGGGGGFGGGGGGGGEFECGGGGGGGGGGGGGGGGGGGGGGGFEGGGGGGFGGGGCCCCC
@SN 122
TGGGGAATATTGGGCAATGGGGGAAACCCTGACCCAGCAACGCCGCGTGAAGGAAGAAGGCCTTCGGGTTGTAAACTTCTTTTACCAGGGGCGAAAGAAATGACGGTACCTGGAGAAAAAGCAACGGCTAACTACGTGCCAGCAGCCGCGGTAATACGTAGGTTGCGAGCGTTGTCCGGATTTACTGGGTGTAAAGGGCGTGTAGGCGGAGATGCAAGTTGGGAGTGAAATCCATGGGCTCAACCCATGAACTGCTTCCAAAACTACTGAGCTAGAGTGCAGGAGAGGTAAGCGGAATTCCTAGTGTAGCGGTGGAATGCGTAGATATTAGGAGGAACACCAGTGGCGAAGGCGGCCTGCTGGACTGTTACTGACACTGAGGCACGAAAGCGTGGGGAGCAAACAGGATTAGATACCCT
+
CGCFDGGGGFGGG8FGFEGGGGGGGGFAEEFGGFGGGG@FGGCCGEEGEGEGFGGFFE8FDGGFFD7FEFGGGGGGGGGGAGGGGGGFGGGGGGGGG8FFDFGGGEEFGGGGGEDGC>FCGFF%FFEFGGGGDEFGBCFGGGGGGFFGGEGEDGGGGG9F<CFFCFGCE>FFE>BC?CC5>CFGG>GFFFG1GGFDCEGEDC/EFGFGGGGEGGECFGG?FF8CGGGGGFFGDDFGGFFFFGG<FGGGCFGGGCC8GF=<DCGFG<FGGGGFFFGF?'GGGGGGCCGGE?7GFGFB8GF8FF<GGFF7GGGGFFGFDGFFFFC,AEGFECE9FGGGGEFFFCGGGGGGGGGGEEEF<DFF9DFGGGFCGGGFCFC6FEF<<@D,GFCEDGGGFFFECFFEFGFGFFFFFFCCF<CA,@<
@SN 52612
TGGGGAATATTGCACAATGGGCGCAAGCCTGATGCAGCGACGCCGCGTGCGGGATGACGGCCTTCGGGTTGTAAACTTCTGTTCTTAGGGAAGAAGAAAGTGACGGTACCTAAGGAGAAAGCCCCGGCTAACTACGTGCCAGCAGCCGCGGTAATACGTAGGGGGCAAGCGTTATCCGGAATTATTGGGCGTAAAGAGTGCGTAGGTGGTTATCTAAGCGTAAGGTTTAAGCGTGCAGCTCAACTGCATCTCGCCTTGCGAACTGGACTACTTGAGTGCAGGAGGGGAAAGCGGAATTCCTAGTGTAGCGGTGAAATGCGTAGATATTAGGAGGAACACCAGCGGCGAAGGCGGCTTTCTGGACTGTAACTGACACTGAGGCACGAAAGCGTGGGGAGCAAACAGGATTAGATACCCT
+
<D8,CFEFGGFFFCFGGGGGGGGGEGGGGG@FGGGGCFEGGGGGGGGGEGEGGFGGGGGGGFFFGGGGGGGGGGCFDGGEGGGF9FGD9EFGGGFGGGGFFGGGGFEGGGGGGGGEFC>FFDE1@EGGGGGGGGG=2FG:FGGFCEGEGGEFCFFEGF?@CFG7FGGGF;EGGGGGGGGEG>=FCCEGDCEEGGCC:@ECFFGEGDEGGGGGFFGGGGFGCGGGG=FGCGGGFFF8=CFEDF<FCEEGGGGFGGGGGGCFFFGGGGGC5GFGGGFFB>GFGGGFAFFFEFGGGGGGGCCGFCGFGFCB?CGGGGGGEDGAGGGGGGFGGGFCDEFC?GGGEGGEGGGGGEGEFFFGGGGGGFFFCGGGGGGGFCEFFGFGFFFCGGEDGGGGFFGGGGGGGGGGGGGGFGGGGCCCC9
@SN 124
TGGGGAATATTGCACAATGGGCGCAAGCCTGATGCAGCGACGCCGCGTGAGGGATGGAGGCCTTCGGGTTGTAAACCTCTTTTATCGGGGAGCAAGCGAGAGTGAGTTTACCCGTTGAATAAGCACCGGCTAACTACGTGCCAGCAGCCGCGGTAATACGTAGGGTGCAAGCGTTATCCGGAATTATTGGGCGTAAAGGGCTCGTAGGCGGTTCGTCGCGTCCGGTGTGAAAGTCCATCGCTTAACGGTGGATCCGCGCCGGGTACTGGCGGGCTTGAGTGCGGTAGGGGGGACTGGAATTCCCGGTGTAACGGTGGAATGTGTAGATATCGGGAAGAACACCAATGGCGAAGGCAGGTCTCTGGGCCGTTACTGACGCTGAGGAGCGAAAGCGTGGGGAGCGAACAGGATTAGATACCCT
+
GGGFGFDGGGGGGGGGGGGGGGGGGGGGGGGGGGGGGGGGGGGGGGGBFGGGGGGGFGGGGGGGGGGGGGGGGGGFGGGGFFGFFGGGGGGGEFFGGGGGGGGGGGGGDFFGGGGGGGGGGGGGGGGGG?DGGGGGGG@GF?GGGGGGGGGGGFGGFGGGFGFGGFFEGFGG%GGGEGGGGGGGGGGGGGGGGEGGGGFGGGGGEEGGFGG8?CGGGCEG>EGGGFGGGGFGG?FGGGGGGGFCFEGGGGGFFGGGCFCGGGG@?GFFCDGEEAF@>CC:DGGGGGGGGFFFCFFGFGGGEGGGGFE:=7=EGGGGFCGGGGGGFDFF>7CGGGGGGGGGGFED7EGGGGFAEFFDGGGGGGGGDGGGGGGGGGDFGGGGGCF8EGGGGGGGEGGGFEGGGGGGGGGGGEGGGGGGCCCCC
@SN 75003
CGGGGAATATTGCACAATGGGCGCAAGCCTGATGCAGCGGCGCCGCGTGCGGGATGACGGCCTTCGGGTTGTAAACCGCTTTTGATCGGGAGCAAGCCTTCGGGTGAGTGTACCTTTCGAATAAGCACCGGCTAACTACGTGCCAGCAGCCGCGGTAATACGTAGGGGGCAAGCGTTATCAGGAATTATTGGGCGTAAAGGGCTCGTAGGCGGTTCGTCGCGTCCGGGGTGAAAGTCCATCGCTTAACGGTGGATCTGCGCCGGGTACGGGCGGGCTGGAGGGCGGTAGGGGAGAGTGGAATTCCCGGTGTAACGGTGGAATGTGTAGATATCGGGAAGAACACCAATGGCGAAGGCAGGTCTCTGGGCCATTACTGACGCTGAGGAGCGAAAGCGTGGGGAGCGAACAGGATTAGATACCCT
+
FGGGE+BFEFFGGGGGGGGEGGF@FEGFGF?FFFGGGGG:CCFFGGGECCF>C@@F@FGGE=:FGGGG8:FFGGFGGGGGGDC>:@EEEGGD@F<F*@AFFFEEGGFC,@FFFGGG9,>7FBBF@9F:F::FEDGGFGFGGGGCFCFFC7B*FC>8889E7A,<*;8*2?E*;>E***2C+<<5AFCF;:C6CFGF?EFCC;E$9EC8AE:EE:58C?:CDEE:GE<0FCE,C@FC7:<,CCDFC8C7CEFCD33'<F@+CCAFC?EGGGGEGGGFFGF>F:FC/GCFC=FB,EE,FEFFCECDGDFCGFC>AGGFE<<EEDB,GGFEBBF@DGGFECEGFGGFGFCDGEFGFCEF<FGFCGGDCFEC@AF9CGGGCCDGGFF,GGGGGGFFGGGGFFC7GGGGGGFFGGGGGGGGGFCACA@
@SN 87734
TAGGGAATCTTGCACAATGGGCGAAAGCCTGATGCAGCAACGCCGCGTGAAGGATGAAGGCCTTCGGGTTGTAAACTTCTGTTCTTAGGGAAGAAGAAAGTGACGGTACCTAAGGAGAAAGCCCCGGCTAACTACGTGCCAGCAGCCGCGGTAATACGTAGGGGGCAAGCGTTATCCGGAATTATTGGGCGTAAAGAGTGCGTAGGTGGTTATCTAAGCGTAAGGTTTAAGCGTGCAGCTCAACTGCATCTCGCCTTGCGAACTGGACTACGTGAGTGCAGGAGGGGAAAGCGGAATTCCTAGTGTAGCGGTGAAATGCGTAGATATTAGGAGGAACACCAGCGGCGAAGGCGGCTTTCTGGACTGTAACTGACACTGAGGCACGAAAGCGTGGGGAGCAAACAGGATTAGATACCCT
+
EGFEC<,EF9CFGGFDFGGGFGEGEGGGFFDEFCFG9EFEF+@F:7:FGG7EFGGG8FGGGGGGGGDGGGGCCFAFGFFGGGGFGC9FCFFGEG?,EFFGGGGDF@FFGGGGCGFGGG??D8E+?FGGGGGG9BD7>,3BBFDGCC=FD?B35@E95C@FFGG?FEGC<;?=C:C;EEE?3*<><C9F78FE<?<C9C58<CC8AEGFGFFGG@CD9;88>?EFGEEGGGEFC<<<B<:509EE:@9>FCEGGFGEC7F?5:FCGFCFA:8$GGFFEE89CFDGGGFFC+CEFFB<CFFGFGFF>+CF,5EGGF@CGF7E<E,EAFF9FEC,GA@C,C@++FFCGGFCGGEEGGGGGF<@<GGGFC,C<CFFC,FFFFFFF@F:EFC:B@:GEFFFFFFGGFFGED@CGGFFFCCCCC
@SN 127
TGGGGGATATTGCGCAATGGGGGCAACCCTGACGCAGCAACGCCGCGTGAAGGATGAAGGTTTTCGGATTGTAAACTTCTTTTATTAAGGACGAAAATTGACGGTACTTAATGAATAAGCTCCGGCTAACTACGTGCCAGCAGCCGCGGTAATACGTAGGGAGCAAGCGTTGTCCGGATTTACTGGGTGTAAAGGGTGCGTAGGCGGCTTTGCAAGTCAGATGTGAAATCTATGGGCTCAACCCATAAACTGCATTTGAAACTGTAGAGCTTGAGTGAAGTAGAGGCAGGCGGAATTCCCCGTGTAGCGGTGAAATGCGTAGAGATGGGGAGGAACACCAGTGGCGAAGGCGGCCTGCTGGGCTTTAACTGACGCTGAGGCACGAAAGTGTGGGTATCAAACAGGATTAGATACCCT
+
GGGFGGGGGGGGGCFGGGGGGGGGGGGGGGGGGDGGGGGGGGGGGGGGGGGGGGGGGGGGEEGGGGGGGFGGGCFGGGCFGGGGGGGGG?GGGGGGGGGFFGGGGGGGGGGGGGGGGGGGGGGGFDGGG>@GGG@FGGGGGGGGGGGGGEGFFFGGGGGGGGGGGGCGGGGGGGGGGGGGGGGGGGG?E<GGGGGGGGGGGGGGGG:EGGGGGGFGCGEF9CGGGEFDFGGGGGGFF<GFGGGGGGGGFCGGFGGGGGGGFGFFFGFGFFGCGFFBFFAGGGGFDB+GGGGGFGGF7DGCFEGGGGEDGF<GEGGGGGGGGDGGGFGGGGGGGGFGGFGGGGGGGGGGGGGGGGGFGGGFGGFGGGGGGGGGGGGGFAFFFGGGGFGGGGGGGGGGGGGFGFGGGGGGFFFGCCCCB
@SN 128
TAGGGAATATTGGGCAATGGAGGGAACTCTGACCCAGCAAAACCGCGTGAATGATGAAGGTCTTCGGATTGTAAAGTTCTGTGATGGGGGACGAAAACAATGACGGTACCCCAAGAGCAAGCCACGGATATCTACGTGCCAGCAGCCGCGGTACTACGTAGGTGGCAAGCGTTGTCCGGAAGGCCTGGGCGTACAGGGTGCGTAGGTGGATATTCAAGTTAGTAGTGAAATCCCGGGGCTCAACTCCGGTGCTACTACTAAGACTGTTTAGCGTGAGTGCAGGAGGGGAAAGTGGAATGCCTAGTGTAGCGGGGGAATGCGTAGATATTAGGAGGAATACCAATGGCGAAGGCAGGTCTCTGGGCCGTTACTGACGCTGAGGAGCGAAAGCGTGGGGAGCGAACAGGATTAGATACCCT
+
CC;CCCFEEFFFFFFGGGC8CFGE@E@FE9<@C@-CAF9<@<ECFGGCFDFEFFG9E<FF,CF,CDFGC7FF,E<FDE9CFE<FGGC8,+44FFGGGGGGCFC<FCEGEFC7FC=A=FFB87>>D3+++B,<DAFC=AFGGECCFC<B++@>F*7=F7FA::37*48-8CF;*11?8CA7:#7#?<<:;CFFG/FF8?=48:?E<=<CG<G&>#2@CGFD::;6;>EC%::<E*:AG@D@05<57@3:,'93ECF6<8@@,FC<EGF=3:>:3=C@BADGGCF>8FC,,?,DF@EB?F@GEF?E,=+4F>FE<F<B?7FAGGFFFD<C,FFGF?E?C,E<CC6,CGFFEC<AC6:,A:,,@7@F7@FFECGGGGEFEEE,FFCEFE8CEC8+FEFEGGGGGGFDGFGF@FDEF<B@,,C
@SN 129
TGAGGAATATTGGTCAATGGGCGCGGGCCTGAACCAGCCAAGTCGCGTGAGGGAAGACGGTCCTATGGATTGTAAACCTCTTTTGTCGGGGAGCAAAAGGCGCCACGCGTGGCGTTCCGAGAGTACCCGAAGAAAAAGCATCGGCTAACTCCGTGCCAGCAGCCGCGGTAATACGGAGGATGCGAGCGTTATCCGGATTTATTGGGTTTAAAGGGTGCGCAGGCGGAAGATCAAGTCAGCGGTAAAATTGAGAGGCTCAACCTCTTCGAGCCGTTGAAACTGGTTTTCTTGAGTGAGCGAGAAGTATGCGGAATGCGTGGTGTAGCGGTGAAATGCATAGATATCACGCAGAACTCCGATTGCGAAGGCAGCATACCGGCGCTCAACTGACGCTCATGCACGAAAGTGTGGGAATCGAACAGGATTAGATACCCT
+
FGGFGGGGFGGGGGGGGGGGGGGGGGDGGGGGGGGGGGGGGGGEFGGGGGGGGGGGGGGGGEDFGGGGFG,EFEFGGGGGGGGGGG<@FFEGGGGGDGFGCFGGGCFFGGGGEDGGGGGGGGGGGAFGGGGGGGGGGGGG?EGGCGGGGGGGCCEEGGGGAFFFDGGDGDG70<C?CGCEG<=CEGE>7AEEGDEEGGFGGEGEF@CFC?C?FGG6DCEE:GGGGDGGGGF<>AE7@F@:D9FFFGFGF?=F,@5C@FG<GGFGGFFGGGGGGGFCGGGGGGGGFD<CGGFGCFGCGGGFCFAFC=7CGFGEDGEEGFFFBDGGGFE9GFAFE9FE5FGGGGGGGFBC,<FGGGCGGF7GEEFGGGGGGGGGGGGECGGFFFAAGGGGGGGGGGGGGGGEGGGGGFGGGGGGGGFGGGGGGGGGGGGGGGCCCCC
@SN 130
TGGGGAATCTTGCACAATGGGCGCAACCCTGACGCAGCAACGCCGCGTGAGGGATGGAGGTCTTCGGATCGTAAACCTCTTTTATCGGGGAGCAAGCGAGGGTGAGGTTACCAGTTGAATCAGCACCGGCTACTTACGAGACAGCAGCCGCGGTAATACGTAGTGTGCGTGCGGTATCCGGAGTTATTGGGCGTAAAGGGAGCGGAGGCGGTTCTTTAGGTCTGGTGTGAAAGCCCTCCGCTTAACCGTAGATGCGCGTCGGGTACCGGGGGACTTGAGTGCAGTAGAGGAGAGTGGGATTCCAGGTGTAGCGGTGGAATGCGTAGATATCGGGAAGAACACCAGTGGCGAAGGCGGGTGTCTGGTCCGTTACTGACGCTGAGGCGCGAAAGCGTGGGGAGCGAACAGGATTAGATACCCT
+
G8FGGGGG<FG9,,CFCFGGGGGGGG+EGGCG,66@FF-CFDGGGGGFGGG@FGEG7FGG,4CFFGG+F+F<FGG?FGGG9FF9F,4@+@F++BA<+++++++33:,8,3,3,>FFAF,3,,@,8,@FF*5@,,@FF@*C+??F>>>>1=CC<)#C=6?F::4*)/)51*:(0+;)*8C@1*+<6GCGGEECCCF?C;*:(89**CEEECC6?++,4+*:5B3=+F;7GGFB=*=1*F7GFGF=8815,,C6*1*F@*+FE3++@@+F@,89,5<=8DEGFF9E9FD:GFE4F4FFB,E<FFF8EF9FB@+EFF<F,CFF@+FACGGE>4,FGGGGGFGFAFFF:GGGGGGGGFC+F8E,DFDE@,F7FF,GGGGGDGGGGGF@+7GGGGGFC+GGEF8GFCFFFFGGFGGAGFGGCC@CC
@SN 131
TGAGGAATATTGGTCAATGGGCGCAGGCCTGAACCAGCCAAGTAGCGTGAAGGATGACTGCCCTATGGGTTGTAAACTTCTTTTATAAAGGAATAAAGTCGGGCATGTATACCCGTTTGCATGTACCTTATGAATAAGGATCGGCTAACTCCGTGCCAGCAGCCGCGGTAATACGGAGGATCCGAGCGTTATCCGGATTTATTGGGTTTAAAGGGAGCGTAGATGGATGTTTAAGTCAGTTGTGAAAGTTTGCGGCTCAACCGTAAAATTGCAGTTGATACTGGCTGTCTTGAGTGCAGTTGAGGCAGGCGGAATTCGTGGTGTAGCAGTGAAATGCTTAGATAGCAGGAAGAACTCCGGTTGCGAAGGTGGCCTGCTAAGCCGCCACTGACGTTGAGGCTCGAAAGTGCGGGTAGCAAACAGGATTAGATACCCT
+
GGGGGGGGEGGGGGGFFGGGGGG7F@FGGGGGGGGGGGGGGGGFGGGGGGGGGFFGGG@FFFGGGGGGGGGGGGGGGGGGGGGGGGDCCFEFFDGGGGF9=F:+@,BFAE@?F,@6EFE,FFGGGG,5CFBFGGFGGGGG<EFFGGGGGGGGGGGGGGGGGGGCEGGGEGGGFGGFEEGFGGGGGGGGGGGFGGGG=FGGGFFGGGGGFCFCFGGCECEECF,FFCC<@%@EECG<GGGGGG?FGGGFFGEFGGGGFEFGGFGEGGGFGFGFFGFFFF=GFGG<,@,FFGGF9FC9FGF=<GFB<+4+4,GFEB8CB++,GGGGGF<,GGGGGFGGGGGGFFC,,C,,GGGFFB++ECC+:DGGFCF@D,7EC6<9CE7+EF@C,,GGGGFEGCGG@EC,DEGGGFC+F:CFFFC,GGGFGGGFFFFGGGGCC8CC
@SN 55129
TGGGGAATATTGCACAATGGGCGCAAGCCTGATGCAGCGACGCCGCGTGCGGGATGACGGCCTTCGGGTTGTAAACCGCTTTTGATCGGGAGCAAGCCTTCGGGTGAGTGTACCTTTCGAATAAGCACCGGCTAACTACGTGCCAGCAGCCGCGGTAATACGTAGGGTGCAAGCGTTATCCGGAATTATTGGGCGTAAAGGGCTCGTAGGCGGTTCGTCGCGTCCGGTGTGAAAGTCCATCGCTTAACGGTGGATTTGCGCCGGGAACGGGCGGGCTGGAGTGCGGTAGGGGAGACTGGAAGTCCCGGTGTAACGGTGGAATGTGTAGATATCGGGAAGAACACCAATGGCGAAGGCAGGTCTCTGGGCCGTTACTGACGCTGAGGAGCGAAAGCGTGGGGAGCGAACAGGATTAGATACCCT
+
EFDCEGGGCFDCFDEGFFGGCFGGGGGFFGGFFGFGFG@FGGGGGGEFC>FEGGGGFGEECEGGGGGGFG:BEGGFG7FEEFGGG9FG@EG@CFBBCD>,FFEEAFGFCFF@BFGDFFGG8FCDCGG9AFAFEFFG;FFGG5FCF>;<CB:FE::<:<BA>>8BGGG?CFF7DF<>CECFE@FF9;C$C:EEEACFCEFGGGGGGDGDGECGE;82?E;C:GE:8CEGF?EGGFFC0CCE<F<=3BC7>>9/D;:#EFB::87@2#+CEGF:FCF=,FGE=@:F,FCGG@GFAEEBFFFE8+FCF48GGGFB4:GFFE,AF@GFGGGGDGGFFCFFGGGFFCC-F,:DGGGGGGGFE<EGGGFGGGF@DFFA<GGGEEGFGGGGGGCEFGGFFFCC<GGGGGGGFGFCEFF@,GGGFACCC<@
@SN 133
TGGGGAATATTGCACAATGGGGGAAACCCTGATGCAGCGACGCCGCGTGGAGGAAGAAGGTCTTCGGATTGTAAACTCCTGTTGTTGAGGAAGATAATGACGGTACTCAACAAGGAAGTGACGGCTAACTACGTGCCAGCAGCCGCGGTAAAACGTAGGTCACAAGCGTTGTCCGGAATTACTGGGTGTAAAGGGAGCGCAGGCGGGAGAACAAGTTGGAAGTGAAATCCATGGGCTCAACCCATGAACTGCTTTCAAAACTGTTTTTCTTGAGTAGTGCAGAGGTAGGCGGAATTCCCGGTGTAGCGGTGGAATGCGTAGATATCGGGAGGAACACCAGTGGCGAAGGCGGCCTACTGGGCACCAACTGACGCTGAGGCTCGAAAGTGTGGGTAGCAAACAGGATTAGATACCCT
+
GGGGGGGGGGGGGGGGGGGGGGGGGGGGGGGGGGGFFGFGGGGGGGGEFGGGGGGGGGGGGGGGGGGGGGGGGGGGGGGGGGGGGGGGGGGGFBFFGGGGGGGCFCFFGGGGGFDGGGGFGFGGGEGGGGGGD3DCFG?FCFFGFCEGFEFGG@CBFCGGGGGGGGGGGEGEFGGGGGGGGGGGGGGGGGGGGGGGGGGGEFGDGGEDEGDFGFGGGGGFCGGGGGGG?FGGGGGGGGGGGGGGGFFGFGGGGGGGGGGGGGGGGGGGGFFDGGGGGGGGFECGGGGGGGGGGGGGGGGGGGGGGGGGGFEGGGGGGGGGGEDGGGGGGDGGGGGGGGGGGGGGGGGGGGGGGGGGGGGGGGGGGGGGGGGGGGGGGGGGGGGGGGFCGGFDGGGGGGGGGGGGGGGFGGFCCCCC
@SN 51772
TGGGGAATATTGCACAATGGGGGAAACCCTGATGCAGCGACGCCGCGTGAGTGATGAAGTATTTCGGTATGTAAAACTCTATCAGCAGGGAAGATAATGACGGTACCTGACTAAGAAGCCCCGGCTAAATACGTGCCAGCAGCCGCGGTAATACGTATGGTGCAAGCGTGATCCGGATTTACTGGGTGTAAAGGGTGCGTAGGTGGTATGGCAAGTCAGAAGTGAAAGGCTGGGGCTCAACCCCGGGACTGCTTTTGAAACTGTCAAACTAGAGTACAGGAGAGGAAAGCGGAATTCCTAGTGTAGCGGTGAAATGCGTAGATATTAGGAGGAACACCAGTGGCGAAGGCGGCTTACTGGACTGTAACTGACGTTGAGGCTCGAAAGCGTGGGGAGCAAACAGGATTAGATACCCT
+
FCFCECCC-<FGGGGGGEGF8FFGGGG@FGFGGGEFGGFGGGGGGGGGGGGGFGDFGFFFGDGGGGD@FFFGGGCFFGGGFFGGGGGGGDGGGGCEFFGGGGCCF7?F9EFGGGGGFF<,=FE7FF7FGGGGFGGFGGGGGGGDGGGG@CECFFEFG2CFCF=@FFCGF(=<CG*F::CFGG>GGGFFGFFFGGG>C?EFDC97CGGFF>CGGGGFFFGGGFGFFA9CCF:<FD>C:@F>@C8DGGGGEFFCEGFFFFFG?EAFFFECFGGGGGGF>B8GGGGFF=:4GFFFFGGFDFB,E9GGCFCGGGEDDEFF=?<9EGFFEFFEC9F9CFDFF8FGEEGFGFEEECGGGGGGGGFCFGGGCF@7BGGGFEFGGFCFF@FD@GGDGGGFCEGGGGGGGGGFFGGGGFGCCCCC
@SN 81264
TGGGGAATATTGCACAATGGGGGAAACCCTGATGCAGCGACGCCGCGTGAGCGAAGAAGTATTTCGGTATGTAAAGCTCTATCAGCAGGGAAGAAAATGACGGTACCTGACTAAGAAGCACCGGCTAAATACGTGCCGGCAGCAGCGGTAATACGTATGGTGCAAGCGTTATCCGGATTTAATGGGTGTAAAGGGAGCGTAGACGGCGTGGCAAGTCTGATGTGAAAACCCGGGGCTCAACCCCGGGACTGCATTGGAAACTGTCAATCTAGAGTACCGGAGAGGTAAGCGAAATTCCTAGTGTAGCGGTGAAATGCGTAGATATTAGGAGGAACACCAGTGGCGAAGGCGGCTTTCTGGACTGTAACTGACACTGAGGTACGAAAGCGTGGGGAGCAAACAGGATTAGATACCCT
+
<8F,+BCEEA9CFC@EF,,CECC:@C@8CEEF@,<C,,@B7@:FFFGGGCC@FF=:?FFCFFFFEFG@FFEEF,@EFCFDFFGF@8,FF+BBC88BFG9FFBFEGDGGGGDGGGGFDG@ECGEC7:FGGDFFGGGGDE+@@:F,@C7>FFB;81=/7?B9FF;:FE7FC=:<CG@;ECFFC19>FG7C<<CFFDC1<CB>C8CF85#-/?F:D@8D,CDAFFC;F>CEECCGGFGFG5F>@B89*@CFAC@DFGGGGFDEEFE@1ECF?C<CG8<@+4AA,A9FGDGGFA<,GGGGF=F9FGCGGFCFE9E,DEFCF9,GFEFF9EGE9DF@8,,-CCGFCB,GGECFEGGGFGGFFFCEFFAGGGGGGGGGGGGGFFDGFFGGEGGGGGGGFCGFFCCEFFGFF@CDGGGCCCCC
@SN 74385
TGGGGAATCTTGCGCAATGGGGGGAACCCTGACGCAGCGACGCCGCGTGCGGGACGGAGGCCTTCGGGTCGTAAACCGCTTTCAGCAGGGAAGAGTCAAGACTGTACCTGCAGAAGAAGCCCCGGCTAACTACGTGCCAGCAGCCGCGGTAATACGTAGGGGGCGAGCGTTATCCGGATTCATTGGGCGTAAAGCGCGCGTAGGCGGCCCGGCAGGCCGGGGGTCGAAGCGGGGGGCTCAACCCCCCGAAGCCCCCGGAACCTCCTCGGCTTGGGTCCGGTAGGGGAGGGTGGAACACCCGGTGTAGCGGTGGAATGCGCAGATATCGGGTGGAACACCGGTGGCGAAGGCGGCCCTCTGGGCCGAGACCGACGCTGAGGCGCGAAAGCTGGGGGAGCGAACAGGATTAGATACCCT
+
GGFFGGGGGCFGGGGGGGGGGGGGGGGGGGFGGGGGGG>FGGGGGGGGGGGGCFGGEGGGGGGGGGGDGGGGFGGGGGGGGGG9FGGGDGGGGGGGGGC<CFGGGGGGGFGFGGFGGGGGGGGGGGGGFGGGGCG6FG788FGGGDEGCGCEFFF>EC5CGDGGGGGGGG>GGGGG6CGGGG<CEC;A@9E;2EGDEG>D.DCCGCCGGEGCE;CEGGGGGGGGGGCCGEEGG8CGGGGGEEGGFGGC=8<FEF7@FFCC=F8<F>FE7<<CF>:*?GGGFGGGGFBGGGFFDBF>7F7CFDGGDGGGGGFGGEFCGFC,GGGDDGGEGGFFGGGEF@+GGEGGGGECGGFEGFFECE@GFC,8GGCFCGGF7GGGF7GGGGCGGGGFGGGGFGGDFDGGGGGGGFGGGGGGCCCCC
@SN 137
TGGGGAATATTGCACAATGGGGGAAACCCTGATGCAGCGACGCCGCGTGGAGGAAGAAGGTCTTCGGATTGTAAACTCCTGTTGTTGAGGAAGATAATGACGGTACTCAACAAGGAAGTGACGGCTAACTACGTGCCAGCAGCCGCGGTAATACGTAGGGTGCAAGCGTTATCCGGAATTATTGGGCGTAAAGGGCTCGTAGGCGGTTCGTCGCGTCCGGTGTGAAAGTCCATCGCTTAACGGTGGATCTGCGCCGGGTACGGGCGGGCTGGAGTGCGGTAGGGGAGACTGGAATTCCCGGTGTAACGGTGGAATGTGTAGATATCGGGAAGAACACCAATGACGAAGGCAGGTCTCTGGGCCGTCACTGACGCTGAGGAGCGAAAGCGTGGGGAGCGAACAGGATTAGATACCCT
+
GGGGGGGGGGGGGGGGGGGGFGGGGGGGGGGGGGGGGGFGGGGGGGGGGGGGGGGGGGGGFGGGGGGGGGGGGGGGGGGGGGGGGGGGGGGGGGGGGGGGGGGGGGGGGGGGGFGGGGGGGGGGGGGGGGGGFGFGGGGGGGGGGGGGGEGGGGGGGGGGGGGGGGGGGGDGGFGGGGGGGGFGGGGGGCFEGGGGEGGGGGEFGGGGEG>CECGEECGGCGGGGGFGGGCGCEFGGGFGEGGFFGGGCGGGGGGFFCEEGGGDECEGGFGGGGGGGGG?GGFGFCGFDGFGFCCCGGGGFF=7GFCEGGGGFGGGGGF;CGGGGGGGFGGGGGGGFGFGCFCGCCFGGGGGGGDGGGEDGGGGGGGGGF@GGGGFFFGFEGGGGGGGGGGGGGGGDGGGGGFGFAGGGGGCCCCC
@SN 138
TGGGGAATATTGCACAATGGGCGCAAGCCTTATGCAGCGACGCCGCGTGAGGGATGGAGGCCTTCGGGTTGTAAACCTCTTTTATCGGGGAGCAAGCGAGAGTGAGTTTACCCGTTGAATAAGCACCGGCTACCTACGTGACAGCAGCCGCGGTAATACGTAGGGTGCAAGCGTTATCCGGGATTATTGGGCGTAAAGGGCTCGTAGGCGGTTCGTCGCGTCCGGTGTGAAAGTCCATCGCTTAACGGTGGATCCGCGCCGGGTACGGGCGGGCTTGAGTGCGGTAGGGGAGACTGGAATTCCTAGTGTAGCGGTGGAATGTGTAGATATCGGGAAGTACACCAACGGCGAAGGCAGGTCTCTGGGCCGTGACTGACGCTGAGGAGCGAAAGCGTGGGGAGCGAAGAGGATTAGATACCCT
+
GGC87,BC9FGC<C<ECF<<,C@7@66D@C,6FED<<E:BGC+FFC7FC,B8F768C=F7?FFGGGGG@C7FGC,EE=FF9BC<FF+@:CCGDGF,A>B>C@FGFFGGFGGDFB=<CF,CDF=CCEGGEGGG,3@F8@CCFFGGGGGFG@EEF:*=F,<FFFF*<EEEGE?FGGECFFGGCCGF8<<:+A55CC5A5C9>CCD?8/8>6?C88*C8CG5?:4/:=9E3GGFC84<@CGGD9G8982=5,'F<+AC88CB:FC:<@CCCGDGGDD38F?CGGCCF=?@4<C9EEAFDFB,,FAC,CFE68++>,9,FFB@FCECGFFF@GFCFC?FC@,C,8,,6+7E>FF@E@EC,F8@8E<C@@+66,6,@7:@@6@,<F8F6,EFA8@GEFF;;CC;,,6<,6,CGGGFEGGFACCCCC
@SN 88753
TGGGGAATATTGCACAATGGGGGAAACCCTGATGCAGCAACGCCGCGTGAGTGAAGAAGTATTTCGGTATGTAAAGCTCTATCAGCAGGAAAGAAAATGACGGTACCTGACTAAGAAGCCCCGGATAACTACGTGCCAGCAGCCGCGGTAATACGTAGGGGGCAAGCGTTATCCGGATTTACTGGGTGTAAAGGGAGCGTAGACGGTTTTGCAAGTCTGAAGCGAAAGCCCGGGGCTTAACCCCGGGACTGCTTTGGAAACTGTAGAACTAGAGGGCAGGAGAGGTAAGTGGCATTCCTAGTGTAGCGGTGAAATGCGTAGATATTAGGAGGAACACCAGTGGCGAAGGCGGCTTACTGTACTGTAACTGACGTTGAGGCTCGAAAGCGTGGGGAGCAAACAGGATTAGATACCCT
+
FFGGFBEFGFGGGFGEFGEFGGEGGGEFCFEFGGEEE@FC,CFFEGGBF@FCCEEEGGFFGF<?,ECFGGGGGGGDF9FEFGGGGGGGGFEFGFGGGGGGFG>BFCGGGFDFCF<F??A,4+8++BFF?,BDF,=<CGDCF<,<>+5>>@CFGEEFFG7<F.CEFEGGDFFB<>FGGFGC;F<FGG5FACFFFFEGE?E8C?)GFF?C<,<FFCC9@,:@E/,@CFF<GGGGFGFGGGFCFCC.GGEDBD=8FGGFFGFFFEGFCCFGFCFC=?#FF=GGGGFF9GFBBAF:,?FDFFE9GGGGGDGGFEGFCFEFB,GGGGGF9==,E,,GGFFCGEGEDFGGFEE@DF8GFFF<,CCAGEE,CGGFEGGF@@@FGEGGGGGGEECDGGF?GFFGFC<AGGGGFFFFFCFA@,CA
@SN 50015
TGGGGCATATTGCACAATGGGCGCAAGCCTGATGCAGCGACGCCGCGTGCGGGATGACGGCCTTCGGGTTGTAAACCGCTTTTGATCGGGAGCAAGCCTTCGGGTGAGTGTATCTTTCGAATAAGCACCGGCTAACTACGTGCCAGCAGCCGCGGTAATACGTAGGGTGCAAGCGTTATCCGGAATTATTGGGCGTAAAGGGCTCGTAGGCGGTTCGTCGCGTCCGGTGTGAAAGGCCATCGCTTAACGGTGGATCTGCGCCGGGTACGGGCGGGCTGGAGTGCGGTAGGGGAGACTGGAATTCCCGGTGTAACGGTGGAATGTGTAGATATCGGGAAGAACACCAATGGCGAAGGCAGGTCTCTGGGCCGTTACTGACGCTGAGGAGCGAAAGCGTGGGGAGCGAACAGGATTAGATACCCT
+
GGGGG,FFFGGFGGG9FGGGGGEFGGGGGGGGGGGGGGCFDEGGGGGGDGGGGEGDFGGGEGDGGGGGGGEFGGGGDGGGGGGGGAFGGGCCFGGGFGGCFGGGG>BFEFGGFFF9@FGFGG>FGGGGGGFFCCFGFGGG?CCCF7FGGG:@FDEFGEGGFGCGFCFCGDGGGGE5>GECGGG-?GFFGGGGGGG>E?AFGGGGGGGDGDGGGCEGDCEGDGGECECEGFGC<F?#:GGEFFCF<ACCED:GEC>7ECBGEGGGGGGGGEGDGGGFBFGGGCFCFGGGGGFFGFB9GGGGGGCGGGGGGFF>8GGGEGGGGGFGGGGGGGFCFGGFGGGGFGGF9GFFGGGGDFGGGGGGGGGGGGFF7GGF@FGGGGGGGGGGGGGF7GGEFGGGGGGGGGGGGGGGGGGGGGGGFFC8CA6
@SN 141
TGGGGAATATTGGGCAATGGGCGCAAGCCTGACCCAGCAACGCCGCGTGAAGGAAGAAGGCTTTCGGGTTGTAAACTTCTTTTGTCAGGGACGAGTAGAAGACGGTACCTGACGAATAAGCCACGGCTAACTACGTGCCAGCAGCCGCGGTAATACGTAGGTGGCAAGCGTTGTCCGGATTTACTGGGTGTAAAGGGCGTGTAGCCGGGAGGGCAAGTCAGATGTGAAATCCACGGGCTCAACTCGTGAACTGCATTTGAAACTACTCTCCTTGAGTATCGGAGAGGCAATCGGAATTCCTAGTGTAGCGGTGAAATGCGTAGATATTAGGAGGAACACCAGTGGCGAAGGCGGATTGCTGGACGACAACTGACGGTGAGGCGCGAAAGCGTGGGGAGCAAACAGGATTAGATACCCT
+
GGEGE,FF@9FGFGGGGGGGFF@CGGGGGGGGGGGGGGFGGGGGGGGGG:FEFGGGGGGGEEGGGCFGGEGGGGGGGGFGGGGGEFGGGGGFFEEEGGDGGGEG7FGGCFCFGGGFFGGFGGGFCGGGDFF<FGGGCFGFGG?EGEEGGGGGG?GGGEGFC,1CGDCG@FCG>FAFGGGEDGGCFGGGFG<FFGFFGEFGEGGGEEFCEFFEG5FGGGGGGGGBECCC<0F6FCC@EDCFGFFEG=#:EEGFFFFED<9GFEGDFEFG8FGGGGGF=FCCFECD;?F<7:?E<D?GGFF=A,FDCGGGFGGFFFB7DF=CGGECEFFGFGGFGGGFFF8FGGGGGGGGDGGGFGCGGGGGGGFCGGGGGGGGGGFDF@CGDEEGGGGGGGGGGGGGFFGGGGGGGFGGGGGGGC@BCC
@SN 50401
TGAGGAATATTGGTCAATGGTCGGCAGACTGAACCAGCCAAGTCGCGTGAGGGAAGACGGCCCTACGGGTTGTAAACCTCTTTTTTCGGGGAGTACAGTACGCTACGCGTAGCGTATTGCAAGTATCCGAAGAAAAAACATCGGCTAAGTCCGTGCCAGCAGCCGCGGTAATACGGAGGGTGCGAGCGTTATCCGCATTTATTGGGTTTAAAGGGTGCGTAGGCGGCACGCAAAGTCAGCGGTGAAAGCTCTGGGCTCAACACGGGCGGGGCCGTTGAAACTGGAGAGCTAGAGTGCACAAGAGGAAGGCGGAATGCGTTGTGTAGCGGTGAAAGGCATAGATATTACGCGGAACCCCGATGGCGAAGGCAGCCTGCTAGGGTGCGACAGACGCTGAGGCACGAAAGCGTGGGTATCGAACAGGATTAGATACCCT
+
G8;EFGGFEGGAC6CEFDF?@FG:@FG8FCCF@D@EEGFG8FDFDF>FE7F@EEGCD@:CE7>FFCF,:=BF?FGGEEE,5BE,,>=FC7+@FFG,C@F9?=C+=>FC3@++>++3+B3F,>=7@FD,+@3@>DCF,*3@,@8>F2:1$6;<)7><FF<<C7B3:::CCFF?C?7/8>1*;ED8CE#EC<)5:5<)<CC@85GC:<37FF;A8*36DCA*EF8)GF;4*,,,7GGC:/B*,@,CF37,,38,>@D,F,D3@33:C*><@++88,DFD@E3>,FC,C,,,B,GFD;D3,,GGGGFC+F7B,GFCB4:48+,BDGGCECGGGFFA5,EACFEEC,B8+7+B,FFEFC7@F6:F@GGGF@EF@@+FAE,8FCB++EF<<FFCGEGFGGFAECC;7GGGEGGGGGGGGGFGFGEGGFGEDFGFCFCCBCC
@SN 143
TGAGGAATATTGGTCAATGGACGGAAGTCTGAACCAGCCATGCCGCGTGCAGGAAGACGGCTCTATGAGTTGTAAACTGCTTTTGTACGAGGGTAAACGCAGATACGTGTATCTGCCTGAAAGTATCGTACGAATAAGGATCGGCTAACTCCGTGCCAGCAGTCGCGGTAATACGGAGGATCCAAGCGTTATCCGGATTTATTGGGTTTAAAGGGTGCGTAGGCGGTTTAGTAAGTCAGCGGTGAAATTTTGGTGCTTAACACCAAACGTGCCGTTGATACTGCTGGGCTAGAGAGTAGTTGCGGTAGGCGGAATTGATGGTGTAGCGGTGAAATGCTTAGAGATCATACAGAACACCGATTGCGAAGGCAGCTTACCAAACTATATTTGACGTTGAGGCGCGAAAGCGTGGGGAGCAAACAGGATTAGATACCCT
+
CFCFFF,C<EFFGCFGGGFFFGGGEGG@FEGGGGF<@E<AFGG8CFGFGCDFGDFEFGCF++B=FFCEFFEE<CEF9F9AEFGGGFCEGGG7F+=E,??:FCG<<<@5,=8F,5C?5:EFGGFGC?E:,B+CFGGGFF?D,,=CG+BFDF)D?>>D#DF<BD@CCEGGGGCC<?CE8CFFGGFF;<BGFCF@F@FE:FC7CGFEFCC<4C<BFFD?5CECGFGFGFC9;DGGGFFCCFG>EGGGFCGEGGFFGF@,@#@<8GGEFG>>EF#0;GGGFDDDCFD8CFAC,F@?DFDGGFE@+@+CFGEF:<EFFFE58GFCEE@F>>GDGGGGFGF8GGGFGGGEFF<,E9DFEFDGGGEGGFEGGFA<FE9GGFGGGEF<GFFAGFC,GFFGGGGGFCF@7GGGDGGEEFEDFGGGFFCFGGGGGFEDGFGCCCCC
@SN 144
TGGGGGATATTGCGCAATGGGGGCAACCCTGACGCAGCAACGCCGCGTGAAGGATGAAGGTTTTCGGATTGTAAACTTCTTTTATTAAGGACGAAAATTGACGGTACTTAATGAATAAGCTCCGGCTAACTACGTGCCAGCAGCCGCGGTAATACGTAGGGAGCAAGCGTTGTACGGATTTACTGGGTGTAAAGGGTGCGTAGGCGGCTTAGCAAGTCAGATGTGAAATCTATGGGCTCAACCCATAAAATGCATTTGACACTGTAGAGCTTGAGTGAGGTAGAGGCAGGCGGAATTGCCCGTGTAGCGGTGAAATGCGTAGAGATGGAGAGGAACACCAGTGGCGATGGCGGCCTGCTGGGCTTTAACTGACGCTGATGCTCGAAAGTTTGTGTATCAAACAGTATTGGATGCCCT
+
FFCFD6FCF9FEEGEGEFGCF77BCFFCF8FEFGC@B:FDFGEEFGGCCF45=,=FFD9F=C9DC>BF>F8,AEFFG9F9?EFE9FFGAFGC+==CFFFDD9C@>=FFC<><@,>@@C,B,>BF7+3@FFFAFEBCFG9FGGGGGGDCBCC1FFF*,8<<FC:@CFB+<C*:8,8FE:FGCF<FGGG7FGGGF@CCF>GG;EE*,:?>CE,<E?06+2<+++00<@C+<EC++<6>C<>F6>@CDG;9@:?C+0+++9:+<6C@FCC9:48FF,7A72#0,<F=E?:+4+,GE,:+4+F++A,:4:+@9,A,,,,,+FGDFE4,,F<B,<C,C,C,@8E<GC@6,,6++:@,+6,;6,@<8<<9GGGF@;C@:EEC6@FCC,,;C,,@F-9FCC66,C<96F@6,66,,8FC,C8@<
@SN 71246
TGGGGAATATTGCACAATGGGGGAAACCCTGATGCAGCGACGCCGCGTGGAGGAAGAAGGTCTTCGGATTGTAAACTCCTGTTGTTGAGGAAGATAATGACGGTACTCAACAAGGAAGTGACGGCTAACTACGTGCAAGCAGCCGCGGTAAAACGTAGGTCACAAGCGTTGTCCGGAATTACTGGGTGTAAAGGGAGCGCAGGCGGGAAGACAAGTTGGAAGTGAAATCCATGGGCTCAACCCATGAACTGCTTTCAAAACTGTTTTTCTTGAGTAGTGCAGAGGTAGGCGGAATTCCCGGTGTAGCGGTGGAATGCGTAGATATCGGGAGGAACACCAGTGGCGAAGGCGGCCTACTGGGCACCAACTGACGCTGAGGCTCGAAAGTGTGGGTAGCAAACAGGATTAGATACCCT
+
FFF8EE@CEFEGDGFFGGFGGGGGGGGGGECFGGGGGGGGGFGG@FGFF7?DCFGGCF8CFFFGGGGEGEFFADFF?,BFFGGG,<E,<FC<FF9??EFDGGGGGG<,DFFCGE?EGGC<DA@FGGGGFGGGGCFF+@CE<<FF=CFGEGG?CCE:F2##6*FGFGGCE:5E<=E?91F@FGGG=GGFFFFGGGGGEGG=CE7CEG>@CC89DCGGCFEGGGGGGFC:6:9GFGFFGFGGGCGCCF9FCGGFGCB9;DFGGGGGFF,DGFDF@;FF;F@FEC?F??4+?8GGGGGGGF=,FGGGGGCGFFE,FGGGGGGGGGCF:C@FFAF<C<CGGGGGGGGGGGGGGGGCFFD<FFFC9D@6EDGGGGGGGGGGGF>FFBA9FCGGGGGGGFGGGGGFGGGGGGGGGGEBA,<@
@SN 51696
TGAGGAATATTGGTCAATGGACGCGAGTCTGAACCAGCCAAGTAGCGTGCAGGATGACGGCCCTATGGGTTGTAAACTGCTTTTGCGCGGGGATGACACCCTCCACGTGCTGGAGGTCTGCAGGTACCGCGCGAATAAGGACCGGCTAATTCCGTGCCAGCAGCCGCGGTAATACGGAAGGTCCGGGCGTTATCCGGATTTATTGGGTTGAAAGGGAGCGTAGGCCGTGAGGTAAGCGTGTTGTGAAAGGTAGGCGCCTAACGTCTGCACTGCAGCGCGAACTGCCCCACTTGAATGCGCGCAACGCCGGCGGAACTCGTCGTGTAGCGGTGAAATGCTTAGATATGACGAAGAACCCCGATTGCGAAGGCAGCTGGCGGGAGCGTAACTGACGCTGAAGCTCGAAAGCGCGGGTATCGAACAGGATTAGATACCCT
+
FFFFGFGG9FG,,CEFFGGGGGGDGGGGGGGGGGGGGGFGFGAGFGGCF7DGFGGGGFGGE::FGGGCEFCFCFGGGFFFFGEGFCFDEGEGED:C?FF=:FGGF8FGFB7CFFGGC<><F@CFCC<<@<+@FGGEFGG>G8:FFG8GGFCGEFGFGF@EFFFGGGGECGG7F:;FCCCEDCFFCCEGGGEGGDE?<:<FCFFGE;8?*#?@CGGCGEEGE:CEF?EEC7F<>;,CAEEGGGGGGFFF-?C7E=:C<C#<.FCBCC<@FAF@FCG@>>8EF<:CE,,,GF9GGE:EFGE:B@EF:GFBCF??9EGFF+4+GFGGGE:GGGGFGGGGGFGGGGEFA,7ECFGFFC4CFDGGFCCFCGDGFGGDGF:@+@,F,CBBFFGGGGGF7FAFF<:GGGGGDGGGF7CGGGFGGGGFF9GGGGGAGGGFCCCCC
@SN 70017
TGGGGAATATTGCACAATGGGGGAAACCCTGATGCAGCAACGCCGCGTGAGTGAAGAAGTATTTCGGGATGTAAAGCTCTATCAGCAGGAAAGAAAATGACGGTACCTGACTAAGAAGCCCCGGCTAACTACGTGCCAGCAGCCGCGGTAATACGTAGGGGGCAAGCGTTATCCGGATTTACTGGGTGTAAAGGGAGCGTAGACGGGTTTGCAAGTCTGAAGTGAAAGCCCGGGGCTTAACCCCGGGACTGCTTTGGAAACTGTAGGACTAGAGTGCAGGAGAGGTAAGTGGAATTCCTAGTGTAGCGGTGAAATGCGTAGATATTAGGAGGAACACCAGTGGCGAAGGCGGCTTACTGGACTGTAACTGACGTTGAGGCTCGAAAGCGTGGGGAGCAAACAGGATTAGATACCCT
+
GGFGGFGGGGGGGGGGGGGGGGG@FGGDGGGGFGGGGG@FGGGGGGGGGGGEGG,A<FG<6CFGGGG++7FGGGG9F9FGGGGGGGGGGCGGGG8,BFC?EC++B:EAEFGF9FEAF>?FGGEG??GGFF?GG8<=FEFFDD>FGCFGCEE=FCG?@<FFGGFC?84C<</3CG@F7<=F<<?GGG;FFFFGGGC,CGGFD;2>CE5:?:GFDGGC=CG<9FFCDGGFECGGGGGFGFGGGGGGEEGE?@FG5@?FFCGGGF:FFFFE?E?F<GGFCFGGGGCGFB<9GGGFFFECFE:<GGGGCGGGGGEC>GGGGFCGGGEGF=8EE9DGFAGGGGDGGGGGGGEGGGGFC,<,GGGEFGGGFCGFCGGGGFGGGGGGFEFFGGCEF@GGGGGGF;FFGGGGGGFGF<GCCCCC
@SN 71313
TGGGGAATATTGCACAATGGGGGGAACCCTGATGCAGCGACGCCGCGTGGAGGAAGAAGGTCTTCGGATTGTAAACTCCTGTTGTTGAGGAAGATAATGACGGTACTCAACAAGGAAGTGACGGCTAACTACGTGCCAGCAGCCGCGGTAAAACGTAGGTCACAAGCGTTGTCCGGAATTACTGGGTGTAAAGGGAGCGCAGGCGGGAAGACAAGTTGGAAGTGAAATCTATGGGCTCAACCCATAAACTGCTTTCAAAACTGTTTTTCTTGAGTAGTGCAGAGGTAGGCGGAATGCCCGGTGTAGCGGTGGAATGCGTAGATATCGGGAGGAACACCAGTGGCGAAGGCGGCCTACTGGGCACCAACTGACGCTGAGGCTCGAAAGTGTGGGGAGCAAACAGGATTAGATACCCT
+
GGGGGFFGFGGAFGGGGGAEFGD:FGGGGGGGGGGGGGGEGGGGGGG@FGFGEGGGGGCGEGGGGGGGGCGGGFGGGG@FGFFGGFGFGDGGGGGGGGFGGCGGGGCDGGGGFCG@FFGFGFGGGGGGG9FGGCEF@FFGGFGGG5*?ECEGGGGEGG>:FGG>GGGGEGGGGGEEG=GGG6+FGG=>:CGFGGEFGGGE;?CEGFD@:ECFGFF9FFFFDFF@3AEF<GGEGFCCFGGGGGEGD<FFGCGFG<GGGFFGFDC3FFFFFFGGGGGCFFCFGGGGGECCGFGFFFC+GFC8FF@CGGGGFGGGDGGGFFFDGGGGGEDGGGGFFAGGGGGGGGGFFGFEGGGGGGGGGGGGGGCGGGGGDGGDGGGGGFEGGGFGGGGGGGGFFEFFFCEGGGGGGGGFGGGCCCCC
@SN 149
TGGGGAATATTGCACAATGGGCGAAAGCCTGATGCAGCAACGCCGCGTGAGGGAAGACGGTTTTCGGATTGTAAACCTCTGTTTTCGGTGACGAATAAATGACGGTAACCGAGTAGGAAGCCACGGCTAACTACGTGCCAGCAGCCGCGGTAATACGTAGGTGGCAAGCGTTATCCGGAATTACTGGGTGTAAAGGGAGCGCAGGCGGGATAGCAAGTCAGCTGTGAAAACTATGGGCTCAACCCATAAACTGCAATTGAAACTGTTATTCTTGAGTGGAGTAGAGGCAAGCGGAATTCCGAGTGTAGCGGTGAAATGCGTAGATATTCGGAGGAACACCAGTGGCGAAGGCGGCTTGCTGGGCTCTAACTGACGCTGAGGCTCGAAAGTGTGGGGAGCAAACAGGATTAGATACCCT
+
FFFAC:FFEEFFFFGGFGGDGGGGGGGGFGGGAFEGGG<FFGGGGG@8@6?FGGGCGFGGGGGGDFGCC?EFCADFEFFFFF9AFGGGFGFFBFF<FGGGFEFGGG+8:?>CCBFCCFFFFGGFD@DDGFGA<CEGGDGGGC<:@1FCCCEGGGGG?5:FD;,FGFDE:BFB<FCGCF@EGGGFFCGGBFGGGGFFGF>E85CCDEFEDCDGFB@EGGFFGFFF9DFC@FB>FF@EC,03:>BFDEDBAFGFGFGGGGFCEC??FG?:CAC7A2@B@E=ECGGGGGGFGGF??AGGGGFB,?FFGEGGGGGGGGGGGFGGGFGGGECEGFEEACGGCFFF?GGEEFGGGGDFCGGFGGGFFFGGFGFGGGEFEEEFGCCCGFFEFE<DGFCC@,@C,GGEE9FCFGGFFCE@ECCCCC
@SN 150
TGGGGAATCTTGCGCAATGGGGGGAACCCTGACGCAGCGACGCCGCGTGCGGGACGGAGGCCTTCGGGTCGTAAACCGCTTTCAGCAGGGAAGAGTCAAGACTGTACCTGCAGAAGAAGCCCCGGCTAACTACGTGCCAGCAGCCGCGGTAATACGTAGGGGGCGAGCGTTATCCGGATTCATTGGGCGTAAGGCGCGCGTAGGCGGCCCGGCAGGCCGGGGGTCGAAGCGGGGGGCTCAACCCCCCGAAGCCCCCGGAACCTCCGCGGCTTGGGTCCGGTAGGGGAGGGTGGAACACCCGGTGTAGCGGTGGAATGCGCAGATATCAGGTGGAACACCGGTGGCGAAGGCGGCCCTCTGGGCCGAGACCGACGCTGAGGCGCGAAAGCTGGGGGAGCGAACAGGATTAGATACCCT
+
GGGGGFGGGGGGGGGGGGGGGGGGGGGGGGGGGGGGGGFGGGGGGGGGGGGGGGGGGGGGGGGGGGGGGGGGGGGGGGGGGGGGGGGGGGGGGGGFGGGGGGGGGGGGGGGGGGGGGDFFFGGGGGEGGGGGGGG>GGGGGGGGGGGGGGGD?FGG<<FGGGGGG>GGGGGGGGGGGCEGGGFGGGGGGGGGGGGGGGGGECGGGGGCGGFEGEGGGGGGGGGFE;8EEGGGGGGGGCFFFFGGCGGF>=EGGFGGGGFEGGGGEGEGGEF@EGGFCEGG>GGGGF@GGGGGGGFF@CFGGGGGGCGGGGGGGEGGFGE9GGGGGGGGFFDEF:GGGGGGGGGGFFF?BDGGGGDGFGGGGGFGF@EGGGGGGGDFGEGGGGGGGGGGGGGEFGGGGGGGGGGGGGGGGGGGCCCCC
@SN 75023
TGGGGAATATTGCACAATGGGCGCAAGCCTGATGCAGCGACGCCGCGTGCGGGATGACGGCCTTCGGGTTGTAAACCGCTTTTGATCGGGAGCAAGCCTTCGGGTGAGTGTACCTTTCGAGTAAGCACCGGCTAACTACGTGCCAGCAGCCGCGGTAATACGTAGGGTGCAAGCGTTATCCGGAATTATTGGGCGTAAAGGGCTCGTAGGCGGTTCGTCGCGTCCGGTGTGAAAGTCCATCGCTTAACGGTGGATCTGCGCCGGGTACGGGCGGGCTGGAGGGCGGTAGGGGAGACTGGAATTCCCGGTGTAACGGTGGAATGTGTAGATATCGGGAAGAACACCAATGGCGAAGGCAGGTCTCTGGGCCGTTACTGACGCTGAGGAGCGAAAGCGTGGGGAGCGAACAGGATTAGATACCCT
+
GD8FGCFGGGGG<E@FFGGGFFGGG:FGG@@EGGGGGGFFEGGGGGGGGDGC7CFCFFG:FEGGF7FG8FGGFGGGGDGGGGEEGGGFGGGEEGGFGGFFCF7FF@<<D<FGG9AAF9CCFGFGFFCFFEFFF:FGGGFDGGF7CFGCCFGDE>>BFFGGC>:?F@=?:EC5<F@FEGCG;EE;:C>F;:C?>@EECCCGEC.;CFDEGCEGECCEE>:E3EEC5:FEFFGGGGE<:72:CFGF8CCGFF@FFC:CDEDGEGD>DEGDGGGDGGFFFCFDF/CEFFCDF@FF9@B<9FGFEECECCGGCFCEBGGGGFEFGGFFFAEFCGFBBCFEF9FEFEC-C,FEGGEGEFFC8GDFF8FFCCCDEEDFFFGGEF7FGGFCCEEF7FDEGECGGGGFFGFGFGFFFFFFCGGGGFCCCCC
@SN 152
TGGGGAATATTGCACAATGGGCGCAAGCCTGATGCAGCGACGCCGCGTGCGGGATGACGGCCTTCGGGTTGTAAACCGCTTTTGATCGGGAGCAAGCCTTCGGGTGAGTGTACCTTTCGAATAAGCACCGGCTAACTACGTGCCAGCAGCCGCGGTAATACGTAGGGTGCAAGCGTTATCCGGAATTATTGGGCGTAAAGGGCTCGTAGGCGGTTCGTCGCGTCCGGTGTGAAAGTCCATCGCTTAACGGTGGATCTGCGCCGGGTACGGGCGGGCTGGAGTGCGGTAGGGGAGACTGGAATTCCCGGTGTAACGGTGGAATGTGTAGATATCGGGAAGAACACCAATGGCGAAGGCAGGTCTCTGGGCCGTTACTGACGCTGAGGAGCGAAAGCGTGGGGAGCGAACAGGATTAGATACCCT
+
FGGGGGEGGGGGGGGGGGGGGGGGGGGGGGGGGGGGGGFGGGGGGGGGGGGGGGGGGGGGGGGGGGGGGGGGGGGFDGGEGGGGGFFGEGGGGGGFGGCDDFEGGGGG>FFFGGGGGGGGGGGGCGGGGGGGGGGGGFGG1EGGGGGGGGGGGGGGGG?GGGGGCGE?F@FFEFGEEGFGGGFEDGGFGGGGGGGGGEFGGGBFGGGGFGGEEEGGGGCGGGEEGGGEGGGFGGGGGGFGDFFGGGGCGEAFE87:C7<EGGGGF7FCGGGFEGFD?GGGGGFGGGGGGGFF<GGFFFGGGGEDFEFAFGGGFFFEGGGFGGGFGFGGGGGGGGGGGGGGGGGGGGGGGGFGGGGFGGGGGFFGGGGDGGFDCFGGGGGGGGGGCGCFFFCCGGGGGGGGGGGGGGFFGGGGGGGGGGCCCCC
@SN 153
TGGGGAATATTGCACAATGGGCGAAAGCCTGATGCAGCGACGCCGCGTGAAGGATGAAGTATTTCGGTATGTAAACTTCTATCAGCAGGGAAGAAAATGACGGTACCTGACTAAGAAGCACCGGCTAAATACGTGCCAGCAGCCGCGGTAATACGTATGGTGCAAGCGTTATCCGGATTTACTGGGTGTAAAGGGAGCGTAGACGGAGTGGCAAGTCTGATGTGAAAACCCGGGGCTCAACCCCGGGACTGCATTGGAAACTGTCAATCTAGAGTACCGGAGAGGTAAGCGGAATTCCTAGTGTAGCGGTGAAATTCGTAGATATTAGGAGGAACACCAGTGGCGAAGGCGGCTTACTGGACGGTAACTGACGTTGAGGCTCGAAAGCGTGGGGAGCAAACAGGATTAGATACCCT
+
9FEEECGGEGGGGGFFGFGGCGGGGGGGGGGGGGGGGGCCFGCFGGGC:FCFFFFGFGG<F<FGGFFFGDFGGGGADFFFGGCFGDFFGGGGDGGGGGGGGGG@FF9FGFGGGGCDGGCBFCCFB=FGG<==FF?>FGGGFGCCCC<EFGGDFFE;<8DEC,8>FGG/CEC<@FFGG:<<BF<CFG?E35FFFFB=:CFEGGFCGGGGFFD9@9FCEFFFFE;@CFGGG=CF>8GGGC@@C-CFFC=ECE(DFDGFEFGG2DCBDGFGF?:FFF:CF6E:9DGFGFGGGGGFFFGF?GGGGGEGEGGGFF9FDE:,F<GGGFF<CCEECFFF7F8GFGFEC:EGF@DGFGGGGGFGGFFCGFGFDGEGGGGGGGGGGGFEDGGGEEDGFF7FFFAGGFGCGGGGGGGGGFGCCCCC
@SN 154
TGGGGAATATTGGGCAATGGGCGCAAGCCTGACCCAGCAACGCCGCGTGAAGGAAGAAGGCTTTCGGGTTGTAAACTTCTTTTAAGAGGGAAGAGCAGAAGACTGTACCTCTAGAATAAGCCACGGCTAACTACGTGCCAGCAGCCGCGGTAATACGTAGGTGGCAAGCGTTGTCCGGATTTACTGGGTGTAAAGGGCGTGCAGCCGGGAATGCAAGTCAGATGTGAAATCCATGGGCTTAACCCATGAACTGCATTTGAAACTGTATTTCTTGAGTACTGGGGAGGCAATCGGAATTCCTAGTGTAGCGGTGAAATGCGTAGATATTAGGAGGAACACCAGTGGCGAAGGCGGATTGCTGGACAGCAACTGACGGTGAGGCGCGAAAGTGTGGGGAGCAAACAGGATTAGATACCCT
+
EFGGGFGGGGGGEEFGGGGGFGGGGG:FGGGGGGGGGG<FGGGGGGGGGEGFGGGGGGGGDGGGGGGGGGGGGGGGCFGG9F?FG?FGGGGGGGGGGEFDGGGFGGGGFGGFE9FGDGGGG38FG>FGGFFFCGCGGGGGGGGG<FGDGGGGG:GGFFF?F6<GGGCGCGGG>FFFEGDFFGGFFGGGCF:FGGFFG*FFGGGGEEFGGG8FFGGGGGFGGGGFGGGGGGGGGFEGGGGGGFGGGCFFFGGGCDGFG3GFGFGGGGFGGGGFEGGFEAC@EF5?FF?BF=:FFFEGGGGGFAFDFGGGGGGGGGEGFFGGGF?FFGGGGGGGGGGGGGGGGGGGGGGGGGGGGFFGF8FGGFEFFFDFAEGGGGFFGGGGGFCGGGGGGGGGGGGGGGGGGGGGGGGGGGFCGCCCCC
@SN 155
TGAGGAATATTGGTCAATGGGCGAGAGCCTGAACCAGCCAAGTAGCGTGAAGGATGACGGCCCTACGGGTTGTAAACTTCTTTTGTGCGGGAATAAAGGAACCTACGTGTAGGTTTTTGCATGTACCGTAACGAATAAGCATCGGCTAACTCCGTGCCAGCAGCCGCGGTAATACGGAGGATGCGAGCGTTATCCGGATTTATTGGGTTTAAAGGGAGCGTAGACGGGTTTTTAAGTCAGCTGTGAAAGTTTGGGGCTCAACCTTAAAATTGCAGTCGAAACTGGAGACCTTGAGTACGGTTGAGGCAGGCGGAATTCGTGGTGTAGCGGTGAAATGCTTAGATATCACGAAGAACCCCGATTGCGAAGGCAGCCTGCTAAGCCGCCACTGACGTTGAGGCTCGAAAGTGCGGGTATCAAACAGGATTAGATACCCT
+
GGGGGGGGFGGGGGGGGGGGGGGGGGGGGGGGGGGGGGGGGGGGGFGGGGGGGGGGGGGGGGGGDFGDGGGGGGGGGGGGGGGGCEDGEGFGGGGGGGGGGGGGFGD?<=FFGGGGGGGGFFDFGCDFGGGGGGGGGGGGF9FGFDGGDGGDGGGGGGGGGGFFGGGGGGGE?F>F5>GGGFGGGFGEFGCBFGGDFFGGGGGGGGGEG7FFGGGGFGGGGFEGFGGGCDGGGGGGGGGGFGGGGGFDGCGEGGGGFFFFEGGFGGGGFFGGGCGGGGGGGGGGGGGGGGFF9GGGGGGGGGGGGGGGGGGGFGGGGGGGGGGGGGGGGGGFGGGGGGGGFGGGFCGGGGGGGGGGEGGGGGGGGGGGGGGGGGGGGGGGGGGGGGGEGGGGGGFFGGGGGGGGGGGGGGGGGGGGGGFAGGGFGCCGGGGGCCCCC
@SN 71403
TGGGGAATATTGCACAATGGGCGCAAGCCTGATGCAGCGACGCCGCGTGCGGGATGACGGCCTTCGGGTTGTAAACCGCTTTTGACTGGGAGCAAGCCCTTCGGGGTGAGTGTACCTTTCGAATAAGCACCGGCTAACTCCGTGCCAGCAGCCGCGGTAATACGTAGGGTGCAAGCGTTATCCGGAATTATTGGGCGTAAAGGGCTCGTAGGCGGTTCGTCGCGTCCGGTGTGAAAGTCCATCGCTTAACGGGGGATCCGCGCCGGGTACGGGAGGGCTTGAGTGCGGTAGGGGAGACTGGAATTCCCGGTGGAACGGTGGAATGTGTAGATATCGGGAAGAACACCAATGGCGAAGGCAGGTCTCTGGGCCGTCACTGACGCTGAGGAGCGAAAGCGGGGGGAGCGAACAGGATTAGATACCCT
+
FFGEFFEGGFGGGGGFFDFGCFDGGGGGGGGGGGGGGGGGGGGGGGGGEG>FEGGGGGDGGGGGFC@FFGCFGGGGGGGGGGC<FGFCF?FGE@FCGFGGFG7CGDGCFE<FG9DFGGGGG<FFGF9:FG7FFDGGGGG9FEC:<F@:C,BFFGGG7<<FFFGGCCGCDFEEGD@7;CCEECFCG8?FGCCF::FCC8<8CFE::@CE8;=GGECC1EEG>EGEE>CEFGFECCCGFC<@?C@:CC8<C>>E#GGGFCFC>:8<EEF@EGFC>#<B>;GFG5>/GCGF<BC<BBF=?<FE,DCFC+@+,AF?9+FFB,,F9@DGGCGFFEC@777GFEF@<,C7F9EC:CDFFE?=F@,8FEAF86,CF@8,EF6F7GGGGGGG@EGGGGGF8EF7FC6@FGGGGFFEFFGGGGGGGGGFA,,CB
@SN 66426
TGGGGAATATTGCACAATGGGCGCAAGCCTGATGCAGCGACGCCGCGTGCGGGATGACGGCCTTCGGGTTGTAAACCGCTTTTGACTGGGAGCAAGCCCTTCGGGGTGAGTGTACCTTTCGAATAAGCACTGGCTAGCTACGTGCCAGCAGCCGCGGTAATACGTAGGGTGCAAGCGTTATCCGGAATTATTGGGCGTAAAGGGCTCGTAGGCGGTTCGTCGCGTCCGGTGTGAAAGTCCATCGCTTAACGGTGGATCCGCGCCGGGTACGGGCGGGCTTGAGTGCGGTAGGGGAGACTGGAATTCCCGGTGTAACGGTGGAATGTGTAGATATCGGGAAGAACACCAATGGCGAAGGCAGGTCTCTGGGCCGTCACTGACGCTGAGGAGCGAAAGCGTGGGGAGCGAACAGGATTAGATACCCT
+
EEGCFFFFGGGGGGGGGGGGGGDGGGGGGGGGGFCGCFFGGGGGGGGGFGGGGGGDGGG>CFGGGGGDGGGGGGGGGGGGGGGGGGGGFEGGGGD?FFGGGGGEGGEGFFFGGGGGGGGGGGGFFGAF9FGGCFGGGGFFDFEF=GGGGGCGCEEE7=CCFGFGFGGGGGGGGFGG<FGGGGGGGEC>>G>GGDGGD+FGDGEGEFGGGGGGGGECECCEDGEFCCGGF:F@C?9FF?FFGEFECC8<EFCEEFD57EFGGGGEFDGE@@9GEECFGGGGGGGGGEFGGFGFGFAGFGCEB@GGGGGGGGAGGEEEFGF<CFGGF<?9GGGFGECF?DGFCFF7GFFGGDGGGGGGGGFF@GFFE8EFFCCGGGFGGGF@GCF98GGF7GGGGGGGECEEFFF:GGGFFGGGGFGGGGGFCCCC9
@SN 59804
TGGGGCATATTGCGCAATGGGCGCAAGCCTGATGCAGCCATGCCGCGTGTATGAAGAAGGCCTTCGGGTTGTAAAGTACTTTCAGCGGGGAGGAAGGGAGTAAAGTTAATACCTTTGCTCATTGACGTTACCCGCAGAAGAAGCACCGGCTAACTCCGTGCCAGCAGCCGCGGTAATACGTAGGGAGCGAGCGTTGTCCGGATTTACTGGGTGTAAAGGGAGCGTAGACGGTTTTGCAAGTCTGAAGTGAAAGCCCTGGGCTTAACCCCGGGACTGCTTTGGAAACTGTAGAACGAGAGTGCAGGAGATGTAAGTGGAATTCCTAGTGTAGCGGTGAAATGCGTAGATATTAGGAGGAACACCAGTGGCGAAGGCGGCTTACTGGACTGTAACTGACGTTGAGGCTCGAAAGCGTGGGGAGCAAACAGGATTAGATACCCT
+
G8ED>,8FGGGCFCFC@CFE8@+@C@FGGGGFFEGE<FFGDFGG>CGGG,CFFGDFFGFGGGGGGGGGGGG=EF9CFG,?F@CEBCFC7=+++BE<:FD@:DB9AB9FFGF<DGFGGGDEFFF,9<B<D<BFGEEEEG:@,<:F8FFFB7BEFGF9F@FGGGGFC:8CFGGGCFEGDFG7E:FE:811***?:CGECFG;58<GF7C3GGF;<CCCFGGGGG>CE:.1CF>ECCFDCG5AF9;:;<GFAFFGGG<E#F>GDE8F6<=@8>C,,&7D:0E9FAFA@GFB5<BA:+,GGCF@F8,EE5?<9GGFBADFFEF?B,,9,?,C+@@,GGGFEECFF7GF=C,FF?<8EEC<CCDE9,GCGF@C,9@@EFCGGGDEE<9C9EEECFFFGFF<GGGFDC+GEC,F8GGGGGGEGGEDCCCGGFGGGEF<FFEEBB9-C
@SN 159
TGGGGAATATTGGGCAATGGGCGCAAGCCTGACCCAGCAACGCCGCGTGAAGGAAGAAGGCTTTCGGGTTGTAAACTTCTTTTGTCAGGGACGAGTAGAAGACGGTACCTGACGAATAAGCCACGGCTAACTACGTGCCAGCAGCCGCGGTAATACGGAGGATCCAAGCGTTATCCGGATTTATTGGGTTTAAAGGGTGCGTAGGCGGTTTAGTAAGTCAGCGGTGAAATTTTGGTGCTTAACACCAAACGTGCCGTTGATACTGCTGGGCTAGAGAGTAGTTGCGGTAGGCGGAATGTATGGTGTAGCGGTGAAATGCTTAGAGATCATACAGAACACCGATTGCGAAGGCAGCTTACCAAACTATATCTGACGTTGAGGCACGAAAGCGTGGGGAGCAAACAGGATTAGATACCCT
+
GGGGGGGGFGGGGCFGGGGGGGGGGGGGGGGGFGGGGGDGGGDGGGGGGGGGGGGGGGGFDFGGG7FGGGGGGGGGGFAAFGGFF?ECCFFFGG7FGGCFFFFGGGFFGGGGGGDFGGGDGFF8>:FCFFBF@G>DCFCFDGFGGGGF?E>@CGEGBF<CE?@FF33,7FGFFGGGGGFGFFFGFFCGDGGFGFFCEG=GGEGFD=@CEGGFFGGGGGEGE8?CEEEFCCGGGCDFEGGGGFFD6CFCD=BECC;CGGGGFGGEF<GGFFGFEE-AC9FGEF@FGGGCGGGGGFFFF<F<7GGGGFDGGGGGGGFGGGFGGGFAACEF<<99GFGGEFGGGGGEGGGGGGGGFGCGGGCCGEEFFCFC,GGGGGFGGGGGFC;EFGGGFCC<GGFGGGGGGGGGGGGGGGGGGCCCCC
@SN 86887
TGGGGAATATTGCACAATGGGCGCAAGCCTGATGCAGCGACGCCGCGTGCGGGATGACGGCCTTCGGGTTGTAAACCGCTTTTGATCGGGAGCAAGCCTTCGGGTGAGTGTACCTTTCGAATAAGCACCAGCTCAATACGTGCCAGCAGCCGCGGTAATACGTAGGGTGCAAGCGGTATCCGGAATTATTGGGCGTAAAGGACTCGTTGGCGGTTCGTCGCGTCCGGGGTGAAAGTCCATGGCTTAACGGTGGATCTGCGCCGGGTACGGGCGGGCTGGAGGGCGGTAGGGGAGAGTGGAATGCCCGGTGTAACGGTGAAATGTGTAGATATCGGGAAGAACACCAATGGCGAAGGCAGGTCTCTGGGCCGTGACTGACGCTGAGGAGCGAAAGCGTGGGGAGCGAACAGGATTAGATACCCT
+
FE@CECGFFGFG9FGGGF@FCC@FGGG,CFGFFCAGAGCCFEEE@EGG7C+@FFFFFFFG7+BF94F@FE==C@,5E+@4:485?,C777=CFFGGGG=,C3::DF@FFBFCA9,@,,+<F:@,>FA,,,83,,,3@<>FGC7<>FGCADGGCGCFGGGG@F@<*=:C:*2<,1C*4<=+<CEC*/+2<,<,//:EC*;<@0*+,/;*0;?88CE>EECCE<E58@:-:A;CFG7,<<<>#<-,>E<3>8FBF;28:5*3.C@8EGF@FB,:-@,#B3A=E<=<DE6,@EDAC4,,<AFFFC7=+GGDF?7EEGEA,F,FFF?F9GGGF:EGDFFCFDF?:DC-9<CCEEFFA@EDGFC8E6@:,++CCC,E9GECCEGGFGEE:FB7EF@FCGEEFCGGGEEEEFFFDFE@GGGFGGCCCCC
@SN 51555
TGAGGAATATTGGTCAATGGGCGAGAGCCTGAACCAGCCAAGTAGCGTGAAGGATGACTGCCCTATGGGTTGTAAACTTCTTTTATATGGGAATAAAGTGAGCCACGTGTGGCTTTTTGTATGTACCATACGAATAAGGATCGGCTAACTCCGTGCCAGCAGCCGCGGTAATACGGAGGATCCACGCGTTATCCGGATTTATTGGGTTTAAAGGGTGCGTAGGCGGACTATTAAGTCAGCTGTGAAAGTTTGGGGCTAAACAGTAAAATTGCAGTTAATACTGGTCTTCTTGAGAGCAGTAGAGGTAGGCGGAATTCGTGGTGGAGCGGTGGAATGCTTAGATATCACAAAGAACTCCGATTGCGAAGGCAGCTTACTGGACTGTAACTGACGCTGATGCACGAAAGTGTGGGTAGCAAACAGGATTAGATACCCT
+
BFFC8EFFCFGG9EGG9FDF8FEGCGG8EFGGGGGG8FFCDCC,<EFFE7<EGEFGGFGGGDFGCFGGG<EGG9EGFFAGFGGGFGF9?EF,,CFGGA??,,,4BFGGEFF?==FCFGDEF<FFGEFCD<,,BEGFGGFGAEBFFFGC8DCB7F6+@BBFGGGG+B+@CGGFGCFGGC7B@7<C,>F*CF7:FDEG:FE=<;EEFCF6FCFGG@E#11:6CC89,?8,@7(A7EAFGGF,<GED;@;@8?BC.=:EC4A-5##/<+FF>E9C<#:9,,,EEE?,A,,,@EEE@9,E?E>?9FEA8DGCGFEGCF>=,CGFF<@++++:,,:9FFFEEGGGFEC,,:,,9GGGECEDECFGEGGDEEEEC8CFGGGFE,,9GEF6FF<EF;F:GECFEC,C,EFECFGFFEC,F<CECGFGGGFFD9FFGGGCCCCC
@SN 66442
TGGGGAGTATTGCACAATGGGCGCAAGCCTGATGCAGCCATGCCGCGTGTATGAAGAAGGCCTTCGGGTTGTATAGTACTTTCAGCGGGGAGGAAGGGAGTAAAGTTAATACCTTTGCTCATTGACGTTACCCGCAGAAGAAGCACCGGCTAACTACGTGCCAGCAGCCGCGGTAATACGTAGGGTGCAAGCGTTCTCCGGAATTATTGGGCGTAGAGGGCTCGGCGGCGGTTCGTCGCGTCCGGGGTGAAAGTCCATCGCTTAACGGTGGATCTGCGCCGGGTACGGGCGGGCTATAGTGCTGTAGGGGAGAATGGAATTCCTGGTGTAACGGTGGAATGTTGAGATATCGGGAAGAACACCGATGGCGAAGGCAGGTCTCTGGGCCGTCACTGACGCTGAGGAGCGAAAGCGTGGGGAGCGAACAGGATTAGATACCCT
+
GGGGGDFGGGGFAFFGFGGFCFE@FGGGGGG@FGGGGG-;@@FGGGGGFB,,CFCDGGF=FGGGGGGGGEFEGEG<CCFDCFFFGGGCCFF:FGGFFFGGGEGGFDC,<,<8BA@A<A,5C9FFFCEEGGCF,3+@F<>,>C<BC>FCE*>C::EFG7FFG7AFCBCF@F7CFG7:;CFFBGGGD2<:BCFCCGG**<<C>***<<AECFF*:2*:89:*28;C*28C=EECE8C;CGGE>8EE<**1?CFCF9<4+#B8E+>8CEGG(3822>F<<8>F3=+>8++@@:FC5,,,,4,,,,FFAEC?,AA,C,CGFFCF<7B+EFEB84,C<F@B,9GFE9A<GFEC@F:8EFE9C6,F:F8,,EEEFFEGFEC,FGGCGE>GEGGEFFAGGFC;GGGFE;+<@8:FDCF7CCGFGFGDEDFE9FGGFF@,9GFGC,CCC
@SN 163
TGGGGAATATTGCACAATGGGGGAAACCCTGATGCAGCGACGCCGCGTGGAGGAAGAAGGTCTTCGGATTGTAAACTCCTGTTGTTGAGGAAGATAATGACGGTACTCAACAAGGAAGTGACGGCTAACTACGTGCCAGCAGCCGCGGTAAAACGTAGGTCACAAGCGTTGTCCGGAATTACTGGGTGTAAAGGGAGCGCAGGCGGGAAGACAAGTTGGAAGTGAAATCTATGGGCTCAACCCATAAACTGCTTTCAAAACTGTTTTTCTTGAGTAGTGCAGAGGTAGGCGGAATTCCCGGTGTAGCGGTGGAATGCGTAGATATCGGGAGGAACACCAGTGGCGAAGGCGGCCTACTGGGCACCAACTGACGCTGAGGCTCGAAAGTGTGGGTAGCAAACAGGATTAGATACCCT
+
GGGGEFGGEGGGGGGGGGGGGGGGGGGGGGGGGGGGGGGGGGGGGGGGGGGGGGGGGGGGGGGGGGGGDGGGGGGGGGGFFGGGGGGGFFGGGGGGGGFGGGGGGGGGGGGGGGDGGGFFGGGGGGGGGGGGG@<EGGGFGGGGGGEGGGFGGGEFGGGGGGGGGGGFGG>FGGGGFGGGGGGGGGFEGGGGGGGFGEG>CEGGGDGFCFDFFGGGGFGGGGGGGGGGGGGGGGFGGFFF8GCGFGGGGGEFFGGGGGGGGGGGGFCCFFGGFGGD=GGFGGGGFBEGGGGGGGGGGF:E,9GGFCCGGGGGEGGGGGEGFDGGF>GGGGGGGGGGGGGGGGGGGGGGGGGGGGGGGGGGGGGGFGGGGGGGFCGGGFB6,DGGGGFFGGGGGGGGGGGGGGGGGGGGGGECCCCC
@SN 90345
TGGGGAATATTGGGCAATGGGCGCAAGCCTGACCCAGCAACGCCGCGTGCAGGAAGAAGGCTTTCGGGTTGTAGACTTATTTTAGCAGGGACGAAGGACGTGACGGTACCTGCAGAAAAAGCAACGGCTACCTACGTGCCAGCAGCCGCGGTAATACGTAGGTGGCAAGCGTTGTCCGGAATTACTGGGTGTAAAGGGCTTGTAGGCGGAGCTGCAAGTCAGATGTGAAATCCCGGGGCTCAACCCCGGAACTGCCTTGTAAACTGTAGCCCTTGAGTATCGGAGAGGCAAGCGGAATTCCTAGTGTAGCGGTGAAATGCGTAGATATTAGGAGGAACACCAGTGGCGAAGGCGGCTTGCTGGACGACAACTGACGCTGAGGCGCGAAAGCGTGGGGAGCAAACAGGATTAGATACCCT
+
FFF7FFEGGGG9ECECGGGGGG+@CFGGG,;C<CEFGG<EGGD:CDFGG,9CC@F,,::F@FG8FGG7B=4?@E@EEG,E<FFAFGGG7CFG7FCC7FFGECFFG7+>:F,:BFFGGGGGG8F@<+@FF:,,,@D7>,*@>C7C,@BFE@:FF7CCF*<,6*3,*4B?71FFCC*:+<7CEGC,>:<:<<CEC@4<<3/#<E>*1CGE5827AC1G<C9;:?;C;ACC:<EC>,CF?5?>CFCD/>CDFE:2<C8,=,##<@=:>@@BD0>GFDDFCFFGG,6/39CFB+CF=FBA55EB,FCFCGEE>?,CDA<EDGEFGGFGD??C,F<F??F::,-EE=:@BB,F:CC7FFEFC8CGFCCC8,<,ECB8BBC8EC,:@EEEDGGGFCCC@GGGFGGFEGFGGGGGGFGFE9CCCCC
@SN 165
TGGGGAATCTTGCGCAATGGGGGGAACCCTGACGCAGCGACGCCGCGTGCGGGACGGAGGCCTTCGGGTCGTAAACCGCTTTCAGCAGGGAAGAGTCAAGACTGTACCTGCAGAAGAAGCCCCGGCTAACTACGTGCCAGCAGCCGCGGTAATACGTAGGGGGCGAGCGTTATCCGGATTCATTGGGCGTAAAGCGCGCGTAGGCGGCCCGGCAGGCCGGGGGTCGAAGCGGGGGGCTCAACCCCCCGAAGCCCCCGGAACCTCCGCGGCTTGGGTCCGGTAGGGGAGGGTGGAACACCCGGTGTAGCGGTGGAATGCGCAGATATCGGGTGGAACACCGGTGGCGAAGGCGGCCCTCTGGGCCGAGACCGACGCTGAGGCGCGAAAGCTGGGGGAGCGAACAGGATTAGATACCCT
+
CFFCFEGGGGGGGGGCCEGGGGGGGGGGGGGGGGEFGGCFFGFGGGGGGGFEGFGCCFFGGGGGGGGGGGGCGGGGGGGGGDGFGGGGFGGGGGGGFCFG9FGGFGGG@FCFGFGGGGGGG5CEEEEE,CEAFECFGGGGGGGGGEGGEGGGDCGGG6A8C/EGDDECEC-E/@CCCEE3<CCFGGEFG<CE2<CEGGGD:?DGFE?CC?FCA/3:E:CEECC:8=EFEGGGGCGGD:CEEC8>68;7C8:FEDGECFEGGGFGEFEGGFGFFDF7@GCGF7EFFFFGGGGGGGGGGDGGGGGGGGGGFFAGGCF>EGFEGFGGFF@GGGGF@FEGGFGGGGGGGGF7DGGGFDGGGGFBCGGDCCF@@@GEGGGFDGGGDCGF<@CF@@C@DFFFGGGFFGGGGGGFEGGFA<CCC
@SN 166
TGAGGAATATTGGTCAATGGGCGCAGGCCTGAACCAGCCAAGTAGCGTGAAGGATGACTGCCCTATGGGTTGTAAACTTCTTTTATAAAGGAATAAAGTCGGGTATGGATACCCGTTTGCATGTACTTTATGAATAAGGATCGGCTAACTCCGTGCCAGCAGCCGCGGTAATACGGAGGATCCGAGCGTTATCCGGATTTATTGGGTTTAAAGGGAGCGTAGATGGATGTTTAAGTCAGTTGTGAAAGTTTGCGGCTCAACCGTAAAATTGCAGTTGATACTGGATATCTTGAGTTCAGTTGAGGCAGGCGGAATGCGTGGTGTAGCGGTGAAATGCTTAGATATCACGAAGAACTCCGATTGCGAAGGCAGCCTGCTAAGCCGCAACTGACACTGAGGCTCGAAAGTGTGGGTATCAAACAGGATTAGATACCCT
+
G8C,@@FECGFFFFG@EFGGCFEGGGGCFFCFFFD@FFGGGFGDGG7BFEGGGGFB<EFEFDFGGGCEFFGCFGGGFGGGGGGGGGGGGGGGFEFEGFFGGGGGDFFFFGGAFGCFGGGGGGGGFAFGGF9FFGGGGGGFGF7C7BEGGGEFGFFGDBFGGFGGCCFCFC@9AF7/B<G;-FCF14?CGEBCC;C01<C;GGFFFGGG+GFFFF5FD8CG<:=CFG?AE.G<CFFECC.GGC9<DCFGFG?FDEB:EDGC?CC>EDDFFFFG9=:@A@DC-9FFE>?C,4,E@F8,<9E,,F=,<+CF+?F@+?:7GGFF@F@C7GFCGFCGFFFEB?,C?EFGCFB,FFE9FGF@:@AEEEGFFFC<CCF@<@FF9CCEEDGGGFGGGGGGGFGGGEDEFGGGFCEGEGFCFCFEGGFFAGGGF@,EFCGC<CCC
@SN 79926
TGAGGAATATTGGTCAATGGGCGCAGGCCTGAACCAGCCAAGTAGCGTGAAGGATGACTGCCCTATGGGTTGTAAACTTCTTTTATAAAGGAATAAAGTCGGGTATGGATACCCGTTTGCATGTACTTTATGAATAAGGATCGGCTAACTCCGTGCCAGCAGCCGCGGTAATACGGAGGATCCGAGCGTTATCCGGATTTATTGGGTTTAAAGGGAGCGTAGATGGATGTTTAAGTCAGTTGTGAAAGTTTGCGGCTCAACCGTAAAATTGCAGTTGATACTGGATATCTTGAGTGCAGTTGAGGCAGGCGGAGTTCGTGGTGTAGCGGTGAAATGCTTAGATATCACGAAGAACTCCGATTGCGAAGGCAGCACACTAATCCGTAACTGACGTTCATGCTCGAAAGTGTGGGTATCAAACAGGATTAGATACCCT
+
FGGGGGCFGGGGGGGGGGGCGGGGGGCFGGGGGGGGGGGFGGGGCFFGGGGGGDG8AFGGGGGGGGGGGGGGGGGGGGFGGGGGGGGGFFFGGGGGGGFGCEGFGGGGGA<CEFEFFFDGGGGGGGGGGFCGFGDGGGCFGFGDGGGGGGGGDGFGGGFDFDFG>EGGGFGGGFFEGGDGGGGGGGDEGGEGGGGGCFG@FGGGGGBFEFGGGGGEDEFGGGGGFGGFGGGGGGGGGGGGGGFFFGGGGGGGGGDCE;GGGEGGGGGGGGGFFFE<EDGG=GGGGGF?,<EFFGGGGGGGGFGGGGGGGCFGGEEGGGGGGGGGGGEFGGFGGGGGGGGFGGCGGGGGGGGFGGGGGGFEGFFCGGGGGGGGGGGGGGFGGGGGGGGGGGF?GGGGGGGFFCGGCGGGGGFGGGGGGGGGGGGGGGGGGGGC@CCC
@SN 73154
TGGGGAATATTGCACAATGGGCGCAAGCCTGATGCAGCCATGCCGCGTGTATGAAGAAGGCCTTCGGGTTGTAAAGTACTTTCAGCGGGGAGGAAGGGAGTAAAGTTAATACCTTTGCTCATTGACGTTACCCGCAGAAGAAGCACCGGCTAACTCCGTGCCAGCAGCCGCGGTAATACGGAGGGTGCAAGCGTTAATCGGAATTACTGGGCGTAAAGCGCACGCAGGCGGTTTGTTAAGTCAGATGTGAAATCCCCGGGCTCAACCTGGGAACTGCATCTGATACTGGCAAGCTTGAGTCTCGTAGAGGGGGGTAGAATTCCAGGTGTAGCGGTGAAATGCGTAGAGATCTGGAGGAATACCGGTGGCGAAGGCGGCCCCCTGGACGAAGACTGACGCTCAGGTGCGAAAGCGTGGGGAGCAAACAGGATTAGATACCCT
+
FG?,+8BFGF9FFGDG8FF,CFCGGGG<CE8CEACE<AFFCFFFGGDEGGFFCGGGGGCCCEC=EGEGGF@GGGGCFGGGGGEGGFDDG:8:7FGGGFFCBA9D9<FFFFGGGGGCFDFGGGGGGGGEGFFGFC7FF7C@FF@CEFG@FGDEC,?DFGGFGGGGGFGCC77C7CFGFGCGCGEGGEC;AC:2CCA=CF75<EEFFG:#<CFCE>G>2<CE>GGECGGGEEGGFFGECFCFGFC@C@FCF<<>GGF7ED,CGCD?F<;E71=9CE4>@,9<CFGDD>FFFCFF9@,>8A7CDFCF9FFCCGFGFFFFE=?A,8FFGFCGGDGGFFDCGGGGDGEEC,A8FFB,,FGGFF,FCC@GGEF7CFGGGGF@GGGEF8F7FF@DEEEECGFF@,,C<CEGF;EGFCGGCGGGGGE@CFC@EDEGGEACGGF<A8CCC
@SN 169
TGGGGAATATTGCACAATGGGCGCAAGCCTGATGCAGCGACGCCGCGTGCGGGATGACGGCCTTCGGGTTGTAAACCGCTTTTGACTGGGAGCAAGCCCTTCGGGGTGAGTGTACCTTTCGAATAAGCACCGGCTAACTACGTGCCAGCAGCCGCGGTAATACGTAGGGTGCAAGCGTTATCCGGAATTATTGGGCGTAAAGGGCTCGTAGGCGGTTCGTCGCGTCCGGTGTGAAAGTCCATCGCTTAACGGTGGATCCGCGCCGGGTACGGGCGGGCTTGAGTGCGGTAGGGGAGACTGGAATTCCCGGTGTAACGGTGGAATGTGTAGATATCGGGAAGAACACCAATGGCGAAGGCAGGTCTCTGGGCCGTCACTGACGCTGAGGAGCGAAAGCGTGGGGAGCGAACAGGATTAGATACCCT
+
GGGGGDGFCFGGGGGGGGGGGGEGGGGGGGGGF<FGGGGGGGGEGGGGGGFGDGGGF9FGFFEGGGGG@CFFGGGCEEFEGDCEGACFGGGGGGGF7@GD<FFGGGCEEF>9FCFGAF,D7<FGGGG9F::FFGGGGACCDF8<FGGGGGFG7CBFF<:<C?CC,B?GGCGCCFGCB?CG8??CGEEFGGGE:CC8:>C;CFEEEFC??ECC6C5:GEEGDCGGGEDB9:C;,EFFFGFC=*<CCB</C=E?C;GD?;CFCB::E3F,8<CGGEGFEFGFFEDGGCB,?GF?9FE,EDFFCGGGGGGGGFEGF@,DGGGFECGGFC<FAFGEGEF8C,FGGGGGEFC,>GGGGGGFFECCGGGGGGGGGGGEFGEGGGGGGGGGGGEE7@GGGGGGGGGGGGGGGGGGGGGGGGGGGGFEC<CCC
@SN 170
TGGGGAATATTGCACAATGGGGGAAACCCTGATGCAGCAACGCCGCGTGAGTGAAGAAGTATTTCGGTATGTAAAGCTCTATCAGCAGGGAAGATAATGACGGTACCTGACTAAGAAGCTCCGGCTAAATACGTGCCAGCAGCCGCGGTAATACGTATGGAGCAAGCGTTATCCGGATTTACTGGGTGTAAAGGGTGCGTAGGTGGCAGTGCAAGTCAGATGTGAAAGGCCGGGGCTCAACCCCGGAGCTGCATTTGAAACTGCGCGGCTAGAGTACAGGAGAGGCAGGCGGAATTCCTAGTGTAGCGGTGAAATGCGTAGATATTAGGAGGAACACCAGTGGCGAAGGCGGCCTGCTGGACTGTTACTGACACTGAGGCACGAAAGCGTGGGGAGCAAACAGGATTAGATACCCT
+
GGGCCCFGGGGGGGGGGDFFGGEGGGGGGGGGGGGCFGGGGGDGGGGGGFG9FGGGGGGGGGGFEGGGGDGGGG?CAFGGGGGGGGGGG>FF7FCGGGGGGGGE?FGGGGGGGGGGGCF8EFCFGDGGGGGGGGDGFGFGFGGG7:@?:7BAFGFEEEFFF:FGGGG8GDG>CFGDG-F<CFECCCGGFFFFGFCFGEGFGDCCFFFFFF9FFFC@EFCFGGF9GFFGGGGEFFD@:7CCGFEGF@8CEGCGCFGGGFAF:CEFECGGGGGG(C7C>EGC@FA8GCF4B,ACF=CGFFFFE:4+7GGGFGGGGGGGGGGFGFGFGFGGFFD<>FGGGFDGEFFD@@GEGEGEDC8<?FE<GFFAGFGFFGGGGGGGGGGGFGGGGGGDGGGGGGGGGFDDGGGGGGGFF<GCCCCC
@SN 171
TGGGGAATATTGCACAATGGGCGCAAGCCTGATGCAGCGACGCCGCGTGCGGGATGACGGCCTTCGGGTTGTAAACCGCTTTTGATCGGGAGCAAGCCTTCGGGTGAGTGTACCTTTCGAATAAGCACCGGCTAACTACGTGCCAGCAGCCGCGGTAATACGTAGGGTGCAAGCGTTATCCGGAATTATTGGGCGTAAAGGGCTCGTAGGCGGTTCGTCGCGTCCGGTGTGAAAGTCCATCGCTTAACGGTGGATCTGCGCCGGGTACGGGCGGGCTGGAGTGCGGTAGGGGAGACTGGAATTCCCGGTGTAACGGTGGAATGTGTAGATATCGGGAAGAACACCAATGGCGAAGGCAGGTCTCTGGGCCGTTACTGACGCTGAAGAGCGAAAGCGTGGGGAGCGAACAGGATTAGATACCCT
+
GGGGGGGGGGGGGGGGGGGGFGGGGGGGGGGGGGGGGGFGGGGGGGGGGGGGGGGGGGGGGGGGGGGGGGGGGGGGGGGGGGGGGFGGGGGGGGGGGGGGFGGGGGFGGGGGGGGGGGGGDFGGGFBFFGDGGGGGGGGG@CFGGGGFFGFFEEGBCFFEGGFGGGGFFGG<GBGGGFGGGFGGGFGGGGGGGGFEGGGFGGGGGGEEGGGEE:5AE>GGGGGGGGFEGGFGGGGGGFG@FDGGGFFCG=,FF@GDGGGGGDGF<9?FGGG>CFGFGGGDEGGGGGGGGGFC,E,GGGGGGGGDECGGFF:FEDFFGGEFDGGGF<DGEGGGGGGGGGGGGGGGGGGFEGGGGGGGGGGGGGGGGGGGGFC,GGGGGGGGGGGGGGEGGGGGGGGGFGGGGGGGGGGGGGGGGGGGGFCCCCC
@SN 172
TGAGGAATATTGGTCAATGGGCGAGAGCCTGAACCAGCCAAGTAGCGTGAAGGATGACGGCCCTACGGGTTGTAAACTTCTTTTGTGCGGGAATAAAGGAACCTACGTGTAGGTTTTTGCATGTACCGTAACGAATAAGCATCGGCTAACTCCGTGCCGGCAGCCGCGGTAATACGGAGGATGCGAGCGTTATCCGGATTTATTGGGTTTAAAGGGAGCGTAGACGGGTTTTTAAGTCAGCTGTGAAAGTTTGGGGCTCAACCTTAAAATTGCAGTTGAAACTGGAGACCTTGAGTACGGTTGAGGCAGGCGGAATTCGTGGTGTAGCGGGGAAATGCTTAGATATCACGAAGAACTCCGATTGCGAAGGCAGCCTGCTAAGCTGCAACTGACATTGAGGCTCGAAAGTGTGGGTATCAAACAGGATTAGATACCCT
+
GGAFGFFGGGGFGGGGGGGGCGGGGGDFGGFGDEGGGGGGGGGGGGGGGGGGGGGGGGGG@FGGGGEDGGGEGGGGGGGGGGGGGGGGGDGGGGGGGGGGGGGFGG>EGGGEGC?,B+>FFGEGGGGGCFGGCE@FFGGFFFGFECCGGGGGGEFGGGGGG9>EFCFEFC2<>C;B#FECE:,CE8FEGGGCA<CGFCGFGGGGGGC9CEGGGGGGDDGGFEE@EEEGEGGGGGGGF@CGGGGGFGGGGGDGEGGCFFFBFFFGGGGGGFFCFGGGGGGGGFFFF<E=EGFEGGGFGGGFFFFEGFDGFCGGFGF:FF7,<GGGGGGFFC9GGGGFE<9FGGGGFCGGGGGGGGGGGDGGEGGGGGGGGFGGGGGFCEFE,GGGGGGFGGGF<CGGGGGGFF7GGFGGGGGFGGFGGGGFGGGGGGFFFGFGCCCCC
@SN 55271
TGGGGAATATTGCACAATGGGCGCAAGCCTGATGCAGCGACGCCGCGTGCGGGATGACGGCCTTCGGGTTGTAAACCGCTTTTGATCGGGAGCAAGCGTGTGGGTGAGTGGACCTTTTGCATAAGCACCGGCTAAAAACGCGCCAGCAGTCGCGGTAATACGGAGGGTGCATGCGTTATCCGGAATTATTGGGTGTAAAGGGATCGTAGGCCGGACGTCAAGTTCGGTGTGAAAGTTAGTCGCTTAACGGTTGCTCTGCAGCGGGTACGGGCGGGCTGGAGTACGGAAGGGGTGGGTGGAATTCCCGGTGTAGCGGTGGAATGTGTAGATATCAGGAAGAACACCGATTGCGAAGGCAGGTCTCTGGGCCGTCACTGACGCGGAGGCGCGAAAGCGTGGGGATCGAACAGGATTAGATACCCT
+
FG8DF8CFFGCFC,EEFGGG,EEC6CCFGGGG96FGGG+C@F++@FFGCE+CFGGGGGGGGG7FFCGG8F+4<EG-B:++8DE?FGAFGGDG@BFB++B++B++>33<3,+8@<F,=,>,@<@33@9@3A747@D,%827#4</@>#?/$<879FAGC<E;C#<F8=7:73#EAC:;8*5361/7GGGGFEC<<7FFCFE88)8C;8*/2/*8*8*,2++*4/1*<,9GGGFA?6,***:GCC<8C8B84,,?*,FF>@**@8*@*EF7GF@++=,:=FFC@3F@,,3+++B+8,,,EA@FCCC4+FGGF7E7DFFFE,9F9B59GGGFCB?,,<FGFFGC,??:,,6@GDGGFEFFFC,EF,FCF8++CF6@F7EGGFC@,CB68+,7FGF7@6@-FGF8F8GGGGFGGGGGGGGGFCCCCC
@SN 174
TGAGGAATATTGGTCAATGGGCGAGAGCCTGAACCAGCCAAGTAGCGTGAAGGATGACGGCCCTACGGGTTGTAAACTTCTTTTGTGCGGGAATAAAGGAACCTACGTGTAGGTTTTTGCATGTACCGTAACGAATAAGCATCGGCTAACTCCGTGCCGGCAGCCGCGGTAATACGGAGGATGCGAGCGTTATCCGGATTTATTGGGTTTAAAGGGAGCGTAGACGGGTTTTTAAGTCAGCTGTGAAAGTTTGGGGCTCAACCTTAAAATTGCAGTTGAAACTGGAGACCTTGAGTACGGTTGAGGCAGGCGGAATTCGTGGTGTAGCGGTGAAATGCTTAGATATCACGAAGAACTCCGATTGCGAAGGCAGCCTGCTAAGCTGCAACTGACATTGAGGCTCGAAAGTGTGGGTATCAAACAGGATTAGATACCCT
+
GGGGGGGGGGGGGGGGGGGGGGGGGGGGGGGGGGGGDGGGFFGFFFGGGGEFFGGGGGGGGGGGGGGDGFEGGGCFGGGGGGGGFG?EGF>FGCFFGGCFGGGGFGGGGFFGGAFGGFCGGGEFFCDGGGGGDCFGFG9F@FGGCFGGGGGGGGGGGGGGGGDGGGGGCCFFEG0FA<CFAC:FCB==GGGDGGGGCCEG;GGCGGGDCEFDFF@:8GFGCGGGGGFCEGEGGEDGGGGGGGFFGFGGGGGGG7GFFFGGCGGF?G=FCBGGGGGGGGEAGFGGGFDGGGGGGGGGGFE@DFFFGGEGDGGGGGGGGGGFFCGGGGGGGGGGGGGGGGGDGFF9E,?GFFCGGGF@,F7GEGGGGGGGGGFFF8GGGGGGDGGGGDGGGGGGGGGGGGEGFEFGFFGGGGGGGGGGGGGEEGGGEC,GFECDCCCCC
@SN 79672
TGAGGAATATTGGTCAATGGACGAGCGTCTGAACTAGCCAAGTAGCGTGAAGGATGAAGGTCCTACGGATTGTAAACTTCTTTTATAAGGGAATAAACCCTCCCACGTGTGGGCGATTGTATGTACCTTATGAATAAGCATCGGCTAACTCCGTGCCAGCAGCCGCGGTAATACGGAGGATGCGAGCGTTATCCGGATTTATTGGGTTTAAAGGGAGCGCAGACGGGTAGTTAAGTCCGCTGTGAAAGTTTGGGGCTCAACCTTAAAATTGCAGTTGATACTGGCGTCCTTGAGTGCGGTTGAGGTGTGCGGAATTCGTGGTGTAGCGGTGAAATGCTTAGATATCACGAAGAACTCCGATTGCGAAGGCAGCACACTAATCCGTAACTGACGTTCATGCTCGAAAGTGTGGGTGTCAAACAGGATTAGATACCCT
+
EFC9C6CECFFADEGGCD<EFEFF::+8BCDFFGAFGD,C<EFFGFGEF@FGGGFG,,,@C6E9EFGG,CC<CC9FDGFFFD<<,,CFF9=F,,EFEF,,C<B=A,F+:EC=:9@8+++,CAFEFAFFE<F,AF<FFAFD,=FFF7FF,AECDDDE=FFDFC883##<A6CCGGFEG7E77?FC*E;+9CCC<C6=CGGFFFC2<CF=CFGFFC9FD=CCCF8@/C:3&GGFDC64,6>3>BAFFBF?EG=GGFGGFC@<::FAC<:=,FB6,@@3@,?:+++B7GGFCGFGGGDC7E=F8CF@ECC7+=<ED:++CFFAF?FCCC7CFFGGDGGGGGGGFEA8FFBDAEDGGGGGFD8BDGF@D@@DDFEFFGFEFE@@,@7GFC@CEGGFFEC,@FEGGGFFFCF>GGGFGFCEE@F<FDGF@EDGGGFCC9CC
@SN 176
TGGGGAATATTGCACAATGGGGGAAACCCTGATGCAGCAACGCCGCGTGAGTGAAGAAGTATTTCGGTATGTAAAGCTCTATCAGCAGGAAAGAAAATGACGGTACCTGACTAAGAAGCCCCGGCTAACTCCGTGCCAGCAGCCGCGGTAATACGTAGGGGGCACGCGCTATCCGGATTTACTGGGTGTAAAGGGTGCGTAGGTGGCAGTGCAAGTCAGATGTGAAAGGCCGGGGCTCAACCCCGGAGCTGCAGTTGAAACTGCATAGCTAGAGTACAGGAGAGGCAGGCGGAATTCCTAGTGTAGCGGTGAAATGCGTAGATATTAGGAGGAACACCAGTGGCGAAGGCGGCCTGCTGGACTGTTACTGACACTGAGGCACGAAAGCGTGGGGAGCAAACAGGATTAGATACCCT
+
GAFGGGGG<FG<FFGGFGGGFCFGGGCCFGGGGGGGGGFFGGGGGGGGGGGGGEFFFGGF,FFGGGG?,C<F<FGGEGGG<FG9A<FFDFFFGGG8EGGCFC+8+BAFB<FGFE8E<FF=FC:F7:BDFE3F+BCFFFGFG39DFECC:4+@;@B9,@>CF8=;.:F59*:<FG<->F1>FGDGFFCCBF<1C:E6EEC8EF?A:GG0CCCA@=@26:C@9GFFFFEEEGEGFFE>>:C>FDC3>FA=EDC@F/CGG8FBCDC9CBFEEFGFFGGAFEGCFGGFECCCFAFE@EE<F<,CGFF+DFFE?,GGGFCF<EB,CGGFE,CFFFGFFEEGGGGGDGGGGFEF@CF:CE;@A<GGF@9@;9FC9GGF<A8FDC7DAFGGGDFECCGFEF9FAGGGFGGGFGGFGFGCCCCC
@SN 177
TGGGGAATATTGCACAATGGGCGCAAGCCTGATGCAGCGACGCCGCGTGCGGGATGACGGCCTTCGGGTTGTAAACCGCTTTTGATCGGGAGCAAGCCTTCGGGTGAGTGTACCTTTCGAATAAGCACCGGCTAACTACGTGCCAGCAGCCGCGGTAATACGTAGGGTGCAAGCGTTATCCGGAATTATTGGGCGTAAAGGGCTCGTAGGCGGTTCGTCGCGTCCGGTGTGAAAGGCCATCGCTTAACGGTGGATCTGCGCCGGGTACGGGCGGGCTGGGGTGCGGTAGGGGAGACTGGAATTCCCGGTGTAACGGTGGAATGTGTAGATATCGGGAAGAACACCAATGGCGAAGGCAGGTCTCTGGGCCGTTACTGACGCTGAGGAGCGAAAGCGTGGGGAGCGAACAGGATAGATACCCT
+
GGGDFGDGAEGGGGGGGGGGGGGG7FFGGGGGGGGGGGCFGGEGGGGGGEGGGGG>4BFC7FEGGGGDFEGF?EGGGGGDGGFAFF?FGGGFCGG8<<BF=7FGGDFEFCFFGGGGGDGF,FCFFGFDBF7>F:CFFGGGGGGG<ACFFGCGGGDECCFFFFFGCGGCF*,?CFGGEGFDECG58EG7CC9CFF58*CCFFECGGD>8A8*CEG>C5:GGEGGGDEE+?>FGFC<#4:C=7CG7C:EGEG,FC57CGFFGGGFCE=3CEBG@:FDFCC@+GFD+?:DF7GGGFFAF9F<F?7CECCF9GGF@A@AE<?9@<FGFGEC?>+8,DGFGEECFF,AEGFB,FFB<FCFC,@<@,CE,GGEEDDGGGF@FEGGFE@8FFAB@7<EC7F@@8GFCACFCEGE<<FCGGGFC<C@CC<
@SN 178
TGGGGAATATTGCACAATGGGCGCAAGCCTGATGCAGCGACGCCGCGTGCGGGATGACGGCCTTCGGGTTGTAAACCGCTTTTGATCGGGAGCAAGACTTCGGGAGAGGGTACCTTTCGAATAACCACCGGCTAACTACGTGCCAGCAGCCGCGGTAATACGTAGGGTGCAAGCGTTATCCGAAATTATTGGGCGTAAAGGGCTCGTAGGCGGGTCGTCGCGTCCGGTGTGAAAGTCCGTCGCTTAACGGTGGAACCGCGCCGGGTACGGGCGGGCTTGAGTGCGGTAGGGGAGACTGGAATTCCCGGTGTAACGGTGGAATGTGTAGATATCGGGAAGAACACCAATGGCGGAGGCAGGTCTCTGGGCCGTCACTGACGCTGAGGAGCGAAAGCGTGGGGAGCGAACAGGATTAGATACCCT
+
GGDFG@FFFFGGGFGGGGG?@FG+@FG8FGGGGCFGGG:F+C@6FFGGGF@FFGGFFFCFGGGGFFGG,F:?<FGGGGB=:FCE?F<<FG++C=F33>F,CF@F+++++@>DFCFFG;F*8@*=,8F+<A6*6C@:3;C33::<@<FGC7C8#CF9=EFFCC<>F2F<**?GG@G:ECG;F<#01C6CCGE@5;?+C?FGE?0<:C:>GGGC888*:/*?7:*8)B::E@9FAF8<*4**7GFFCCC=,7C861*CEF>3*+@+::>C:ECC@+<<GGDGF@C@,8DEFEEE5,8,GGFEECC@E@GGGGFFAFCGGF?GGGF9F9GGGGGFFB<FGGF7E<C<C,@GFGFA@FGGFFD9C6,FCF@++C@C,GDGGGGGGGGGECCFGGGFDEF@9GFF8EDEGFGGGGGGFFFECFA@,CA
@SN 179
TGGGGGATATTGCACAATGGAGGAAACTCTGATGCAGCGATGCCGCGTGAGGGAAGAAGGTTTTAGGATTGTAAACCTCTGTCTTCAGGGACGAAAAAAGACGGTACCTGAGGAGGAAGCTCCGGCTAACTACGTGCCAGCAGCCGCGGTAATACGTAGGGAGCGAGCGTTGTCCGGAATTACTGGGTGTAAAGGGAGCGTAGGCGGGATCGCAAGTCAGATGTGAAAACTATGGGCTTAACCCATAAACTGCATTTGAAACTGTGGTTCTTGAGTGAAGTAGAGGTAAGCGGAATTCCTAGTGTAGCGGTGAAATGCGTAGAGATTAGGAGGAACATCAGTGGCGAAGGCGGCTTACTGGGCTTTAACTGACGCTGAGGCTCGAAAGCGTGGGGAGCAAACAGGATTAGATACCCT
+
FFFFG+@CFAGCEGGAFGGGFGGGGGG<FGGGGCFGGGEGAEGGGGGFGC,CFEGEFGGGFGFGFFGFDCFGGGGFD8FFFGG9F<FFGGGFFG8CF8F+?BFC:+B,,CF8+8>CECBC2DBFFA2CBC>DF7<DD@F<,>@<>E1@94FGFFFFE@>C>CGE==EBCEFFEFGFCFCFFD;9CFFFFFFCAGG8<ECFDGGGEDE>F@4;EF?ACC+<CFFDEFFGGGFFF<DFB=@EGFCGGFCD<,EEGEGE7?FGF?GFGFFGGGF?FAE;?5#C2GGF<GGGCCGFGGGGGFEB,FGGGGGDGGFEAB,GGGFF9EC,FC9FGFEFE9FCFC<FGFCGGGGGGGGGGGCGGGGFGE9DACGGGGGGGGGGGGGGCF>GGCGGF@GGFE,GGGGGFGFFGGGGGFFGC?CCC
@SN 80963
TAGGGAATCTTGCACCATGGGCGCAAGCCTGATGCAGCGACGCCGCGTGCGGGATGACGGCCTTCGGGTTGTAGACCGCTTTTGATCGGGAGCAAGCCTTCGGGTGAGTGTACCTTTCGAATAAGCACCGGCTAACTACGTGCCAGCAGCCGCGGTAATACGTAGGGTGCAAGCGTTATCCGGAATTATTGGGCGTAAAGGGCTCGTAGGCGGTTCGTCGCGTCAGGTGTGAAAGTCCATCGCTTAACGGTGGGTTCGCGCCGGGTACGGGCGGGCTTGAGTGCGGTAGGGGAGACTGGAATTCCCGGTGTAACGGGGGAATGTGTAGATATCGGGAAGAACACCAATGGCGAAGACAGGTCTCTGGGCCGTTACTGACGCTGAGGAGCGAAAGCGTGGGGAGCGAACAGGATTAGATACCCT
+
GGGGGGCGGGGGGGG,CECFFFGDGEGFFGFFFFGFGGGGGGGGGGEGGGC7CCGGGGG7FGGGGGECGGCFEFDGG7FEFGGDFGD<B=:+@FFGDCFDG7C+B=E>,,<=DFCFGGG7F<F1><8@F4*56GGFFCGC/F=GF@FD7<CCFA<:FFGG<FE9>;06+=FFGGDG>#ACC>$59;<4AFGEFG@'<CCGD>EGFD+C<D?;C;CF>EGGGGGG/ECCCCFF?/4<<:E9@?EGD81/EGCGF=%F912*:7GGF:7.EGFD=FD=?FGCF@F7GGGGGGGFEE@,9FGGGGGGGFGF9EEGGGGFFFGGGGGFDGFGGGFEGFGFGFGEF7GGFCEDGGGGGFECFGFEFC6,GGGGF7FC,GGEGFCF@,GGGGDEEGGGGF@FEGFEFEFCGFE<GGGGGGGGGGCC@CC
@SN 181
TGGGGGATATTGCACAATGGGCGCAAGCCTGATGCAGCGACGCCGCGTGCGGGATGACGGCCTTCGGGTTGTAAACCGCTTTTGATCGGGAGCAAGCCTTCGGGTGAGTGTACCTTTCGAATAAGCACCGGCTAACTACGTGCCAGCAGCCGCGGTAATACGTAGGGTGCAAGCGTTATCCGGGATTATTGGGCGCAAAGGGCTCGTAGGCGGTTCGTCGCGTCCGGTGTGAAAGTCCATCGCTTAACGGTGGATCTGCGCCGGGTACGGGCGGGCTGGAGTGCGGTAGGGGAGACTGGAATTCCCGGTGTAACGGTGGAATGTGTAGATATCGGGAAGAACACCAATGGCGAAGGCAGGTCTCTGGGCCGTTACTGACGCTGAGGAGCGAAAGCGTGGGGAGCAAACAGGATTAGATACCCT
+
GGFGGGGGFGGFGGGGGGDG8DFEGGGGGGFFFG<FFFGF7FEFGGGG7F>FGCGGFGGCBEFG@CG:FFGGFGGGGGEGFGDGGFGGG7CF7CBF+B=A<FGGFGGFFG<FFGG9BF@FGG*FECE>FCEC:<FGGGGCGFFGGFFGGGFGEGE=E8&<FFFF:BCFC7?FEFE5?AE<?5?#:8199GEE>/:8C;:C*8;@CG:;CE9&:)EC>EEC>EGGGEBCGCF;CCGFGCF:FCEF#C>?C:7?E=68<F@CGFCF<9@GGCC7EDDB,GGGGGGGGFFGGGGFCCEB9EFGFB>:+88GFB7GEGF?@9FAGFGGGGFC@+:7EEE6EDGGFCC,AEB7GGFFDCGGCGFFFE@CGDGGGGFF<C@BGEGGGGG?GD@CGFEEGGDGFF@GFFEEFEGGGGGGGGGFDFAAC@C
@SN 67943
TGAGGAATATTGGTCAATGGGCGAGAGCCTGAACCAGCCAAGTAGCGTGAAGGATGACGGCCCTACGGGTTGTAAACTTCTTTTGTGCGGGAATAAAGGAACCTACGTGTAGGTTTTTGCATGTACCGTAACGAATAAGCATCGGCTAACTCCGTGCCAGCAGCCGCGGTAATAAGGAGGATGCGAGCGTTATACGGATTTATTGGGTTTAAAGGGAGCGTAGACGGGTTTTTAAGTCAGCTGTGAAAGTTTGGGGCTGAACCTTAAAATTGCAGTTGAAACTGGAGACCTTGAGTACGGTTGAGGCAGGCGGAATTCGTGGTGGAGCGGTGAAATGCTTAGATATCACGAAGAACCCCGATTGCGAAGGCAGCCTGCTAAGCCGCCACTGACGCTGAGGAGCGAAAGCGGGGGGAGCGAACAGGATTAGATACCCT
+
GDGGG@FG9FFDGGGGGGGGGGGCFEGFGGAFGGFFGGGCCFEGGGCGGG7<EFGGFGCFECGGF<F@FF7CFCFFFF<EFAFGF=E9CFF7FFGDDGGGCFFD84?FF8FFFFF9F7FF<?FFGGFGGGGCFGDDEFFD9=8+>FGDGGGDGE79FB=FFGGGGGEE<>)=8<%:??CGD8DB;5E4@=<FG#?E61<CFCCF<<FGGF?CAGG@EEGCECEEFEG<<CEGFF8:2F@AFFFC=<CDFGGCCCE>E,#9CFGFFC,FFDF>B9D@-,99EFCGGGFF<FF9FCC@@F8GGFFBDC:7GGGEGFEGGFB,,A,47EFB,9GECFGGFFF?E9FC,B?E@<FGGGGGFF<E?:EEGGEGFGGEC<:,9F@::CCCF@FDGEEGGGGFGDC67GFA@B7C7F+GFFCCCBCF9FCFE@FFF@C,@A,,@
@SN 183
TGGGGAATATTGCACAATGGAGGAAACTCTGATGCAGCGATGCCGCGTGAGGGAAGAAGGTTTTAGGATTGTAAACCTCTGTCTTCAGGGACGAAAAAAGACGGTACCTGAGGAGGAAGCTCCGGCTAACTACGTGCCAGCAGCCGCGGTAATACGTAGGGAGCGAGCGTTGTCCGGAATTACTGGGTGTAAAGGGAGCGTAGGCGGGATCGCAAGTCAGATGTGAAAACTATGGGCTTAACCCATAAACTGCATTTGAAACTGTGGTTCTTGAGTGAAGTAGAGGTAAGCGGAATTCCTAGTGTAGCGGTGAAATGCGTAGATATTAGGAGGAACATCAGTGGCGAAGGCGGCTTACTGGGCTTTAACTGACGCTGAGGCTCGAAAGCGTGGGGAGCAAACAGGATTAGATACCCT
+
GGGGGGGGGGGGGGGGGGGGGGGGGGGGGGGGGGGGGGGGGGGGGGGGGGGGGGGGGGGGGGGGGGEGGGGGFGGGGGGGGGGGGGGGGGGGGGGGGGGGGGGGGGGGGGGGGGGGGGGG@GGGGGGFGGGGGGGGGGFFGGGGGGGDGGGGGGGGFFGGCFGGG>GGGGGEGGGGGGGGGGGGGGGFGGFGGFFGCEGGEGGGGGGGFEFEGGFGGGGGGGGGFGGGGGGGGGGGCFGGGGGGGGGGGGFGGGGGGGGGGGGGGEGFGFGGGGGFFFDGGGGGFGGGGGGGGGGFECF<GF@GGGGGGGFGGGF=ECGGFFGCGGGGGGGGGGFGGGGFGGGGGGGGGGGGEDGGGGGFFGFEFFGGGGGGGGGGGGGGEFGGGGGGGGGGGGGGGGGCGEGGGGGGGGGGCCCCC
@SN 67899
AGAGGAATATTGGTCAATGGGCGCAGGCCTGAACCAGCCAAGTAGCGTGAAGGATGACAGCCCTATGGGTTGTAAACTTCTTTTATAAAGGAATAAAGTCGGGTATGGATACCCGTTTGCATGTACTTTATGAATAAGGATCGGCTAACTCCGTGCCAGCAGCCGCGGTAATACGGAGGATCCGAGCGTTATCCGGATTTATTGGGTTTAAAGGGAGCGTATATGGATGTTTAAGTCAGTTGTGAAAGTTTGCGGCTCAACCGTAAAATTGCAGTTGATACTGGATATCTTGAGTGCAGTTGAGGCAGGAGGAATTCGTGGTGTAGCGGTGAAATGCTTCGATATCACGAAGAACTCCGATTGCGAAGGCAGCCTGCTAATCTGCAACTGACATTGAGGCTCGAAAGTGTGGGTATCAAACAGGATTAGATACCCT
+
,C@BF@FGG@EFC;EFFGF?FGGGGGG7E,FFDF8FGGGFGGGFFF@FDFGGGGCGFE,CEFEFF<FCECCFEGGGCCFFFGGGGGGGGEGGGGGGGGFFGGGEGGFFGFGGGGFFGFFGGGGFFFCAEGGGGFGGGGGGDC@EG7FGGG,FFFGGGGGGGGDGGGGGEGGGGGGE7FDF=GFFCGGGGGDFFFCE38C:CFCC<3C7=FCCFFGF$GGE7.B?FFGGFFFCCFGGDFGC@A?:GG@1A-@CFEGCE:9EGGEE7FDGGGDGFGCG;>E@CGGFFGCGCGGF@,A98GGGFGE8E?,B5,E9F=C>BC98FC@GGF?,E?FC,DECBFB,<,9=<C,FECFCFFC@FC6,GEF<,FCGC@D@CCCCF@C;,FGFFAC,F<<@,<,E;+FF@BB<FEB>GGFFEDADGF<EEFGFGGFFFGFBA,CB
@SN 84182
TGAGGAATATTGGTCAATGGGCGCAGGCCTGAACCAGCCAAGTAGCGTGAAGGATGACTGCCCTATGGGTTGTAAACTTCTTTTATAAAGGAATCAAGTCGGGTATGGATACCCGTTTGCATGTACTTTCTGAATAAGGATCGGCTAACTCCGTGCCAGCAGCCGCGGTAATACGGAGGATCCGAGCGTTATCCGGATCTATTGGGTTTAAAGGGAGCGTAGATGGATGTTTAAGTCAGTTGTGAAAGTTTGCGGCTCAACCGTAAAATTGCAGTTGATACTGGATATCTTGAGTGCAGTTGAGGCAGGCGGAATTCGTGGTGTAGCGGTGAAATGCTTAGATATCACGAAGAACTCCGATTGCGAAGGCAGCCTGCTAAGCTGCAACTGACATTGAGGCGCGAAAGCGTGGGGAGCAAACAGGATTAGATACCCT
+
DF9CFGGGFGGGGGGGFFG<8,@CF@C:F8CFGFCFD8D<FFFGGFB67CE,ECFCEDFEEAC@FFFGGGGGFG9EDEGFGFFGGGGGGGGGGG,FFFGGGDE,>FBF9,CFEF7B8=:DEFGG9,5EC,5<FFGGGG9ADFG7C++BFFGGGFC7F9,:>,B87+C+:*<FDG>@EG7FFCE8>FD2FB*3@;.8131F;9F8:BBFBFCFGFGEGEEFGGC=G.,8FGGGG<,7><EGG;,,9A@CBCFCF=EE:5?C;GDDFFACFF>8:D;FC,,FFCDF?A?<CGFGFFCE8C98=CFE,7EFBA9,F8GFF?GGCFGGGGDGFGFF9?A8<EB,FDDFGGGFFGGGFC7C-<FGGGGGFFFF:FE@8DEEFFGGGGFGEFCE,FED<@F7C7ECGGGGEEFC@8GEFDFGDAGFGGEFFF<DCGGCCC@C
@SN 70667
TGAGGAATATTGGTCAATGGACGAGAGTCTGAACCAGCCAAGTAGCGTGAAGGATGAAGGTCCTACGGATTGTAAACTTCTTTTATAAGGGAATAAACCCTCCCACGTGTGGGAGCTTGTATGTACCTTATGAATAAGCATCGGCTAACTACGTGCCAGCAGCCGCGGTAATACGGAGGATGCGAGCGTTATCCGGATTTATTGGGTTTCAAGGGAGCGTAGACGGGTTTTTAAGTCAGCTGTGAAAGTTTGGGGCTCAACCTTAAAATTGCAGTTGAAACTGGAGACCTTGAGTACGGTTGAGGCAGGCGGAACTCGTGGTGTAGCGGTGAAATGCTTAGATATCACGAAGAACCCCGATTGCGAAGGCAGCCTGCTAAGCCGCCACTGACGTTGAGGCTCGAAAGTGCGGGTATCAAACAGGATTAGTTACCCT
+
F<FDGGGGFGFFFFGFGGFGFEFFGGGFG9FGGGGGFG@EGGGGECFFFEFGGFGGGGFFFGGGGFFCFF@EFGFEFF?FFGGGGGGGGGGF8FGFGAEFF<FFGGEGGGGGG,BFCFFAFDGGG9CFGGGGGGGGGFGG9,?FEGGGGG,,BFG+DFGFG=B:F6FGFGG9D@F>GG1GG=74CGEEC<CCGGGEC<FGGGGFB3?,1.<=GGC<B:FFCGD.F;GFFGFFFFGFFEFFDC9GFGGFGF7DGGGGGFAGGGGGFFFCDFFCD9GGGGFDDF?C6=<FF=FCFEFFCGFFGGFF,D7C4+<,F=CEGGGGGGFGCGFFF?C,E9EEE,DFFGGFFGGGF?,FCCGEGFC7ECF<C,FCEFF@66AE<C:7CBF@8GFEGF9GGGFGFGGGGFEGFFCGF@GFFCGFGFCFGGGGGGGFC,GCCCCC
@SN 187
TGGGGAATATTGCACAATGGGCGCAAGCCTGATGCAGCGACGCCGCGTGCGGGATGACGGCCTTCGGGTTGTAAACCGCTTTTGATCGGGAGCAAGCCTTCGGGTGAGGGTACCTTTCGAATGAGCCCCGGCTAACTACGTGCCAGCAGCCGCGGTAATACGTAGGGTTCAAGCGTTAGCCGGAATTATTGGGCGTAAAGGGTGCGTAGGCGGGTCGTGTCGCCTGGTGTGAAAGTCCGCCGCTTAACGGGGGCCATGCGCCGCGTACGGGCGTGCTTGAGTGCGCTAGGGGTGAGCGGAATTCCCGGTGTAGCGGTGGAATGCGTAGATATCGGGAAGAACACCGATGGCGAAGGCAGCTCTCTGGGCCGTAACTGACGCTGAGGCGCGAAAGCGTGGGGAGCGAACAGGATTAGATACCCT
+
GGFGFDCFFFGGDCGGGGGGGGGE7FGGGGGF9CFGGG7FCGCCGGGGGG7EGDGGGCFGEF@G<+BC9=:C?@F<E+4@CFGE@FE<=E+6@@C87=F,BFE7B733,+8@F=FGGAE<FF89>F3>*5*1*>B:33413<.*5:4640E<?E=;7C<#:<2?,EC/*14*=:C:87?:<<1*+<+0*EC:;*9?CC@GE=0GGFE:>:2*2*/*82*/);**3GGGGGGGF>1**/**GGGC+F=::=*<4+*8EFB:*C3**<:@*F>+,,9E@GGGEF:>@,>+>AFF3@3+,DC,,GF>+=DF,E@>+FFFFEC@GF>+E9GFB:CFC=<FGGGGGFCBB,7GFFGFCGFCCGF7GE<GGF:::FC,,GGGGFFCGGF@8@+;GGGFCB@F;@E@AGGGGGGGGFGFFGGGGGCCCCC
@SN 188
TGGGGAATATTGCGCAATGGGCGCAAGCCTGATGCAGCCATGCCGCGTGTATGAAGAAGGCCTTCGGGTTGTAAAGTACTTTCAGCGGGGAGGAAGGGAGTAAAGTTAATACCTTTGCTCATTGACGTTACCCGCAGAAGAAGCACCGGCTAACTCCGTGCCAGCAGCCGCGGTAATACGTAGGGTGCAAGCGTTATCCGGAATTATTGGGCGTAAAGGGCGCGTAGGCGGTTCGTCGCGTCCGGTGTGGAAGTCCATCGCTTAACGGTGGATCCGCGCCGGGTACGGGCGGGCTTGAGTGCGGTAGGGGAGACTGGAATTCCCGGTGTAACGGTGGAATGTGTAGATATCGGGAAGAACACCAATGGCGAAGGCAGGACTCTGGGCCGTTACTGACGCTGAGGAGCGAAAGCGTGGGGAGCGAACAGGATTAGATACCCT
+
FGEGDGE@,E<FDCEG@EGC@FGEGGGGC<<EGGGGGGFGGGGGEGGEE7CFFFFEGFFGEEGFGGGGG7FBFGGFFGGGGGGGGGGGGGGGGG8<BFGGGFGFFDFGFGGF8FFGCCFFFFDGBEGGGGGGGDCFCFDGGFBFGGFGFGGGAFCFF>CCC>CFFG@GFGEGFBCEGGGGGGGGD@CEGGEAEEEGCEGGF;:CGCFGGGGGECGG>CGGE#DC:?E=ECEEE>CEGGDGGGCGGFC=FCGFGCFFG4CGGGGFCFGGEFGG(7CGCECGF=FDGF7GE@GGGFGF=>GGGGGGGGFGGF?EA,F?DGGGGGE@CGF@B@,FFFFFFGFCFBFGGEDGGGDGGGGGGGGGGGF@,:GFGGGFFF<,E@,CGGGGF7GFF9GGGGGEGGFGGEGFFGGGGGGGGGGGGGGGGGGGFGGGGGGGGGGGCCCCC
@SN 80221
TGGGGAATATTGCACAATGGGGGAAACCCTGATGCAGCGACGCCGCGTGAGTGATGAAGTATTTCGGTATGTAAAGCTCTATCAGCAGGGAAGATAATGACGGTACCTGACTAAGAAGCACCGGCTAAATACGTGCCAGCAGCCGCGGTAATACGTAGGGTGCAAGCGTTATCCGGAATTATTGGGCGTAAAAGGCTCGTAGGCGGTTCGTCGCGTCCGGTGTGAAAGTCCATCGCTTAACGGTGGATCCGCGCCGGGTACGGGCGGGCTTGAGTGCGGTAGGGGAGACTGGAATTCCCGGTGTAACGGTGGAATGTGTAGATATCGGGAAGAACACCAATGGCGAAGGCAGGTCTCTGGGCCGTTACTGACGCTGAGGAGCGAAAGCGTGGGGAGCGAACAGGATTAGATACCCT
+
GGGF7CFCFGGFGGGGGGGDGE@@FFGGGGGEGGGGFFGGGGCGGGGGGFGGGEEFFGGCD9FGGGGCGGGG9FGFAFG9BEGGGGFFFD+BCFCF<FGGGGGGGGEFGGGCFGGGGGGGGGGGGGEFGGGGGCAEGGGGGGEFE@FFCFBCG<DFGGGGEEGG=?1CFCFGGGGGGF<0CGGGG>FGEGGG95GECCCFGF>EEGGGGGGEGEGGGGEC9GGGGGGGGGGFCEFGEFCEGGGGCGF@DCCCEGCEC<>82DGEGF@GGFF8GGGGEFFCGGGFFFFF9FA9GGFEGDGGGGGGGGGGGGGGFDGGCFBCGC@DGDFFAGGGGGGGGGGGGGGGGGGGGGGGGFCGFGFECDGGGGGGGGGGGGGGFCGGGGGFCGGGGGGGGFGGFCGGGGGGGGGGGGGCCCCC
@SN 190
TGGGGAATATTGCACAATGGGCGCAAGCCTGATGCAGCCATGCCGCGTGTATGGAGAAGGCCTTCGGGTTGTAAAGTACTTTCAGCGGGGAGGAAGGGAGTAAAGTTAATACCTTTGCTCATTGACGTTACCCGCAGAAGAAGCACCGGCTAACTCCGTGCCAGCAGCCGCGGTAATACGGAGGGTGCAAGCGTTAATCGGAATTACTGGGCGTAAAGCGCACGCAGGCGGTTTGTTAAGTCAGATGTGAAATCCCCGGGCTCAACCTGGGAACTGCATCTGATACTGGCAAGCTTGAGTCTCGTAGAGGGGGGTAGAATTCCAGGTGTAGCGGTGAAATGCGTAGAGAGCTGGAGGAATACCGGTGGCGAAGGCGGCCCCCTGGACTAAGACTGACGCTCAGGTGCGAAAGCGTGGGGAGCAAACAGGATTAGATACCCT
+
GFGGGGGGGGGGGGGGGFFFGGGGGGGFGGGGGGGGFGEFFGGGGGGGGEGGFGGGGGGGDGFFFGGGGGGGGGGGGFGGGGGGGGGGEGFEEGGFGGGGGGGGGDCFFGFCFDGGGGGGGGGGGGGCCFCBFGGGGEFFFGGGGGFGGGGGGGG9FF@GGG?GGGGGGGGGGGGGGGGGFFGGG@E>GGGGFFEC=FGGGGGGGGGGGGGGGGGGGGGGCCEEGGGGECFEGGGGFFGGFGCFGGGGGGGCDGGGG@GFGFGGFFCFGFGFGFGGGGGGGFGGFGFGF7FF?GGFCDEF7FCGFGGDGGGDGGECGGGGGGFE8GGGGGDGGFFF97GFCFFFFGFE<,GGGGGGGFFGGGGFGGGGGFCDGGFDGGEFDGFFF<@-GGGGGGGGGGGGGGFFCFGGFCGGGEGGDGFGGFDFFFDFGGD9GGGGCCCCC
@SN 85627
TGAGGAATATTGGTCAATGGGCGAGAGCCTGAACCAGCCAAGTAGCGTGAAGGATGACGGCCCTACGGGTTGTAAACTTCTTTTGTGCGGGAATAAAGGAACCTACGTGTAGGTTTTTGCATGTACCGTTACGAATAAGCATCGGCTAACTCCGTGCCAGCAGCCGCGGTAATACGGAGGATGCGAGCGTTATCCGTATTTATTGGGTTTAAAGGGAGCGTAGACGGGTTTTTAAGTCAGCTGTGAAAGTTTGGGGCTCAACCTTAAAATTGCAGTTGAAACTGGAGACCTTGAGTACGGTTGAGGCAGGCGGAATTCGTGGTGTAGCGGTGAAATGCTTAGATATCACGAAGAACCCCGATTGCGAAGGCAGCCTGCTAAGCCGCCACTGACGTTGAGGCTCGAAAGTGCGGGTAGCAAACAGGATTAGATACCCT
+
6<EFGGFGGGGGFFFFFGGCFGGF@FGGGGGDGGDGGGGGG@FFCC7CFFGFG8@CGFGGGGGG,EF=FFGDEDGGFGCCFCCGGGGF@FEB=FFGGGG8F8?FFG7=8BECC,C9DFGGGGGGFGGGG+>=FFFCFGGGGG<+++3@FFF9FFGGDED8F:@FDE8>>C@EC@;<EGDCECFFE:<:@F4E=?F404<<CCGCCCG>EGG<?=@:CEGFCFEGGDEE:FD>F?<?<9DGFAFEF9;:D:F+7GGFC8<><<8,AGGGFFEB7CCGGEFC?,A7EF9CEGD>9FC+37GFFFA,GFF+CCFF9GGFCEFBE8GF=EEF<GGGGGFFF??ADFFEF8CF=DEE,GGFEDFE:DGF,CFEF7GFCGFC,,GF7EC@7C,GEEGFGEFE<,CEEDGGGGGFGGGFF<E@,GGGFDGGGGFF9GGGCCB@C
@SN 192
TGGGGAATATTGCACAATGGGGGGAACCCTGATGCAGCGACGCCGCGTGGAGGAAGAAGGTCTTCGGATTGTAAACTCCTGTTGTTGAGGAAGATAATGACGGTACTCAACAAGGAAGTGACGGCTAACTACGTGCCAGCAGCCGCGGTAAAACGTAGGTCACAAGCGTTGTCCGGAATTACTGGGTGTAAAGGGAGCGCAGGCGGGAAGACAAGTTGGAAGTGAAATCTATGGGCTCAACCCATAAACTGCTTTCAAAACTGTTTTTCTTGAGTAGTGCAGAGGTAGGCGGAATTCCCGGTGTAGCGGTGGAATGCGTAGATATCGGGAGGAACACCAGTGGCGAAGGCGGCCTACTGGGCACCAACTGACGCTGAGGCTCGAAAGTGTGGGTAGCAAACAGGATTAGATACCCT
+
FGGEGEGGGGGGGGGGGGGGGEGFGGGFGGGGGGGFFGEEEGDGGGECF>FFGGGGGGG9DFGGGGGGG@FGGGGFGGCGGGGFGGFGGGGGGGGGGGGGGGGGGCFCGGGGGGGGGGG9FGC@C>FGGFGGG:FGCFGFCFFGGGGGGEGGGGGFGGGC?FFGCCGGGGEEFGF9CGGFGGGGGGFGGFEGGGGFEGGFEGG>FGD;?CDCFF:DFCGGGGGG?ACDFGFGFFEC=DEGFFEDF@<CGGGGFGGFGFCC8CED7FF9GGGGFF:FFDCDFGGGDC4+FCE<FFF@FEFFFGCF7C@,?GF<BEGFDFE;EEDGFFEGGEFFFFGGGGGGGGGFGGGGGGGGGGGGGGGGGGGGGFC:GDGGGGGGGGGGGGGGGGGGGFGFGGGGGGGGGGFFGFDFGGGCCCCC
@SN 66469
TGGGGGATATTGCGCAATGGGGGCAACCCTGACGCAGCAACGCCGCGTGAAGGATGAAGGTTTTCGGATTGTAAACTTCTTTTATTAAGGACGAAAAATGACGGTACTTAATGAATAAGCTCCGGCTAACTACGTGCCAGCAGCCGCGGTAATACGTAGGGAGCAAGCGTTGTCCGGATTTACTGGGTGTAAAGGGTGCGTAGGCGGCTTTGCAAGTCAGATGTGAAATCTATGGGCTCAACCCATAAACTGCATTTGAAACTGTAGAGCTTGAGTGAAGTAGAGGCAGGCGGAATTCCCCGTGTAGCGGTGAAATGCGTAGAGATGGGGAGGAACACCAGTGGCGAAGGCGGCCTGCTGGGCTTTAACTGACGCTGAGGCACGAAAGCGTGGGTAGCAAACAGGATTAGATACCCT
+
EEGDGGGGGGGGGGGGGEGGGGGGGGGGGGGGGGGGGGGGGGCGGGGGGGGGGGGGGGGGGGGGGGGGEDGGGGGGGGGGGGGFGGGGGGGGGGGGGGGGGGGGGGGGDFFGGGGGGGGGGGGGGGGG=GGGGE?<FFGG9FF;EFGGGGGFFGGGGGGGGFGGGGGGGGGCFGGGGDGGFFGFGGG<FGGGGGGGGGGGGGGGGDG:GGGFGGGGGGGFAGGGGGGGGGFGGFFGFEGGGFFGGGG3CFGGGGGFGGGGFGGGGGGFGGGFGGGFGGGGGGGGGGFEGGCFCEF=C7GGGGGGGGGGGGGGGGGGGGFGGGGGGCGGGAFFD:EFCGGGG@CGGGEGFGGGGGGGGGGGGGFGGGGGGGGGGGGGGGGGGFGGGGGGGGGGGGGGGGGGGGGGGGGGGGGGCCAB8
@SN 64937
TGGGGAATATTGCACAATGGGCGCAAGCCTGATGCAGCGACGCCGCGTGCGGGATGACGGCCTTCGGGTTGTAAACCGCTTTTGATCGGGAGCAAGCCTTCGGGTGAGTGTACCTTTCGAATAAGCACCGGCTAACTACGTGCCAGCAGCCGCGGTAATACGTAGGGTGCAAGCGGTATCCGGAATTATTGGGCGTAAAGGGCTCGTAGGCGGTTCGTCGCGTCCGGTGTGAAAGTCCATCGCTTAACGGTGGATCTGCGCCGGGTACGGGCGGGCTGGAGTGCGGTAGGGGAGACTGGAATTCCCGGTGTAACGTTGGAATGTGTAGATATCGGGAAGAACACCAATGGCGAAGGCAGGTCTCTGGGCCGTTACTGACGCTGAGGAGCGAAAGCGTGGGGAGCGAACAGGATTAGATACCCT
+
FGGGGGEFFCFGGGGGGGGGGGGGGGGGGFEDGCEFGGGC:FCFGGGGGGGGGCFGFG@F+@FGGGGGEGGFFGGFGCEG7C@GGCGFGGGC7FF@EGFG,FEGEGGG9FFFGGGGFGFFFG7>FFFDFECCFGG8>FEFEF7FFGGGGFCFCEG:<FCACFF??GG,FFG9<<7#BEFFG5C4?@<CGGC?CEEC?EGGCGE;CCCCEECEE?**CEEG,C5CEGFGG=F?GGFAECAFE9GEF==<;3CFC=<DGCEEEFFEGE@FGGDGGFCFGGGGGGGCB8GDFFADGGGGGGFGFFCGGECDCFF8+FE-F<FCF9GFAGCFFCF>GEF9E9A@FFCGECCGGDGGGDGGGFFEE@GGFGEGGGGFDCGGECGFFE<8GF@CGGDGGGEFGFF@GGGGGGGGGGGGGGGGGGCCCBC
@SN 195
TGGGGAATATTGCACAATGGGCGCAAGCCTGATGCAGCGACGCCGCGTGCGGGATGACGGCCTTCGGTTTGTAAACCTCTTTTGACTGGGAACAAGCCCTTCGGGGTGAATGTACCTTTCGAATAAGCACCGGCAAACTACGTGCCAGCAGCCGCGGTAAGACGTAGGGTGCAAGCGTTATCCGGAATTATTGGGCGTAAAGGGCTCGTAGGCGGGTCGTCGCGTCCGGTGTGAAAGTCCATCGCTTAACGGGGGATCCGCGCCGGGTACGGGCGGGCTTGAGTGCGGTAGGGGAGACTGGAATTCCCGGTGTAACGGTGGAATGTGTAGATATCGGGAAGAACACCAATGGCGAAGGCAGGTCTCTGGGCCGTCACTGACGCTGAGGAGCGAAAGCGTGGGGAGCGAACAGGATTAGATACCCT
+
FGF,BFCGFEF9EDGGGGFGF,BFFGCFFGGE@FCAFF+FC:FEFDEG=FF7ECECGFGC>>FGFGE8:+BAFGGE=,=9FGA?8,,C8<8,+:<,,BBD,,BBF=:++,<,,,8,@F<>+:,3@B:3@E,C6>#5:8,7,>8<>.33@8:F:8:CGA82)*<<0B?C79*5CC=<:+A5*CCF9*CGFCGGGGGGGG?EFE::2E>7?CC528/*85GE5>5EEEDGCCF7CGFFCC7E<:<FA>FBBDE=,FFC::EC>:3+GGDGFFF777GFCGGGGGGGFFFE:FGGGGGFFFCF<GEF7EFCFE@FF@,GGGECFAFGF9GGGGGGGGGGGGFFGGGFGGFDECGGFGGGGGGGFDCGFGF>GF@-GE9GGGCBGGGGGFCE,@CGGGGGGGF7GGGGGGGGGGGGGGGFCF8GCC8CC
@SN 196
TGAGGAATATTGGTCAATGGGCGCAGGCCTGAACCAGCCAAGTAGCGTGAAGGATGACTGCCCTATGGGTTGTAAACTTCTTTTATAAAGGAATAAAGTCGGGTATGCATACCCGTTTGCATGTACTTTATGAATAAGGATCGGCTAGCTCCGTGCCAGCAGCCGCGGTAATACGGAGGATCCGAGCGTTATCCGGATTTATTGGGTTTAAAGGGAGCGTAGATGGATGTTTAAGTCAGTTGTGAAAGTTTGCGGCTCAACCGTAAAATTGCAGTTGATACTGGATATCTTGAGTGCAGTTGAGGCAGGCGGAATTCGTGGTGTAGCGGTGAAATGCTTAGATATCACGAAGAACTCCGATTGCGAAGGCAGCCTGCTAAGCTGCAACTGACATTGAGGCTCGAAAGTGTGGGTATCAAACAGGATTAGATACCCT
+
FFGGGGFGFEFGGGGGGGGGGFFGGGGGGGGGGGGGGGGGFFEFGGGGGGGGGGGGGGGGGGGGGGGGGFGEGGFGGGGGGFGGCE6CCEGGGGEGEFGGGGGGGGGGGGGGCFGGEGGGDCFFGGFGGGGGGFGGGGGGGGGGGGGGGGGGGGGGGGFGGGGGGGGGGDG;EGGD>CCEGGGGGB7FGGGGFGGCGFFFFFFGGGEGECFGGGCCE>GFGGGFFGGGGFGFGGGFGGGEFGFGGGGGGGGFFGGGGGGAFGGFFDGGFGGGEFFGGGGFEFGG9E9,<FGGGGFDCGGGGGGGFFGGGGGE?GGGGGGGGF@+7@@,FCGGGGGGGGGGFFGGGGGFFGGGGGEGGGGDEGGGGGGGGEF7D9CFFFFCGGGGFFCCGGGGFEGGGGGFFGGGGGGGGGGGGGGEGFGGGGGGGFGGGGGCC@CB
@SN 197
TGGGGAATATTGCACAATGGGCGCAGGCCTGATGCAGCGACGCCGCGTGCGGGATGACGGCCTTCGGGTTGTAAACCGCTTTTGATCGGGAGCAAGCCTTCGGGTGAGTGTACCTTTCGAATGAGCACCGGCTAACTACGTGCCATCAGCCGCGGTAATACGGAGGGTGCAAGCGTTATCCGGAATTATTGGGCGTAAAGGGCTCGTAGGCGGTGCGGCGCGTCCGGTGTGAAAGTCCATCGCTTAACGGTGGATCTGCGCCGGGTACGGGCGGGCTGGAGTGGGGTAGGGGAGACTGGAATTCCCGGTGTAACGGTGGAATGTGTAGATATCGGGAAGAACACCAATGGCGAAGGCAGGTCTCTGGGCCGTTACTGACGCTGAGGAGCGAAAGCGTGGGGAGCGAACAGGATTAGATACCCT
+
GGCGGGGGGGGGGGGGGGGGCFGGE@FEGGGGF,FFGG:FBFEG7FGGEG7FGGCFG<FGF7:FE<FEDG:85FFFG7:>FGG9FFAF>F:>BDF<7<F99>:FFG<<,:@9D,FFG,F<FF,,8EEFCF::CFCD;>C>2@:E9%?F92C><BE6=F;ACE$FF;=,CC?ECBF@>*;<FC@6C9FCECGC;;CGGFFEC8#GGGEECE>CE8/21)@EEF888GE;GFGFGCFGFGG:CFGGEEF:<>CG>3/<CCC<=EF@EEGGGFF=EFA<8D>FFFA0;GFEFDFFAGF<FAGGF7C@C7GGGGGF=EFGFEDFGGGGEFDGGGGFDFEGGGGGGGGFF9EFGGCGGGGFECFGF8F@C@:GGFEGGGGGGGDF<FFFFC,@@FGGGFGF@@GGGGGGGGFAGGGGGGGFGGC@CCC
@SN 78840
TGGGGAATATTGGGCAATGGGCGAAAGCCTGACCCAGCAACGCCGCGTGAAGGAAGAAGGTTTTCGGATCGTAAACTTCTATCCTTGGTGAAGATGATGACGGTAGCCAAGAAGGAAGCCCCGGCTAACTACGTGCCAGCAGCCGCGGTAATACGTAGGGGGCAAGCGTTGTCCGGAATGATTGGGCGTAAAGGGCGCGTAGGCGGCCAACTAAGTCTGGAGTGAAAGTCCTGCTTTTAAGGTGGGAATTGCTTTGGAAACTGGATGGCTTGAGTGCAGGAGAGGTAAGCGGAATTCCCGGTGTAGCGGTGAAATGCGTAGAGATCGGGAGGAACACCAGTGGCGAAGGCGGCTTACTGGACTGTAACTGACGCTGAGGCGCGAAAGTGTGGGGAGCAAACAGGATTAGATACCCT
+
FGGCGF7FFFGFGGGGGDGGCFGGGGGGGGGGGGGGGGFGGGGGGGGGGGGGGGGGFGGGGGGGGGGGGGGGGGGGGGGGGGGGGGGGGGGFGGGGGGGGGGGGGEGGGGGGGGGGGGDEGGGGGGGGGGGCGGGGGGGGGGGGGGGDGGGGGGGFCGCFGGGGGGGD;CF>FGGG@GFFG<:GGGGG@CFCEGGGGGGGGGGGFFCE?FCEFGGFDGGC@CFGGGGFGGGGFGGGFBC?GGFGGGFFFGGFCGGGGFFGG<GGGGGGGGGGFFDGGGGGGGGFGDGGGGGEFGGCD@EGGFCGGGGGGGGGFDGGGGGGGGF7CGGGGGGGGFGGEGGGGGGGGGGGGGGGGGGGGGGGGGGGGGGGGGGGGFGGGGGGGGGGGGGGGGGGGGGGGGGGGGGGGDGGGGGCCCCC
@SN 64158
TGGGGAATATTGCACAATGGGGGAAACCCTGATGCAGCGACGCCGCGTGAGCGAAGAAGTATTTCGGTATGTAAAGCTCTATCAGCAGGGAAGAAGAATGACGGTACCTGACTAAGAAGCCCCGGCTAACTACGTGCCAGCAGCCGCGGTAATACGTAGGGGGCAAGCGTTATCCGGATTTACTGGGTGTAAAGGGAGCGTAGACGGCACGGCAAGCCAGATGTGAAAGCCCGGGGCTCAACCCCGGGACTGCATTTGGAACTGCTGAGCTAGAGTGTCGGAGAGGCAAGTGGAATTCCTAGTGTAGCGGTGAAATGCGTAGATATTAGGAGGAACACCAGTGGCGAAGGCGGCTTGCTGGACGATGACTGACGTTGAGGCTCGAAAGCGTGGGGAGCAAACAGGATTAGATACCCT
+
EFFGGG@FGGGDGGGGGG9FGGG@FFGGGFGGGGFFGGGGGC+:FFGGGGGGGDGG@FCGGGGGFGGEFDGFGGGGGEFGGGGGGGGGGGFGGGGG<FFFGGFFG?>FGGGGGGGGD9FFGGGGFCF@FFFGGGDFG7=C@F@FEGGCFECECEFFBEFGGE;CFGGFEE8FFFCEC:F4CCG>FGFFECFGGFFEGGGGGGGGGGG:=EGGGGGG;8FD>(GFGFCCGECEGFGGC<C8:E.EBGGCGEFFCAFCFDD5?<FB6BFGGCFEF<EF@=?EGDGGGFCFF9FF?8<A8GFB,F9C7GGGGEFGGEF7CCGF9F,F9EEF8GGGGEFFEFGGGGGGGGFCCC>GGGGGFEGGGFFGDGEGGGGFGGGGGGEGGFGGGFFCCGGGGGGGGGGGGGFGFEDECDEDCCCCC
@SN 52573
TGGGGAATATTGCACAATGGGCGTAAGCCTGATGCAGCCATGCCGCGTGTCTGAAGAAGGCCTTCGGGTTGTAAAGTACTTTCAGCGGGGAGGAAGGGAGTAAAGTTAATACCTTTGCTCATTGACGTTACCCGCAGAAGGAGCACCGGCTAACTCCGTGCCAGCAGCCGCGGTAATACGGAGGGTGCAAGCGTTAATCGGAATTACTGGGCGTAAAGCGCACGCAGGCGGTTTGTTAAGTCAGATGTGAAAGCCCCGGGCTCAACCTGGGAACTGCATCTGATACTGGCAAGCTTGAGTCTCGTAGAGGGGGGTAGAATTCCAGGTGTAGCGGTGAAATGCGTAGAGATCTGGAGGAATACCGGTGGCGAAGGCGGCCCCCTGGACGAGGACTGACGCTCAGGTGCGAAAGCGTGGGGAGCAAACAGGATTAGATACCCT
+
CEF?@@FFGGGGFGGGGGGGGGEGGFGGD<AFFGGGGGGGDFGGGGGGGGCFFFGGGGGGGGDGGGGGGE@FFAFGG9FGGFFGGF7FGEFGGGG?EGGGGF,@FFGGGGGDGGAF9,?<9?FG<DG@EDGGGGGCGGGGGFGGGGGGGECGG7DFFGFFBFGFEG:FFC@FGG*=FGFECECCFGECFGGFC8CEF7FF>EEGG9CE?EFCEGGG><CE=CC8CDC2>FGC>E,<ECEG<7F,;EFFGG7F#D;:DGDFFFEG<FGC:AFEC/>9@>DEC<F7F7FGGF><DC@F:,@+@7GGGGGGGGFD5,<?E8E:,8E8FGGGGE>EGGGFF:@EF7F:,BF<AB4,FFDFGDF==+CGFDGGGF@EECGGC@DGGFGGGGCE9FFDGEGGGGFF<CCCGGGGGGGGGCCGGGGGGGGGFGFGGGGGFFGGCCCCC
@SN 75172
TGGGGAATATTGCACAATGGGCGCAAGCCTGATGCAGCGACGCCGCGTGAGGGATGGAGGCCTTCGGGTTGTAAACCTCTTTTATCGGGGAGCAAGCGAGAGTGAGTTTACCCGTTGAATAAGCACCGGCTAACTACGTGCCAGCAGCCGCAGTAATACGTAGGGTGCAAGAGTTATCCGGAATTATTGGGCGTAAAGGGCTCGTAGGCGGTTCGGCGCGTCCGGTGTGAAAGTCCATCGCTTAACGGTGGATCCGCGTCGGGTGCGGGCGGGCTTGAGTGCGGTAGGGGAGACTGGAATTCCCGGTGTAACGGTGGAATGTGTAGATATCGGGAAGAACACCAATGGCGAAGGCAGGTCTCTGGGCCGTCACTGACGCTGAGGAGCGAAAGCGTGGGGAGCGAACAGGATTAGATACCCT
+
FEFGGFDFAFGGFGGGFGG,8,@@FBFGFFFGAC9@BF+@FCE7CFCGGDGGGEGF<EEFFDEFGGGGGCFFCGGGBFFGCFC?E<BFGDDF7FFC+BCC::,D,B<A<F9=,CC<CB,9CD9FFF7:@CGCF8F;0G@CGFF4>FFFEFEC:FFFA@C>:<FFCCF=,?C%@<C99F@<#:BFDCA:GFFDAF<2:EC:*28;*:GECCE#C>E#CE<F8:CEDDGGGGFFECCF=C@CAFGEC>GGGGF<:<:B::#EGFC@7GFFFDEGGGFGDGGE<4>@GGFDFF9FC,FFFGFGEF>GGGGEFCAGGGFF9FF,GGGGGF=+FGEBGGFCFCDGFGGEEGGGCGGGGGFEC,CEAGGF@@+7GGFGFGGGGGGGGFEEFDGGGGGFCGGGGGGDGGGGFFGGGGFGGGFGCCCCC
@SN 202
TGGGGAATATTGCACAATGGGGGAAACCCTGATGCAGCGACGCCGCGTGGAGGAAGAAGGTCTTCGGATTGTAAACTCCTGTTGTTGAGGAAGATGGTGACGGTACTCAACAAGGAAGTGACGGCTAACTCCGTGCCAGCAGCCGCGGTAAAACGTAGGTCACAAGCGTTGTCCGGAATTACTGGGTGTAAAGGGAGCGCAGGCGGGAGAACAAGTTGGAAGTGAAATCCATGGGCTCAACCCATGAACTGCTTTCAAAACTGTTTTTCTTGAGTAGTGCAGAGGTAGGCGGAATTCCCGGTGTAGCGGTGGAATGCGTAGATATCGGGAGGAACACCAGTGGCGAAGGCGGCCTACTGGGCACCAACTGACGCTGAGGCTCGAAAGTGTGGGTAGCAAACAGGATTGGATACCCT
+
FGGGGGGGEGGGGGGGFFGCFGGGGGG@GCGGGGGGGFBFGGG7FGGGE:@FEGGDFFGGCGGGGGGGGGGGGGGGGGGGGGGGGFFEFF=FGGGGGGDGGGGGGCFFGGGGGFG?FGFGGGGGGGG<FE3BBFFEGGGGGGGGECEG8EEGFGGEFGGG=:EFFCB3>EDC:ECCEEFF>CFGGG2:F7FGFFG@FE788?CG<EG@2;9FD8F:<A6#<FCACGFDFD@FF)GFFFGFFG,.CCEF?@A6,*E>DGFDFGDFF=GD=?F?CDGFD;78@GFGC==EGFFCFGGGGGFE8CGGEEEFFFCE:CCFF?,C,GGFDGGGGGGFEFDCEFADGGGGGCC7GFGFDE,68CF<,C-@,FCDEGGEGGEA8DGGGFEC,FB@7GGGGGCGGGF<FFFEC,<AFFFC@C<C
@SN 93523
TGAGGAATATTGGTCAGTGGGCGGAAGCCTGAACCAGCCATGCCGCGTGCGGGAAGGAGGCCCTATGGGCTGTGAACCGCTTTTGCCTGGGGGCAATAAGGGCGCCGCGCGCGCCCGATGAGAGTACCAGGCGAATAAGCATCGGCTAACTCCGTGCCAGCAGCCGCGGTAATACGGGGGATGCGAGCGTTATCCGGATTTATTGGGTTTAAAGGGAGCGTAGATGGATGTTTAAGTCAGTTGTGAAAGTTTGGGGCTCAACCTTAAAATTGCAGTTGATACTGGCGTCCTTGAGTGCGGTTGAGGTGTGCGGAATTCGTGGTGTAGCGGTGAAATGCTTAGATATCACGAAGAACTCCGATTGCGAAGGCAGCACACTAATCCGTAACTGACGTTCATGCTCGAAAGTGTGGGTATCAAACAGGATTAGATACCCT
+
GCFGGGGGGGGGF,CFGG9FGFECGGGCFGGGGFGGGGGGGFFGGGGG7FEGGFD,@FGGGGEGG8FGGGF7FFGGGGGGGGGFCGDAFGFEE>CFGFGGGGGGG7B<FECBFGGGGGGG9,??<FCGG:7FGGGG*<?:FCFDE7*=<CGDGF<>CCC8GCEG5:??C?EGGC3;>0DCCC?C=1C?CE>189?EC?<BFFCFCFGFC8>C<ACF=CGFGFFFGDB;FGGCF<FFCGFGFGGGGGGGFGGGGGGGGCCD@FCGGF@CFFGFDFFDFFB9GDGEF7F@GFE,CGGGGGCGGGGFEGGGGGFFCFFFCB,,GGGGGGGGFGGGCGEEBEGGFF;@8GDFDGFEEEFF@GFE@CEEGGGGGFFFGGGGGGFC@GGEGEFCFCGFGF@F<F@GGFGFFFGFFGGGGGGGFGGFFEGGGGGGGGGF@CCCC
@SN 204
TGGGGAATATTGCACAATGGGCGCAAGCCTGATGCAACGACGCCGCGTGAGGGATGGAGGCCTTCGGGTTGTAAACCTCTTTTATCGGGGAGCAAGCGAGAGTGAGTTTACCCGTTGAATAAGCACCGGCTAACTACGTGCCAGCAGCCGCGGTAATACGTAGGGTGCAAGCGTTATCCGGAATTATTGGGCGTAAAGGGCGCGTAGGCGGTTCGTCGCGTCCGGTGTGAAAGTCCATCGCTTAACGGTGGATCCGCGCCGGGTACGGGCGGGCTTGAGTGCGGTAGGGGGGACTGGAATTCCCGGTGTAACGGTGGAATGTGTAGATATCGGGAAGAACACCAATGGCGAAGGCAGGTCTCTGGGCCGTTACTGACGCTGAGGAGCGAAAGCGTGGGGAGCGAACAGGATTAGATACCCT
+
EGDFGGGGGGGGGGGGGGGGGGGGGGGGGGGFGGGFGGGGGGGEGGGGCEEGD7FG<CFFGGGGGGGGGGGGGGGGGGGGGDCFAEFGGGGGGGGG7F4FEFGGGGFGEGFGE@B,>CDFGGGGGFGC:>7F<FFGGG<FGGGGGGGGGGEEGGGGCGGGA@CED:CF:?<<FGEGFFFG;FFGF<GEFGFFGGGFGGGGC#AGGGEECECGGEC8CEDGGEGGGCGFEGF<FG?@CGFGGFFFFEGGFFEGGGGFGGGGGFFB@EC@CCFDFDGFD6FDE?GGGEBFE:,=<BEFDFGGGGGGGFFF7FFBE<GGGFFEDCGFE,7@=@GGCGFCEEGGGFFCCF7CEFGGGFEF7FGGF@EGDGGGGFCGGGGF@,FEEE:<7GCFDECGGGGGFDGGGGGGGGCCC9FC,@,FACCCC
@SN 205
TGAGGAATATTGGTCAATGGACGAGAGTCTGAACCAGCCAAGTAGCGTGCAGGATGACGGCCCTATGGGTTGTAAACTGCTTTTATAGGGGGATAAAGTGTGCCACGTGTGGCATATTGCAGGTACCCTATGAATAAGGACCGGCTAATTCCGTGCCAGCAGCCGCGGTAATACGGAAGGTCCGGGCGTTATCCGGATTTATTGGGTTTAAAGGGAGCGTAGGCCGTTTGGTAAGCGTGTTGTGAAATGTCGGGGCTCAACCTGGGCATTGCAGCGCGAACTGTCAGACTTGAGTGCGCAGGAAGTAGGCGGAATTCGTCGTGTAGCGGTGAAATGCTTAGATATGACGAAGAACTCCGATTGCGAAGGCAGCCTGCTGTAGCGCAACTGACGCTGAAGCTCGAAAGCGTGGGTAGCAAACAGGATTAGATACCCT
+
GFGGGGGGFGGGFFFGGGGGGGEEFGGFGGGGGGGGGFGGGGFGGGGGGGGGGGGGGGGGGGGGGGFGGGGGCGGGGGGGFFGFDF<EFEEGGGGGFGEFFFGGGGGF=BFEFGGGFEGFGCFFGFCDGCEGGGGGGGGGGGGG?DFGGGGGEFFGGGGFGFFFGGGGG*@>GDCGFBFFGGGGGGFFGGEEFGGFFGGGGF9GGFCCCFGCF=FC3DEFEDCFGGGEGGGGFFGGDCGFFGGGDGGGGGCFEEGEF<FCFCFGFGGFGFF:F>F>@FGGCFGGD9FDFFGGEF@C7GGGFFFDDECGFEGGGGFE=>@+FDEECFEFGGFE5FCCGGGF<EAEGGFGGGGGFF@7GFC,7FBDFFAF7CFGGGF@GFGF@@EF@CFCGGEGGGFGGGGF@@GGCDFFCDEC9FDGEEF@FGGGGFAAA@FCB8CB
@SN 77002
TGAGGAATATTGGTCAATGGGCGCAGGCCTGAACCAGCCAAGTAGCGTGAAGGATGACTGCCCTACGGGTTGTAAACTTCTTTTATAAAGGAATAAAGTCGGGTATGTATACCCGTTTGCATGTACTTTATGAATAAGGATCGGCTAACTCCGTGCCAGCAGCCGCGGTAATACGGAGGATCCGAGCGTTATCCGGATTTATTGGGTTTAAAGGGAGCGTAGATGGAGGTTTAAGTCAGTTGTGAAAGTTTGCGGCTCAACCGTAAAATTGCAGTTGATACTGGATATCTTGAGTGCAGTTGAGGAAGGCGGAATTCGTGGTGTAGCGGTGAAATGCGTAGATATCAGGAAGAACTCCGATTGCGAAGGCAGCCTGCTAAGCTGCAACTGGCATTGAGGCTCGAAAGTGTGGGTATCAAACAGGATTAGATACCCT
+
GGGGGFDFCFGGC@CCFGGC,FEDGFEDGGGGFFFFFF8FGGGGGFEFFEFFFFGGEFGGGDGGCFGE:@,=CFGGFFGFGGGFGGFCFFGFFEGGGGFGGGGD7BEGFGGFFGC7BF=EFF9FGGGGG<?DGC9FDEEFDDGCF<0CD=GFCFECGG<<F@DGEDGDE8;>CDF@91FEFAFCGGEGFC0,@@*C::G@;B#=FC(F3C<GGGGEGGGCFGFGFD42<F;DCDDF?FE?GGGGGGGGGF@7FFF<CEFFFFGGGFGGDGGGFCF<B><FFFF<@7,?9GGGGF=EECGFFCGFC+:+F=CFFCCDEFFEGGGGGGGFGGFEEFCF@,GGGGGF9,@,GGGGFGF>FC,EGGGGGGGGF8FFC;@,FFC<?GGGFGFEEE-FFEGGFGFFEFGGGGEC@,GGGGGGDFGFCGGGGGFFFE8CCCCC
@SN 207
TGGGGAATATTGCACAATGGGGGAAACCCTGATGCAGCGACGCCGCGTGAGTGATGAAGTATTTCGGTATGTAAAGCTCTATCAGCAGGGAAGATAATGACGGTACCTGACTAAGAAGCACCGGCTAAATACGTGCCAGCAGACGCGGTAATACGTATGGTGCAAGCGTTATCCGGATTTACTGGGTGTAAAGGGTGCGTAGGTGGCAAGGCAAGTCTGAAGTGAAAATCCGGGGCTCAACCCCGGAACTGCTTTGGAAACTGTTTAGCTGGAGTACAGGAGAGGTAAGTGGAATTCCTAGTGTAGCGGTGAAATGCTTAGATATTAGGAGGAACACCAGTGGCGAAGGCGACTTACTGGACTGCTACTGACACTGAGGCACGAAAGCGTGGGGAGCAAACAGGATTAGATACCCT
+
CCAF>,BEAEGGFGFFFCFGGDFCFGGGGGGFFGGGGFG+@CB:FFGGE7=EEGEEECFEFGGAEF7FGGFGFCEAFGGGG99F9EGGCCFGEDGFFGGGGEGGGGGGGFGFFFGGEFFFFGGE73BFGG9>7DFCGGGGGFG>CFEGGGGEFGFGFFFGEFGFFEDFC@FFGGC<=GGGCECGFGE;FDGGCGEFCGGCFGFFGDFGGFF9@DC@@C@F;D7AEGFECFCCFGGC<FFGGGGCEEEEEFGGFGGGFFFGGGCBFFCC<FGFCGGFFFFC,:9DEFFFGGFCC,FAECFFGFGB@@:E?,FAAGF@C,EGGGGFFF@FF,F97FCE8GGGGGGFGEGEGDFECFDGEFFDAEADDFFAGEC6EEEF9FCF@CF<@E@+CGGGGE<GFGFAGGFF9FFADFC,C,,B
@SN 208
TGGGGAATATTGCACAATGGGGGAAACCCTGATGCAGCGACGCCGCGTGAAGGAAGAAGTATCTCGGTATGTAAACTTCTATCAGCAGGGAAGATAATGACGGTACCTGACTAAGAAGCCCCGGCTAAATACGTGCCAGCAGCCGCGGTAATACGTATGGTGCAAGCGTTATCCGGATTGACTGGGTGTAAAGGGTGCGTAGGTGGTGAGACAAGTCTGAAGTGAAAATCCGGGGCTTAACCCCGGAACTGCTTTGGAAACTGCCTGACTAGAGTACAGGAGAGGTAAGTGGAATTCCTAGTGTAGCGGTGAAATGCGTAGATATTAGGAGGAACACCAGTGGCGAAGGCGACTTACTGGACTGCTACTGACACTGAGGCACGAAAGCGTGGGGAGCAAACAGGATTAGATACCCT
+
@FEFGEGFGGGGGGGGGGGGFGGGGGGGGGGGFGGA9@FEEEGGEEFFDFGGFFGGFGEEFCGCFEFGF7,CFG<FFFGGGGGGGFGGFGGGDFGGGGGGFGCEGGGGA@FGGGFDC8=FFGGGGEFGGGGGGGGGGGGG?<@CFG<EFCEGC<EEG>FFCCF,EEF;?CFCCE@GEGG#FAFFGD<EG@FCFF>8FEGGEFC<?FC7:A<;G>GGGCFFCEDFFFGFGFFGG<GEGGGGF=@$CCDFFG;E9CGFE6FE+GFFFCFE&7,AECCFEE8E9=AGFCGGGEE<@F<FFC,CEFCC@GGFA?GGFEGGGE<=,E9EFDFE9GFFGFFGFFFFEF@FFCB,EGGFGGGGGFGGFFCGF9F,E<FE@GGGGGFFCEFGDGDGGFF<GFDGEFFFFF@C9GGEGGF@CC@@
@SN 209
TGAGGAATATTGGTCAATGGGCGAGAGCCTGAACCAGCCAAGTAGAGTGAAGGATGACGGCCCTACGGGTTGTAAACTTCTTTTGTGCGGGAATAAAGGAACCTACGTGTAGGTTTTTGCATGTACCGTAACGAATCAGCATCGGCTAACTCCGTGCCAGCAACCGCGGTAATACGTAGGGGGCAAGCGTTATCCGGATTTACTGGGTGTAAAGGGAGCGTAGACGGCATGGCAAGCCAGATGTGAAAGCCCGGGGCTCAACCCCGGGACTGCATTTGGAACTGTCAGGCTAGAGTGTCGGAGAGGAAAGCGGAAGTCCTAGTGTAGCGGTGAAAGGCGTAGATATTAGGAGGAACACCAGTGGCGAAGGCGGCTTTCTGGACGATGACTGACGTTGAGGCTCGAAAGCGTGGGGAGCAAACAGGATTAGATACCCT
+
CF,,,CFGGGGGGAFFGGGGGGGDGGGGGGGCC,CFF8FACFGGG9FEFGGGGGDFGGGGFG@EGFGDGGGEE?E?CF9<EFGAFA<FFGGCGGGGFEGFGFG8,:CFCFFFC,EA@FGGFGFEFF9FFDFFFGGD+?5FFGGCGG7BDFF,DFCCFFFGGGFGE7CFEE7<;<FD??DGFGGGEFGGG<F:CF9;FCGGG>9EF?FGGGC<EF=5@GGGGGGGCFGFEGFFFCFGC>AFA@CFGGCFGGG>CF;@#FB@<FE8EGFFFCCFFCC-=FGGGGGGGGGGFFFGFDF:EC@8:CF9EFFF7GEFEFB,GGEFE49FGGGFFFFFEFA++F?CAFGGGGF?FCGGGGGGGCFGGGGGGGCDGGGGGFFFGGF7GGFFGGGFDGF8GFGGGF@BFGEFGGGFFCGGFFGFGFGGGGFECDGFGGGGCCCCC
@SN 210
TGAGGAATATTGGTCAATGGACGAGAGTCTGAACCAGCCAAGTAGCGTGAAGGGTGACTGCCCTATGGGTTGTAAACTTCTTTTATACGGGAATAAAGTGAGGCACGTGTGCCTTTTTGTATGTACCGTATGAATAAGGATCGGCTAACTCCGTGCCAGCAGCCGCGGTAATACGGAGGCTCCGAGCGTTATCCGGATTCATTGGGTTTAAAGGGAGCGTAGGCGGACGCTTAAGTCAGTTGTGAAAGTTTGCGGCTCAACCGTAAAATTGCAGTTGATACTGGGTGTCTTTAGTACAGTAGAGGCAGGCGGAATTCGTGGTGTAGCGGTGAAATGCTTAGATATCACGAAGAACTCCGATTGCGAAGGCAGCTTGCTGGACTGTAACTGACGCTGAGGCTCGAAAGTGTGGGTATCAAACAGGATTAGATACCCT
+
GEFFGGGGGGGGFGGGGGGGGGGGGEEAFFFGGGGGGGGGGGEFGGGGGGGGGDGGGGGGGG8<8EFGGGFBFGGGGGGGGFFGGGFEGEFCFGGGFFFC9CEFGDGEG8BCGFGAFCFFGGGGGGFGGFGGGGGGGG>GGCCE;7FGEGEGG6>GGGGGGG@GGDEFE<CC:<BFEDE#E@BF<G@GGBCCFCCFAFE96*GGCGFGGECFFFG*GGGEEE*C7GGEGAECECC<:FGCGF<@CEFGGEF@EGFGF>CGFFGEF<:?GDFFFF?8,9GFGGFFG6,,FA:,E9F?FCEE8A,8FC+EDFE,A<CGGGF?FGGGFB79CGGEEDGGGGGGGFGFAGGFGFGGEFF:GGF7C:F@9GGFFEEGCFGCFEFFGFFCGGFGGGGC<FEE<7CFCGFFEGGGFFGGGF9FFFAGGFCCFF@E,FFCC?CC
@SN 211
TAGGGAATATTGCACAATGGGGGAAACCCTGACGCAGCGACGCCGCGTGAAGGAAGAAGGATTTTGGTATGTAAACTTCTATCAGCAAGGAAGAAAATGACGGTGCGTGACTAAGAAGCCCCGGCTAAATACGTGCCAGCAGCCGCGGTAATACGTATGGGGCAAGCGTTATCCGTATTTACTGGGTGTAAAGGGAGCGTAGGCGGCTTGTCAAGTCTGATGTGAAAGCCTTGGGCTCAACCCCGGAATTGCTTCTGAAACTGTCAGGCTAGAGTGTCGGAGGGGTAAGCGGAACTCCTTGTGTAGCGGTGAAGTGCGTAGATATTAGGAGGAACACCAGTGGCGAAGGCGGCTGACTGGTCTGTAACTGACGTTGAGGCTCGAAAGCGTGGGGAGCGAACAGGATTAGATACCCT
+
FGFGGFGG,@FCEGEGGGGG<@FGGG,CC<FGEF68@F:CGGFEFGGFGF4EFFEEFGG9,CEF,CF,A,B5FFGGAFGG,E@5,?,4=DFGGGGFG9E<,=>B+=6C@FFG,A85F,D4>=:@C:2(8@,@C@>@DG?FF.BEBFEG+8:CFGG6#287GFCCEG<CC15?7C?#6GGFC,CGFF0FGF62C7ECGGF8CEC:=,2,,,,,F>F<?+D>,FFC:F7>>@*37GC@,>GFF?6<CGFD,DDD=C,9GDF=B,D,89D,AA<F8B@+++4+<FCFEB7GGGGDFE,FBB+9GGGGGEGGFDFEC7EDFFCEEGF<GCEGAE9GF:8GGGGF:GGGGGGGGGFCCE,@GFFC,GGGGGGGGGGFE,CECFEECEFGFGGGCFFF@,CGGGGGGGGGGCGGGGGCCCCC
@SN 63749
TGAGGAATATTGGTCAATGGACGCGAGTCTGAACCAGCCAAGTAGCGTGCAGGATGACGGCCCTATGGGTTGTAAACTGCTTTTGCGCGGGGATAACACCCTCCACGTGCTGGAGGTCTGCAGGTACCGCGCGAATAAGGACCGGCTAATTCCGTGCCAGCAGCCGCGGTAATACGGAAGGTCCGGGCGTTATCCGGATTTATTGGGTTTAAAGGGAGCGTAGGCCGTGAGGTAAGCGTGTTGTGAAATGTAGGCGCCCAACGTCTGCACTGCAGCGCGAACTGCCCCACTTGAGTGCGCGCAACGCCGGCGGAACTCGTCGTGTAGCGGTGAAATGCTTAGATATCACGCAGAACCCCGATTGCGAAGGCAGCCTGCCAAGCCATTACTGACGCTGATGCACGAAAGCGTGGGGATCAAACAGGATTAGATACCCT
+
EGGGGGGGGGGGGGGGGGGGGGGGDGGGGGGGGGGGGGGGGGGGGFEGGGGGFCFGGGGGGGGGFFGGGGGGGGGGGGGGGGGGCFGGGGCFCFGGGGFGCGFGGEGGDGGGGDGGDGGGGGGGGEFGGEGGGGGGGGGGGG@FGGGGGGGGGGGGGFGDGGCFGGGGGCF;FFFF>EEGE<EGGGGE83:/2<FEGE<?CGCFFFF8CF@CFFFCEGGGFGDEGFG<CCGGGGGECEFGGFGFF<CC7CC3@ECCGGGGCECFGGFDCF<GGGGGGEFFGGFDGFCB=F:@FDGDEEEE@3FF>F>+GF7E9EGF:+7@7GGDGGGFE,9GGGFE<,E?;FFFB,@GGFCGGFBFCEFFC7C@7FF?FF@EF7GFE,7FFCFGF9GGGGGGGGGGGGGGFFFFGGGGGGGGGGGGGCGFDFFGGGGGGFGGCCCC@
@SN 213
TGGGGAATATTGCACAATGGGCGCAAGCCTGATGCAGCCATGCCGCGTGTATGAAGAAGGCCTTCGGGTTGTAAAGTACTTTCAGCGGGGAGGAAGGGAGTAAAGTTAATACCTTTGCTCATTGACGTTACCCGCAGAAGAAGCACCGGCTAACTCCGTGCCAGCAGCCGCGGTAATACGGAGGGTGCAAGCGTTAATCGGAATTACTGGGCGTAAAGCGCACGCAGGCGGTTTGTTAAGTCAGATGTGAAATCCCCGGGCTCAACCTGGGAACTGCATCTGATACTGGCAAGCTTGAGTCTCGTAGAGGGGGGTAGAATTCCAGGTGTAGCGGTGAAATGCGTAGAGATCTGGAGGAATACCGGTGGCGAAGGCGGCCCCCTGGACGAAGACTGACGCTCAGGTGCGAAAGCGTGGGGAGCAAACAGGATTAGATACCCT
+
GGGFGGGGGGGGGGGGGGEDFGGGGGEGGGGGGGGGGGGGGGGGGGGGG@FGGGGFEGFGFGGGGGGGFEGGGGGFFFGGGGGGGGGGGGFGGGGGEGGGGGGGG<9FG9FGGGGGGGGCGGGGGFGCGFGGGGGGEFG@GEFFGGGFFGGGGGGGGGGGGFGGGGGGGGGGGGEGGGGGDGGDGG>GGGGFGGGGGGGGGGGGGGGFGGGFG;EEGGGE>=?GGGEGEFGGGCFGGGGGGGGFFGGECEGFFGFFFGGEFGF?GFGCCGFGGGGFFGGF:FGGGGGGGFCGGGGGGF7CGGGGFGDGGGFF9GFEGGGGGFEGGGGGFDGGGGGGGDGGGGGGGGGGFGGGGGGGGGGGGGGGGGGGGGGFGGEGGEEDGGDGGFGGFDFFGGGGGFGGGGGGEGGGGGGGGGGGGGGGGGGGGGGGGF@GGGGGCCCCC
@SN 78341
TGGGGAATATTGCACAATGGGCGCAAGCCTGATGCAGCGACGACGCGTGCGGGATGACGGCCTTCGGGTTGTAAACCGCTTTTGACTGGGAGCAAGCCATTCGGGGTGAGGGTACCTTTCGAATAAGAACCGGATAACTACGTGCCCGCAGCCGCGGTAATACGTAGGGTGCAAGCGTTATCCGGAATTATTGGGCGTAAAGGGCTCGTAGGCGGTTCGCCGCGTCCGGTGTGAAAGTCCATCGCGTAACGGTGGATCCGCGCCGGGTACGGGCGGGCTTGAGTGCGGTAGGGGAGACTGGAATTCCCGGTGTAACGGTGGAATGTGTAGATATCGGGAAGAACACCAATGGCGAAGGCAGGTCTCTGGGCCGTTACTGACGCTGAGGAGCGAAAGCGTGGGGAGCGAACAGGATTAGATACCCG
+
GG,FEECFFG9<FEFGGGFGGGGEDGG?FGGD,FD,CE:F@@+@CDGCE>>4F4C?:9?C+C@F9FGEGC7F9CF-BCFG>DDA@?CD<D<7383BFC,C,BBDG@>B<<,3F<33,,@FC<8>CAF9=BFCGC:@,<D,8F,8<:8<<FGFC**=<=*8<<:<?+<F>F*/<E?*;;C>CCC>E#2,30<@C:@*:C8CCECC>EC*/;E=::CEG5:#:?8EEG5?=CE54FE<0B:<<>+<4#CC8<EEEC+#FF>GED8@3CFF@>:CE9=F.3:=36@GGFDE+F?GGECFF<,F?FF:@+CCFFECE@,@BGGGEE9,A,GGEF:CCFCFDEEAEBC,FCGFCGFF7EDGFE@CC68,8CGGGCC@F,CC,,FCFE<FF<FE@GFFGGDGC@FGGEGGFBDC6<EDEEFGGGF:@CB8-
@SN 215
TGAGGAATATTGGTCAATGGGCGAGAGCCTGAACCAGCCAAGTAGCGTGAAGGATGACTGCCCTATGGGTTGTAAACTTCTTTTATATGGGAATAAAGTGAGCCACGTGTGGCTTTTTGTATGTACCATACGAATAAGGATCGGCTAACTCCGTGCCAGCAGCCGCGGTAATACGGAGGATCCAAGCGTTATCCGGATTTATTGGGTTTAAAGGGAGCGTAGGCGGACTATTAAGTCAGCTGTGAAAGTTTGCAGCTCAACCGTAAAATTGCAGTTGATACTGGTCGTCTTGAGTGCAGTAGAGGTAGGCGGAATTCGTGGTGTAGCGGTGAAATGCTTAGATATCACGAAGAACTCCGATTGCGAAGGCAGCTTACTGGACTGTAACTGACGCTGATGCTCGAAAGTGTGGGTATCAAACAGGATTAGATACCCT
+
FGFGGGGGGGGGCEFGGGGGGGGGGGCGGGGGGGGGGGFGGGGGGGGGGGGGGECGGGGGGGGGGGEFGGDEFGGGGGGGGGGGFF,CFFGGFFGGGGGGGFGGGGEFGGFG?FGGGGGGGGGGGFFGF98EF=FGGCF?8BFFFGGGGFF?FGFFGGFDFFG:@CFEFEGFGFG?EGEGGEGGGGGGGGEC<EFEEDFGGGGGGGGFCGFCFCEBEGGEEGEGGGDEGFFGGGF@9FGGGGFGFFDGFFFC7AGGGFGGGG<FFGGGGGFCFFGFFFG=<FEEEEGGFDGGGGGFDGFGGGGGGCFEEGGGGGFF@CFEGGGGGGGGGGGFEFDCEGGGFGGGGFGGGGGGGFF:FD,CGGGGGFGFCGGF<FGGGGGGGGGGGGGGGGGGGGGGGGGGGFF,GGFGGGGFGFCAGGECGGFGF<FFFFGCCCCC
@SN 216
TGAGGAATATTGGTCAATGGACGAGAGCCTGAACCAGCCAAGTAGCGTGAAGGATGACTGCCCTATGGGTGGTAAACTTCTTTTATATGGGAATAAAGTATTCCACGTGTGGAAGTGTGTATGTACCATATGAATAGGGATCGGCCAACTCCGTGCCAGCAGCCGCGGTAATACGGAGGATCCGAGCGTTATCCGGATTTATTGGGTTTAAAGGGAGCGTAGGTGGATTGTTAAGTCAGTTGTGAAAGTTTGCAGCTCAACCGTAAAATTGCAGTTGAAACTGGGAGTCTTGAGTACAGTAGAGGTGGGCGGAATTCGTGGTGTAGCGGTGAAATGCTTAGATATCACGAAGAATTCCGATTGCGAAGGCAGCTCACTAGACTGTCACTGACACTGATGCTCGAAAGTGTGGGTATCAAACAGGATTAGATACCCT
+
GGCFGGGGGGGG,;EGGGGG@FGD+FG,CFGG<,DFGGGGDG,6CFFFG@FEGGFFF<,CFFCE<,CF,C,+8CF?<,,,CF??CEA,FGC8,4FA??C<F,A,5C++,B=8,9,55CE=FGGDGG<@FFEFEFAF,,<A2(F<+$GGG/B:?BD@FFB;BB;GD-F?3;FACF;E<8:3E7?/:?::,6)EFE@++;FCC7FGF9ECFFGGGEA)EGGFGGGCFF9EFGGGEFFGFCGGGGGGFF@,,<DABBGGFFFFC=D,<9DFEGGF<;C9GGGFE,E48AEFGGGEDFDFAAGGGGFGDGGF7,FGGGF:GEFFGGGGGGGGGGGGGGGGGGGGGGGGGF6@GF,B@C,,GGF@GGGGGGFA8FDFC,C,GF<GFC6<C,EGFFFC,GGDGDF@GGGFCGF@GGGFE,FAGGGGFGGGGGGGGFGCCCCC
@SN 58341
TGGGGAATATTGCACAATGGGGGAAACCCTGATGCAGCGACGCCGCGTGCGGGATGACTGCCTTCGGGTTGTAAACCGCTTTTGATCGGGAGCAAGCCTTCGGGTGAGTGTACCTTTCGAATAAGCACCGGCTAACTACGTCCCAGCAGCCGCGGTAATACGTAGGGTTCAAGCGTTATCCTGAATTATTGGGCGTAAAGGGCTCGTAGGCGGTTAGTCGCGTCCGGTGTGAAAGGCCATCGCTTAACGGGGGATCTGCGACGGGTACGGGCGGGCTGGAGTGCGGTAGGGGAGAATGGAATTCCAGGTGTCACGGTTGAATGTGTAGAGATCGGGAAGAACACCAATGGCGAAGGCAGGTCTCTGGGGCGTGACTGACGCTGAGGAGCGAAAGCGTGGGGAGCGAACAGGATTAGATACCCT
+
CEF8CCEAEFG,C<FG,C;@C,+@;,CCE,;,@<F9@BF@CFEGFGCB+B@+48F7<E<FDFEF=F74FFCFFA<FF++@:BEA:,?7CFGEC@F,FF=F>+++B3+>,,EFGGGFGG7+:<F,FFGGG7:FDEEGGGF@F,8:,,>?C,,*4*1=C:FGCC<E:CCF,<F9<:<FEFGGG,7<?CC7@F7:5CCC?C:,;2*+/21,:=5<<;G#=2EC5.;8@EFFFGFF><7*@)FCG->E?7CFE@%8C#;@CF9@#EF@>FECEFCCECF,8D?FFFCB=CDGF?AA,,,,CECEEB,,B,FE,F+,?FFE,,FDEEDGCCE9B:F:B<?<FFC8:,CAC,GGGGFFCFF8<8FFE:9,@+@:,,C;,<EDF@CABCC,7FB88A,EEC7B9GGFCC@7GGF<FGGFFGGFEFCCCCC
@SN 92441
TGGGGAATATTGGGCAATGGGGGAAACCCTTACCCAGCAACGCCGCGTGAAGGAAGCAGGCCTTCGGGTTGTAAACTTCTTTTACCAGGGACGAAGGACGTGACGGTACCTGGAGAAAAAGCAACGGCTAACTACGTGCCAGCAGCCGCGGTAATACGTAGGTTGCAAGCGTTGTCCGGATTTACTGGGTGTAAAGGGCGTGTAGGCGGAGATGCAAGTTGGGAGTGAAATCCATGGGCTCAACCCATGAACTGCTCTCAAAACTGTATCCCTTGAGGATCGGAGAGGCAAGCGGAATTCCTAGTGTAGCGGTGAAATGCGTAGATATTAGGAGGAACACCAGTGGCGAAGGCGGCTGGCTGGACGACAACTGACGCTGAGGAGCGAAAGCGTGGGGAGCGAACAGGATTAGAGACCCT
+
CF8EF@CFFGGCGGGGFFGCFCDGGGGGGG,@FFGGGGGCFEGGGGGGGGFG?,CF,<FFGGGFGGGGGEEF<,@FGCFGGGGCFFGDFEFGDGCFEFFEEFCFGGGGD9@?FFF,FFGFGFGGGE>7F@E@G9CFF8EGFFGD@FFG><E>FFC@FG??CF8?FFGCEG==3FCFGGF7CFF,9=GGCFDFF<AFFDFGECEFGCGFEDFFFF@FGGGF@CGGFFFFG7CFF?@FFF@E<FFGGGD@GGGGGDEFB@GG<@C5FDFD@>8D<9FDB,5C@EGCFFGGFGGGE?<GGE@FFB9GFGGEF+GF9FFFC:FFFEDE9CC9GGFECFFCCECCFEB7ECEGEFCEFGGGF<GF7GGGF9F@<FGECGGGGGGEGFEC7GGECGFB<GGGGGGGGGFGFFFCGFF@C-CCCCC
@SN 219
TGGGGAATATTGCACAATGGGGGAAACCCTGATGCAGCAACGCCGCGTGAGTGAAGAAGTATTTCGGTATGTAAAGCTCTATCAGCAGGGAAGATAATGACGGTACCTGACTAAGAAGCCCCGGCTAACTACGTGCCAGCAGCCGCGGTAATACGTAGGGGGCAAGCGTTATTCGGATTTACTGGGTGTAAAGGGAGCGCAGGCGGCAGGGCAAGTCAGATGTGAAATACTGGGGCTCAACCCCGGGACTGCATTTGAAACTGTCCGGCTAGAGTGCAGGAGAGGCAGGCGGAATTCCTAGTGTAGCGGTGAAATGCGTAGATATTAGGAGGAACACCAGTGGCGAAGGCGGCCTGCTGGACTGTAACTGACGTTGAGGCTCGAAAGCGTGGGGAGCAAACAGGATTAGATACCCT
+
GGGGGGFGGGGGGGGGGGGGGGGGGGGGGGGGGGGGGGGGGGGGGGGEGGGFGGGGGGGFFGGGGGG:FEGGGGGGGGDFFGGGGGGGGGGGGGGGGGGGGGGGGGGGGGGGGGGGGGGGGGDGGDGGGFGGG0FGFDFFGGGGGGGGGGGGGCEG@GGGGGGEGGCGGFF@FFFGEFGGGGGGFFEFFF:CFGGGGGGGGGG5CEGGFGEGFFGCFGGGGGGGGGGGGGGDGGGFGGGFFGGGGGGFFFGGGGGFFFGGGGGFCCFACFGGGGGGGGGF<FGF=+CCGGGGGGEGCF,9GGGGGGGGGGGGGGFGFFFFDGFFDEGGGGGGGGGGGGCGGGGGGGCEGGFFDGGGGGGGGGGFDGGGEGGGGGGGGGGGGGGGGDGGGGGGGGGGGGGGGGGGGGGFGGGCCCCC
@SN 220
TGGGGAATATTGCACAATGGGCGCAAGCCTGATGCAGCGACGCCGCGTGCGGGATGACGGCCTTCGGGTTGTAAACCGCTTTTGATCGGGAGCAAGCCTTCGGGTGAGTGTACCTTTCGAATAAGCACCGGCTAACTACGTGCCAGCAGCCGCGGTAATACGTAGGGTGCAAGCGTTATCCGGAATTATTGGGCGTAAAGGGCTCGTAGGCGGTTCGTCGCGTCCGGTGTGAAAGTCCATCGCTTAACGGTGGATCTGCGCCGGGTACGGGCGGGCTGGAGTGCGGTAGGGGAGACTGGAATTCCCGGTGTAACGGTGGAATGTGTAGATATCGGGAAGAACACCAATGGCGAAGGCAGGTCTCTGGGCCGTCACTGACGCTGAGGAGCGAAAGCGTGGGGAGCGAACAGGATTAGATACCCT
+
EG8FGGGGGGGGGGGGGGGGGGGGGGGGGGGGGGGGFGFGGGGGGGGGGGGGGFGEFGGGGGGGGGGGGGGGGGGGGGGGGGGGGGGGGG7BEFFFCFGGFDFGGGCF,@FFGGGGGGGGGGCBF:FGGG7C<FGGGGGGAC@CGEGF@FEFF@ECEGGGGGGGGE??FFFFEGE8EGFGGG4EEGGGFFGGFGEGG?FF:<EF8C8>CE6CEGGGGEGCD<5:DGDDGGFCFFGGGGGF@CCFGGC?FGFGGGCFGFDFECEBGF@GGGGEGGGBFFD>=7FEFGGGGGGF?,?GCGGGFFCGGGGGGGGGFGGGFGFGGGGGGGGGGGDGGGE9GGFGGGGGFAGGGGGGGGGFCFCCGGGGGGGGGGFGGFGGGGGGGGGFCE8,FF<GGGGGGGGGF7GGGGGGGGGGGGGGGFBCCC<
@SN 81153
TGGGGAATATTGCACAATGGGCGCAAGCCTGATGCAGCGACGCCGCGTGAGGGGTGGAGGCCTCCGGGTTGTAAACCTCCTTTAACGGGGAGCAAGCGAGAGTGAGTTTACACGTTGAATATGCACCGGCTAACTACGTGCCAGCAGCCGCGGTAATACGTAGGGTGCAAGCGTTATCCGGCATTATGGGGCGTAAAGGGCTCGTAGGCGGTTCGTCGCGTCCGTTGTGCAATTCCATCGCTTAACGGTGGATCTGCGTCGTGGACGGGCGGGCTGGAGTGCGGTAGGGGAGGCTGGAACTCCCGGTGTAACGGTGGAATGTGTAGATATCGGGAAGAACACAGATGGCGAAGGCAGGTCTCTGGGCCGTTACTGACGCTGAGGAGCGAAAGCGTGGGGAGCGAACAGGATTAGATACCCT
+
FC<@FEGCCF9CCEECFCCG<EGGDEGF,EEFC@<FGG@:FF7:BCEFG7?<CEGGGGGGC@,,,+CC+BF8FFG9FGG8<F9<,5BCCF@B7CDDGGEEGG8FFDBFAD9,3+<<<BACF,@<<FGDCFGFF,=>F.@:C?:@DCC3F=G@F:9F?<A:?:<C<?E7<=C?DFECC>CCG#:FF?C+EE>8<.32;;:8*=>G:>C;CGE:1*C::3:==:*=+FFC=,<<,28*,C<,C=*>GGFEEA7<>1B@*5*+3+@+FCFFC@ECFDGE<?EF:7FFFFE@FB,A,F9GFBCCFCC:FFFB+B9:EC:,,FEFBC<E;?@+C,GFFC<EEFFEEC:,,CGGGGGFGGGFGFCFE@FGC@:GGF<E@FCBEGFGGFGFC@GFFCGGGEGGFCGGGGGGFGFGGGFFGGFCCC@AB
@SN 222
TGGGGAATATTGCACAATGGAGGAAACTCTGATGCAGCGATGCCGCGTGAGGGAAGAAGGTTTTAGGATTGTAAACCTCTGTCTTCAGGGACGAAAAAAGACGGTACCTGAGGAGGAAGCTCCGGCTAACTACGTGCCAGCAGCCGCGGTAATACGTAGGGAGCGAGCGTTGTCCGGAATTACTGGGTGTAAAGGGAGCGTAGGCGGGAGCGCAAGTCAGATGTGAAAACTATGGGCTTAACCCATAAACTGCATTTGAAACTGTGGTTCTTGAGTGAAGTAGAGGTAAGCGGAATTCCTAGTGTAGCGGTGAAATGCGTAGATATTAGGAGGAACATCAGTGGCGAAGGCGGCTTACTGTGCTTTAACTGACGCTGAGGCTCGAAAGCGTGGGGAGCAAACAGGATTAGATACCCT
+
FGDDGGGGGGGGGGFFGGGGGGGGFG@FGGGGGFGGGGDGFGCCFGGGGGGGGGGEFGGGFEFFGGGGGGGFFGGGGG8<<FCFFCFFGFCD4@FGGG@FDF::?FCFA,=DF,+@@=FF8BFG:FACAFGG:CGG.>DFGGGFGEBFEG>)8CAC,4>C7C>FC:F7F$F>EFECBC:F<$FGGGFF?2EC<GGEGGDGGGFE;1CE*#EF9GGGGFGFEGGGFGGEFGF==@GFFGGFDD@DB?FAD<EFE<8<FCAGFF<D<GFEECFFACGFGFGGGGGGGGGF@GFGFFGGGGFEAGGGDGFGGGGGGGGGGGGGDGCGGGGGGGFFAF9GGGFFFB,GCGDGEGGGGGFGGGFF,GFFGGGGGGGGGGGGGGGGGGGGGGGGFGGGFFGDGGGFDGGFGFCGEGGGCCCCC
@SN 223
TGGGGAATATTGGGCAATGGGGGAAACCCTGACCCAGCAACGCCGCGTGAAGGAAGAAGGCCTTCGGGTTGTAAACTTCTTTTACCAGGGACGAAGGACGTGACGGTACCTGGAGAAAAAGCAACGGCTAACTACGTGCCAGCAGCCGCGGTAATACGTAGGTTGCAAGCGTTGTCCGGATTTACTGGGTGTAAAGGGCGTGTAGGCGGAGATGCAAGTTGGGAGTGAAATCCATGGGCTCAACCCATGAACTGCTCTCAAAACTGTATCCCTTGAGTATCGGAGAGGCAAGCGGAATTCCTAGTGTAGCGGTGAAATGCGTAGATATTAGGAGGAACACCAGTGGCGAAGGCGGCTTACTGGACGGTAACTGACGTTGAGGCTCGAAAGCGTGGGGAGCAAACAGGATTAGATACCCT
+
FGFFGDGGEFGGGGFFGGGGGGGGGGGGGGGGGFEFFGGGFGGGGGGGGGGGFFGGGCFGEG8EFFGGGGGGGGGGFDGGGGGG<EFGGGGGGGGGGGGF:FFGGGGFF<FFFGGGGGGDFGEGFFGC4GGGFGGGF=FGFG*0BFGEGE74CCEGGG9FFGFGGGGGGFGGGEFGEGGGCECFCGGFGC+CFFFGFG@>;GEEFFCCFCECFFCFGF@:CEGFGGGGGGG?FFFEGGFCC=CCFGGF<GGDDFGGGEGFFGFFGFFGD::GGGGGGGGGGDGFGGGF7FGCGFFF8GGGF8GGGEGGGGGGGGGCCGDGGGF<GGFGGFFFAGGGGFDCGGGGGGGGGDGGGGGGGGGGGF@EFEDFCFGGC@GFGGGD@GGFFFGCGGGGGGGGGGGGGGGGGFFFGGGGGGCCCCC
@SN 49747
TGGGGAATATTGCACAATGGAGGAAACTCTGATGCAGCGATGCCGCGTGAGGGAAGAAGGTTTTAGGATTGTAAACCTCTGTCTTCGGGGACGAAAAAAGACGGTACCTGAGGAGGAAGCTCCGGCTAACTACGTGCCAGCAGCCGCGGCAATACGTAGGGAGCGAGCGTTGTCCGGAATTACTGGGTGTAAAGGGAGCGTAGGCGGGATCGCAAGTCAGATGTGAAAACTATGGGCTTAACCCATAAACTGCATTTGAAACTGTGGTTCTTGAGTGAAGTAGAGGTAAGCGGAATTCCTAGTGTAGCGGTGAAATGCGTAGATATTAGGAGGAACATCAGTGGCGAAGGCGGCTTACTGGGCTTTAACTGACGCTGAGGCTCGAAAGCGTGGGGAGCAAACAGGATTAGATACCCT
+
GGGGGGGGGGGG9FEFG9FGGGGGGGGGGGGGGGGGGGGGGGGGGFCGGGGGGGGGGGGGDGGGGGFFFGGGGGGGGGGGFGGFGGGGGGCFGGGGGFFGGDEGGGGG9B<EEFEGGGGGCFGEC>CF>8FGGGGGGGGGG?GGEGG?EDGG<CFGGGGGEFGGGGGGGGGGEBFDB?=EGFDCFCEFGGGFFGCC<>GGDGGGGGFECCF@AEFE<<CFCGDFFCE@8CCCGGGGGF@DGFGGGGGGFFGFCGFDF?FEFECFGFCGGFCGGGGGFFCEEFFAGF7F7GGGGGGFGEEE,GDGGGGGGGGGCGGGGGGGGFF9GFGFGGFFGGGFF9GGGDGGGGGGGGGFDGFFGGGGGGGDGGGGGGGCGGGGGFGEGGGGGGGGGGFGGGGGGGGGGFGGGEFGGGGGCCCCC
@SN 81860
TGGGGAATCTTGCGCAATGGGGGGAACCCTGACGCAGCGACGCCGCGTGCGGGACGGAGGCCTTCGGGTCGTAAACCGCTTTCAGCAGGGAAGAGTCAAGACTGTACCTGCAGAAGAAGCCCCGGCTAACTACGTGCCAGCAGCCGCGGTAATACGTAGGGGGCGAGCGTTATCCGGATTCATTGGGCGTAAAGCGCGCGTAGGCGGCCCGGCAGGCCGGGGGTCGAAGCGGGGGGCTCAACCCCCCGAAGCCCCCGGAACCTCCGCGGCTTGGGTCCGGTAGGGGAGGGTGGAACACCCGGTGTAGCGGTGGAATGCGCAGATATCGGGTGGAACACCGGTGGCGAAGGCGGCCCTCTGGGCCGAGACCGACGCTGAGGCGCGAAAGCTGGGGGAGCGAACAGGATTAGATACCCT
+
FGGGGGGGFGGGGGGGGGGGGGGDGGGGGGGGGGGGGGGGGFGGGGGGGGGGGGGGGGGGGGGGGGGGFGGGGGG<<FEGGGGGGGGGGGGGGGGGGGGGGG9FGGGGGFGDEGGGGGGGG>EGGGDEFFEGGG@GGGGGGGFFG9GG??GGFGGGFFFGGGGGE>GGG0GGGGGGGGCCFFFGGGGGG>GGCGGEEGGCCEGGFGD?CCEEEGGGGCGGGGGEEEGFGGGGEFGGGCFGGGGGGGEGEEEFGGGGFFCGEF<D<GGGGGGCGGFDEGGGFCGGGGFGGGGGGGGGGEFDGGFCGGGGGGGGGGGFC7GGFGDGGGDGGGGGGGEGEGGGGGGGGFEGGGGGGCGGGGGGGGGFGGGGCEGGGGGGGGGGGGGGGGGGGGGGGGGFFCGGGGGGGGGGGGGGCCCCC
@SN 226
TGGGGAATATTGCACAATGGGGGGAACCCTGATGCAGCGACGTCGCGTGGAGGAAGAAGGTCTTAGGATTGTAAACTCCTGTTGATGAGGAAAATAATGACGGTACTCAACAAGGAAGTGACGGCTAACTACGTGACAGCAGCCGCGGTAAAACGTAGGTCACAAGCGTAATCCGGAATTACTGGGTGTAAAGGGAGCGTAGGCGGGAAGACAAGGTGGAAGTGAAATGTATGGGCTCAACCTATAAACTGCTTCCAAAACTGTTTTTCTGGAGTAGTGCAGAGTTGGGCGGAACTCCCGGTGTAGCGGTGGAATGCTTAGATATCGGGAGGAACACCAGTGGCGAAGGCGGCCCACTGGGCACCAACTGACGCTGAGGCTCGAAAGTGTGGGTAGCGAACAGGATTAGATACCCT
+
@F,CF@BFFGGCFCC,CFFFG7C>FCDFGFBF<BF,FF>84>++8@CFGEGGGG@FGG<FBE=F,>=CDD8>8CFGF9A,8:@C,F,@,,:C,,,@,3@FCG7>*<,?,??FE:,@<,<:;9FD7*:<,8:,<F:*<<CF:<F<**4==CE7FGGG5*;339<3CC6CE$#&AFDE8CE279F@F?2-?:CEGEE@C98#?:;ECF9FDB?CF0>#GGFD9DDF9F=5,@3,CDGF8F=@,@,DFCC@8D,@,@+C<=9F@E:<D@,=F>,FFGFGFF>F?:AB3837DCF<EFFFF@:B<<GGEGGGFE@<DEFB<,<FECECFB:=?,C<:C6:<CC8,,@GGFEEGEF78GGGGGFFC@8,EA@@@C8@?FGFECC8D@EFFEGGEGGGGFB+B,DGCGGGGGGFEE8@8CCC
@SN 227
TGGGGAATATTGCACAATGGGGGAAACCCTGATGCAGCGACGCCGCGTGGAGGAAGAAGGTCTTCGGATTGTAAACTCCTGTTGTTGAGGAAGATAATGACGGTACTCAACAAGGAAGTGACGGCTAACTACGTGCCAGCAGCCGCGGTAAAACGTAGGTCACAAGCGTTGTCCGGAATTACTGGGTGTAAAGGGAGCGCAGGCGGGAAGACAAGTTGGAAGTGAAATCTATGGGCTCAACCCATAAACTGCTTTCAAAACTGTTTTTCTTGAGTAGTGCAGAGGTAGGCGGAGTTCCCGGTGTAGCGGTGGAATGCGTAGATATCGGGAGGAACACCAGTGGCGAAGGCGGCCTACTGGGCACCAACTGACGCTGAGGCTCGAAAGTGTGGGTAGCAAACAGGATTAGATACCCT
+
EDFGGFGGGFGGGGGGGGGGGCGGEGGGGGFGGGGGGGFFGGGGGGGGGGEGGGGGGGGGGGGGGGGGGGGGGGGGGGGGGGGGGGGGGGGGGGGGGGGGGGGGGEGGGGGGGGGGGGGGGGGFEGGGGGGGEDCGGGGGGGGGGGGGEGGFGGGFGGF=CGGGGGGGGGEGGGGGGGGGGGGGGGGGGGGGFGFFGGFGGGGGGGGF@FFGGGGGGGFEAGGGGGGGGGFFGGGGGFFFGGFGGGGGGGGGGGGGFGGGGGGGFDFGFGGGGGGFFGGGGGGGGGGGF@GGFGGGGGGGGGGGGGGGGGGGGGGGGFFFFGGGGDDGGGGGGGGGGGFGGGGGGDGGGGGGGGGGGGGGGGGGFGFGGGGGGGGGGGGGGGGGGGGGGGGGGGGGGGGGGGGGGGGGGGFCCCCC
@SN 87648
TGGGGAATATTGCACAATGGGCGCAAGCCTGATGCAGCGACGCCGCGTGAGGGATGGAGGCCTTCGGGTTGTAAACCTCTTTTATCGGGGAGCAAGCGAGAGTGAGTTTACCCGTTGAATAAGCACCGGCTAACTGCGTGCCAGCAGCCGCGGTAATACGTAGGGTGCAAGCGTTATCCGGAATTATTGGGGGTAAAGAGTGCGTAGGTGGTTATCTAAGCGTAAGGGTTAAGCGTGCAGCTCAACTGCATCTCGCATTGCGAACTGGCCTACTTGAGTGCAGGAGGGGAAAGCGGAAGTCCTGGTGTAGCGGTGAAAGGCGTAGATATTAGGAGGAACACCCGCGGCGAAGGCGGCTTTCTGGACTGTAACTGACACGGAGGCACGAAAGCGTGGGGAGCAAACAGGATTAGATACCCT
+
EE?FG@CFFGGGGGGGGG9FC8CE@FE8@ECF9EAFFCEG7B@FEGGGGGGGGFGG,FFD77,CFFGDFG>FGEF<<FD<EFFFFFF7CCFEFCFF+=FC::DAFFGGGGGFG:+BF+=9@FGG,3<F7::<F:=CF<5>:F,>>>:>CFCCE1=<;F@C,8**=3:@,2?*18CC@F::*4,$00#+3FF1FC<?;C78#>#B42:>FGFEGF?C:AFC*??6;?$$=E><C7?CEG8F87,@$FE=><@F:FD?#:F8<8><FD>:$,<<FDFFAF@EBD:=F>A<?7F@GCFE?B+:+?B,F94+7@CEF?<B@B4EE9GFE,A:B=E=9E?EDGF8>6+@+GDFF7:GGGGFFF<CDFDC6,FEADGFF<EC:@,C<,EDCEGGGGGC@CEFFFGGF@DFEEFGFAFFFFECCCA-
@SN 229
TGGGGAATATTGCACAATGGGGGAAACCCTGATGCAGCGACGCCGCGTGAGTGATGAAGTATTTCGGTATGTAAAGCTCTATCAGCAGGGAAGATAATGACGGTACCTGACTAAGAAGCACCGGCTAAATACGTGCCAGCAGCCGCGGTAATACGTATGGTGCAAGCGTTATCCGGATTTACTGGGTGTAAAGGGTGCGTAGGTGGCAAGGCAAGTCTGAAGTGAAAATCCGGGGCTCAACCCCGGAACTGCTTTGGAAACTGTTTAGCTGGAGTACAGGAGAGGTAAGTGGAATTCCTAGTGTAGCGGTGAAATGCGTAGATATTAGGAGGAACACCAGTGGCGAAGGCGACTTACTGGACTGCTACTGACACTGAGGCACGAAAGCGTGGGGAGCAAACAGGATTAGATACCCT
+
EGGGGEGGACFGGGGGGFFFGGGGGGGGGGGGGGGGGEGGEEGGGGGFG7FFEFCGGGGAFFGGFGGEG7FGGGGGGGGGGGGCFGGGGGFGGGGGGGGGGGGCFGDGGGFGGBFDDGGGGGGGG<CGCFGFGGDFGGGGGGGGGGGGEGGFGGGGG9F=FCFFGCDGGGGGGGGG9CGGGEGFGGFE<FGGGFGFGGGGGGGGGGGEFDDGGGGGGGGFDGFGFGFGGGFGFFFFFFGFFGEGGGFF<E=CFFFFGGFGGGGGCGGGGGFGGGGGGFFGEAGGGGGGGGFGFGGGGGFFFCGGGECGGGFFBDGDGFFFGGGGGGGGFFGGDFGGGGGGGGGGFGGGGGGGGGGGGGGGGGGGGGGGFGFF<GGGGFCF@GGDDGGGGGGGGGGGGGGGGGGGGGGGGGFCCCCC
@SN 230
TGGGGAATATTGGTCAATGGGCGCGAGCCTGAACCAGCCAAGTAGCGTGCAGGAGGACGGCCCTATGGGTTGTAAACTGCTTTTGCAGGAGGATAGTATGTCCCACGTGTGGGATATTGCAGGTATCCTGCGAATAAGGACCGGCTAATTCCGTGCCAGCAGCCGCGGTAATACGGAAGGTCCGGGCGTTATCCGGATTTATTGGGTTTAAAGGGAGCGTAGGCGTGAGATCAAGCCAGTTGTGAAAAGCAGCCGCTCAACGGTTGTCGTGCAGTTGATACTGGTTTTCTTGAGTGCGCGAGAGGATGGTGGAATTTGTGGTGTAGCGGTGAAATGCTTAGATATCACGAAGAACTCCGATTGCGAAGGCAGCCTGCTAGGCTGCAACTGACATTGAGGCTCGAAAGTGTGGGTATCAAACAGGATTAGATACCCT
+
GFFCGGGGGGGGGGGGGGGGGFEGCFGGGGGGGGGGGGGGGGGGGGGGG7C<CG,BF<FE7FGGGFGFCFGFGGGGGGEGGGGGC9FAE7CFGGG855F,CEGFCEGGGGFGG8EBGGG,B9FDGAFFGFC@FC>BADDG8DGCEGGGBFFFDGGGF;FGGDFGGGGGGGGGFGGGGGGGGGGGDGGGGGGDFGGGEFGGFCGGF<CGEFGGFFGG5?EECE>FD#DGGED>CFGFEFEGGFGGCFG,+;-C@;C>/BEC?CEGG>C/DGDDFGGGFC<>CFGG<,,GFE8FB6++@+44,GEGGB?GGGGGGGFFCC@EGGGGGGGGGGFFFEFGGGGGGGGGGGFFGFGGGE@7GGGEGGDGGGGGGGGF86;,EC,68GGGDGGGGGGGGGGGDDGGGFFGGGECGGGGGGGGGGGGFGGGFGGGGDGC<CCC
@SN 231
TGGGGAATATTGCACAATGGGCGCAAGCCTGATGCAGCGACGCCGCGTGAGGGATGGAGGCCTTCGGGTTGTAAACCTCTTTTATCGGGGAGCAAGCGAGAGTGAGTTTACCCGTTGAATAAGCACCGGCTAACTACGTGCCAGCAGCCGCGGTAATACGTAGGGTGCAAGCGTTATCCGGAATTATTGGGCGTAAAGGGCTCGTAGGCGGTTCGTCGCGTCCGGTGTGAAAGTCCATCGCTTAACGGTGGATCTGCGCCGGGTACGGGCGGGCTGGAGTGCGGTAGGAGAGACTGGAATTCCCGGTGTAACGGTGGAATGTGTAGATATCGGGAAGAACACCAATGGCGAAGGCAGGTCTCTGGGCCGTTACTGACGCTGAGGAGCGAAAGCGTGGGGAGCGAACAGGATTAGATACCCT
+
GGG<FCGFGGGGGGGGGGGGGGGGGGGGGGGGGGGGGGGGGGGGGGGGEFFGGGGGFGGGGGGGGGGGGGGGGGGGGGGGGGGGGGGGGGGGGFFFGGGFGGGFGGGGGGGGGGGGGGFGGGGGGGGG;FGDG>@GGGGGG?GGGGGGGGGGGGGGGGGGCGGGGEFFGGGGGGGGGFGGGGGGFGGGGGGGGGEFFGGGCEFGGGGCFGGEECEEGGGGGEGGGGGGEGGFGGGGGGGGGGGGGGGGFGGGECGGGFEGGGGFGGGGFBDDGGGGFGGGDGFGGGCGDGDGGGGF?8GGGGGGGGGGGGFGGGGGGGGGGGGGGGGGDGDGGCGGGGGFGFCAGGGGFFAFFFGGGGGGGGGGGGGGGGGGGGGGGGGGGGFF@GGGGGGGGGGGGGGGGGGGEEGGGFFGGGGGCCCCC
@SN 232
TGGGGAATCTTGCGCAATGGGGGGAACCCTGACGCAGCGACGCCGCGTGCGGGACGGAGGCCTTAGGGTCGTAAACCGCTTTCAGCAGGGAAGCGTCAAGACTGTACCTGCAGAAGAAGCCCCGGCTAACTACGTGCCAGCAGCCGCGGTAATACGTAGGGGGCGAGCGTTATCCGGATTCATTGGGCGTAAAGCGCGCGTAGGCGGCCCGGCAGGCCGGGGGTCGAAGCGGGGGGCTCAACCCCCCGAAGCCCCCGGAACCTCTGCGGCTTGGGTCCGGTAGGGGAGGGTGGAACACCCGGTGTAGCGGGGGAATGCGCAGATAGCGGGGGGAACACCGGTGGCGAAGGCGGCCCTCTGGGCCGAGACCGACGCTGAGGCGCGAAAGCTGGGGGAGCGAACAGGATTAGATACCCT
+
FFF8FEEDEGGGGDGGDEGCFFFECCF@:?8EFFFEGGGGCFGGGG:CF@FG+>B7:BFGFDFG,?EGFFGEFFCFFEFEGGG9C9:CFEF+F*=F**<FFCFFGGC@9,:FFF6FG6CF,;?EECEGFCG?6EC6CF7+;;CC>ECEEEC>CEDFFC9C<:5C9EEEE5;7/ACEG8?8ECC<9CGGE9;:2/<1:?9CCEGDEECECGFE@ADEDDGGGCEFC;?CGEGGGGGG+ACF:::17CECG:F8EE*=A<C?8AC?#<EFEBC>*BC5*7GC:FEDFD*GFGFCEGGGFF=@<CC3+BCFG>,CFFEEC+<,EBB:E>GGGF<FGFFEGGGGGFF:G@FCGEDGGGDEDFGEEEFGFCCGGGGGFC<CCCEGFFBF<FFEB@BF8FFE@7FCGGGGGFEFFDF8CCCCC
@SN 233
TGGGGAATATTGCACAATGGGCGCAAGCCTGATGCAGCGATGCCGCGTGCGGGATGACGGCCTTCGGGTTGTAAAACGCTTTTGATCGGGAGCAAGCCTTCGGGTGAGAGTACCTTTCGAATAAGCACCGGCTAACTACGTGCCAGCAGCCGCGGTAATACGTAGGGTGCAAGCGTTATCCGGAATTATTGGGCGTAAAGGGCTCGTAGGCGGTTTGTCGCGTCCGGTGTGAAAGTCCTTCGCTTAACGGTGGATCTGCGCCGGGTACGGGCGGGCTGGAGTGCGGTAGGGGAGGCTGGAATTCCCGGTGTAACGGTGGAATGTGTAGATATCGGGAAGAACACCAATGGCGAAGGCAGGTCTCTGGGCTGTTACTGACGCTGAGGCGCGAAAGCGTGGGGAGCGAACAGGATTAGATACCCT
+
GEEGGGGGGGGGGGGGGGGG8AF:FGGGGGGGGGAFGF:FCFGGGGGGG,C:CF@FGFGGCFGGGGGGGGGEGGG,C+FE:@FGCG9FEGGE@FG=4+:CFGGGG:<<,BDEFDFF,<FDF8><<DDADF@F<FGF9F7?8578>?>3>DDE78C:<:=9<FB8?@FC9,88?9E:=>CGE?E.:EE<FGGGGEGFCE:<@/*;8:28;C,CE8:#:C8::GE8:ECC9E<<,<94<**F7FF=+F<<8D,9FD1:CGE@7EF@CFF@+CF+EFFCGGFECFE>FGFFFEFGF=EEGGGGFB@DF:GFFGFCEEF<F?CGGFE<GEDGGGGGFGGGGGGGFGFFE,7GDF@@CFGGFCD8F@FGFFFCE-FGFGGEGFEGFFGCF@+7GGGGGEF@GFF8,GCF<FFF9EF9GFGGGGCC8CC
@SN 234
TGGGGAATCTTGCGCAATGGGGGGAACCCTGACGCAGCGACGCCGCGTGCGGGACGGAGGCCTTCGGGTCGTAAACCGCTTTCAGCAGGGAAGAGTCAAGACTGTACCTGCAGAAGAAGCCCCGGCTAACTACGTGCCAGCAGCCGCGGTAATACGTAGGAGGCGAGCGTTATCCGGATTCATTGGGCGTAAAGCGCGCGCAGGCGGCCCGGCAGGCCGGGGGTCGAAGCGGGGGGCTCAACCCCCCGAAGCCCCCGGAACCGCCGCGGCTTGGGTCCGGTAGGGGAGGGTGGAACACCCGGTGTAGCGTTGGAATGCGCAGATATCGGGTGGAACACCGGTGGCGAAGGCGGCCCTCTGGGCCGAGACCGACGCTGAGGCTCGAAAGCTGGGGGAGCGAACAGGATTAGATACCCT
+
EEGF@CE<EF9FGFFGC:,;C@7+=FFGGGGDGFGGGG7F=BCF@FFCFGGDGEGGEDFEGGGGFGGGFEGGGGCG8*<F:FF,2<FCFECFDGGCCFG9:<CFGGGG@:CG8CCFCDFFGGGGCEGG,<EGCE>FDG7+;C2CECGEDGEEEF?5,3/;+;2*:C/::E:?5EG55E>CGGGGG6>FG*:;CG?*2:CE*1:CEC:C:*/*?5?C*;?;8>CEE:15:*>5EGCCE9*:(2;7C:EEEC=E6;,CF<5EGE#?CCCFF@+FEEEEFFDE3>>CEFBCDC,E@:FF3@8+8FFC?@FC=,BF?7GGFBFEE<+>+=FEGFFC,B?C@+EGGGGE@CCCCCCFF:FGGGGGEC<9FB@B:@C;EF@FF<CC;6@FFCGECCGF@EGFF@GGGGFGGGCGFCF<CBCCC
@SN 235
TGGGGAATATTGCACAATGGGCGCAAGCCTGATGCAGCGACGCCGCGTGCGGGATGACGGCCTTCGGGTTGTAAACCGCTTTTGATCGGGAGCAAGCCTTCGGGTGAGTGTACCTTTCGAATAAGCACCGGCTAACTACGTGCCAGCAGCCGCGGTAATACGTAGGGTGCAAGCGTTATCCGGAATTATTGGGCGTAAAGGGCTCGTAGGCGGTTCGTCGCGTCCGGTGTGAAAGTCCATCGCTTAACGGTGGATCTGCGCCGGGTACGGGCGGGCTGGAGTGCAGTAGGGGAGACCGGAATTCCCGGTGTAACGGTGGAATGTGTAGATATCGGGAAGAACACCAATGGCGAAGGCAGGTCTCTGGGCCGTTACTGACGCTGAGGAGTGAAAGCGTGGGGAGCGAACAGGATTAGATACCCT
+
FGGCFEDFEFGGGGGGGFFGGGGGGGGGGGGGGGGGFGCGGGGGGGGGGGGGGGGGGGGCFGGGGGGGGGGGGGGGGGGCGGGGGGAFFGGEEGGGGGGGGGGGGGGFDCFGGGGGGGGGFGGGFGFGGGGGGGGGGGGGGGGGGGGGGGGGGGGCC@FGGGGEF:FCFGFCFGECEGFFFGEC?C.FGGGGGGFEGDGGGEGEFGEGGD6EECC?EGGG>E>CEEGCGGGGGGGCFGGGEDEFCGGFGG>CFD>5GFBCGGGGGGGGGGGDFFCB<4GGF0GGGGGCGEFGDGF7GGGGGFCF@CGGGGGFEGGGGGGGGGGGGCFDGGFGEGGGFGGGGGGGGGGGGGGGFFGGGGGGGGGGGGGGGEFAGFGGGFCGGGGGGGFGGFGDGGGGGGGGGGGGGGGGGGGGGFGFCDCCCCC
@SN 81935
TGGGGAATATTGGTCAATGGACGAGAGTCTGAACCAGCCAAGTAGCGTGCAGGATGACGGCCCTATGGGTTGTAAACTGCTTTTATAGGGGGATAAAGTGTGCCACGTGTGGCATATTGCAGGTACCCTATGAATAAGGACCGGCTAATTCCGTGCCAGCAGCCGCGGTAATACGGAAGGTCCAGGCGTTATCCGGATTTATTGGGTTTAAAGGGAGCGTAGGCCGTTTGGTAAGCGTGTTGTGAAATGTCGGGGCTCAACCTGGGCATTGCAGCGCGAACTGCCAGACTTGAGTGCGCAGGAAGTAGGCGGAATTCGTCGTGTAGCGGTGAAATGCTTAGATATGACGAAGAACTCCGATTGCGAAGGCAGCCTGCTGTAGCGCAACTGACGCTGAAGCTCGAAAGCGTGGGTGTCGAACAGGATTAGATACCCT
+
GGGGGEFFGGGGGAFFGGFCFFEFDCGGGCGGGEFGGFCEE@FFFGGGGGGGG7EFGGGGCCEGGFFGGFGGGGGGGGGGGGGGFGGGGGGEGEEE9FF9CFEGGFFD<EFGG,EFGDC?FFGGGEGGGGGADFCGGG9<FBFFDEGGGGCGGGDGGGGCFGGGGGGGGGGEFGCE>FFEGGGGGGGECFGGGFF?GGGFCFGEFGFGGCGGFFGFGE:8CECG:GFEGEGGFEFDDGEC?FFGGFGFFGDGGFD>B5FC9FGGGFCCFFE@ECDFECCGGFFGFDFCFGGGGGGGEDDGGGGGD7GGGCDGGECB7DGDGGGGDGGGGDFCGGGGGGGGGGGGGGCFGGGFDC@:?7FGGGGGFGGGGGGGGFGFGGGGGGCG<EEGGGGGFGGGF7GFDFGFGGGGGGGGGFEF>FCGGGEGDCGGGGGCCCCC
@SN 52903
TGGGGAATATTGGGCAATGGGCGCAAGCCTGACCCAGCAACGCCGCGGGAAGGAAGAAGGCTTTCGGGTTGTAAACTTCTTTTAAGAGGGAAGAGCAGAAGACTGTACCTCTAGAATAAGCCACGGCTCACTACGTGCCAGCAGCCGCGGTAATACGTAGGTGGCAAGCGTTGTCCGGATTTACTGGGTGTAAAGGGCGTGCAGCCGGGAATGCAAGTCAGATGTGAAATCCATGGGCTTAACCCATGAACTGCATTTGAAACTGTATTTCTTGAGTACTGGAGAGGCAATCGGAATTCCTAGCGTAGCGGTGAAATGCGTAGATATTAGGAGGAACACCAGTGGCGAAGGCGGATTGCTGGACAGCAACTGACGGTGAGGCGCGAAAGTGTGGGGAGCAAACAGGAGTAGATACCCT
+
<<6CF@FGFAE9,CFFFGGEEGDGGGCFGGGGGDFDFGGGGGGGGDD+@CFGGGG,,:FFFCFFFF@FGGGGCFGFDFGGGEAEGEEFEEFG:8,EFBDFFGG,FFDDF@FFFCCFAFFG,BCCGEF73@D,@FCEGE<FEF@:F@G*18EGF9;97,?FEE<=,=:FCC<F:CC<E77FGGFF2GF7,=<F>?3GE?CGGDGD>AFCE@AD9AAFCFF<CE9BFFGC:78FGCG6<<C;FFF9GFGGFFB?DCFECFFC7CC>GEEF489GFFFE<A8EECCFGGGGGGGFFGGGGGGEC?DGEGGGGGFFF<GGGGFF@,GGFFGGF8FFFFF<?FGDFEGGGGGGEGGGGGGFFFE,GFE@CGGFEEEEFGDGGGGGFCGGFCFGGGGGGGGGFFEAFCFGFE@,FFEECC<B6A
@SN 67752
TGGGGAATATTGCACAATGGGCGCAAGCCTGATGCAGCGACGCCGCGTGCGGGATGACGGCCTTCGGGTTGTAAACCGCTTTTGATCGGGAGCAAGCCTTCGGGTGAGTGTACCTTTCGAATAAGCACCGGCTAACTACGTGCCAGCAGCCGCGGTAATACGTAGGGGGCAAGCGTTATCCGGAATTATTGGGCGTAAAGGGCTCGTAGGCGGTTCGTCGCGTCCGGTGTGAAAGTCCATCGCTTAACGGTGGATCTGCGCCGGGTACGGGCGGGCTGGAGTGCGGTAGGGGAGACTGGAATTCCCGGTGTAACGGTGGAATGTGTAGATATCGGGAAGAACACCAATGGCGAAGGCAGGTCTCTGGGCCGTTACTGACGCTGAGGAGCGAAAGCGTGGGGAGCGAACAGGATTAGATACCCT
+
F?FGGEFGDFGFGGGGGFE8EAFGGGGGGGGGGFGCCFEGGGGGGEGGDGGGGGGGGGGGGGCGGGGGGGGGGGGGGGGGGGGGGGGGGGGGGGFCGDBDFGGDGGGFCFGGGGGGGGGFGGGECFFFGGGGGGGGGGGCFGGGGGGG8FGB.CCFDFGGGFBCFGF<FEGGF?GG8C8:FEEDECFGGGGGGGGGGGGFGDGGGGGCGG=GGG::EGEEGDCEGGGCG:GGGGBCCGFG?85EF+>DGGEGG8:FGGDCEEGGGGGDDEDEGCEDBDG>:@8'CEA,BEEF<A?9FEA=EEGGC:GFEF?+::8GGGGGGGGGGGGGEGFCCEE9DFFEGGFGGGGEDGGGGFFGFFFF:,CFFCGGF@FEFFGGDGDGGGGGDGEF@F?GGGGGGGGGGCGEGGDFGGGFGGGFF@BA,CB
@SN 239
TGGGGAATATTGCACAATGGGGGAAACCCTGATGCAGCGACGCCGCGTGGAGGAAGAAGGTCTTCGGATTGTAAACTCCTGTTGTTGAGGAAGATAATGACGGTACTCAACAAGGAAGTGACGGCTAACTACGTGCCAGCAGCCGCGGTAAAACGTAGGTCACAAGCGTTGTCCGGAATTACTGGGTGTAAAGGGAGCGCAGGCGGGAAGACAAGCTGGAAGTGAAATCCATGGGCTCAACCCATGAACTGCTTTCAAAACTGTTTTTCTTGGGTAGTGCAGAGGTAGGCGGAATTCCCGGTGTAGCGGTGGAATGCGTAGATATCGGGAGGAACACCAGTGGCGAAGGCGGCCTACTGGGCACCAACTGACGCTGAGGCTCGACAGTGTGGGTAGCAAACAGGATTAGATACCCT
+
FFDGGDGGGGGGGGGG@CFGGGGGGFGEFGGFGGGFFGGGFDFGGGGGEEEE@=FDGGGGCCEEF7FGGEGFGGGFGFGGGE<EF8AFGGGG?DEFGFGGGGGGDEFF<<,<FFEEGFGCFFFED7C2BFGGG<<F7FFF<F@GDGGGGCCFG9C@GG<+FFGGGG7CECCF<?FGGCFFGFCEFGCG@CFGGGGFFCC5EGECGGGGEGGFFGGG2C?,@EFFGFGGGGFGFCFGGCFGGGGGCFC9FFCC0FFFGGGGGGFF=CCGGGGGFFGGGFDFGFCF<CEEEFEFDGF=CFCGFFC7GF@F?FAFCF:7DDDFGGGGGFCFGFE@6EGFFGFGCCGFGGGGGGFFFCFGGFEEEGFCCGGEFEEGF@FEGGGF<DC<,CGGDFFE9FGFGGFCF<C,E@<EFFE6C@<C
@SN 240
TGGGGAATATTGCACAATGGGGGAAACCCTGATGCAGCGACGCCGCGTGGAGGAAGAAGGTCTTCGGATTGTAAACTCCTGTTGTTGAGGAAGATAATGACGGTACTCAACAAGGAAGTGACGGCTAACTACGTGCCAGCAGCCGCGGTAAAACGTAGGTCACAAGCGTTGTCCGGAATTACTGGGTGTAAAGGGAGCGCAGGCGGGAAGACAAGTTGGAAGTGAAATCTATGGGCTCAACCCATAAACTGCTTTCAAAACTGTTTTTCTTGAGTAGTGCAGAGGTAGGCGGAATTCCCGGTGTAGCGGTGGAATGCGTAGATATCGGGAGGAACACCAGTGGCGAAGGCGGCCTACTGGGCACCAACTGACGCTGAGGCTCGAAAGTGTGGGTAGCAAACAGGATTAGATACCCT
+
GGF,FBCFGGGGFFGGGGGGGGGGGGGGGGGGGFGGGG@FFGCFGGGGGDGGGGDGG8FFCF<EADGFDG85?FF9,,?,5BFFFFGDGGDGF@,EA9FF9FD?BFA,CDA<,><AAB=FFFG7>=DD:F3DCB5@FFFDF@>EE?@CFEEFF6B<>DE53.CEEGFGGGGGGDG8@9GFFFGGGGGCGGG<GGFBDGGGCCDGGFE@5:AFGDF:><@81EFFFAB9@DED:GGFFFFACECFAFGBFF7@EDEG,DGGGGF=A:FGGGGFF@EE#A>:@GGFFF7GGFGDGGGGFB>GGFGGGGGGGGE9GDGFDCGFEECF::7FGFCGGGGGGGFB7GGGGGGGGF@FC,EGGGGF9F-CGGGGEF;EGGGGGGGFGGGFGGGGGGGGFGGGGGGGGGGGGFDGGGFCC<CB
@SN 61936
TGGGGAATATTGCACAATGGGGGAAACCCTGATGCAGCGACGCCGCGTGGAGGAAGAAGGACTTCGGAATGTAAACTCCTGTTAGCGAGGAAGATAATGACGGTACTCAACAAGGAAGTGACGGCTAACTACGTGCCAGCAGCCGCGGTAAAACGTAGGTCACAAGCGTTATCCGGAATTACTGGGTGTAAAGGGAGCGCAGGCGGGAAGACAAGTTGGAAGTGAAATCTATGGGCTCAACCCATAAACTGCTTTCAAAACTGTTTTTCTTGAGTAGTGCAGAGGTAGGCGGAATTCCCAGTGGAGCGGGGAAATGCGTAGATATCAGGAGGAACACCAGTGGCGAAGGCGGCCTACTGGGCACCAACTGACGCTGAGGCTCGAAAGTGTTGGTAGCAAACAGGATTAGATACTCT
+
GC<<FECFFGG9FFGGGGG8F@CFGFFFGGCGGGGGGGCEFCFGCF+@C7FFGBFG8F<@,4,CFDG++B??F,CEF9FGAE?,,,+4+@FGF8FFAFAGG7CGFG,E9DG,B<BD,8B<FF>EFGGG@GGGC/3GFDFFG/@5FGG8FGF:DFC0D1749,?@FEFCFC*&CFG7C#=C;AFF<BF@C<FGFGE?CED8CE#<GF73;>(<EFD6#,FECGFFFCG4::F:FCBCGGCBFFE,<%:ECF<C,CG7&EDGFFBC7:A29C;AEFABDBEA<A,FC=B+GF?<=B8F,:,,<EC+E>>F?@E,CC,>,F@FEE,AE6,GGGFFBC,9GDGGGGDGGGCGGGGGF@GGFGFC,,,,AEE@,GFFCCGGEGFCCCFEDGCCFECFF<FE8DDFEGGGGGGGGGFCCCCC
@SN 68964
TGAGGAATATTGGTCAATGGACGGAAGTCTGAACCAGCCATGCCGCGCGCAGGAAGACGACTCTATGAGTTGTAAACTGCTTTTGTACGAGGGTAAACGCAGATACGTGTATCTGCCTGAAAGTATCGTACGAATAAGGATCGGCCAACTCCGTGCCAGCAGCCGCGGTAATACGGAGGATCCAAGCGTTATCCGGATTTATTGGGTTTAAAGGGTGCGTAGGCGGTTTAGTAAGTCAGCGGTGAAATTTTGGTGCTTAACACCAAACGTGCCGTTGATACTGCTGGGCTAGAGAGTAGTTGCGGTAGGCGGAATGTATGGTGTAGCGGTGAAATGCTTAGAGATCATACAGAACACCGATTGCGAAGGCAGCTTACCAAACTATATCTGACGTTGAGGCACGAAAGCGTGGGGAGCAAACAGGATTAGATACCCT
+
FFAFGGGGFGGGGGGGGGGGFGGFFFGGGGGGGGFGGGGGGGGGGGGGGGGDGGGG@GGGGGGGGGGGGGGGGGGGGGGGGGGGGDFGGDCGF@FGGGGGGGGFGGGGGGGGGGGGGGGFFGGGGGFEF8FFEFFGGGGGG?FGGGGGGCFFGGGGGGGFGGGEGGGGGGF@FGCFG5FGCC7F;CF?FCFFGGGG78FFFGGGGGGGFFFGGGGGEGGGGEDDFEEGGGFGGGGCCFGGGGGGGGGGGGGGGGF@CGGFGGDGGGGGGGGGGGGGGFFFGGFFGFGFFFEEGF9GCCGGGEFF@FGGGGFCGGGGFGF@FFCCB7:FEEFAFGGGFGGFEFE9GGGGGGGGEGFFECFDGGGF@9GGGGGGGGGGEGF9EGGGGGGGGDFDGGGGGGGGGGFCGGEGGGGGGGGGGGGGGGGGGGGFE8FCCCCC
@SN 243
TGGGGAATATTGCACAATGGGGGAAACCCTGATGCAGCGACGCCGCGTGAGCGATGAAGTATTTCGGTATGTAAAGCTCTATCAGCAGGGAAGAAAATGACGGTACCTGACTAAGAAGCCCCGGCTAACTACGTGCCAGCAGCCGCGGTAATACGTAGGGGGCAAGCGTTATCCGGATTTACTGGGTGTAAAGGGAGCGTAGACGGCATGGCAAGCCAGATGTGAAAGCCCGGGGCTCAACCCCGGGACTGCATTTGGAACTGTCAGGCTAGAGTGTCGGAGAGGAAAGCGGAATTCCTAGTGTAGCGGTGAAATGCGTAGATATTAGGAGGAACACCAGTGGCGAAGGCGGCTTTCTGGACGATGACTGACGTTGAGGCTCGAAAGCGTGGGGAGCAAACAGGATTAGATACCCT
+
CEGDGEEGGGGFGGGFF<FGGGGGGGGCF8EFGGFCFEEDDFF:@FG+@FGFBC8CCFG-C9CFFFGGF7FEGGGFA?,<FBFGF?FFGGGGGGGGGGGGFGE7FFC,??FCFGGGGFDF+CFCFFFFEGGCE@'<BFF@<C@F<FGG*BE9FF>7C?GGFC<CFF<<0;=EC?CFG9<@CF@FGG?0C?FCF@C>E=EC?EF?;FC:GEC8FGFF:C<C9CD<8GCG<FECCEE>C@2CFEC=GG=C8@FE#GGGFF<<GGCGGGGEFFE>FCDGGEFGDGGGGGGGGFAE8GFF8DGGGGF>+FCFGFF9C=?+FEF9GGGCFF<C,9GEB,F,GGCF@FDFFGGGGGGGDGGGGFCE,@CCFFEGEFCGFGGGDGGGGGFF7CGFCC7EFCDGGGGCFDEFGGGGGGGCCCCC
@SN 244
TGGGGAATATTGCACAATGGGGGAAACCCTGATGCAGCGACGCCGCGTGAGCGATGAAGGATTTCGGTATGTAAAGCTCTATCAGCAGGGAAGAAAATGACGGTACCTGACTAAGAAGCCCCGGCTAACTACGTGCCAGCAGCCGCGGTAATACGTAGGGGGCAAGCTTTCTCCGTATTTACTGGGTGTAAAGCGAGCGTAGGCGGCTTGGCAAGCCAGATGTGAAAGCCCGGGGCTTAACCGCGGAACTGCATTGGGAACTGGCAGGCTAGAGTGTCGGAGAGGAAAGCGGAATTCCTTGTGTAGCGGTGAAATGCGTAGATATTAGGAGGAACACCAGTGGCGAAGGCGGCTTTCTGGACGATGACTGACGTTGAGGCTCGAAAGCGTGGGGAGCAAACAGGATTAGATACCCT
+
G8EDEEGGF<F<FGGGGGGGF,FEGGA,@F?FFFCFGG+@CFGGGGGGGGGCFEEEFGG99CDFFGGC?7FFGGG,EFGG<A5?,,,BBFFGGGG,F?F9F++?++,,5BFF<==?F+C48;<@<<?,:,>FC,9@@FF<F39C>@GGA77FED>=>9;FFCE<CC@/@2#*#CF-?FEA<,=C,?+<FF@C<*3(*:01C=*CC@,7B8**2*<2>+G?;GGFAGEGGF:>7F=E:+<:C@+3@<,F9FGFD@,,7,,<A,B,<>B?BC5A8F:@4+@,DFEFGF:F=,GCGFAEFB+,FGGEGEFCE9GCGGGDGGFGFGFCE9,GFE,FDCGGGGGGGEGGGGGGGGGGFE,GGF:E,E-@F<AGGGGGF@GGGGGGGGGGGGGF7GGFFCGFE,GFGGGGGGGGGGGCCCCC
@SN 245
TGGGGAATACTGCACAATGGGGGAAACCCTGATGCAGCGACGCCGCGTGGAGGAAGAAGGTCTTCGGATTGTAAACTCCTGTTGTTGGGGAAGATAATGACGGTACCCAACAAGGAAGTGACGGCTAACTACGTGCCAGCAGCCGCGGTAAAACGTAGGTCACAAGCGTTGTCCGGAATTACTGGGTGTAAAGGGAGCGCAGGCGGGAAGTCAAGTTGGAAGTGAAATCTATGGGCTCAACCCATAAACTGCTTTCAAAACTGGTTTTCTTGAGTAGTGCAGAGGTAGGCGGAATTCCCGGTGTAGCGGTGGAATGCGTAGATATCTGGAGGAACACCAGTGGCGAAGGCGGCCTACTGGGCACCAACTGACGCTGAGGCTCGAAAGTGTGGGTAGCAAACAGGATTAGATACCCT
+
GE@FE,FFFFGGG9FGGGGGCGGGGGFFGGGGGGCGGG@FGFGGGGGGGGGFFGCFGGGGGGGGFGGGGFGEFGGEEFGGGGGGGFGGGGGGGGGGCGGGDF@:DFCFGGGGF<,@F,:=FFEFFFGGCGGG:>FFGFB>FBFFF>:F:EEFGF?CCFECEGFGGGFFFGGGFG<1+CFFG>FAGGCFGGFGGEFCGDFEEGGGFGDC*:#;@;CACDFGFGGGEF@,A8<<FECGFFGEDFEG,AFF7FF=8@39GGGFGG:,>2=CCFGDCFA4<9GGGGGGGECGGDFDGGCFF@+GGEEF7GDGGEF9GGFDGGFFEE,:C=8GGGGGGFCGGGGGGGGGGGGGGGGDFC,EGGFC,F;CGGGGGGGGGGGGCGGGFDGFFEC;CCFGGGGGF9GGGGGFDGGGGGGCCCCC
@SN 62211
TGGGGAATATTGCACAATGGGCGCAAGCCTGATGCAGCCATGCCGCGTGTATGAAGAAGGCCTTCGGGTTGTAAAGTACTTTCAGCGGGGAGGGAGGGAGTAAAGTTAATACCTTTGCTCATTGACGGTACCCGCAGAAGAAGCACCGGCTAACTCCGTGCCAGCAGCCGCGGTAATCCGGAGGGTGCAAGCGTTGTCCGGATTTACTGGGTGTAAAGGGCGTGTAGCCGGGAGGGCAAGTCAGATGTGAAATCCACGGGCTCAACGCCTGAACTGCATTTGAAACTACTCTTCTTGAGTATCGGAGAGGCAATCGGAATTCCTAGTGTAGCGGTGAAATGCGTAGATATTAGGAGGAACACCAGTGGCGAAGGCGGATTGCTGGACGACAACTGACGGTGAGGCGCGAAAGCGTGGGGAGCAAACAGGATTAGATACCCT
+
GGFCECFGGFGGGGGGGGCFD,6@EGGGGCFGFFFEFGGGGGDFEGCFFC@FFFGFGGGGEFEGGFGE,,@FFEFFGGGGFF-CDGGGGGC:76?:CCCFGG9FC5,:CFF<D,@=>3=<E>FFGGG+@C@FBFGGGG<:FFC,,7,FG*BCFFGFGGGGGGG8@FC8C7<CG*CFG,,=8CFC8%AGFGG8;2>=32,8/5/:<7+<<CFFGCGFGGGFCE,CACFE>FEG?GFEEDCFE:FFAFDGFA<0:EC:<EGFCFA>82#0$,EDDFFG4GDF0GGFFD<5FD@,C,?GGGGF=@+DF<FEF?+@GFF?,FBB=FEFDGFB7GGGGFFGGEDGGGEGFGGGF<F=8AGGGFEF9GFFGGGGGGCGFCCFCFF@GGEGGGCCC,FFFFF@7<8GGFCCFFEFGCEEEGGGGGGGGEEFGEFFGF<FCGGGC<CCC
@SN 247
TGGGGGATATTGCACAATGGGGGAAACCCTGATGCAGCAACGCCGCGTGAGTGAAGAAGTATTTCGGTACGTAAAGCTCTATCATCAGGGAAGATAATGACGGTACCTGACTAAGAAGCTTCGGCGAAATACGTGCCAGCAGCCGCGGTAATACGTAGGGAGCAAGCGTTATCCGGATTTACTGGGTGTAAAGGGTGCGTAGGTGGCAGTGCAAGTCAGATGTGAAAGGCCGGGGCTCAACCCCGGAGCTGCAGTTGAAACTGTATAGCTAGAGTACAGGAGAGGAAGGCGGAATTCCTTGTGTAGCGGTGAAATGCGTAGATATTAGGAGGAACACCAGTGGCGAAGGCGGCCTGCTGGTCTGTTACTGACACTGAGGCTCGAAAGCGTGGGGAGCAAACAGGATTAGATACCCT
+
F8FE@8@CEFGEGGGGGGGGC:CEFGCCFCFGGGDGFFGGGGGGGGGGGGGFGGGGGGG<,CFGGGGF<+BFGGGGGGFG,?-,,5,B,BFGGG<E,@,EF:BB4C5F,E8F?CF9D,,5,FG@C2:3*BFFB;DCDFGGG@C<#1FF<#85@FC68,<5,DGC8CCC=#548CF8:46#:.GGFGFGGC?:?/=.CC4,,DCC:?)<9C?(F<C:9>GF@9GGGGGC:@+@+F<,@+FC@6++=FA,,GFDC,A,GFF@B<C,9E,FF8:ADEC,,FE8GGFFC++:GFGEBE,GGEB,GGGGDGGFFFGFEGGDFDGGGFGGFEFGGGGGFA@AGGGGGGGGGGGGGEFE<@@?FFFC,FC66<GGFGFC,EGCFGFC,FF@@GEF@GFEF9GFCC@,FGGFGGFGGGGCCCCC
@SN 80816
TGGGGAATATTGCACAATGGGCGCAAGCCTGATGCAGCGACGCCGCGTGAGGGATGGAGGCCTTCGGGTTGTAAACCTCTTTTATCGGGGGGCAAGCGAGAGTGAGTTTACCCGTTGAATAAGCACCGGCTACCTACGTGCCAGCAGCCGCGGTAATACGTAGGGTGCAAGCGTTATCCGGAATTATTGGGCGTAAAGGGCTCGTAGGCGGTTCGTCGCGTCCGATGTGAAAGTCCATCGCTTAACGGTGGATCCGCGCCGGGTACGGGCGGGCTTGGGTGCGGTAGGGGAGACTGGAATTCCCGGTGTAACTGTGGAATGTGTAGATATCGGGAAGAACACCAATGGCGAAGGCAGGTCTCTGGGCCGTTACTGACGCTGAGGAGCGAAAGCGTGGGGAGCGAACAGGATTAGATACCCT
+
CFFEFEGFGGGFGFGGCFGF?FGGFGGGGGGGGGGGGG7CGCGGGGGGG:7CCEGGFGGGGGGGG7FEGGGGGGFGGGGGGGGGGGGGE>7FGGC<EGEFDGEGDC<FF,CFG7FFGC9FFG?CGGFGGGGG,CEEGGGCFGFGGF,8FGECEGCGG>FFFGGE<2GGD7C>GGGEGEGGG?CG?GG>GFGGD6>C?C5;CFGGEGFGFE>EE5CC<EEEGDCC:9FFGEFGCE9CE=CEEGGC=<FGCFFFG4<FCCC:EF8,C;EGFEGFEFDDEE7EF@GGGFGGGFEE@5<?AGDF7GFCB,9FDEC4,GGEDFGGGGGGGGGDFEGFECGGGCFGFCFFB@GGGGCGGGGGGGFCGGGGGGC@GFACGGGGGGGGGFCFCGCFGGGGGGGGFEGCGGGGGFFEFEGGGGGGCB8CC
@SN 67508
TGAGGAATATTGGTCAATGGGCGGAAGCATGAACCAGCCATGCCGCGTGCGGGAAGGAGGCCCTATGGGCTGTGAACCGCTTTTGCCTGGGGGCAATAAGGGCGCCGCGCGCGCCCGAGGAGAGTACCAGGCGAATAAGCATCGGCTAACTCCGTGCCAGCAGCCGCGGTAATACGGGGGATGCGAGCGTTATCCGGATTCATTGGGTTTAAAGGGTGCGTAGGCTGTGCGTCAAGTCGGGGGTGAAATTCCGGTGCTCAACACCGGGGCTGCCCTTGTGACTGTCGCGCTGGAGTGCGTATGCCGCCGGAGGAATGAGTGGTGTAGCTGTGAAGTGCTGTGATATCTCTCAGAACACCGATTGCGAAGGAATCTGGCGAATCCGTAACTGACGCTGAGGCACGAAAGCGTGGGGATAGAACAGGATTAGATAACCT
+
AEEEFFG<EFC9;CEFF9FGGG7:CFGG@EAEFFFFFGFGGGD@@CFG@CF7@7FCEGFDEFG,BEAAFF@F<,CFGGGGGG<<FEF,BCCCGGCGGFGG?DC7++6@FGCCCG7>:**><C,8?;?<;,8*<<:7FFGGF,?F71FFE:+2<<;FGGFFGF>*8**:E888:FEC:*:8:CEG>*:*??;;*<<=>***<++0<C*/88<CCG?2;E85<?E;ECFF1<CAFEEF::*C<0>3,'023CE?C:##,<A'CFFC=F<FC:D>6,>:@=,,:+33++GFD,<=F=7C>,D,F=4+4+::AGEF@,AFF=C,FD<C9,4:,9FC:-,?,B6,,GEE5::,,?@EC:B:7GFC6+CCFC,<<C,FFGEC,@,@C@CFFFCC8B66C@@FC9EE@E@DCB:@7GGGGFEAACC<CC<C9FFAFCC;,,A@-
@SN 80359
TGGGGTATATTGCACAGTGGGCGCAAGCCTGATGCAGCGACGCCGCGTGTATGAAGAAGGCCTTCGGGTTGTAAAGTACTTTCAGCGGGGAGGAAGGGAGTAAAGTTAATACCTTTGCTCATTGACGTTACCCGCAGAAGAAGCACCGGCTAACTCCGTGCCAGCAGCCGCGGTAATACGGAGGGTGCAAGCGTTAATCCGAATTACTGGGCGTAAAGCGCACGCAGGCGGTTTGTTAAGTCAGATGTGAAATCCCCGGGCTCAACCTGGGAACTGCATCTGATACTGGCAAGCTTGAGTCTCGTAGAGGGGGGTAGAATGCCAGGTGTAGCGGTGAAATGCGTAGAGATCTGGAGGAATACCGGTGGCGAAGGCGGCCCCCTGGACGAAGACTGACGCTCAGGTGCGAAAGCGTGGGGAGCAAACAGGATTAGATACCCT
+
CEFF@+8@AFCFGFGFDEG,,,:CEFFGGF8<FFAEFCEDFG:FFGGGG,EFFD,EEFFGFFGCFCGE,CE7EFGFGGGGA,?EF9F7BFFFCGB=BCFGGFFGF<<FGGGFG,<DFC9F,=<3=,@BFC7>@:CFEGCFFFGGCFGGDFA<CC1?@FFGG@EGG<>CEC:CE7CF?GGGGGGGG=F>EEECGFAEF7A$:CEGFGGFECFGGE8EGGGEGGGGGGGEEGECFC@CGCEFGGFBFGCC<<FC7CECC:C>,2/FD>GFCGGGFECFFAFDFCFFFFGGGGGGF9GGGFC:CGGGGFEGGGGGGABGGGGF8GGGGGGF>6EGGGGGFDGGGFGGFFD@DDGGGFDCFGF>8+>GGGGDGGGFGEGGGGGCFGGGFDDGGFCFFCFEDGGGGGGEGEEGGGGGGGGGGGGGGFGGFGGGGGGGGGFFB9CCC
@SN 90854
TGAGGAATATTGGTCAATGGGCGAGAGCCTGAACCAGCCAAGTAGCGTGAAGGATGACTGCCCTATGGGTTGTAAACTTCTTTTATAAAGGAATAAAGTCGGGTATGCATACCCGTTTGCATGTACTTTATGAATAAGGATCGGCTAACTCCGTGCCAGCAGCCGCGGTAATACGGAGGATCCGAGCGTTATCCGGATTTATTGGGTTTAAAGGGAGCGTAGATGGATGTTTAAGTCAGTTGTGAAAGTTTGCGGCTCAACCGTAAAATTGCAGTTGATACTGGATATCTTGAGTGCAGTTGAGGCAGGCGGAATCCGTGGTGTAGCGGTGAAATGCTTAGATATCACGAAGAACTCCGATTGCGAAGGCAGCCTGCTAAGCTGCAACTGACATTGAGGCTCGAAAGTGTGGGTATCAAACAGGATTAGATACCCT
+
FFGGEFGG<FGGFAFFFGGGGCFGGGGGGGGGGGGGGGGGGGGGGGGGGGGGGGGGG@EECEGGGGGGGEFGGGGGGGGGGGGGGGGGGGGGGGGGGGGGGGGGGGFGGFC=FGGE@FB?EFFFGG9FGGGGGFEFGGGGAFFGDGGGE@GGGGGGFGFGFGGGGGGGGGGGGGGGGGGGGGGGGGGGGGGGGFGGGGGGGGGGGGFFFGGGGGGGGGGGGGGFFGGGGGGGGGGGGGGEGGDFGGGFFGGGGGGGGGGFFEFAGGGGFGGGGGGGECGGGEGDGFFGGGFFCCGFGFGGGGGGGFGGGGGGGCDGGGGGGGGGGGGGGGGGFGGGGF<GGGGFFEFGGGGGFGGGGGGGGGGGGFCGGGGGGGGGGGF<GCGGGGFFGGGGGGGGGGGGGGGGGGGGGGGGGGGGGGGGGGGGGGGGGGGCCCCC
@SN 80887
TGGGGGATATTGCGCAATGGGGGCAACCCTGACGCAGCAACGCCGCGTGAAGGATGAAGGTTTTCGGATTGTAAACTTCTTTTATTAAGGACGAAAAATGACGGTACTTAATGAATAAGCTCCGGCTAACTACGTGCCAGCAGCCGCGGTAATACGTAGGGAGCAAGCGTTGTCCGGATTTACTGGGTGTAAAGGGTGCGTAGGCGGCTTTGCAAGTCAGATGTGAAATCTATGGGCTCAACCCATAAACTGCATTTGAAACTGGAGAGCTTGAGTGAAGTAGAGGCAGGCGGAATTCCCCGTGTAGCGGTGAAATGCGTAGAGATGGGGAGGAACACCAGTGGCGAAGGCGGCCTGCTGGGCTTTAACTGACGCTGAGGCACGAAAGCGTGGGTAGCAAACAGGATTAGATACCCT
+
EC<E:FDFFGFGFCEFGGGCGEFGGGGGGGGGGGGGDGGGFGE@F7FEC=FFGFFGFFGG<CF7CFEFC7FGGGGGG9FGGFCEGFGFDGGCFGGEF,B?C<FE:DF,,<B9D<FGGGGD7BCC:>+C@8FFFDBDF@FF;FGGGCECF<C@<CCF>BFFFFGGGFGFFC=1ECGGFCFFCFGGGGFE=FEGCGGD@>>GCEGGGFGDEGE;>E@FDGGGGACFFF7GDFD7?FBDA<:DFFGFEF=DC,><FA:@FECEFF?9#GGFGF8GGGF<,72C0FFGGGGCFC,FFFCGGGF@+GGGGGGGGGGGGFEGF@GGE9GGGFC6,E?<GGF@<GGGFGGGGGGGFCGDGGGF?GGF8GFGGGFGGGFEGGGGCGGGGGGGGFGGGGGGFFAGGGGGGGGGGGGGGFFGCCCCC
@SN 81373
TGGGGAATATTGCACAATGGGCGCAAGCCTGATGCAGCGACGCCGCGTGCGGGATGACGGCCTTCGGGTTGTAAACCGCTTTTGATCGGGAGCAAGCCTTCGGGTGAGTGTACCTTTCGAATAAGCACCGGCTAACTAAGTGCCAGCAGCCGCGGTAATACGTAGGGTGCAAGCGTTATCCGGAATTATTGGGCGTAAAGGGCTCGTAGGCGGTTCGTCGCGTCCGGTGTGAAAGTCCATCGCTTAACGGTGGATCTGCGCCGGGTACGGGCGGGCTGGAGGGCGGTAGTGGAGCCTGGAATTCCCGGTGTAACGGTGGAATGTGTAGATATCGGGAAGAACACCAATGGCGAAGGCAGGTCTCTGGGCCGTTACTGACGCTGAGGAGCGAAAGCGTGGGGAGCGAACAGGATTAGATACCCT
+
DGG8CEGCC<EGGGEFF99@,ECGG7+CDDEFGGGGGGGGGGCFFFGGDEGGEGEGGGGG@FGEFGDD<EGGGGGGGGGDCEDD@FEFCGGCDFGGGGGFFGGGGEGGGF9FC@CEF9@+@D<F,@C8:C7*FCCF9F,>FCFCCFGGGG;GGDCFGE5C?C>CGGE8F>8:EBFFCB7<CCE6:>?FGFEGFGGGG>CCCE87/2&EGDDEE::EEG>8CGC:*GEFFFC>::?4<:7038,GF<<:B>$;E?CCCEEGEC:+@+:GCEF:DFFDCEF@8++>4,=C8,FE<4,?@??FDFGGGEGGFGGCFGGGFF9FDGCCDE9EF7F7:E,GFGFFEFF<9GFFEECGFCFF8FGGFFCF@@BCF7FF9FE@F7GCGGGFCE@,DGGGGGGGGGGFFCB;<<FEFGGGFFFFFFA8A,6
@SN 254
TGGGGAATATTGCACAATGGGGGAAACCCTGATGCAGCAACGCCGCGTGAAGGAAGAAGGCCTTTGGGTCGTAAACTTCTGTTCTGAGGGAAGAAAGTGACGGTACCTCAGGAGCAAGTCCCGGCTAACTACGTGCCAGCAGCCGCGGTAATACGTAGGTTGCGAGCGTTGTCCGGATTTACTGGGTGTAAAGGGCGTGTAGGCGGAGATGCAAGTTGGGAGTGAAATCCATGGGCTCAACCCATGAACTGCTTCCAAAACTGTATCCCTTGAGTATCGGAGAGGCAAGCGGAATTCCTAGTGTAGCGGTGAAATGCGTAGATATTAGGAGGAACACCAGTGGCGAAGGCGGCTTGCTGGACGACAACTGACGCTGAGGCGCGAAAGCGTGGGGAGCAAACAGGATTAGATACCCT
+
GGGGGGGGGGGGGGGGGGGGGGGGGGGGGGGGGGGGGGGGGGGGGGGGGGGGGGGGGGGGGGGGGGGGGGGEGGGGGGGGGGGGGGGGGGGGGGGGGGGGGGGGGGGGFFGFGGGGGGGGGGGGGGGGGGGGGGFGGGGGGGGFGGGGGGGFCFGGGGGGFGGGGGGGFGGEGGGGCGGGGGGGGGGGGGFGGGGGGGGGGGGGGGGGFFGGFGGGGGG:GGGGGGGGGGGGGGGFGGGGGGGGGGGGGGGGGGGGGGGGGGGGGGGGGFGGGGFCFGGGGGGGE@GEGGGGGGGGGFCGGGGGGGGEGGGGGGGGGFCGGGGGGFGF9GGGGGEFGGGGGGGGGGGGGGGGGGGGGDGGGFGGGGGGGGGGGGGGGGGGGGGGGGGGGGGGGGGGGGGGGGGGGGGGGGGCCCCC
@SN 255
TGGGGAATATTGCACAATGGGCGCAAGCCTGATGCAGCGACGCCGCGTGCGGGATGACGGCCTTCGGGTTGTAAACCGCTTTTGATCGGGAGCAAGCCTTCGGGTGAGTGTACCTTTCGAATAAGCACCGGCTAACTACGTGCCAGCAGCCGCGGTAATACGTAGGGTGCAAGCGTTATCCGGAATTATTGGGCGTAAAGGGCTCGTAGGCGGTTCGTCGCGTCCGGTGTGAAAGTCCATCGCTTAACGGTGGATCTGCGCCGGGTACGGGCGGGCTGGAGTGCGGTAGGGGAGACTGGAATTCCCGGTGTAACGGTGGAATGTGTAGATATCGGGAAGAACACCAATGGCGAAGGCAGGTCTCTGGGCCGTTACTGACGCTGAGGAGCGAAAGCGTGGGGAGCGAACAGGATTAGATACCCT
+
GGGFFFGGGGGAFGGGGFFDEFGGGGGGGGGGFGGGCF@C@FGGGGGEGCGGGGGGGGGGCFGGGEFGABFCGGGGGGGCFGGGGC<FGGGGGGGCFC,>AEGGFG<CBFGGFFGGCFGGGGGGGGGGGGDC@GGG9FCEGFFGCCGFFFGGDGGGGGGFFG?<FGG,C@C?FGGFGFGGGFFFGFEGGGGGG>C<?CEGGGCGCF88GECEEGGEG=/(CCCEEGGGGGGGGFEFFCCEFGFGGGGGGFEFFEFCCFEFEGFDCEEGGF@GGGFGGGFE@:ECEFEDGGGGFFGGGGGGGGEGGGGFGGGFEGFFGGGGGGGGGGCFGFC=CCGGGGGGFGGGGCCFGGGGGGGGGFGFGFGGGGGGGGGGGGGGGGGGGGGGGFBCGFF;GGGGFDGGGGDGGFGGGGGGDFFFGFC<CCC
@SN 256
TGGGGAATATTGGGCAATGGGGGAAACCCTGACCCAGCAACGCCGCGTGAAGGAAGAAGGCCTTCGGGTTGTAAACTTCTTTTACCAGGGGCGAAAGAAATGACGGTACCTGGAGAAAAAGCAACGGCTAACTACGTGCCAGCAGCCGCGGTAATACGTAGGTTGCGAGCGTTGTCCGGATTTACTGGGTGTAAAGGGCGTGTAGGCGGAGATGCAAGTTGGGAGTGAAATCCATGGGCTCAACCCATGAACTGCTTCCAAAACTGTATCCCTTGAGTATCGGAGAGGCAAGCGGAATTCCTAGTGTAGCGGTGAAATGCGTAGATATTAGGAGGAACACCAGTGGCGAAGGCGGCTTGCTGGACGACAACTGACGCTGAGGCGCGAAAGCGTGGGGAGCAAACAGGATTAGATACCCT
+
GGGGGGGGGGGGGGGGGGGGGGGGGGGGGGGGGGGGGGGGGGGGGGGGGGGGGGGGGGGGGGGGGGGGGGGGGGGGGGGGGGGGGGGGGGGGGGGGGGGGGGGGGGGGEGFGGGGGGGGGGGGGGFFGGGGGGGGGGGGGGGGGGGGGGGGGGGGGGGGGGGGGGGGGDGGGGEGGGGGGGGGEFGGGFFEEFFGGGEEGFGGFEFGGGGGGFG<GGGGFGGGFGFGGGGGGFGGGGGGG@FGGGGGGGGGGGGFGGFGGGGGFGGGFE>GGGGGGFBGGGGGGGGGF?GGGGGFGGGGGGGGGGGDGGGGGGGGGGGGGGGFGGGFGFGGGGGFGGGGGFGEFGGGGGGGGGGGEFGGGGGGGGGGFGGGGGGGGGGGGGGGGGGGGGGGGGGGGGGGGGGGFGGGGGGGGGGCCCC@
@SN 257
TGAGGAATATTGGTCAATGGGCGCAGGCCTGAACCAGCCAAGTAGCGTGAAGGATGACTGCCCTATGGGTTGTAAACTTCTTTTATAAAGGAATAAAGTCGGGTATGGATACCCGTTTGCATGTACTTTATGAATAAGGATCGGCTAACTCCGTGCCAGCAGCCGCGGTAATACGGAGGATCCGGGCGTTATCCGGATTTATTGGGTTTAAAGGGAGCGTAGATGGATGTTTAAGTCAGTTGTGAAAGTTTGCGGCTCAACCGTAAAATTGCAGTTGATACTGGATATCTTGAGTGCAGTTGAGGCAGGCGGAATTCGTGGTGTAGCGGTGAAATGCTTAGATATCACGAAGAACTCCGATTGCGAAGGCAGCCTGCTAAGCTGCAACTGACATTGAGGCTCGAAAGTGTGGGTATCAAACAGGATTAGATACCCT
+
GGGGGGGGG<FGEGGGGGGGGGGGGGGGGGGGGGGGGGGGGGFGDGGGGGGGGGGGGGGGCGGGGCGGGGGGGGGGGGGGGFGGGGGGGGGGGGGGGGGGGGGGDGGGGGGGGGGGGGGGGGGGGGFFGGGGFGGGGGFGC=FGGGGGGFGFGGGGFGGGFADFGEGGGGGGGGCGEFGGCFGEE>:EGGFGFGGGGGGGGGGGGGGGGGGGGGGFGGGGGGCEFGGGFGFACGGGFGEEFGGGGGGGGGGGGGGGDFCFGGGFGGGGGGGGGGGF=BGGGFGF?FGGE8GF9GGGGFFGFEGDB<EGGGGFGDGGGGGGGGCC>CGGFGGFGGGFGGGGGGDFGGGDGGGGFGGDGGGGGGGGGGGGGGGGGFGGFFE@GGGGGGGGGGGGFGGGGGGGGGGGCGGGGGGGGGFFGGGDGGGGGFFDDC8CC@CC
@SN 92376
TGGGGAATATTGGTCAATGGACGTAAGTCTGAACCAGCCAAGTCGCGTGAGGGAAGACTGCCCTATGGGTTGTGAACCTCTTTTATAAGGGAAGAATAAGTTCTACGTGTAGAATGATGCCTGTACCTTATGAATAAGCATCGGCTAACTCCGTGCCAGCAGCCGCGGTAATACGGAGGATGCGAGGGTTTTCCGGATTTATTGGGTTTAAAGGGTGCGTAGGCGGTTTATTAAGTTAGTGGTTAAATATTTGAGCTAAACTCAATTGTGCCATTAATACTGGTAAACTGGAGTACAGACGAGGTAGGCGGAATAAGTTAAGTAGCGGTGAAATGCATAGATATAACTTAGAACTCCGATAGCGAAGGCAGCTTACCAGACTGTAACTGACGCTGATGCACGAGAGCGTGGGTAGCGAACAGGATGAGATACCCT
+
GFDFGGDFEGGGFEFGGGGGGGGEGGGGGGGGGGGGGGFGGFGGGGGGGGGCFFCFGGFCFFGGGFGCGEFFGEFGG,4CFGGGFGFGGGGGGGGGGGGGGGGGGGGGG,B9<EFFF9BCFGGGGGGCGGGGGG9?FECFF<F?FFGGCFG8F@7FCCDFDF@D:=F+8>BFGFFECFG/?BF?6F#)?+#8F>GEF@=E,FBEDFGG>><<EFF<D<@<@@C9FFFF@CGFFFDF@FFCGFFEGFD:CFFFE9C?EBEFGGDFFFGGGE97E>GGFE?:FFFEA?D@FFFAFFE@GGF7FCGF?7CDFFFDFAFACF9<,C+EC7GFGFCGGFF<,GGGGFGFC6<F@GEEC7@CC@@EDGGGFGGGGGGGGGF@@<GFGGGGGGGGGFGFE@DGGGFDEFGGGGGGGGGGGGGGGGFFGGGFC,FGGFBCCCC
@SN 259
TGGGGAATATTGCACAATGGGCGCAAGCCTGATGCAGCAACGCCGCGTGCGGGATGACGGCCTTCGGGTTGTAAACCGCTTTTGACTGGGAGCAAGCCCTTCGGGGTGAGTGTACCTTTCGAATAAGCACCGGCTAACCACGTGCCAGCAGCCGCGGTAATACGTAGGGTGCAAGCGTTATCCGGAATGATTGGGCGTAAAGGGCTCGTAGGCGGTTCGTGGCGTCCGGTGTGAAAGTCCATCGCTTAACGGTGGATCCGCGCCGGGTACGGGCGGGGTTGAGTGCGGTAGGGGAGACTGGAATTCCCGGTGTAACGGTGGAATGTGTAGATATCGGGAAGAACACCAATGGCGAAGGCAGGTCTCTGGGCCGTCACTGACGCTGAGGAGCGAAAGCGTGGGGAGCGAACAGGATTAGATACCCT
+
<CFFEDGFCFGGG9FGCFEF,,@FFGEFGGGGGGGGFF-CF7CFGGGGGGDGGGGGFGFF7ECFFFE@FDGGGGGGGGGGGGG9:E<FGG<=>FFGG+DDFCDCEGGEBFCC,<@9CGAF+<8<+>>BBF@F7FCFFAFDFG7,DFFDF@:CAFGG*=77,2::<BAC:C7CFFC7>:CEGGGGC;:<#<9<E?A;FGGEGGE:8;8>E5;?EEC<EDE5#:ECE:GC5'CFB:@AECFC:FEFEF=#<CCEFFEC<?8F;<:B@/8B>CFCDCEF>%GFGGFCB:>47GGGFF?9F9FEGGGF@7ECFGGFB+@EGGF?5<FF?9GGGGDGGGGGGCFEFF<FE?AC7CDEFGFCGFFCFA<<CGFC+:F:AEFGGGGFCFFGF@FF7CGCF7GGEGFEDGGFGGGGGGGFFGDGGFGFC8CCB
@SN 260
TGGGGAATATTGCACAATGGAGGAAACTCTGATGCAGCAACGCCGCGTGAGGGAAGAAGGATTTCGGTTTGTAAACCTCTGTCATTGATGACGATAATGACGGGAACCGATGAGGAAGCCCCGTCTAACTACGTGCCAGAAGCCGCGGTAATACGGAGGGAGCGAGCGTTGTCCGGAATTACCGGGCGTAAAGGGTGCGTAGGCGGGGGACCAAGTACGGTGTGAAATCTATCGGCTTAACCGGTAGCCTGAACTGAAAACTGGCCCTCTTGAGTGAGGTAGAGGCGGGCGGAATTCCCGGTGTAGCGGTGAAATGCGTAGAGATCGGGAGGAACACCAGTGGCGAAGGCGGCCTGCTGGACAACAACTGACGCTGAAGCTGGAAAGTGTGGGTAGCGAACAGGAGTAGATACCCT
+
FFF8C:FGC<F<<6FG@CEF<<C@;EE9,CE<F<6CEECE8FC@FEC@@FGGGG8FFFGF@A,6CFEBFEFFFFGAEEE<E<-5,C?,<E<F7:+8B,,<EE++44BF+FCE98E,>:,,++@++38,CB,8>,,B+>A,,:,<C:<3C:7;;;D*><F:FCF*4BCFF7*=F9=FEDGCC9,=CG7C<>2;,:;88CECEEGFGGGDGGE5888:##422?1D<F3#FC>0<8?DFCEFC:8CDG=B9DC)EC<##=@FGFF?88,:CD>7224CC%3,,0@7=8+C=A5EFE>@+4@::,@++@BC,F@<=:=CB9E4?A>+7@,,EEABB9,<9:,6B,C6@@:@66,+,,66CC@6,,C<EDC,;@,CE9ACC,<<,,FC,FC7BCFCEF@6;9FFCEE8F<AGGGFBAB@B
@SN 49552
TGGGGAATATTGCACAATGGGCGCAAGCCTGATGCAGCGACGCCGCGTGAGGGATGGAGGCCTTCGGGTTGTACACCTCTTTTATCGGGGAGCAAGCGAGAGTGAGTTTACCCGTTGAATAAGCACCGGCTAACTACGTGCCAGCAGCCGCGGTAATACGTAGGGTGCAAGCGTTATCCGGAATTATTGGGCGTAAAGGGCTCGTAGGCGGTTCGTCGCGTCCGGTGTGAAAGTCCATCGCTTAACGGTGGATCCGCGCCGGGTACGGGCGGGCTTGAGTGCGGTAGGGGAGACTGGAATTCCCGGTGTAACGGTGGAATGTGTAGATATCGGGAAGAACACCAATGGCGAAGGCAGGTCTCTGGGCCGTTACTGACGCTGAGGAGCGAAAGCGTGGGGAGCGAACAGGATTAGATACCCT
+
CFGGGGGGG9E9FFGGGGG8EG@CCCFFG@FGGCFF9CEFGGDGGDE+CFFGGGGD7FCBFFGGGGEGG7FBF,CFFC8F9AFFFGGGGGGCDGGFDB8=7BBFFDF,DC<<DEGFGGFCF9FCG8<B=EGGG8=FGG;7B>FFGDFGFCGGEFGCCGGC?FFF<CFDCFFFEGGG7FGGGFG>FF;:EEEE:@?CCGFCE7@ECCFD6GGEC;EECDDGGEEED7F+<:CCFGGFGFECEFCC<=CECGF<7F@EE@CGFGGEEGGEFGGGGDCGGGGGFF>E+?FGGFAGEAGGGGGGGGGGGGGEFEFGGGF9GGGGGGGGGGGFF7FDGGGGGGGGGGFFDGGGCFGGGGFGGGGGGGGGGF>DGGGGGGGGGGGFGFDGGGEGGGGGGGGGGGGGGFCGGFGGGGFGGGGGCCCCC
@SN 262
TGGGGAATATTGCACAATGGGCGCAAGCCTGATGCAGCGACGCCGCGTGCGGGATGCCGGCCTTCGGGTTGTAAACCGCTTTTGACTGGGAGCAAGCCCTTCGGGGTGAGTGTACCTTTCGAATAAGCACCGGCTAACTACGTGCCAGCAGCCGCGGTAATACGTAGGGTGCAAGCGTTATCCGGAATTATTGGGCGTAAAGGGCTCGTAGGCGGTTCGTCGCGTCCGGTGTGAAAGTCCATCGCTTAACGGTGGATCTGCGCCGGGTACGGGCGGGCTGGAGTGCGGTAGGGGAGACTGGAATTCCCGGTGTAACGGTGGAATGTGTAGATATCAGGAAGAACACCAATGGCGAAGGCAGGTCTCTGTGCCTTTACTGACGCTGAGGAGCGAAAGCGTGGGGAGCGAACAGGATTAGATACCCT
+
FF8EFGCEGGGGGGGGGGGGF?FEFGEGGG8EEFFGFFCFG7BGECFGGGGGGGGG,EFCFCCE<BFGGGGGGGGGGGGGGGGGGGCDGGGGGGFCDFEG8F>FFEECFF=FGGGGFGDGGGGGGGFGGGFEGGGDFFGD:CFF@FFGGFFGFGDGDF@*7FFFFFGGGG,DFCFEEGD?GGE<:CC@<FCGGCG8CCEFGFGGEGCC>EGGFGEC>EEGGGEGE8CC8GGGCFGF>:FGCGGGGGFEDEGECFG:@9CFGCEEGGGGGCEGGGGCFBDDGFCFBC9FBEF8FGFFFCFB?8GECCFCCFFGGGFF?FAGFEGGE9GGFFFE9CC,EFFDFFE@FAC,,7GGGEEDGGGFF@F8GEF;,,C-,FCFGF7GGF<C,C:C,,:GFCGGGGEB,6<F6,CEGGGGGGGGGGGGCCCCC
@SN 91089
TGGGGAATATTGCACAATGGGCGCAAGCCTGATGCAGCGACGCCGCGTGCGGGATGACGGCCGTCGGGTTTTGAACCGCTTTTGATCGGGAGCAAGCCTTCGGGTGAGTGTGCCTTTCGAATAAGCACCAGCTAACTACGTGCCAGCAGCCGCGGTAATACGTAGGGTGCAAGCGTTATCCGGAATTATGGGGCGTAAAGGGCTCGTAGGCGGTTCGTCGCGTGCGGTGTGCAATGCCAGTGCTTAACGGTGGATCTGCGCCGGGTACGGGCGGGCTGGAGGGCGGTAGGGGAGACTGGAATTCCCGGGGTAACGGTGGAATGTGTAGATATCGGGAAGAACACCAATGGCGAAGGCAGGTCTATGGGCCGTTACTGACGCTGAGGAGCGAAAGCGTGGGGAGCGAACAGGATTAGATACCCT
+
EE8CFEGGGGGF9@FDG,,,;<6:F+FCFGDC,66EFCF:+@@FCEEC+?@F@@=,A<F7B7+@F7FE8=+BECFBF+C+=3BF7FF<38@>C<D<+@<F9FFEFC:FCA@,3==@F;@FCCF9F?9CF,8,,>FC<>?CC,**<CF8878***1*=BF9,=<?AB7<+=F<,:C/*2*9CE58:CC:C%C;$<56CE5C+:#C7;:8*;7ECCC:?8C81<)*=EGGF48,,7,,,<8,,:C:=CCECCCCED>:F<:>*+<+C@3+E@+FF78GGGF=+++6:6+<FE?,,=CB,F?=8@7C77FB,B78A@GGGF<CFFGFGFCF7=:FGEE<FDC=CFC<<<@FC@FFFE<@8<CC,C6,@+:786<EEE:@7CFGFFE8F;,B:EC,6DGEEF@EGDGFEGFFCFCE<GFFFD@C@<C
@SN 72408
TGGGGAATATTGCACAATGGAGGAAACTCTGATGCAGCGACGCCGCGTGAGGGAAGAAGGTTTTAGGATTGTAAACCTCTGTCTTCAGGGACGAAAAAAGACGGTACCTGAGGAGGACGCTCCGGCTAACTACGTGCCAGCAGCCGCGGTAATACGTAGGGAGCGAGCGTTGTCCGGAATTACTGGGTGTAAAGGGAGCGTAGGCGGGATCGCAAGTCATATGTGAAACCTATGGGCTTAACCCATAAACTGCATTTGAAACTGCGCGGCTAGAGTACAGGAGAGGCAGGCGGAATTCCTAGTGTAGCGGTGAAATGCGTAGATATTAGGGGGAACACCAGTGGCGAAGGCGGCCTGCTGGACTGTTACTGACACTGAGGCACGAAAGCGTGGGGAGCAAACAGGATTAGATACCCT
+
GGG@7FFEFCE<FGC,CFF@AGGGGGEGGCFFFGGGGF+8@CEB7C:@FGGFGGFCF8A,CFGGGGGGGFF<FFF<F8EE@EFEFFGGGG7FFG+4@FFDGGGGGG+E,CEC>C@FG+:=+:FC2CBFFGAFGCGGGGG7FA>EFDGDEFDEBEFC:F=GFFF<FEECFCC7FCCF7FBFEC?,?+GGGAFFGFFE8EED8D>CCG1GGGGGCFFD<FA#8GDFGGGG)F>FFGAFCA@EFFC5CGGFG=FFDFCECCFG+3<86CCFFFBECFFFF<GEEA=FDF=7F7GCGGFF:,,,<A,+CDGGEECGFEF7>FFGFF@9,C,+@9,CF7EC-<FGGEGEFGCCF@GGDGFE6,C,CFF,CFFEFGGGFCGFFEGGGGGGGGGDGGFGGFAGF8GGGFGFEE@9GFEC8,CCB
@SN 51802
TGGGGAATATTGCACAATGGGCGCAAGCCTGATGCAGCGACGCCGCGTGCGGGATGACGGCCTTCGGGTTGTAAACCGCTTTTGATCGGGAGCAAGCCTTCGGGTGAGTGTACCTTTCGAATAAGCACCGGCTAACTACGTGCCAGCAGCCGCGGTAATACGTAGGGTGCAAGCGTTATCCGGAATTCGTGGGCGTAAAGGGCTCGTAGGCGGTTCGTCGCGTCCGGTGTGAAAGTCCATCGCTTAACGGTGGATCTGCGCCGGGTACGGGCGGGCTGGAGTGCGGTAGGGGAGACTGGAATTCCCGGTGTAACGGTGGGATGTGTAGATATCGGGAAGAACACCAATGGCGAAGGCAGGTCTCTGGGCCGTTACTGACGCTGAGGAGCGAAAGCGTGGGGAGCGAACAGGATTAGATACCCT
+
,6C<F@E<EGGGGGFDFGAEGFGEGGEGG@FGGGGGFG:@F@CFCFGC7@77>FEFEECFE7CFGGGGGDGEFGGGFFGGGFFGC,FFGDFGCFGDCFFGGGEFDG<<FEAAFGGGGGGGGGGGFG,FFC:CCCF<>FFEG8FFGGFG08FGG78FG@90?F@CFFFFFFGCFGGG885CFGCAECE#;?E<8:>*8CCC@CEF8/C6>E6EEGEEF8EE:CECE<GCF?9GGC?,<CFF<?887A7*EC5@:@9<FF=5:FFCFEC-FEF+F7F3,F>C>+CCCCCABFC,,FEF,CB,A7CFDGGFF:+B,GFFGGF<DFE<5,9FCFCEGGF9FFFBC?GFE<CEECDFFGGGGFGGGF8FGFCFDGGFEECECCGD@FEGGEC,EGGGGGGGFGFEGGGGGGGGGFGCGGGGGDCCCBA
@SN 87588
TGGGGAATATTGCACAATGGGGGAAACCCTGATGCAGCGACGCCGCGTGAGCGATGAAGTATTTCGGTATGTAAAGCTCTATCAGCAGGGAAGAAAATGACGGTACCTGACTAAGAAGCCCCGGCTAACTACGTGCCAGCAGCCGCGGTAATACGTAGGGGGCAAGCGTTATCCGGATTTACTGGGTGTAAAGGGAGCGTAGACGGCATGGCAAGCCAGATGTGAAAGCCCGGGGCTCAACCCCGGGACTGCATTTGGAACTGTCAGGCTAGAGTGTCGGAGAGGAAAGCGGAATGCCTAGTGTAGCGGTGAAATGCGTAGATATTAGGAGGAACACCAGTGGCGAAGGCGGCTTTCTGGACGATGACTGACGTTGAGGCTCGAAAGCGTGGGGAGCAAACAGGATTAGATACCCT
+
E<EFCECFGGGFGGGG@<<EFGDGEEGG>FGFG9<EFEGECGGGGGG+:BCFE@<CDCFGFCF9ADF,BFGFGGAB<<=FEFAFGGGFC>DFGG8?4CBFFCCFGEG9<FF,<,DA?D,B=::@8@CEF9DFCD#<%8>DFFGCGGE71FCEFFFFF7FG<=BFF8C(0;<<FFCGGGCFG<FGC<5;1?FCFGEGEGG84:E?CFC;:C<B8DCFGCGGFFDF9CCC:(F@8FEC%ECFG+CGGFCC8;AF=AFDEGGGFE8F8FGF?9FCDEGF@>?CFFF<FE?B:,FEDFE,FAGDGGGGGFB<?A9C7F7@BC?B@,GFE<FGE9FB@<EFDFCGEGGGGGGG>CFCCGFFGGGFFEEGGGEGEFDFFA8GGGFDFGGGC@DGGGGGGFFGDGGGGGGGGGEEEFFCACC<
@SN 267
TGAGGAATATTGGTCAATGGACGAGAGTCTGAACCAGCCAAGTAGCGTGAAGGATGACTGCCCTATGGGTTGTAAACTTCTTTTGTACGGGAATAAAGGAACATACGTGTAGGTTTTTGCATGTACCGTAACGAATAAGGATCGGCTAACTCCGTGCCAGCAGCCGCGGTAATACGGAGGATCCGAGCGTTATCCGGATTTATTGGGTTTAAAGGGAGCGTAGGTGGATTGTTAAGTCAGTTGTGAAAGTTTGCGGCTCAACCGTAAAATTTCGTTTGAAACTGGTAGTCTTGAGTACAGTAGAGGTGGGCGTAATTCGTGGTGTAGCGGTGAAATGCTTAGATATCACTAAGAACTCCGATTGCGAAGGCAGCTCACTATACTGTCACTGACACTGATGCTCGAAAGTGTGGGTATCAAACAGGATTAGATACCCT
+
AFGGDFGGGFCFGEGDGCG?FFGGGGGEG9FGGGGCFGCEFFDFGGGGGGGGGCFGGFDFGCFGGGFGGG7CBFFFGCE9C<F9FFFDGCFGEGGGGGGGFD,EFEGFGFFFFFGA<DFFGFEFA<FGFFF:FGGGFGGFG9FFFCFGGGGGGG@@:3EFGGFD@E7FF:FC,F9FCGG>GCC&?>19$<:>=:?EGC?FA;F@G.GGFCDCFGGG?@9ADC>C9CBCF@==DCFF0:CFCFE:<@EGF@B@C+:?EABFBGGGFFEFC=B0>B1FE<CFFG?D<9FFB5EEE,CC,<;B=?A,8+?F7CD9,7GGGDGFEFGEF7F@C,FA,,ECCGFC4,GGGGFFFC9FGDCCCFFE,F@GFEC<EFFGFGFGFE<@6,GCGFGGFFCEC9FEFGCGGGEF99FC@CC,,9GGGE9AAGGGGGGGGGFFBA,BA
@SN 268
TGGGGAATATTGCACAATGGGCGCAAGCCTGATGCAGCCATGCCGCGTGTATGAAGAAGGCCTTCGGGTTGTAAAATACTTTCAGCGGGGAGGAAGGGGGTAAAGTTAATACCTTTGCTCATTGACGTTACCCGCAGAAGAAGCACCGGCTAACTCCGTGCCAGCAGCCGCGGTAATACGGAGGGTGCAAGCGTTAATCGGTATTACTGGGCGTAAAGCGAACGCAGGCGGTTTGTTAAGTCAGATGTGAAATCCCCGGGCTCAACCTGGGAACTGCATCTGATACTGGCAAGCTTGAGTCTAGTAGAGGGGGGTAGAATTCCAGGTGTAGCGGTGAAATGCGTAGAGATCTGGAGGAATACCGGTGGCGAAGGCGGCCCCCTGGACGAAGACTGACGCTCAGGTGCGAAAGCGTGGGGAGCAAACAGGATTAGATACCCT
+
GGGGGEDFAFGGFFFFEFCF,CCFEGGGGFGGGGCFFGGGAEFGEGGGE:<FFFCFGFFGFFGGGGGCF:FFG,F,<CFG9FED,BBFEFGEFEF<CF++@+BFF,,EFA@FFG<,CF,C,3=9>FE:FG:FG++@CF7AFFFGFGGGDE*>:F9CGGGGGEFFGFDFFGGCFGGGGGC7)?FGDCC5;+ECFGG.)*<<>#:CEFCGGGGGECG>FF?C14CEEEG>GGGGGFGFCFCGFCGGGGGG9FFC5FCE<>8F?>FFFFG4FCFFF1GFFA;9CFD/FFFF@,FF?GGF?FE,97,D:GGGGFDF9GGGFEFCGGGGGGGGGGGGGGGGGGCGGGF?FGFFA5CGGGGGGGGEGGGFGGGGGGGGGGGFF@+@@CCFCEF<C,CFGDGFEFDGFGF@6,GF@CGDGDGGGGGFGGGGEGGGGGGFGGGGCCCCC
@SN 86271
TGGGGAATATTGCACAATGGGCGCAAGCCCGATGCAGCGACGCCGCGTGCGGGATGACGGCCTTCGGGTTGTAAACCGCTTTTGATCGGGAGCAAGCCTTCGGGTGAGTGTACCTTTCGAATAAGCACCGGCTAACTACGTGCCAGCAGCCGCGGTAATACGTAGGGTGCAAGCGTTATCCGGAATTAGTGGGCGTAAAGGGCTCGTAGGCGGTTCGTCGCGTCCGGTGTGAAAGTCCATCGCTTAACGGTGGATCTGCGCCGGGTACGGGCGGGCTGGAGTGCGGTAGGGGAGACTGGAATTCCCGGTGTAACGGTGGAATGTGTAGATATCGGGAAGAACACCAATGGCGAAGGCAGGTCTCTGGGCCGTTACTGACGCTGAGGAGCGAAAGCGTGGGGAGCGAACAGGATTAGATACCCT
+
GFFGGGGGGFG<EFGGGDE,EDFC@@G8FFFE7FGGC,@FFDCGGGGGE,C7C=FFDAFEFCCG<BF7BFG+C,AC,4FE7+>DEFGF7FGCCD,><+:CA7FEFEFG<<FCFCFAEFFG,@F,@DAFF<@GCFFG9FCDFAFGGGGGG7CGG*:<C@F9CFGG*;*2:*8E?>C:AE8@FCE;/A/7+CF:88GFEDFC<:5*;CE8CE,8?EE*:?GC/<:;+E?/F@?:1<AC?C,<9GGFGCB>;D<>>2C:CGC:E::7@C.?>CFC>DCC8:F8F==/FED4?E?C,FC,EE?=E+8GGDF9FF=+FCGFC,<?8FGGFBFE7GGGEGF9FDFCGFC9GFCF:,,9F<,FG@D8GGF@F:C+7@EFFFEEEC@FEAEFBC7FCF<F@@+:8GGCC,GCFFCGFCDGEC,E<FCCC@C
@SN 270
TGAGGAATATTGGTCAATGGGCGAGAGCCTGAACCGGCCAAGTAGCGTGAAGGATGACGGCCCTACGGGTTGTAAACTTCTTTTGTGCGGGAATAAAGGAACCTACGTGTAGGTTTTTGCATGTACCGTAACGAATAAGCATCGGCTAACTCCGTGCCAGCAGCCGCGGTAATACGGAGGATGCGAGCGTTATCCGGATTTATTGGGTTTAAAGGGAGCGTAGACGGGTTTTTAAGTCAGCTGTGAAAGTTTGGGGCTCAACCTTAAAATTGCAGTTGAAACTGGAGACCTTGAGTACGGTTGAGGCAGGCGGAATTCGTGGTGTAGCGGTGAAATGCTTAGATATCACGAAGAACCCCGATTGCGAAGGCAGCCTGCTAAGCCGCCACTGACGTTGAGGCTCGAAAGTGCGGGTACCAAACAGGATTAGATACCCT
+
GGFGG,FFFGGGFGGGGGGEGGGG7@@DGGGGGGG@FGGGGGGGGGGGGGGGGGFGFGEGGGGGGGDCGGGDGGF<FGGGGGGGFGGGGGGGGGGGGGGG8EFFGGGCEDFFGGGGGGDGGGGGGGGEGGCFEDGGGGGFDGGGEE+GCFFGGGGGFGFGG@,@FGGGGGGG?GGCFFEGE7:=GEECGFF>=CGGDCFGCGFGFFFECGCCGGGGGE<CCE>E?CGGG/GGG@40<CGCF;GGGFGGDFDGGGFFFD;FDFGFGGGGGFGGGFGFFFGCGGGGGEDFCFFFFDFFCFFGF<FCFB+C@E8GFFFCC+GFF@FGDGGDFFFGGGGFFAFCGGGFFGFECGFFGGFCF>GECGCGEFC9GGFDDGEGGFF@EGCCF<9GGGGGGGFCGGGGGGGFFDGFCGGGGGFGEGGFEFGGFGGGGGEEACCCC
@SN 65736
TGGGGAATATTGCACAATGGGCGCAAGCCTGATGCAGCGACGCCGCGTGCGGGATGACGGCCTTCGGGTTGTAAACCGCTTTTGATCGGGAGCAAGCCTTCGGGTGAGTGTACCTTTCGAATAAGCACCGGCTAACTACGTGCCAGCAGCCGCGGTAATACGTAGGGTGCAAGCGTTATCCGGAAGTATTGGTCGTAAAGGGCTCGTAGGCGGTTCGTCGCGTCCGGTGTGAAAGTCCATCGCTTAACGGTGGATCTGCGCCGGGTACGGGCGGGCTGGAGTGCGGTAGGGGAGACTGGAATTCCCGGTGTAACGGTGGAATGTGTAGATATCGGGAAGAACACCAATGGCGAAGGCAGGTCGCTGGGCCGTTACTGACGCTGAGGAGCGAAAGCGTGGGGAGCGAACAGGATTAGATACCCT
+
FFFFGGGGGGGFFGGGGGGGFGGCFGCEGDGGGGGGGGFGGGGDGGDGD@7C77@:FGCEGGGGGGGGGGGGGGGGF@E7FGC<FGF+=FD@FFG<BDGDFGGG>@>F<<D,@<CFGGG:DF@,>@BEBFF4<<8F?EGCEF:FF5FCDCCEDFCCCF1:CF:FF21,C=C>EBFFCC*?EE<-:(CFC<C2#:G?CE6GGECC/;C;AG8GE12*8:85?EE88EF:GGGGGF<;<7+3FGF:<<CCE>C0?<+<GDFFFGCE=:GGFFF>GG=F<GGGGEF:FGCFFFDA,?8<9GFGGDFF>EGGGFB@BCGGGFCFFFF<FFGFC+ECCEFFGGGEFDC-C6,GF@FGGGGE<7CF@+,GGFFF7:FF<EDGGFFGGGGGGGEEGGGGGGGGDGGEGGGF9GGGGGGGFFFF<DA,CCC
@SN 71577
TGGGGAATATTGCACAATGGGGGAAACCCTGATGTAGCGACGCCGCGTGAGTGATGAAGTATTTCGGTATGTAAAGCTCTATCAGCAGGGAAGATAATGACGGTACCTGACTAAGAAGCACCGGCTAAATACGTGCCAGCAGCCGCGGTAATACGTATGGTGCAAGCGTTATCCGGATTTACTGGGTGTAAAGGGTGCGTAGGTGGCAAGGCAAGTCTGAAGTGAAAATCCGGGGCTCAACCCCGGAACTGCTTTGGAAACTGTTTAGCTGGAGTACAGGAGAGGTAAGTGGAATTCCTAGTGTAGCGGTGAAATGCGTAGATATTAGGAGGAACACCTGTGGCGAAGGCGGCTTGCTGGGCTTTTACTGACGCTGAGGCTCGAAAGCGTGGGGAGCAAACAGGATTAGATACCCT
+
GG8<CG>FFGGFGGGGFGGGGGGGGGGGGGGFEFGFFGGGGGGGFGGGGGGGGGGGFGGGGGGGGGGCGGGGGGFFGGGGGGGGGGGGGGFFGGGFGFGGGGGFGGGGGGGGGGGGGGGGGGGDGGGGGGFFGGDFFG<FGGGGECFEGFGGGGGFGGGFFCFG8EFFFCCC@F@FGG?FFG7GGGCGFGG:GGGGGGGGGGGGGCFGFGGGGGGGEDFGGGGGFGGGGGGGGGFFCGGGGGGGGGGGFGF:FGGGGFGFFGGFG<GFGFFDGGGGGGGFCGFGGGGGGE<GGGGDGGFCGGGGGGGGGGGGGGGGGGGGGDGFFGEFGFGFEFGGGGGGGGGGGDGGGGGGGGGGDGGFGGGGGGGGGGGGGGGGFGGFC@FDCEF7FEGGGGFG?GGGGGGFGGGFGGECCCCC
@SN 70734
TGAGGAATATTGGTCAATGGGCGAGAGCCTGAACCAGCCAAGTAGCGTGAAGGATGACTGCCCTATGGGTTGTAAACTTCTTTTATATGGGAATAAAGTGAGCCACGTGTGGCTTTTTGTATGTACCATACGAATAAGGATCGGCTAACTCCGTGCCAGCAGCCGCGGTAATACGGAGGATCCGAGCGTTATCCGGATTTATTGGGTTTAAAGGGAGCGTAGATGGATGTTTAAGTCAGTTGTGAAAGTTTGCGGCTCAACCGTGAAATTGCAGTTGATACTGGATATCTTGAGTGCAGTTGAGGCAGGCGGAATTCGTGGTGTAGCGGTGAAATGCTTAGATATCACGAAGAACTCCGATTGCGAAGGCAGCCTGCTAAGCTGCAACTGACATTGAGGCGCGAAAGTGTGGGTATCAAACAGGATTAGATACCCT
+
EFGGGFEFFGGGGGGGGGGFCGGGGGGGFCFF,FCFGGGGGGFGF<@B@FGGFFF8FDEFFFG8EFFGFFFEGGEGGGGGGGFGGGGECFCCFGGGGGGGG99,?FFGGGFGGFGCFGGGGGFFFFEAE@BFFF=F<FBFFFG++DFFGGGFF@FGGGGFCDFE@CEGEFGGGGGGGG7C:=GGDDDFF@:8FBFD@?FF;CCGFFGFFFGGGG@BGGFGGFDGGFGFGFBEFGGGGGGGFBEGGFA>>;F>FFGGEGGGE=;F<:FGFGFEGGF?ECA<<<FFCF<E,EA8=?,FEFFFEECFEFDEGFEE98F:@FGGGFFF>ECD9GGGDB?=EF?;FDF@FFF@@,AFDF7@EGFCGGDFFC9E7<CEF@6E9EF8GEGFAFC9C9<FCFF7C@6+,GGCFGGGGGGEFDFFEFFFDEFF<ECFGFFCB,6A
@SN 274
TGGGGAATATTGCACAATGGGCGCAAGCCTGATGCAGCGACGCCGCGTGAGGGATGGGGGCCTTCGGGTTGTAAACCTCTTTTATCGGGGAGCAAGCGAGAGTGAGTTTACCCGTTGAATAAGCACCGGCTAACTACGTGCCAGCAGCCGCGGTAATACGTAGGGTGCAAGCGTTATCCGGAATTATTGGGCGTAAAGGGCTCGTAGGCGGTTCGTCGCGTCCGGTGTGAAAGTCCATCGCTTAACGGTGGATCCGCGCCGGGTACGGGCGGGCTTGAGTGCGGTAGGGGAGACTGGAATTCCCGGTGTAACGGTGGAATGTGTAGATATCGGGAAGAACACCAATGGCGAAGGCAGGTCTCTGGGCCGTTACTGACGCTGAGGAGCGAAAGCGTGGGGAGCGAACAGGATTAGATACCCT
+
FGGGGGDGGGGGGGGGGGG8FGGGGGGGGGGGGGGGGGFGGGGGGGFFGGGGGGGGGGGGDGGGGGGGGGGEFFGGGGGGGGGGGGFGGGGDGGGGGGGGGGGF<FCFEFGFGGGGGDFGGGCFF,FGDGGGGGFF?FGGGGGGGGGGGD6<CCEGGGGGCBEEG=GGGFFGGEBC>?FGED>@FCCFGGFGGGGFEFEC?FFGGGGGGGGEECCG8ECF:CDGGCG7EFCEFGFF?<CEECGFFBGGGGGGCCGGGFGGFCEECEEGGBEFE3ECGGEFEGGGGGGGGGEFFFAGGGGCGGGEGGGGGGFCGGGGGFFGGGGGGGGGGGF?GGGFGGFFGGGDB>GGGFGGGGGGFFGFGGGGGFCDGGGGGGGGGGGGGGGGCF>GFFGGGGGGGGGEGGFGGFGGGGFFCGGGCCCCC
@SN 76691
TGGGGAATATTGCACAATGGGGGAAACCCTGATGCAGCGACGCCGCGTGGAGGAAGAAGGTCTTCGGATTGTAAACTCCTGTTGTTGAGGAAGATAATGACGGTACTCAACAAGGAAGTGACGGCTAACTACGTGCCAGCAGCCGCGGTAAAACGTAGGTCACAAGCGTTGTCCGGAATTACTGGGTGTAAAGGGAGCGCAGGCGGGAAGACAAGTTGGAAGTGAAATCCATGGGCTCAACCCATGAACTGCTTTCAAAACTGTTTTTCCTGAGTAGTGCAGAGGTAGGCGGAATTCCCGGTGTAGCGGTGGAATGCGTAGATATCGGGAGGAACACCAGTGGCGAAGGCGGCCTACTGGGCACCAACTGACGCTGAGGCTCGAAAGTGTGGGTAGCAAACAGGATTAGATACCCT
+
D,@@F@FFGGGGGGGFGGFFG7FGGGGFEGGGGGGGGG7+CFGGGGGGGEECFCFGCEF<FEGGGGGGGGGGGFGEGGGGGGGGGG8ECFGGGFGABFFFG:FCFGGGGGFCEF,BDGF=FGCGDCE8FDFGEFCDFFEGGCFG>FFFGGCFGGGG:C7FGGGG,;FGEED<CC@C9FFFGGGFCFFCFDFBFDEFGD:FE5GEFGGGCEFCFFFFFGGGGGGGFFGFE::GGC@EGGEFFCFFCFGGFGFDE9F=FGGFGGGGDEFFGFGFGGGFFAF<GGGFF?GEF=FFGGE@EFCGGGGGGGGFGFE<GGGGDDACDEECEDGGGGGEFC,GGFGGGECC9GFGGEFFD<<EFFFDF@B@9FGGGGGGGFGGGFC,GEGGGGGGGGGGGGGGFFGFEFGGGGGGGGFCCCCC
@SN 276
TGGGGAGTATTGCACAATGGGCGCAAGCCTGATGCAGCCATGCCGCGTGTATGAAGAAGGCCTTCGGGTTGTAAAGTACTTTCAGCGGGGAGGCAGGGAGTAAAGTTAATACCTTTGCTCATTGACGTTACCCGCAGAAGAAGCACCGGCTAACTCCGTGCCAGCAGCCGCGGTAATACGGAGGGTGCAAGCGTTAATCGGAATTACTGGGCGTAAAGCGCACGCAGGCGGTTTGTTAAGTCAGATGTGAAATCCCCGGGCTCAACCTGGGAACTGCATCTGATACTGGCGAGCTTGAGTCTCGTAGAGGGGGGTAGAATTCCTGGTGTAGCGGTGAAATGCGTAGAGATCTGGAGGAAGACCGGTGGCGAAGGCGGCCCCCTGGACGAAGACTGACGCTCAGGTGCGAAAGCGTGGGGGGCAAACAGGATTAGATACCCT
+
GGGGGGGFFFGGGGGGGGAC8EF@CFFFGGGGGGGGGGGGGGGGGGGGE7FAFGEGGFC<EFFGGCEGGGGEE9FCFFCGGGCF?F=:CEDE++?=FGGCFGGG9C<FFCFGGGGGGFGGDFGDFFGFFF:CFFFFBFGFFGGGAAGGGGGGGGCFFFGGGGGGG7FGC=F1?<:CFDF@24=FFFC;FFGGGGGC8CF>E;CEGGGGCECECEGCCE=G58D:EEGGGGDGEFBFFGGGFGGGFGGGGGF<7E@DGFFEFGGFFCGGGFGFGGGFFAFF@FFCDGGGFF@3AEFGGFF@77FGDGGGGGFGGF5,GFGFFB,+FGGGGGGGGGGGGGGGGFEGGDFCGGGFGGGGGFB+CECEGGGGGGGDGEGECCCEFF:CFCC-,AAFGGGGGGGECFCGC@GGGGDF@EGGGFEAGGGGGGGGGGGGGGGGCCCCC
@SN 277
TGAGGAATATTGCTCAATGGGCGAGAGCCTGAACCAGCCAAGTAGCGTGAAGGATGACTGCCCTATGGGTTGTAAACTTCTTTTATAAAGGAATAAAGTCGGGTATGCATACCCGTTTGCCTGTACTTTATGAATAAGGATCGGCTAACTCCGTGCCAGCAGCCGCGGTAATACGGAGGATCCGAGCGTTATCCGGATTTATTGGGTTTAAAGGGAGCGTAGATGGATGTTTAAGTCAGTTGTGAAAGTTTGCGGCTCAACCGTAAAATTGCAGTTGATACTGGATAGCTTGAGTGCAGTTGAGGCAGGCGGAATTCGTGGTGTAGCGGTGAAATGCTTAGAGATCACGAAGAACTCCGATTGCGAAGGCAGCCTGCTAAGCTGCAACTGACATTGAGGCTCGAAAGTGTGGGTATCAAACAGGATTAGATACCCT
+
<FFGGGGGGGDF,,;EFECFGGGG+@7FFGGGGFGGGF-CECEFFFFEEGGDCFFGGGFFGFEGGGG@FFFG=E9CFGF9FGG<EFFFCFGGGG<FF<FFFGGGFFGFCGEG,<CFFD+E,?AF<FFGAEFDEFF,ECEF?<GEEG@FGFFFDGGD:@>DD@GG@CG?8FCFEFE@E9F+6F2FC?<EEFEC48FEFEEC9+;FCFF:GEFCGGEAECBC;E<FFFFFFEC<@C9E8GGF?GCF<CGFFF7CCF=8E6EGFC@BFFCF<E@FF8:AC7CGGGFEC4,,:,8DGGE?EE@,::EB:+B=CCFEFGGF7GGGGGGGGGGEFFGFEE,<<DGEEA,B@DB<FGFEEB+CF7FCCGGGGGEEF<<7GGGFFFAFGECF<DGEGFFGGGGGFGFE@BFC,FC7DGGGGGGGGGGFFGGFF,GGGFFA,,C@
@SN 66991
TGGGGAATATTGCACAATGGGCGCAAGCCTGATACAGCGACGCCGCGTGCGGGATGACGGCCTTCGGGTTGTAAACCGCTTTTGATCGGGAGCAAGCCTTCGGGTGAGTGTACCTTTCGAATAAGCACCGGCTAACTACGTGCCAGCAGCCGCGGTAATACGTAGGGTGCAAGCGTTATCCGGAATTATTGGGCGTAAAGGGCTCGTAGGCGGTTCGTCGCGTCCGGTGTGAAAGTCCACCGCTTAAAGGTGGATCTGCGCCGGGTACGGGCGGGCTGGAGTGCGGTAGGGGGGACTGGAATGCCCGGTGTAACGGTGTAATGTGTAGATATCGGGAAGAACACCAATGGCGAAGGCAGGTCTCTGGGCCGTTACGGACGCTGAGGAGCGAAAGCGTGGGGAGCGAACAGGATTAGATACCCT
+
C@EGGGEGEFC@FGGGDEGF@EEEDC+CDEGGGFA<CF7FEF7F@FCFEGEF+47FFGE::+:FFFECFEGGF<?F,+8@FCE<+C<+4@CCCF,,+8FF93BFGCFBFFGDFF===F@F,>+@,=,:C3***+8><??9@5DFGGF,<7;C?-6<@@F7?F<6>@C,CC/?CFFE;<22?<<$057:F@:<*;EGGGGFEECFC0;,?>?E:1888:C?-F:5:@DGGFGC;FB?E<C#@:CDDEC#GGFFBA6EGC7:8E8*1::@<GF:EFB3B3<>:F:DGFD+GCFB,AC,BA,FD@+CC:FGFEEC<E<F<C,FEB=C,<,F@CC?CFEFC,B6FDGFGFEF@FC,GFGGF@CC,8EC,EF:DCB,FF@+;C@8ECC,FC,GFGFEFF+FGCFDF@C7GFGFFGGFCFDFGDA@,,8
@SN 279
TGAGGAATATTGGTCAATGGACGAGAGTCTGAACCAGCCAAGTAGCGTGCAGGATGACGGCCCTATGGGTTGTAAACTGCTTTTATAGGGGGATAAAGTGTGCCACGTGTGGCATATTGCAGGTACCCTATGAATAAGGACCGGCTAATTCCGTGCCAGCAGCCGCGGTAATACGGAAGGTCCAGGCGTTATCCGGATTTATTGGGTTTAAAGGGAGCGTAGGCCGTTTGGTAAGCGTGTTGTGAAATGTCGGGGCTCAACCTGGGCATTGCAGCGCGAACTGCCAGACTTGAGTGCGCAGGAAGTAGGCGGAATTCGCCGTGTAGCGGTGAAATGCTTAGATATGACGAAGAACTCCGATTGCGAAGGCAGCCTGCTGTAGCGCAACTGACGCTGAAGCTCGAAAGCGTGGGTGTCGAACAGGATTAGATACCCT
+
FGFGG@FFFGGGEGGGGGGGGGGGGGGGGGGGGGGGGGGGGGGGGGGGGGGGGGGGGGGGGGGGGGGGGGGFGGGGGGGGGGGGGGGGGGDGGGGGGGGGFGGGGGGGGGGGGFGGFGFGGGGGGGGGGGGGGGGGGGGGFGGGGGGGGGDGGGFGGFGGGFGGGGGGGGG4GGFGGGGGGGGGGGFGGGGGGGGGCGG;FGGGGGDEGGFFGGGBGGGGGGGGGGEEGGEGGGGGGGEGFGGGGGGGGGGGGGFFC>FGFFGGGGGGGGGFGGGGEFGGGGGGFGGGGGFACGGGGGFFFFFGGDGGGGGGGGGGGGGGGGGGGGGGGFFAGGGGGGFFGGGGGGGFGGGGGGGGGGGFCDGGGGGGGGGGGGGGGGGGGGGGGGGGGGGGGGGGGGGGGGGGGGGGGGGGGGGGGGGGGGGGFGGGGGGCCCCC
@SN 92989
TGGGGAATTTTGGACAATGGGGGCAACCCTGATCCAGCCATGCCGAGTGCAGGATGAAGGCCTTCGGGTTGTAAACTGCTATTGTCAGGGACGAAAAGGACCGTGTTAATACCATGGTCTGCTGACGGTACCTGAAGAATAAGCACCGGCTAACTACGTGCCAGCAGCCGCGGTAATACGTACGGTGCAAGCGTTAATCGGAATTACTGGGCGTAAAGGGTGCGCAGGCGGTTCTGTAAGACAGATGTGAAATCCCCGGGCTCAACCTGGGAATTGCATTTGTGACTGCAGGACGAGAGGTCATCAGAGGGGGGTGGAATTCCAAGTGTAGCAGTGAAATGCGTAGATATTTGGAAGAACACCAATGGCGAAGGCAGCCCCCTGGGATGCGACTGACGCTCATGCACGAAAGCGTGGGGAGCAAACAGGATTAGATACCCT
+
GGGGGGGGFFGG>CFGGGFGGFE7FGGGGGGGGGGGGGGGFGFFG7FFFGGGGCF8BFE,CFFDFFED<=:=FFGCFFGF,C<FFEAFG?CCFGCGGG:8<BEC,8BAFFEGGFFGCECA,?B@FFFFGGEGC,<,CF@>DFCFGFDGDG7:F@9=C:FGFCGGGE2B<FDGDGEGF>>FFF#<43C=@<DFEF=;C:>CCF#$CFAFFC@-C;C8;E#EA?;CGGGG<GGDC,EE@CFE2<@F;GF81<@73C63CFFE@:/<@8FFF=ECDFD9ECC=D@1CFF=8F>B=:+3<>@,,A,DFGGGF@GFGGGFFFFCFGF9DAD?CA,,A?ACFF7GEGGGFCFFCFE5,,6C?FFFFC9F?:=:EFC6,,@,@@@+,DF<<FFF:GGFF>GGGGGFGGGGGGF7F8GGGEEEEDEE@FGEGGGGGGGGGGFFFCCCCC
@SN 281
TGGGGAATATTGCACAATGGGCGCAAGCCTGATGCAGCGACGCCGCGTGCGGGATGACGGCCTTCGGGTTGTAAACCGCTTTTGATCGGGAGCAAGCCTTCGGGTGAGTGTACCTTTCGAATAAGCACCGGCTAACTACGTGCCAGCAGCCGCGGTAATACGTAGGGTGCAAGCGTTATCCGGAATTATTGGGCGTAAAGGGCTCGTAGGCGGTTCGTCGCGTCCGGTGTGAAAGTCCATCGCTTAACGGTGGATCTGCGCCGGGTACGGGCGGGCTGGAGTGCGGTAGGGGAGACTGGAATTCCCGGTGTAACGGTGGAATGTGTAGATATCGGGAAGAACACCAATGGCGAAGGCAGGTCTCTGGGCCGTTACTGACGCTGAGGAGCGAAAGCGTGGGGAGCGAACAGGATTAGATACCCT
+
GGGGGGGGGGGGGGFGGGGFCGGGGGGGGGGGGGGGGGFGGCFFFGGGGDFGGGGGGGGG7FEGGCGGGCG@FGGGGGGGGGGGGFFFEFEGGGGGFGGGFFEGFGGB@FCGFGGFGEGGGGGGGFFCDCFG;GGGGGCGGFCGF?FGFGEFCGGCECFGCE3??GGGFFFFG?CGDEEC:CDCE<CFGGE@<CGFCEEGGGFGDECGGGDGGCCCEGCCGEGGGEFFGF@GGGGGGGGGGGGGFEFCCFFGGEF@GGEGGGCB?+G=EGGGGGFCF<GGGGFGGDGGF8GGGGFGGGGGGFFCGGEFGGGGFGGFEGGGGGGFGGFGGGGGEFGGGGGGGGDGGGGGGGGGGGGGGGGGGGGGGGGGEGFGGGGGGGGGGGGGGGF7GGGGGGGGGGGGGGGGGGGGGGGGGGGFGGC@BCC
@SN 88150
TGGGGAATATTGCACAATGGGCGCAAGCCTGATGCAGCGACGCCGCGTGCGGGATGACGGCCTTCGGGTTGTAAACCGCTTTTGACTGGGAGCAAGCCCTTCGGGGTGAGTGTACCTTTCGAATAAGCACCGGCTAACTACGTGCCAGCAGCCGCGGTAATACGTAGGGTGCAAGCGTTATCCGGAATTATTGGGCGTAAAGGGCTCGTAGGCGGTTCGTCGCGTCCGGTGTGAAAGTCCATCGCTTAACGGTGGATCCGCGCCGGGTACGGGCGGGCTTGAGTGCGGTAGGGGAGACTGGAATTCCCGGTGTAACGGTGGAATGTATAGATATCGGGAAGAACACCAATGGCGAAGGCAGGTCTCTGGGCCGTCACTGACGCTGAGGAGCGAAAGCGTGGGGAGCGAACAGGATTAGATACCCT
+
EGFGGGGGGGGGGGGGGGGGGGGGGGGGGGGGGGGGGGGGGGGGGGGGGGGGGGDGGGGGGGGDGGGGGGGGGGGGGGGGGGGGGGFGGFFGGGGGGGGGDEFDFECECFGGGGD9FG9FF:FFGG9BCGGGGGCGGGGGFF:DFFGDGGGGGGEGGEFFCGFC>6CEG#FGGG7CCEGEFFCEGEGGGGGGGFGCFCCGGFFEEGGGGEFG:CEGEEGGGGGGGGDGGGCFGFGDFFFEE(EGGGGDCEGGFFEGGGGFCGEGFDGF@7EGGFEGGFGGGGGGFEFE7GGGGFFFFCGEEGGGFGGDGGFGEEFEFEGFCFFF<EFGGGEEGCGGGGGGGGGGGGFCCGGGGFGGFF8GDGGGGGGC@6+FF<AGGGGGGGGGGGGFGGGGGCEECGGGGGGGEGGGF9GGGFGGGGGGCCCCC
@SN 283
TGGGGAATATTGCACAATGGGCGCAAGCCTGATGCAGCGACGCCGCGTGCGGGATGACGGCCTTCGGGCTGTAAACCGCTTTTGATCGGGAGCAAGCCTTCGGGTGAGTGTACCTTTCGAATAAGCACCGGCTAACTACGTGCCAGCAGCCGCGGTAATACGTAGGGTGCAAGCGTTATCCGGAATTATTGGGCGTAAAGGGCTCGTAGGCGGTTCGTCGCGTCCGGTGTGAAAGTCCATCGCTTAACGGTGGATCTGCGCCGGGTACGGGCGGGCTGGAGTGCGGTAGGGGAGACTGGAATTCCCGGTGTAACGGTGGAATGTGTAGATATCGGGAAGAACACCAATGGCGAAGGCAGGTCTCTGGGCCGTTACTGACGCTGAGGAGCGAAAGCGTGGGGAGCGAACAGGATTAGATACCCT
+
FGGCF:FGGGGGGGGGGGGGGGGGGGEGGGGGGGEGCFFGGGGGGGGGGGGGDGGGGGGGDGEGGFGGGGGF5FGGFGGGEFFCFGGGGGGGGGGGGGGGGGGDGGGGGFFCGF9FGGDGBFFGFGGFFFGGDGGGGGGGFFFGGFFGGGGEGGGGCEFBCF8FBEGFCEF;CF@9CCCGGEGGGC:GGGGGGGGCFGFFGGFGGGECFGECGDEDGEGEGFECGGGGFEGGGFFGCCCGEGGGDGGGGECFF>GFGGGGGGEGEGGGGEDCBCGGFGGGGGF7GGGGGGGFAGGFGGFEE=CCGEFGGGGFA:EFGGFFGGGCAGFCFF=CGGGGGGGGGGGFFE@EGDGGFFFE,GGFEGGFCF@7GGGFGGDGGGGGGFCFCC8,:<FGGGGGGF8GGGGGGGGFFFFB,GGEGFA8,CC
@SN 284
TGAGGAATATTGGTCAATGGGCGAGAGCCTGAACAAGCCAAGTAGCGTGAAGGATGACTGCCCTATGGGTTGTAAACTTCTTTTATAGGGGAATAAAGGAACCTACGTGTAGGTTTTTGCATGTACCGTAACGAATAAGCATCGGCTAACTCCGTGCCAGCGGCCGCGGTAATACGGAGGATGCGAGCGTTATCCGGATTTATTGGGTTTAAAGGGAGCGTAGACGGGTTTTTAAGTCAGCTGTGAAAGTTTGGGGCTCAACCTTAAAATTGCAGTGGAAACTGGAGACCTTGAGTACGGTTGAGGCAGGCGGAATTCGTGGTGTAGCGTTGAAATACTGAGATATCACGAAGAACCCCGAGTGCGAAGGCAGCCTGCTAAGCCGCCACTGACGTTGAGGCTCGAAAGTGCGGGTATCAAACAGGATTAGATACCCT
+
EF9FDFG8@@A<FGGC@FECCFEEGDGGGFEC8E-@EEFC,CEAFGG:BCFGGCEGGGFFCEFFGGFGCFGGGDFDFGGFEF<CGGGFE,=@,FEFFGCFCFEEG<?E<EFEFA9??FEGGFCGF<,BF=FE7BFGDFCFB,53++BFFGGGFFFFCGGF?D9>::BFEGGCFG<FC7FCEGDFE;:=@<CCCFCBFFGGGGGF<BE:<2FC3:?CGG/8FC<4<CEF@8D?;CCCC7DFGGEFC?FCC,<@+F>@E3:FFGGFFG@@:FFG,3CC#9F>2CGGFF9:89FCF88+6+,=D68,@FF??+8EC<8++?CCABDBBC@GF5,E<EE5,@<,,ADE4:C?7EFCF>77+GFF>+ECB6@EFDEFGGGGFCEC6+>FE@FFFC@D;AECC,F@DF:FF<DFGF@C,9GGGGGGGFFFCGFFEDGFCC<CC
@SN 74378
TGGGGAATATTGCACAATGGAGGACACTCTGATGCAGCGACGCCGCGTGAGTGAAGAAGTATTTCGGTATGTAACGCTCTATCAGCAGGGAAGAAAATGACGGTACCTGACTAAGAAGCACCGGCTAAATACGTGCCAGCAGCCGCGGTAATACGTATGGTGCAAGCGTTATCCGGAATTATGGGGCGTAAAGAGTGCGTAGGTGGGTACCTAAGCAGGGGGTGAAAGGCACTGGCTTAACCAATGTCAGCCCCCTGAACTGGGTACCTTGAGTGCAGGAGAGGAAGGCGGAATTCCTAGTGTAGCGGTGAAATGCGTAGATATTGGGAGGAACACCAGTGGCGAAGGCGGCTTTCTGGACTGTTACTGACACTGAGGCACGAAAGTGTGGGGAGCAAACAGGATTAGATACCCT
+
C@,ECEFGFFFGGGG@@CFGGGGG,CDDGFGFGGGGGGGGEGGGGG7FGFC9CFA<,CFFGGGGGGD=<7EFGG,FC:CFFF9@EFFEGGFGGFFFFFFGGGGGGGGCEGGAFFGDFFGFDGGGGGGGFGGGGD>FGGGFFEFG7FFFEGDFFFBFE,DA<FGG>D8E<FF=9GG<<14FFA#GGF809FG6G:C8CEGEFD7FCF#FD<?,BEGAF<EC@;'FFF<CCF<E@CF<GGFEDFF2<@F3C7:@EDEGF<BA#FEEFD+E<F03FEA+4:C?F?C<?B+DGGGEFA,<AFFAEB:+GGGGGGGGGEGFGGEFACEFD:EF9CGCE@FFE<C@:C7GFCF@CFFGGGGGGFFFC6,@,GFDE<C,FEE<F@<;:E6CGB7GGFCGGGF@EC<EDGGGGFGFC8CC8CC
@SN 286
TGGGGAATATTGCACAATGGGCGCAAGCCTGATGCAGCGACGCCGCGTGCGGGATGACGGCCTTCGGGTTGTAAACCGCTTTTGATCGGGAGCAAGCCTTCGGGTGAGTGTACCTTTCGAATAAGCACCGGCTAACTACGTGCCAGCAGCCGCGGTAATACGTAGGGTGCAAGCGTTATCCGGAATTATTGGGCGTAAAGGGCTCGTAGGCGGTTCGTCGCGTCCGGTGTGAAAGTCCATCGCTTAACGGTGGATCTGCGCCGGGTACGGGCGGGCTGGAGTGCGGTAGGGGAGACTGGAATTCCCGGTGTAACGGTGGAACGTGTAGATATCGGGAAGAACACCAATGGCGAAGGCAGGTCTCTGGGCCGTTACTGACGCTGAGGAGCGAAAGCGTGGGGAGCGAACAGGATTAGATACCCT
+
FAEGD:FGCFECGGGGGGGEFFGGGGGGGGFEEGFGGGEGGEGGGGGGGGGGGGDGCFGGGGGGGGGDFEGEFCFGGGGEEFF9FAEG7FGBFFCFGGFDFFG=DCFGGGGCC93=FGGGGGGGA=>=@@3>BCA?<FGGGGGFF?<F>;EGFGECE<>/<F<F>EFC>F<C<<CG;>?:FGFEGGFGGGGGFEE7@EFCCEGGFEECEGEG>:CCE<GDEEEEECECE50FCCC<=7AEF<;EC<?CAEGGGCC<EF>*7FB:@>FFDGEEEFD>*DCEC@@7CD8,??,55BC,?EFEF:+CEC?GGC7=?GGFEE,FA,DFGGGFGFFF7A6,,GFDGGEFCC,FGFFFGGGGFCC,,<GF7CF7+@E,GGGGGGGFFCFDFE,EGGGGEGGGCGGGGGGFGFFCFCGF9GGGGGCCCCC
@SN 89613
TGGGGAATATTGCACAATGGGCGCAAGCCTGATGCAGCGACGCCGCGTGCGGGATGACGGCCTTCGGGTTGTAAACCGCTTTTGACTGGGAGCAAGCCCTTCGGGGTGAGTGTACCTTTCGAATAAGCACCGGCTAACTACGTGCCAGCAGCCGCGGTAATACGTAGGGTGCAAGCGTTATCCGGAATTATTGGGCGTAAAGGGCTCGTAGGCGGTTCGTCGCGTCCGGTGTGAAAGTCCATCGCTTAACGGTGGATCCGCGCCGGGTACGGGCGGGCTTGAGTGCGGTAGGGGAGACTGGAATTCCCGGTGTAACGGTGGAATGTGTAGATATCGGGAAGAACACCAATGGCGAAGGCAGGTCTCTGGGCCGTCACTGACGCTGAGGAGCGAAAGCGTGGGGAGCGAACAGGATTAGATACCCT
+
GGG?C@FGFFFAFGGGFFFFGGGGGGGGGGGGCFGGGGGGGFGGGGFGCGGGFE>=EFGGEGDGFFGDGGGGGGGGAFGGGGGC?FGFFDGGGGCGGBFF8D7FEGG:@<CA<EFFGGGGCCGFFFDFFFFGGEGEGFCEFGG3=<F@FG6FGGGG70FGGGF<?9FGGGGDCGEGG>:=C?FEA;7CF@CFC>FCEC?CCFCG88EEGGGCGGGGCC:;>CEGGGGGGGFE;9>:CEEFC<AC<@FBCCGF=FFBCEDGGGGDGGGGBCBFGCFGFFDGGGGFF:D8CCEGGFF=<DGFFGGGGF@EFGGGF=GGFFFFGCGGGGGGEA7FCGGGGGGGGGECFEC<B7GEDGGFFE,8FFD<@EFFF7EEFCFC7FGGGGFGGGGGGGGGGGGFGGGGFEE7GEFGGGGGGGGGGFGFCCCCC
@SN 288
TGAGGAATATTGGTCAATGGACGAGAGTCTGAACCAGCCAAGTAGCGTGCAGGATGACGGCCCTATGGGTTGTAAACTGCTTTTATAGGGGGATAAAGTGTGCCACGTGTGGCATATTGCAGGTACCCTATGAATAAGGACCGACTAATTCCGTGCCAGCAGCCGCGGTAATACGGACGGTCCAGGCGTTATCCGGATTTATTGGGTTTAAAGGGAGCGTAGGCCGTTTGGTAAGCGTGTTGTGAAATGTCGGGGCTCAACCTGGGCATTGCAGCGCGAACTGCCAGACTTGAGTGTGCAGGAAGTAGGCGGAATTCGCCGTGTAGCGGTGAAATGCTTAGATATGACGAAGAACTCCGATTGCGAAGGCAGCCTGCTGTAGCGCAACTGACGCTGAAGCTCGAAAGCGTGGGTGTCGAACAGGATTAGATACCCT
+
FFFGGGGGAFGGCEFGGGGCFGGD+CFAFFGGGGFFGGGGFCF9FFGBFGGFGGGGGGGE@FFGGGGFGGGGGGCGGFGFFGFCCFF?<<F>FGGGFGGEFGFE?CEGGGGCFGGGGGC9?AFFEF,=FGGGGGGGGDFFF7C+@CFEGFF,8FDGFG875FFGCGGGGG8??D<:C#>>=7FCEF7GGCFGGC6?=<FFFFGGGFCFFGFGGGFFEEGG>ECDEEB$FCEFFGF?EGEGG4,CDGGGGF>=FGFF@7CGG<GFCFGGGGGGGGDGGFDFC:F8GGF@=,FB>A,>,CGFAGGGGFC+GDFGGGF:GGGECGF>:CF,GGGGFFF<FCEGGGFFFCAGECGGFFGFDGGGGGDGGFGGF<CFE@8GFGGDGFGGGGGGGGGFECGGGDGGGGGGGGFGGGFDCCGGDGFFEGGGDGGGFC<CC@CC
@SN 289
TGGGGAATATTGCACAATGGGCGCAAGCCTGATGCAGCGACGCCGCGTGAGGGATGGAGGCCTTCGGGTTGTAAACCTCTTTTATCGGGGAGCAAGCGAGAGTGAGTTTACCCGTTGAATAAGCACCGGCTAACTACGTGCCAGCAGCCGCGGTAATACGTAGGGTGCAAGCGTTATCCGGAATTATTGGGCGTAAAGGGCTCGTAGGCGGTTCGTCGCGTCCGGGGTGAAAGTCCATCGCTTAACGGTGGATCCGCGCCGGGTACGGGCGGGCTTGAGTGCGGTGGGGGAGACTGGAATTCCCGGTGTAACGGTGGAATGTGTAGATATCGGGAAGAACACCAATGGCGAAGGCAGGTCTCTGGGCCGTCACTGACGCTGAGGAGCGAAAGCGTGGGGAGCGAACAGGATTAGATACCCT
+
FGGGGEDGGGGGGGFGGFCE<FCFG@FFCCGFGGFGGFCFCFGGGCGFEGFGGGGC@FCEGGGGGGGGGGGGDDBEGFFGGG9A,EFGD=>FEG?EDE7CFEEGGGGGGFEGGGGFG<,CC9FFFGGGGGFGGGGGF7F@FBFGG:>:DCEEC74:3FCGGBCFFA:+8<CFF:FG3GGGE=@FGGGGECC8FE@CCF7ED5FE?EGGGEEC8?:2::?E:CGGD#:-GGG$8;FE='<FECGGGGFE?CF<1<CFECCEF>CD57FCCBCFB78GGCGFB<EC@+GGFF?EFCFEEEDGC:EEGGDGGEEGGE?<?CFDBFGGGGGDGEGFCFFDFEGFECC<EDGFBE9GGGGFDFEC?GCGEGCEGGGGGGGGGF@CFCFFDEGGFCECEGGGFGGGGEFFFFGGGGGGGGFCCB@@@
@SN 85583
TGGGGAATTTTGCGCAATGGGGGAAACCCTGACGCAGCAACGCCGCGTGCGGGACGAAGGCCTTCGGGTTGTAAACCGCTTTCAGCAGGGAAGATTCAGACGGTACCTGCAGAAGAAGCTCCGGCTAACTACGTGCCCGCAGCCGCGGTAATACGTAGGGGGCGAGCGTTATCCGGATTCATTGGGCGTAAAGCGCGCGTAGGCGGCCGCCTAAGCGGAACCTCTAATCCCGGGGCTCAACCTCGGGCCGGGTTCCGGACTGGGCGGCTCGAGTGCGGTAGAGGCAGGCGGAATTCCCGGTGTAGCGGTGGAATGCGCAGATATCGGGAAGAACACCGATGGCGAAGGCAGCCTGCTGGGCCGCCACTGACGCTGAGGCGCGAAAGCTGGGGGAGCGAACAGGATTAGATACCCT
+
EEFGGGEGG9FFGGGG:@EGGGGGGFGFGGGGGEEECFGGFDEGGGGGFGGDE7FFD+=@GG8FGGDGGGGGGAGEGEFCGGGGGGGGGGD<F,FAFF,=FEGGGGGGGGGFDF::@8F:FGDCFG7-?;BCGG8CG,=F*<FG7FGDGE5F@FGFAFDECGGGCEE>GD8:FFCD>8CC9FGFFFGGCCEFCFCCCGEEGGGFECGDCEGCC=FGCED>C@6CEGFEFFFGFC>E#:CCGGFG<GGGGGGGGGGFGG*CGFFCGCC:D9FEGEF:F>FCFCGGFGFC<FD><@+@:CBEFF787EGFEAGGCGGGGGEB+CGF=F<CGGFCEEF?@@GGGDEGE<C>EFF<,8F@@GGGGEFE,FFDGFFFFCGCCCFF,GCCGFCFGEGGGGGCGFFGFFGGFFEGFFC<@CC
@SN 70528
TGGGGAATATTGCACAATGGGGGAAACCCTGATGCAGCGACGCCGCGTGGAGGAAGAAGGTCTTCGGATTGTAAACTCCTGTTGTTGAGGAAGATAATGACGGTACTCAACAAGGAAGAGACGGCTAACTACGTGCCAGCAGCCGCGGTAAAACGTAGGTTACAAGCGTGGTCCGGAATTACTGGGTGTAAAGGGAGCGCAGGCGGGCGAAGAAGTTGGAAGTGAAATCCAGGGGCTAAACCCATGAACTGCTTTCAAAACTGTTTTTCTTGAGTAGTGAAGAGGTAGGCGGAATTCCCGGTGTAGCGGTTGAATGCGTAGATATCTGGAAGAACACCAGTGGCGAAGGCGGCCTCCTGGGCACCAACTGACGCTGAGGCTCGAAAGTGTGGGTAGCAAACAGGATTAGATACCCT
+
D6CFCEG?EGDCFEFDF9CCF@CFGGG6FFCF,C,@FCFEGGG7:E+@F:FC@GGFFGFECEGGGGG@@4AEFGFF9<<FFG-EEFG?,BFFGGGFFFCB<:@++BCFDFFA=@FFD8,8B,>>F:BCFFFGG8<<FF<CEF?F:F:ECB*?@D*,@FC,,@F;@9CFC:*=,8C*1C:ACG+?CD+<1?>FGGC;*=,&E8=:E>5#,7:##02A@<A><F4@;<::@8#&08F<A.BD:;,,,E>,,D<C,;8,6<,8@,+BA3,:,,<8D=<,FAC,<FFFF?77CA9AA,EBFC:D<FC+C>+E?5,<F?4>B9B@?@ECGF9CE?,D=6@9-EFFCCCCFECGEDF@7@C,GCE@9CB6,<E7B;EGGGFF,:CCC,B<E@@B7GGGFFFCC,9CGGGFGFCF<FEC<CCC
@SN 54539
TGGGGAATATTGCACAATGGGCGCAAGCCTGATGCAGCGACGCCGCGTGCGGGATGACGGCCTTCGGGTTGTAAACCGCTTTTGATCGGGAGCAAGCCTTCGGGTGCGTGTACCTTTCGACTAAGCACCGGCTAACTACGTGCCAGCAGCCGCGGTAATACGTAGGGTGCCAGCGTTATCCGGAATTATTGGGCGTAAAGGGCTCGTAGGCGGTTCGTCGCGTCCGGTGTGAAAGTCCATCGGTTAATGGTGGATCTGCGCCGGGTACGGGCGGGCTGGAGTGCGGTAGGGGAGACTGGAATGCCCGGTGTAACGGTGGAATGTGTAGATATCGGGAAGAACACAAAGGGCGAAGGCAGGTCTCTGGGCCGTTACTGACGCTGAGGAGCGAAAGCGTGGGGAGCGAACAGGATTAGATACCCT
+
ECECEFEFFEF9EFFFGG<@EFEGGGGFGD<<E,CFAF:@FGGGEGCFCFF7:FFDFGCFCGGGGGD@FCFFGFGGGGGGGGGGGG9B+CE+>DDFGGGG9<FGG>+@B:FCFFFAFFDB*@7<FCEE@*:C7:F@FFCCF>EGG<<@:88<11:C<:::FC<FFCG81*<CFDC8>:C?C>5/*:02<A99>FGC88CFEGGGCEE8C59CCGD>GE>;,@?:C=E;?9C?C7F>9E<8,?#BC64?9ECFC:CA7F@:?;>><+0EDGCC:-ED8FD6>=CEEF?A=,GF<FEC,FECF@+E7CGGGFC>4:GEEFFFE,F,GCGGGE@,CE?EC,FGE@E<,F:@FCFFFFFEC,CFFC<GGGGEB@EC9EF7ECEFE,C,FC,CCGGGGGDGGGFGGGEC@FFCGGGGGGGGGGCCCCC
@SN 92242
TGAGGAATCTTGGCCAATGGGCGCAGGCCTGAACCAGCCAAGTAGCGTGAAGGATGACTGCCCTATGGGTTGTAAACTTCTTTTATAAAGGAATAAAGTCGGGTATGTATACCCGTTTGCATGTACTTTATGAATAAGGATCGGCTAACTCCGTGCCAGCAGCCGCGGTAATACGGAGGATCCGAGCGTTATCCGGATTTATTGGGTTTAAAGGGAGCGTAGATGGATGTTTAAGTCAGTTGTGAAAGTTTGCGGCTCAACCGTAGAATTGCAGTTGAGACTGGTCGTCTTGAGTGCAGTAGAGGTAGGCGGAATTCGTGGTGTAGCGGTGAAATGCTTAGATATCGCGAAGAACTCCGATTGCGAAGGCAGCTTACTGGACTGTAACTGACGCTGATGCTCGAAAGTGTGGGTATCAAACAGGATTAGATACCCT
+
EDDGGFFG-CEGF,EEF<FGFGGGGGCCFGC@EDGFGGGGFFFGGGFGGCFGGFGGDGFG@FCF,:CEF==FFGGGGGGGGFFGFGGGD,CFGFGGGFGC7CEEBF8FEGFGGG7CFG+F<E<EBFCGGGGG9?EBBF9,A<FEC;FDB=>DCFGDFCFFDF?8<7FEDFCBFCF8BFEFFGGGCFGGEGCFFC@C<FFE@@EF?<FGFFFFFGCEECFECC;FDFEEGGFE9<GFE;@FGGGGFCFGCFGEFF9/FFCAC;FFGEEECFFFGGFAEF#FCCFFF4FA9E8FDF:FDGGGGGFF=?+FC8EGEEC:=B+8GGGDGGDGGF9FCDGFAFGGGEC=+@C7GEFEEC@-GFEF:FFCGGGGECCC9GGFGGGEAFGGFFFGGGGCF<8DF7CFFCGGGFF7GCGEFCFCGFFFEGFFGFGGFDGCCCCC
@SN 86973
TGAGGAATATTGGTCAATGGACGCAAGTCTGAACCAGCCATGCCGCGTGCAGGAAGACGGCTCTATGAGTTGTAAACTGCTTTTGTACGAGGGTAAACTCAGATACGCGTATCTGACTGAAAGTATCGTACGAATAAAGATCGGCTAACTCCGTGCCAGCAGCCGCGGTAATACGGAGGATCCAAGCGTTATCCGGATTTATTGGGTTTAAAGGGAGCGTAGATGGATGTTTAAGTCAGTTGTGAAAGTTTGCGGCTCAACCGTAAAATTGCAGTTGATACTGGATATCTTGAGTGCAGTTGAGGCAGGCGGAATTCGTGGTGTAGCGGTGAAATGCTTAGATATCACGAAGAACTCCGATTGCGAAGGCAGCCTGCTAAGCTGCAACTGACATTGAGGCTCGAAAGTGTGGGTATCAAACAGGATTAGATACCCT
+
FFFGFGGGGGGGGGGGGGGGFGEGGGGGGGGGGGGGGGGGGGGGGGGGGGGCF:FGGGGGGGGGGGGGGGGGGGGGGGGGGGGGGGGGGDGGGGGGGGGGGGGGGGGGGGGGGGGGGGGGGGGGGFGGGGGDGGGGGGGGGGGGGGGGGG?GGGGGGGD<<FGGGGGGGGGEF>EECFGGGGGGGGGGGGGGGGGGGGGGGGFGGGBFGGGGGGGGGFDEECEGGGFGGFGGGGGF?GFCGGGEGGGGGGGGFGDGGGGGGGGGGGGGGGGGGGGGFFGGGGGGGGFC,<FFDEAGGGGGGGGGGGCGGGGGGGGCCGGGGGGDGDGGGGGGFGGGGGFGGGGGFGGFGF@GCFB7CCGGGGDGGFFGGGGGGGGGGGGGGGGGGGFGGGGGGGFGGGGFGGFCGGGGGGGFGGGGGGGGGGGFGGGGGGGCC?C<
@SN 295
TGAGGAATATTGGTCAATGGACGCGAGTCTGAACCAGCCAAGTAGCGTGCAGGATGACGGCCCTATGGGTTGTAAACTGCTTTTGCGCGGGGATAACACCCTCCACGTGCTGGAGGTCTGCAGGTACCGCGCGAATAAGGACCGGCTAATTCCGTGCCAGCAGCCGCGGTAATACGGAAGGTCCGGGCGTTATCCGGATTTATTGGGTTTAAAGGGAGCGTAGGCCGTGAGGTAAGCGTGTTGTGAAATGTAGGCGCCCAACGTCTGCACTGCAGCGCGAACTGCCCCACTTGAGTGCGCGCAACGCCGGCGGAACTCGTCGTGTAGCGGTGAAATGCTTAGATATGACGAAGAACCCCGATTGCGAAGGCAGCTGGCGGGAGCGTAACTGACGCTGAAGCTCGAAAGCGCGGGTATCGAACAGGATTAGATACCCT
+
GGGGFGGGFGFGFGGFGGGGGGGGEGGGFGGGGGGFGGGGGFGGGGGGGGFGGGGGGGGGGGGGGGFGGGGGGFEEGG9EFFGGGFEGDGGGDGGGGFGCFGGGGGGG8FFAFFFGGGGCFGGFGGGGGGDGCEGGFFFGGFG@FFCGCFGGGFEGGGGGGGGGGGDDGGGGDGGCCE?EE@EFDEGGGGGGF=GCGEGECFFGEGG@ECFGGGGGGGGG<GGD>GGEC5FFGFCEFCGGFFECFGF=DFEFGF@7EFGGGEEEAFFBFFGCGGGEECFFGFFCDGGGGGGGFEEGFDGCGC7FEFC@EECFF@EGFFF=?E<F@+DGFE9GGGGGGFEFFFE<FFEF@DFGGGEGGGGGGFCGGGDCFGGGGEDGGGGGFGF>GGGFDGEGGGFEGGGGGGGFE>GGGGEGGF@GGGGGGGFCFEECCGFGCCCCC
@SN 91585
TGAGGAATATTGGTCAATGGGCGGAAGCCTGAACCAGCCATGCCGCGTGCGGGAAGGAGGCCCTATGGGCTGTGAACCGCTTTTGCCTGGGGGCAATAAGGGCGCCGTGCGCGCCCGATGAGAGTACCAGGCGAATAAGCATCGGCTAACTCCGTGCCAGCAGCCGCGGTAATACGGGGGATGCGAGCGTTATCCGGATTCATTGGGTTTAAAGGGTACGTAGGCTGTGCGTCAAGTCGGGGGTGAAATTCCGGGGCTCAACACCGGGGCTGCCCTTGATACTGTCGCGCTGGAGTGCGGATGCCGCCGGAGGAATGAGTGGTGTAGCGGTGAAATGCTTAGATATCACTCAGAACACCGATTGCGAAGGCATCTGGCGAATCCGTAACTGACGCTGAGGCACGAAAGCGTGGGGATAGAACAGGATTAGATACCCT
+
GGGGGGFFFGGGGFGGGGGCGGGDGGGGGGGGFGGGGFEGGGGGGGGGGGGGGGGGDFFCGGGGGGGDFGGGEFGGGGGGDCDFAFFFGFGGGDDFGGGGFFGGGGG+3CFEFC*>7FFC9FFFA<FFGCCF7FGGGGGGCCG7FEFGDFGFGG5GGG<3FFGDG>FGGGGG.GGFCEGG>*/8CCECEGC:5CGE?E9C<:F?EEFEGEC1GGGC=6CECGFEF0G6?CFFCGGGDGGGFCEE@FCC<<FFF=,<CEE?#5<CCGFEGCFF@EGCF@9AGGGGGF@@F><@GEGGGFFD>3+=6@C@F?9GGGGGFDCGGGFGGEGDGGCGFFCGFFGFGFFDFFGGFEAGGGGGFCFGEGFGGGGGGGGFGGGEF6EF7GGGGGGGGGGGGGGGGGGGGGGGGGGGGGGGGGGFGFDFFGGGGGGGGGFGCCCCC
@SN 297
TGGGGAATCTTGCGCAATGGGGGGAACCCTGACGCAGCGACGCCGCGTGCGGGACGGAGGCCTTCGGGTCGTAAACCGCTTTCAGCAGGGAAGAGTCAAGACTGTACCTGCAGAAGAAGCCCCGGCTAACTACGTGCCAGCAGCCGCGGTAATACGTAGGGGGCGAGCGTTATCCGGATTCATTGGGCGTAAAGCGCGCGTAGGCGGCCCGGCAGGCCGGGGGTCGAAGCGGGGGGCTCAACCCCCCGAAGCCCCCGGAACCTCCGCGGCTTGGGTCCGGTAGGGGGGGGTGGAACACCCGGTGTAGCGGTGGAATGCGCAGATATCGGGTGGAACACCGGTGGCGAAGGCGGCCCTCTGGGCCGAGACCGACGCTGAGGCGCGAAAGCTGGGGGAGCGGACAGGATTAGATACCCT
+
GGGGGGGGGGGGGGGGGGGGGGGGGGGGGGGGGGGGGGFGGGGGGGGGGGGGGGGDGGGGGGGGGGGGGGGGGGGGGGGGGGGGGGGGGGGGGGGGGGGG?FGGGGGGGGGFGGGGGGGGGEGGGGGGGG@GGGG;GGGGGGGGGGGGGGGGF=FFECFGGGGGGGGGGGGGGGGGGGEE?GFGGGGGG+CEFGFGGGGG;CE>EEGDGEGGEEGGGDGGGGGGEA5FEEGGGDGGGCEFGGGCCEGGGCE?GGGEEGGDEG:CCC>GFF3:CGGFFCGGCGEGGDGGGGGGDC@F7GGGG@FGDGGGGGGGGEFFG@GFFFC7FCGGGGGGGGGGGGGGGGGGGGGGGGGGGGGFEGGGFGGFGGGGGGGGGGGGGGGGEFFGGFEFGGGGGGGGGGGGGGGGGGDGGGGGCC8CC
@SN 298
TGAGGAATATTGGTCAATGGGCGAGAGCCTGAACCAGCCAAGTAGCGTGAAGGATGACGGCCCTACGGGTTGTAAACTTCTTTTGTGCGGGAATAAAGGAACCTACGTGTAGGTTTTTGCATGTACCGTAACGAATAAGCATCGGCTAACTCCGTGCCAGCAGCCGCGGTAATACGGAGGATGCGAGCGTTATCCGGATTTATTGGGTTTAAAGGGAGCGTAGACGGGTTTTTAAGTCAGCTGTGAAAGTTTGGGGCTCAACCTTAAAATTGCAGTTGAAACTGGAGACCTTGAGTACGGTTGAGGCAGGCGGAATTCGTGGTGTAGCGGTGAAATGCTTAGATATCACGAAGAACCCCGATTGCGAAGGCAGCCTGCTAAGCCGCCACTGACGTTGAGGCTCGAAAGTGCGGGTATCAAACAGGATTAGATACCCT
+
EGGG?AF?F9FGGGFCFDGDCFFG@EGGGG8FGGGGGGGGGGFFGFEF7CFGGGGFEGFGCFCGG8:,=C,==F9FFFGGGGGGGD,9=FG@FF9EFCDFGGFF8=74,EFGG<EAD<>C9F,AECD+DFEG=77BFGGGGC>F+@<FCD8<FGFG@FGF9F>@FEEEAFGG;=F?5<:CEGFFE3CBF#A*B<F:6=GGGGGGFFCC?EGGGGFGGD=ECGE;3FFGGE9FGFGD9DEGCF+;F9CF;,@F@7GEGCCC<CFC9CGFD3@,DGGGFGFA=@/AB<FDF<>=<=3+BCD8GGGFD8@EF?,FEGGGGC=7<DGGGGGGFF,EFGGGGFF<EEFE,CGFCFGGGGGFCFGGGGGGGGGGFDGGECF9GFE@+GGCGFFFGEFCGGFAFA:GEFGFGEFFFEEGFGGFFGGDFGFEFGGGGFGFCA@CC
@SN 299
TGGGGGATATTGCACAATGGGGGAAACCCTGATGCAGCGACGCCGCGTGGAGGAAGAAGGTTTTCGGATTGTAAACTCCTGTCGTTAGGGACGATAATGACGGTACCTAACAAGAAAGCACCGGCTAACTACGTGCCAGCAGCCGCGGTAAAACGTAGGGCGCAAGCGTTGTCCGGAATTACTGGGTGTAAAGGGCTCGTAGGCGGTTCGTCGCGTCCGGTGTGAAAGTCCATCGCTTAACGGTGGATCCGCGCCGGGTACGGGCGGGCTTGAGTGCGGTAGGGGAGACTGGAATTCCCGGTGTAACGGTGGAATGTGTAGATATCGGGAAGAACACCAATGGCGAAGGCAGGTCTCTGGGCCGTTACTGACGCTGAGGAGCGAAAGCGTGGGGAGCGAACAGGATTAGATACCCT
+
FCFEGGEG<FGGGFFGGGFGGFGGDGGGGGEFGAGGGGFFEGGGGGGFFGGGGFGGGGGGGGGGGGGGGEEGGGGGFGGGGGGGFDFEFG@FFGGGGGGGGGGGGGGGGG@FGGGGGGGGGGEGGGGGCFGGGGGGGFFFGGGGGGGG:EEC>GEF9CFEGG>GGGGGGGFGEGGGGGFFFGFGGGFEEGE?FGGGGGGGGGGGGGGGGG2EGGGGGCGGEEEGFF:AGFE<3<CECCCFFCCCFGGGGEGGEGGGEFEGGGGGEFGGGGGGCGGECGGFGEGFEFFFFCGF8FC:7EECFGGGFFGGGGGFFGGFGGGGGGGGFEGF,FEAFFFFCGE:GGGGGGGGGGGFF<EGGGGGGGGGGEGGGGGGGGFF8FE@,FFCGGGEGGGGGGGGGGGGGGGGF@GGGGGCCCCC
@SN 300
TGGGGAATATTGCACAATGGGCGCAAGCATGATGCAGCGACGCCGCGTGCGGGATGACGGCCTTCGGGTTGTAAACCGCTTTTGACTGGGAGCAAGCCCTTCGGGGTGAGTGTACCTTTCGACTAAGCACCGGCTAACTACGTGCCAGCAGCCGCGGTAATACGTAGGGAGCAAGCGTTATCCGGAAATATTGGGCGTAAAGGGCTCGTAGGCGGGTCGTAGCGTCCGGTGTGAAAGCCCATCGCTTAACGGGGGATCCGCGCCGGGTACGGTCGGGCTTGAGTGCGGTCGGGGAGACTGGAATGCCCGGGGTAACGGGGGAATGTGTAGATATCGGGAAGAACACCAATGGCGAAGGCAGGTCTCTGGGCCGTCACTGACTCTGAGGAGCGAAAGCGTGGGGAGCGAACAGGATTAGATACCCT
+
9FFFDFGFEFFFGCFEFC9@FFGGCE+C;EFGGGGCCD+@CFC@CECFGEC@@BCF=FEG@E+AF??:A@CFC@EFGGGG7=CDDFGEFF8FFGDGFF=83,8B>@++<F,,8<C,D,,@F>*@F@DGAF>:C@FE:FGF:CC8:<<AEG>F,<CED:BFF9,=C<F@:+=*;F8CGC8;E+9CG;C*3<+:CCFGC:CEFFG;*CCEC>:7:28#?:2*&1215:CC83<)?+3<+#:B<1<AFEGC<@C=,,<:=GDGC<*7<:*<:B<8+:D>=,GFGE:7F@CC@+CFAF9B?FFC<54+++DF?A,F4,CGFC,@9FAF<FC,FFFB7,EF6AFGFCE<C6,<BC@BF969FFEGGGF@EC@F7FFCGGGGFC;<;,8EF@C;,;CEFCGFF@FCC+DGFDGGGFFFF@<FGGGGCCC<C
@SN 301
TGGGGAATATTGCACAATGGGGGAAACCCTGATGCAGCGACGCCGCGTGGAGGAAGAAGGTCTTCGGATTGTAAACTCCTGTTGTTGAGGAAGATAATGACGGTACCCAACAAGGAAGTGACGGCTAACTACGTGCCAGCAGCCGCGGTAAAACGTAGGTCACAAGCGTTGTCCGGAATTACTGGGTGTAAAGGGAGCGCAGGCGGGAAGACAAGTTGGAAGTGAAATCTATGGGCTCAACCCATAAACTGCTTTCAAAACTGTTTTTCTTGAGTAGTGCAGAGGTAGGCGGAATTCCCGGTGTAGCGGTGGAATGCGTAGATATCGGGAGGAACACCAGTGGCGAAGGCGGCCTACTGGGCACCAACTGACGCTGAGGCTCGAAAGTGTGGGTAGCAAACAGGATTAGATACCCT
+
GGGGGFFGCGGGGGGGGGGGGGGGGGGGGGGGGGGGGGFGGGGGGGGGGGGGEGGGFGGGGGGGGGGGGGGGGGGGGGGGGGGGGGGGGGGGGGGGGGGGGGGGFGGGGGGGGGGGGGGGGGEFDGGFGEGGEGFGGGFGFGGGGGGGGGFGGGGGGGGGGGGGGGGGGGGGGGGGGGGGFGGGGGGGGGGGGGGFEEFDGGGGGGGDGGFFFGGGGGGGGGGGGGGGGGGGGGGGGGGGGGGGGGGGGGGGGGGGDDGGGGGFG<GGFGGGGFGFFGGGGGGGGDGGGGGGGGGGGCDGGGGGGGGGGGGFEF7FAFGDFFBC:DGGGGGGGGGGGGGGCGGGGGGGGEGGGGFGF8FFF@F8GGGGGGGGGGFGEGFFECGGGGEGGGGFEDGGGGGFGGGGFFGGGGGCCCCC
@SN 50728
TGGGGGATATTGGACAATGGGGGCAACCCTGATCCAGCGACGCCGCGTGAGGGAAGAAGGTTTTCGGATTGTAAACCTCTGTTGACGGAGAAAAAAATGATGGTATCCGTTTAGAAAGCCACGGCTAACTACGTGCCAGCAGCCGCGGTAATACGTAGGGGGCAAGCGTTATCCGGAATTATTGGGCGTAAAGAGTGCGTAGGTGGTTATCTAAGCGTGAGGTTTAAGCGTGCAGCTCAACTGCATCTCGCCTTGCGAACTGGACTACTTGAGTGCAGGAGGGGAAAGCGGAATTCCTAGTGTAGCGGTGAAATGCGTAGATATTAGGAGGAACACCAGCGGCGAAGGCGGCTTTCTGGACTGTAACTGACACTGAGGCACGAAAGCGTGGGGAGCAAACAGGATTAGATACCCT
+
ECFGGGGGGGGGGGGGGGGEFGGGGGGGGGFGGGFGGGGGGGGGGGGGGGGFFEEFFGGGFGGGGGGGGGGGGGGGGGFGGGGGGGGGGEFGGGGGGGGGGGGGGGGGGEFGGGCFGGGGGGGGGGCFGGGGC@8FEG@FD>DCGGGGFGDFGCBFFDGGGGGGG@GGGGGCFG?GGGCFGFFBEFGGGFGGGFGGGGFFFDGGGGEGGGGGGEGGG@#GFD<EGG77FEEE>AGCFGFAGGFGGGGFGGFDGGECEGFGGGGFGGGGGGGGGGGGGGGCFCEFF7GC8E9GGGGFFGCGGGGGGGGGGFGGGGGGGGGGFGDGGGGGGGGGGGGGGCGGGGGGEGGGGGGGGGGGGGGGFGGFFFGGGCGCGGGFF@GFGGF;GDGGGGGGGGGGGFGGGGGFGFGGGFCCCCC
@SN 303
TGGGGAATATTGGGCAATGGGGGAAACCCTGACCCAGCAACGCCGCGTGAAGGAAGAAGGCTTTCGGGTTGTAAACTTCTTTTACCAGGGACGAAGGACGTGACGGTACCTGGAGAAAAAGCCACGGCTAACTACGTGCCAGCAGCCGCGGTAATACGTAGGTGGCAAGCGTTGTCCGAATTTACTGGGTGTAAAGGGCGTGTAGGCGGAGAAGCAAGTCAGAAGTGAAATCCATGGGCTTAACCCATGAACTGCTTTTGAAACTGTTTCCCTTGAGTATCGGAGAGGCAGGCGGAATTCCTAGTGTAGCGGTGAAATGCGTAGATATTAGGAGGAACACCAGTGGCGAAGGCGGCCTGCTGGACGACAACTGACGCTGAGGCGCGAAAGCGTGGGGAGCAAACAGGATTAGATACCCT
+
GGFEGGGGGGGGFGGGGGGFGGGGGGGGGGGGGGGGGGGGGGGGGGGGGGGGGGGGGGEADFEGGGEDFGGGGGGGGGGGGGGGGGGGGGGGGGGCCGFGGGFGGGGGGGGGGGGGGGGGGGGGGGGGGGGGGFGGDCF>FGGGGGGGECFFGGGGGFBCECAFGEFFFGEGGCFGFGGGGGGGGGGGGGGGFFGGGGDEGFGG?FGEGGCEFF9@@@CGFCEAGGGGGGGGFGGGGGGFGFGGGGGGFG<8FGGGGGGGGGGGGFFGFBFFFGFACFF>E=ADFDFFFDGGGGGGGFFFGEGGGF@CF7GGGGGF?7GFCAGGEFE<GGGF9GGDGGGFGGGGGGGGGGGGGEF@8GGGGGGGGFEFGGGGGGDGGGGFGFFCGFGGGGGGGGGGGGGGGGGGFGGFGFGGGGCA8C<
@SN 76456
TGAGGAATATTGGTCAATGGGCGATGGCCTGAACCAGCCAAGTAGCGTGAAGGATGAAGGTCCTACGGATTGTAAACTTCTTTTATAAGGGAATACAACCTCCCACGTGTGGGAGCTTGTATGTACCTTATGAATAAGCATCGGCTAACTCCGTGCCAGCAGCCGCGGTAATACGGAGGATGCGAGCGTTATCCGGATTTATTGGGTTTAAAGGGAGCGCAGACGGGTCGTTAAGTCAGCTGTGAAAGTTTGGGGCTCAACCTTAAAATTGCAGTTGATACTGGCGTCCTTGAGTGCGGTTGAGGTGTGCGGAATTCGTGGTGTAGCGGTGAAATGCTTAGATATCACGAAGAACTCCGATTGCGAAGGCAGCACACTAAGCCGTAACTGACGTTCATGCTCGAAAGTGTGGGTATCAAACAGGATTAGATACCCT
+
FCAFGFGFEGGGFFGGGGGGGGG:@@FFGGGGGGEGGGGFGG<FFGGGGGEGGGGFEFFGGGFGDEFGEGDF@FGEGGFF<FGGGGGGGGCGD,F,CCFG8E:CEGGGGFGG=F>FEEFFGGGGGCFGGEFG9CFFGGG?,?:FFGG<D3@,83DC<FFFG?DFG.@>ACFGGFGDC9E>,@8CE37<>CF5?;<:BGF?;CFFFC<FF?BFFG<<GC=B<GFGGGE=CGGC9CCEDCF9CGGFFFFFCGDEF@?#D1FE;FCDADFGBCFDB,@DCCGGDGGEEGGDFGFE>FEGC@F@FGGGGGGGGGFFCFBFFCAEC=7GGGGGGGGGFGFFDFF,9GGGFDB@F9DFE@7EGFF7GCGGGFEEFC,CC,FFGGEGGF,FAFCFEFFFFGGGGGGGGGGFGGGCGGGFE,GGGFFCGGGGGGGGGGGCBCCC
@SN 305
TGAGGAATATTGGTCAATGGGCGGAAGCCTGAACCAGCCATGCCGCGTGCGGGAAGGAGGCCCTATGGGCTGTGAACCGCTTTTGCCTGGGGGCAATAAGGGCGCCGCGCGCGCCCGATGAGAGTACCAGGCGAATAAGCATCGGCTAACTCCGTGCCAGCAGCCGCGGTAATACGGGGGATGCGAGCGTTATCCGGATTCATTGGGTTTAAAGGGTGCGTAGGCTGTGCGTCAAGTCGGGGGTGAAATTCCGGTGCTCAACACCGGGGCTGCCCTTGATACTGTCGCGCTGGAGTGCGGATGCCGCCGGGGGAATGGGTGGTGTAGCGGTGAAATGCTTAGAGATGGGGAGGAACACCAGTGGCGAAGGCGGCCTGCTGGGCTTTAACTGGCGCTGAGGCACGAAAGCGTGGGTAGCAAACAGGATTAGATACCCT
+
FFGGGFGGGEGFGGGGGGGGGFGGGGGGGGGGFFGGGFFGGFCFGGGGEG@FEGDECFFGGGGGGGGFGGGGFCGF9@FG@@DFGFGABFFCFCEGFGGGGGGCEEG7<FEGGCE@CFFFGGGC:C<9@F<FCF7:<FFGGEGGGD:CF=@GGGGGGFFEFFGGG>?>G?GGEFCF48880EGFE8EEGC?E:EF:EBC<CGGGGGGAC>FG?EGGCEEGGGGGGGGCECEEECCGECEEDFG>DCFGGGDCGEGFFGFFFGGCF>ED<<E:?FFDF$FGGBCC<FB+@,8F<EDGEBDDFGFCCC@7FB,FF<EF8+FFEDFE>EGGGGGFEFCFCFAFGGFEFCDGDGFGFCGFFFGFFF@7D<>EGGGFC,CGFGFCEAEGGGAGGEGDGGFGGGFCFCECGCEGECGGFAGEF<GGGGGGGF@CGFGFB@<8<
@SN 64682
TGAGGAATATTGGTCAATGGACGAGAGTCTGAACCAGCCAAGTAGCGTGCAGGATGACGGCCCTATGGGTTGTAAACTGCTTTTATAGGGGGATAAAGTGTGCCACGTGTGGCATATTGCAGGTACCCTATGAATACGGACCGGCTAATTCCGTGCCAGCCGCCGCGGTAATACGGAAGGTCCAGGCGTTATCCGGATTTATTGGGTTTAATGGGAGCGTAGGCCGTTTGGTAAGCGTGTTGTGAGATGTCGGGGCTCAACCTGGGCATTGCAGCGCGAACTGCCAGACTTGAGGGCGCAGGATGTAGGCTGAATTCGTCGTGAAGCGGTGAAATGCTTGGATAGGACGAAGAACTCCGATTGCGAAGGCAGCCTGCTGTAGCGCAACTGACGCTGAAGCGCGAAAGCGTGGGTATCGAACAGGGTTAGATACCCT
+
<<FGCFCAFFFGGGGGGFGGGFGGEF@FGFGGGGGGGEFGFG,C,FCFFGG<<B@FGG@FEGDGFGGG,,84FE9-9F<,FF<E,C,9,C4>FE?A,95CCFGG<EGG@EFC@,FFEFGGFDCE,8,C,B=ACEDE,B+6CC:+@F:<EF,<BD77B<,<+@+@@EF7FFFG;,<E74<7A3>CC,CC<F*=FC**C:=:CF9C9C<*8,<,,22**:1:CCE6@C8;FGGGC7EEE8*;@*>E=#:'@5:CC<CE,3@83,D@:>>>5(6@+9F>4<5:CFCFF,3,,>,<EC7@+=:DFC,4FB,B58,<+,++++:==58++C@??AGED?8<<,:4=E9B7GFFEE6F<:@--7<=+,:66FFEB,C6,6,:,,+@@++,,DC,@@86FC,,@@+7,,5@@,@B;<F,6C,6,@C6E,6=,,66,@;-6-6<
@SN 307
TGGGGAATATTGCACAATGGGCGCAAGCCTGATGCAGCGACGCCGCGTGAGGGATGGAGGCCTTCGGGTTGTAAACCTCTTTTATCGGGGAGCAAGCGAGAGTGAGTTTACCCGTTGAATAAGCACCGGCTAACTACGTGCCAGCAGCAGCGGTAATACGTAGGGTGCAAGCGGTATCCGGAATTATTGGGCGTAAAGGGCTCGTAGGCGGTGCGTCGCGTACGGTGTGAAAGTCCATCGCTTAACGGTGGATCCGCGCCGGGTACGGGCGGGATGGAGTGCGGTAGGGGAGACTGGAATTCCCGGTGTAACGGTGGAATGTGTAGATATCGGGAAGAACACCAATGGCGAAGGCAGGTCTCTGGGCCGTTACTGACGCTGAGGAGCGAAAGCGTGGGGAGCGAACAGGATTAGATACCCT
+
AEFFDBCFFGFGCFG<C,CFCGGGGE7,FFED9<ECEGFGGGG>FGFFCFFFGGGC=FFGGFGG9<F7:BCFFDDEGG8EBED9BFF7FC:F+BF48FE>3CF9<F,EDFGGGGFC:+BDFGCBFF3C+>3*3,3EFEBF7>;:F<FF:>,><*=E</20,0C?FC9+?;A:0#=FF=9FGE<F+6C&C:=2FCCF7CF?86#C>?CC9EE:#>EC585?:#CEE?<E<-C00;F=C>FFCFC,<2FE>;C7F>E>2GDGGF<$:GGF:F>F:$51F@GDGEGFECEAA@<FEAGA<FGGE=CC<E??8+9@GGFCF9CFB,F9FFEE@CCFEADFFFC=6@<F:CDGFFE9FC,C<CAC,,:EEC:B,<@FCFCFFFEF@8FC,@:FDCFF7GGEFCF:GGGEFEGFGGGGFFECCCCCC
@SN 308
TGGGGAATATTGCACAATGGGGGAAACCCTGATGCAGCGACGCCGCGCGAACGAAGAAGTATTTCGGTATGTAAAGTTCTATCAGCAGGGAAGATAATGACGGTACCTGACTAAGAAGCACCGGCTAAATACGTGCCAGCAGCCGCGGTAATACGTATGGTGCAAGCGTTATCCGGATTTACTGGGTGTAAAGGGAGCGCAGGCGGTGCGGCAAGTCTGATGTGAAAGCCCGGGGCTCAACCCCGGTACTGCATTGGAAACTGTCGTACTAGAGTGTCGGAGGGGTAAGTGGAATTCCTAGTGTAGCGGTGAAATGCGTAGATATTAGGAGGAACACCAGTGGCGAAGGCGGCTTACTGGACGATAACTGACGCTGAGGCTCGAAAGCGTGGGGAGCAAACAGGATTAGATACCCT
+
E@ECDBCFFGGGGGFGGGGGGGG7FGGFGCFGGGGGGGFEEGFFFGGGE7>CCFGGGCECEEGG9<C:FEFFGGGGEGGAFG<AEGGGGGGGCFGG9?AFFDCCGEGFGGGGFGCGEF8B>DCFG7BEDGFG7@,@+@DFGCF>:*74FC3,@FGBF7?CCFGGF?FGE:FF:FC<GFGGGCCCFCBCFFGFFC@CEDGFEFC5?ECEGGG<?8FCFCFE6@:8CB<CCGGFGGGECFFGFC=7CGCAFGFD<@GCDF<FFF9CCFEGFAAEEGFF>EB8'C<EEF?9DAEF<DFFDGDCGF>++GGEGGGF@EGEFGGDGGGGGF=FE,EF7@GGGFCCECGGGGC7GGFGGGGFEEGD@GCAFE6,@,C@AEFF<7CDFEC@@CGGGFF<EGGGGGGGGGGGGGFFGGGCCCCC
@SN 309
TGGGGAATATTGCACAATGGGCGCAAGCCTGATGCAGCGACGCCGCGTGAGGGATGGAGGCCTTCGGGTTGTAAACCTCTTTTATCGGGGAGCAAGCGAGAGTGAGTTTACCCGTTGAATAAGGACCGGCTAACTACGAGCCAGCAGCCGCGGTAATACGTAGGGTGCAAGCGTTATCCGGAATTATTGGGCGTAAAGCGCTCGTAGGCGGTTCGTCGCGTCCGGTGTGAAAGTCCATCGCTTAACGGTGGATCCGCGTCGGGGACGGGCGGGCTTGAGTGCGGTAGGGGAGACTGGAATGCCCGGTGTAACGGTGGAATGTGTAGATATCGGGAAGAACACCGATGGCGAAGGCGGGTCTCTGGGCCGTCACTGACGCTGAGGAGCGAAAGCGTGGGGAGCGAACAGGATTAGATACCCT
+
GGGGGGGGGGGGGGGGGGEE8EGGGGGGGGEGGGGGGG@F@FGEFGGGG:CEGGCF<FFGGGGGGGGGGGEGFGF<E,BFGFFFAFGGGGGGCGGGF:>C+@,C,,<A,3C,BCFGD79@FF,,:@<+<>::8<=FB<*@*>:8?38:<)3@<*4C;12=03<C92<F/4G=FGC<F/?CEE?A7:0GEEGEC?:<FC#C//C:CE8C+C@)/):2;88:*+:EE<8+C>2,8<F=2*CGFF<=+<,C9FC=*EECB5*:@6*CGGCFDGFFF<GFFC@68+CGFFC:FD9B<DDE<FCF7GGCGGGGFF<GF<GE?GGFE,GFCFFFCGDFFAF9FFF=FFB,EGGGGGGCEE@,F8FFAEFFB:@-,AFGGGGGGGGFEFFC8@@GF>GGGCGGGGGGFGFGFGGGGGGGGGGFCA8CB
@SN 65074
TGGGGAATATTGCACAATGGCGCAAGCCTGATGCAGCGACGCCGCGTGCGGGGTGGCGGCCTTCGGGTTGTAAACCGCTTTTGACTGGGAGCAAGCCCTTCGGGGTGAGTGTACCTTTCGAATAAGCACCGGCTAACTACGTGCCAGCAGCTGCGGTAATACGTAGGGTGCAAGCGTTACCCGGAATTATTGGGCGTAAAGGGCTCGTAGGCGGTTCGTCGCGTCCGGTGTGAAAGTCCCTCGCTTAACGGGGGATCCGCGCCGGGTCCGGGCGGGCTGGAGTGCGGTAGGGGGGACTGGAATTCCCGGTGTAACGGTGGACTGTGTAGATATCGGGAAGAACACCAATGGCGAAGGCAGGTCTCTGGGCCGTTACTGACGCTGAGGAGCGAAAGCGTGGGGAGCGAACAGGATTAGATACCCT
+
FGGEGGGFGFFGGGGGGGGFFFG+CFG@8CF<,E<<FCFEEFF:+6678@FG++@F,6>@>@BC@CFB7B8@FGCFCCCGFFGDEFGGG<=3D<BCFG,@FFCFF5CFG@:BC3<9AB>><:8CC:,:,<BBC<CGC%7CC#B#=BF5<C<#8:4C<DC<3EF:CFGG1ECEGC@CCE1#EC@8688:CFC:9C88=8C8CFED=?:*;5??:8EC:C#GEEG588C:CCC;@,A<B=<)F=/E.GFF;E='CF<FC<C@:7C>EF7#=EFEFF@D5<8GDEF=>FGCCGFB8,=EF<EA,@GGGGEFGGFFCA><EEE9-,FE<GGGFCGGEFGGFAFE?8FC<,@7GGEFFCGGGGGGGFGFFGGCGGGGFE,GCB8EGFGG@FF:EEGGF7>GEFGFCGGGCE9EGFGGGDGGFGGC<<<C
@SN 50257
TGAGGAATATTGGTCAATGGGCGAGAGCCTGAACCAGCCAAGTAGCGTGAAGGATGACTGCCCTATGGGTTGTAAACTTCTTTTATAAAGGAATAAAGTCGGGTATGCATACCCGTTTGCATGTACTTTATGAATAAGGATCGGCTAACTCCGTGCCAGCAGCCGCGGTAATACGGAGGATCCGAGCGTTATCCGGATTTATTGGGTTTAAAGGGAGCGTAGATGGATGTTTAAGTCAGTTGTGAAAGTTTGCGGCTCAACCGTAAAATTGCAGTTGATACTGGATATCTTGAGTGCAGGTGAGGCAGGCGGAATTCGTGGTGTAGCGGTGAAATGCTTAGATATCACGAAGAACTCCGATTGCGAAGGCAGCCTGCTAAGCTGCAACTGACATTGAGGCTCGAAAGTGTGGGTATCAAACAGGATTAGATACCCT
+
CGECFFEGFGGGGGGGGGGGGGGGGGGGGFFGGGGGFFGGGGEE<FDECEGGGGFGCFEFEEGGGGCCF<FFEFGGGGGGGGGGGCFGGGDEGGFFGFFGGD7FGGFFFGGFCGGGCGGGGCFGGGF9FG,CFFGGFFGGDGG3GGGGG@9FEGGGGGGGGGGGGGF?GGG=FGGGGCFGGGGFG<>CGFFGGGGG<BGGGGGGFFFFBCGGGGGCEECEEGCF;GC;;?FCEGFCCGGF@DFE:CFCCCGDF>EE>EEFFFFGFFGEGGGGGFGFFAFFGFCF?E@EF8FE,FFEDE44EE9FCB7EGFFAACFEDFGGGFFEEE@9GGGFCFF<GFGGGFFGGFE@@<D@8CFEEFCCFCB<B6,CBDFF8GGGGFFFGGGGGGGGGGGGFGFFFGGGFEF6,ECGGGGGGGFGGGF9FFEGGGGGGFGC<CCC
@SN 312
TGGGGAATATTGCACAATGGGCGCAAGCCTGATGCAGCGACGCCGCGTGCGGGATGACGGCCTTCGGGTTGTAAACCGCTTTTGATCGGGAGCAAGCCTTCGGGTGAGTGTACCTTTCGAATAAGCACCGGCTAACTACGTGCCAGCAGCCGCGGTAATACGTAGGGTGCAAGCGTTATCCGGAATTCTTGGGCGTAAAGGGCTCGTAGGCGGTTCGTCGCGTCCGGTGTGAAAGTCCATCGCTTAACGGTGGATCTGCGCCGGGTACGGGCGGGCTGGAGTGCGGTAGGGGAGACTGGAATTCCCGGTGTAACGGTGGAATGTGTAGATATCGGGAAGAACACCAATGGCGAAGGCAGGTCTCTGGGCCGTTACTGACGCTGAGGTGCGAAAGCGTGGGGAGCGAACAGGATTAGATACCCT
+
FGDGGGFGGGGGGGGGGGGGGFCFEGFGGG@GGGGGGG:FCFDGGGGGGC@+CFEGGGGGGGGGGGGGGEGGGGGF<7FFGGGGGGGFGGFGDFGG+DDFCG+>DC7>333@FEFFBF@FGGGGGGFEB?@>1>FCF>?FFF@7;:>DFF5>=<EG@<FCFC2F?8FB:1=CEFGFEE8E<EFFGGD#<'C?FEGFF@GFFEC/;:;CEGGECE?CEC?CCDECDE>:@7F@CFFCC?3<9DEGGCF=;C:9=6<<E>+C>F:GFC@:AC6:8+F<B8GGGF7FF@?FFAFE,FC?GGFGFEF==:8GFCB+ACCGGFDFFFFFGGAGCDGGEGFFECGCF=F8<C,GEGGFFFGGGGFCCF<FGGF7:7EFFGGGDF@GGFECFB7GEGFGGFCGFGGGGFGGGGGGGGGECGGFFFCCCCC
@SN 313
TGAGGAATATTGGTCAATGGGCGCAGGCCTGAACCAGCCAAGTAGCGTGAAGGATGACTGCCCTATGGGTTGTAAACTTCTTTTATAAAGGAATAAGGTCGGGTATGTATACCCGTTTGCATGTACTTTATGAATAAGGATCGGCTAACTCCGTGCCAGCAGCCGCGGTAATACGGAGGATCCGAGCGTTATCCGGATTTATTGGGTTTAAAGGGAGCGTAGATGGATGTTTAAGTCAGTTGTGAAAGTTTGCGGCTCAACCGTAAAATTGCAGTTGATACTGGATATCTTGAGTGCAGTTGAGGCAGGCGGAATTCGTGGTGTAGCGGTGAAATGCTTAGATATCACGAAGAACTCCGATTGCGAAGGCAGCCTGCTAAGCTGCAACTGACATTGAGGCTCGAGAGTGTGGGTATCAAACAGGATTAGATACCCT
+
GGGGGGGGGGGGGGGGGGGGGGGGGGGGGGGGGGGGGGGGGGGGGGGGGGGGGGGGGGGGFGGGDFGGGGGGGGGGGGGGGGGGGGGGFGFGGGGGGGFGGEFCCCFGGGGGGGGGGGGGGGGGGGGGGGGGGGGGGGGGFFCDFGGGGGEFGFGGGGGGFFGGGDGG>GGGGGGGGGGGECGGGGGFGDGGGGGGCFGDGEGFGGGGGFGGGGFFGGGGGGEFGGFFGFGGGGGGGGGGGGGGGGGGGGGGGGFEGGFFGGGGGGGGGGGGEED;F>FFGGGGCGGGGGGGGF9=@CGGGGGFE?GGGFGGGGGGGGCGDGFCGGGGGGFGGFGGCEGFGGFGGGGFGGGGGGGGGGGGGGGGGGGGGGGGGGGGGGGGGGGGCGGGGGGGGGGGGGGGGGGGGGDEGGGGGFGGGGGGGGGGGGFGGGGCCBCC
@SN 78737
TGGGGAATATTGCACAATGGGCGCAAGCCTGATGCAGCGACGCCGCGTGAGGGATGAAGGCCTTCGGGTTGTAAACCTCTTTTATAGGGGAGCAAGCGAGAGTGAGTTTACCCGTTGAATAAGCACCGGCTAACTACGTGCCAGCAGACGCGGTAATACGTAGGGTGCAAGCGTTATCCGGAATTATTGGGCGTAAAGGGCTCGTAGGCGGTTTGTCGCGTCCGGTGTGAAATTCCATCGCTTAACGGTGGATCCGCGTCGGGTACGGGCGGGCTTGAGTGCTGTAGGGGAGGCTGGAATTCCCGGTGTAACGGTGGAATGTGTAGATATCGGGAAGAACACCGAGGGCGAAGGCAGGTCTCTGGGCCGTTACTGACGCTGAGGAGCGAAAGCGTGGGGAGCGAACAGGATTAGATACCCT
+
DGGGGFEFFEC@,CFFFCFGGFE+@@C@C,;CCECEEF+6@@C::CCBEGEGGGGC,<?=E,EFEGGEFGCFGGG?BC=EFDFCC,FCFEFFDGE<FEGEG=>F9,8CFF9,B=F8F+,CCBF9><=<:::CFGC<8B%3F@FBD<F$C>EAAB-E?<?C0BFE1:GGF>FFFF>>:7>42%*94,CCEECECEGEFGEC:8C;#;;E<GF;2*:C8GEGGGEC+FF;FAC7,+F*8*7?DF<CFCFCFFF<*F7>:37FFCC+@<+GF:>+GFFFGGFF7,,GGEC=E,,:,,,,EDGGGGF7GGGGFBBGGFFAA,E<=,AGGFEGCGC8GGGFGEF???+,@,GGGGGGFFF@C<,E,FGGGGGCFE<GEGFCCGEE<<:C,FDF@CGGGGGGGGGGGFCGFGGGGFFGGGGGCCCCC
@SN 315
TGGGGAATATTGCACAATGGGGGAAACCCTGATGCAGCGACGCCGCGTGAGCGATGAAGTATTTCGGTATGTAAAGCTCTATCAGCAGGGAAGAAAATGACGGTACCTGACTAAGAAGCACCGGCTAAATACGTGCCAGCAGCCGCGGTAATACGTATGGTGCAAGCGTTATCCGGATTTACTGGGTGTAAAGGGAGTGTAGACGGAGTGGCAAGTCTGATGTGAAAACCCGGGGCTCAACCCCGGGACTGCATTGGAAACTGTCAATCTAGAGTACCGGAGAGGTAAGCGGAATTCCTAGTGTAGCGGTGAAATGCGTAGATATTAGGAGGAACACCAGTGGCGAAGGCGGCTTACTGGACGGTAACTGACGTTGAGGCTCGAAAGCGTGGGGAGCAAACAGGATTAGATACCCT
+
GGGGCC@FGGGGGGGGGGGGGGGGGGGGGGGFGFGGDGGFGGGGGGGGGGGGEFFGGGGFFGGGGGGGFGEF9EFFGGGGGGDAEGGGGGGGGGGFEFGGGGGGFGGGGGGFGGGGGGG<FGGGGDGGGGG<F>=GGGGGGGCGGDG=;GGGDCF<D9>F99FFFGGGCFB;FFFFEEGGG>FGECCEFGGCGGGGGGGFFGFGG82CCFGGGGGGDCFGDB4(F<<:GGEGDGGFDCF>GGEGGGGFDFGGECGFGDCFFGGFFGGGC?GCGGGGFEGGFFF@EFEEGFF9EFFEFFECGGGGGEGGGGEFFF7FCFGGGGFGF9GGFCE@B,89,CD@C@GGGGGGGGGGGGGGGGGGFGFGGGGEGFGDGGGGFDGGGGGFCDGDGGEFFDFGGFFDGGGCF@@GGGFA,CCC
@SN 86807
TGGGGAATATTGCACAATGGGGGAAACCCTGATGCAGCGACGCCGCGTGAGTGATGAAGTATTTCGTTTTGTAAAGCTCTATTAGCAGGGAAGATAATGACGGTACCTGACTAAGAAGCACCGGCTAAATACGTGCCAGCAGACGCGGTAATACGTATGGTGCAAGCGTTATCCGGATTTACTGGGTGTAAAGGGTGCGTAGGTGGTGAGACAAGTCTGAAGTGAAAATCCGGGGCTTAACCCCGGAACTGCTTTGGAAACTGCCTGACTAGGGTACAGGAGAGGTAAGTGGAATTCCTAGTGTAGCGGTGAAATGCGTAGATATCAGGAAGAACACCAGTGGCGAAGGCGACTGACTGGACTGCTACTGACACTGAGGCACGAAAGCGTGGGGAGCAAACAGGATTAGATACCCT
+
A<F?FF@F,CFFGFFG8FF8C6+@@;C,,@CCCC,,;B7CCCFCC>+=+BBFFEFG,CFGDGFFGG-,,,:FF9FEFFFGFF9<,BEFEEGF7F<,CAECF:=F++5E<<FGE<FBFF:7:8>FG->F,,<CD:>C@FFFGC#DEFFG?G;34F=%.>CC:=8>BGFGCF#=<264E=B<<1,<:B??<<A<F8>C9D>,@D?FGGD7,@7:GDFC<EFE@FCGFG76FF?ECF=@?FGC8=@8DGG82A?,9GFCFDFCFGF4<9;EF8A<=>FGFFC<FGFGD9GGFGGFF<<C,,@AFFF7BC?9@,FE7C,GFFGGFEFEC,9C,C,EB:6-@8EFBC@7DFEFB:C,EC,CFC@FCFFC,9C6,<<,CE@@@8CC6CECB,+C:FGGE<C;,,GFCGFDFEFEFFC@A8CC
@SN 317
TGGGGAATATTGGGCAATGGGCGCAAGCCTGACACAGCAACGCCGCGTGAAGGAAGAAGGCTTTCGGGTTGTAAACTTCTTTTGTCAGGGACGAGTAGAAGACGGTACCTGACGAATAAGCCACGGCTAACTACGTGCCAGCAGCCGCGGTAATACGTAGGTGGCAAGCGTTGTCCGGATTTACTGGGTGTAAAGGGCGTGTAGCCGGGAGGGCAAGTCAGATGTGAAATCCACGGGCTCAACTCGTGAACTGCATTTGAAACTACTCTTCTTGGGTATCGGAGAGGCAATCGGAATTCCTAGTGTAGCGGTGAAATGCGTAGATATTAGGAGGAACACCAGTGGCGAAGGCGGATTGCTGGACGACAACTGACGGTGAGGCGCGAAAGCGTGGGGAGCAAACAGGATTAGATACCCT
+
@EEFGGGFFGGFDGGGGEGAFGGGGGEGGGGGG9CFGGGGGGGGGGG@FFGGGGGG8EFCAFEFGGGGGEGGGGGGGGFDFEGGGGGGGG++@FGG8A,CBFDCGCCC<FFGGGGGGGGGGGGGGGDDCFFGG?FGGGCGC<D@FGGGGEGCGGFG@::?CCGCCCA=GGG8:<:FBF@FDDF9EFFC?9FFC<6?C=EC=>@FFFEGE1CEGCEGFC9FGGGFC@DF7<<CFGGGB@,8C=ECEC;:FGDB?;D9FECDGFF?GGEFFFGGGDGGEEEFGGEG?C<+:=+<BFFBE8FFCECFGGGF@EAGF?:@FEGFB,E=,E9GFFCEE9@CC9GGGFCGEGFECCFGGFGGGGGGGGGGEE,DGF@C@F8FEB,FBFFC<CGFBDGGGFGGFGGGGGGGFCC,GGGGGC@A,9
@SN 318
TGGGGAATATTGCACAATGGGCGCAAGCCTGATGCAGCGACGCCGCGTGCGGGATGACGGCCTTCGGGTTGTAAACCGCTTTTGATCGGGAGCAAGCCTTCGGGTGAGTGCACCTTTCGAATAAGCACCGGCTAACTACGTGCCAGCAGCCGCGGTAATACGTAGGGTGCAAGCGTTATCGGGAATTATTGGGCGTAAAGGGCTCGTAGGCGGTTCGTCGCGTCCGGTGTGAAAGTCCATCGCTTAACGGTGGATCTGCGCCGGGTACGGGCGGGCTGGAGTGCGGTAGGGGAGACTGGAATTCCCGGTGTAACGGTGGAATGTGTAGATATCGGGAAGAACACCAATGGCGAAGGCAGGTCTCTGGGCCGTTACTGACGCTGAGGAGCGAAAGCGTGGGGAGCGAACAGGATTAGATACCCT
+
GGGGGGGGGGGGGGGGGGGGGGGGGGGGGGGGGGGGGGGGGGGGGGGGGGGGGGGGGGGGGGGGGGGGGGGGGGGGGGGGGGGGGGGGGGGGGGFFGGGGGGGGFGGGGGGGGGGGGGGFGGGGGGGGGGGGGFFGFGGD@GFGGG@GGGFGEEFGFGGGGGGGGGGBFGGGGCGEGC;CGGGEC>FGGGGGGGGGGGGGGGGFGGGGGGEGGEGGGEGGGGGGGGGEEEGGGGGGGGGFEGGGGEGFGGFGGFFFGGEFCGGFGGGGGGFGGFGGFDFEG2=B:GGGGGGFFGGFFGGGFGGGGGGGGGGGGGGF?FGGGGGGGGGGGGECGGGGGGGGGGGGGFF7GGGGGGGGGGGGGGGGGGGGGEGFGGGGGGGGGGGGGGEGGGGGGGGGGGGGGGGGGGGGGGGGGGGGGGCCCCC
@SN 319
TGAGGAATATTGGTCAATGGGCGGAAGCCTGAACCAGCCATGCCGCGTGCGGGAAGGAGGCCCTATGGGCTGTGAACCGCTTTTGCCTGGGGGCAATAAGGGCGCCGCGCGCGCCCGATGAGAGTACCAGGCGAATAAGCATCGGCTAACTCCGTGCCAGCAGCCGCGGTAATACGGGGGATGCGAGCGTTATCCGGATTCATTGGGTTTAAAGGGTGCGTAGGCTGTGCGTCAAGTCGGGGGTGAAATTCCGGTGCTCAACACCGGGGCTGCCCTTGATACTGTCGCGCTGGAGTGCGGATGCCGCCGGAGGAATGAGTGGTGTAGCGGTGAAATGCTTAGATATCACTCAGAACACCGATTGCGAAGGCATCTGGCGAATCCGTAACTGACGCTGAGGCACGAAAGCGTGGGGATAGAACAGGATTAGATACCCT
+
GGGGGGGGGGGGGGFGGGGGGGGGGGGGGGGGGGGGGFGGGGGGGGGGGGGGGGCGGFGGGGGGGGGGGGGGFGFGGFGDEEFGGGGFFGGDGGGFFFGGGFCCF+FFEEGGGGGEGG7FFGGC<F<F?F@C7=FCFGEFFG8CGGGGGC1?FGF>GGG@FCFG?EGGDEGECDGG>C?GD*;GE8CCCCECGGGFEEGDFFCEFCFGGGGEGGGG?>CECEGGFCFE8EGC9E<C9BEGDG=@CEFFGFF9EGGG>F@EFCGDFGGDF@DCCEGAFF9GFGGEDGEFCEGFGGGEF@FCCFF>+:GGGGGGGGFFEDFFEGF@CEGFF9FEFGGGFFFFAFA9FCFGGGGGGGGGGGECGGFCGGGGGGFFGCDGGGFFEDGGGGGFGGEGGGGGGGGDFGGFFFDGGGGGGGGGGFGGGGGFFCGGGGGGCCCCC
@SN 320
TGGGGAATATTGCACAATGGGCGCAAGCCTGATGCAGCGACGCCGCGTGCGGGATGACGGCCTTCGGGTTGTAAACCGCTTTTGATCGGGAGCAAGCCTTCGGGTGAGTGCACCTTTCGAATAAGCACCGGCTAACTACGTGCCAGCAGCCGCGGTAATACGTAGGGTGCAAGCGTTATCGGGAATTATTGGGCGTAAAGGGCTCGTAGGCGGTTCGTCGCGTCCGGTGTGAAAGTCCATCGCTTAACGGTGGATCTGCGCCGGGTACGGGCGGGCTGGAGTGCGGTAGGGGAGACTGGAATTCCCGGTGTAACGGGGGAATGTGTAGATAGCGGGAAGAACACCAATGGCGAAGGCAGGTCTCTGGGCCGTTACTGACGCTGAGGAGCGAAAGCGTGGGGAGCGAACAGGATTAGATACCCT
+
GGG8EFGGGGGGGGFGCFF8<AFEFGGGGF8FGGGGGGFGGGGGGGGGGGGGGGGGGGGGGGGGGGGDGC7FCCGGFCEEGGGFGGFCCFGGCFDFGF8DFGGD<FGGACFGGGGGGGGG<<@F8DFFEGGG*>D:CFGG:AFGFFGGFGGG<FGGFEGGGGGGFEG8D>GGFFGGG=G78CGDE<GGGGGEFEECFFFGGGGGC>EGFGGGE?E>CGGGGGGGD;>9GFGFGGGECCGGFFDFGCF7EC5FG5::CDEC8FCFGGEGGGGGEGGF=F@322GGDGF8CGGFFFB,?<FBF7EGGGGCFFB:CGFB,BCFGFEFF?DGEFC7@FEGFGGCGGGGDDGGGGGDF9CGGGGGGGGGGGGGGGGGGGGGGGGFCGGF:?GF7AEF@GGGGGGGGGGGFGGGGGGFAGGGGGC8ACA
@SN 321
TGGGGAATATTGCACAATGGGCGCAAGCCTGATGCAGCGACGCCGCGTGCGGGATGACGGCCTTCGGGTTGTAAACCGCTTTTGATCGGGAGCAAGCCTTCGGGTGAGTGTACCTTTCGAATAAGCACCGGCTAACTACGTGCCAGCAGCCGCGGTAATACGTAGGGTGCAAGCGTTATCCGGAATTATTGGGCGTAAAGGGCTCGTAGGCGGTTCGTCGCGTCCGGTGTGAAAGTCCATCGCTTAACGGTGGATCTGCGCCGGGTACGGGCGGGCTGGAGTGCGGTAGGGGAGACTGGAATTCCCGGTGTAACGGTGGAATGTGTAGATATCGGGATGAACACCAATGGCGAAGGCAGGTCTCTGGGCCGTCACTGACGCTGAGGAGCGAAAGCGTGGGGAGCGAACAGGATTAGATACCCT
+
GGGFGGGGFGGGGGGGGGGGFGGGGGGGGGEGGGFGGGEGGGGGDGGGGGGGGGGGGGGGDGGGGGGGGGGGFGGGGCFGC7FC@FCDGGDGDGFGEFGGDD:FFGGFBFGGGGGGGGGCGF7;@ECGDG<F7FFGGG7@GGGGGGGGGGFFDGE?G@FEC><:BEF9FCACFFFG8C>FGCC1:FGGGGGEFDF?FGGFGGGG5ECGGEECGCEEGEEGEGGGGGGGGGGGGFCGFGD<@GCF@FGEGGFFGGGCFF?FBCFEF7GGGGC>GGGFBGGGG>GFDGFGFAGFFGGEGGGGGGCGF>GGGGFFA:GGGGGGGFFAGGGGGGGGGGGGGFGGFGGGGGGGGGGGGGGGDFFE8E8GFFDGGGFF9GGGGDGGGGGGGF:BGF@GGDGBGEGGGGGGGGGGGGGGFGGGGFCCCCC
@SN 322
TGGGGAATATTGCACAATGGGCGCAAGCCTGATGCAGCGACGCCGCGTGAGGGATGGAGGCCTTCGGGTTGTAAACCTCTTTTATCGGGGAGCAAGCGAGAGTGAGTTTACCCGTTGAATAAGCACCGGCTAACTACGTGCCAGCAGCCGCGGTAATACGTAGGGTGCAAGCGTTATCCGGAATTATTGGGCGTAAAGGGCTCGTAGGCGGTTCGTCGCGTCCGGTGTGAAAGTCCATCGCTTAACGGGGGATCCGCGCCGGGTACGGGCGGGCTTGAGTGCGGTAGGGGAGACTGGAATTCCCGGTGTAACGGTGGAATGTGTAGATATCTGGAAGAACACCAATGGCGAAGGCAGGTCTCTGGGCCGTTACTGACGCTGAGGAGCGAAAGCGTGGGGAGCGAACAGGATTAGATACCCT
+
GDGGGGGGGGGCGGGGGGGGGGGGGGGCFFGGGGAFGGEGGGGEGGGGGGGGGGGGDGGGEFDGEGGGGCFGGGGGGGGG<FAEFFGGGGG@CFGG@CFGEGGG9DDFFFFD,+BAF7FG9EA,DG,@:E;G?<@C<2@@9:DCGFFE:CEDFA:E1@<FFCFGG4>GEFCCGGGGGGGGGGC<E25GC:?EGG:8*<CEC<GFEGGGGEECC8GE8:EF5GDEGCGGFGF><<=F?FF:FCEDGFEG&BF>5<GGFCCEFCF7GF::FEFDFFBF<EEGGF8=7GGGFEGEF99GFGGDFGGDGGGGGGFGFGGFC9GFB,DGGGGGDGF9GDGGGGGGGFCDCFGGFFEDGGFDF<@@F@GF@>C-DGGGGGGCGGGFECGECDGFDDGDGGGGGGCGGGGGGGGGGGGGGGGGCCCCC
@SN 323
TGGGGAATATTGCACAATGGGCGCAAGCCTGATGCAGCGACGCCGCGTGAGGGATGGAGGCCTTCGGGTTGTAAACCTCTTTTATCGGGGAGCAAGCGAGAGTGAGTTTACCCGTTGAATAAGCACCGGCTAACTACGTGCCAGCAGCCGCGGTAATACGTAGGGTGCAAGCGTTATCCGGAATTATTGGGCGTAAAGGGCTCGCAGGCGGTTCGTCGCGTCCGGTGTGAAAGTCCATCGCTTAACGGTGGATCCGCGCCGGGTACGGGCGGGCTTGAGTGCGGTAGGGGAGACTGGAATTCCCGGTGTAACGGTGGAATGTGTAGATATCGGGAAGAACACCAATGGCGAAGGCAGGTCTCTGGGCCGTTACTGACGCTGAGGAGCGAAAGCGTGGGGAGCGAACAGGATTAGATACCCT
+
GGGFGGGGFGGGGGGGGGGGGGGGGGGGGGGGGGGGGGFGGGGGGDGGGGGGGFGGFGGD@@FGGFFGGGGGGGGGGGGGGGGGFGGGGGGGGGGGGG>E7FFFGGGGGGGGGGGGGGFGGCFGGFGGGGEGGDFGGGGGGGGG@GGGG>7F:<ECFFGGFFGGGFGDG:F*<<FEGFGGGGGGFEGGGGCFGFC8EGGGDGFGGGDEGECECCC:GGGGEGGEEBCFF9FFFECGGGG>FFF=CGGGFGEGFCECEEEEGGGFGCGGC>GGGGFF@GGGGGGGGECDGF<GFFGGGGGGDGFCGGGGC@:48GGF9GGGGGGFFGFGFC:FEEFGFGGGGGGGEGGGGGGGGGGGGFGFGGGDGGDGFCFGGGGGGGGGFFED@GGGGGGGGGGGGGGGGGGGGGGGGGGFGGGGCCCCC
@SN 65789
TGGGGAATCTTGCACAATGGGCGCAAGCCTGATGCAGCGACGCCGCGTGCGGGATGACGGCCTTCGGGTTGTAAACCTCTTTTGATCGGGAACACGCCTTCGGGTGAGTATACCTTTCGAATTATCGCCAGCTAACTACGTGCCAGCAGCTGCGGTAATACGGAGGGGGCAAGCGGTATCCGGTGTTAGTGGGCGTAAAGGGATCGTAGGCGGTTGGTTACGTCAGGGGTGAAAGTCCATGGCTTAAGGGGGGATGTGCGTCGGGTACGGGCGGGCTGGAGTGCGGTAGGGGAGACTGGAACTCCAGGTGTAGCGGTGGAATGTGTAGATATCGGGAAGAACACCAGGGGCGAAGGCAGGTCTCTGGGCCGTTACTGACGCTGAGGAGCGAAAGCGTGGGGAGCGAACAGGATTAGATACCCT
+
E6<<CBBF9<F<CFFFFFFG8CG+F++CCE?EGCEGCF6@FCGG>FCF7CFCECG7AAFG7+B<F7:+B8CFBFGG8,BFFFFG+C9DECC+3=,3C7<:FE+@F++,8,,,<<@F=,++,:+,,3+83*5@::CF;FC*>06>F<>C78D21<5)78)1(8(3>C6C:*::/(++*****2,)6FDF8CEEGGCB6FEC8;/*/2*C::*C<*?,****;CA=*B2+F7FFC:>,8,,883,C3<4*:D3:>?*>@5*+++D@+7@+3>8++@,A,FBCFC@+8F@FC,FF<=8<AB99:,,B,,CF9FF@+CGF9F<FGEE9GGGFC:4,,,GGFFEEFFC-C:+,FB,GGFFC,8FAF<A@GFF@6,EE,C,GGGGGGGGGGGFF7GGGEFCDGGGGFGGGGGEEEFFFEF9FE8C8C?C
@SN 325
TGGGGAATATTGCACAATGGGGGAAACCCTGATGCAGCGACGCCGCGCGAAGGATGAAGTATTTCAGTATGTAAACTTCTATCAGCAGGGAAGAAAATGGCGGTACCTGACTAAGAAGCTCCGGCTAAATACGTGCCAGCAGCCGCGGTAATACGTATGGAGCAAGCGTTATCCGGATTTACTGGGTGTAAAGGGTGCGTAGGTGGCAGTGCGAGTCAGATGTGAAAGGCCGGGGCTCAACCCCGGAGCTGCATTTGAAACTGCATAGCTAGAGTACAGGAGAGGCAGGCGGAATTCCTAGTGTAGCGGTGAAATGCGTAGATATTAGGAGGAACACCAGTGGCGAAGGCGGCTTGCTGGACGACAACTGACGCTGAGGCGCGAAAGCGTGGGGAGCAAACAGGATTAGATACCCT
+
GFGGGGGGCGGDFFGGGGGFCEGGGGG@FGGGGFEFFG@FGGGGGGGEGGG:FGCFFFGE?FGGG?FEFGFGGGG<EFGGFGFGF@FF<FGGGGGGGGG,,+@FBCFGAFGGFD<BF8FDGFCF:6CCBFCE<@9DFBEFGF>F:3>CC8DFCFF>45CFFFGC:,:FF>>FEGGFCB<CCFGGFFFGEGF:FCC:*8ECFCCFFFECGEFEGGFGGGG>GFGGGGFFFFFECGGGGGGGGFEDED@AD;CGF<F9GGGFCFF?GFCAGGFGGGFEFGGGGGGGGGGGGFGFGGFCGGFFGGGGGGGGGGGGGGGGGGGGGFCDFFGGGGGGGGGGGGGGGFDCEGGGGGGGGEGFFGGGFGFGGGGGGGGGGGGGGGGGGGGGGGGGGGGGGGGGFGGGGGGGGGGGGGGCCCCC
@SN 326
TGGGGAATATTGCACAATGGGCGCAATCCTGATGCAGCGACGCCGCGTGCGGGATGGAGGCCTTCGGGTTGTAAACCTCTTTTATCGGGGAGCAAGCGAGAGTGAGTTTACCCGTTGAATCAGCACCGGCTAACTACGTGCCAGCAGCCGCGGTAATACGTAGGGCGCCAGCGTTATACGGAATTATTGGGCGTAAAGGGCTCGTAGGGGGTTCGTCTCGTCCGGTGTGAAAGTCCGGGGCTTAACGGTGAGTCCGCGCCGGGTACGGGCGGGCTTGAGTGCGGTAGGGGAGACTGGAATTCCCGGTGTAACGGTGGAATGTGTAGATATCGGGAAGAACACCAATGGCGAAGGCAGGTCTCTGGGCCGTCACTGACGCTGAGGAGCGAAAGCGTGGGGAGCGAACAGGATTAGATACCCG
+
EEFGGDGGGGFGGGGFFGGGDGFF@E,;EFC<EC9F<@CF:@@F7FGG+,+@FDG@,4BC+DEG<=@CFGCGFFE,F=45,FD9EEDGEG:=:<<=3B+>+8,C<D8CD9,:<FFE++3@,:@,B<<<7FGCGCFFF@<:7BFFG7FCGCEGEFG@,F9*?,*=<+=F*C:FEE>EC+28858:C,:9+A5>C1**80CGGC8?2ACD*:?/*;21##C?:/24::>(7<:C?*<1**,A9CF:@+/<3,*1**>>**B+GEC@@+<:6++D,DB,A+=E7F8E7F@,F@<,A?<F9FB:@+CFF,5CB+9+CFEAFAFFF?AEEFC@==B,99FC6,E,GF<FGGDGGGFE,C,,FEC,,,7@+GFCCC,EB@B,GGGFFDFF:;GFGFGGFCF@D+E,+@FFFF@<CC,<CC,+A,88-
@SN 327
TGGGGAATATTGCGCAATGGGCGAAAGCCTGACGCAGCGACGCCGCGTGAGGGATGAAGGTCTTCGGATCGTAAACCTCTGTCAGAAGGGAAGAAACTAGGGTGCTCTAATCATCATCCTACTGACGGTACCTTCAAAGGAAGCACCGGCTAACTCCGTGCCAGCAGCCGCGGTAATACGGAGGGTGCAAGCGTTAATCGGAATCACTGGGCGTAAAGCGCACGTAGGATGTTATGTAAGTCAGGGGTGAAATCCCACGGCTCAACCGTGGAACTGCCCTTGATACTGCACGACTTGAATCCGGGAGAGGGTGGCGGAATTCCAGGTGTAGGAGTGAAATCCCTAGATATCTGGAGGAACATCAGTGGCGAAGGCGGCCACCTGGACCGGTATTGACGCTGAGGAGCGAAAGCGTGGGGAGCAAACAGGATTAGATACCCT
+
FFG@EE,FCGFGGGGG7FFG?FGGGGGGGGGGGDCECCGGDG7@F7F7FFGGFDGF8FEDFCFFDFGGGDEGGFFAEGCFFGFGFGGGG=FFG8FFD<FGDGFF:?FFGGCFFG9DDFAAEGGGG,BFFGG<FFGGGGGDGFGFFFFGGGEGGF9DCFDFG7FFD7FGGCFGG:7FC:<<CCCCEC9B.FFGGCCGF>C:C;CF9EEGFFG8FF;CFGFC5C58,;@C4@3>@C8GDCFF:D7>3CECCEFFCF:GGGFC=BEF?,EGG@DGFGDB@@@DCCCCFC+DGGGFFCAFC+:7:>,@,DFD7FECGFE9E8FFFBFEFEFGGGGFC?FFF=E=EE,F;E99GGFF8AFC9GFGGFC,,7GGC?GGGGGGGGF@F@97EGCGGFECGECGGF8FC,GA@EGGF;@@GEEFCFFGGGF9FGGGGFAFFCFFCCCCC
@SN 328
TGGGGTATATTGCACAATGGGCGCAAGCCTGATGCAGCGACGCCGCGTGCGGGATGACGGCCTTCGGGTTGTAAACCGCTTTTGATCGGGAGCAAGCCTTCGGGTGAGTGTACCTTTCGAATAAGCACCGGCTAACTACGTGCCAGCAGCCGCGGTAATACGTAGGGTGCAAGCGTTATCCGGAATTATTGGGCGTAAAGGGCTCGTAGGCAGTTCGTCGCGTCCGGTGTGAAAGTCCATCGCTTAACGGTGGATCCGCGCCGGGTACGGGCGGGCTTGAGTGCGGTAGGGGAGACTGGAATTCCCGGTGTAACGGTGGAATGTGTAGATATCGGGAAGAACACCAATGGCGAAGGCAGGTCTCTGGGCCGTTACTGACGCTGAGGAGCGAAAGCGTGGGGAGCGAACAGGATTAGATACCCT
+
GGGG:@FGEGGGGGGGGGFGFGGGGGGGGGGGGGGGGGFGGGGGGGGGGDFFDGGGGGGGFFGGGGGGGEGGGGGGGEGGCFGGGGGGGGGCC@FG7DDF9+:FECCFFCFEACFFGF@*DFCGFG9FFG:C<FGGGGGGFCCFG:<0FFEGFGGEDGGEFFF?FEGFGFEEECCGGC8GGFGEE<GFFGGGGGFFFEFA:238CCCFCC&8CCAEE>GEGGGEGEEEGCGGGGDCCDGGCFFGFC9<EECFE3/<;FCEGCEF57FC@FDC=F<EF<G5DGGF=GGGFFGGFFF<GGGGFEGGFCCGGFCCACDGFFCGFFF9GGGEFCFDCGGGGGGGGGGGFFB7GGGGGGGGGEF,GFGGGGGFFCF<FGGGGGGGGGGGFF87GGGGGGGDGGGFAGGGGGGGGGFF9GGGGGCCCC@
@SN 73522
TGGGGAATATTGCACAATGGGCGCAAGCCTGATGCAGCGACGCCGCGTGAGGGATGGAGGCCTTCGGGTTGTAAACCTCTTTTATCGGGGAGCAAGCGGGAGTGAGTTTAACCGTTGAATAAGCACCGGATAACCACGTGCCAGCAGCCGCGGTAATACGTAGGGTGCAAGCGTTATCCGGAATTATGGGGCGGAAAGGGCTCGTAGGCGGGTCGTCGCGTCCGGTGTGAAAGTCCATCGCTTAACGGTGGGTCCGCGCCGGGTACGGGCGGGCTGGAGTGCGGTAGGGGAGACTGGAATGCCCGGTGTAACGGTGGAATGTGTAGATATCGGGAAGAACACCAATGGCGAAGACAGGTCTCTGGGCCGTAACTGACGCTGAGGAGCGAAAGCGTGGGGAGCGAACAGGATTAGATACCCT
+
FFCFGGGDFFAFF9EDC<FE,C@FFEEGF,CE@FCA@<+@CGEEG+@:F7FGEGGEC8FCCFF8=E+CF7=?<9EFGEEG9<FEEGFC@CGEGGGCFGDEG:BFCF<DCF,DFGF@FGGGGGDFG?@FC07F:FEGC@FCG7FFFGGF@CGEGGGGFFCB,?F;<C218<EFCFGGGGC<CEECF7E#GFGFD#8?GGEGC:E8?;5CEGC#E:?0C53F<>;EGGGGGGF+<CGGGGGFCCFCC<8:<=8<>5ACE@GEGCEE-,FCF+CCE=8$GCF@GGGFEB=FF?<FC,,FEEF@+7FFGF9GGC=GFGGGGGGFEFGDFFCGFCDFFGGFFFFFFGE<CDF>GFFFGFGCGGGGGGGGGGDGFC,GGGGGGGGGGGFCF;GGGGGGGGGGGGGGGGF9CCGFGGGFGFGGCCCCC
@SN 330
TGGGGAATATTGCACAATGGGGGAAACCCTGATGCAGCGACGCCGCGTGGAGGAAGAAGGTCTTCGGATTGTAAACTCCTGTTGTTGAGGAAGATAATGACGGTACTCAACAAGGAAGTGACGGCTAACTACGTGCCAGCAGCCGCGGTAAAACGTAGGTCACAAGCGTTGTCCGGAATTACTGGGTGTAAAGGGAGCGCAGGCGGGAAGACAAGTTGGAAGTGAAATCTATGGGCTCAACCCATAAACTGCTTTCAAAACTGTTTTTCTTGAGTAGTGCAGAGGTAGGCGGAATTCCCGGTGTAGCGGTGGAATGCGTAGGTATCGGGAGGAACACCAGTGGCGAAGGCGGCCTACTGGGCACCAACTGACGCTGAGGCTCGAAAGTGTGGGTAGCAAACAGGATTAGATACCCT
+
GGGGGGEGGGGGGGGGGGGGGGGGGGGGGGGFGGGGGGGGGGGGCGGGGGGGGGGGGGGGGGGGGGGGGGGFGGGGGGGGGGGGGFGGGGGGGGGGGGGGGGGGGGGFGGGGGGGGGGGGG>GGEGGGGGG<GC@FFGGGGGGGGGGGGECDFGGGFDGGGGGGGGGGGGDEFFEGGGGGGGGGGFFEGGFGGGGGGGGGGGGGGGGGFDFFEFGGGGGGGFGFEGGEGGFGGGGFGGGGGFGGGGGFCFGGGGGFGGGGGGGFGGEGGFGGGGGGGGGGGGGGGGGGGGFFGGGEEFFGGGGGGGGGGGGGGGGF?F<CGGEGFGGGGGGGGGGGGCFGEGGGGGGGGGGGCCGFGFCFGGGGGGGDGGGGGGGGGGEEGGGGGGGGGGGGFGGGGGGGGGFFFGGGGGGCCCCC
@SN 52500
TGAGGAATATTGGTCAATGGGCGAGAGCCTGAACCAGCCAAGTCGCGTGAGGGAAGAATGGTCTATGGCCTGTAAACCTCTTTTGTCACGGAAGAATAAGCGGCACGAGTGCCACCTTGCCAGTACTTGACGAATAAGCATCGGCTAACTCCGTGCCAGCAGCCGCGGTAATACGGGGGATGCGAGCGTTATCCGGATTTATTGGGTTTAAAGGGCGCGTAGGCGGGACGGCAAGTCTGCGGTAAAAGACTGCAGCTAAACTGTAGCACGCCGTTGAAACTGTCGACCTGGAGACGAGACGAGGGAGGCGGAACAAGTGAAGTAGCGTTGAAATGCATAGATATCACGTGGAACCCCGATAGCGAAGGCAGCTTCCCAGGCTCGGTCTGACGCTGATGCGCGAGAGCGTGGGTAGCGAACAGGATTAGATACCCT
+
EGFFGFGG9AFGG<FFGGEFGGGGCGGGGGGGGGGGGCFGGG<@BFF@EBBFECEFBFGGFGFGFGGDFGGBFGFGGGGGGGFFGEFG,BF4CGFFGFG9FFBFC::FGGFGFGGGAECGGGFDCFA<DFCFE@DFFB9@=<FEEGGG8FFGGFFFFFFE:EGFGGF7CEFC;CFC*CFGGGG7F@*CF'C:9CGEC8AF:+1<C@&F@<:CFGGEEEFGC<<CG-EE<?CE=?E(GF<@CFF9DCFGEF<C8,,B:AEEFFGGCE@CCCC:FGGFCCEF<>GGFD>,,@6,@D@CCE=FA8C<FGEGFDF?B,FFDGCDEC@+C4?9GGGGEEB?,@AGFFCAFFC,FEFCGEC:C87C,GGGFFGFF8A@FCGFFCGGGE@CD9EGGCGFFECC7GECGFFE:F@DGGGGDGGEFGGGFFEGGGGGFECCCCC
@SN 332
TGGGGAATATTGCACAATGGGCGCAAGCCTGATGCAGCGACGCCGCGTGCGGGATGACGGCCTTCGGGTTGTAAACCGCTTCTGACTGGGAGCAAGCCCGTCGGGGTGAGTGTACCTTTCGAATAAGCACCGGCTAACTACGTGCCAGCAGCCGCGGTAATACGTAGGGTGCAAGCGTTATCCGGAATTATTGGGCGTAAAGGGCTCGTAGGCGGTTCGTCGCGTCCGGTGTGAAAGTCCATCGCTTAACAGTGGATCTGCGCCGGGTACGGGCGGGCTGGAGTGCGGTAGGGGAGACTGGAATTCCCGGTGTAACGGTGGAATGTGTAGATATCGGGAAGAACACCAATGGCGAAGGCAGGTCTCTGGGCCGTTACTGACGCTGAGGAGCGAAAGCGTGGGGAGCGAACAGGATTAGATACCCT
+
,CFGCFFD@FGGGGFFGGGGGFGCGGGGFDGGCC@CEAC@+@6@FGGGGGBCFGGGD9FGCEG@FGGEGDE:FGFEEE@>=FFGGG,CFFFGFGGG7DB+=>@EFEGG7<>3@@;B9FFAFFFGCFG99FGGGEDCFFDFBF</=7FC6?F><?*CF:*0:C<F1?<FE#*::DGFF?CCFECCE><8FGECFGGCC8:CAEC8;:::1?CEEEE?C?EE5:9C*:2>C7GC:?9<GGG=3FCGBFGDCF><:<F9FB><AEGEF:ECFFC=+>+FDD8DFGEGDF8D=FGDFF<E,GFGGFGGEEEDGGFFF7FEFFBFGGGGFFGFGFC:=,GEDFF9FEEFEFF9FFF@FGGGGGGGGGGGGGGFF>GGGGFGEGGFFCGGGFGF@BFGGGGGGGGDGGGCEDGGGGGGGGFGGGFFCCBCC
@SN 57298
TGGGGAATATTGCACAATGGGCGCAAGACTGATGCAGCGACGCCGCGTGCGGGATGACGGCCTTCGGGTTGTAAACCGCTTTTGATCGGGAGCAAGCCTTCGGGTGAGTGTACCTTTCGAATAAGCACCGGCTAACTACGTGCCAGCAGCCGCGGTAATACGTAGGGTGCAAGCGTTATCCGGAAGTATTGGGCGTAAAGGGCTCGTAGGCGGTTCGTCGCGTCCGGTGTGAAAGTCCATCGCTTAACGGTGGATCTGCGCCGGGTACGGGCGGGCTGGAGGGCGGTAGGGGAGACTGGAATTCCCGGTGTAACGGTGGAATGTGTAGATATCGGGAAGAACACCAATGGCGAAGGCAGGTCTCTGGGCCGTTACTGACGCTGAGGAGCGAAAGCGTGGGGAGCGAACAGGATTAGATACCCT
+
,EFEGGGGFGGGGGGGGEGCGGF@CGG,CEFGGGFGGGGEGGGGGGGGGGGGF7:FGGGG+>CDEFCEEFGGFCFG8FECE7@<C9,+C=CFCFFEFC<<FGGCFCFGEGC39,@<EG@8D8FG99FGGGGGGE:A9DC4,<FFDFFGDEFGDGG4<C4#<=8<;CC3=7FCFFG>GDECEEG>>+FAFCEEC>GGGGGGGGGGGGEGFGFCC:EEEA<C:ECCGGE<ADFEFFGGGGCGGGGFGFFGFG9F?8-:GGGGGGFEF.):CGF@GG><B:G<C+FCGFGGF8GGFFE9FFFGFFGDF=B,,CC+?CGGGGFAGGGGGGGGGC@CGGGGGCA@GGGGGGGGF7GFCGGGGFFC,GGGGGGGCGGFGGGGGGGGGGGGGFDEFDDGGGGGGGGGGGGGGDFCDGGGGGGGGFC9CCC
@SN 52755
TGAGGAATATTGGTCAATGGGCGCAGGCCTGAACCAGCCAAGTAGCGTGAAGGATGACTGCCCTATGGGTTGTAAACTTCTTTTATAAAGTAATAAAGTCGGGAATGGATACCCGTTTGCATTTACTTTATGAATAAGGATCGGCTAACTCCGTGCCCGCAGCCGCGGTAATACGGAGGATCCGAGTGTTATCCGGATTTATTGGGTTTAAAGGGAGCGTAGATGGATGTTTAAGTCAGTTGTGAACGTTTGCGGCTCAACCGTAAAATTGAAGTTGATACTGGATATCTTGAGTGCAGTGGAGGCAGGCGGAAGTCGTTGTGTAGCGGTGAAATGCTTAGATATCACGAAGAACTCCGATTGCGAAGGCAGCCTGCTAAGCTGCAACTGACATTGAGGCTCGAAAGTGTGGGTATCAAACAGGATTAGATACCCT
+
<,;CC<FGECAEGCFGGGF@8FCEE7@:CEFDEEGGGCCFEFFGDE@@FDD9E,6E<FGC,6CAEFG88C=7BF99?EDFG<EFGGGGFG,,,CFFCGECE>F+>4,<95BEED+C<:=EFA,ABFGFF9FBCFGFAFCF,?:CEG7F>;=>FFFGC,+8@+3>:>C:CC:CA=F>79*5>:<B:7#<;E<C,<=E2,8?4@FC8CD=FBCCFF:C8,BEC<9<C;C#*(@=8533-5+%783AD@'C68:>83,FECBCF855@5FC@D<#4>9FB@,AF5<9DDF99,,4,9,,,CEB,FEEF7CEE:<F=84C+,C,E,>F=FC?,,AFEBC,,CEA<EBA,<E,AEEE@6@-@69,6FB:D<F8B<E@@CFC,,,<CDA<CCCDE<EEFFGFF@CFC7GFF6:;@F<,C,C,<@C<FCCDEGGGFFCA---A
@SN 58840
TGGGGAATATTGCACAATGGGGGAAACCCTGACCCAGCAACACCGCGTGAAGGAAGAAGGCCTTCGGGTTGTAAACTTCTTTTACCAGGGACGAAGGACGTGACGGTACCTGGAGAAAAAGCAACGGCTAACTACGTGCCAGCAGCCGCGGTAATACGTAGGTTGCAAGCGTTGTCCGGATTTACTTGGTGTAAAGGGCGTGTAGGAGGAGATGCAAGTTGGGAGTGAAATCCATGGGCTCAACCCATGAACTGCTCTCAAAACTTTATCCCTTGAGTATCGGAGAGGCAAGCGGAATTCCTAGTGTAGCGGTGAAATGCGTAGATATCGGGAGGAACACCAGTGGCGAAGGCGGCCTACTGGGCACGAACTGACGATGTGGCTAGAAGGTGTGGGTAGCAAACAGGATTAGAGACCCT
+
,;,CFEFGGGEGGGGGGGGCAFGECFGGGCFGGGD<EFGGG,CEGG+@+,CFF8CE,C,EF8<,EFGDGDDFGGD<FFGFGG-CFF,AC7D+8@F+8E,=CFDFC@F<:EEFGGGFE@<FGGGGGG>C=F,BD,,+8,@DC8+@<FF+3@:1CFG;>7DFFG;<,:B9<F7C+*=CEFFC8CCCF?,CFC:CCGGF9<7:<84:E?+>>188FD<E7:<80<787A,AF89<?GGGB@$0CDGFF@8?,<DEFB<@,:.AF31D#6DFF,C1=FE=GGF:=CEF?,8A4+@DEC,=,FFD@E?F9@8++:??CE?7:,@,CEFE===?7DFC,<F@C,9CFEDFC7GFF7BC>GFFE6CA8D<7D88,,GEDC:,;,,C,C<,,,=FE@FCEGGFFF9GFEC@CEGGE@<EC,-A8--A
@SN 57688
TGGGGAATATTGCCCAATGGGGGAAACCCTGATGCAGCGACGCCGCGTGGAGGAAGCAGGTCTTCGGATTGTAAACTCCTGTTGTTGAGGAAGATAATGACGGTACTCAACAAGGAAGTGACGGCTAACTACGTGCCAGCAGCCGCGGTAAAACGTAGGTCACAAGCGTTGTCCGGAATTACTGGGTGTAAAGGGAGCGCAGGCGGGAAGACAAGTTGGAAGTGAAATCTATGGGCTCAACCCATAAACTGCTTTCAAAACTGTTTTTCTTGAGTAGTGCAGAGGTAGGCGGAATTCCCGGTGTAGCGGTGGAATGCGTAGATATCGGGAGGAACACCAGTGGCGAAGGCGGCCTACTGGGCACCAACGGACGCTGAGGCTCGAAAGTGTGGGTAGCAAACAGGATTAGATACCCT
+
FEFF@7CF9,C,,6CFFGC,C:@@FFF86C8FFG9F9FCF7FFGF777>F7C7=EE,CF<FF<CFFDFF:EFG9<ADGBEAFGG<<AFGEGGGFGGABFFFCFFFGCAEDGGGE@FFGFF9DFCCEGFEGGGDF8DCF7CFGGGGFG7>CCFFG9F7BCF1E3F9/;F<C9FEFGGCG7@EC9FFGFG::CCCGE@FC:FEE:ECFEFCFCFFFGCF?FGGGGFFGFADF@F<GGGGF@D8@CEDCFCGFGFEF>::2<EE@CFDFDCFAAFGGGGFFF6FGDGF@GGGDFE8GGGEEEEA?+@=CBFFFCAB@B+7CGEC:++DGCFFAFF@<CCFE<B88,,FC:@@6,,;,F@<@<F<C:FFEE@+@;F@66C<CF@@,F@FFFCFCFC,,EEC<C6,GGGGFCFFF<CCCCC
@SN 89215
TGGGGAATATTGCACAATGGGCGCAAGCCTGATGCAGCGACGCCGCGTGAGGGATGGAGGCCTTCGGGTTGTAAACCTCTTTTATCGGGGAGCAAGCGAGAGTGGGTTTACCCGTTGAATAAGCACCGGATAACTACGTGCCAGCAGCCGCGGTAATACGTAGGGTGCAAGCGTTATCCGGAATGATTGGGCGTAAAGGGCTCGTAGGCGGTTTGTCGCGTCCGGGGTGAAAGTCCATCGCTTAACGGTGGATCCGCGCCTGTTACGGGCGGGCGTGATTGCGGTAGGGGGGCCTGGAATTCCCGGTGTAACGGTTGAATGTGTAGATATCGGGAAGAACACCAATGGCGAAGGCAGGTCTCTGGGCCGTTACTGACGCTGAGGAGCGAAAGCGTGGGGAGCGAACAGGATTAGATACCCT
+
FGGGGGGGGGGGGGGGGGGGGGCFGGGGGEGGGGGGGF@E+6@CFGGGGGEC@B,?<FDFGGGGGGFGGGGGGGGFFFGCGGFEEGGGGGGGGEFFDGGGC:AB+,@>+:3EFCCFDG<FGCF,ECC77*>7:,;FCF:FE:>D79/>FEEEE<F<8<BC.<CCE>F<FG=6=<;=*<FF>C>2#22+C;?FGCFGEF>E>;>2:>EECCF::#C8;E>E>EEGG3FF<??,8<4131+;?C5EB4,8GF<<*>1>>6,3,3**:BEEEF@@<83,,+CFF:?GGF>==8+B,9GCF@FGECF@GFFF:=4@FA@9FGGGEFFE;E7CGDGFFGGFF?CCFFC,7GGGGGCGEE8C7E@C6CEC@:C@C6,AFB-GFFGF@E@C,FC?<,GF@+GEFGFCC@CGEGGF5FCFGGFEB@9C@
@SN 338
TGGGCAATATTGCACAATGGGCGAAAGCCTGATGCAGCGACGCCGCGTGAAGGATGAAGTATTTCGGTATGTAAACTTCTATCAGCAGGGAAGAAAATGACGGTACCTGACTAAGAAGCCCCGGCTAACTACGTGCCAGCAGCCGCGGTAATACGTAGGGGGCAAGCGTTATCCGGATTTACTGGGTGTAAAGGGAGCGTAGACGGCTGTGCAAGTCTGAAGTGAAAGGCATGGGCTCAACCTGTGGACTGCTTTGGAAACTGTGCAGCTAGAGTGTCGGAGAGGTAAGTGGAATTCCTAGTGTAGCGGTGAAATGCGTAGATATTAGGAGGAACACCAGTGGCGAAGGCGGCTTACTGGACTGTAACTGACGTTGAGGCTCGAAAGCGTGGGGAGCAAACAGGATTAGATACCCT
+
GGGFGGGGGGGGGGFGGFGGGGGGGGGGGGGGGGGGGGGGDGGGGGGGGGGGGGGGGGGFFGGGGGGGGGGGGGGGGGGGGFGGGGGGGGGGGGGGGGGGGGEFGGFFFGGGGGGGGGGGGGGGGGGGGGGGDEGGGGGGGGGGGGGGFCCDFGFFGGGGGDDGGGGGGGGGGGGEGEGGGGGGGGGGGFEFGFGFGGGFGGGGGGGFE8CFGGGGGGGGGFGGGGGGGGGGGGGCGGGGFCFFGGFEEDGGGGGGGFFGGGCFGGGGGFGGGGGGGGFGGGGGGGGGG?FAGFGGGGGGGGGGGGGGGGGGGGGDFFGCFGGGGGGGGFGGDGGFGFDGGGGGGGGGGGGGGGGGGGGGGGGGGGGGGGGGGGGGGGGGGGGGGGGGGGGGGGGGGGGGFFGGGGGGGGGCCCCC
@SN 339
TGAGGAATATTGGTCAATGGACGAGAGTCTGAACCAGCCAAGTAGCGTGAAGGATGACTGCCCTATGGGTTGTAAACTTCTTTTATATGGGAATAAAGTATTCCACGTGTGGAATTTTGTATGTACCATATGAATAAGGATCGGCTAACTCCGTGCCAGCAGCCGCGGTAATACGGAGGATCCGAGCGTTATCCGGATTTATTGGGTTTAAAGGGAGCGTAGGTGGATTGTTAAGTCAGTTGTGAAAGTTTGCGGCTCAACCGTAAAATTGCAGTTGAAACTGGCAGTCTTGAGTACAGTAGAGGTGGGCGGAATTCGTGGTGTAGCGGTGAAATGCTTAGATATCACGAAGAACTCCGATTGCGAAGGCAGCTCACTAGACTGCAACTGACACTGATGCTCGAAAGTGTGGGTATCAAACAGGATTAGATACCCT
+
GGGGGGGGGGGFFFFGGGGGGGGGGGGGGGGGGGGGGGGGGGGFFFGGGGGGGGGGGDEG8FGGGGGGD87CFGGGGGGFFFGGGGGGFDFFGGGGFGGGFGGGFA=FF<FDGGGGFFFGGGGGGGAAAEFC9F,5C5A,:?=F?GGGEDEGCFFFGGG7,0BEFCFC>FGGF<F7BGGDGFCFECDGGGEE<GGFFGGGGGGFGGGG9CGGGGEFGDGFCFE@,CBGECGGGFFE>@FEGFGGGGGFGGFGFEGFEGGGFFGGFFFFCGFGGFCDGGGGGFDC,>E,?GGGGGFGFGGFGEDGGGGGGGGFFF7+FFDEGGGGGGGFGE9DGGGGDGGE9GGGF7EEGFCGGGGGEF<7FCGFBCGGFGGGGGFEGGGGFCGFGGGGGGGGCGGGGF@GFCFEGGGEGGGGFGF9FCGGGEEC<9GGGGGCCCCC
@SN 340
TGGGGAATATTGCACAATGGGCGCAAGCCTGATGCAGCGACGCCGCGTGCGGGATGACGGCCTTCGGGTTGTAAACCGCTTTTGACTGGGAGGAAGCCCTTCGGGGTGAGTGTACCTTTCGAATAAGCACCGGCTAACTACGTGCCAGCAGCCGCGGTAATACGTAGGGTGCAAGCGTTATCCGGAATTATTGGGCGTAAAGGGCTCGTAGGCGGTTCGTCGCGTCCGGTGTGAAAGTCCATCGCTTAACGGTGGATCTGCGCCGGGTACGGGCGGGCTGGAGTGCGGTAGGGGAGACTGGAATTCCCGGTGTAACGGTGGAATGTGTAGATATCGGGAAGAACACCAATGGCGAAGGCAGGTCTCTGGGCCGTTACTGACGCTGAGGAGCGAAAGCGTGGGGAGCGAACAGGATTAGATACCCT
+
GGGGGGGGGGGGGGGGGGGGGGGGGGGGGGGGGGGGGGGGGGGGGGGGGGGGGGGGGGGGGGGGGGGGGGGGGGGGGGGGGGGGGGGGGGGGGGGGGGGGFGGGGGEGGGFGGFGGGGGGGGGFGGGGGGGGGGGGGGGGGGGGGGGGGGGGFGGGGCFFGGGGE9CFGGGGGGGEGEGEGGGGGGGGGGGGGGGGGGEEGGGGGCCGGGGGGGG5CEGGDGEGEGDGGGGGGGGFGFGGGGGGGGGGGGFE9FC>1:CGEFCFFEGGGGGGGGGGGFGGGGGGGGGGGGFGGFFGFFFGFGGGGGGFF<9F7GFGGFDGFFGGGFGFGGGGGGGGGGGFGGGGGFFFB,GGGGGGGGGGGGF8GGGGGGGGGGGGGGGGGGGGGGGGEFGGGGGGGGGGGGGGGGGGGGGGFF,GFGFGCCCCC
@SN 341
TGGGGAATATTGCACAATGGGCGCAAGCCTGATGCAGCGACGCCGCTTGCGGGATGACGGCCTTCGGGTTGTAAACCGCTTTTGATCGGGAGCAAGCCTTCCGGTTATTGTACCTTTCGAATTAGCACCGCCTAACTCCGTGCCAGCCGCCGCGGTAATACGTAGGGTTCAAGCGTTATCCGGAATTATTGGGCGTAAAGGGCTCGTAGGCGGTTCGTCGCGTCCGGTGTGAAAGTCCATCGCTTAACGGTGGATCTGCGCCGGGTACGGGCGGGCTGGAGTGCGGTAGGGGAGACTGGAAGTCCCGGTGTAACGGTGGAATGTGTAGATATAGGGAAGAACACCAATGGCGAAGGAAGGTCTCTGGGCCGGCACTGACGCTGAGGAGCGAAAGCGTGGGGAGCGAACAGGATTAGATACCCG
+
FFGGGFGGGGGGGGGGGGGGGGGGGGGGGGGGFGGGGGEGEFGGGF+B,C++8+CCFF7:C=CFF7=7F?+BC@FFF+@C=AF,+<A==CG>@FGGGGG9,,8+6++,B,<3C=FFF<++,@+:>CAAD7*5@+:BC,,>C:FFG7B*****<**=*=<:<<<>**1C,4,<,,*<;8AG+;8**CC+<F7<*/?E:2A77**288C11:CEGGGEEEGGGGGGGGG=@:9:99B<DFFF.8/33C>-<D:@C<:<F?@C2E@5:/:.+>879F@6.GGE@FDGGE7GF?BE855,9EBBB+EEC+CFFB7B?7CFFA<C:,BAEFEF?9:,,A<EFGGGFFFC,<C,EF<AFC<:,E@@@,,,@+@7++;,,E,7EFCEF,GEF<@7FFGFF@7@9GGGGFFCEGGGGGGGGGGGGGCCCB-
@SN 61599
TGGGTAATATTGCACAATGGGCGCAAGCATGATGCAGCGACGCCGCGTGCAGGATGACGGCCTTCGGGTTGTAAACCACTTTTGATCGGGAGCAAGCCTTCGGGTGAGTGTACCTTTCGAATAAGCACCGGCTAACTACGTGCCAGCAGCCGCGGTAATACGTAGGGTTCAAGCGTTATCCGGAATTATTGGGCGTAAAGGGCTCGTAGGCGGTTCGTCGCGTCCGGTGTGAAAGTCCATCGCTTAACGGTGGATCTGCGCCGGGTGCGGGCGGGCTGGAGTGCGGTAGGGGAGACTGGAATTCCCGGTGTAACGGTGGAATGTGTAGATATCGGGAAGAACACCAATGGCGAAGGCAGGTCTCTGGGCCGTTACTGACGCTGAGGAGCGAAAGCGTGGGGAGCGAACAGGATTAGATACCCT
+
<@CE@EEFFAE@<,6CC<,E8,6+@FE<,<@,CEGDG8@FGC@6:+@CC7,,6BE?E,=FE7@D9<BEGE+4@?FF@,4:B?DG+<?4++++8?,BBF8,B=C7A+=FDFGFDDF9<AFFCFGGGF9@<@<:FC@CEFFE:,*8EFGGE@FECC7F:B;9B::,,:*,,=F9F,*1*1<,>16<+=CF;3F:7AC>>:E=:8'ED:C;2-9252E?<6CC5CE:&G8<>9F:<<CF9F7E43;:CC<<,E9FF9FFE<C7EF@+C@+<@+6+@3,CGGF?@3++DFFCEGFE<=,E?ADE8FCC7EF<:+7GGDFEC,GFCFCCFEFC++CGCC66C6<=FFGFDC@CCDFF@FE,FF7G@E<,6+::7F@@<E7B;CDFF@C,68G@BE<8:GGCCGFGGEFFAFFFA<@9@DACFE@A,@A
@SN 343
TGGGGAATATTGCACAATGGGCGCAAGCCTGATGCAGCGACGCCGCGTGCGGGATGACGGCCTTCGGGTTGTAAACCGCTTTTGACTGGGAGCAAGCCCTTCGGGGTGAGTGTACCTTTCGAATAAGCACCGGCTAACTACGTGCCAGCAGCCGCGGTAATACGTAGGGTGCAAGCGTTATCCGGAATTATTGGGCGTAAAGGGCTCGTAGGCGGTTCGTCGCGTCCGGGGTGAAAGTCCATCGCTTAACGGTGGATCCTCGCCGGGTACGGGCGGGCTTGAGTGCGGTAGGGGAGACTGGAATTCCCGGTGTAACGGTGTAATGTGTAGATATCGGGAAGAACACCAATGGCGAAGGCAGGTCTCTGGGCCGTCACTGACGCTGATGAGCGAAAGCGTGGGGAGCGAACAGGATTAGATACCCG
+
EFGGGDGGGGGGGGGGGGGFGFEGGGGGGGGGGGGGGGGGGGGGGGDGDFEGGGGGGGGDCCEFGEG7FGGFDFFGGGGGGFGFCDEGGGGGGGGGGGGGGFDEEDGGGGGFGCEGGGGGD7FFFFFFFGFGECC*DECFFD,3<FBEGCFGGDEGGCGGGGGGCE7F*CCEG?<CEECEFG?E<C>CE?GGGDFFDGCG2AD*;8GF;C?EGG::6::28C=?C?EEC0GEA=>ECFGGD1CC>FGDFFGG:@FGFF?%C>.F@>C8C7CCCFFBAFGEDE:+3+8FFF:8GFAA5EGGGGGFGGEFCFFC+CBF@GFC,FF98AFE=FGC@,7F9GGGFGGFF=?DEGFGGGG@FF8GGGGGGGGFF77@FCFFGGGGGGFF66+EFGGGGGGGGG?GGGGGGGGGGGGGGGFGGGGGCCAA-
@SN 344
TGGGGAATATTGCACAATGGGCGCAAGCCTGATGCAGCGACGCCGCGTGCGGGATGACGGCCTTCGGGTTGTAAACCGCTTTTGATCGGGAGCAAGCCTTCGGGTGAGTGTACCTTTCGAATAAGCACCGGCTAACTACGTGCCAGCAGCCGCGGTAATACGTAGGGTGCAAGCGTTATCCGGAATTATTGGGCGTAAAGGGCTCGCAGGCGGTTCGTCGCGTCCGGTGGGAAAGTCCATCGCTTAACGGTGGATCCGCGCCGGGTACGGGCGGGCTTGAGTGCGGTAGGGGAGACTGGAATTCCCGGTGTAACGGTGGAATGTGTAGATATCGGGAAGGACACCAATGGCGAAGGCAGGTCTCTGGGCCGTTACTGACGCTGAGGAGCGAAAGCGTGGGGAGTGAACAGGATTAGATACCCG
+
FFFFGGCGGGGGGGGGG9FDEFGGGGGGGGGGGGGGGGGGGGGGGGGGGGGDDF@FCEGGGGDFGCFFGGGGGGGGGFE+CECF=EFGEFEBFGGGGGGGGGGGGDFC<BFFG=AGGGG+DEFGGF,@CG7FGGGGF9FGG8FCF7FCC7B:**=4=CGGGGCE@EEA@FCCGGG<+C8EGDE>+8@FEFFFGG<GGFC<FG529F?CCC5ECGDCE>8:?EEE?EBE2#=FGFCC>7=<<GFC,FF<CE?GEC*GCECC7C@:@C7<GGGGFFFB@FD8@#>>>,+GEF<EC8,DDFF?8B7GDGGGFGF>GCGGFA,EF9GGGGGGGFC7CEC9GGGGGGGFCEDEGF@FAGGFFFCFAFCF7E@EF>FEEFGFBBCGFECCDFEGEFDC7GGGGGGGGGGGFGGFE9FGGFGEF7BC@A-
@SN 80055
TGAGGAATATTGGTCAATGGGCGAGAGCCTGAACCAGCCAAGTAGCGTGAAGGATGACTGCCCTATGGGTTGTAAACTTCTTTTATAAAGGAATAAAGTCGGGTATGTATACCCGTTTGCATGTACTTTATGAATAAGGATCGGCTAACTCCGTGCCAGCAGCCGCGGTAATACGGAGGATCCGAGCGTGATCCGGATTTATTGGGTTTAAAGGGAGCGTAGATGGATGTTTAAGTCAGTTGTGAAAGTTTGCGGCTCAACCGTAAAATTGCAGTTGATACTGGATATCTTGAGTGCAGTTGGGGCAGGCGGAATTCGTTGTGTAGCGGTGAAATGCTTAGATATCACGAAGAACTCCGATTGCGAAGGCAGCCTGCTAAGCTGCAACTGACATTGAGGCTCGAAAGTGTGGGTATCAAACAGGATTAGATACCCT
+
EFFGGGGGGGGGGGGFGGGGCGGGCGGGG8EGGFGGGGDFGG<F9F@FFGGGGGGGGFAFAFGF?@FCG<=CGGGGGG9FFCFFFFGGFE<CFFGGGG9FFGEEC8FCGFGDFAE=FGGGGGGEDF<9AFEGFFFGFDGG<FCEGFGG-C;FGG>>FFGGGFDF=EGGEFF;1FGGD@C@,>:FFEGEF#DGEGFFEGC:6FF>?FFFGCDFGECFBFFGBFG@2<B7GGFFFFGFDAFG;FGGGGGF@7GGGGDFCEFFGGGGGGFGFFEGGGGF9C9CGGEFFEAFGEFGFFCGGFCGEFFE,+BB+FFCDC4DF@F,GEFGECGGGFCFFGGF9F<;GGFBC,GGGGGGDEFBEFFCGEGGGGGGGFEFD<DGGFE,?GFGFFFGFFEF,FF@?GFGFEGFF8@CEFFFFCFCFGGCGGFGFFDGGGFCC@CC
@SN 346
TGGGGAATATTGCACAATGGGGGAAACCCTGATGCAGCGACGCCGCGTGAGTGAAGAAGTATCTCGGTATGTAAAGCTCTATCAGCAGGGAAGAAAATGACGGTACCTGACTAAGAAGCCCCGGCTAACTACGTGCCAGCAGCCGCGGTAATACGTATGGAGCAAGCGTTATCCGGATTTACTGGGTGTAAAGGGTGCGTAGGTGGCAGTGCAGGTCAGATGTGAAAGGCCGGGGCTCAACCCCGGAGCTGCATTTGAAACTGCATAGCTAGAGTACAGGAGAGGCAGGCGGAATCCCTAGTGTAGCGGTGAAATGCGTAGATATTAGGAGGAACACCAGTGGCGAAGGCGGCCTGCTGGACTGCTACTGACACTGAGGCACGAAAGCGTGGGGAGCAAACAGGATTAGATACCCT
+
GGFAEFGGGGGGGGGGFFGGFGGGGGFFGGGGGGEGDGGGGGG7FEGCEGEGGGFFFFGGFGCAFDFG<FFGGGGGGCFGFGFFGGGGGGBFFGGGGGGGGDGFGFGGGGGGG?E<?FAF@FGGCCEGFFGGG8F@FGGGGGCFGGGGGGGFGGGDG>FG>GGGGEFGFFGGGGGDEFGFFFFFGGBCFGGFFGGGGD<:FEGGFGGEEFFCEFFGF7GGFCGGGFFGFC=@EEEDDCGFFGGCEFFADFCE<ADDGFFGFGGGEEACGFGGFGFFGCEACFCGD+GGGFGGGFFCGGGEGGGGGGEEFF9<CCGGGFE=<<9GGFFGGFCF@CGFGGGFEGGGGGGGDDGGGFE,GGGFGFGGGGGGGGFFEGGGFGEDFGCGGGGGGFGGGGGGGGGGGFGGFC,FGGGCC@A-
@SN 79737
TGGGGAATATTGCACAATGGGCGCAAGCCTGATGCAGCGACGCCGCGTGCGGGATGACGGCCTTCGGGTTGTAAACCGCTTTTGATCGGGAACAAGCCTTCGGGCGAGTGTACCTTTCGAATAAGCACCGGCTAACTACGTGCCAGCAGCCGCGGTAATACGTAGGGTGCAAGCGTTATCCGGAATTATTGGGCGTAAAGGGCTCGTAGGCGGTTCGTCGCGTCCGGTGTGAAAGTCCATCGCTTAACGGTGGATGTGCGCCGGGTACGGGCGGGCTGGAGTGCGGTAGGGGAGACTGGAATTCCCGGTGTAGCGGTGGAATGTGTAGATATCGGGAAGAACACCAATGGCGAAGGCAGGTCTCTGGGCCGTTACTGACGCTGAGGAGCGAAAGCGTGGGGAGCGAACAGGATTAGATACCCT
+
GF@FGEEGDGGEGGGEGGFDFFEFGGGCGGGEFGFFFD:FGGGGGGEGGGG+FEGGEFFD+>FFGGGCE=FBFGGGGGGE7DDG>,DEEGG+3DF8,D<DFD@F>:+<F*FCCFFFGGECCF*8>FGGG:<ED9FC;=4<5FFFGCFGFFF'FF:FGC?:BF<?FGFEFEFCFF/ECEC89F<C:08+A#GEEC?CGCGFEE5C8;)>C7EE8E:;5;::5GGE:FCEE+?9/FFC2<C<1BC=F@B:AFEA<,**FCC<CCGF3+FB:F=+GGGD<AF?C+E=,GFGGFEFEB<,GFEFDF+EC+DFGGFB7DGFE,CGGFGFEFEC@+GFB8FAGCGGGGGDAF:DEGGGGFFC:<DFA8FFGFDFCBF<CGGGGF@GGGGGGGFFCGGCDFGGGGGGGFFGGGGGGGGGGGFE,FCCCCC
@SN 73714
TGGGGGATATTGCACAATGGGCGCAAGCCTGATGCAGCCATGCCGCGTGTATGAAGAAGGCCTTCGGGTTGTAAAGTACTTTCAGCGGGGAGGAAGGGAGTAAAGTTAAAACCTTTGCTCATTGACGTTACCCGCAGAAGAAGCAACGGCTAACTCCGTGCCAGCAGCCGCGGTAATACGGCGGGTGCAAGCGTTAATCGGAATTACTGGGCGTAAAGCGCACGCAGGCGGTTTTTTAAGTCAGATGTGAAATCCCCGGGCTCAACCTGGGAACTGCATTGGAGACTGGCAAACTTGAGTGTCGTAGAGGGGGGTAGAATTCCAGGTGTAGCGGTGAAATGCGTAGAGATCTGGAGGAATACCGGTGGCGAAGGCGGCCCCCTGGACGAAGACTGACGCTCAGGTGCGAAAGCGTGGGGAGCAAACAGGATTAGATACCCT
+
EAFFG::B@FFGGGGGGGDF8EEGGGGCFGGGFDFGGGGF<EGG>CEFFFEGGGFGG8FG,CF<FGG:F,FFFGF9??FGGG-5@FCDCE@=BCGFGGGGCB,DD8,:C,CE@DA,CB9,88B<DGCFFF+@@++++@<BFFFF,,<:7:CECCD,<FFCCFFGGFC8BCEEEGGGFAFGD1<CC*:CGGGFGEDG55<CCC8C=F7<GEC8CCEGFGGGD>&;8CFGCGGGGF0#FFGGE533:EC9CEF@GEG#GFGC@,#FCFG:FCEEE@8FCF@'#<>#>DFFF<D:,GECFB>8+8+F=FF:F6+B,DF<CFFFF,8@FGFEE8DGGGEF9=BEF<B<AGFFFDFACE9GFF:+>7GGCFF7FGGGGGFCCB7@,DF@B,C,<,,CFB-CCE8F8GFCCFGFFCFF6+GGGFF@EC,GGGGGGGFGGGGGC@BA<
@SN 60686
TGAGGAATATTGGTCAATGGGCGCGAGCCTGAACCAGCCAAGTAGCGTGCAGGAAGACGGCCCTATGGGTTGTAAACTGCTTTTGCAGGAGGATAATATGTCCCACGTGTGGGATATTGCAGGTATCCTGCGAATAAGCACCGGCTAACTACGTGCCAGCAGCCGCGGTAATACGTAGGGTGCAAGCGGTATCCGGAATTATTGGGCGTAAAGGGCTCGTAGGCGGTTCGTCGCGTCCGGTGTGCAAGTCCATCGCTTAACGGTGGATCCGCGCAGGGTACGGGTGGGCTTGCGTGCGGTAGGGGAGACTGGAATTCCCGGTGTAACGGTGGAATGTGTAGATATCGGGAAGAACACCAATGGCGAAGGCAGGTCTCTGGGCCGTCACTGACGCTGAGGAGCGAAAGTGCGGGTATCAAACAGGATTAGATACCCT
+
FGG<@ECCCFGGGGGCEGGGGGCFFGGC7FFGGFGGGFGGEGDFGFFEFGEGGGGGGGGGE++6=<?F6EECCFGEGGAGDC<CF9FE,BFGGDFG9FGAFFCFEFEFGGGGE@FFGGG9FCFFGGGGEFCEFGGFG9BBFFGCFEGGGE9@CFGGGGGGG>:DED>FCFCFEGF>D<FEGG>EEEFG#CFC<CE;;<7:<GGCCCFCFGGG9F7:**?:;EG:>GEEC?88CCC8C>EEC?:<%C@FB71A=CEDGEEDGFCFFCF:BC5&3+/>7+F>CCC=,DD76+F:+GGECGGGEFGEC8?AGEDE88@+GFFGGGEEGGFFCFFE<FGGGGCGGFDGGCC9FGFFBCD6C,,:@C8,GGEFEF8F<,GGF:7F7EDGF<C7;@;GGGGFGGECEF9AFGEGF@CFFC,<8<CAGFFGEC,EGFCCCB8C
@SN 350
TGAGGAATATTGGTCAATGGACGAGAGTCTGAACCAGCCAAGTAGCGTGCAGGATGACGGCCCTATGGGTTGTAAACTGCTTTTATAGGGGGATAAAGTGTGCCACGTGTGGCATATTGCAGGTACCCTATGAATAAGGACCGGCTAATTCCGTGCCAGCAGCCGCGGTAATACGGAAGGTCCGGGCGTTATCCGGATTTATTGGGTTTAAAGGGATCGTAGGCCGTTTGGTAAGCGTTTTGTGAAATGTCGGGGCTCAACCTGGGCATTGCAGCGCGAACTGTCAGACTTGAGTGCGCATGAAGTAGGCGGAATTCGTCGTGTAGCGGTGAAATGCTTAGATATGACGAAGAACTCCGATTGCGAAGGCAGCCTGCTGTAGCGCAACTGACGCTGAAGCTCGAAAGCGTGGGTATCGAACAGGATTAGATACCCT
+
<EGGGGGG,FFGGGGGGGGGGGGGGGCFGGGGGGGGGGGGGGGGGGGGGGGGGGGGGGGGE@FGGFGGGFGFGGGGGGGGGGGGFGGGAFGGGGFGFG<FGFFDF,BFGF?:FFFGFGGGF9AFCGGGGGGGCF,FFGGGACGCFCEGGGGGGGF:FFGDGFGGG0:BFGGG>FGDGGFGGFGGCFD825<CFGGC9=,?;<99FGC<BFB<FGG7#D>@;EG6<4GFGGGGFBFC8:#9FCD9CE:CFFEC?CE5?EF<FE@7FCF;GFFD:F>.GGGFGGDF>,GDGFAA+ECF>AGF9FFEGECEGE<9GFGFEFEGGGE@GCCFE9FGFGDCFGGF9FGFGGFCGFGFGGGFGGFDGEGFGGGGGGFDFGGGGGGGGGGGGGGDGGGGGGGEGGGGGGGGGGGFGGGCDGGGGEGFGGGGGGGGGGFCC8C@
@SN 351
TGGGGAATATTGCACAATGGGCGCAAGCCTGATGCAGCGACGCCGCGTGCGGGATGACGGCCTTCGGGTTGTAAACCGCCTTTGACTGGGAGCAAGCCCTTCGGGGTGAGTGTACCTTTCGAATAAGCACCGGCTAACTACGTTCCAGCAGCCGCGGTAATACGTAGGGTGCAAGCGTTATCCGGAATTATTGGGCGTAAAGGGCGCGTAGGCGGTTCGTCGCGTCCGGTGTGAAAGTCCATCGCTTAACGGTGGATCCGCGCCGGGTACGGGCGGGCTTGAGTGCGGTAGGGGAGACTGGAATTCCCGGTGTAACGGTGGAATGTGTAGATATCGGGAAGAACACCAATGGCGAAGGCAGGTCTCTGGGCCGTCACTGACGCTGAGGAGCGAAAGCGTGGGGAGCGAACAGGATTAGATACCCT
+
GGGGG@FGDFFGGGGGGGGGGGGGGGGGGGGGGGDFGGGGGGGGGGGGGGGGGGGGGCGGFFGGGGGGGFFGGGG<FGG7BFGGFF,CEGGCCFGG+8BFEC=FF@@BF<=FGG,@@CCF><BCGEFADGFFCCCFGGGG9C##GGGGGGGG>@5<C=<C:CCC>CFFEFBCFFECE0GGFG?GE.:C6C:?EEGCEEGGGE=E>)GGCCCE9FFC=C<EEEGEECEB=<?1C<<CGFC<3CDGFDC<<<8E3CE>CFFFGG>FDC;E@:CGF@FGFGFGG>GF@@,E=B?8EF9GFFGGGGGFGGGEDFFFEC<GGF<CEFGGGFGGFEGGEGGGGGGGCCGGGGGGFGGGGFGF@CC@GFCFGGEDGE@DGGGGGGGGGGGGFFGFBEGGGGGGGCGGGFCDGGGGGGGGGGGGGGGGCC<B8
@SN 63816
TGGGGAATATTGCACAATGGGCGCAAGCCTGATGCAGCGACGCCGCGTGCGGGATGACGGCCTTCGGGTTGTAAACCGCTCTTGATCGGGAGCAAGCCTTCGGGTGAGTGTACCTTTCGAATAAGCACCGGCTAACTACGTGCCAGCAGCCGCGGTAATACGTAGGGTGCAAGCGTTATCCGGAATTATTGGGCGTAAAGGGCTCGTAGGCGGTTCGTCGCGTCCGGTGTGAAAGTCCATCGCTTAACGGGGGATCTGCGCCGGGTACGGGCGGGCTTGAGTGCGGTAGGGGAGACTGGAATTCCCGGTGTAACGGTGGAACGTGTAGATAGCGGGAAGAACACCAATGGCGAAGGCAGGTCTCTGGGCCGTTACTGACGCTGAGGAGCGAAAGCGTGGGGAGCGAACAGGATTAGATACCCG
+
GFFC+BCGGGGEGGGGAFFGFGGGGGGGGGGGFGGGFGCEFEGCGGFFFG77CFGFFFFGGGGGGGGEGGDEGFGGGEGGCFG9ABFFEGCF@FGGCGFFDGGGGGGFFGF9FFGGGG7>DFDCCF9FFEDF7>,FFG:FFFD@GFG<<CEFECE1=:C:<:5FGGD99CFDD>C<8EFF@CE;CFFFEFEC;CEGG/8@C/*2.;EECE=GGCCFE=6GGC8?EC5$<9FFCCCCCEGG<CE=:AF<C51FGGFBDGCC*FC::FEFDGGGGEB<B$DGF=F>GFGDFFFE?DBBAAFCGGGGGFGGGEF7<GGGFE,FE=F9GGGGE==7FDFC<CFFFGGGCF@EFB7CFGGGFCFFF<EFCGGEGEGFFGGGGF@DGGGGEFEEFDGGEFGF@GGGGCGEFGGGGDGF9GFGF:AC<A-
@SN 87103
TGGGGAATATTGCACAATGGGGGGAACCCTGATGCAGCGACGCCGCGTGGAGGAAGAAGGTCTTCGGATTGTAAACTCCTGTTGTTGAGGAAGATAATGACGGTACTCAACAAGGAAGTGACGGCTAACTACGTGCCAGCAGCCGCGGTAAAACGTAGGTCACAAGCGTTGTCCGGAATTACTGGGTGTAAAGGGAGCGCAGGCGGGAAGACAAGTTGGAAGTGAAATCTATGGGCTCAACCCATAAACTGCTTTCAAAACTGTTTTTCTTGAGTAGTGCAGAGGTAGGCGGAATTCCCGGTGTAGCGGTGGAATGCGTAGATATCGGGAGGAACACCAGTGGCGAAGGCGGCCTACTGGGCACCAACTGACGCTGAGGCTCGAAAGTGTGGGTAGCAAACAGGATTAGATACCCT
+
GGGGGGDGFGGGGGGGGDFFGGGGGEGGGGGGFGGGGGGGGGGDGGDGGEGFGGGGGGGGGGGFGGGFGFCFGGGGGGGAFGGGGGGGGGGGGGGGGGGGGGGGGGGFGGGGGFGGFGFFGGGGGGEFGGGGFGCGGGGGGFGGDGGGEEGGGGGGGGGGGGGFFEGGGGEGGGGGGGG>GGGGGGGGGFGGGGGGEEGGGGECGGGGGGGGGCGGGGFG=GGGGGGEFGGGGGGGGGGGGGGGFGGGGGGGGGGGGGGGFGFGGGGFEGFFFF8DD;F<GGGGGGGGGGGFGGGDGGDFEDEGGGGGGGGEBB,F7GGGEF:@,CGGGGFFGGFGGGGGGGGFGGGGGDGGCFCGFGGFF8GGGFEGGGGGGGGGGGGFCGGGFFGGGGGGGGGGGGGGGGFGFFFGGGGCCCCC
@SN 92545
TGGGGAATATTGCACAGTGGGGGAAACCCTGATGCAGCGACGCCGCGTGGAGGAAGAAGGTCTTCGGATTGTAAACTCCTGTTGTTGAGGAAGATAATGACGGTACTCGACAAGGAAGTGACGGCTAACTACGTGCCAGCAGCCGCGGTAAAACGTAGGTCACAAGCGTTGTCCGGAATTACTGGGTGTAAAGGGAGCGCAGGCGGGAAGACAAGTTGGAAGTGAAGTCTATGGGCTCAACCCATAAACTGCTTTCAAAACTGTTTTTCTTGAGTAGTGCAGAGGTAGGCGGAATTCCCGGTGTAGCGGTGGAATGCGTAGATAGCGGGAGGAACACCAGTGGCGAAGGCGGCCTACTGGGCACCAACTGACGCTGAGGCTCGAAAGTGTGGGTAGCAAACAGGATTAGATACCCT
+
GGGGGGGGGGGGGGGGFFFGGGGGGGGDGEFGFFFCGFGGGGGGDGGGGGGGGEEFGGGGFFFGGGG::EGGGGGGGGGGG9FGAFGEFDFFGGGGGGFGFG7:DFGG7<FGCE8B,BFDDGGGFGGGFFGGGG@F7BFGFFGFGGCGGF89F?BCFGG2FGGGGGGG5E7FCFEG>FFGGG>GGGGGFGGGGGEDEGGGGGDCFFE8?888GGGGGGFFGGGGFFGGGGGGGGD8C8@@;<EDGFGGGGFDFG?CFFGC=FF0<,FFGGFGGFGGGGGGGF>FC:GGGGFFFGGGGGGFF<7=EF@GFCGCGFEEGFFEFCC@7GGGGGFFCFFCGDGGGGGFGGEGGGEFCFFFC,GFE@;FFGGGGGGGGFGFFDGGGDGGGGGFEDGGGGGGGGGGFGGGGGGGGGGCCCCC
@SN 355
TGGGGAATATTGCACAATGGGCGCAAGCCTGATGCAGCGACGCCGCGTGAGGGATGGAGGCCTTCGGGTTGTAAACCTCTTTTATCGGGGAACAAGCGAGAGTGAGTTTACCCGTTGAATAAGCACCGGCTAACTACGTGCCAGCAGCCGCGGTAATACGTAGGGTGCAAGCGTTATCCGGAATTATTGGGCGTAAAGGGCTCGTAGGCGGTTCGTCGCGTCCGGTGTGAAAGTCCATCGCTTAACGGTGGATCCGCGCCGGGTACGGGCGGGCTGGAGTGCGGTAGGGGAGACTGGAATTCCCGGTGTAACGGTGGAATGTGTAGATATCGGGAAGAACACCAATGGCGAAGGCAGGTCTCTGGGCCGTTACTGACGCTGAGGAGCGAAAGCGTGGGGAGCGAACAGGATTAGATACCCT
+
FGGGGGGGGGGGGGFGGGGGGGGGGGGGGGGGGFGGGGCGFGEEGGGGGGGGG@FGGFFGFGGGGGGGGGGGGGGGGGGGGGGGGGGGGGGGGGFDFGGF@FGGGG9AFGGGGGGGGGFGFGGGGGGEGDGGCFFGGGCGF:FGFFGG7>C@GEEFFC9FFCFGGGEGEECFGG$EEFGFGF=GGG>GGGGG<E=DGG/GCGDFGEGD>?EEECCCEEGG>2DDFGF?EFCCCFCEGFEGGCCGFCFFCECFCGGFBF<CEGGFGGGGGF9FCGFF<=(>FEDFFCFCFGFDF<?,CFDF:F@=DGGEGGFEEEC,AADFEDGFGFGGGFCGGGGGCGFDGFFDDGCCGGGCFGGF7GFEAFGGGEEGFGGFGDGFGGFGF@C<BFF?<B,ECFGGGGGGGGGGGGGGGGGGGGGF@CCCC
@SN 50282
TGGGGAATATTGCACAATGGGCGCAAGCCTGATGCAGCGACGCCGCGTGCGGGATGACGGCCTTCGGGTTGTAAACCGCTTTTGATCGGGAGCAAGCCTTCGGGTGAGTGTACCTTTCGAATAAGCACCGGCTAACTACGTGCCAGCAGCCGCGGTAATACGTAGGGTGCAAGCGTTATCCGGAATTATTGGGCGTAAAGGGCTCGTAGGCGGTTCGTCGCGTCCGGTGTGAAAGTCCATCGCTTAACGGTGGATCTGCGCCGGGTACGGGCGGGCTGGAGTGCGGTAGGGGAGACCGGAATTCCCGGTGTAACGGTGGAATGTGTAGATATCGGGAAGAACACCAATGGCGAAGGCAGGTCTCTGGGCCGTCACTGACGCTGAGGAGCGAAAGCGTGGGGAGCGAACAGGATTAGATACCCT
+
FGGGGEGGGGGCFGGGGGGGGDGGGGGGG8FGGGGFFGGCEGGGGGGGGGGGDEFFDFGCBFGFGGGGGGGGGGGCFGGEGGGGGGGE@FFCEFGGFGGGFGGG@@FF=FFGGFGGFGGGGFGFF9EFFGGG7FGDGGGEFFFGGGFGGFFF;FECFG?FGGCFCGGFFEFGG?F2AEE>FGGCEFC?/<FGGFDFGEFGCEGGE8//=?::EE?;C8:ECEC@GGG=9CGFGC9B=:+F:CEF:?@<;>#GFDF7GGGGDGGEFFFEFGGGGFBF9CF<GGGGGGFFGGFF@FFCFGGGFGGGGGGFFB7EBFFGGGFFGGGGGGGF7GCDGFGFGFF@GFEFFCB,,FGEEEEC8DGGGF?GGGGGGGEFF<CGGGGGGGFCGF@FFGFCGFGGGFFGGCGGGGGGFCGGGGGFGGCCCCB
@SN 73840
TGGGGAATATTGCACAATGGGCGCAAGCCTGATGCAGCGACGCCGCGTGCGGGATGACGGCCTTCGGGTTGTAAACCGCTTTTGATAGGGAGGAAGACGTCGAGTGAGTGATCCTTTCGAATAAGCACTGGCTAACTACGTGCCAGCAGCCGCGGCAATACGCAGGGTGCAAGCGTTAGCCGGAATTATTGGGCGTAAAGGGCTCGTAGGCGGTTCGTCGAGTCCGGTGTGAAAGTTCATGGCGTAACGGTGGATCCGCCCCGGGTACTGGCGAGCTAGAGTGTAGTAGGGGTGGGTGGAATGCCTGGTGTAGCGGTGAAATGTGTAGATATCAGGAAGAACACCAAGGGCGAAGGCAGGTCTCTGAGCTTTTACTGACGATGAGGAGCGAAAGCGTGGGGAGCGAACAGGATTAGATACACT
+
CE<EEFGCGGGGFGGGGGFE8FCCFGGFGFGG@AAFFG@FCCCGGGGGGG+CFGFD4CCFC:=F,4F4,8+4<FGAF+=@FGG,+B9?FF=F+BFF<B7F@E+8C3:,3,,,<,=B,,@FG@@,8>B,,>8<,@8F9C9<%<><?:FF@0>:3<8#)4,?F:#:>AF)F?>:@5GGE=,:*+4<C@6;<CC;<48>@C:CC8*8;GGGEDDGCF=*4+**5C=3*F<;GGFFEC?9>3***>1+F:>*,@FD>@**+8+3+C:,,<,++=>+C,FA,,FFFAC,CFF<C++8++,,,FFE=B+?9,?,<F787EGF<<,GGFF??GFGFAFCC,C,,,F:C?GFC,F:DGFFECGGFC:,E6,C,<,FF@,F<AEF<F<;,CE8FC,,GGFGGDGGGGGGGFFFAGGFGGFGEGFGGGCCCCC
@SN 358
TGGGGAATATTGGGCAATGGGCGAAAGCCTGACCCAGCAACGCCGCGTGAAGGAAGAAGGCCTTCGGGTTGTAAACTTCTTTTAAGAGGGACGAAGGACGTGACGGTACCTGGAGAAAAAGCCACGGCTAACTACGTGCCAGCAGCCGCGGTAATACGTAGGTGGCAAGCGTTGTCCGGATTTACTGGGTGTAAAGGGCGTGTAGGCGGAGAAGCAAGTCAGAAGTGAAATCCATGGGCTTAACCCATGAACTGCTTTTGAAACTGTTTCCCTTGAGTATCGGAGAGGCAGGCGGAATTCCTAGTGTAGCGGTGAAATGCGTAGATATTAGGAGGAACACCAGTGGCGAAGGCGGCTTGCTGGACGACAACTGACGCTAAGGCGCGAAAGCGTGGGGAGCAAACAGGATTAGATACCCT
+
FGGGG@FFGGGGGGDGGFGGGGGGGGGGGGGGG8EFFGGGGGGGGGGGGCGGGGGGGGGGFGGGFDEGG:CFGGGGGFGGGFGGGGGGGGGGCGGGGGCGGGGFFGEF=FFFFFGGGGGFFGEFGGEGFFGGGG8:,@CFGFGGGG>FGGG6GGC>GGFCBFCC:=C@FCFGG?@@;:FCFGFFG?F1GECFFFF<F?5C*FGEC3FFC/C?CF9FGGGGGGF@FDEF9C<FF79CGG8GFGGC7EFGFGFGEDE@EFFFGF>FC0GGFGFFCF<DFCFC?GGGE9@==+?DFFGGGGECE=?GEFGGGGGFFEF7GGGFFF=<AB9GGGGGFE,8,8<F8<C7GDGGEF>E@FFGF<8F:C<CDDEGGGECB;GFGF@BFEE@GFDB:FFCCEGFFEDFCGFE,@CA<C<A8E@BCCB
@SN 359
TGAGGAATATTGGTCAATGGGCGTAAGCCTGAACCAGCCAAGTCGCGTGAAGGAAGACAGCCCTACGGGTCGTAAACTTCTTTTGTATGGGAGTAAAAGAGTCCACGCGTGGGCTATTGCAAGTACCATACGAATAAGCATCGGCTAACTCCGTGCCAGCAGCCGCGGTGATACGGAGGATGCGAGCGTTATCCGGATTTATTGGGTTTAAAGGGTGCGTAGGCGGCCCTATAAGTCAGCGGTGAAATGTTCCGGCTCAACCGGGAAGCTGCCGTTGAAACTGTAGAGCTAGAGTCCACAAGAGGTATGCGGAATGCGTGGTGTAGCGGTGAAATGCATAGATATCACGCAGAACCCCGATTGCGAAGGCAGCATACTGGGGTGAAACAGACGCTGAAGCACGAAAGCGTGGGTATCGAACAGGATTAGATACCCT
+
GGGGGGGGGGGGGGGGGGGGGGGGGGGGGGGGGGGGGGGGGGGGGGGEGGGGGGGGGGGGGGGGGGGGGGGGGGGGGGFGGGGGGGGDFEGGGEGGGGGGGFGCFGGGGEFGGGGGGGFGGDFDFGCGGGGGGGGFFFGGCFGGGGGGFGGGGGGDGGGGGGGGGGGG<FGC;>DF?GEF30GG>GCCFE?CFGGEFGGFFFCGGGGGGGGGGDGGEGGGCEEFGDCFB79?EGFFGFGFGFDCFCFCFGFGFGGGGCCFGG<FGGFEF?CFFGGGFDGGFG?A>,,<FGDGGGGEFEAFC,;GFEEEF?C,F:C+DGGGGFCF7GEGGGGFFGFDA,FDGFC8CGGGGGCGEFEECGE@GGGFE9FE<FAFEAFFEGF8GGE;,AEDGDGGGGGGGGEF@GGGGGGGGFEEGGGFCDGGGGGGFFGGGGGCCCCC
@SN 51960
TGAGGAATATTGGTCAATGGACAAGAGTCTGAACCAGCCAAGTAGCGTGAAGGATGAAGGTCCTACGGATTGTAAACTTCTTTTATAAGGGAATAAACCCTCCCACGTGTGGGAGCTTGTATGTACCTTATGAATAAGCATCGGCTAACTCCGTGCCAGCAGCCGCGGTAATACGGAGGATGCGAGCGTTATCCGGATTTATTGGGTTTAAAGGGAGCGCAGACGGGTCGTTAAGTCAGCTGTGAAAGTTTGGGGCTCAACCTTAAAATTGCAGTTGATACTGGCGTCCTTGAGTGCGGTTGAGGTGTGCGGAATTCGTGGTGTAGCGGTGAAATGCTTAGATATCACGAAGAACTCCGATTGCGAAGGCAGCTCACTAGACTGTCACTGACACTGATGTTCGAAAGTGTGGGTATCAAACAGGATTAGATACCCC
+
FGFGGGGGGGGGGFFGGGGGGGFGGGGGGGGGGGFGGG9FGFDADFGGGFGGGGGGGGGFGFGGGFGGG,@FFGCFGFGGFGGGGGGGGG?FFGGGGFFFGCF>EFFFGGD:FFFEGEFGGGFFGFFGFGGGGGGEFFGGEG?GGG@FFA8FFFGGGFGDGF,DCCGEEGGFCGG<@CFGGGFGGCF?CFFGGCFGFECBCCGGGGGGGFFFEGGGGEGGGEECCFEGEFFGGFCFFF7F@<9GG5GFFGGGGFD,D:<CFGGFFGFDBGGFGE9GFD<GGGFF=CF8E,,A+GGGC?FA,,GGGGEEGFEGGFB@7GGGGGGGGGEFGGFGFFGFFDGFGGGFAGFCFCGGGFCEGGFB+7CDCGGGGGFCF9GGFFGGGGGGF9EDGGGGFGGGFDGGGGGGGGGFEGGGGGGGGGGGGGGFGGGGGFGCCCC@
@SN 361
TGGGGAATATTGCACAATGGGCGCAAGCCTGATGCAGCGACGCCGCGTGCGGGATGACGGCCTTCGGGTTGTAAACCGCTTTTGATCGGGAGCAAGCCTTCGGGTGAGTGTACCTTTCGAATAAGCACCGGCTAACTACGTGCCAGCAGCCGCGGTAATACGTAGGGTGCAAGTGTTATCCGGAATTATTGGGCGTAAAGGGCTCGTAGGCGGTTCGTCGCGTCCGGTGTGAAAGTCCATCGCTTAACGGTGGAGCTGCGCCGGGTACGGGCGGGCTGGAGTGCGGTAGGGGAGACTGGAATTCCCGGTGTAACGGTGGAATGTGTAGATATCGGGAAGAACACCAATGGCGAATGCAGGTCTCTGGGCCGTTACTGACGCTGAGGAGCGAAAGCGTGGGGAGCGAACAGGATTAGATACCCC
+
,CEF>FGCFEFF9@FGGGGGG?FCGGGGFGGGGGFABEGGFG7@FE@E:FFD@FFFGCEGCC+?DFEBBF=FD9<5=:FF7A,?:EF@DE7=7:BF+8BDFFGGF>FC,,EED<<DCFGFF8DCF93FGG>F7@FEBEFGCDFGGGGF,,BC*1:*:<:FEEG::C7<:1::C<F,+7FF?EG>58@C+0@08CEEEE*,+:***:C***<CE8E58*;8E*2/:C>/:*;9FC7<C7<CGD<(CC=>2E<>:5&81065,A:**@3584:><CB8A,A:GF:7>44,?,<??<,GGFC5,++CF@E<<B++A4BGFBED?,EFE9CB+C=B6F6CGEF7F,CCC,6,,,9A<,,,C6,,,F8E@8+7CDFCC6,8,8@CE@@,@;,F@;,,:@6+9FC@6,@8,<6F,,;,9<<<C,,A8,-
@SN 362
TGAGGAATATTGGTCAATGGACGAGAGTCTGAACCAGCCAAGTAGCGTGCAGGATGACGGCCCTATGGGTTGTAAACTGCTTTTATAGGGGGCTAAAGTGTGCCACGTGTGGCATATTGCAGGTACCCTATGAATAAGGACCGGCTAATTCCGTGCCAGCAGCCGCGGTAATACGGAAGGTCCGGGCGTTATCCGGATTTATTGGGTTTAAAGGGAGCGTAGGCCGTTTGGTAAGCGTGTTGTGAAATGTCGGGGCTCAACCTGGGCATTGCAGCGCGAGCTGTCAGACTTGAGTGCGCAGGAAGTAGGCGGAATTCGTCGTGGAGCGGTGAAATGCTTAGATATGACGAAGAATTCCGATTGCGAAGGCAGCCTGCTGTAGCGCAACTGACGCTGAAGCCCGAAAGCGTGGGTATCGAACAGGATTAGATACCCT
+
CC<FFGGF<FGGGGGGFFGGGGGGGGDFGGGCFGGGGGGG8FGFGGGGGGGAFGGGDGGDFGGGDGGGGGGGGG9FG9FGGGFGGFFGGFEC7BBFABGGFGGG,=>FFGGGG@FGGGDGCGGEBFGGG,<D<,C<AFFFGGGGGGG?FGGGGGGGGDGGGGGGGGGE=GGGGCGEGGG>F:FFCFGG#GE>GGGGG+D7C==GFG@FCFGGGGECC7EE8EDDEE<;FFFF=+=8DGC>EGFC72BGF0CDGGGF::FFFFGGGFGGFFGG,@7;9<CF1FFB;;>B9F<F=CF@+D9AEA=CGCGFF<FFEAC7DFC:FB@+CEEGGGF9GGGEEE?CEE9FGEFFGGGFC:,7CGFF+CCFGGGF:8GGFFCGFFCEFCC9GGGF:GGGGGGGGGF@7CGGEEGGGDGGGGFFGGGGGGFFFCFFGGFCC@,-
@SN 75067
TGGGGAATATTGCACAATGGGGGAAACCCTGATGCAGCGACGCCGCGTGGAGGAAGAAGGTCTTCGGATTGTAAACTCCTGTTGTTGAGGAAGATAATGACGGTACTCAACAAGGAAGTGACGGCTAACTACGTGCCAGCAGCCGCGGTAAAACGTAGGTCACAAGCGTTGTCCGGAATTACTGGGTGTAAAGGGAGCGCAGGCGGGAAGACAAGTTGGAAGTGAAATCTATGGGCTCAACCCATAAACTGCTTTCAAAACTGTTTTTCTTGAGTAGTGCAGAGGTAGGCGGAATTCCCGGTGTAGCGGTGGAATGCGTAGATATCGGGAGGAACACCAGTGGCGAAGGCGGCCTACTGGGCACCAACTGACGCTGAGGCTCGAAAGTGTGGGTAGCAAACAGGATTAGATACCCT
+
EFGGGBFD9FGGGGGGGGG,;:FGGGGDFFFGFGGGFFFGCFGGGGGGGGDFCGGGGCFGGFGGGGGCEEFGGGGGCFGGGAFGGFFDFDFGGGFFGGC,,CEGGGCBFFGGGGGFFG@9FGGD7FG8FA$D43<GGGGGGGGGC:CF@ECBFCGGGG8G98FFFGGFFF:;FE@>GFEFAGGFCGGEGFECFGGGGEAC5CEGGG<?FD8;EF?0DAFCCCC;FCCFDB<<EFGGGGDGGFEEFGGGGGGF#GGFGFDFFF==,GFFFFEGFD/GF9GDFE<FCGGFGFEEGGGECGDGGGGGEDDGGFCGGGGCGFFEFF:GGFCGGFFGGEFEC8GGGEGF9E@GGGGFFEFGGGGGCGGDGGGCGGFEGFFAGC7GCGGEFCGGGGGGGGGGFFFCCFECFFGGGGF@CC@C
@SN 364
TGGGGAATATTGCACAATGGGCGCAAGCCTGATGCAGCGACGCCGCGTGAGGGATGGAGGCCTTCGGGTTGTAAACCTCTTTTATCGGGGAGCAAGCGAGAGTGAGTTTACCCGTTGAATAAGCACCGGCTAACTACGTGCCAGCAGCCGCGGTAATACGTAGGGTGCAAGCGTTATCCGGAATTACTGGGTGTAAAGGGAGCGCAGGCGGGAAGACAAGTTTGAAGTGAAATCTATGGGCTCAACCCATAAACTGCTTTCAAAACTGTTTTTCTTGAGTAGTGCAGAGGTAGGCGGAATTCCCGGTGTAGCGGTGGAATGCGTAGATATCGGGAGTGGCACCAGTTGCGAAGGCGGCCTACTGGGCACCAACTGACGCTGAGGCTCGAAAGTGTGGTTAGCAAACAGGATTAGATACCCT
+
,E@EFCFGGGGGGGGGFCGGGGGGGEGGGGGGGGGFGFFFCFGFEDGGG@CFEFFEGGGG>FGFGGGCFCGGGGGGGGCGGGGGGGGGG7>CC<FF7FCCFEB<FFF9FDF9DF@FGGF<FFEFFG7C7FC@@@BCFGFC:DFEFCGCGE><FGCGCFGG,?CCFCF>?CF<B>FFCF?GGGD<F=<80A.8&:FC<+CCFCEE=CECCC#E@FEDFGEC=@(C>CECFECF7;GFF>C>CC:7@A8@EF@7<1FGFFFCFFCDFGFGF?GFFFFB8AFC=DFGECA:<AF7EEFC,,GGDGCEF8FCC7=F<GFCEFEGGFGGGGGEC7FB<C,:,,AGGFECB@,GCGEGEDGGFCC<,E,GGGGGGGGGDEB@GGGGGFC@<GGFGGGEF@DC<@GFEFFAGFFFFDEGGCF,CCCCB
@SN 365
TGGGGAATATTGCACAATGGGCGCAAGCCTGATGCAGCGACGCCGCGTGCGGGATGACGGCCTTCGGGTTGTAAACCGCTTTTGATCGGGAGCAAGCCTTCGGGTGAGTGTACCTTTCGAATAAGCACCGGCTAACTACGTGCCAGCAGCCGCGGTAATACGTAGGGTGCAAGCGTTATCCGGAATTATTGGGCGTAAAGGGCTCGTAGGCGGTTCGTCGCGTCCGGTGTGAAAGTCCATCGCTTAACGGTGGATCTGCGCCGGGTACGGGCGGGCTGGAGTGCGGTAGGGGAGACTGGAATTCCCGGTGTGACGGTGGAATGTGTAGATAGCGGGAAGAACACCAATGGCGAAGGCAGGTCTCTGGGCCGTTACTGACGCTGAGGAGCGAAAGCGTGGGGAGCGAACAGGATTAGATACCCT
+
EFFGGGGGGGGGGGGGGFGGGGGGGGGGGGGGGGCEEGFGCCCGGGGGG7FGGEFG89FGFGGGGGGGGGGGGGGGGGGGGG?EGGDFGGBBFDFGEF,><D@FGDFGGGFGGGGGFGGFDFFGGDGGGGGGGGFGGGGEFFGGFFEFG>GG7EEF@CF9FFC<7=F<2FF9F*=C;C8CC>>>EF?FGGC@=;C5CEGF<;839:*8??,:CC>?:C;C5EG>GE<<:9F@<<<C<DECCDFFFE?::C>:FFFCB@GFGCD>DECCGEGFFDFB3)F)DFDF8CFF=EGFB=FE<FBF<CECF7DGCGE8<EFBEE<GEGGGFF,F@FC+GGGFGGFGGGGGFDC:@FDFGFD@8FEGGEFGEC>GGGGGGGGGFFEFEFE@CFFCFC,GGFGGGGGEGDGFEFFFE=,BCDGGFGCCCCC
@SN 366
TGAGGAATATTGGTCAATGGACGAGAGTCTGAACCAGCCAAGTCGCGTGCAGGATGACGGCCCTATGGGTTTTAAACTGCTTTTATAGGGGGATAAATTGTGCCACGTGTGGCATATTGCAGGTCCCCTTTGAATACGGACCGCCTAATTCCGTGCCAGCAGCCGCCGTAATACGGATTGTCCGGGCGTTATCCGGATTTATGGGGTTTAAAGGGAGCGTAGACCGTGTGGTAAGCGTGGTGTGAAATGTCGGGGCTCAACCTGGGCATTGCAGGGCGAGCTGTCAGACTTGAGTGCGCAGGAAGTAGGCGGAATTCGTCGTGTAGCGGGGAAATGCTTAGATATGAGGAAGAACACCGATTGCGAAGGCGGCCTGCTGTAGCGTAACTGACGCTGAAGCCCGAAAGCGTGGGTATCGAACAGGATTAGATACCCT
+
GCCFF<EE@FGG,,CFGGGCFDGG+@@FCFEFEFGGCFGG,,,6BF7FCGGEDFFFFGGDE@FF8ED,,:6,CE8,5C,,5F?A<9CFFF+8=+BE<AC,5,AAEE=D4?+4BFFGFF?B,,:E,5=E,,B5A?D9,+@:=B@+@=C,8;,:,4:BE<8<@@EF*B*>F@FC,D>F>**,5@@EE;*245CCAFG**+1FGG#CFF7<,CCGGEC(>2+8;=#A3E?$GGFEGEFCCC8'GF9FEC<C>>4GFGF7F:B@>,,F<@,@,CCC@4+++3,,,EA@7DDAFCFD6GFFCD9DEFC,B+F=GDGFFB6@++>4A9GGDGDFF59DGGFC<FEBFF9GDFB9FE9GGFB-CF<:C,GGGF7FC8,F:,,,F<C,FC@C,GGEGGGFFDGGE:FC@GGGGGGDGGGGFEFF;CFFGGGGFGGGFACCCCCC
@SN 67612
TGGGGTATATTGCACAATGGGGGAAACCCTGATGCAGCGACGCCGCGTGGAGGAAGAAGGTCTTCGGATTGTAAACTCCTGTTGTTGAGGAAGATAATGACGGTACTCAACAAGGAAGTGACGGCTAACTACGTGCCAGCAGCCGCGGTAAAACGTAGGTCACAAGCGTTGTCCGGAATTACTGGGTGTAAAGGGAGCGCAGGCGGGAAGACAAGTTGGAAGTGAAATCTATGGGCTCAACCCATAAACTGCTTTCAAAACTGTTTTTCTTGAGTAGTGCAGAGGTAGGCGGAATTCCCGGTGTAGCGGTGGAATGCGTAGATATCGGGAGGAACACCAGTGGCGAAGGCGGCCTACTGGGCAACAACTGACGCTGCGGCTCGAAAGTGTGGGTAGCAAACAGGATTAGATACCCT
+
C@FCF+BFGFF9FFGGCCCE?CG@FECFCF<<,<@E,CFGGE7FFEGGDG7,?CFGGFGGEGGGGGGGDG,EEFGCFEFGGFFFEDGGGFG<EGFFFF<FFCECFE9?FE@FGG8FFDD,DGGGDG7FGGDGCFF@EACFGF<EFG@CFGA7@F7FF8GCFGGGGG7=@F*3FEFC5BCCFGGGFGFF:C<<CF7==C6#:CCCFFGCEE88DGFED<:@FF<FFFFC:FGGGCFF?EF<DD;C=C,;,<C-3;@:0:CGFFG#CCGGDD4<DG:>DGFCF9:DFC7GGGFFBGEGDEGGFE@+EFCFBA,5+7:=,F9GFCEFC:FE?CB6,FFFFFEFBF@,<@@B@:D@AF<EE,A<FEC6,EECC@@EFC@:+>EFFCGD9GEFC9ECFF<F,FFFFDFFGFGFFC8CCB8C
@SN 62416
TAGGGAATTTTCGGCAATGGGGGAAACCCTGACCGAGCAATGCCGCGTGAATGATGAAATTCTTCGGAATGTAAAATTCTGTTGTGAGGGAAGAAAGGTAGTATCAGGAAATGGGTATTACTTGACGGTACCTTACTAGAAAGCCCCGGCTAACTATGTGCCAGCAGCCGCGGTAATACATAGGGGGCGAGCGTTATCCGGAATTATTGGGCGTAAAGCGTGCGTAGGCGGCCGTTTAAGTCTGTCGTGAAAGCCCACAGCTTAACTGTGGAGGGTCGATGGAAACTGGATGGCTTGAATCTAGAAGAGGTAAGTGGAATTCCATGTGTAGCGGTAAAATGCTTAGATATTAGGAGGAACACCAGTGGCGAAGGCGGCTTACTGGACGGTAACTGACGTTGAGGCTCGAAAGCGTGGGGAGCAAACAGGATTAGATACCCT
+
EFGGCCFGGGGGGGGGGGCFGGGDEGGGGG?FFGGGGGGGEFGGEGGGGCFGGGGFFDAEGGGGGGG@FCCFGGGGGFGGGGFFGGGGCFDGGGGFGG=FGGFEGGFDGGFGCFGGGGGGFGGGGGGGGGEGFGGGFGGGGGFD(CFDGGGGGGC?<E5GGGGGGGGGGGGGGGGGGGGGGGGFDGEGEGGG<GGC+GGEGGE>FGGGGGGGGEGGGGGGGGGGGGGGGGGDGFGGFGGGFGGG=>ACFGGGGGGGGGGFDGFFGGGFCGGFECCF?<AGFGGFGGGGGGGGCFEEF=,ADEAGFFAFGFDAFGGGGGFEFGE@FGGF@7EGGFFFFDGGF<9GEDCFFGGEFFDFFCDGGGGGGGGEFGGGGDGGGGGGGGFGGFGGFACFEGGGGGGF?GGEGFGFGDFCF7FGGGGCFEC<FEGGGGGGGFGGC9@CC
@SN 369
TGAGGAATATTGGTCAATGGACGAGAGTCTGAACCAGACAAGTAGCGTGCAGGATGACGGCCCTATGGGTTGTAAACTGCTTTTATAGGGGGATAAAGTGTGCCACGTGTGGCATATTGCAGGTACCCTATGAATAAGGACCGGCTAATTACGTGCCCGCAGCCGCGGTAATACGGGAGGTCCGGGCGTTATCCTGATTTATTGGGTTTAAAGGGAGCGTAGATGGATGTTTAAGTCAGTTGTGACAGTTTGCTGCTCAACCGTAAAATTTCAGTTGGTACTGGTTATCTGGAGTGTAGGTGAGGCAGGCGGAATTCGTGGTGTAGCGGTGAAATGCTTAGATATCACGAAGAACTCCGATTGCGAAGGCAGCACACTAATCCGTAACTGACGTTCATGCTCGAAAGTGTGGGTATCAAACAGGATTAGATACCCT
+
,CE9EDGGGFFEEFGF@EECFCGG+FCCE9EEFGGGF,<CCFFGGAGCBFF9CFFCF,BCCFG<@DFF,==CFFCFFEF9?,,659C,9<4>CEFGGG995,5BB9:+BFG@C8B<ADFFFCFFC5:,:?FFEFFEFDBD<+@:+@FFGC,3+,,8D>:F7++8CEC*5*;3@D*#62=FGE>CG/>>FC:<FF#>7.FCC>:7:,:F@??>A+C/7FGDC;@5CB(==FED;<7?@7:@,DAFE,B8FDFB,38FFFBD:6EFF<C@,,C><@,8,,<,8,87,,9CFF,DGE=A,9>9,CCFCFC+DGFF4,=CC<B4,,F@7:=,<?,F<AA,E?,EBC,E@,:,,DFCFFB@EFECFB7@5CGFAC,E,GGFFF@,88,,CDFGEGFF9FDACECE@B,,;6@F-E,F9F9FDGFEGGFFGDFFCCC88,@8
@SN 370
TGGGGAATATTGCACAATGGGCGCAAGCCTGATGCAGCGACGCCGCGTGCGGGATGACGGCCTTCGGGTTGTAAACCGCTTTTGATCGGGAGCAAGCCTTCGGGTGAGTGTACCTTTCGAATAAGCACCGGCTAACTACGTGCCAGCAGCCGCGGTAATACGTAGGGTGCAAGCGTTATCCGGATTCATTGGGTTTAAAGGGTGCGTAGGCTGTGCGTCAAGTCGGGGGTGAAATTCCGGTGCTCAACACCGGGGCTGCCCTTGATACTGTCGCGCTGGAGTGCGGATGCCGCCGGAGGAATGAGTGGTGTAGCGGTGAAATGCTTAGATATCACTCAGAACACCGATTGCGAAGGCATCTGGCGAATCCGTAACTGACGCTGAGGCACGAAAGCGTGGGGATAGAACAGGATTAGATACCCT
+
FGGFGGGGFGGCGGGGGGGGCGGGGGGGGDFGGGGGGGEGGGGGGEGGDEGGGGGGGGGGDFGGGGGGC+>F<FEGG=C:BDGGGGFGDFFCCCFFG?FC<FGGGGFFBFGFFFCFDGGGGGGGGGGGGGEGCCF8;FGGGG>FFGGGGGGGG/GCFEGFFF:F7E7><CFFGGGA8E;+<CEE?:6CGGEFGGEGGGGDFC>5*CFCCG9C/:GGGC?8>FGGGE7FCCCB@EECF<CDCFFC6?FGEGFFEEEGG5>29FGFGCCF?BFCGDFF33GEGFB5=,+F:7DGGGFB,F9@<8A8FF<==EGGGGGF?<CGFFE?CA,9GFCFFGEFEAF@CF@GFF@+F7FDGFGFF9GGGEGGFDGGGGFGFE:GGGGGGGF9DEFDGGGGGGGEF8GGGGGGEAGGGGGFGFEC,F@C8CB
@SN 371
TGGGGAATATTGCACAATGGGCGCAAGCCTGATGCAGCGACGCCGCGTGCGGGATGACGGCCTTCGGGTTGTAAACCGCTTTTGATCGGGAGCAAGCCTTCGGGTGAGTGTACCTTTCGAATAAGCACCGGCTAACTACGTGCCAGCAGCCGCGGTAATACGAAGGGTGCAAGCGTTATCCGGGATTATTGGGCGTAAAGGGCTCGTAGGCGGTTGGTCGCGTCCGGTGTGAAAGTCTATCGCTTAACGGTGGATGTGCGCCGGGTACGGGCGGGCTGGAGTGCGGTAGGGGGGACTGGAATTCCCGGTGTAGCGGTGGAATGTGTAGATATCGGGAAGAACACCAATGGCGAAGGCAGGTCTCTGGGCCGTTACTGACGCTGAGGAGCGAAAGCGTGGGGAGCGAACAGGATTAGATACCCT
+
CDF?FGGGGGGGGGGGGGGGFGGGGGGCGGGGGGEFFG:FEGDGGGGGGDEFGFCGGCGGCFGGGGGDFDFFGGFGGGGGGDGGGGCDFGGECFGG7DDFFFGGGECFAECF,,E,,@<DFGGGGG::>**FCFGGCFFFFC1FGGGFGGFGGGD:4<FFFF*4=5C:FE?2FF*1;E*0+;C*/*;9+3@@GCE*182CC:8@*:C8:?+E;?/#::;E?G93::BCGFF?<:=@>##++C;:F=C::>:@F?1*>1*>8E@B:*@@@CF>@+8B8=@+C:C6,GF>=:E<,EE,CGGGGGEE@+GGFCC87GGGFFEDE9GGGGEFEEECEFGGGGGGGGGGFF:GGGGGFGGGF<GFGCGGGGDFF@GEEGGGGGGGGGFGGFCGGGGEGGEDGGGDGGGGGGGGGGGFGFFFEFBCCCC
@SN 372
TGGGGAATATTGCACAATGGGCGCAAGCCTGATGCAGCGACGCCGCGTGCGGGATGACGGCCTTCGGGTTGTAAACCGCTTTTGATCGGGAGCAAGCCTTCGGGTGAGTGTACCTTTCGAATAAGCACCGGCTAACTACGTGCCAGCAGCCGCGGTAATACGTAGGGTGCAAGCGTTATCCGTAATTATTGGGCGTAAAGGGCTCGTAGGCGGTTCGTCGCGTCCGGTGTGAAAGTCCATCGCTTAACGGTGGATCTGCGCCGGGTACGGGCGGGCTGGAGTGCGGTAGGGGAGACTGGAATTCCCGGTGTAACGGTGGGATGTGTAGATATCGAGAAGAATACCAATGGCGAAGACAGGTCTCTGGGCCGTTACTGACGCAGAGGAGCGAAAGCGGGGGGAGCGAACAGGAATAGATACCCT
+
GGGFEGGGGGFGAFFFGFGG8E7F+B@@FFEEF<FGCE6@CEGEFCFFECCEECECCDGE@:FFGFEFGGCFFFGGGGGEEFE9:@DDC=CCFDFFCD8>FGCCDCC<@<@CFFGGGGGFDF7;FG:FG*>FCGGGGCFG:8FFGFGGCC>:FGCF*<-C>F350=::;:GBCFG=G8GF6A/%;<FGF/GGE=<6A;;C?:CDCEDGE>FECEGGG/EGGD?EGGBCCE??@FCCFFDCCGGG3FFG@><<#;:<CF9@CG8*8C8F3>@<B<:>81A0FC9CD@38FA5?EE<<,C<:,48+7CGFF:+7A+?,F=4B<98BC?CGF<=E8A59GFC,C,?6C,:C:895,,,,<@,D@FA<:E@F@BFF,C7C@@CEA,6,76:@8,8C+@+++C<+@FC6CC6C,9C6,,9EFCCA,,C
@SN 373
TGGGGAATATTGCACAATGGGCGCAAGCCTGATGCAGCGACGCCGCGTGAGGGATGGAGGCCTTCGGGTTGTAAACCTCTTTTATCGGGGAGCAAGCGAGAGTGAGTTTACCCGTTGAATAAGCACCGGCTAACTACGTGCCAGCAGCCGCGGTAATACGTAGGGTGCAAGCGTTATCCGGAATTATTGGGCGTAAAGGGCTCGTAGGCGGTTCGTCGCGTCCGGTGTGAAAGTCCATCGCTTAACGGTGGATCCGCGCCGGGTACGGGCGGGCTTGAGTGCGGTAGGGGAGACTGGAATTCCCGGTGTAACGGTGGAATGTGTAGATATCGGGAAGAACACCAATGGCGAAGGCAGGTCTCTGGGCCGTTACTGACGCTGAGGAGCGAAAGCGTGGGGAGCGAACAGGATTAGATACCCT
+
FCFGGGEGFGGGGGG@FFG@FGGGGGGGGGFFGGGGGGGGGGGFG:FGDCFFECCCDGGCEGFGGGGGGGFGGGGFFG=FFDGGGGGGGGCGGFGEDEGGGGCAFC?9FF,><B=@7BF<F,=DFDGEG77CGCFGF7FFGCCFGGGFFCCFE71F@EGG:FGG>BCDG>GF,<CFC@F>DD1=@BF9CFGFEGDFFFCEEDFCEGEGDEECGGECCCGFCEEGECF@C#<:<:<FG=<F@>ECFC::FF=8<GFFFFEF@=E>:FGGF@@=FF8F@EGFEFCFDAB=CFDF<EE??B,FF::GGFBF:@AFGGED<FGGF9GGGGEFF=F8GGGGGGGFGGFGFEGDFGFFGFDED@C,FFFC7GGGFGGGGGGEEFGGGFFCCFGGGGGGGEGEFGGGGGDGGGFFGFFGGGFDCCCCC
@SN 74411
TGGGGAATATTGCACAATGGGGGAAACCCTGATGCAGCGACGCCGCGTGAGCGAAGAAGTATTTCGGTATGTAAAGCTCTATCAGCAGGGAAGAAAAAAATGACGGTACCTGACTAAGAAGCCCCGGCTACCTACGTGCCAGCAGCCGCGGTAATACGTAGGAGGCAAGCGTTATCCGGATTTACTGGGTGTAAAGGGAGCGCAGGCGGTGCGGCAAGTCGGATGTGAAAGCCCGGGGCTCAACACCGGGACTGCATTGGAAACTGTCGTACTTGAGTATCGGAGAGGTAAGTGGAATTCCTAGTGTAGCTGTGAAATGCGTAGATATTAGGAGGAACACCAGTGGCGAAGGCGGCTTACTGGACGATAACTGACGCTGAGGCTCGAAAGCGTGGGGAGCAAACAGGATTAGATACCCT
+
FE@@FGGGFGGGGGEFFGGG87FEGGG@FFGFGGGGGGGFGGGGGGGGGGGFEGGE7FG?CFGGGGGGGGFGGGGEGGFGGGEF9,BFBFFEFGFGGCC+,?,CF@FFEDG9@<FDGFGDFG<=F+F:FF,@CAFEGGGGGACFG,DEG754FFFCFGGFGGFGG>7<:C<818:F&<FCCCF<,<FED5-+8FFFFECCE<:;C:GGG>C<CC,CCFCE'GFFFCFCC?@;CCEFF<:CFFD@$82:C5F,GGDCFDAFGGFGFF@GFGFGFCGE@5<+EB<FF<?F9GGGFE,FCFFFF4CGFGF@B,,GGGGGGGEFCAGGFFAEDFGEEAFGGFF9DGGGGGGGGGGGGGGGFFGGGFEC:,,GGEFGFFDGFGGGGGFFCGFGGGGGGGGGGGGGGFFAFGGGGGGGF?CCCCC
@SN 375
TGAGGAATATTGGTCAATGGACGAGAGTCTGAACCAGCCAAGTAGCGTGCAGGATGACGGCCCTATGGGTTGTAAACTGCTTTTATAGGGGGAAAAAGTGTGCCACGTGTGGCATATTGCAGGTACCCTATGAATAAGGAACGGCTAATTCCGTGCCAGCAGCCGCGGTAATACGGAAGGTCCGGGCGTTATCCGGATTTATGGGGTTTAAAGGGGTCGTAGATGGATTTTTTAGTCAGTGTTGAAAGTTTGCGGCTTAACCGTACAATTGCAGTTGATACTGTATATCTTGAGTGCAGTTGAGGCGGGCGTAATTCGTTGTGTAGCGGTGAAATGCTTAGATATCACGAAGAACTCCGATTGCGAAGGCAGCCTGCTAAGCTGCAACTGACATTGAGGCTCGAAAGTGTGGGTATCAAACAGGATTAGATACCCT
+
DGGF,CEFGGGG9CF@FFGGGGEGEGEFDAFFFGGG?F<FGG9@FFGGFGGFDEFEFFGGGGGGGGFFGF,+8EEE9FFFGGGCFFF9FFD7:+:?FD9C,?9,FGD<FG@EE8<=@F,CCC8=FGG9<FEGAEAFGFFF,8:B:@7=F,,CBD+:FDGFG,>,@CGEEFF,;@F>:>:74>,18:<:=*54F951@2CEG@#,=1<C8GFD184*#FAD,8;<<8,3,,<7,?@5,,B4,@,,@,CGEF@CCD,7,+DDF=6,:,EAD>E@,,EGE<E@7,5,,;FFFDFCFF?9,@9?8FCFF:F@FDA,=8C7:?:,?F:7CFFAEB<CCFFFFF9A@,9,CC6<GGGFFBC@EDC,DGGC<F@F7F<@<CFFFECCDFF@@C,CFC<C,GFCCEF@F:<@<FGBCGDFAGGGGGGGGGGGGGE9EE@CCCCC
@SN 376
TGGGGAATATTGCACAATGGGCGCAAGCCTGATGCAGCGACGCCGCGTGCGGGATGACGGCCTTCGGGTTGTAAACCGCTTTTGATCGGGAGCAAGCCTTCGGGTGAGTGTACCTTTCGAATAAGCACCGGCTAACTACGTGCCAGCAGCCGCGGTAATACGTAGGGTGCAAGCGTTATCCGGAATTATTGGGCGTAAAGGGCTCGTAGGCGGTTCGTCGCGTCCGGTGTGAAAGTCCATCGCTTAACGGTGGATCTGCGCCGGGTACGGGCGGGCTGGAGTGCGGGAGGGGAGACTGGAATTCCCGGTGTAGCGGTGGAATGTGTAGATATCGGGAAGAACACCAATTGCGAAGGAAGGTCTCTGGGCCGTTACTGACGCTGAGGCGCGAAAGCGTGGGGAGCGAACAGGATTAGATACCCT
+
FGGGGGGGGGGGGGGGGGGGGGGCFGGGGDFGGGGGGGEGCF:FFGGGGGGGGGGGGFGGEFFGGFFFGGGGGGGGGEEBFGGGGGCDGECEFFGGF+8<FFDGFG7C<FFFFFFFGGGGCFFG9FFFGEGGEGFFCCEG>FCFGGFGGCC<BCGEGGC1FF,86GC<FE=>F*=CE;EEACEACC?CFGCFGC/=C;>FG:*(2C88CECCE::5222?EECEDEGC:/CFF=C<>:33:C0C<EF>EG$FE9:>C>@>>EGFGEFEEFEEGDFFD4DC07F:@++3::CBAF?GFFC<F=>@=>,GGGEC+GGFC<,GGGFEGGFGGGCF:<FFEFFGGEFAC,@C,EFFFF8C,ED,F@8GGF@7GGFF9GCGGCGGGGGFCC+GGFCF:GGFEEFC,GGGFGCGGGGGFFGGGGCCBBA
@SN 76812
TGGGGAATATTGCACAATGGGGGAAACCCTGATGCAGCAACGCCGCGTGAGTGAAGAAGTATTTAGGTATGTAAAGCTATATCAGCAGGACAGAAAATGACGGTAACTGACTAAGAAGACCCGGATAACTACGTGCCAGCAGCCGCGGTTATACGTAGGGGGCAAGCGTTATCCGGATTTACGGGGTGGAAAGGGAGCGTAGATGGTTTTGCAAGTCTGAAGTGAAAGCCCGGGGCTTAACCCCGGGACTGCTTTGGAAACTGTAGAACTAGAGTGCAGGAGAGGTAAGTGGAATTCCTAGTTTAGCGGTGAAATGCGTAGATATTAGGAGGAACACCATTGGCGAAGGCGGCTTACTGGACTGTAACTGACGTTGAGGCGCGAAAGCGTGGGGAGCAAACAGGATTAGATACCCT
+
F,E@7@FCFCGFACCFAEF8C@CFGCG@7@@C<96CEGGFC@@+6+CFG,@EDFGGF<FEC<DE,CEDC9FECCFFFF?FD9FD,CF87++B+BE@8,,,B4:F++:,9?<,5A5,BB,8<BB:+8:D,B,A38,B+5,@EGCF7FBBB+6:D@,7><F7**:>D8F@>*<<<,*<=<=>><$<8<?;#21=?<C5C@#?C<:#<FF@1C-9?F;GG/BE:DACDGGF8><1G:F9FDB0.@6#B#3EGFB:9;A?C<<AGFAAA7,E?<5?,EA,FE:B=,54,,5?,E9FEBE8A:?:AA:CC>>GGF?FFGGEFFEGGFFC9DGF<EFF=CCCCC6+CGGGEEFEEEC@F@9F@F8D<F<C6E<C:C-FDDFFB:B@B@A@FCGGGFECFGGCGGFFFCFFECDEF<EB@CCC
@SN 378
TGGGGAGTATTGCACAATGGGCGCAAGCCTGATGCAGCCATGCCGCGTGTATGAAGAAGGCCTTCGGGTTGTAAAGTACTTTCAGCGGGGAGGAAGGGAGTAAAGTTAATACCTTTGCTCATTGACGTTACCCGCAGAAGAAGCACCGGCTAACTCCGTGCCAGCAGCCGCGGTAATACGGAGGGTGCAAGCGTTAATCGGAATTACTGGGCGTAAAGCGCACGCAGGCGGTTTGTTAAGTCAGATGTGAAATCCCCGGGCTCAACCTGGGAACTGCAGCTGATACTGGCAAGCTTGAGTCTCGTAGAGGGGGGTAGAAGTCCAGGTGTAGCGGTGAAATGCGTTGAGATCTGGAGGAATACCGGTGGCGAAGGCGGCCCCCTGGACGAAGACTGACGCTCAGGTGCGAAAGCGTGGGGAGCAAACAGGATTAGATACCCT
+
<,<F7CC@@DFFGCD@F9CEE8C+FFFF<FFFF9<FFFF@AEGF@@@FB:CE,6EFFFEGGFCC=CEFAFCFGEFFFEEF,C,EFEEGEEDFCFE,B+,FF@FDFA<FGGG9FGGCFGEF=<<DFGGC<BFFC:CC:FGCG,>FFCFF:78>>FGGFG@FG7CFGFCC<FGGGFF*+2?*34CEEF5CEGC>EG*223<>8>?E=6;9::>CCC>FC@C8>EGEDEGEEC*=C,9C<>9?=:>F2,%<3<47EEBF>*FFFF>@DCC6>@BEFC?>?B)<F7,@:B>A>@,DF<<D@,+C8+8D<@F+FCE@D,D9EB5,FGGGFGE@4+:=AGGFE7C@8+B:,C,?<9EE8DGFGGGGGGGFGF7FCCBC>7FC@@+EF8CF@E@C,,,F7ECCCEE;,,+::FB9@@B7GGFFC8FGGFDGGGFGFCEFFEE8AC<A@
@SN 89561
TGGGGAATATTGGGCAATGGGGGAAACCCTGACCCAGCAACGCCGCGTGAAGGGAGAAGGCCTTCGGGTTGTAAACTTCTTTTACCAGGGACGAAGGACGTGACGGTACCTGGAGAAAAAGCAACGGCTAACTACGTGCCAGCAGCCGCGGTAATACGTAGGTTGCAAGCGTTGTCCGGATTTACTGGGTGTAAAGGGCGTGTAGGCGGAGATGCAAGTTGGGAGTGAAATCCATGGGCTCAACCCATGAACTGCTCTCAAAACTGTATCCCTTGAGTATCGGAGAGGCAAGCGGAATTCCTAGTGTAGCGGTGAAATGCGTAGATATTAGGAGGAACACCAGTGGCGAAGGCGGCTTGCTGGACGACAACTGACGCTGAGGCGCGAAAGCGTGGGGAGCAAACAGGATTAGATACCCT
+
FFFGGGEGGGGGGGGGGGGGGGGGGGGGGGGFGGGGGGFFF@FEGGGGGEFFFGGGGGGGGGGGGGGDFGDGGGGGGGGGGGGGGGGGEECFFECC>EF7CEAFC=FFGGGGGGGGGGGGDFGFFFEGGG8CEAFDGGG<CCFGGGGGGGGGGBFGFG?GGGF=GGGFFGGE>GGCB7?FC,F:CGGGGGG=GGGF@BCG8C?EFGGGGEGGFFFFFGGD8CCBDGCCCE<C,@ECGF@FFFGGGCGGGFDF>FD@EGGFFFFFGFGFF08DDGGG7CCGGGGGFGGGFEGEGFFBB<FFGDGGGFCECCFDFECEF7GGGGGGGGECFGFGGGFCGEFFAEEGGGGGGGGGGGFGFCF8GGGGGGGFFECGGFGFEFFGGGEGCGFDGFGGGGGGGGGGGGGGGGGFFCGFFGCCCCC
@SN 380
TGGGGAATATTGCACAATGGGGGAAACCCTGATGCAGCAACGCCGCGTGAGTGAAGAAGTATTTCGGTATGTAAAGCTCTATCAGCAGGAAAGAAAATGACGGTACCTGACTAAGAAGCCCCGGCTAACTACGTGCCAGCAGCCGCGGTAATACGTAGGGGGCAAGCGTTATCCGGATTTACTGGGTGTAAAGGGAGCGTAGACGGTTTTGCAAGTCTGAAGTGAAAGCCCGGGGCTTAACCCCGGGACTGCTTTGGAAACTGTAGAACTAGAGTGCAGGAGAGGTAAGTGGAATTCCTAGTGTAGCGGTGAAATGCGTAGATATTAGGAGGAACACCAGTGGCGAAGGCGGCTTACTGGACTGTAACTGACGTTGAGGCTCGAAAGCGTGGGGAGCAAACAGGATTAGATACCCT
+
GGGGGGGGGGGGGGGGGFGDGGGDGGGGGGGGGGGGGGFGGGGGGGG:CFEEFFFGGGGGFGGGGGGCFGGGGGGGGGGGGGGGGGGGGGGGGGEGGGGGGGGGFGGGGGGGGGGFFGGGGGGGG?CEGFGFG?GGGGFGGGGFGG?G@EGF=FF:BFFGGDFEFGGGFD>EEFGGEGGGEF0GGGGGGEFGGCFGGGGGGGGGFGEGGGGGGFGGGGGGGGGGGGGGGF<?GGGGGFGGGGGCGFGGGEFGFGFGFGGGGDGFFGGGFFGGGF=FFEFGGFGGGFGGGGGFEFGGGGFCGGGGC7FFGGGFGGGGGGGGGGGGGFGGGGGGGGGGFFGGGGGGGGGGGGGGGFDFCGGGGEGFCFGGGGGGGGFGGGGGDGGFGGGGGGGGGGGGGGGGGGGGGGGGGGGCCCCC
@SN 90083
TGGGGAATATTGCACAATGGGGGAAACCCTGATGCAGCGACGCCGCGTGAGCGAAGAAGTATTTCGGTATGTAAAGCTCTATCAGCAGGGAAGAAGAATGACGGTACCTGACTAAGAAGCACCGGCTAAATACGTGCCAGCAGCCGCGGTAATACGTATGGTGCAAGCGTTATCCGGATTTACTGGGTGTAAAGGGAGCGCAGGCGGTGCGGCAAGTCTGATGTGAAAGCCCGGGGCTCAACCCCGGTACTGCATTGGAAACTGTCGTACTAGAGTGTCGGAGGGGTAAGTGGAATTCCGAGTGTAGCGGTGAAATGCGTAGATATTAGGAGGAACACCGGTAGCGAAGGCGGCTTACTGGACGGTAACTGACGTTGAGGCTCGAAAGCGTGGGGAGCAAACAGGATTAGATACCCT
+
F8ECGGCFDGFAFGGGGFGGGGEG7FDGGGGGFFGGGGE7FFGCGGGGG,CFEFFCFGGGGGGGGGGGFGGGGGGFGGGGGFF9FG<EFGGGGGGGGGGGGDGGFDFGFEFGGFGGGGGGGGGGCEFEFGFFGFGCGGGGFGGGGGGGGCCECCEC:FFFFGGGGCFGFFC7FC5?B:FFCFFGGFGGFCFCCCFGGGGGGGGGGGGEGEE<0EGGGCFFCCGGGFCGGGC:GGEE>8,F@<GDDG9GFDFE<GGGFCFGGFGFGGGGFCFFC:GGGGEGGGGGGGGGGGGGGEF:FB4,GGCGGGGGDGGGGGGEFGGFAFGGGFCEF9GGGGGC7D:CGGGGFGGGGGGGGGGGGGGCGFGGGGGGGGGGGGGGDFECFDCFFFGGGGGGGGGGGFFGGGGGGGGGGGGFCACCC
@SN 86747
TGGGGAATATTGCACAATGGGCGCAAGCCTGATGCAGCCATGCCGCGTGTATGAAGAAGGCCTTCGGGTTGTAAAGTACTTTCAGCGGGGAGGAAGGGAGTAAAGTTAATACCTTTGCTCATTGACGTTACCCGCAGAAGAAGCACCGGCTAACTCCGTGCCAGCAGCCGCGGTAATACGGAGGGTGCAAGCGTTAATCGGAATTACTGGGCGTAAAGCGCACGCAGGCGGTTTGTTAAGTCAGATGTGAAATCCCCGGGCTCAACCTGGGAACTGCATCTGATACTGGCAAGCTTGAGTCTCGTAGAGGGGGGTAGAATTCCAGGTGTAGCGGTGAAATGCGTAGAGAGCTGGAGGAATACCGGTGGCGAAGGCGGCCCCCTGGACGAAGACGGACGCTCAGGTGCGAAAGCGTGGGGAGCAAACAGGATTAGATACCCT
+
F<FGGGEGGGGCF<EFAFFCF8FFFG>FFGGGFDEFGFGGGGFGGGGGGGGGGGGGGGGGDGGGGGGDDFGGGFGCFGGGGGGGGGGGGGFFCFF8C:ECCFAEFFFGGGGGFFGGGGFGGGGGGGGFFGGGFCDFFGGFGGGGF8FF@FEFFGFGFGGGGGGGGGGGGGGGGG>FGCGGCFEGGEGEFGGCG=GGDC@FEGGG?EGDGFFFGGG:FGGEEGE>8EGDEEGEF9GGCGGGGGFG4+<CG7EGGDFCGGDG58FG=GFFGCCFFE;DGF@DFFC=B@,,D@:CF83,GFF>CGGGFEFEDGGGGFFCFCA<8GGFCEF@+GFCC<D<<B++FF<,,CGFA,GGGFEGEE@GGGFFB>GGFGGGGFCF@+@EGGEGGGGFDC,C8+;F7F<GF8FEDGGGGFDGGEGGGGCFFFGGGGEF<AGGGFFFCCCCC
@SN 85694
TGGGGAATATTGCACAATGGGCGCAAACCTGATGCAGCGACGCCGCGTGAGGGATGGAGGCCTTCGGGTTGTAAACCTCTTTTATCGGGGAGCAAGCGAGAGTGAGTTTACCCGTTGAATAAGCACCGGCTAACTACGTGCCAGCAGCCGCGGTAATACGTAGGGTGCAAGCGTTATCCGGAATTATTGGGCGTAAAGGGCTCGTAGGCGGTTCGTCGCGTCCGGTGTGAAAGTCCATCGCTTAACGGTGGATCCGCGCCGGGTACGGGCGGGCTTGAGTGCGGTAGGGGAGACTGGAATTCCCGGTGTAACGGTGGAATGTGTAGATATCGGGAAGAACACCAATGGCGAAGGCAGGTCTCTGGGCCGTTACTGACGCTGAGGAGCGAAAGCGTGGGGAGCGAACAGGATTAGATACCCT
+
<8FFEGGGFGGF9EEFFGGFGGGCG7C@FGGGGGGGFCEFE@FG>DFGGG7DEFD@FGEDDGEGGGDGGEGGGGGCGFGGGF?ECF@7:BFGGGGGGEGGDDGGFFA<EFGAGGGGGFF<EFCC8@FGCDFCFGFG@FGGGG>B<GGGGGGDEFGGGFGGCBFEFCGF8=G?F@7<:CFGG>CF8?FGEED8:C:;1CE?8:9CGGGC:EECE>C8ECEG=*?EFF:;:FF<?F<CCCCE@CGGGGGGFF>=+:EECF.GFGGF>@E=>D>7GFD/GEF<F3>EGGGFAFEFE9FGGFE8+GGGGGGGF7GGGF9AGFGGGGFFDBF7C,FFF9GFFCEGGCACDGGGFB@<C,FCC6,GFGGF@GGEE<GEGGGGGGGFGFEGDGGGFGGCC:9EGECEFF<E@FGEEGDFF@<@A,BA-
@SN 80617
TGGGGGATATTGCACAATGGAGGAAACTCTGATGCAGCGACGCCGCGTGAGTGCAGCAGTATTTCGGTATGTAAAGCTCTATCAGCAGGGAAGAAAATGACGGTACCTGACTAAGAAGCCCCGGCTAACTACGTGCCAGCCGCCGCGGTAATACGTAGGGGGCAAGCGTTATCCGGATTTACTGGGGGTAAAGGGAGCGTAGACGGCGACGCAAGTCTGAAGTGAAATACCCGGGCTCAACTTGGGAACTGCTTTGGAAACTGTGTTGCTAGAGTGCTGGAGAGGTAAGCGGAATTCCTAGTGTAGCGGTGAAATGCGGAGATATTAGGAAGAACACCAGTGGCGAAGGCGGCTTACTGGACAGTAACTGACGTTGAGGCTCGAAAGCGTGGGGAGCAAACAGGATTAGATACCCT
+
FGF<:FCFEFDFF<6,C,CCC8C@FCCFFGGGFAD@FFC7FE:C+BFF::,69,C,,:9C<,?9,CE,F=FFGCGDEAFC9,,5?F9FFEC,:,E=A,,CC++8BEGFAC8EGGFAAF,A>CFGGGG8FFCGEDC7FFFF+:<*:*5<6FGGFGGFEFFFGDEGGC4++@F@FFD@EEGGGG9CF7#CBCE@FFGGCCECD>;0C:8CC>?EGG@+@=CFGGFGFGCFCGGBGFEFDFCCFDECGG>GCFB:9FF9FFGGGFGGGFFFF$AEEGF?FGGFCFGDGDGGGFGGFEFDFGFGGFGCEF7FFFACGG>GEC99GGGFEE9CGFCFGF<<CF8F:@C@EBCC:@FC,EFFC,FFFC9GGFGFEDFDGFDGGGGGGGGFE@CDGGGGFGGGGFGFFGGGFGGCGFECCCCC
@SN 83575
TGGGGAATATTGCACAATGGGGGAAACCCTGATGCAGCGACGCCGCGTGGAGGAAGGAGGTCTTCGGGTTGTAAACTGCTGTTGTTGAGGAAGATACTGACGGTACTCAACAAGGAAGTGACGGCTAACTACGTGCCAGCAGCCGCGGTAAAACGTAGGTCACAAGCGTTGTCCGGAATTACTGGGTGTAAAGGGAGCGCAGGCGGGCGATCAAGTTGGAAGGGAAATCCATGGGCTCAACCCATGAACTGCTTTCAAAACTGGTCGTCTTGAGTAGTGCAGAGGTAGGCGGAATTCCCGGTGTAGCGGTGGAATGCGTAGATATCGGGAGGAACACCAGTGGCGAGGGCGGCCTACTGGGCACCAACTGACGCTGAGGCTCGAAAGTGTGGGTAGCAAACAGGATTAGATACCCT
+
FCFFFFFGFGGGGAFGGGG8FFGCEGGGGGGG9EGGGGGGGGGGGGGGGCEGGGEF,CFE=EFGGGG+E4FFGGGG9,BFA<,,,:?,BFGGGGD9,,<8,4+38+,C?,B<D,<>F,,4EFDG>(?D48???2:F@BB>FB>FEBAF381F<,4:8?F9-:<725<@8FE=9FCFC@EFFGFGGGGG:C<@FFCFEGF<@CEEFFEGC0=?D8D);GFGDF*/:9C@CF:@GGGD8>GFF@E320AEGB<?CGCFCGFEGGGFG7GFDDFD9F27,FGFEFGGGECEFAFEEE=@GFDGFCGGGGGFFGFGFGGGGF<FGGF@GGGGDCGGGGGGGEEGGGGGGGGGGGGGFECC8GGGGFCC9@FC,F@GDGGGF@@E,FFFGGEFCFGF6,DGGFGGGGGGGFCGGFGCCCCC
@SN 61447
TGGGGAATATTGCACAATGGGCGCAAGCCTGATGCAGCGAAGCCGCGCGCGGGATGACGGCCTTCGGGTTGTAACCCGCTTTTGATCGGGAGCAAGCCTTCGGGTGAGTGTACCTTTCGAATAAGTACCGGCTAACTACGTGCCAGCAGCCGCGGTAATACGTAGGGTGCAAGCGTTATCCGGAATTATTGGGCGTAAAGGGCTCGTAGGCGGTTCGTCGCGTCCGGTGTGAAAGTCCATCGCTTAACGGTGGATCTGCGCCGGGTACGGGCGGGCTGGAGTGCGGTAGGGGAGACTGGAATTCCCGGTGTAGCGGTGGAATGTGTAGATATCGGGAAGAACACCAATGGCGAAGGCAGGTCTCTGGGCCGTTACTGACGCTGAGGAGCGAAAGCGTGGGGAGCGAACAGGATTAGATACCCT
+
CFC<FC@FFFFGGGGGFAEFCGGGGECFGFEFG9CEA@BF::FEFEGG7FGEFEECEGGGDGGGF<FFB7FFGF,5<C@F7FF9BE9FGGGG7FEGGG8FGGGGGGCA3EFGFGGGCGGGGGGFD,<;D**>CEFC9@,*<8*1?BGE,=::<*8F*8,?FGF9<*=FF@FBFCEE=>=GGGGEEFFGFGCFDGGDE>8@CDE2CE>5CGFGEE8?EGE==EE9GECFGGGBCD,2CFGGGE8F>EGGGGC@EF5*CEFC2;CFCEEFFFFGG>=6FDD;FGGEFA+=7FFE?,EFFB,??+@GGBFFCGF@+FCAGFAFFEFAFC,FCGF:GGGFF?9:CFC<,EF7@F7FFFGGGGFFFCFGFC+GDFF9FCCECGCECFEFBFFB:FGGGGGFEGGGGEGEDGEDECGGFE<E,EA9CCC
@SN 387
TGGGGAATATTGCACAATGGGGGAAACCCTGATGCAGCGACGCCGCGTGGAGGAAGAAGGTCTTCGGATTGTAAACTCCTGTTGTTGAGGAAGATAATGACGGTACTCAACAAGGAAGTGACGGCTAACTACGTGCCAGCAGCCGCGGTAAAACGTAGGTCACAAGCGTTGTCCGGAATTACTGGGTGTAAAGGGAGCGCAGGCGGGCGATCAAGTTGGAAGTGCAATCCATGGGCTCAACCCATGAACTGCTTTCAAAACTGGTCGTCTTGAGTAGTGCAGAGGTAGGCGGAATTCCCGGTGTAGCGGTGGAATGCGTAGATATCGGGAGGAACACCAGTGGCGAAGGCGGCCTACTGGGCACCAACGGACGCTGAGGCTCGAAAGTGTGGGTAGCAAACAGGATTAGATACCCT
+
FFEGDBFGGGGGGDGGGGFGGGGGEGFFGGGFGEGAFDFGGGG7C@CF@F7ECF=FF=FFEFCFGGGCEGGFGFCEFGGFGDFGGGG<FFFG8EEGGGGGGCF@GGGGGGGGGGGGGC=<FGGG7CGFFFGGG<8DFA3DFGFGFCCE:CEG9FEGGFF?CGGFFFFEFGG1>FCGGDG>CCCE<D:?;<?CCFDC@FGFCE5><CEFEC:D?FGFF:ADF9<CCF#D7FF><F8C8EFFG<D=5CFFF:B?FDF@>@<<C>EEFGGFFFFCGGF>BA?CFF;FD+F+7EEAE,:>EGGFA,=8+B7EAFFF7F?+DF:,,++DFF:C9GCFCFFC<GGGFF@F@F:CCF@9E9EC8GGFAFFFFFE7+68@@8EFACDFGEED@FEGEEC,9FEFECGECA@FC,6<@;,BA,C<
@SN 388
TGGGGAATATTGCACAATGGGGGAAACCCTGATGCAGCGACGCCGCGTGGAGGAAGAAGGTCTTCGGATTGTAAACTCCTATTGTTGAGGAAGATAATGACGGTACTCAACAAGGAAGTGACGACTAACTCCGTGCCAGCAGCCGCGGTAAACCGTAGGTCACAAGCTTTGTCCTGAATTACTCGGTGAAAAGGGAGCGCAGGCGGGCGATCAAGTTGTAAGTGCTGTCCATGGGCTCAACCCATGAACTGCTTTCAAAAATGGTCGTCTTGAGTAGTGTAGAGGTAGGCGGAATTCCCGGTGTAGAGGTGGAATGCGTATATATCGGGAGGAACACCAGTGGCGAAGTCGGCCTACTGGGCACCAACTGACGCTGAGGCTCGACAGTGTGGGTAGCAAACAGGATTAGATACCCT
+
@EDGC,8CEFF9CFE,CF9<<,+:FFGGGDGGGA<E<@CGG7FEBEGFDEB,?CF<FFF?,C9F9C,B+BFFFGGG9E8F,9E,,A,?,9AFCCFGGGCFFC7B?CDFDFFFG8<AADD,D,B+83>FB=,,+++8+@,<<>AF7FEGDC>F,,4>C*>>F,,?<BF3,,,,<?,?;B@<CG,,6*4**,C<?===)<<>=<1*2?:88?**:2<=<=2,,,:6+,,36,,GGD8F<7B@7EE<=@3<DFB9DAC+=F<>,F@33+DF9D9,,FFE=>8,C?4A,B4+?,?<,,+@@4@,CF<,,A,8FC,C:@BCA?F,,@B:,+FFEEEGEGEF9CCEF@EC@7F@++E,CFE,GFFCC@F8@@<ECB6BC<FCGGCEFFEC,DCC@E<FGFDF8<GEGFGGFGGGGGFA,,<@
@SN 389
TGGGGAATATTGCACAATGGGGGAAACCCTGATGCAGCGACGCCGCGTGGAGGAAGAAGGTCTTCGGATTGTAAACTCCTGTTGTTGAGGAAGATAATGACGGTACTCAACAAGGAAGTGACGGCTAACTACGTGCCAGCAGCCGCGGTAAAACGTAGGTCACAAGCGTTGTCCGGAATTACTGGGTGTAAAGGGAGCGTAGACGGCATGGCAAGCCAGATGTGAAAGCCCGGGGCTCAACCCCGGGACTGCATTTGGAACTGTCAGGCTAGAGTGTCGGAGAGGAAAGCGGAATTCCTAGTGTAGCGGTGAAATGCGTAGATATTAGGAGGAACACCAGTGGCGAAGGCGGCTTTCTGGACGATGACTGACGTTGAGGCTCGAAGGCGTGGGGAGCAAACAGGATTAGATACCCT
+
CFFGGGGGGGGGGGGGFGGGGGGGGGGGGGGGGGGGGGGGFGG@FGGGEFEGEFGGGGGGGGGGGGGFCGGGGGGGG9FGFADGFGGGGGGGFGGFGFGGGGGEGGCFGGGGGGGFEFFGGGGG+>CFGFGGG,D+@FFGFCF7<CCEFGGGGG87F>CDC7DCFGFEEG?@C5?FEGG7FFGCFGF:FCGGGGDGFEGCFCC?:GFE<CC>EFF@;8FFD<>FFGAEGEEF8FC>BFEFFE8@EFCFFFGGFEG<CD>E>:B:D9CDAC7E8CFCGGGGGGGFF@CC@EFE5,,EE9GGFECG@F7FGFE9CDGFFAFA9GCFFFGGE9DF@,GGEFGGF@GGGGGGGDGFFFFFGEEGFC<<FGGGGGFFEFGGGGGGGGGFC,::@CFFFF9FCCF9GGGGGGGFFCGCCCCC
@SN 390
TGGGGAATATTGCACAATGGAGGAAACTCTGATGCAGCGATGCCGCGTGAGGGAAGAAGGTTTTAGGATTGTAAACCTCTGTCTTCGGGGACGAAAAAAGACGGTACCTGAGGAGGAAGCTCCGGCTAACTACGTGCCAGCAGCCGCGGTAATACGTAGGGAGCGAGCGTTGTCCGGAATTACTGGGTGTAAAGGGAGCGTAGGCGGGATCGCAAGTCAGATGTGAAAACTATGGGCTTAACCCATAAACTGCATTTGAAACTGTGGTTCTTGAGTGAAGTAGAGGTAAGCGGAATTCCTAGTGTAGCGGTGAAATGCGTAGATATTAGGAGGAACATCAGTGGCGAAGGCGGCTTACTGGGCTTTAACTGACGCTGAGGCTCGAAAGCGTGGGGAGCAAACAGGATTAGATACCCT
+
FGFGGGGGFGGCGGGFFGGGGGGGGGGGGGFGGGGGGGEGFGGGGGGGGGGGG@FGGGGGFGFG9FGGGGGGGGGFFGCGGGGGGGGGGGFCFCGGGGGGGGGGGGGGGGGGFGGGGGGGFGGG@FEGGGGGG@FGFECFGGGFGGGGGBCF>@FGF@<EG?EGG>GGGGDECCGGGGGGGGGGGGGCFFGFFFEGCG;:5CCECEGEC@:@EGGGGGEFEGFEFF9BFFEGGFCFCDDDFFDGGGFDGGGGGFEGGFFGGGFFGEFEFFGGGGGGFF<E8FGGGGGGGGFDFFFEFFAF<GGGGGGGGEGFCCGGF@DGGGGGCGEGGFEGGGFC<EGGGEEFFA,EGGGGGGGGGGFGFGGGGGFAF;7FGGGFFFGGGGGGGGGGGF9GGGGGGGGGGGGGGGFGFGGGCCCCC
@SN 81771
TGGGGAATATTGCACAATGGGCGCAAGCCTGATGCAGCGACGCAGCGTGCGGGATGACGGCCTTAGGGTTGTAAACCGCTTTTGATCGGGAGCAAGCCTTCGGGTGAGTGTACCTTTCGAATAAGCACCGGCTAACTACGTGCCAGCAGCCGCGGTAATACGTAGGGTGCAAGCGTTACCCGGAATTATTGGGCGTAAAGGGCTCGTAGGCGGTTCGTCGCGTCCGGTGTGAAAGTCAATCGCTTAACGGTGGATCTGCGCCGGGTACGGGCGGGCTGGAGTGCGGTAGGGGAGACTGGAATGCCCGGTGTAACGGTGGAATGTGTAGATATCGGGAAGAACACCAATGGCGAAGGCAGGTCTCTGGGCCGTTACTGACGCTGAGGAGCGAAAGCGTGGGGAGCGAACAGGATTAGATACCCT
+
;EFDEEGGG,FFDGGGFGCD,@CFCEGCG<F?DG9,;@B:FGGDGDCF7CFEFFEGGGGECC7D9FGF=<+CF,FADE7C7B-<FC<FEGDE7FFFGG,,=F7>FGD<BFDFGCF<FGGGF?FFDGGA,8<<4C;>B@CCAF@7C@9<<D?F7GG:FCCE9@16<0<6CC:CA=:B:E#?C76<EE?FGEGE;*<CCECC@E8C3?ECGEEEG5:;<?;C/&6C?EGFGFC>FGGE7#<<99FFFCG>@EG>ECFDGGGGG>GGGECF@EC7EFE8GDCEFCGGGFCGDFF??C@8FFE?F>+7:FA99GEECGGF9GGGFGEFFF9DEGEEFCGGGGGGF@GGGGEDGGGGGEGF@FGGGGGGGGGGGDFF<<EF@-DGGFGFFGGGFGGGGGGGGGFGFGGGGGFDGGGGFGGDFCC@CCC
@SN 392
TGGGGAATATTGCACAATGGGCGCAAGCCTGATGCAGCGACGCCGCGTGCGGGATGACGGCCTTCGGGTTGTAAACCGCTTTTGACTGGGAGCAAGCCCTTCGGGGTGAGTGTACCTTTCGAATAAGCACCGGCTAACTACGTGCCAGCAGCCGCGGTAATACGTAGGGTGCAAGCGTTATCCGGAATTATTGGGCGTAAAGGGCTCGTAGGCGGTTCGTCGCGTTCGGTGTGAAAGTCCATCGCTTAACGGTGGATCTGCGCCGGGTACGGGCGGGCTGGAGGGCGGTAGGGGAGACTGGAATTCCCGGTGTAACGGTGGAATGTGGAGATATCGGGAAGAACACCAATGGCGAAGGCAGGTCTCTGGGCCGTTACTGACGCTGAGGAGCGAAAGCGTGGGGAGCGAACAGGATTAGATACCCT
+
@F8E:@FGFGFGGGGGGGGGGGGGGCGGGGGGGGGGGGEFBF@FFCGGGGGGDFGEDFGG7FFCFDFGFEDFGGGGGEFEGFGFGGGCDFGGGGGFC7<FAFGGGGCC@FFEGG9@EDFGGGFGGGGGGGGGGEDFFFGGFF<FGGGC<:BFFE5FFCBCG9<FFGGGG7F@EFD2ACC>CFFGE;CA6<9CFG5FGGEEGFGG>DCC;E:>FGCCEGD*:5EEDFCE=<<>8ECECFBCFECD>CFDFFEFCCGFC7CA<CE>98:EF@CEDDEFFFDGECF+GCEFGGGFEF9GGGFF,F8:7EEFCEACCEE>@FF?<FGFFFC,DGEGEFEFA<FCCF8FGCCCGGFF<FEFFC,8FFGFCFEGFGGGGGGGEGGFFC<FCFFC:CDFGGGGF7GGGGGGEGFEAGEFGGFGGFECAB<B@
@SN 78765
TGGGGAATATTGCACAATGGGCGCAAGCCTGATGCAGCGACGCCGCGTACGGGATGACGGCCTTCGGGTTGTAAACCGCTTTTGATCGGGAGCAAGCCTTCGGGTGAGTGTACCTTTCGAATAAGCACCGGCTAACTACGTGCCAGCAGCCGCGGTAATACGTAGGGTGCCAGCGTTATCCGGAATTATTGGGCGTAAAGGGCTCGTAGGCGGTTCGTCGCGTCCGGTGTGAAAGTCCATCGCTTAACGGTGGATCTGCGCCGGGTACGGGCGGGCTGGAGTGCGGTAGGGGAGACTGGAATTCCCGGTGTAACGGTGGAATGTGTAGATATCGGGAAGAACACCAATGGCGAAGGCAGGTCTCTGGGCCGTTACTGACGCTGAGGAGCGAAAGCGTGGGGAGCGAACAGGATTAGATACCCT
+
FGFGGEGGGFGGFGGGGAEFAFFGGGGGGGGGFFGGDFGFGGGGGGG@FFCFEGGGGGEGEGGGGGGGGGGGGGGGGGGGDGG9?EGGGGGGGGFFFDGAFGGGFCFFGGGGGGGGGGGFGDFGGGGGGG@FDE8FGGGD7FGGGCFBFCFEGDGGGF0FDG<EGGGGD73<?FFCC8;EG<ECECC7EFFGGGFFE6C?G>1;;CEGFGGGCDEGGGEEGCEGGGGGGFGFFGGFFFCG7FBF7CGFF@CGFF7FGGEGGGGED=GGEFC?GGD=3=D>G<FBGGDGFGGGFGFGGFGGGGGGF@DGGF=78GGGGGGGDFGGGGGFF>GGDGGGGGGGGGGFGFC,GGGGGGGGGGGGGGGGGGGF7GGGDGGGGFDGGGGFGGEFCFEGGGGGGGGGGGGGGGFFGGGGGGGGGGCCCCC
@SN 394
TGGGGAATATTGCACAATGGGCGCAAGCCTGATGCAGCGACGCCGCGTGCGGGATGACGGCCTTCGGGTCGTAAAACGCTTCTGATCGGGAGCAAGCCTTCGGGTGAGTGTACCTTTCGAATAAGCACCAGCTAACTACGTGCCAGCAGCCGCGGTAATACGTAGGGTGCAAGCGTTATCCGGATTTATTGGGCGTAAAGGGCTCGTAGGCGGTTCGGCGCGTCCGGTGTGAAAGTCCATCGCTTAACGGTGGATCTGCGCCGGGTACGGGCGGGCTGGAGTGCGGTAGGGGAGACTGGAATTCCCGGTGTAGCGGTGGAATGTGTAGATATCTGGAAGAACACCAATGGCGAAGGCAGGTCTCTGGGCCGTTACTGACGCTGAGGAGCGAAAGCGTGGGTAGCGAACAGGATTAGATACCCT
+
FEFGGGGGFGGFGFGGCFGG@FGGGGGGGGGGGG,FFG:FGGGGGGGGGGGGGGEGG9FG7CFGGGGGG+@FGGG,F7CF=+EACFDG:FGDCBG<<FB3:<FBFB+,3:3<3@@,8=C7:8*@AGF8>,8DCGGGCGB>8>D@<4@8FFC<:FBAC9C6CC.7**9255?<F<?G>F5E9:C8#G@F<8GCF:C@5G=FE::C:;CC:C<CEE/*&#1>8GC13B>>CGFGGF@C77FF7GFFF:>>1D<C?,*7GEB3+><C@8+>+FC+3<<AB,F8GGGF8GFGGCGEFGGGGGGGGC>GFF,GGGF=+:B,FE,GGFF?CF;<FFFFE<GGGGGGGGGGF@,GDGGGGF<F,@FCGFGGEGGGGGGGEGGGGGGGGGGFCC,,GGGGGGEFCFFC,GDGGGGGGFFGFGFC@GCCCCC
@SN 395
TGGGGAATATTGCACAATGGGCGCAAGCCTGATGCAGCGACGCCGCGTGCGGGATGACGGCCTTCGGGTTGTAAACCGCTTTTGACTGGGAGCAAGCCCTTCGGGGTGAGTGTACCTTTCGAATAAGCACCTGCTAACTACGTGCCAGCCTCCGCGGTAATACGTAGGGTGCAAGCATTCTCCGGAATTATTGGGCGTAAAGGGCTCGTAGGCGTTTCGTCGCGTTCGGTGTGAAAGTCCCTCGCTTAACGGTGGATCTGCGCCGGGTACGGGCGGTCGGGAGTGCGGTAGGGGAGACTGGAATTCCCGGTGTAACGGTGTACTGTGTAGATATTGGGAAGAACACCAATGGCGAAGGAAGGTCTCTGGGCCGGTAATGACGCTGAGGAGCGAAAGCGTGGGGCGCGAACAGGATTAGATACCCT
+
,CEF7BFGFGFGFFFCE<,;,CCGGGGGGGGGGFGF,,@FFEGGGGGGGG>7CEE::?+++@B<CDEEGEGFGEECECFCECFCFGC<=<D+@BFG7DE,,B7C7=F7D7,@<=@9FE,E@FGF>F@=FEF,,8?FFFC;8>>::FG8:*,<FEE*4*<7,,7<2347<2::<:,4*72,+7>F**2;CFG7,<*::C>ECF8:/:EG(?E91+*:5.E8:;:EC:8EEGGGF:?C=FCF#17FC<:CC@CFCCC7+*2><>:C>CF@50EF@>86++,,C8EFC>>,<DF?,A,:5,FAC=B@4GC><EF8+7A>B,,A,,,C:,9FCEEBB4,FF9GGGFF7FDGFC77=D<<FEC,EC8GGEFFC7@6,;,;,,FC7GGFGFFFFCB6;,,@EE@CF@+++GGGGGGFFGFGFFFGCCCCC@
@SN 396
TGGGGAATATTGCACAATGGGCGCAAGCCTGATGCAGCGACGCCGCGTGCGGGATGACGGCCTTCGGGTTGTAAACCGCTTTTGACTGGGAGCAAGCCCTTCGGGGTGAGTGTACCTTTCGAATAAGCACCGGCTAACTACGCGCCAGCAGCCGCGGTAATACGTAGGGTGCAAGCGTTATCCGAAATTATTGGGCGTAAAGGGCTCGTAGGCGGTTCGTCGCGTCCGGTGTGAAAGTCCATCGCTTAACGGTGGATCCGCGCCGGGTACGGGCGGGCTTGAGTGCGGTAGGGGAGACTGGAATTCCCGGTGTAACGGTGGAATGTGTAGATATCGGGAAGAACACCAATGGCGAAGGCAGGTCTCTGGGCCGTCACTGACGCTGAGGAGCGAAAGCGTGGGGAGCGAACAGGATTAGATACCCT
+
FGGGG7FFFGGGGGGGGGGGGGGGGGGGGGGGGGGGGGFGGGGGGGGGGGGGGGGGGGGGGGGGGGGGGGGGGGGGGGGGGGGGGGFGGGGCCFGF7FGGGDFEFD:FFGFGFDFFGGGGGGGGGGGFCDFGDDFF@FFGGGEGGGGEG5GGGGGGGFCFFFFGFF2GGG*;89?F;CEG=CGGGEGGGGFGGGGGGCC@CGGDDGDCC&?GGEDEGDCGGCGEGE5GFGGGFDFFFGG<7EEGFFEC<FEECGE@CFC>FCEGGDF<CGGGGFDGFDGGF,C7GGGGEFGFGFDGGGGFEGFGDGFBFGGEEEEGGGGFCFGGFF<GFGGGGGGGGGGGGGEFCFDGGGGGGGGGGGGGGGGGGGGGGGGGGGGGGGGGGGGGGGGG@EGGGGGGGGFFFGGGGGGGGGGGGGDGGGGGCCBCC
@SN 397
TGGGGAATATTGCACAATGGGCGCAAGCCTGATGCAGCGACGCCGCGTGCGGGATGACGGCCTTCGGGTTGTAAACCGCTTTTGATCGGGAGCAAGCCTTCGGGTGAGTGTACCTTTCGAATAAGCCACGGCTAACTACGTGCCAGCAGCCGCGGTAATACGTAGGTGGCAAGCGTTGTACGGATTTACTGGGTGTAAAGGGCGTGCAGCCGGGTCTGCAAGTCAGATGTGAAATCCATCGGCTCAACCCATGAACTGCATTTGAAACTGTAGATCTTGAGTGTCGGAGGGGAAATCGGAATTCCTAGTGTAGCGGTGAAATGCATAGATATTAGGAGGAACACCAGTGGCGAAGGCGGATTGCTGGACGATAACTGACGGTGAGGCGCGAAAGTGTGGGGAGCAAACAGGATTAGATACCCT
+
G8@FECFGGFGFFGGGFCGGGGG7FGGGCFFGGGFGFG@+@CEECEGGGGCCECEGFCGG:>FGGGGEFCBCFGG9?+>:@<DDCFGGGGC=CFG?++8>97=+33:@3,@3,3@F,=F8<FCEGG:,3@7F:FFCDC7C<,DFC:@CFCC7<B:FGDF<<F<<CE,>F>A,=<*4;8?@?CC5CC<7#3EE@C<1<5<@F55*1$,:;C761DD571C9<CCG:G.FG:80<:GEFC?#GFDCF9CFG#,5?;<:@F@,8<FEFCFFFF;EE<AFFDDFFC=+CCCFECC5++F@=E?8?CEFCFDGFF>77C,GGFCAGGFE,C;9FGFE@FGF<@CGGGFCFCFCGDGGGGEFFGDGGF<GFDFCC,,FC,:EFEFC,GEFE7@FGGFFCCB:CFD;AGGGGGGGGGDFECEFE<CA8CC
@SN 60267
TGGGGAATATTGCACAATGGGCGCAAGCCTGATGCAGCGACGCCGCGTGCGGGATGACGGCCTTCGGGTTGTAAACCGCTTTTGACTGGGAGCAAGCCCTTCGGGGTGAGTGTACCTTTCGAATAAGCACCGGCTAACTACGCGCCAGCAGCCGCGGTAATACGTAGGGTGCAAGCGTTATCCGGAATTATTGGGCGTAAAGGGCTCGTAGGCGGTGCGTCGCGTCCGGTGTGAAAGTCCATCGCTTAACGGTTGATCCGCGCCGGGTACGGGCGGGCTTGAGTGCGGTAGGGGAGACTGGAATTCCCGGTGTAACGGTGGAATGTGTAGATACCGGGAAGAACACCAATGGCGAAGGCAGGTCTCTGGGCCGTCACTGACGCTGAGGAGCGGAAGCGTGGGGAGCGAACAGGATTAGATACACT
+
EFGGGGGGGGGGGGGAEGG8FCDFGGCGGEFFAEE9FE@EGGGEFGGGGGGEFECFGGGGEGGGEFEGG7FEGFGGFEGF@F9FGGGG8=DFEGGGGGC8BFGGGCCC<DCFEEEFGGFFGGGGGGGGFGGGGGEGFGGGGGGGGEDFGGGFFGDEFF<F;F@CCFGCGGGEGGFGGGEGGG3;C>EEFC@GECC>:/CEFGGEC8<GECE>:EE?#CCCC::8*8*C+9FAC<::@BFFFF9CDFEEFCGGC:F<CFC:8CECD8CEFECEGE?D81FGF>CFE=8F=FEEFFFDFGGFCGFCFCGGGEE:B7F+FFEFE9GGGGGDFE,+F=C=,FGGFCFFCGF9DGEEGDE9FDFC,A@EC<B++ECCGGFGGDGCFC,GFEB7GGGD@F,@+:@BC@8GGFA9GGGFFGCE9FGFCBCCC
@SN 399
TGGGGAATATTGCACAATGGGCGCAAGCCTGATGCAGCGACGCCGCGTGCGGGATGACGGCCTTCGGGTTGTAAACCGCTTTTGATCGGGAGCAAGCCTTCGGGTGAGTGTACCTTTCGCATAAGCACCGGCTAACTACGTGCCAGCAGCCGCGGTAATACGTAGGGTGCAAGCGTTATCCGGATTTATTGGGCGTAAAGGGCTCGTAGGCGGTTCGTCGCGTCCGGTGTGAAAGTCCATCGCTTAACGGTGGATCCGCGCCGGGTACGGGCGGGCTTGAGTGCGGTAGGGGAGACTGGAATTCCCGGTGTAACGGTGGAATGTGTAGATATCGGGAAGAACACCAATGGCGAAGGCAGGTCTCTGGGCCGTCACTGACGCTGAGGAGCGAAAGCGTGGGGAGCGAACAGGATTAGATACCCT
+
<CEGGGGGAFGGGGGGGGGE,FGGGGGGGGGGGGFGGG7FGGGGGGGGG@FEEGGGGGGGGGGGGGGGGEFGGGGEF:FGGGGFCFDGEGGC+DF8B==F@<FCF++@8>,,<@C,DAF+@:*>4FF><2>C>CFGBC7:>>@FCFFCGC:?F44<F<CCFF<<:8F#<1<2FCF#AEE?<CC*#77@<<FFGECC@CC<EGEF9;E5GGDGGECEC:AE8GC:C5CGEFFCC<23=CE2'F<:GFFC8C:CG3#0/F>;E:CC@CGGF@D37FDE<GE6C::F8B<FC8GGDEB,GGFFDEF:@+EFC??8,GFFBFAGGGGCGFF<=CF7CCGGFGFGGGGGFC8DGGFGGGGEA@D6,,GGGGEGGCFF,GGGGGGGGGGFFC7GGGGGGGGEFDGGGGGGFGGGGGGGGGGGGCCC@BA
@SN 400
TGGGGGATATTGCACAATGGGGGAAACCCTGATGCAGCGACGCCGCGTGGAGGAAGAAGGTCTTCGGATTGTAAACTCCTGTCGTTAGGGAAGATAATGACGGTACCTAACAAGAAAGCACCGGCTAACTACGTGCCAGCAGCCGCGGTAAAGCGTAGGGTGCAAGCGTTGTCCGGAATTACTGGGTGTAAAGGGAGCGCAGGCGGGAAGACAAGTTGGAAGTGAAATCCATGGGCTCAACCCATGAATTGCTTTCAAAACTGGTTTTCTTGAGTAGTGCAGAGGTAGATGGAATTCCCGGTGTAGCGGTGGAATGCGTAGATACCGGGAGGAACACCAGTGGCGAAGGCGGTCTACTGGGCACCAACTGACGCTGAGGCTCGAAAGCATGGGTAGCAAACAGGATTAGATACCCT
+
GGGFG7FEGGGFCFFGGGGCG7EFFGEFGGGGGFGGGGDFGGEFDGGGGGDFECFEG<FFEFGF9?FFE78EFFGDEFGGGGGGGGF:8F8,BB9FGAA<FGEEEFFEGFGF9<,FCFF,,BEC7++@<F<F>,,3@FFCFC,D5>:7FE5FFG*117FFF@<FFDFGGGE:FGCGGGCCGGFGGG=?ECF@@+BF:EGC?E#3;C5,:E@E@:C>GFF@9GGF<>>#2310<FFFFFFFGFG@.D:0FDB3<DEDF<<FFFG-A,8DDF?AFG/4BC,8F<ACFE,F9EA9E8>FC:+=GGGGECC8GFFCFGCDGGGGFCFF@F8,GGGGGEGGGFCBEGGGFCCGGGFGFFEGGFGCFFFFGGGGGGCGGGGFFGEFGGEE9FFFF9GGFGGGGDGGGGGGGGEGFGGCCCCC
@SN 401
TGAGGAATATTGGTCAATGGACGAGAGTCTGAACCAGCCAAGTAGCGTGAAGGATGAAGGTCCTACGGATTGTAAACTTCTTTTATAAGGGAATAAACCCTCCCACGTGTGGGAGCTTGTATGTACCTTATGAATAAGCATCGGCTAACTCCGTGCCAGCAGCCGCGGTAATACGGAGGATGCGAGCGTTATCCGGATTTATTGGGTTTAAAGGGAGCGCAGACGGGTCGTTAAGTCAGCTGTGAAAGTTTGGGGCTCAACCTTAAAATTGCAGTTGATACTGGCGTCCTTGAGTGCGGTTGAGGTGTGCGGAATTCGTGGTGTAGCGGTGAAATGCTTAGATACCACGAAGAACTCCGATTGCGAAGGCAGCACACTAATCCGTAACTGACGTTCATGCTCGAAAGTGTGGGTATCAAACAGGATTAGATACCCT
+
EFGGGFGGGGGGFGGGGGGGGGGGDGCFFGGGGGGGGGGGGGGGGGGGGGGGGGGFFGGGGGGGGGGGGGGGGGGGGGGGGGGGGGGGGGGGGGGFFGFGGGEFFGGFFGGGGGGGGGGGGGGGGGGGGGGGGGGGGGGGGGGGGGGGG@GGGGGGGFFDGGGGGDEGEGGGFGGDE@FGFGGG>GGGGGGGGGFGGGGGGGFGGGEFGC<DGGGGGGFGGGGGEGGEFEFECCGFFGGGGGGGFGGG?EGFFGGDGFFGGGGGGGGGGGGGGGFF@.FGGFFGGFCFEEA,8@++C@GFFA,GF@GGGGF9GGGGF=?FFGGGGGGGGGGEF9FFFGGFECGGEF<FGGGGGGFEGFGEGGGGGGGGGGFGGGGGGGGGDGGGGFCGGGCFE,GGGGGFGGGGGGGGGFDGGGGGGGGGGGGGGGGGGFFCCCCC
@SN 402
TGGGGAATATTGCACAATGGGCGCAAGCCTGATGCAGCGACGCCGCGTGCGGGATGACGGCCTTCGGGTTGTAAACCGCTTTTGATCGGGAGCAAGCCTTCGGGTGAGTGTACCTTTCGAATAAGCACCGGCTAACTACGTGCCAGCAGCCGCGGTAATACGTAGGGCGCAAGCGTTATCCGGAATTATTGGGCGTAAAGGGCTCGTAGGCGGTTCGTCGCGTCCGGTGTGAAAGTCCATCGCTTAACGGTGGATCTGCGCCGGGTACGGGCGGGCGGGAGTGCGGTAGGGGAGACTGGAATTCCCGGTGTAACGGTGGAATGTGTAGATATCGGGAAGAACACCAATGGCGAAGGCAGGTCTCTGGGCCGTTACTGACGCTGAGGAGCGAAAGCGTGGGGAGCGAACAGGATTAGATACCCT
+
@FGGGGGGGGGGGGGGGGFCFGGDGGGGGGGFFGFGG8CFGCCGGGGEEGDGD++BBFF>C+BFGGGGG=+BFFGGGDGDGDGGBECF:FEGGF8D<7=FGGGGF+@B>FCA,@AAEG:E8F7B,@@C>*3*5+?FG9<FFGGGFCCBF78CFEEEE0BFGF9<E;==@7E>?5CG8ECCF::A?38-A2C?;;ECGE8GGCBDDFE8;EDEG**8?CEGGGDGGGGFB.GGCEC9<:<8<B</C<=7CC/GF;<&CC6F::C@DCFGGGGCCF@+,AA6GGGGGGGEEGGFEGE?FGGGFEEDEEEC,ECEA>GF<DDAGFECGFCCEEGDF8GGGAGGGGFFECFGGGFFGGFGFEGGEDGEGGGGGGGGFGGGGGGGGGGFGFCFCGGGGGGGGGGGGGGGGGFAFFGGGGGGGGCCCC@
@SN 56116
TGGGGAATATTGCACAATGGGGGAAACCCTGATGCAGCGACGCCGCGTGAGCGATGAAGTATTTCGGTATGTAAAGCTCTATCAGCAGGGAAGAAAATGACGGTACCTGACTAAGAAGCCCCGGCTAACTACGTGCCAGCAGCCGCGGTAATACGTAGGGGGCAAGCGTTATCCGGATTTACTGGGTGTAAAGGGAGCGTAGACGGCATGGCAAGCCAGATGTGAAAGCCCGGGGCTCAACCCCGGGACTGCATTTGGAACTGTCAGGCTAGAGTGTCGGAGAGGAAAGCGGAATTCCTAGTGTAGCGGTGAAATGCGTAGATATTAGGAGGAACACCAGTGGCGAAGGCGGCTTTCTGGACGATGACTGACGTTGAGGCTCGAAAGCGTGGGGAGCAAACAGGATTAGATACCCT
+
<E;EEEEGG99FFGGGF9E,C@CGGGCEFFGGCFFACF+@FCFEFGGGGGGGCEFGGFFCFFDGGGGGFG=FE9FEFGFGG<<@DFFGGGGGGGGGGD,FFECGGGGGG8FAFGGGGFGGGDDEG<DB=F>87@CFDGFGG>DECFCF9E@<CFGGGFEFCEGC;8CGF1C9FGGGGG=GCGFGGGFFEGGGGFC>EECGE:C@E<8::FCEGGCEFFGFFGGGGGFC>:CF:EECECGFGGGCFF/GFGGGF<BCFFFFECF=9FFC:FGGGFFF>+FGFGGFGFGGGFE<FF<GGGFFGGGGGGGGGCFEGDGGFFGFFFE?C?GGGFF?F6<9GGGEDGGGGGGGGGGGGGGCGGGGGGGGGGGGGFC;E8FEE@FF<CGGEGGGGGGFFF9GFFE-CFGGGFFFFA<A,8CC
@SN 56212
TGGGGAATATTGCACAATGGGCTCAAGCCTGATGCAGCGACGCCGCGTGAAGGATGAAGGTCTTCGGATCGTAAACTTCTATCAGCAGGGAAGAAACCATGACGGTACCTGACTAATAAGACACGGCTAACTCCGTGCCAGCAGCCGCGGTAATACGTAGGGGGCAAGCGTTATCCGGATTTACTGGGTGTAAAGGGCGTGGAGGCGGGTGTTTAAGTCAGATGTGAAATCCCTCGGCTCAACTGAGGAACTGCATTTGAAACTGGAAATCTTGAGTGCTGGAGAGGGAAGCGGAATTCCTAGTGTAGCGGTGAAATGCTTAGATATTAGGAGGAACACCAGTGGCGAAGGCGGCTTTCTGGACGGTAACTGACGCTGAGGCGCGAAAGCGTGGGGAGCAAACAGGATTAGATACCCT
+
9CEEEEF@,CFFFDFG,C,C@C,9CFGG8FC@,C@FGG+C7:+@F+6@7FDFF<C<ECCEEFGGGGEGGGD<CFFAC?D<,9-,,<B,++BECFFGAE,E9?E7:+B:?FA8F9<F,<,F9>,,8@FCF@D,,8>+=>7F,B,:<C7:FC*5F,@F:>:CCCCE.B/88F=7:1<-A7?CF92:8FF<FC;?<CF1*4C==*/;CE@CDC&EC373FAEC#,9GE@<FC9@CF=FCD>,CFE;CFCCFFC?D?6,9F3B@?231FFCF,GGFE?C=E18#EEGFFB,8+7GDF?A,?B,FB,DCCDGGEGGFB?FGGFGF<EE9GGGFFFEFED:GFEGGGGGGGGFE@GGEFFGFE,FGEFC6,,CAEEF-8CFF@GDGGGEEFD@FGGGGGFGFGGGFFECEEEFAFCGGF@,@CB
@SN 405
TGGGGAATATTGCACAATGGGGGAAACCCTGATGCAGCGACGCCGCGTGAGTGAAGAAGTATTTCGGTCTGTAAAGCTCTATCAGCAGGGAAGATAATGATGGTACCTGACTAAGAAGCCCCGGCTAACTACGTGCCAGCAGCCGCGGTAATACGTAGGGGGCAAGCGTTATCCGGATTTACTGGGTGTAAAGGGTGCGTAGGTGGCAAGGCAAGTCAGATGTGAAAGCCCGGGGTTCAACCCCGGTACTGCATTTGAAACTGTCTAGCTAGAGTGCAGGAGAGGTAGGCGGAATTCCTAGTGTAGCGGTGAAATGCGTAGATATGCGGAGGAACACCAGTGGCGAAGGCGGCTTGCTGGGCTCTAACTGACGCTGAGGCTCGAAAGTGTGGGGAGCAAACAGGATTAGATACCCT
+
GGGFEEFFCFDFGGGGGGGFG:@FEGFGGGGGDGCGGGGGEGGGGGCCFEFFFE<FFFG?5CEAFF>F,8EFEGGFCAFFB9FFGGGE+:DFEGFGGC,5,59,BEE5C<,BF,5EE<8=<3@F+8FDCFGGGCFCFGFGGGGGE7F;FBE9<9@?CFDG;GDG>GG*6C@F:B=3<4<:F@7GFFA=<EFECFGGG7FF?8FGC8ECA6@CCAFA5@C;@CAF><EC8C/;FFFCF>@:<*>@BEDC:EDDC=@<CFFG@F73229G>F?EGGFAB9GF7=<C,8+++,?985C9B,9,8F7+7C@9C9?C,CEFD,FEFFCF>,FC9GGGGFGGGF@CFCFCFC8+EE@FCFCFGEFGGGCA@FEGGGGGGGGGGGGFFGFC,GGGFCCDCGGFGGGGFC<GFC,C,<@6<CA8
@SN 406
TGGGGAATATTGCACAATGGGGGAAACCCTGATGCAGCGACGCCGCGTGGAGGAAGAAGGTCTTCGGATTGTAAACTCCTGTTGTTGAGGAAGATAATGACGGTACTCAACAAGGAAGTGACGGCTAACTACGTGCCAGCAGCCGCGGTAAAACGTAGGTCACAAGCGTTGTCCGGAATTACTGGGTGTAAAGGGAGCGCAGGCGGGAAGACAAGTTGGAAGTGAAATCCATGGGCTCAACCCATGAGCTGCTTTCAAAACTGTTTTTCTTGAGTAGTGCAGAGGTAGGCGGAATTCCCGGTGTAGCGGTGGAATGCGTAGATATCGGGAGGAACACCAGTGGCGAAGGCGGCCTACTGGGCACCAACTGACGCTGAGGCTCGAAAGTGTGGGTAGCAAACAGGATTAGATACCCT
+
CFGDFFEGGGGGGGGGGCGGGFGGGFFGGEECGGGGGGGGGGGGGGGDGGGEFEGGGGGGGGGGGGGGGGGGGGGGGFGGGFGGGCFFGGGGGGFGGDGGFG:CFGCFGG?DFGGGGGFCGG7FCCEGGCGFDGGF@C@CDGFFGDCEFGEGG?GGGGGF@FDFGDFG>EFFCFCFEGFFCFDEGG>FFFGGF<EGGCC=,F9EDGECBF8C6BFB</CEE=EGGEGGFGFFFFEFF@FF29AGGD?GFE9DFGGFEAGFGFFFGGFCAFGGGFD9GFFGGFABFGEGDGFEGFFFGGGGGFCGEGGGF<BF:ECCF<GGFGGGCGGFE<GGGGECGFGEGGGGGGDGGGGGGGGGGFCCGGGGGGFEGFCGGGGGGGGGGGGGFGFEGCFGFGGGGGGGGGGGGGGGGGGCCCCC
@SN 88768
TGAGGAATATTGGTCAATGGACGAGAGTCTGAACCAGCCAAGTAGCGTGAAGGATGACTGCCCTATGGGTTGTAAACTTCTTTTATACGGGAATAAAGTGAGGCACGTGTGCCTTTTTGTATGTACATTATGAATAAGCATCGGCTAACTCCGTGCCAGCAGCCGCGGTAATACGGAGGATGCGAGCGTTATCCGGATTTATTGGGTTTAAAGGGAGCGCAGACGGGTCGTTAAGTCAGCTGTGAAAGTTTGGGGCTCAACCTTAAAATTGCAGTTGATACTGTCGTCCTTGAGTGCGGTTGAGGTGTGCGGAATGCGTGGTGTAGCGGTGAAATGCTTAGATATCACGAAGAACTCCGATTGCGAAGGCAGCGCACTAAGCCGTATCTGACGTTCATGCTCGAAAGTGTGGGTATCAAACAGGATTAGATACCCT
+
FGEFFEGEGGGGF,CFCEGGD<FFEG@6C9EFFCFGGGFF,C,,<FFGGGGGGFEEFF99EDFGFCCD@F7BCFGA<FEC<FFFEDF,CFCFEFCFC9,?,C,<CF7FC?=,,5,,,:C4E9CF<?,5B<59<9@F559,::BA<4:=4,7FF7DC5:C06FEC1B<FFEFG#<<CG9>:BC9=3F?FC;@=D6<?<GF=4C:F@FGD-?GGGCC5?:C5EE:8:8><C?:>:C@5,,79DF4/G:@7<@7EFCFGG,FFEC>@2FEFEE@#:GFCFEGFF>@+ECDB=DAGCC8++,,CEE,FE@=+DFGFGGF7FFFFGFCEGGGGGGGFEFFFFFAFF;AFA<=C,,GGFF@6GGGGGGEF@E9FFDGF:,9FGFGF@8,CF<,GEGFCGGFGGGGGGGGF@FB6@GFFGFGFE9GFGGGFGGGGGFDCCCCC
@SN 408
TGAGGAATATTGGTCAATGGGCGCAGGCCTGAACCAGCCAAGTAGCGTGAAGGATGACTGCCCTATGGGTTGTAAACTTCTTTTATAAAGGAATAAAGTCGGGTATGTATACCCGTTTGCATGTACTTTATGAATAAGGATCGGCTAACTCCGTGCCAGCAGCCGCGGTAATACGGAGGATCCGAGCGTTATCCGGATTTATTGGGTTTAAAGGGAGCGTAGATGGATGTTTAAGTCAGTTGTGAAAGTTTGCGGCTCAACCGTAAAATTGCAGTTGATACTGGATATCTTGAGTGCAGTTGAGGCAGGCGGAATTCGTGGTGTAGCGGTGAAATGCTTAGATATCACGAAGAACTCCGATTGCGAAGGCAGCCTGCTAAGCTGCAACTGACATTGAGGCTCGAAAGTGTGGGTATCAAACAGGATTAGATACCCT
+
CFGGGFGGGGGGGGGGGGGGGGGGGGGGGGGGGGGGGGEGEGGGGGGGGGGGGGGGGGGGGGGFGGGGGGGFFGGGGGGGGGGGGGGGGGGGGGDGGFF9FGGFEGGDFG9FFFGGCFGGAEGGG@FGGGFGGGGGGGGGEDDFGGGGGGGEF>=F.4B@FFGGGGGGEGG@GGGGGEGFGCCFGGGGGGG>F;F?=?CFFGGGGGGEFGGFFGGGGDFFD=8CGF9CGGGEF?C/#GGFFGGGGGGGGF<GGGFGGGGFDGFFGGGGGFCDA8FF>6CEFFFGFGGGGFGGGGGGGGGGFGGFEFGGECGFFGGGFDDEDGGGGGGGGFGGGGGGGGGFGF9FGFGGGGGFEC@BDGGFDGGGGGFGGF?GFGGFGFFCFGGGGFGGGGGGGGGGGGGGFGGGGGGGGGGGGGGGGGFGGGGGGGGGGGGCCCCC
@SN 409
TGAGGAATATTGGTCAATGGGCGCAGGCCTGAACCAGCCAAGTAGCGTGAAGGATGACTGCCCTATGGGTTGTAAACTTCTTTTATAAAGGAATAAAGTCGGGTATGTATACCCGTTTGCATGTACTTTATGAATAAGGATCGGCTAACTCCGTGCCAGCAGCCGCGGTAATACGGAGGATCCGAGCGTTATCCGGATTTATTGGGTTTAAAGGGAGCGTAGATGGATGTTTAAGTCAGTTGTGAAAGTTTGCGGCTCAACCGTAAAATTGCAGTTGATACTGGATATCTTGAGTGCAGTTGAGGCAGGCGGAATTCGTTGTGTAGCGGTGAAATGCTTAGATATCACGAAGAACTCCGATTGCGAAGGCAGCCTGCTAGGCTGCAACTGACATTGAGGCTCGAAAGTGTGGGTATCAAACAGGATTAGATACCCT
+
GDFGGGGGGGGGGDFGGGGG8F@CFEEGGGGG@FGGGGFG8FGGGGGGGGGGGGGGGGGFFGGGGGGGGGGGGGGGGGGGFGGGGGGGGGFGGGGGGGGGGCCEFFFGGFG9BEFGGGGGFGGGFFF@FGGFGGGG<FGGFDFGG>C9FDFGGGDEGGGGGGGGGCEGFG:;=FEGD@CFGGDEEGGGGEFFGCFGEFFCFFGGFAFGBGGGGGGGGGGGGGCFF99GGGGFGFGGGGGGFD)CFGGG=FFGGFGDDFFFGGGFG=FFFFGFFFCFGFFCGGF9CC,CFEFA,F9F8FEE8EFE=+7GEE<AF?GGFBB,GGGGGGGGGGFGCGE@AEDGGGGGGGGFGGGF?GGCGFGFGGGGGGGGGGGGGEF?FF@,FGGGGGGGGGFE,8FGGGGGGGGGGDGGGGGGGGGGGGGGGGGGGGGGFGGCCBCC
@SN 71350
TGGGGAATATTGCACAATGGGCGCAAGCCTGATGCAGCGACGCCGCGTGCGGGATGACGGCCTTCGGGTTGTAAACTTCTTTTGTCAGGGACGAGTAGAAGACGGTACCTGACGAATAAGCCACGGCTAACTACGTGCCAGCAGCCGCGGTAATACGTAGGTGGCAAGCGTTGTCCGGATTTACTGGGTGTAAAGGGCGTGTAGCCGGGAGGGCAAGTCAGATGTGAAATCCACGGGCTCAACTCGTGAACTGCATTTGAAACTACTCTTCTTGAGTATCGGAGAGGCAATCGGAATTCCTAGTGTAGCGGTGAAATGCGTAGATATTAGGAGGAACACCAGTGACGAAGGCGGATTGCTGGACGACAACTGACGGTGAGGCGCGAAAGCGTGGGGAGCAAACAGGATTAGATACCCT
+
FGF@E@FGGGGFGGGGCFAFGGGGGGGGGGGGGGGGGGGGGGGGGGGGGGGDEEGFGGCGGGGGGGGGGGGGGGDFGGGGGGGGGGGGGGFGGGGEGGGGGGGGGGGGGCCCGGGGGGGGGGGGGGGGGGGGAGGGFGFGGGGFGGGGGFEGGGGGF<CGGFFFGGGGFGFCDFGGGGEG=GGGGGGGEGEGGGGGGGGGGGGFFGGGGFFGG>FGFFGDGGGGFGGGGGFGGGGGFCGFGGGFFFGGFFFGGGFGGGGGGGGEEGGGGGGGGGGEDGGGGGGGGFA7GGGGFEGGGGGEGGGFGGGGGGGGGGGGGGGGGGGFGGGGGGGGGGFFEAGGGGFCCGGGGGGGGGGGGGGGGDEGGGGGGGGGGGGGGGGGGGCGGFEGGGGGFEEFGGGGGGFEEGGGGGGGGC?CCC
@SN 63443
TAGGGAATCTTCCACAATGGACGGAAGTCTGATGGAGCAACGCCACGTGAGTGATGAAGGGTTTCGGCTCGTAAAACTCTGTTGTTGGAGAAGAACAGGTGTCGGAGTAACTGTTGACATCTTGACGGTATCCAACCAGAAAGCCACGGATCACTACGTGCCAGCAGCCGCGGTAATACGTAGGAGGCAAGCGTTGTCCGGATTTATTGGGCGTAAAGCGAGCGCAGGCGGTTTTTTAAGTCTGATGTGAAAGCCTTCGGCTTAACCGAAGAAGTGCATTAGAAACTGGGAAACTTGAGTGCAGAAGAGGACAGTGGAACTCCATGTGTAGCGGTGAAATGCGTAGATATATGGAAGAACACCAGTGGCGAAGGCGGTTGTCTGGTCTGTAACTGACGCTGAGGCTCGAAAGCATGGGTAGCGAACAGGATTAGATACCCT
+
GGCAFGGGCFG@CEEFGGGGEFG@8BFEFGGGC@CFGF-E<F7F:CGGGGC@FFGGG,EF7CCF@,C+C=F:?FGGGFECEFGG<AFC,C=FG8FBFC,5,,:+>+@F,E,C,AE9B<FC,,<,EC:CC+B8,ED@CFGG<>FFFCFCG+@+BDAFFCFFF@3F<8D6@2C*<C<>9F;C:<FCAE:=C-+82F5:=:BFF6FC48?FFF@CFFCFF=;C;E>>EGGD8@DE:CFDGGFGFD9@9;FGFCF>CF@@9GCFCCGF89F87:FGFFFFF=FDF4CFCE<<C,:,,<B4,,,C,A9FF,EC8FE=<F9FEFEE8GEE?GGGGED@GGFFGGGGCD<CGFCGEC,CFFFFGCC:-C:,,F7GFE,GGEF7FCEC8GGF8GFGGCEEGEGGGFCE<A:GGGEFGGGFFADGF@,@7GGFEFDGGFGGFGFFCCCCC
@SN 70589
TGGGGAATATTGGGCCATGGGGGAAACCCTGACCCAGCAACGCCGCGTGAAGGAAGAAGGCCTTAGGGTTGTAAACTTCTTTTACCAGGGGCGAAAGAAATGCAGGTACCTGGAGAAAAAGCAACGGCTAACTACGTGCCAGCAGCCGCGGTAATACGTCGGTTTCGAGCGTTGTCCGGATTGACTGGGTGTAAAGGGCGAGTAGGCGGAGATGCAAGTTGGGAGTGAAATCCATGGGCTCAACCCATGAACTGCTTCCAAAACTGTATCCCTTGAGTATCGGAGAGGCAAGCGGAATTCCTAGTGCAGCGGTGAAATGAGGAGAGATTAGGAGGAACACCAGTGGCGAAGGCGGCTTGCTGGACGACAACTGACGCTGAGGCGCGAAAGCGTGGGGAGCAAACAGGATTAGATACCCT
+
GGAFFFEGGGGAFDFDF<FF8F@@CEEFFFEFFFCF?FFF,@B@F+@CF7,6CD8?E<FF<EEG,,CF,C++,9E,@?<<C<FFC9FEEG@:@+CFGF8FC?8,C,,EFC,3,:<<DC,,+::,,3:+<C<FC9F7>F7DFC7@><><F***1*,3?F,,9:9:)*<3:%<3,,<,9;7<9F#;@9E,;CFCE:CA1=(4,B:1*4*>,,B;>,>>;F@68>573,@6,,3>@,,>CFEF>6,+,3<AEEC,3>,,>+>,@5,FGEA3,:,D,FDFFF?6+,=4FFFB+@=EAEEFF?<:,F<FEF=B=CFC,CFF<C:,,,F?,5F9,,FC,,E,:8C9F8:,BGGGEFFCC@C8F8FGC8,6,,CCFEDEEEGGDGGGGCF7GGGFEFCEEEGGFFECDFFFDGCFC,GGGDC@B8C
@SN 413
TGAGGAATATTGGTCAATGGACGAGAGTCTGAACCAGCCAAGTAGCGTGAAGGATGACTGCCCTATGGGTTGTAAACTTCTTTTATACGGGAATAAAGTGAGGCACGTGTGCCTTTTTGTATGTACCGTATGAATAAGGATCGGCTAACTCCGTGCCAGCAGCCGCGGTAATACGGAGGATCCGAGCGTTATCCGGATTTATTGGGTTTAAAGGGAGCGTAGGCGGACGCTTAAGTCAGTTGTGAAAGTTTGCGGCTCAACCGTAAAATTGCAGTTGATACTGGGTGTCTTGAGTACAGTAGAGGCAGGCGGAATTCGTGGTGTAGCGGTGAAATGCTTAGATATCACGAAGAACTCCGATTGCGAAGGCAGCTTGCTGGACTGTAACTGACGCTGATGCTCGAAAGTGTGTGTATCAAACAGGATTAGATACCCT
+
EFGGGGCEFFFGGGGGGGGGGGGGGGGGGGGGGGGGGFGGGFFGGGGGGGGGGFGGGFCGFGGGGGGGGGGGGGGGGGGGGGGGGGGGGGGGGGGGFGG9DGGGGGGFGGGGGAFGGGGGFGGGGGGGGGGGGGGGGGF3CFGCGFGGGGGGG?CFGGGGFGGGGGGGGDBFFCFGG?GDGGGGGGGGGGGGGFFGFF<CAGFFGG<EBBFC@BFEEGGDCEG?*CEEGGFGGFGF7FFGFFFFBEABEGEFGFGFGGGFCCGGGGGGGGFDGGFCAFGGGGGGGFF9GDGGFFGGGGGGGGGCGGF7DFFCGFFC7@?=FFGEGCFCAGFFFGGFGGF9FDCFFC,GCCGFEB@BGGFCGGGGGGGGF<GGGGGGGGGFGGGGGGGGGGFCFCFGGGGGGGGDFFFGGEE,GFGGGGGGFDFGGGGGGFGCCCCC
@SN 55771
TGGGGAATATTGCACAATGGCGAAAGCCTGATGCAGCAACGCCGCGTGAAGGAAGAAGGTCTTCGGATCGTAAACTTCTGTCCTTGGGGAAGATAATGACGGTACCCTTGGAGGAAGCCCCGGCTAACTACGTGCCAGCAGCCGCGGTAATACGTAGGGGGCAAGCGTTATCCGGAATTATTGGGCGTAAAGAGTGCGTAGGTGGTTACCTAAGCAGGGGGTGAAAGGCACTGGCTTAACCAATGTCAGCCCCCTGAACTGGGCTACTTGAGTGCAGGAGAGGAAAGCGGAATTCCTAGTGTAGCGGTGAAATGCGTAGATATTAGGAGGAACACCAGTGGCGAAGGCGGCTTTCTGGACTGTTACTGACACTGAGGCACGAAAGTGTGGGGAGCAAACAGGATTAGATACCCT
+
F?FCGDFEGFGGGGGG<FEFGGGEGEGGGGGFGGGGGGGGGDE:@@FEEEGFFFCFGGFGGGGCFGGDGGGGGGGGGDAFGGGGGFGGGFCFGGGGGGGGGGGGGG@FCFGFGGDFFGFGGGG7FGGGGGGG8FGGGGGGGGGGGG?1FGFFGG=:<CGGGGGGGGG@@GG@9CCFG7,@CFC?@8F;CFCCFGECCE.EGG,FFGGFGFFFFGGGGGGDGGGFGGGF5C>FCF<FFGG;GFFCFGGG?@F>E:,E3E=CCFGFFFFCF>9F@E,=:E:EGBFDB++8C?=C,,,FFFFGFF>=,E?,AFGFCB=ADEFFB,9GFFC,EE@CFEFC,@7GEFF@:CF@<@C,GGGFGFC6,E9F@,C9E,,A6,ECFCCEGEFGEF@@FGGGGGDGGGGFFGGGGGGGFCCCA-
@SN 415
TGGGGAATATTGCACAATGGGGGAAACCCTGATGCAGCGACGCCGCGTGAAGGAAGAAGTATCTAGGTATGTAAACTTCTATCAGCAGGGAAGATAATGACGGTACCTGACTAAGAAGACACGGCTAACTACGTGCCAGCAGCCGCGGTAATACGTAGGGGGCAAGCGTTATTCGGATTTACTGGGTGTACAGGGAGCGCATGCGGCAGGGCAAGTCAGATGTGAAATACTGGGGCTCAACCCCGGGACTGCATTTGAAACTGTCCGGCTAGAGTGCAGGAGAGGCGGGCGGAATTCCTAGTGTAGCGGTGAAATGCGTAGATATTAGGAGGAACACCAGTGGCGAAGGCGGCTTTCTGGACGATGACTGACGTTGAGGCTCGAAAGCGTGGGGAGCAAACAGGATTAGATACCCT
+
6EEDCGCEFFGGCFGGGDFFEGGGGGGFEGFGFGGGGGEEGGG+CFF+8BFF@CGFFGFFGGD?5EE9FFFGGGG<AED?EA<EEEFGGGGGGFGC,,<CFGDFDFG9<,B,A?<AAC,:,=CFEGEGFFGGG<DFDDB+38,38@FGECC@D,>>FFCC:F7FC>FG**=::AFF5:FG77>:<B2=<<,7,7FFE<E3*#:5?-E:CCE9C;E449>C,@5<@7<?C?3=8CCCC=>3@DCDGF@9DADE9ECFE@CF9@<=C<EE$=1E@?B>0EE?A=5C>C+?7FD?AF?FGGF9GFF@+GDGFFA,@GGGFDGFGFC??9FFFFFEEE@:-EC8@7B,A6@C@CFFFECFFCGFEGE<FC67EGFFFA<CFC@<::E:,,6@+C,GGGGFGGGGFGGGFCC9FC,@@6A8
@SN 79720
TGGGGAATATTGCACAATGGGCGCAAGCCTGATGAAGCGAAGCCGCGTGCGGGATGACGGCCTTCGGGTTGTAAACCGCTTTTGACTGGGAGCAAGCCCTGCGGGGTGAGTGTACATTTCGAATAAGCACCGGCTGACTACGTGCCAGCAGCCGAGGTAATACGTAGGGTGCAAGCGTTAGCCGGATTTATTGGGCGTAAAGGGCTCGTAGGCGGTTGGTCGCGTCCGTTGTGAAAGTCCATCGCTTAACGGTGGATCCGCGCCGGATACGGGCGGTATTGAGTGCGGTAGGGGAGACTGGAATTCCCGGTGTAACGGTGGAATGTGTAGATATCGGGAAGAACACCAATGGCGAAGGCAGGTCTCTGGGCCGTTACTGACGCTGAGGAGCGAAAGCGTGGTGAGCGAACAGGATTAGATACCCT
+
CE@C:::@<FEECD,<;,CC,CF7CCE,C<FFA<66A,CF+@7E@F+CCGGGGC:C@9==+@E-9B+4:?>C<CE<AFCB?==DCF,CFGG:CGGF7EGD,B=CCC3<B,383@;,,8@@FF3>F;C,@A8F7>*4:8?;,8,8<48F>?@D4/#<<4<?CF@;,3FFFCFCFF97=<<C#<1':6#69>C8C:E8:>DFCE?E:82F:15EC5;:/**2*85FCCC<+GGF?,FCBB**,<*C<<<7<<7F?,C*1*<*@78+@,,33@3FC@,:,,FCD6CBF@,<DA@<B<,,@C,?FFEF7GGCFBE7C==FGFE<,ECCECEEEE=@>BB6,C?EEBF@<FC,DGGGGE<EE@GFFCGCFFGDCE:7AFFFEEF@@,,CFECF:@EAC,7EBCCEC+<DDEGFFGEDFGGGGGGGCCCCC
@SN 417
TGAGGAATATTGGTCAATGGACGAGAGTCTGAACCAGCCAAGTAGCGTGAAGGATGAAGGTCCTACGGATTGTAAACTTCTTTTATAAGGGAATACACCCTCCCACGTGTGGGAGCTTGTATGTACCTTATGACTAAGCATCGGCTAACTCCGTGCCAGCAGCCGCGGCAATACGGAGGGTGCAAGCGTTAATCGGAATTACTGGGCGTAAAGCGCACGCAGGCGGTTTGTTAAGTCAGAGGGGAAATCCCCGGGCTCAACCTGGGAACTGCATCTGATACTGGCAAGCGGGAGTCTCGTAGAGGGGGGTAGAATGCCAGAGGTAGCGGTGAAATGCGTAGAGATCTGGAGGAATACCGGTGGCGAAGGCGGCCCCCTGGACGAAGACTGACGCTCAGGTGCGAAAGTGTGGGTAGCAAACAGGATTAGAGACCCT
+
E8E<C;FFAEFADGGCFDFFGGGG7FF8FFGEFGGG<@CF,@FA,EE:@F7EEGGFFF,E<FGGGGED7::FFGGFCFFFFFGGAFC,C<8FDEF9EFGDGGGGF@@A<FDDCCE7EFFGC<@B9FCGDFCCC9FEGCGFGF7+:FE,=EFGCFF7DDGGDEDD+3>BG:FCC:F7>FFGGG@:9<CE:CG*@ECE*=CC,CBF8C::FC:CF91:C588;<8CEEG((GFGF4F;:420#%%?F9<5?7>;F=FEC@'>:6GFFCFE>?DFF3FFA>FF@FG+7EC+8,,,8=@+@+FFGGGGGGGGFGFGFFGDE?5:,,4+GEFAC<FFC+:GFFEGGFE@FF8F<CF?<F7FC7FC,GGGFCF@FC+FF:@8GF@,FC,GFGF@7GGFC<,8GGGGGFEFCEF;BFGEF<FE<FAFC9CFA<,EFC,6,<68
@SN 67113
TGGGGAATATTGCACAATGGGGGGAACCCTGATGCAGCGACGCCGCGTGAGTGATGAAGTATTTCGGTATGTAAAGCTCTATCAGCAGGGAAGAAAATGACGGTACCTGACTAAGAAGCCCCGGCTAACTACGTGCCAGCAGCCGCGGTAATACGTAGGGGGCAAGCGTTATCCGGATTTACTGGGTGTAAAGGGAGCGTAGACGGCATGGCAAGCCAGATGTGAAAGCCCGGGGCTCAACCCCGGGACTGCATTTGGAACTGTCAGGCTAGAGTGTCGGAGAGGAAAGCGGAATTCCTAGTGTAGCGGTGAAATGCGTAGATATTAGGAGGAACACCAGTGGCGAAGGCGGCTTTCTGGACGATGACTGACGTTGAGGCTCGAAAGCGTGGGGAGCAAACAGGATTAGATACCCT
+
9CFGEFBFGFFCFGGF@FGGGGGCEGGGGFFGGGGGGGGGGGGGGGGFEGGFEGGGGGGFFFGGGFG:FGGGGGGGGGFGFFCFCFGGGGGDGGGGGCFGGGG7FECFGGFCAFGGGGGFGFGGGGGGGGGG:<:FFGGGEFGFGGGG:EG9<FEAFGEGE>GGFGGGEEGGGGGGGF@DFF<GEFF:CFGGGFGGGGFEEEEEEGGFGF@FCFCEE9EFGGFFGGGGGGFGCEGGEFGGFEGFB>FGGGGCGGGFCAFGFGGGGGGGG>FGGGFC>FGGGEFGECGEGFFEFGGGGEGFF=ECGGGDGFAFCGEF7GGFFDFAEFGGGFGFF8GGGGGFCEGGGGCEGGGFGGGGGF:GFDF9FFGGGGGGGGGGGGF<8EGGGEECCGEFGGGFFFF<F@FE@AGGGFCA,8C<
@SN 64811
TGGGGAATATTGCACAATGGGGGAAACCCTGATGCAGCGACGCCGCGTGGAGGAAGAAGGTCTTCGGATTGTAAACTCCTGTTGTTGAGGAAGATAATGACGGTACTCAACAAGGAAGTGACGGCTAACTACGTGCCAGCAGCCGCGGTAAGACGTAGGTCACAAGCGTTGTCCGGAATTACTGGGTGTAAAGGGAGCGCAGGCGGGAAGACAAGTTGGAAGTGAAATCTATGGGCTCAACCCATAAACTGCTTTCAAAACTGTTTTTCTTGAGTAGTGCAGAGGTAGGCGGAATTCCCGGTGTAGCGGTTGAATGCGTAGATATCGGGAGGAACACCAGTGGCGAAGGCGGCCTACTGGGCACCAACTGACGCTGAGGCTCGAAAGTGTGGGTAGCAAACAGGATTAGATACCCT
+
FGGGCCFFGGGGGGGGGFGFGGGGGGGGGGGGGGGGGGFC@@FGGGGGGGC<FGGFEGGGFGGGGGD=CGEFGFGFDGGGCD9FGGGFGGGFFGG9BFGGGGGGGGGFGGGFGGGGGFGFGGGEFGE8BFGGECFCFFFFGFGG6=DGE<;CFGGCCFC8GGC<FB@=G=G>EFAFGGGCFCCFGE6G=FFFGGDFC>EGGCEC@>D@2??2<EB?FDEFGGEF;DAF@D,<@EGFF7:FC<CEFFEF@CB<DD:BECEFED?>GC=D<FF8GFF9FF=GFGFGFECFB,EC8EC:7GFCGGGEGF@EFC,CBGGDFF<EC:>F:CGFFDFF@DGCGGFGGGEGFC7EGGGF<9FC<GGGF<;8FGGGGGGEGGGEE:@CC7GFDGGGGGGGGGGGGFFFFDFGFGGGGFF@CCCC
@SN 85823
TGGGGAATATTGCACAATGGGCGCAAGCCTGATGCAGCGACGCCGCGTGCGGGATGACGGCCTTCGGGTTGTAAACCGCTTTTGATCGGGAGCAAGCCTTCGGGTGAGTGTACCTTTCGAATAAGCACCGTCTCACTACGTGCCAGCAGCCGCGGTAATACGTAGGGTGCAAGCGTTATCCGGAATTATTGGGCGTAAAGGGCTCGTAGGCGGTTCGTCGCGTCCGGTGTGAAAGTCCATCGCTTAACGGGGGATCTGCGCCGGGTACGGGCGGGCTGGAGTGCGGTAGGGGAGACTGGGATTCCCGGTGTAACGGCGGAAGGTGTAGATAGCGGGAAGAACACCAATGGCGAAGGCAGGTCGCTGGGCCGTTACTGACGCTGAGGAGCGAAAGCGTGGGGAGCGAACAGGATTAGATACCCT
+
EFF8@EGGGGFG,CFEDFGFGGCE:C:EFFGFF<CFACC+@FGGGGDFFCEEGDGGCEDG7CFFFFGDEFGGG99FA:CFGGDAFGGGGGG7FC,<D7FFDG7FG:<8D>FFG<D<AC:CFFGGFGGGG73CC,DCADFC,,@F9,@<,,2CC*3=F7<9FE%AF;F#24CCF*<<C*;C24AC#2<<9*E=8@E?C0/<CCCCFGGGCGGEEEE>E0C:8/*2:EC:CCF9E;BF<@B@EDGGC9CE;C-C?,++CF:>*BF5C+=GEGFFGFF@,FFCEGF>8DEF@GGD?FF<FFFFCGGEF@GGGCDGFEF7:FFEB,EEFAFFCFC+,8GFC,FCC7GF9F=6ECFGDEGEEC@+:7,FFCGGDFF@EEFGGGGGGGGGGF@B@GGEFC+GCGGGF7GDGFEFFGGGFGGFF<B<CA-
@SN 421
TGGGGAATATTGCACAATGGGCGCAAGCCTGATGCAGCGACGCCGCGTGCGGGATGACGGCCTTCGGGTTGTAAACCGCTTTTGATCGGGAGCAAGCATTCGGGTGAGTGTACCTTTCGAATAAGCACCGGCTAACTACGTGCCAGCAGCCGCGTTAATACGTAGGGTGCAAGCGATATCCGGAATTAGTGGGCGTAAAGGGCTCGTCGGCGGTTCGTCACGGCCGGTGTGAAAGTCCATCGCTTAGCGGTTGATCTGCGCCGGGTACGGGCGGGCTGGAGGGCGGTAGGGGAGACTGGAATTCCCGGTGTAACGGTGAAATGTGTAGATATCGGGAAGAACACCAATGGCGAAGGCAGGTCTCTGGGCCGTTACTGACGCTGAGGAGCGAAAGCGTGGGGAGCGAACAGGATTAGATACCCT
+
F8EG+:CFFGGGGGFGG9CCFFGEGE@FG,;C;EFGGCBCEEEGGGGGGGGGEFGEG,:FCF7CEGDGG7FGFFGFG7B+BFCFE9DDCE7CEFFEGG9DFEF7D7+@,DFDGGGGGFCC<FFGFFBF,<:F:CFEEFD@F,>FGCFGFGG77B**48,?CC<C*CB,**?,?*1*7:>CC4)1<:90%:<C=;E02;:EE8>FFD<5?C728?;82*1*:=)C=E7?+?C?++?+*<*@<FC<14*<=:7,:@EEE>EF7FCB77EFCF7:@G@FFC<8:7F:FFGGGGGCFF<GFFFGFC=C@+,AEF:B,GFBC,,<F?,??FGEFFF=78F<EAGFEFC-E<,EGFCFF9FFFEFFCCEEC:DGGGGFECEEGFGGFGGGGEEFCFCBCF:@CEECGFCC9GGFEGEGFGGFF8C<@C@
@SN 422
TGGGGAATATTGCACAATGGGCGCAAGCCTGATGCAGCGACGCCGCGTGCGGGATGACGGCCTTCGGGTTTTAAACCGCTTTTGACTGGGAGCAAGCCCTTCGGGGTGAGTGTACCTTTCGAATAAGCACCGGCTAACTACGTGCCAGCAGCCGCGGTACTACGTAGGGTGCAAGCGTTATCCGGAATTATTGGGCGTAAAGGGCTCGTAGGAGGGTGGTCGTGTCCGGTGTGAAAGTCCATCGCTTAACGGTGGAGCCGCGACGGGTACGGGCGGGCTTGAGTGCGGGAGGGGAGACGGGAATTCCCGGTGTAACGGTGGAATGTGTAGATATCGGGAAGAACAACAAGGGCGAAGGCAGGTCTCTGGGCCGTCACTGACGCTGAGGAGCGAAAGCTTGAGGAGCGAACAGGATTAGATACCCT
+
AFFGG7FFGFGDGFFGC,;EFG7+FFDFGCGGGFGFG,66@EFGGGEE>C++4F7FFG>+=CCFFBFCFC++<?EEE>>@7<FC+,CDFCF7FFBDFFG8F8+3@F@3+>@DGC8@<F,>C78D7,3F=FG7:>*1>FCCFEFGFFF>CE,3<*=*==<*,2?FEE>**5<CF?<58/C85+<*8**:32:1ECA5C63;?6C:/059<6>9**;*2*1**=)<://CB+;?B<25>474,*:C=FFFCC@>:>>1***@8C8+,++F>3+=3+8+,,GGF6EDFF4+>FGGFBA:B4,,FEF==CFBF?,F7GFCEC9<AFFFFCFF;C++:C?EE9GFF@,6:-666,@FDFCCC8F@EC8CC8@GF7@6C,,C,B8,@CGEF@FEFFCE@E;,,-GFDF<GGCCE<GGDEFCADGFE@A,,8
@SN 423
TGGGGAATATTGGGCAATGGGGGAAACCCTGACCCAGCAACGCCGCGTGAAGGAAGAAGGCTTTCGGGTTGTAAACTTCTTTTACCAGGGACGAAGGACGTGACGGTACCTGGAGAAAAAGCCACGGCTAACTACGTGCCAGCAGCCGCGGTAATACGTAGGTGGCAAGCGTTGTCCGGATTTACTGGGTGTAAAGGGCGTGTAGGCGGAGAAGCAAGTCAGAAGTGAAATCCATGGGCTTAACCCATGAACTGCTTTTGAAACTGTTTCCCTTGAGTATCGGAGAGGCAGGCGGAATTCCTAGTGTAGCGGTGAAATGCGTAGATATTAGGAGGAACACCAGTGGCGAAGGCGGCCTGCTGGACGACAACTGACGCTGAGGCGCGAAAGCGTGGGGAGCAAACAGGATTAGATACCCT
+
GGGGGC@FFGGGGGGGFGCFFFEGGGGGGGGFG;EEGGGGGGGGGGEGGGGFCFGGGGGFGGGGFGDGGGGC?FGFFFFGGGGGFFGGGGGFDGGGGCGGGFGGGGGG@FGC8>CGGGEFGGGGGD@CFFFFGCFGGGGGGGGGGGGGGGGF>C;CFGFF7FFGG>F)=@CFG:GGGGGCCFF=FGGGGGFEFGFFG<GGFGC>>EFGGGGFCEGG;,+A<FCE@FFFGFFEGGFFFCGFGGGGGEFG<FFFGGGGGFFGFGGFFG@GGFCFFGGGGGGGGGEEFGGCFCDGFF<FCGFF<GFF9GGGGGGFGGFCC:C@FGGGF<FFCGFFAGFGFGGGGGFCGF7FGEFGGGGFCCGFFCGGCFECGEGGGGGGFGGEGGGGEGGGGGGGGF@FGGGGFFGGGFGFC,AFGGC<8A8
@SN 69089
TGGGGAATATTGCACAATGGGGGAAACCCTGATGCAGCAACGCCGCGTGAGTGAAGAAGTATTTCGGTATGTAAAGCTCTATCAGCAGGGAAGATAATGACGGTACCTGACTAAGAAGCTCCGGCTAAATACGTGCCAGCAGCCGCGGTAATACGTATGGAGCAAGCGTTATCCGGATTTACTGGGTGTAAAGGGTGCGTAGGTGGCAGTGCAAGTCAGATGTGAAAGGCCGGGGCTCAACCCCGGAGCTGCATTTGAAACTGCTCGGCTAGAGTACAGGAGAGGCAGGCGGAATTCCTAGTGTAGCGGTGAAATGCGTAGATATTAGGAGGAACACCAGTGGCGAAGGCGGCCTGCTGGACTGTTACTGACACTGAGGCACGAAAGCGTGGGGAGCAAACAGGATTAGATACCCT
+
EFGDGDEGGGGGGGGGGGGDGGDFGGGGGGFCFGGGGGGGGGGGGGGFG@FEGFGGAFGGGDFGGGGGGGGGGGGFGGFEGGGGDGGGDGGGGGGGGGGGGGGGGGFFGGEFGGGGGF8FGGGGGDGGG;GGFGGFFFEGFGGGGGGGGGE9FCGGGFGGAGGGCFGGDCEGEFGGGGF/GGGGGGGGGGFFGGGGDFCCFGECFCFCFCCBGFGGGGGCFGFGGGGCCEFGCGGGFEFGGCEFGFD>EGGGCDGGGFFGGCEFGGEGGEFFGGGGFEBFFGGEG77GGFFBF@FCGFFGFCEGECGGGGGF=GGF7GGFGFDE<9FGF<AE7FGFF@DFECFCFFCDDE@FCEGC<AGGGFFFF,GFGEECC@C,,CGEEFFDGGGEGGFGGGGGGGGGGGGGGGGGGGGCCCCC
@SN 425
TGGGGAATATTGGGCAATGGGGGAAACCCTGACCCAGCAACGCCGCGTGAAGGAAGAAGGCTTTCGGGTTGTAAACTTCTTTTACCAGGGACGAAGGACGTGACGGTACCTGGAGAAAAAGCCACGGCTAACTACGTGCCAGCAGCCGCGGTAATACGTAGGTGGCAAGCGTTGTCCGGATTTACGGGGTGTAAAGGGCGTGTAGGCGGAGAAGCAAGTCAGAAGTGAAATCCATGGGCTTAACCCATGAACTGCTTTTGAAACTGTTTCCCTTGAGTATCGGAGAGGCAGGCGGAATTCCTAGTGTAGCGGTGAAATGCGTAGATATTAGGAGGAACACCAGTGGCGAAGGCGGCCTGCTGGACGACAACTGACGCTGAGGCGCGAAAGCGTGGGGAGCAAACAGGATTAGATACCCT
+
GGGGGGGGGGGGGGGGGGGGGGGGGGGGGGGGGGGGGGGGGGGGGGGGGEDEGGGGGGGGGGGGGGGGGGGGGGGGGGGGGGGGGGGGD>FFGGGGDFGGGGGGGGGGGGGFFF8DDFDGGGGGGGGGDGGGGFGCGGGFGFGGGGGDDEGGGD<;FG,,<F5=FGGFFGGGGGEGGG<:E<B=C#FDF>178DGFFEGGGDGGGGFGGFFGGFGGACGE9FGFGFF@FGCF7CFFGFFFEGFGFGGGFGFGFCD<FFAFGGC?GGGGFFEGFGFFEFF:CFE<GDGEEGGGCFB88CFFEFFFFFF+=EFFGGGGGGGEFGFFDGGFGGGFAGGDFFGGGGGCGGGGGGGGGEGGFGGGGEDGCGFGFF7GGGGGFFGDGGGFCGGFEGGGGEGGGGGGGGFGGGGFGGGGGGCCCCC
@SN 77651
TGGGGAATATTGCACAATGGAGGAAACCCTGATGCAGCAACGCCGCGTGAGTGAAGAAGTATTTCGGTATGTAAAGCTCTATCAGCAGGAAAGAAAATGACGGTACCTGACTAAGAAGCCCCGGCTAACTACGTGCCAGCAGCCGCGGTAATACGTAGGGGGCAAGCGTTATCCGGATTTACTGGGTGTAAAGGGAGCGTAGACGGTTTTGCAAGTCTGAAGTGAAAGCCCGGGGCTTAACCCCGGGACTGCTTTGGAAACTGTATGACTAGAGTGCAGGAGAGGTAAGTGGAATTCCAAGTGTAGCGGTGAAATGCGTAGATATTAGGATGAACACCAGTGGCGAAGGCGGCTTACTGGACTGTAACTGACGTTGAGGCTCGAAAGCGTGGGGAGCAAACAGGATTAGATACCCT
+
FEFFFCFGCFF9FEFF<FGFG8@@CFF,BFGFDGAEFFGGGGGGGGGGGGGGGD,C?FCFFGGGGGG,,CEFGGGCFGGG?F9EFAEEF,EFGGF<DEFCA+=CDGFFEFFG,5,?<<F=FGCFEECFGEFG78<FFCEGGGGF@FCCE+>,@F::<FGC7CFFFFGCC7/4=EGF:<1,2;,<:7#FB::CCC:;436&C;*DFFDEGFGGCGGCCFD@1G=F5B8CC@>ED>,9B.FFEB@7<8'>=FBCA2GFE#AEFEE:C#ECCFCFCGGEFE=8EECFE,GGGGF9GFEEB:,:,DF7GGFFFGGEBB,DFFFFGGF?<9CGCF9FGGGDCDFF>GFF9CEECE@E<C,FCE@CFECAEEC,GGGGF@C8FF7CCCFFGGCF7CEFE,GFDAGFECGFFGFAFCGCCC8C
@SN 427
TGGGGAATATTGCACAATGGGCGCAAGCCTGATGCAGCGACGCCGCGTGCGGGATGACGGCCTTCGGGTTGTAAACCGCTTTTGATCGGGAGCAAGCCTTCGGGTGAGTGTACCTTTCGAATAAGCACCGGCTAACTACGTGCCAGCAGCCGCGGTAATACGGAGGGTGCAAGCGTTATCCGGAATTATTGGGCGTAAAGGGCTCGTAGGCGGTTCGTCGCGTCCGGTGTGAAAGTCCATCGCTTAACGGTGGATCTGCGCCGGGTACGGGCGGGCTGGAGTGCGGTAGGGGAGACTGTAATTCCCGGTGTAACGGTGGAATGTGTATATATCGGGAAGAACACCAATGGCGAAGGCAGGTCTCTGGGCCGTTACTGACGCTGAGGATCGAAAGCGTGGGGAGCGAACAGGATTAGATACCCT
+
<FFGGGGEFGGGGGGGGGGGGGGGGGGGGFGGGGGGGFECFGGG>FGGEGGGDEEEGGGGEDFGGGG7=FE=FFGG8CC7FGGFC@ADEGGGGG8BDFC,>BGEGGCCEFGGFGFCA<FFFFGGGGG8DCGGGGGGCFCGFGDGGGGGGG8EGGGGG>CGGF*<:BC=FDF9EFEEGGEGC=EEEGFF&GEFF>8*<<<<:CEGC;<*AE6C>:85?EECD<:8?EEGFFFGGGFGFFCECDGGFG>GGCCFG0@8D??&CCFEC,CGFGDCCFF<AFC:7CC@CE=AEDFC,,B5FE,FFC@FC7FEE+F>,CGFFDFC,,8E9F9,DF@EC@GFGFFFEF9GAGF7GGGFGFF<C6C,FFE<GEGCEGFFGGGGGGEFFFGGFE;,GGGGGGGGGGFGGDGGGGGGGGGGGGGGGGCCAAA
@SN 428
TGGGGAATATTGCACAATGGGCGCAAGCCTGATGCAGCGACGCCGCGTGCGGGATGACGGCCTTCGGGTTGTAAACCGCTTTTGACTGGGAGCAAGCCCTTCGGGGTGAGTGTACCTTTCGAATAAGCACCGGCTAACTACGTGCCAGCAGCCGCGGTAATACGTAGGGTGCAAGCGTTATCCGGAATTATTGGGCGTAAAGGGCTCGTAGGCGGTTCGTCGCGTCCGGTGTGAAAGTCCATCGCTTAACGGTGGATCCGCGCCGGGTACGGGCGGGCTTGAGTGCGGTAGGGGAGACTGGAATTCCCGGTGTAACGGTGGAATGTGTAGATATCGGGAAGAACACCAATGGCGAAGGCAGGTCTCTGGGCCGTCACTGACGCTGAGGAGCGAAAGCGTGGGGAGCGAACAGGATTAGATACCCT
+
FGGGGFFGGGGGGGGGGGGGGGGGDGGGGGGGGGGGGGGGGGGGGGGGGGGGGGGGGGGGCFGGFGGGGGGGGGGGGFCGGGGGDF9FFGGGEGGGGGGGGGGGGGFD<CAFCFGGAFDGEFGGGFGA9FGFGGGGGGGGBCFFFGFGFGGGFGE7CBCBFCDFFFGGGFCFGGGFGG>CF@FGGEEGGG;7C6C>8:CCG:CG@GGGGGFGDEC:=EE>EGGGEE:GG>G>FFFF?741<<<::ECDFE5@CFC8CF?GGGGBFEG5@9=GGFB>9CGGGGGGFFDDGFC8GGFGFGGGFFBDGEGDGGGGGEAGFGCF99GGF9GF9GFF7BCEGGGGGGGGGDGGCCCFFFGGGFE@GDGGGGGEFGGGGGGEGGFGGGGGGGFC,GGGGGGGGGGGGDGGGGGGGGGGGFFFGGFGCCCB-
@SN 52624
TGGGGAATCTTGCGCAATGGGGGGAACCCTGACGCAGCGACGCCGCGTGCGGGACGGAGGCCTTCGGGTCGTAAACCGCTTTCAGCAGGGAAGAGTCAAGACTGTACCTGCAGAAGAAGCCCCGGCTAACTACGTGCCAGCAGCCGCGGTAAAACGTAGGGTGCAAGCGTTATCCGGAATTATTGGGCGTAAAGGGCTCGTAGGCGGTTCGTCGCGTCCGGTGTGAAAGTCCATCGCTTAACGGTGGATCTGCGCCGGGTACGGGCGGGCTGGAGTGCGGTAGGGGAGACTGGAATTCCCGGTGTAACGGTGGAATGTGTAGATATCGGGAAGAACACCAATGGCGAAGGCGGCCTACTGGGCACCAACTGACGCTGAGGCTCGAAAGTGTGGGTAGCAAACAGGATTAGATACCCT
+
6E<EFECEFFCEFGGEEGG<<7@CFGGGGGGGGDGGG@:FFEEFFFGGDEGG>F:3*8<B7CFCFGGGGEGGGGGGGGDEEFGGGFGFGGGGCGFGAFG:F@CFCFF99CGGFGGGGFC?8CEGDDC?CFGGEGGCEFGGDFF>CEG2558:7C<F:;CEGDGC'<<FG38EFGFC>EGFFGF&GCEFGFCCGGGG==CCEEF2,28&188CEBC?ECE8GGCF=F<GGGCCCFC>;/C><CE?,0FG6<GGCDEGGGCEEFGFF::CB:,F==GGGFEGG5FCEC,5<,F<,DFGDEFC=AGGECCFAE<C<EFE=,EC,9GGGDGGFE<BC,@C6@9FECF:C,8,CF@,FFFFCCF8F<@F;ECE@EDFCFFDGFF@<@CC,98GGCE@FGFGGFFC6,FFGF9FGFC,A,A8-
@SN 430
TGAGGAATATTGGTCAATGGGCGAGAGCCTGAACCAGCCAAGTAGCGTGAAGGATGACGGCCCTACGGGTTGTAAACTTCTTTTGTGCGGGAATAAAGGAACCTACGTGTAGGTTTTTGCATGTACCGTAACGAATAAGCACCGGCTAACTACGTGCCAGCAGCCGCGGTAATACGTAGGGTGCAAGCGTTATCCGGAATTATTGGGCGTAAAGGGCTCGTAGGCGGTTCGTCGGGTCCGGTGTGAAAGTCCATCGCTTAACGGTGGATCCGCGTCGGGTACGGGCGGGGTTGAGTGCGGTAGGGGAGACTGGAATTCCCGGTGTAACGGTGGAATGTGTAGATATCGGGAAGAACACCAATGGCGAAGGCAGGTCTCTGGGCCGTCACTGACGCTGAGGAGCGAAAGCGTGGGGAGCGAACAGGATTAGATACCCT
+
EGGGGFFGGGGGGGGGGGGGGGDGGGGFGGGGGGGGGGGGGGGFGGGGGGGGFFGGGGDGGGGCFGGGGGGGEGGGGFFFCECFAFCGGGGGCFEFGGGCFFFEF@:FFGGGFGGGGGGGGGGFGFFFF<FEGFGFFGGGGFFGGG+CFGGFDGGGECFEFF:FGC@FGEGG@F@:,7,==FGFCFGGGC7FEFGE;=:FG=GFC9F7C9?ECCFEE8,:?ECEC>8125*)2*#C7::EF=C>7?F+<<BGGFGCGGF<?<;EDGFF5>9@C7#@9GEGFFEGCF@+B,GGFGECF@8@CCF:A<9GGGCFEAEEGEGGGGGEF7E=<,FE?DGGGFGFFF4=7GGFEC?6<BFD<GFEBC7GFCEE<@,8CGGGGGEEFC@7GGGF@CFBCGGF8CFC,DCA<ECGFGDEGGGGF;EGGGEDGFE@9EC,BC?CB
@SN 431
TGGGGAATATTGCACAATGGGCGCAAGCCTGATGCAGCGACGCCGCGTGCGGGATGACGGCCTTCGGGTTGTAAACCGCTTTTGACTGGGAGCAAGCCCTTCGGGGTGAGTGTACCTTTCGAATAAGCCACGGCTAACTACGTGCCAGCAGCCGCGGTAATACGTAGGTGGCAAGCGTTGTCCGGATTTACTGGGTGTAAAGGGCGTTCAGCCGGGAATGCAAGTCAGATGTGAAATCCATGGGCTTAACCCATGAACTGCATTTGAAACTGTATTTCTTGAGTACTGGAGAGGCAATCGGAATTCCTAGTGTAGCAGTGAAATGCGTAGATATTAGGAGGAACACCAGTGGCGAAGGCGGATTGCTGGACAGCGACTGACGGTGAGGCGCGAAAGTGTGGGGAGCAAACAGGATTAGATACCCT
+
FFGGGDGGGGGGGGGFGGGGFGGGGGGGGGGGGGGGGGCFGGGGGGGGGGGEGFGGGGGC7FFGGCGCFBFGGGGEGGGGGGGFGGCFGGFGGGGGGGGFDFDFDECGGG,:FFFFCFAEDGGGGFGCFGGEE=GFEFF>GG?4>FGGGGGG:GGGEGCE<9FFFGFGGFFCFCFGD>E8EGEEGCCEC/<9GGGFGEDFGGEE5E*#@CFCFCGGGGGGGGGGGGFGGGGFCFG>DD@FGFFGFEGGGCFGEFCC?@E:AFGGGGGGFFFC=AGFE==BE<GGGGGGFGGGFDD7GGGGFGGGFFFFFGDFCEF<FFGGGCGGGGGGFEFCFAC?GE9FGFEFGFFGGGGGGCGDGGGGGGFGGGGGGGGEGGEECGGFC?GGGGFC7>EGEGGGEGGGGGDFGGGGGGGFGGGGGGGFCCCCB
@SN 432
TGAGGAATATTGGTCAATGGGCGAGAGCCTGAACCAGCCAAGTAGCGTGAAGGATGACGGCCCTACGGGTTGTAAACTTCTTTTGTGCGGGAATAAAGGAACCTACGTGTAGGTTTTTGCATGTACCGTAACGAATAAGCACCGGCTAACTACGTGCCAGCAGCCGCGGTAATACGTAGGGTGCAAGCGTTATCCGGAATGATTGGGCGTAAAGGGCTCGTAGGCGGTTCGTCGCGTCCGGTGTGAAAGTCCATCGCTTAACGGTGGATCTGCGCCGGGTACGGGCGGGCTGGAGTGCGGTAGGGGGGACTGGAATTCCCGGTGTAACGGTGGAATGTGTAGATATCGGGAAGAACACCAATGGCGAAGGCAGGTCTCTGGGCCGTCACTGACGCTGAGGAGCGAAGGCGTGGGGAGCGAACAGGATTAGATACCCT
+
FGDGGDFFFGGGGDGGGGGGGGGGDGGGGGGGGGGGGGGGGGGFGGGGGGGGGGGGGDGGCGGGGGGGGGGGGGGGGGGGGGGGG8FGGGE@FGGGGGGGGGGGEFGAAEGGGFGGGGG?DGGGGFGGGGGGGGG?FGGGGGGGGGGGGGGGGCG7FFGGGGGGEEEGEACF<GGG=GGGGGEG@8CFGG>FCFGCF:FG0FF>GGGFGCGFCFGEE2;FECGGDE?=CEECE>EGG8EGGF<CFF::FGFGGGGGGGFGFGGFGFG=<CGFFC36<EEGFGGGG>GCF8<D8EFCF7FGGGGGFB,GGGGGFFFCGGEEGFE+CEFFFGGGGGFGGGGGFGGGGGGGGGGGGGFD<GGGGGFCCGGFFF@GGGGGGGGGGECEAFGGGGGGGGGGGGGFFFDGGFDGGEGGGF8GGGGGGGGGGGGGGGGGCCCCC
@SN 433
TGGGGAATTTTGGACAATGGGGGCAACCCTGATCCAGCCATGCCGCGTGCAGGATGAAGGCCTTCGGGTTGTAAACTGCTTTTGTCAGGGACGAAAAGGACCGTGTTAATACCATGGTCTGCTGACGGTACCTGAAGAATAAGCACCGGCTAACTACGTGCCAGCAGCCGCGGTAATACGTAGGGTGCAAGCGTTAATCGGAATTACTGGGCGTAAAGCGTGCGCAGGCGGTTCTGTAAGACAGATGTGAAATCCCCGGGCTCAACCTGGGAATTGCATTTGTGACTGCAGGACTAGAGTTCATCAGAGGGGGGGTGGAATTCCAAGTGTAGCAGTGAAATGCGTAGATATTTGGAAGAACACCAATGGCGAAGGCAGCCCCCTGGGATGCGACTGACGCTCATGCACGAAAGCGTGGGGAGCAAACAGGATTAGATACCCT
+
,CEFEFFG8FGGECFFGFGGAEG>+C:CFGFF<F@FF8FG<F8ECEGGGGFGGGF8FFGG8FADFFGG<7CFFFFC<E?FEFG<4CF9E8AB:CEFGGGGG+48=F<F9BFFGDFGGGAD=DEFD8BEEDB<<F,F>==FGGFC>,@E77*@,,@@FGFF**,7*6<8>7CFGFGGFFGCCG<CE?*8>FC:FF<*<;'+<+9C:7>=FFCFGFAECC0=>EC<CC:E9?:FE<189CCFC7F8@D9CG,EEB<38;<,:,@:?F&<A=;CGFFF@>>+%CGGFF=<B>FDA<FA?<8,FE;F9GFEF@FGGGFGFC,FGGFB,<9GGGGGGFBFACGGGGFB,CCF9FE5,ACAFDGF=FFDCGGF@EFGGFDGEFCGCF<8GGFEECGGGGGGGGGF8AEFCCFGGGGGGGFB<CEFEE,F<GGFGGGF<CAFEGCCCCC
@SN 434
TGGGGGATATTGCGCAATGGGGGCAACCCTGACGCAGCAACGCCGCGTGAAGGATGAAGGTTTTCGGATTGTAAACTTCTTTTATTAAGGACGAAAAGTGACGGTACTTAATGAATAAGCTCCGGCTAACTACGTGCCAGCAGCCGCGGTAATACGTAGGGAGCAAGCGTTGTCCGGATTTACTGGGTGTAAAGGGTGCGTAGGCGGCTTTACAAGTCAGATGTGAAATCTATGGGCTCAACCCATAAACTGCATTTGAAACTGTAGAGCTTGAGTGAAGTAGAGGCAGGCGGAATTCCCCGTGTAGCGGTGAAATGCGTAGAGATGGGGAGGAACACCAGTGGCGAAGGCGGCCTGCTGGGCTTTAACTGACGCTGAGGCACGAAAGCGTGGGTAGCAAACAGGATTAGATACCCT
+
FGGGGGGGGGGGGGGGGGGGGGGGGGGGGGGGGGGGGGGGGGGGGGGGGGGGGGGGGGGGGGGGGGGGGGGGGGGGGGGGGGGGGGGGGGGGGGGGGGGGGGGGGGEGGGGGGGGGGGGGGGGGEGGGGGGGGF?FGGGGGGGGGGDEGGGG?GG?5GGGEGGGGGGGGGGGGGGGGGGGFFGGGGGGGGGGGGGGGGEDGGEGF5GGGGGGGGGGGGGGFFGGGGGGFFGGGGGGGGGGGGGGFFFCGGGGGGGGFFGGFGGFGGFDFFG=F=GGGGFFFGGGGGFGGEFGGGGGEGGECGGFF>GGGGGGF@CDDFFGFF9GGFC:GGFGGGGGGGGGGGGGGGGGGGGGGGFCGFGGCGGGGGGEGGGGGGGGGGFGGGGGGGDGGGGGGGGGGGGGGGGGGGGGGFFFCCCCA
@SN 49073
TGGGGAATATTGCACAATGGGGGGAACCCTGATGCAGCGACGCCGCGTGGAGGAAGAAGGTCTTCGGATTGTAAACTCCTGTTGTTGAGGAAGATAATGACGGTACTCAACAAGGAAGTGACGGCTAACTACGTGCCAGCAGCCGCGGTAAAACGTAGGTCACAAGCGTTGTCCGGAATTACTGGGTGCAAAGGGAGCGCAGGCGGGAAGACAAGTTGGAAGTGAAATCTATGGGCTCAACCCATAAACTGCTTTCAGAACTGTTTTTCTTGAGTAGTGCAGAGGTAGGCGGAATTCCCGGTGTAGCGGTGGAATGCGTAGATATCGGGAGGAACACCAGTGGCGAAGGCGGCCTACTGGGCACCAACTGACGCTGAGGCTCGAAAGTGTGGGTAGCAAACAGGATTAGATACCCT
+
GGGGGGGGGGGGGGGGGGGGGGGGGGGGGGGGGGGGGG@GGDGGGGGGGGGGGGGGFGGGGGGGGGGEFFGFGGGGGGGGGGGGGGCFFFGGGGGGGGGGGGGDFGDGGGGGGGGGGGGGGGGGGGGGG;GGEFCFGC7FGGGGGGCEGGGCFGG?DGGGGGGGFGGGEEEGFGGFEC@FFG+GGGGGGDGGGGGGGGGGGGEGGGGFFEGFGGGGGGGGGGGGGGGGGGGGGGGGGGGGGGGGDGGFGGGGGGGGGFGFDGFFGGGGGEGGGGGGGFFGGGGGGEEFFDGGGGGGGGGGGGGGGGGGGGGFGGGGFFFFFGGCEGGGGGGGGFFFFGGGGGGFGGGGGGGGGGGGGGGGGGGGGGGGGGGGGGGGGGGGGEGGGGGEGGGGGGGGGGGGGGFFAFGGGGGCCCCC
@SN 436
TGGGGAATATTGCACAATGGGCGCAAGCCTGATGCAGCCATGCCGCGTGTATGAAGAAGGCCTTCGGGTTGTAAAGTACTTTCAGCGGGGAGGAAGGGAGTAAAGTTAATACCTTTGCTCATTGACGTTACCCGCAGAAGAAGCACCGGCTAACTCCGTGCCAGCAGCCGCGGTAATACGGAGGGTGCAAGCGTTAATCGGAATTACTGGGCGTAAAGCGCACGCAGGCGGTTTGTTAAGTCAGATGTGAAATCCCCGGGCTCAACCTGGGAACTGCAACTGATACTGGCAAGCTTGAGGCTCGTAGAGGGGGGTAGAATTCCAGGTGTAGCGGTGAAATGCGTAGAGATCTGGAGGAATACCGGTGGCGAAGGCGGCCCCCTGGACGAAGACTGACGCTCAGGTGCGAAAGCGTGGGGAGCAAACAGGATTAGATACCCT
+
9FFGGGGGGGGGGGGGGGGGGGGGGGGGGGGGGGGGGDEGGGGGGGGGGGGGGDDCFGG@GGGGGGGDGDGGGGGGGGFGGGGGGFEGGG:FFDGFGGGFEFGGGGFDFCGGGGGGGGGGGGGGGGGGGGD,D@BFGGGFGGGGGGGGGC::FC?F@F@:FFGGGEFGGGGG>FGGGGGGG>FGGGGDFBFCGGGGGGGGGEEFFCFCC/FGD'GGG=CCEE//ECE<;FC<GGGGGGBDFFB>9FC7GGGGGGFDGGFFCEG@@CGGGFGGGGFC;<#F@EFCFB<>FFCCF>GC<=3+7C8E9>:DGGGGGFF5<<8,FGGGGFGGEDEEF?GGGDF?EDC:,?9GGGGGGGGFFGGGGGFFC::DGGGGGF7FB7GF8EGGGGGFFE9FGCGEEF@D8FFDEGFGGGGGGGFFFGFGGGGGGGGGGFCGDGGGCCCCC
@SN 437
TGGGGAATATTGCACAATGGGCGCAAGCCTGATGCAGCGACGCCGCGTGCGGGATGACGGCCTTCGGGTTGTAAACCGCTTTTGACTGGGAGCAAGCCCTTCGGGGTGAGTGTACCTTTCGAATAAGCACCGGCTAACTACGTGCCAGCAGCCGCGGTAATACGTAGGGTGCAAGCGTTATCCGGAATTATTGGGCGTAAAGGGCTCGTAGGCGGTTCGTCGCGTCCGGTGTGAAAGTCCATCGCTTAACGGTGGATCCGCGCCGGGTACGGGCGGGCTTGAGTGCGGTAGGGGAGACTGGAATTCCCGGTGTAACGGTGGAATGTGTAGATATCGGGAAGAACACCAATGGCGAAGGCAGGTCTCTGGGCCGTCACTGACGCTGAGGAGCGAAAGCGTGGGGAGCGAACAGGATTAGATACCCT
+
FFGGGCFGGGGGGGGGGGGGGGGGGGEGGGGGGGGGGGGGGEGGGGGGGGGGGGGGGGGGCFGGGGGGGGGCGGGGGGGGGGGGGGCGGGFGGGGGGGGFDFGGGGGGGGAFGGGGCFCGGGGGGGGCFGGCFGGGGFFGCGGGGGGGGGGGFGGGGCFFGGCG:C/G>GGEG>GGGGGGGGGEGGG8GGGCEFGFG@EGFGGGCCEEC;AEFGG#CCGG=GEGDE:=C1?9GFCCFFFGGGGGFGGFGCGGCFFCCFCCEEEEFGG8FFDGGGFFGGFFD:F>G@GGGGFDFEAGGFCFFDGGGGGGGFGEGEFGGGGGFGFE8GGGCGGDDDFEGFFCGGGGGGGGGGGGGGGGGGGGGGFFEGGGGFGGF<9FGGGGGGGGGGGFEGGGGGGDGGGGGGGECGGGGGGGGGGFGGGGCCCCC
@SN 78811
TAGGGAATTTTCGGCAATGGGGGAAACCCTGACCGAGCAATGCCGCGTGAATGATGAAATTCTTCGGAATGTAACATTCTGTTGTGAGGGGAGAAAGGTAGTATCAGGAAATGGGTATTACTTGACGGTACCTTACTAGAAAGCCCCGGCTAACTATGTGCCAGCAGCCGCGGTAATACATAGGGGGCGAGCGTTATCCGGAATTATTGGGCGTAAGGCGTGCGTAGGCGGCCGTTTAAGTCTGTCGTGAAAGCCCACAGCTTAACTGTGGAGGGTCGATGGAAACTGGATGGCTTGAATCTAGAAGAGGTAAGTGGAATTCCATGTGTAGCGGTAAAATGCTTAGATATATGGAGGAACACCAGTGGCGAAGGCGGCTTACTGGTCTAGCATTGACGCTGAGGCACGAAAGCGTAGGTAGCAAACAGGATTAGATACCCT
+
GGDFGEGFAFGFGGGG7FFGGGGFGGGGGGGGGGGGGGDFDGGGGGGGGGGGDGD9<EFGGGGGGGGG@FGGGG,FFGGGGGGG@FGG?GGGGGGGGGGGFFG,EFFFFGGGGGEFFFAFGGGGCGDEGGGGGFGGGGGFFGCFFFGGEFGFGGGGFGGG<FGEFGGGGGGEGGGG=CFGGGDGGG==F=CGGGGG.FFCC5?=ACGGGGGGGEC:GFCECGEGGEGGEEGCEFFBFGGGFCEC-CCFGGGGG?DCC8CGFGGFCF>GGGGFFGFGGGFGGGGGGGGFD9FGGGEFGE?,GGGGFDFEE,ECGGGFEDGGGGCFGGGDGGEFAFGGDGGGGEEGGGGGGFGGGF9GGGFCCGGGGEF@,FGEGGGGGGGFGGGGGGFECGGFGGGGGGFFGF,GFCCGGGDGGGGGGGGGGGGFEEGGGGFGFGGGCCCCC
@SN 439
TGGGGAATATTGCACAATGGGCGCAAGCCTGATGCAGCCATGCCGCGTGTATGAAGAAGGCCTTCGGGTTGTAAAGTACTTTCAGCGGGGAGGAAGGGAGTAAAGTTAATACCTTTGCTCATTGACGTTACCCGCAGAAGAAGCACCGGCTAACTCCGTGCCAGCAGCCGCGGTAATACGGAGGGTGCAAGCGTTAATCGGAATTACTGGGCGTAAAGCGCACGCAGGCGGTTTGTTAAGTCAGATGTGAAATCCCCGGGCTCAACCTGGGAACTGCATCTGATACTGGCAAGCTTGAGTCTCGTAGAGGGGGGTAGAATTCCAGGTGTAGCGGTGAAATGCGTAGAGATCTGGAGGAATACCGGTGGCGAAGGCGGCCCCCTGGACGAAGACTGACGCTCAGGTGCGAAAGCGTGGGGAGCAAACAGGATTAGATACCCT
+
GFGGEGGGGGGGGGDGGGG<CFGGGGFGGGGGGGGGGGGGGFGGGGGGDCFGGGEGGGGGFGFGFGGGGDGGGGGGFGGGGGGGGGGGGGGGGGDFCGGGGGGGGGGGGGGGGFGGGCCFGGGGGGGGGGEFGEGGGGFGGGGGFGGEGGGGGGGGCCF7F7FCGGFGGGGGD;GFGG@GGGGGGGGGGGGGGGGG5FGF>ECF?:FGFGGGGGGGGGFGGGGFGGGC7=?1GGGGGF;?:CCDFEBAGGC:3GGGGFBGGGGFFFGGGCGFGGGGGGGFFC>8GFGGGGGGGGFGGFECC:D9FGDGGGGGGGFGGGGCFGEGGFGEGDGGGGGGGEGGGGFGFFCF9GGGGGFDGGGGF>=GFEGEGGEFGGEGFF7F@GGGGGGGGFGGF;GGGFFF@FGFGGGGGGGGGDGGGGGGGGGFFGFGFAGGGGFFCCCCC
@SN 440
TGGGGAATATTGCACAATGGAGGAAACTCTGATGCAGCGACGCCGCGTGAGTGAAGAAGTAGTTCGCTATGTAAAGCTCTATCAGCAAGGAAGAAAATGACGGTACTTGACTAAGAAGCCCCGGCTAAATACGTGCCAGCAGCCGCGGTAATACGTAGGGGGCAAGCGTTATCCGGATTTACTGGGTGTAAAGGGAGCGTAGACGGTTTTGCAAGTCTGAAGTGAAAGCCCGGGGCTTAACCCCGGGACTGCTTTGGAAACTGTAGAACTAGAGTGCAGGAGAGGTAAGTGGAATGCCTAGTGTAGCGGTGAAATGCGTAGATATTAGGAGGAACACCAGTGGCGAAGGCGGCTTACTGGACTGTAACTGACGTTGAGGCTCGAAAGCGTGGGGAGCAAACAGGATTAGATACCCT
+
CFEFGEGGGGFGGGGGFCEGFFGGGGGGGGGDGGGGGGGGGGGGGGFCEFGFFGCFFGGGGGFFFGGGGDFGGGGGGGGGGFGGGCFFFFEGGGGGGGGGGGGGGEGGFG<FGGGGGDFFGGG<?GFG>GGFFDEFF?GGGGG/C-CFEEGGGFD6CFGGGGGG>G?GG>><F>FGGGGFCFFGGEF8C7FFFCEEGFFGGE8<EGCFGFFFCFGGFCDFGCDGFG@6EEFE:GGGD8FCECGGGGGDFEE8@=<FFFBFCDFGGGCAED<F>B:6A4CF@FDFGFFFFGFC,,:,?<@EFGEF7GGGGGGFGEGEEEGGFCAE<GGFFGGGC@C<FGGCGFFGFB@GDGEEC99FFC<C,9GGGGEGGGGGGFFGGGGEFGEDDGGGGGGGGGFFGFGGGGFGFFGFEGEBCC<C
@SN 81638
TGGGGAATATTGCACAATGGGGGAAACCCTGATGCAGCGACGCCGCGTGGAGGAAGAAGGTCTTCGGATTGTAAACTCCTGTTGTTGAGGAAGATAATGACGGTACTCAACAAGGAAGTGACGGCTAACTACGTGCCAGCAGCCGCGGTAAAACGTAGGTCACAAGCGTTGTCCGGAATTACTGGGTGTAAAGGGAGCGCAGGCGGGAAGACAAGTTGGAAGTGAAATCTATGGGCTCAACCCATAAACTGCTTTCAAAACTGTTTTTCTTGAGTAGTGCAGAGGTAGGCGGAATTCCCGGTGTAGCGGTTGAATGCGTAGATATCGGGAGGAACACCAGTGGCGAAGGCGGCCTACTGGGCACCAACTGACGCTGAGGCTCGAAAGTGTGGGTAGCAAACAGGATTAGATACCCT
+
GG8FEEDFGGGGGADFGGGFGGDFGGGGGGGGGGDFG?+CFCFEGGGGGCFGGFFEC<EGCCCFFDEGGGGGFFGGGGFFFFGGBFBFGEFFFFGGGGGGGGG@FEFCGFFGGGGGCD<DDABF4>>FGGGG7DEGFFFGFG8<C@@FFDD?GGGFC6C%/5CGGGGGGFFFGG@FE5=<EGGG,G>=FFF:FCEAFGCCEGGGGGEEE58>9GGGGDE:FGGGGGCCBCCDGCFFDCFGGEGGFFFDFCGFEFF?F+FGGFGBFCEF@9GFCGBDD?GC*GCFFFCGGGGGFFFC7@@FFFCGDGGGFF9ECGGGFEB=FGF@:@,EF<,DFFC@GFEFECCGF7FGGGFFE9FEE<FCF8CEGGF@DEF@C@EFFCCGGFF@C8EDEFFGGGGGGGFFFFFCCGGGGGGCCCCC
@SN 442
TGGGGAATATTGCACAATGGGGGAAACCCTGATGAAGCAATGCCGCGTGAGTGAAGAAGTATTTCGGTATGTAAAGCTCTATCAGCAGGGAAGATAATGACGGTACCTGACTAAGAAGCTCCGGCTAAATACGTGCCAGCAGCCGCGGTAATACGTATGGAGCAAGCTGTATCCGGATTTACTGGGTGTAAAGGGTGCGTAGGTGGCAGTGCAAGTCAGATGTGAAAGGCCGGGGCTCAACCCCGGAGCTGCATTTGAAACTGCATAGCTGGAGTACAGGCGAGGCAGCCGGAATTCCTAGTGTAGCGGTGAAATGCGTAGATATTAGGAAGAACACCAGTGGCGAAGGCGACTTACTGGACTGTAACTGACGCTGAGGCGCGAAAGTGTGGGGAGCAAACAGGATTAGATACCCT
+
GGGGGGG,;EFEGG<CEF9FC@@BFGGGGGGD9E99BCDG,CFF7FC@FFGGGGGGGFGE<EF9EEFCFFGGGGF<FEFF9?CFF,E8BFGGGGG9BAFC,CFCF+9@E8AFD,FEF,4BB<FE+@CA<C,C+F,+BFF:CD)9F15@6CCADAFEFA<C,>D@0@#3%CF>C>>@8+@@><CFGGC;CBB@FEC?FGG:FGEGFC<#F@CEG>FC<-FF;FGGDGECEFF:CD>,<DGGFFDCFB:CC4:FD@1DDGFEEED,C73(4@F79FFFA19/#EA9+7CFC,FEFD9FFAA,E=C44+@:,:,,EECF@FC,CGFFC6EFDC,FGGFEF8EGEGGGGCEFCCFFE9C,C<CFEEGGGEDGEFB@,E@CCFCF@CFEEC@GGFF@C@9FGFAGFFDGGGGGFGFC<@CC
@SN 443
TGGGGAATATTGCACAATGGGGGAAACCCTGATGCAGCGACGCCGCGTGAAGGAAGAAGGATCTAGGAATGTAAACTTCTATCAGCAGGGAAGATAGTGACGGTACCTGACTAAGAAGACCCGGCTAACTACGTGCCAGCAGCCGCGGTAATACGTAGGGGGCAAGCGTTATCCGGATTTACTGGGTGTAAAGGGAGCGTAGACGGTGTGGCAAGTCTGATGTGAAAGGCATGGGCTCAACCTGTGGACTGCATTGGAAACTGTCATACTTGAGTGCCGGAGGGGTAAGCGGAATTCCTAGTGTAGCGGTGAAATGCGTAGATATTAGGAGGAACACCAGTGGCGAAGGCGGCTTACTGGACGGTAACTGACGTTGAGGCTCGAAAGCGTGGGGAGCAAACAGGATTAGATACCCT
+
CEFFGCGGF9FFGGGCF<AEFGGGGGFFGGGGGGFGGGGG:FG@FCFGECFGDEFGGG?,9CC9,CE,:CFAFFFFD,BFEGFFFFGFFGFGGFGGGEFG9FCEDFFCFGGFGGGGFB(A<F?GGGGGFCFGG??FGG?CC;7FF:>C=.B;F9D:CBGGGFFC<8C=;C;C?FGGEB?CC18?BF>/<<EFFGECB;C;?CEFEEFD)FECGGG7*=FC<CCFFFGFC,.D@FF,4CFECFFCFA?D?GDF=9B<C@6CF?B=C??C?AA0D>B@,E@CD4,FF:+:FBB?==CGGF?<FF7CCCBF<FE,B:?CFCBE9,FB,FF8FGGFC<FFGGGGGEGFGFCECGGGGGGGFGC@DB6<CDGGGGGCEFGFGGGFFGFFF7GCFCEFC9FGGGGGGFDGFFF<C8GCC<BC
@SN 444
TGGGGAATATTGCACAATGGGCGCAAGCCTGATGCAGCGACGCCGCGTGCGGGATGACGGCCTTCGGGTTGTAAACCGCTTTTGACTGGGAGCAAGCCCTTCGGGGTGAGTGTACCTTTCGAATAAGCACCGGCTAACTACGTGCCAGCAGCCGCGGTAATACGTAGGGTGCAAGCGTTATCCGGAATTATTGGGCGTAAAGGGCTCGTAGGCGGTTCGTCGCGTCCGGTGTGAAAGTCCATCGCTTAACGGTGGATCCGCGCCGGGTACGGGCGGGCTTGAGTGCGGTAGGGGAGACTGGAATTCCCGGTGTAACGGTGGAATGTGTAGATATCGGGAAGAACACCAATGGCGAAGGCAGGTCTCTGGGCCGTCACTGACGCTGAGGAGCGAAAGCGTGGGAAGCGAACAGGATTAGATACCCT
+
9EFGGFFGGGGGGGGGGGGGGGGGGGGGGGGGGGGGGGGGGGGGGGGGGGGGGGGGGGGG:FGGGGGGGGGGGGGGGGGEDGGGGGGGGGGG7FGG@FFGDCGGGGGGFGFGGGGGFFGGGFFGGGGFGGEG??EG9GGGGG0FGGGGGGGGGGGGGEFGDGGGFGGGGGGGGGG<EGGGGGF@G9CF6FF9CFGGGGGE>FGGGF9:;/AGGGGDCC>CGGGG98*:GCGFGFGCGGG<<GEFGFFGG#=FGGGGGGGCCEE@DEG@:FGGGGDFFFGGF:F7ECGGGGGFFE,FCGGGGGFGFGGGGGGGGCEGGGFFGGGGGGFGGGGGGGGGGGGGFEFGGGGGEGGGGGGGGGGFGGFCGGGGGGGGGGGGGGGGGGGGGGEF@GGGGEGGGGGGGGGGGGGGGGGGGGGGGEFGCCCCC
@SN 445
TAGGGAACCTTGCACAATGGGCGAAAGCCTGATGCAGCAACGCCGCGTGAAGGATGAAGGCCTTCGGGTTGTAAACTTCTGTTCTTAGGGAAGAAGAAAGTGACGGTACATAAGGAGAAAGCCCCGGCTAACTACGTGCCAGCAGCCGCGGTAATACGTAGGGGGCAAGCGTTATCAGGAATTATTGGGCGTAAAGCGCGCGTAGGCGGCCCGGCAGGCCGGGGGTCGAAGCGGGGGGCTCACCCCCCCGAAGCCCCCGGAACCTCCGCGGATTGGGTCCGGTAGGGGAGGGTGGAACACCCGGTGTAGCGGTGGAATGCGCAGCTATCAGGTGGAACACCGGTGGCGAAGGCGGCCCTCTGGGCCGCGACCGACGCTGAGGCTCGAAAGCTGGGGTAGCGAACAGGATTAGATACCCT
+
GGGFGGG@FGGGGGGGGGGGGGGGGGGGGGGGGGDGGGGGGGGGGGGGGGGCFGGFEFGGDFGGGGGGG:FFAFGDCFFGGGG<EEBFGGFGGFFCFGFFBF,<CFFF+,,5?EE@ABFFGGGCF@F+@F3DEF=3BFDEGCC><FFG:33@:E;E;FD@,7<:CCC1CBFGGD2<+?BAC2>FGGFD:EEE@:1174:C5:C*:*<?E*/:588?GGDCEGGGG:EE=FE8EEGEGGE<7=:1*2*17<=:EC6E<E@C3:?F47C?753,4>>0@30@8C@GEFGFCF<GDGGEFF:E@3,=F=7GGGGF<FEC?7>C8EFE,FGEB,EFFGFEEFCGGGF::@CFCEEGGFE=<8GGF:6F@+7+@C@+GEGGGGFD:FE,GFA<FEE@FFCC,C7GGGGGGGGGGGGFCFABACB
@SN 446
TGGGGAATATTGCACAATGGGGGAAACCCTGATGCAGCGACGCCGCGTGGAGGAAGAAGGTCTTCGGATTGTAAACTCCTGTTGTTGGGGAAGATAATGACGGTACCCAACAAGGAAGTGACGGCTAACTACGTGCCAGCAGCCGCGGTAATACGTAGGGTGCAAGCGTTATCCGGAATTATTGGGCGTAAAGGGCTCGTAGGCGGTTCGTCGCGTCCGGTGTGAAAGTCCATCGCTTAACGGTGGATCCGCGCCGGGTACGGGCGGGCTTGAGGGCGGTAGGGGAGACTGGAATTCCCGGTGTAACGGTGGAATGTGTAGATATCGGGAAGAACACCAATGGCGAAGGCAGGTCTCTGGGCCGTTACTGACGCTGAGGAGCGAAAGCGTGGGGAGCGAACAGGATTAGATACCCT
+
FFGGGEGGGGGGGGGGGGGGGGGEGGFFGGGGGGGGGGGGGGGGGGGGEGGGGGFGGGGGGGGGGGGEECBFGGGGFGGGGFGGEGGGGGEGGGGGGGGGGGGGGGGFGGGGGGGFFGGGGGGGEFGFGCAFG*GGGGGGGDGGGGG?>EGFGGGFGGGG=GDGGGGG<4EGFGFGGGFDGCGFGGGEFFFGGGG5C>GEEGGGGCCEDG:::CGEEGG=;E5CGGGFFGFEEFGGGFAFFGG<FGGGFGGFGGGGEFGCFEFCGFGGGGGFCF'AGGG>GGGGEAFEA9GFFEF:GFCFGGGGEAGGGGGFGGGGFDFCF:7GCGGGGFCGGGGGEF9EGGGEFFFGGGGGFGGGGGGGGGGGFCEGGGEGGGGFGFEFGGGGGGGGGGGGGGGGGGGGGGGGGGGFGGGCCCCC
@SN 72235
TGGGGAATATTGCACAATGGGCGCAAGCCTGATGCCGCGACGCCGCGTGCGGGATGACGGCCTTCGGGTTGTAAACCGCTTTTGACTGGGAGCAAGCCCTTCGGGGTGAGTGTACCTTTCGAATAAGCACAGGCTAACTACGTGCTAGCAGCCGCGGTAATACGTAGGGTGCAAGCGTTATCCGGAATTATTGGGCGTAAAGGGCTCGTAGGCGGTTCGTCGCGTCCGGTGTGAAAGTCCATCGCTTAACGGTGGATCCGCGCCGGGTACGGGCGGGCTTGAGTGCGGTAGGGGAGACTGGAATTCTTGGTGTAACGGTGGAATGTGTAGATATCGGGAAGAACACCAATGGCGAAGGCAGGTCTCTGGGCCGTCACTGACGCTGAGGAGCGAAAGCGTGGGGAGCGAACAGGATTAGATACCCT
+
GGGGGGGGFFGFGFGGGGG8EFG:FGFDFGFGGGG,:FBFEGGGGGGGDGD+>BFCGGCCE@FFGGGGGDGFGFGFFGG::EFDFGCF=<FGEGGGG?FG8DFGGEGGGGF,@=FGGGGGGG:>FGGGGG,F>CGFG>?FF*38=4C@BECFGG@CCC@BFGGG?FGGDFC>CBECEEEEG<7GGCE2CECGGCEFGEGGGGE:,A:;?CFEFGGEECE<CGGECEEEC9FFGFFF?:<A<2@FGGGGFF5::FC::7CFC>C:GCC=9GF=@@7GGDGFGGGGCFDGGGGFC,EC5,EF<GGFE,B+GGGGF8<=CGGGGGFGGGGGGGGEFFFFEC9GDGFCFGCF7GGDGGGF<FCE@FFEGGGGC@@FFC,GGGGGGGGGGFGGEGGDFGFFCGGGGGGGGGGGGGGGGFAGCFDDCCCCC
@SN 448
TGGGGAATATTGCACAATGGGCGCAAGCCTGATGCAGCGACGCCGCGTGCGGGATGACGGCCTTCGGGTTGTAAACCGCTTTTGGTCGGGAGCAAGCCTTCGGGTGAGTGTACCTTTCGAATAAGCACCGGCTAACTACGTGCCAGCAGCCGCGGTAATACGTAGGGTGCAAGCGTTATCCGGAATTATTGGGCGTAAAGGGCTCGTAGGCGGTTCGTCGCGTCCGGTGTGAAAGTCCATCGCTTAACGGTGGATCTGCGCCGGGTACGGGCGGGCTGGAGTGCGGTAGGGGAGACTGGAATTCCCGGTGTAACGGTGGAGTGTGTAGATATCGGGAAGAACACCAATGGCGAAGGCAGGTCTCTGGGCCGTCACTGACGCTGAGGAGCGAAAGCGTGGGGAGCGAACAGGATTAGATACCCT
+
DFGFGCEGGGGGGGGGGGGGGGGGGGGGGGGGGGGGGGGGGGGGGGGGGGGGGGGGGGGGGGGGGGGGGGGGGGGGGGGGGGGGGGFFGGGGGGGGGGGDGGGGGGGGGGGGGGGFDGGGGGGGGGGGGGGG2GGGGFGGGGGGFFGGGGGGGGGCGGC?FF:1>EFFEEGGGCE>>:EECE-;9@?FG>GGGGGCGEGGGE>>@:C<FGCEE?EEEGGCEECGGGGGGGEGDGFCGFC9CDGFGEAFGGFFGEC>C:>:CDC><EEGGCGGGGFDBDF>GGEFDGFE:,GF<GFGGFAFFGGGGGDFCCFB8GGGGFF?,GGGFFFGGEGGGGGGGGGGGGGGGFFFC7GGGGGGGGGGGGGGGGGGGGFGFGGGGEGGGFFFGFCGGGGDGGGGGGGGGGGGCGGGGGGGGGGGGGC@BA6
@SN 82208
TGGGGAATATTGGGCAATGGGCGCAAGCCTGACCCAGCAACGCCGCGTGAAGGAAGAAGGCTTTCGGGTTGTAAACTTCTTTTGTCAGGGACGAGTAGAAGACGGTACCTGACGAATAAGCCACGGCTAACTACGTGCCAGCAGCCGCGGTAATACGTAGGTGGCAAGCGTTGTCCGGATTTACTGGGTGTAAAGGGCGTGTAGCCGGGAGGGCAAGTCAGATGTGAAATCCACGGGCTTAACTCGTGAACTGCATTTGAAACTGTTCTTCTTGAGTATCGGAGAGGCAATCGGAATTCCTAGTGTAGCGGTGAAATGCGTAGATATTAGGAGGAACACCAGTGGCGAAGGCGGATTGCTGGACGACAACTGACGGTGAGGCGCGAAAGCGTGGGGAGCAAACAGGATTAGATACCCT
+
GGFGGFFFFGGGGGGGGGGGGGEEFGGGGF8CEFGFFGGGGGGGGGGGGGEGGFFFGGGGGCEFAFGGFCGCFGGGGFFGGGFGGGGG@BFFGFFFFGEG9<FGDEGEGGGGGGGCFFGGGDFFEGGGCFGGFC1?8FFFDCF<EFCGDEA>>DCGD4@FEAC5CC=CFGCGCFFG-FBFEFDGGGGGGECFGGGGGEFFEEEGGGGGGEGGGCGGGGGGFGGGGGEGGDGFEDFECCGGEBCCGGFEAGFGFE9DCFGCFFGGFFGGGGFCGGGGGGGGGFEEGFGDFF?GFED<F@EGGGGFGDGGEFFFEFEDGEDGGFFC,FFFCGFAGFCFFEFGGGGGDGGEDGFCGGGGGGGGDFDGFF<FGGGGGGFGGGGGGGGGGGGGGGGGGGGGGGGGGGGGGGF<FFGFECA?CC
@SN 85422
TGGGGAATATTGCACAATGGGCGCAAGCCTGATGCAGCGACGCCGCGTGCGGGATGACGGCCTTCGGGTCGTAAACCGCTTTTGATCGGGAGCAAGCCTTCGGGTGAGTGTACCTTTCGAATAAGCACCGGCTAACTACGGGCCAGCAGCCGCGGTAATACGTAGGGTGCAAGCGTTATCCGGAATTATTGGGCGTAAAGAGGGAGCAGGCGGCAGCAAGGGTCTGTGGTGAAAGCCTGAAGCTTAACTTCAGTAAGCCATAGAAACCAGGCAGCTAGAGTGCAGGAGAGGATCGTGGAATTCCATGTGTAGCGGTGAAATGCGTAGATATATGGAGGAACACCAGTGGCGAAGGCGGCGATCTGGCCTGCAACTGACGCTCAGTCCCGAAAGCGTGGGGAGCAAATAGGATTAGATACCCT
+
GC@F7CFFFEGGFGGFGGGC<EE+C+C@EEGFCGF96BFCGEEGFEDCBEDEGE:,AFEGG7FGGGCGFEFCGGGG@FGEEGGFFGGGGGGGGFB>+BEFFFGGDE@FFGGG9FFGGFEFFCFFF:9FFCC:FGDFGFEF#DCFGGFFG-9E??E:@F1CF@<BF5CF:FG?:FEE?E:CC>?<2;GFFCGGG<E$E<<CFGGGCE8CGGDGCDFDCFGFGDCFGGGGGGGDFFFEGGGFCBC@=FEEB<<FCCE?FF9<CFACFDG+:8,9DD>FDFFEGGGFE<CGGF@DCDGGFAEB,?:,,,FEEFC=+FGGFGGCC7GGFGFEC<FF,8FGGDDGGFGGGGGDGFGEEGGGGDFE<8FEF78EE<GFFFBGGF<8GGGGFF+EGGGGGEGGGGGFFC,GGDCGGGGGFFGF@CA,AA
@SN 451
TGGGGAATATTGCACAATGGGGGAAACCCTGATGCAGCGACGCCGCGTGAGTGATGAAGTATTTCGGTATGTAAAGCTCTATCAGCAGGGAAGATAATGACGGTACCTGACTAAGAAGCACCGGCTAAATACGTGCCAGCAGCCGCGGTAATACGTATGGTGCAAGCGTTATCCGGATTTACTGGGTGTAAAGGGAGTGTAGGCGGGATATCAAGTCAGAAGTGAAAATTACGGGCTCAACTCGTAACCTGCTTTTGAAACTGACATTCTTGAGTGAAGTAGAGGCAAGCGGAATTCCTAGTGTAGCGGTGAAATGCGTAGATATTAGGAGGAACACCAGTGGCGAAGGCGGCTTGCTGGGCTTTTACTGACGCTGAGGCTCGAAAGCGTGGGGAGCAAACAGGATTAGATACCCT
+
FGGGGCFFGGGGGGGGGGGGGGGGGGGGGGGGGGGGGGCGGGGGGGG@EGGGFGFGGGGGGGGGGFGF@@FGFGDFDFGGGDGGGGAFGGGGGGGGGGGGGGGGGEFDFGGGGGGGGGGGGGEGGGGGG?GG>G1BFFGGGGGGGGGFFGG9=GGFG;FC2F:FGGGGG>>FFGGD8CC8FFFGFGE<CFCGGGFGG7FFGG=GGGGCFFCFGGGGFAFCFFFGGGFFGGF?EGDFF9GFBCGGFFGGFFFGGFGGCBFGGGEBGGGF@FCFFGFCGGGGFGEAC+:7BAEFEFEB,FCCGGGGEGGGGGGGEFBGGFGEGFFC,9FGEEFGGGGGGGGGGGGGFCGGGGGGGGGGGGGGGGGGGGEDGGGGGGFGGGEFFFF@GGGFFFCFGGFGGFF9GGGGGDGGGGGCCCC@
@SN 452
TAGGGAGTTTTCGGCAATGGGGGAAACCCTGACCGAGCAACACCGCGTGAGTGATGAAGGTCTTCGGATTGTAAAACTCTGTTGTGTGGAAAAAATGAGTGGTAGAGTGGAAAGATACTTGTTTGAGGGTACCACACCAGAAAGCCACGGCTAACTACGGGCCAGCAGCCGCGGTAATAGGTAGGGTGCAAGCGTTATCCGGAATTATTGGGCGTAAAGCGCTCGTAGGCGGTTCGTCGCGTCCGGTGTGAAAGTCCTTCGCTTAGCGGTGGATCTGCGCCGGGAACGGGCGGGCTGGAGTGCGGTAGAGGATACTGGAATTCCCGGTGTAACGGTGGAATGTGTAGATATCGGGAGGAACACCAATGGCGAAGGCAGGTCTCTGGGCCGTTACTGACGCTGAGGAGCGAAAGCGTGGGGAGCGAACAGGATTAGATACCCT
+
CFGC:F7F<FFGGDGGGGGGE@FGGGCCCDGG<<CGGGGGG<FGGGGGCCFCFGGGGGGG=9EEGGE,C,CEGGGFGG9EFEAFC+AE??FGFDGFCE,,B+,<FFFEE<55,,,,<<,,CFFC=5+B+83>>,8BF7@DFG?1@%@<F7+3@>7739:3>@>7>:3DDCC)>@3<A42%>27F4>9;,77<0CF./)C,=C6'?@78GGGGC9FF>;8*E:GGDEGGGDC:*8*****>F3E5E8GFCEFECE:@<***:?*@CC7=>,F>?**8C@++GF@3,CF:>83+F,GDCFEBCFF4E<FE,GFB,B,EEEF<@GC77CF<:?@,GGEE,CGGGFFGCGFECB=+DGGFCGGGFFGFC,7GGGGGGGFE,F8E,GGGGF7@,FADGGGGGGFA9GGFC,CGGGGFEC+FFFGGGGGGGGGGGGGGGGGGFCA,CA
@SN 90576
TGGGGAATATTGCACAATGGGCGCAAGCCTGATGCAGCGACGCCGCGTGCGGGATGACGGCCTTCGGTTTGTAAACCGCTTTTGATCGAGAGCAAGCCTTCGGGTGAGTGTACCTTTCGAGTAAGCACCGGCTCACTACGTGCCAGCAGCCGCGGTAATACGTAGGGTGCAAGCGTTATCCGGAATTATTGGGCGTAAAGGGCTCGTAGGCGGTTCGTCGCGTCCGGTGTGAAAGTCCATCGCTTAACGGTGGATCTGCGCCGGGTACGGGCGGGCTGGAGTGCGGTAGGGGAGACTGGAATTCCCGGTGTAACGGTGGAATGTGTAGATATCGGGAAGAACACCAATGGCGAAGGCAGGTCTCTGGGCCGTTACTGACGCTGAGGAGCGAAAGCGTGGGGAGCGAACAGGATTAGATACCCT
+
<CFFCGGGCFF<FFGGFFAFFDF@FGDGG8@FGGCCDCFGEGGG@:FGCFFEDFEFFFEG77FFGFG:FCGDGFG9FGGGDDG<C9C<+BFCCD8FDF@F9F=F<=BE>C@FC,3@DFGGGGFGGG9FA*>C*1@,><<7@:@FGEF<8B,=F@E7C<C:B<CC<C@<EF?F5:C<BEFECEG:8C?47C9F8/C:/;;C8CGF5CGE@EFEGE8EGCCGEGCEEF5//8GFCB:3FF6C7FCC7:<:>20?8,C1CC*@CFBECC:9FFF@EF-FACFEDGGFDFD=7GGGFBFBC,55,>+CF7GGGGFB,GF9EE9FEF,<F<CD>GGEGFECCGGGFGG@FGCGGGGGGGDEC,GEGGGGEFF7C@9FFFEDGEGFFF@8CF7CGFGF7DFFGFFGGGGGFEE,GEGGFGGGGGCCCBC
@SN 454
TGGGGGATATTGCACAATGGGGGAAACCCTGATGCAGCAACGCCGCGTGAGGGAAGAAGGTTTTCTGATTGTAAACCTCTGTCCAAAGGGAAGAAAAAGATGACGGTACCTTTGGAGGAAGCTTCGGCTAACTACGTGCCAGCAGCCGCGGTAAGACGTAAGGAGCAAGCGTTGTCCGGAATTACTGGGTGTAAAGGGTGCGTAGGCGGCCGTAAGGGTCAGACGTGAAATATATGGGCTTAACCAATAGACTGCGTTTGAAACTATATGGCTTGAGGGAAGTAGAGGCAGGCGGAATTCGCTGGGTAGCGGTGAAATGCTTAGAGATAGGGAGGAACTCCAGTGGCGAAGGCGGCCTGCTGGGGTTTAACTGACGCTGAGGCACGAAAGCGTGGGTAGCAAACAGGATTAGATACCCT
+
GC@C7@+BDFGGGFGGGGGGF@:C@FC<,CFF9CCFFGFGCF7CFGCBE,:FGEC78E@C<CA@F,C<?E9E5BEGGF8<8F,5?EEAFG8F:,BF@FE7,,B,B=BD@9,B,,><,+68:B<,C>@BFFGFGGC=,>CFFG+>,,,3@7:*3*,?>F*B,5<<FD<?:C*==<:3;=F7=<B,C,=BC18F?F<B?5,$=::<FC=E>>1>:<;5@F:D7A=FFAGGFCE<CG9F<<*@C+B29$=)2>B+ECCE;?,9A8<7DC3<FADF=<8.=$A<F@,EGEB9++CFAFA@CEF=,<EA,+CBGGFFAFFFAFBC6,E@A5BC,,<GEACFEC-FC,:GC@7F@GEEC:DFFC@7EFFC,GGGFFGFCF@;,EF,CC<<FGFB@FCGGGFGGGGGFFGFGGGGEAGGGGCCCCC
@SN 455
TGGGGAATATTGCACAATGGGCGCAAGCCTGATGCAGCGACGCCGCGTGCGGGATGACGGCCTTCGGGTTGTAAACCGCTTTTGATCGGGAGCAAGCCTTCGGGTGAGTGTACCTTTCGAATAAGCACCGGCTAACTACGTGCCAGCAGCCGCGGTAATACGAAGGGTGCAAGCGTTATCCGGAATTATTGGGCGTAAAGGGCTCGTAGGCGGTTAGTCGCGTCCGGTGTGAAAGTCCATCGCTTAACGGTGGATCTGCGCCGGGTACGGGCGGGCTGGAGTGCGGTAGGGGAGACTGGAATTCCCTGTGTAACGGTGGAATGTGTAGATATCGGGAAGAACACCAAGGGCGAAGGCAGGTCTCTGGGCCGTTACCGACGCTGAGGAGCGAAAGCGTGGGGAGCGAACAGGATTAGATACCCT
+
F<EFG:FFFGGGGGGGFGGGGGGGGGGFFFGGGGFGGGEFGGGGGGGFGGGGGGGGFAFGGF7FFGG@FFGGGGG,FEEGDGGDCD9F7>>3@FCDDG,,EFC@FEBF,@FEGFFFGGGGG8@FFGGCFGGGEFGG9F<>>CFAF5GGCCC@F0.*=@:8F:#4@CFGGGGFGCC:;=;C:8CE/G:?<#C@C;:@8>GGEC128?E>CD<EE?:#AC+?>ECC5GGFBFGFEF8CC<.@9F<C88?7:E1F?,5#CDEB:CF@CEFF>FD8.DEB8GF87GGGGGFEF:GGFE<FGFFECEGGDE,FGF?@:FFFDB<FGGGGGGFDFCCFC@GGFAGFCFFFCC+,GFGF@CFFE,@<C,GECF7EGGF@<FB:@CCFCFFFFCB;GGGGGEGGGFDFCDGFAGGCFFFAC9DCF<CCACC
@SN 456
TGGGGAATATTGCACAATGGGCGCAAGCCTGATGCAGCGACGCCGCGTGAGGGATGGAGGCCTTCGGGTTGTAAACCTCTTTTATCGGGGAGCAAGCGAGAGTGAGTTTACCCGTTGAATAAGCACCGGCTAACTACGTGCCAGCGGCCGCGGTAATACGTAGGGTGCAAGCGTTATCCGGAATTATTGGGCGTAAAGGGCTCGTAGGCGGTTCGTCGCGTCCGGTGTGAAAGTCCATCGCTTAACGGTGGATCCGCGCCGGGTACGGGCGGGCCTGAGTGCGGTAGGGGAGACTGGAATTCCCGGTGTAACGGTGGAATGTGTAGATATCGGGAAGAACACCAATGGCGAAGGCAGGTCTCTGGGCCGTTACTGACGCTGAGGAGCGAAAGCGTGGGGAGCGAACAGGATTAGATACCCT
+
EGGGEFFGGGGGGGGGGGGGGGGGGGGGGGGGGGGGGGFGGGGGGDGCEGGGGF@F<FGG=FGGGGGGGGGGGGGGGGGGGGGEFGGGGGGGGGGGGGGGGGGGFFGFGFFFCG:CFFGGGGGGGGGGGGGGGGGGFGDGGGGGGGGECCEFF8EE>?E09F4GGGGGGGG7<E:G,@FC8EE>CFG.EGGGDFCCCG7GCFF=/EGGDGGEE8E28C?EDDGGFCC:=FEEGGF<:7GFFFGF=DGEGGECCA?ECFC<<@EEFFFCFC=EGGFF:@GF?:GFGGFFFCE<AGGGGF?DGGGECFGGEEFECFGFFFFFGGDGFA>GGEF@GGGGGGCFEGED7GGEFF9GFF?FGGGFGGGDGGGGGGGGGGGGGGGGGFGFBCGGGGGGGGFCFGGGGGFGGGGGGGGGGGGGCCCCC
@SN 51736
TGGGGAATATTGCACAATGGGCGCAAGCCTGATGCAGCGACGCCGCGTGCGGGATGACGGCCTTCGGGTTGTAAACCGCTTTTGACTGGGAGCAAGCCCTTCGGGGTGAGTGTACCTTTCGAATAAGCACCGGCTAACTACGTGCCAGCAGCCGCGGTAATACGGAGGGTGCAAGCGTTAATCGGAATTACTGGGCGTAAAGCGCACGCAGGCGGTTTGTTAAGTCAGATGTGAAATCCCCGGGCTCAACCTGGGAACTGCATCTGATACTGGCAAGCTTGAGTCTCGTAGAGGGGGGTAGAATTCCAGGTGTAGCGGTGAAATGCGTAGAGATCTGGAGGAATACCGGTGGCGAAGGCGGCCCCCTGGACGAAGACTGACGCTCAGGTGCGAAAGCGTGGGGAGCAAACAGGATTAGATACCCT
+
EGGGGGGGGGGGGGGGGGGGGGGEGFCFGGCFGGGGFG:FGCEGEGGCCGGGGGGGEGGGGGGGGGGGGGGCFGGFFGGGGGGCEGFAFFGGGGGGFGGGFFGFGGCEEGGFGGCCG,@FGFGGGGCFCCF@FGGGGGGGGGFGGGGGGEFG:@EC::<=FFFFGG:GGGGCGGFGGGG>FFGGGGGGGGCFGGGGGEC?CFGCCGG>G<:DEGGF>,CF?C+GGGGF=FGFFCCGFCGDGGGDC8EC>7GECFGGG@FFGGGG,8CGFFFCFG@?@CGGFGFFDEFFAEDGGCFGFAF@CGGEB,A,FAEEF8EEFFGGADF+FCF<CFGFFFGGGGGFGD@DGGGFGGGGGGDGGGGGGGGGFFF7GGGGGGGGGGGGGGGGGGGGGF@CFDGGGGGGGGGGGGGGFAGGGGGFCE@GCCCCC
@SN 69711
TGAGGAATATTGGTCAATGGACGAGAGTCTGAACCAGCCAAGTAGCGTGCAGGATGACGGCCCTATGGGTTGTAAACTGCTTTTATAGGGGGATAAAGTGTGCCACGTGTGGCATATTGCAGGTACCCTATGAATAAGGACCGGCTAATTCCGTGCCAGCAGCCGCGGTAATACGGAAGGTCCGGGCGTTATCCGGATTTATTGGGTTTAAAGGGAGCGTAGGCCGTTTGGTAAGCGTGTTGTGAAATGTCGGGGCTCAACCTGGGCATTGCAGCGCGAACTGTCAGACTTGAGTGCGCAGGAAGTAGGCGGAATTCGTCGTGTAGCGGTGAAATGCTTAGATATGACGAAGAACTCCGATTGCGAAGGCAGCCTGCTGTAGCGCAACTGACGCTGAAGCTCGAAAGCGTGGGTATCGAACAGGATTAGATACCCT
+
GGGGFCE8CFDFGGGGGDFGGGDF@FGGGGGGFGFGGGGG8FFFGGFGEGDEFC@FFGGGGEFCFGGG?EGEGGGGGFFFGGGGGGGGGGDCCEFGGGEFGGCEFGE<BFEFGGGGFG<FGGGGGGGGGGGGGFGGGGGGDFEGGGDCFGGC8D+<F/.@DCDCFCG1GG<;FFGGGECCCFFEGF>9<<1<CFEGGGGGGGGGG8EGDCFGFGGCCEGECC>FFGGGGFCFCGGGGGGGGGGGF@FCGFCGFGGGEGGFGGGGGGGFFDFFGGGF>FFDEEFF><FDFFFGGGFCCE7,9GGEE7GGGGCFFF7CEF:4FCGGGDGDGFDFCGFGFFGEGGFF@BC6?<@F6GF@CGGGGDGGGGGGEGGEDCF?GGGDF@7GFFF7GGEDFFGGGGGGGGGEGGECFFCGGGDGGGGGFGGGEFGGFGFCA-CC
@SN 459
TGAGGAATATTGGTCAATGGGCGGAAGCCTGAACCAGCCATGCCGCGTGCGGGAAGGAGGCCCTATGGGCTGTGAACCGCTTTTGCCTGGGGGCAATAAGGGCGCCGCGCGCGACCGATGAGAGTACCAGGCGAATAAGCATCGGCTACCTCCGTGCCAGCAGCCGCGGTAATACGGGGGATGCGAGCGTTACCCGGATTCATTGGGTTTGAAGGGTGCGTAGGCTGTGCGGCAAGTCGGGGGTGACATTCCGGTGCTCAACACCGGGGCTGCCCTTGATACTGGCGCGCTGGAGGGCGGATGCCGCCGGAGGAATGAGTGGTGTAGCGGTGAAATGCTTAGATATCACTCAGAACACCGATTGCGAAGGCATCTGGCGAATCCGTAACTGACGCTGAGGCACGAAAGCGTGGGGATAGAACAGGATTAGATACCCT
+
FGFGGFEFEFGFFFFGGGGD8FF@FGGGGGGGGGGCFGFGGFAEGFFCFGGGGDGECFGG>4?FFGGCGG,=EAFGGGEGCFFFDGGAFGFDFFG7@FG,,BF@:>FF7C<C<*>FEDGGGF@FCFFFFG7<CFGEGFCA?<F1F:1<,<?,CCFFGGEFFG6CFEG>C:EE79+/**2:E>>:52*::?CEGEG*:E8C++:99688*;+<CGC*2?EE:C:C?FG7:CC#.*;F:.<C895FCC78CC:EGGE,+$/+8C+57F>@339<3,8CC5:F<GF>+<+>,D>EDC@++8,@++C=CGGFBC,F<C<,<??B8FFGGDGGGFGFFFGGGFCFGGGGGFFFE<FFGGEGFGGE@GDGGGGGFFEE8GFEFB,,,GGGGGFFCGECGGGGGGGEFEGDFGGEFECEF8GGGFGFCFE9FFA<GGGGCC<CC
@SN 460
TGGGGAATATTGCACAATGGGGGAAACCCTGATGCAGCAACGCCGCGTGAGTGATGACGGCCTTCGGGTTGTAAAGCTCTGTCTTCAGGGACGATAATGACGGTACCTGAGGAGGAAGCCACGGCTAACTACGTGCCAGCAGCCGCGGTAATACGTAGGTGGCAAGCGTTGTCCGGATTTACTGGGCGTAAAGGGAGCGTAGGCGGACTTTTAAGTGAGATGTGAAATACCCGGGCTCAACTTGGGTGCTGCATTTCAAACTGGAAGTCTAGAGTGCAGGAGAGGAGAATGGAATTCCTAGTGTAGCGGTGAAATGTGTAGAGATTAGGAAGAGCACCAGGGTCGAAGGCGAGTCTCTGGACTGTAACTGACGCTGAGGCTCGAAAGCGGGGGGAGCGAACAGGATTAGATACCCT
+
C@8FC@BDFGGEGGGGFEFCFFE+8<EFBCF<C<,C@FCFCFFFEEGGGCFGGFGGCFDFEFC<F7FFGGGGFFDFGGCF,AAFCGFCFGFFEGGGEGBF9CF@B+CCFFCFFC:CD>DEE=>CGGGG?FD>FFBFFC<F:>FFFG*>:>BFC9>,?FFBCEC<5==GE<84F4756=CFFGFFFFG3FFCE=FF*CDF>EEG9;?,;E>FACFFC<(DCCECFCE/<ECC@=:CDF=F@FGEFF:/3EECGFFEC9<9C,AFC7C8@FFGG9=FE4>@,C@=?5,<EDA?,EFCGDGGEEC=B7CEF@<E?9E9:,<E:,,<?CEGCEFEC:,8F@8C@+F,GFFEFFC@C,CC,AFCCCCE<EFCC:7FF8F,FFFF@8GGFC:B@B7GGGGGGGGGFDGEFFGFFCC6C,CCA
@SN 461
TGGGGACTATTGCACAATGGGCGCAAGCCTGATGCAGCGACGCCGCGTGCGGGATGACGGCCTTCGGGTTGTAAACCGCTTTTGACTGGGAGGAAGCCCTTAGGGGTGAGTGTACCTTTCGAATAAGCACCGGCTAACTACGTGCCAGCAGCCGCGGTAATACGTAGGGTGCAAGCGTTATCCGGAATTATTGGTCGTAAAGGGCTCGGAGGCGGTTCGTCGCGTCCGTTGTGAAAGTCCCTCGCTTAACGTTGGATCCGCGCCGGGTACGGGCGGGCTTGATTGCGGTATGGGAGACTGGAATTCCCGGTGTAACGGTGGAATGTGTAGATATCGGGAAGAACACCAATGGCGAAGTCAGGTCTCTGGGCCGTCACTGACGCTGAGGAGCGAAAGCGTGGGGAGCGAACAGGATTAGATACCCT
+
C,CEB@+C@FFFDGGGCFCG,FFGGGDF8,,CDF,E<E@:6CF@G:+@>:BBFB7FAFC:7@CFADEE8C7FEFGF?@7::F,,B?,,B,:3+88A=B=8<,,><@F7CE<9,=,@DF,,+>BFDFCCA8>FF::>,8,,,8,,1*8<:8,6F8*<:*<:<:,*,?*=*5:*,?FG8EC=8EFDG37CFGC@1/)C<*<<E-EE201'#3@E;8CC:2:<:10*C::=5+99C<5*3**7*CC<,DF?+<>,?BF>:GEFB7>33>+F>@+7GED<9F<A=1+@@6@,8A=EE<,C,CFFAB<F@==CFFFC@+4C?9FE?EFE@GGGFF:C+?C=,<C,<7EFFF<C,,,@EF,9C,,<@FE<GFF@+GF,FGFCGGGGFFFC88@;,,FBCGDGGGFC<DF@GGF9<C@9FFFFFA<8BA<,@
@SN 462
TGGGGAATATTGCACAATGGGGGAAACCCTGATGCAGCAACGCCGCGTGAGTGATGACGGCCTTCGGGTTGTAAAGCTCTGTCTTCAGGGACGATAATGACGGTACCTGAGGAGGAAGCCACGGCTAACTACGTGCCAGCAGCCGCGGTAATACGTAGGTGGCAAGCGTTGTCCGGATTGACTGGGCGTAAAGGGAGCGTAGGCGGACTTTTAAGTGAGATGTGAAATACCCGGGCTCAACTTGGGTGCTGCATTTCAAACTGGAAGTCTAGAGTGCAGGAGAGGAGAATGGAATTCCTAGTGGAGCGGTGAAATGCGTAGAGATTAGGAAGAACACCAGTGGCGAAGGAGATTCTCTGGACTGTAACTGACGCTGAGGCTCGAAAGCGTGGGGAGCGAACAGGATTAGATACCCT
+
GDFGEEGGGDFGG9,EEEGFFGGCFGGGFFFFFECEFFFGGGGGGGGGEGEGGGGGGGCG+>FFGGGGCCFFFC9F,AFGGFGGGGGGG?DGEGGGGGGGGG@FGGGGGEGGGGGGFGFF<=F@FFGGFGGGCBCGGFCDFD3>CFEGG*>9@FGFGFFFGCFGG@GGG=:>:FGGG<8+ACFFGFA>FGDGDF3/*:@>CGCAEGEG5;<CFFGGECFGGCFCGFFGGDGGGG3DD9B>C@4GGDDD5E:;E9EEFFFGGGGFGCF95,?E9FFFFDDGFEFEC,@A9FBD=FGFCGGGFF@+7@GGGGGGGFC@,9GGFCFEFCDFFECGEEGFC6,EEFB,FAEEC,GACF6@C,<F@FFFECC:,CC7@<FFFGGF@:GFFGCCFFGGFFEGGGGGGGFFF<GEDFGCC@,A
@SN 463
TGGGGAGTATTGCACAATGGGCGCAAGCCTGATGCAGCCATGCCGCGTGTATGAAGAAGGCCTTCGGGTTGTGAAGTACTTTCAGCGGGGAGGAAGGGAGTAAAGTTAATACCTTTGCTCATTGACGTTACCCGCAGAAGAAGCACCGGCTAACTCCGTGCCAGCAGCCGCGGTAATACGGAGGGTGCAAGCGTTAATCGGAATTACTGGGCGTAAAGCGCACGCAGGCGGTTTTTTAAGTCAGATGTGAAATCCCCGGGCTCAACCTGGGAACTGCATCTGATACTGGCAAGCTTGAGTCTCGTAGAGGGGGGTAGAATTCCAGGTGTAGCGGTGAAATGCGTAGAGATCTGGAGGAATACCGGTGGCGAAGGCGGCCCCCTGGACGAAGACCGACGCTCAGGTGCGAAAGCGGGGGGAGCAAACAGGATTAGATACCCT
+
FDFFGDGGFFGGGGFFGFF,CFCCFGGFG8FFFDGGGG@FFGFEF7FCF:FFFCEFFGFG8FA<FFGEA:=BCFFGGGGGGGFFFDCCGGCFEFCF++<BCFG9A,FFGCCGG9FFG9==FDFGG=FBFFGFA7F:<:D7FFGGG7FGCEGGGFF9<7FEGGGGGDFGFFGGGGGGGGCFE@C78AEEGF:EC;8:*+<C8*8:6:EG:@88CE/25CCCG*CGGCC/GGGG:<%?FFEEG7:C@CFGFDF+CEC<EEFGGCCF:?FFGEGGGGCF?AFGFED3?,:,<:9CFGFC72F:CED><B@+F=>,,DF9AFFA<DF8<FF7F>+7EAF?FCCC:B,E9A<A9ACGFCF<E9FGGGGCGGGGGFC>GCGGGECGFGEGCE@E<:7F@CGFEFEF@CGGGDEFCEFB@F7GGGGEECEGGFEFEFC@<C;,,<@AA
@SN 55648
TGGGGAATATTGCACAATGGGCGAAAGTCTGATGCAGCGACGCCGCGTGCGGGATGACGGCCTTCGGGTTGTAAACCGCTTTTGACTGGGAGCAAGCCCTTCGGGGCGAGTTTACCTTTCGCATAAGCACCGGCTAACTACGTGCCAGCAGTCGCGGTAATAAGTAGGGTGCAAGCATTATACGGAATTAGTGGGCGTACAGGGCTCGTAGGCGGTTCGTCGCGTCCGGTGGGAAAGTACCGCGCTTAACGGTGGATCCGCGCCGGGGACGGGCGGGCTTGAGTGCGGGAGGGGAGACTGGAATTCCCGGTGTAACGGTGGAAAGTGTAGATATCGGAAAGAACACCAGTGGCGAAGGCAGGTCTCAAGGCCTTAACTGACGCTGAGGAGGGAAAGCGTGGGGAGCGAACAGGATTAGATACCCT
+
[truncated: 41,819,014 more chars]
