# Supplementary material for: Compositional distinction of gut microbiota between Han Chinese and Tibetan populations with liver cirrhosis
Source: PeerJ. 2021 Sep 15;9:e12142. doi: 10.7717/peerj.12142 (PMC8449536; doi:10.7717/peerj.12142)
Supplement: Supplemental Information 21 [file peerj-09-12142-s021.zip › TLC15.clean.fastq]

@SB 1
TGGGGAATATTGCACAATGGGGGAAACCCTGATGCAGCGACGCCGCGTGAAGGAAGAAGTATCTCGGTATGTAAACTTCTATCAGCAGGGAAGAGATTGACGGTACCTGACTAATAAGCCCCGGCTAACTACGTGCCAGCAGCCGCGGTAATACGTAGGGGGCAAGCGTTATCCGGATTTACTGGGTGTAAAGGGCGTGTAGGCGGAGAAGCAAGTCAGAAGTGAAATCCATGGGCTTAACCCATGAACTGCTCTTGAAACTGTTTCCCTTGAGTATCGGAGAGGCAGGCGGAATTCCTAGTGTAGCGGTGAAATGCGTAGATATTAGGAGGAACACCAGTGGCGAAGGCGGATTGCTGGACAGCAACTGACGGTGAGGCGCGAAAGTGTGGGGAGCAAACAGGATTAGATACCCG
+
GFE8CB:FFGGGGGGGGGGGGGGGGGGGGGGGGGFGGGEGGGGGGGGG+,6,CFF8DCCFGGGEFDG@<D8E@EFGGGGGCFC,A=,<F>FFGGFGCFGGG7+BAFFFF8FG9<,:B,D<=F8BFGG8BDBF:9<><FGFDFFGCCFAFCC<F?GGGGGGGGGGEFFFGGEECFCFDCCC?FGFDFBEFFFFFEGDGC::E9<0B@8>=@EC??4D:CCFFGFGGGE<CFCF<-A97>F:<:4@<F>><CFGGC,.=BEDCEBF>AECGFCGFF<A/BCEDE9EA+C4=GEEFE9FF9EEFC=+E>FEGGGGFF7EDEFFFFEB,9GECGGGGGFFFCDB7@C@GGGCCGGGEFCFFFED@EC@,FFDGGGGF<FGCF@+;GGGGFB,@9EECDGGFGGFGGGGFFGGGGEB8,8-
@SB 2
TGGGGGATATTGCACAATGGGGGAAACCCTGATGCAGCGACGCCGCGTGGAGGAAGAAGGTTTTCGGATTGTAAACTCCTGTCGTTAGGGACGATAATGACGGTACCTAACAAGAAAGCACCGGCTAACTACGTGCCAGCAGCCGCGGTAAAACGTAGGGTGCAAGCGTTGTCCGGAATTACTGGGTGTAAAGGGAGCGTAGGCGGGGAGTCAGGTCAGTTGTGAAAAGCCACGGCCAAACCGTGGTCGTGCAGTTGAAACTGGTTCTCTTGAGTGCGCACGAGGACGGTGGAATTCGTGGTGTAGCGGTGAAATGCTTAGATATCACGAAGAACTCCGATTGCGAAGGCAGCCGTCCGGAGCGTTACTGACGCTGAGGCTCGAAGGTGCGGGTATCAAACAGGAGTAGATACCCG
+
FGGGGGGGGGGGGGGGGGGGGGGGGGGFGGCGGGFGGGFGGGGGGCCF7+?<FCGGG8FFGGGGGDGCFE@FFFGGGGGG8CECGGFGCDGGGGGGGGGGGGGGGGCFF,B8,,,@>DFGGGDGGFCAFFAF*>,<FGGFDCDFCDFE<CEFFFGGC*FGGGGGGFGDFC@FCFEGEC<CC7EGFCEC:FEFFGEG><DE5F:>FEEE>C8FGG.C>C=9CG?CCCFCACF-/?:?,$<C8.DD@CFGGG<E@CEFGDBECFFFGG<C?=GFGFF@A;:FCF=E@GFFCFGGFGFC++CAEFE:B>:B@,FEB,<A,,EEF?F9,,A,FFFEGC+=F7=CF7@7FGFGEFCCFCE>DF:@@@,C<9FC7;CGFFCDFFBEEGFDF68+@+GGGDGCGGGGGFGGFAEFFFFA@,A-
@SB 70559
TGGGGAATATTGGGCAATGGGCGAAAGCCTTACCCAGCAATGCCGCGTGAGTGAAGAAGGTCTTCGGGTTGTAAAGCTCTTTGATCAGGGACGAACACAATGACGGTACATGAAGAACAAGCAGCGGCTAACTACGTGCCAGCCGCCGCGGTACTACGTCGGGGGTAAGCGTTGGCCGAAAGTAATGGGGGTAAAGGGTGTGTAGGCTGGCTCTCGAGTTGGATGGTGAATACCAAGAGCGTGACTCGGGTGCTGCATCGTATACTACGAGTCTAGATTGTCGGAGAGGTCAGTGTAAGTCCTAGTGTATCGGTGGAATGCGTAGATATTAGGATGAACATCAGTGGCGAGGGCGACGTACTGGACGATAACTGACGCTGAGGCACGAAAGCGTGGGGAGCAAACAGGATTAGATACCCT
+
G8FGEDGGFFG<,C@FFFG?,CFCGG@AEFFGG<,CEFFGFGEFFCEGGGGGFGEF9E=C,,<CFCCC<,CCFGGAFC8F9D-,AE@9<8BDCGG:CEDFC9EAF@=D+,8?,5E?E>FB,B,,:=F=8BB>BD,B=,+5@B+++8:C***5C*,@B7,81<<40#1<44=<2*)48++6@5,3*:F<5+6+4:+*CGFA?@?B74,CC8C>531FGF@5,@,37,,,,F@3<8,83+,3,,:B@+EC<<,<<CCD7BB8,,,+>+3+A<DC,8,:,+=@>+8FFBBB,5,CFC:,AE5FEFF,EB@8++7FA9<,-?CC,CGGFE?ECEEEC,<@C,,<-FF,CFCFF@:EE@@;,,@<C:CFEC,,F,CC,@CGEFFFC,,@@C9D;:FF8-CF,<CGFAF9F@CFFCGFC;-8--8-
@SB 4
TGAGGAATATTGGTCAATGGACGCAAGTCTGAACCAGCCATGCCGCGTGCAGGAAGACGGCTCTATGAGTTGTAAACTGCCTTTGTATGAGGGTAAACGCTCTTACGTGTAAGAGCCTGAAAGTATCGTACGAATAAGGATCGGCTAACTCCGTGCCAGCAGCCGCGGTAATACGGAGGATCCAAGCGTTATCCGGATTTATTGGGTTTAAAGGGTGCGTAGGCGGTTTGATAAGTTAGAGGTGAAATACCGGTGCTTAACACCGGAACTGCCTCTAATACTGTTGAACTAGAGAGTAGTTGCGGTAGGCGGAATGTATGGTGTAGCGGTGAAATGCTTAGAGATCATACAGAACACCGATTGCGAAGGCAGCTTACCAAACTATATCTGACGTTGAGGCACGAAAGCGTGGGGAGCAAACAGGATTAGATACCCG
+
CEGGGFFGGGGGGFGFGCFFGGGGGGGGFGGGGGGGGDGGGGFGGGGEGCGAFEGGGGGGEGGGGGCFGFGGGGGGFGGG?=FGFFFCFG<FCGGGA9FG7+=?FFGGGGDE@FCGGGGF=EGGGCGD<A@FFCCGGGGGG:8:C<BAFFGGG>@C>FGGG?G>GDGGDGGGGGF<EGGFGFGGGGGCCFECCFFGEFGFAF?F?E<@7GFCFE<G=EGEGEEGGGE57CBFE>FFE,FCAFGGGFGG7DGFEEEE9DFFCFEBG,;<FBGF0GFG/BFGFGFGF@,<?C=GGGFGGGGEFCECE:EGGGGEFF=ECAFB<CC7EGGGGFGFF?9<F?EAFFFC<,FCGGGFC:DGF<<F:7C7GGFAFGGFF<FGGEF9FC,EADCGGFF@@GFFDF@,@GGGGGCCC9GGGGFCGECGGGGGGFCEEDDCA,A-
@SB 80026
TGGGGAATATTGGGCAATGGGCGCAAGCCTGACCCAGCAACGCCGCGTGAAGGAAGAAGGCTTTCGGGTTGTAAACTTCTTTTAAGTGGGAAGAGTAGAAGACGGTACCACTTGAATAAGCCACGGCTAACTACGTGCCAGCAGCCGCGGTAATACGAAGGTGGCAAGCGTTGTCCGGATTTACTGGGTGTAAAGGGCGTGCAGCCGGGCATGCAAGTCAGATGTGAAATCTCAGGGCTTAACCCCGAAACTGCATTTGAAACTGTATGTCTTGAGTGCCGGAGAGGTAATCGGAATTCCTTGTGTAGCGGTGAAATGCGTAGATATAAGGAAGAACACCAGTGGCGAAGGCGGATTACTGGACGTTAACTGACGCTGAGGCGCGAAAGCTTGGGGAGCAAACAGGATTAGATACCCT
+
EFEFC@@C@FFGCGG8CDFEFGGFG@CDG8ECEAFFCCCC,@@8@CC6FEFGGFFECFFF8,,:CFGEA,@FFFE5@,9,,,99A?<FF8BEFGGFGGGCGCACE?CFCEB,5EEGD@BEDDA,@>+38=B<>BF,B++:<C,@DFF7CF>=GFFCG#>CF@<C,6<B:FC@=F<CEF?::1>FF?:F?=>CFCF0F<8GF8;C?;CEE8CF>D<;FA@CECB@=CEFECD3FCFFCEFF<3@3CBCCEECCAADFD<E8:BA7E,:F<E8440288>:CE:EG8AGFB::FFC,BCGGF@F<FC>8:F9C<A,88,:FFF;C,E?C,9,,9ED@CC<FCC@:F:GF8,FFFC<CCGGFCCD6@C6EE;CCF@78GGCFCGFDEGFAF@GCF@FFDGGGF9CCCCE,@@99FEBCB@C
@SB 66562
TAGGGAATCTTCGGCAATGGGCGAAAGCCTGACCGAGCAACGCCGCGTGAATGATGAAGGCCTTCGGGTTGTAAAATTCTGTTATAAGGGCAGAACGACTTTAGTAGGAAATGGCTAGAGTGTGACGGTACATTATGAGAAAGCCACGGCTAACTACGTGCTAGCAGCCGCGGTAATACGTAGGTGGCGAGCGTTATCCGGAATTATTGGGCGTAAAGAGCGCGCAGGTGGTTGATTAAGTCTGATGTGAAAGCCCACGGCTTAACCGTGGAGGGTCATTGGAAACTGGTCGACTGGAGTGCAGAAGAGGGAAGTGGAATTCCATGTGTAGCGGTGAAATGCGTAGATATTAGGAGGAACACCAGCGGCGAAGGCGGCTTTCTGGACTGTAACTGACACTGAGGCACGAAAGCGTGGGGAGCAAACAGGATTAGATACCCT
+
GGG,CEGGGGG,C@FGGGGCGG7FGGGGGCFGGFEFGGGGGGEGDGGGGGFGGGGG9CFCE,CEF7CEF7FFGG9C9FCCGGGGFGGGGC+B@FG@FGGGGCCFGGGGFFCFGGGGGGGGGGAFGGGGECG,<=FAGGGFFFGFECEGFDGDGGGGGG:<C#DEGGFGGEGGGFFCFAFGGG7FFGGGGDGCGGGGGGFGGCCCFGGGFCGGGEGGFGGGAEE8CEE>ECFGGGGGFECGG%FFGGGFFFFFF4>AGGGGDGDGGGEGGF>CDEEAFCCFDF<CCFC@GGGEFE?,FCFFGGGGGGFFGGFDFECE9GFEEGGGF8EEEC7DGGGGFFFBGDFAA<GFE9?FF9FDF:AFCGGGF>GCC,,@7GGGGGGDFGF8EDGGGFFCGGGFCCGGFDF7FEEFGGGGGGGGGGFFFEGGGFFFFEFGGGGGCCCCC
@SB 112738
TGGGGAATATTGGGCAATGGGCGCAAGCCTGACCCAGCAACGCCGCGTGAAGGAAGAAGGCTTTCGGGTTGTAAACTTCTTTTAAGAGGGAAGAGCAGAAGACTGTACCTCTAGAATAAGCCACGGCTAACTACGTGCCAGCAGCCGCGGTAATACGTAGGTGGCAAGCGTTGTCCGGATTTACTGGGTGTAAAGGGCGTGCAGCCGGGAATGCAAGTCAGATGTGAAATCCATGGGCTTAACCCATGAACTGCATTTGAAACTGTATTCCTTGAGTACTGGAGAGGCAATCGGAATTCCTAGTGTGGCGGTGAAATGCGTAGATATTAGGAGGAACACCAGTGGCGAAGGCGGATTGCTGGACAGCAACTGACGGTGAGGCGCGAAAGTGTGGGGAGCAAACAGGATTAGATACCCT
+
FFGCGGGGGGGGGGGGGGGGGGGGGGGGGGGGGFGGGGGGGGGGGGGGGGCFGFGGFFGGGFCGGGGGGGECFGGGGGGGGGGGGGGGGEGGGGGGGGGGFGGGGGGGGGGGGGGGGGGGGGGFCEGFGGGGGGGGFFGGGGGGFGCFGEGGGFGFFEDCCAFGGGGFGGGGGEFFGGEGGGGG>GGGGGGGGGGGGFEEE>FFFGEGG<CCFGGGGGGGGCDGGGGGDGGGGGGGFFFFFFFGEEFGGFGFCECGGE7<FC<@FG:<F>E:FGFCGGGGGFFGFFF<GGFGGGGFFCGFFGGGGGGCGFGGGGGFDDGGGGGFFGGGGGGGGGGGGGGGFEGEGGGGGEFCGGGF8C,AGFGGGFGGGGGGGGFFF@EGGGGGGGGFFEGGGGGGGGGCGFGGGGGFFGGGGCCCCC
@SB 109900
TGAGGAATATTGGTCAATGGGCGAGAGCCTGAACCAGCCAAGTAGCGTGCAGGATGACGGCCCTATGGGTTGTAAACTGCTTTTATAAGGGAATAAAGTGAGAGTCGTGACTCTGTTTGCACGTACCTTATGAATAAGGACCGGCTAATTCCGTGCCAGCAGCCGCGGTAATACGGAAGGTCCGGGCGTTATCCGGATTTATTGGGTTTAAAGGGAGCGTAGGCCGGAGATTAAGCGTGTTGTGAAATGTAGACGCTCAACGTCTGCACTGCAGCGCGAACTGGTTTCCTTGAGTACGCACAAAGTGGGCGGAATTCGTGGTGTAGCGGTGAATTGCTTAGATATCACGAAGAACTCCGATTGCGAAGGCAGCTCACTGGAGCGCAACTGACGCTGAAGCTCGAAAGTGCGGGTATCGAACAGGATTAGATACCCT
+
@<FGGGF<;FEGGGGGFEGCGFFEEFGGGFFGGFFFGGGGFFFGFGEGDGGGFGFFFGGGGGGGGGGGGFGEGGGGGGDGGGGGFFGGGGGG?CDE,9CDFGFFGGGGDGGGGFFGFGGGGGGGGDCEGG<<FDCFGGGGGGGGG7FGGGGGG(FGEGEFG>GGDDGGCC;@FFGGGG@C*FGFECFDE6&;FFDC<BCGGGFGGECGG:F,CCGGGGDG85??CGFCGG?E;=C?EGEGGFECFGGFDC:@EGGGGEE<8=CCFCFGGCC>GGGGECFFGFGFGFF@FBAGGGGGGGCEFGGGGEF>DGFEDFDGDF<FFADGGGFEGGFEC:DGFGGFGGGF<GGFEFGFF=FB>GGGGGGGGFFGGFFC,DGF8DEFCFEGFGGGFEEGFCGGFCGFC8FEFCCGEGGFB,<FDGGGGGGGGGGGGGFCCCCC
@SB 56731
TGAGGAATATTGGTCAATGGGCGCAGGCCTGAACCAGCCAAGTCGCGTGAGGGAGGACGGTCCTACGGATTGTAAACCTCTTTTGTCGGGGAGTAACGTGCGGGACGCGTCCCGTATTGAGAGTACCCGAAGAAAAAGCATCGGCTAACTCCGTGCCAGCAGCCGCGGTAATACGGAGGATGCGAGCGTTATCCGGATTTATTGGGTTTAAAGGGTGCGCAGGCGGCGCGCCAAGTCAGCGGTCAAAGTTCCGGGCTCAACCCGGTGTCGCCGTTGAAACTGGCGTGCTCGAGTGCGTGCGAGGAAGGCGGAATGCGTTGTGTAGCGGTGAAATGCATAGATATGACGCAGAACTCCGATTGCGAAGGCAGCTTTCCAGCGCGCTACTGACGCTGAGGCACGAAAGCGTGGGGATCGAACAGGATTAGATACCCT
+
GGGGGGGGGGGGGGGGGGGGGGGGGGGGGGGGGGGGGGFGGGGGGGGGGFGGGGGGGGGGFGGGGGGGGGGGFGGGFGGGGGGGGGGGGGGGGGGGFGGGGGGGFGGGGEGGGGEGGFGC,@FFGCGGFGGGGGGGGGFGCGGGGGGDGGGGG1;?GGGG?GG>GGGEED@GGGGGGGCCFGGGGGG;ECEFGGGG?EEFF?FEEF3CEGGFGGG1GGGGGGGGGGGGGGGGGCF@?FFE<GGGEGFGGGGGGFGG>FGFGGGGFGG>GFGGGGFGF><GGGGGGGGGGGGGGGGGGEFECGGFF:GGGFFGGF>:GCGGGGGDGGGGGGGGGF?AGGGGGFFGGGGGGGGGGDGGGGEEGGGGCGGGGGGFFDFGGGGFCEGGGGGGGGGGGGGGGDFGGGGGGCFGGGGGGGGGGFFFFGGGFFFGGGCCCCC
@SB 102117
TGGGGAATATTGGGCAATGGGCGCAAGCCTGACCCAGCAACGCCGCGTGAAGGAAGAAGGCTTTCGGGTTGTAAACTTCTTTTAAGAGGGAAGAGCAGAAGACTGTACCTCTAGAATAAGCCACGGCTAACTACGTGCCAGCAGCCGCGGTAATACGTAGGTGGCAAGCGTTGTCCGGATTTACTGGGTGTAACGGGCGTGCAGCCGGGAATGCAAGGCAGATGTGAAATCCATGGGCTTAACCCATGAACTGCATTTGAAACTGTATTTCTTGCGTACTGGAGAGGCAATCGGAATCCCTAGTGTAGCGGTGAAATGCGTAGATAGTAGGAGGAACACCAGTGTCGAAGGCGGATTGCTGGACAGCAACTGACGGTGAGGCGCGAAAGTGTGGGGAGCAAACAGGATTAGATACCCT
+
=@;<FCEEC<EFGGGCGG@EFC7@FGEFDEGED8<FEDEFFFCFGGG7:7,C8EGFEFFE88FGAFFGFFGGGDFFF9<,,<?,,,9BBFGGE=<=FF<<FCFGFGGGE9EFCEGDGGGGCGGAF7CEEFAF=D=DFFG<<D>F,DFFE78*8,,5>D>FG;,>,2,+8C*=<FAFEC:<CF,,,?BC<@=?:/16@F@9EEC:?CEE>:C><48GC#@9><E9@:%,<CDEFF<DCE8:<FGFFFD<FFFFGGGGF7CFCA=8B801<?EC9#'B9,,,2?AF,?<+7=7GFEAF=FA9CEB,@++=:,F@<,B,7GGE?EEC95,C<8ACE@FF8DFF@CC8,9967@GEFCFF8DFF,FGFEFFC@,@@-EGF@GEFB7GGGE,GF@DDCFC@GGECAFECE<;9F@ECGCCCCC
@SB 78328
TGAGGAATATTGGTCAATGGGCGAGGGCCTGAACCAGCCAAGTAGCGTGCTGGATGACGGCCCTATGGGTTGTAAACTGCTTTTATAAGGGAATAAAGTGAGTCTCGTGAGACTTTTTGCATGTACCTTATGAATAAGGACCGGCTAATTCCGTGCCAGCAGCCGCGGTAATACGGAAGGTCCGGGCGTTATCCGGATTTATTGGGTTTAAAGGGAGCGTAGGCCGGAGATTAAGCGTGTTGGGAAATGTAGACGCTCAACGTCTGCACTGCAGCGCGAACTGGTTTCCTTGATTACGCACAAAGTGGGCGTAATTCTTGGTGTAGCGGTGAAATGCTTAGATATCACGAAGAACTCCGATTGCGAAGGCAGCTCACTGGAGCGCAACTGACGCTGAAGCTCGAAAGTGCGTGTATCGAACAGGATTAGATACCCT
+
EGGGGGGGGAFFGGGGGGGDFDGDGEGGGDGGGGGGGGFFGGGGFGGGDGFA<F<EFFGG7FFFGDEFFFC:CFGFFAFFFGFGCFGGGF=FFGFCFGGGGGGFG<FFGGFGGGGCEFCGGGGGGGC?,CEFGGDFGGCCFCG@CGGG9CFFGG3>DFFFDDBC>@EAFFEG9>CGCCCFC1><:C@<C<C<FC'2AFCFFF#?8F2FCFFGFFF=:BEE<ECCG5C:*GGCCEFF*:B8CC#E5CF@FCC<=:8FB<DAFGE<FCFFGFFFC>C>8,C9DGGFDDFCE<C,8BEFCCE55,C:++GF?DE5<,EB<4D=,FF@7GEFAFFC9FGGCGFC,A?E,C6C,,9GGGGGCCEBC@7DGGFCECE?GFEE@CGGF7@CFFE7GF@EFGDEGEDGD@<C6+EFF;C,GGECCFE@F@CGCDFDEAE@@,8<
@SB 60318
TGAGGAATATTGGTCAATGGGCGAGAGCCTGAACCAGCCAAGTAGCGTGCAGGATGACGGCCCTATGGGTTGTAAACTGCTTTTATAAGGGAATAAAGTGAGCCTCGTGAGGCTTTTTGCATGTACCTTATGAATAAGGACCGGCTAATTCCGTGCCAGCAGCCGCGGTAATACGGAAGGTCCGGGCGTTATCCGGATTTATTGGGTTTAAAGGGAGCGTAGGCCGGAGATTAAGCGTGTTGTGAAATGTAGATGCTCAACATCTGCACCGCAGCGCGAACTGGTTTCCTTGGGTACGCACAAGGTGGGCGGAATTCGTGGTGTAGCGGTGAAATGCTTAGATATCACGAAGAACTCCGATTGCGAAGGCAGCTCACTGGAGCGCAACTGACGCTGAAGCTCGAAAGTGCGGGTATCGAACAGGATTAGATACCCT
+
GGGGGGGGGGGGGGGGGGGGGGGGGGGGGGGGGGGGGGGGGFAFGGGGGGGGGGGFFGGGGGGGGGGGGGGGGGGGGGGGGGGGGGGAFDGGGGGGGGGGGGGGGGGGGGGGGGGGGGGGGGGGGGGGGGGGGGGGGGGGGGGGGDGGGGGGGGGGGGFG?GFCCEGDEGGGGGGGGGGG8<DGGGCGFEG>GGGGGEGFGGGEGGFF7GCGGGG?FGGFGGGDEGGEFEGGGGGGGGGEGGGFFGGGGGFC@CGGDFFGFFD?GGGGGGGEFGC>>FEGGGGFCGFGGGGGGGGGEFEEF:A+8+7FCCFF=GGGEFD8GGGGGGGGGFGGGGGGFGGGFF9GFD<FGGDGGFEC7GFC7GGGGGGGGGGGFAFGFCGGGGGFDGGGGGGGGGGGGFFDFGGGGGGGGGGGGDGGGGGDGGGGGGGGGGGCCCCC
@SB 109996
TGAGGGATATTGGGCAATGGGCGCAAGCCTGACCCAGCAACGCCGCGTGAGGGAAGAAGGTTTTCGGATTGTAAACCTCTGTCGCAGGGGACGAAGGAAGTGACGGTACCCTGTAAGAAAGCCCCGGCTAACTACGTGCCAGCAGCCGCGGTAATACGTAGGGGGCGAGCGTTGTCCGGAATTACTGGGCGTAAAGGGAGCGTAGGCGGTCGATTAAGTTAGATGTGAAACCCCCGGGCTTAACTTGGGGACTGCATCTAATACTTGTTGACTTAGAGTACAGGAGAGGGAAGCGGAATTCCTAGTGTAGCGGTGAAATGCGTAGATATTAGGAGGAACACCAGTGGCGAAGGCGACTTACTGGCCTGCAACTGACACTGAGGCACGAAAGCGTGGGGGGCAAACAGGATTAGATACCCT
+
9EGGGDCFGCFGGGGGGGGGGGGGGCEFGGGGGGGGGFGGFGGGGGEGCGGGGEFFGGGGECCCFFGDGGGGFGGGGFGF8FFGGGEGEGED:FGGCDEFC,,<B>FGGGGGGGGGFGGFGGF+::CF7FFCABFG,<CCCC@FGGGGG74<=FGGCFFBF=CGCEGDCEGCG*8CGECC*;C9FF=E2GE8EGF<<C:;.EEE2>E>C:5FE8EEGGFFE<2CCC7+*AC@CCEDB::<E,F?@@<@=CEG6DFECFG8EC89E#CFEFFFEEFFFF;?CGGD?F<EFEEC:EGEF8?=FAF<GFGGEECFFC,,:BCGGGFFFGFFF<?FFE<E@C,FEFCCB,C@GGGECEFDCFC,8EGGFCCAFFE9E@<F;F<C,8CDCBFC86+C::F@<,CE,9ECGECAFFAEC6CCCCA@
@SB 14
TGGGGAATATTGGGCAATGGGCGAAAGCCTTACCCAGCAATGCCGCGTGAGTGAAGAAGGTCTTCGGATTGTAAAGCTCTTTGATCAGGGACGAACACAATGACGGTACCTGAAGAACAAGCCCCGGCTAACTACGTGCCAGCAGCCGCGGTAATACGTAGGGGGCAAGCGTTGTCCGGAATGACTGGGCGGAAAGGGTGTGTAGGCGGGCTCGCAAGTTGGATGTGTAATACCCAGAGCTTAACTCGGGTGCTGCATCTGAAACTACGAGTCTTGAGTGTCGGAGAGGTAAGTGGAATTCCTAGTGTAGCGGTGGAATGCGTAGATATTAGGAGGAACATCAGTGGCGAAGGCGACTTACTGGACGATAACTGACGCTGAGGCACGAAAGCGTGGGGAGCAAACAGGATTAGATACCCT
+
,EFGGDGGGGGGGGGGGGGGGGGGGGGGGGGGGGGGGGGGFDGFFGGFFGGGGGGGGGGGGGGGGGGEF>D,<FEGGGGGGGGCFGGGGGGGGGGGGGGGGGGGGGGGE9<FFGGGGGGGGGECCFGGGFGFGGFG8=<DFFFFGGGE;GGFFCCAFG>CFGGGDEG@::>G723FFC6ED<G:FCGG<;<*5EFFFG:>FFG9@=CEEEB5*C>E,ADCCGC7?AGF=C9>EF@AFFGDFFFFFGGFGGFG>FFGGGGFFFFF@:<FF<=>GG>7GG=GFCCGFGFGGGF<,FGGGFFFFFDFFFBF>+GGFGFFC:FE?FF;,FGGFFGGE<GGGFGGFGGGGGGGGGGGGGGGGGGDGGGGGGGGGGGGGGFDGGFGGGGFCGGGGGGGGGGGGGGGFGGGGGGGGFGGGGGCCCCA
@SB 77512
TGAGGAATATTGGGCAATGGGCGCAAGCCTGACCCAGCAACGCCGCGTGAAGGAAGACGGTTTTCGGATTGTAAACTTCTGTTAAGAGGGACGATAATGACGGTACCTCTTGAATAAGCCACGGCTAACTACGTGCCAGCAGCCGCGGTAATACGTAGGTGGCAAGCGTTGTCCGGATTTACTGGGTGGAAAGGGCGAGTAGGCGGGATATCAAGTCAGGTGTGAAATCCATGGGCTCAACCCATGAACTGCACTTGAAACTGATATTCTTGAGTGATGGAGAGGCAGGCGGAACTCCCGGTGTAGCGGTGGAATGCGTAGATATCGGGAGGAACACCAGTGGCGAAGGCGGCCTGCTGGACATTAACTGACGCTGAGGAGCGAAAGCGTGGGGAGCAAACAGGATTAGATACCCT
+
DACFGFGGFGGG9@8CFGDE<EF7FGG?EDFGGG<FGGGGGGEGDFGGGGGFFGEGG,FG:CEGFGE7F,EDFGGGFGGG,BEFDFGGDGGGGGGGG9FFF@CFF=D<?9F<?FGDGFD,BDFGD@CFFGGFCB3FFG<FGGDGGGEG:C7$F0>3DFC;$GFCF5718>:8?CC28E=F?CFEGG2<-?C@FGD*CF:4:CFCGG5@7;CF?ECAF:C8FED@CC<;DFFGFGF:@<C<CF:DFC<FCGFFEFFGFFGGFFC<CFG9GFFDAFFFFGGG6@FDB++7F+C<,++@+CF8GF>7EC7GFFF5:CFFDGGCFEF:?+FCC9,C,EC-@F@CB:DGGGGGGEFF@<@EF@CC<EEGGDC@8,FGFAEF<F8GDGGCF@GE>GDGGGGFFEGGGGGDFCGGFEGCCCCC
@SB 57419
TGGGGAATTTTGGACAATGGGGGCAACCCTGATCCAGCAATGCCGCGTGAGTGAAGAAGGCCTTCGGGTTGTAAAGCTCTTTTGTCAGGGAAGAAAAGGACTGGGTTAATACCCTGGTTTTATGACGGTACCTGAAGAATAAGCACCGGCTAACTACGTGCCAGCAGCCGCGGTAATACGTAGGGTGCGAGCGTTAATCGGAATTACTGGGCGTAAAGCGTGCGCAGGCGGTTGTGTAAGACAGATGTGAAATGCCCGGGCTTAACCTGGGAATTGCATTTGTGACTGCACGGCTAGAGTGTGTCAGAGGGGGGTAGAATTCCACGTGTAGCAGTGAAATGCGTAGATATGTGGAGGAATACCGATGGCGAAGGCAGCCCCCTGGGATAACACTGACGCTCATGCACGAAAGCGTGGGGAGCAAACAGGATTAGATACCCT
+
FGDFGEGGGGGGDFFFG@FGGG7FFFFGGFGGFGGGGGGFAC,::+CFFF7FFEFFCFFGC8,EFDGGGGFGFCGGCGGG9FFE<FGGGGGGGGGGGGGGGGGGF?FCFGGC<FEA=BD,AFGGGG7CCFEG9CFGGGCDFGGGGFFEGDE7FFFDGGGGGFE?@@CFC<FGG4>>FG@G@9CGDDCCGGC-<C<EFFFGGGGFGGG<CGGGGGGG8ECGFDGGGGGEDG9C:?CGGFGGC;7FF?EGGG<FFGG@7GGGFCF?DFEEB>DGFFGGFAGEDAEFDGF:FEF8FDEAF8+FE:FGEEFCFF@FGDFBA,9DDF8F7B<,<;B,<CCCF@GFC7EEGGGGCFGFE<FF6DFFEGGF7GGGGFAFE:,7GF@@8CF<AAGGGFGGGGEGGF8GGGGEGGGFFCF>GGGGGGFEAC,<DGGGGF<GFCC,A@@A-
@SB 93885
TGGGGAATATTGGGCAATGGGCGAAAGCCTTACCCAGCAACGCCGCGTGAGGGAAGAAGGTTTTCGGATTGTAAACCTCTGTCCTGGGGGACGAAGGAAGTGACGGTACCCCGGGAGGAAGCCCCGGCTAACTACGTGCCAGCAGCCGCGGTAATACGTAGGGGGCGAGCGTTGTCCGGAATTATTGGGCGTAAAGGGCGCGTAGACGGCGGAGTAAGTTACTGGTGAAAGCCCAGCTTTTAAGGCTGGAATTGCCGGTAATACTGTTCAGCTTGAGTGCAGGAGAGGGAAGCGGAATTCCTAGTGTAGCGGTGAAATGCGTCGATATTAGGAGGAACACCAGTGGCGAAGGCGGCCTACTGGGCACCAACTGACGCTGAGGCTCGAAAGTGTGGGTAGCAAACAGGATTAGATACCCT
+
GG<FEFFGGGDAFDGGGGGGDGGGGGGCGGGGGGGGGGGGGGCGGGGGFGGGGGGGGGGGEGGGGGGGGGCGFGGGFGGGFGECFEFFGGGECE=CEGGGFGGGGDGDFFCDFFCFGGGFF8BB9@>FFGFF@GCEFFCFGGGGGGGGGGGCFGCFGGFCFGC:EGGCE8FC://?F;6/:FFFGGEFCC<:EGGGGG9ECEC?AEFCE-#21ACGGG=FC@E<FGGFFCFC@@.ECCF>EFFFFC9EGGGF?CBCCEA<CCEGGGD59FFFGGF<<GF<FGFEFFGFC4+F,FE?GGGE9GGGGGF7GFCFE9FDEGEFCF7FFGFGGFGFAFGGGFCGGFC:7GGGGCEEF@FE<EFGGFF,FB@F9ECGGCGFADCGEGFGGGGGGGEGGGGFGFFECF9GFGGGGFGGGGCCCCC
@SB 18
TGAGGAATATTGGTCAATGGGCGAGAGCCTGAACCAGCCAAGTAGCGTGCAGGATGACGGCCCTATGGGTTGTAAACTGCTTTTATAAGGGAATAAAGTGAGTCTCGTGAGACTTTTTGCATGTACCTTATGAATAAGGATCGGCTAACTCCGTGCCAGCAGCCGCGGTAATACGGAGGATCCGAGCGTTATCCGGATTTATTGGGTTTAAAGGGAGCGTAGGCGGACTATTAAGTCAGCTGTGAAAGTTTGCGGCTCAACCGTAAAATTGAAGTTGATACTGGTCGTCTTGAGTGCAGTAGGGGTAGGCGGAATTCGTGGTGTAGCGGTGAAATGCTTAGATATCACGAAGAACTCCGATTGCGAAGGCAGCTTACTGGACTGTAACTGACGCTGATGCTCGAAAGTGTGGGTATCAAACAGGATTAGATACCCT
+
<FGGGGGGGGGGGGGGGGGGGGGGGGGGGGAFGGGGGGFGGGGGGFGGGGGGGGGGGGGGFGGGGGCFGGGGEGGGGGGGGGGGGGGGGGGGGDEFGGGGGGGGGGFGGGGGGG,AEFCGGGGGGFGGGGG9FGGGCFGGGGG:FFGGGFG@G1GGGGGG>FGFGGGGFDFGCFGGGGGGCCGGGGGGGE7#GGGGG<F@FFGGGF><+>F@GEGFEGGGGGEGGG7CEGGGGGGGGGGCGGGGF?FGGFFEFFEDGFFGGDFFGGGGGGF#=8GFDAFDFFCGC+GECGFA8GGGDEFGGGGFE8+GGGGGGFGGFGGGGFGGGDGGFFFF,EFFEFFGGGGGFFFFF<<AGGFCFFFCCGGGGGGGGGGFAGGFCCGGGGGFFAFGGGGGGGGGGGGGGGGGGGGGEGGGGGGGGGGGGGGGGGFGGFFC@CCC
@SB 19
TGGGGAATATTGCGCAATGGGCGAAAGCCTGACGCAGCGACGCCGCGTGAGGGATGAAGGTCTTCGGCTCGTAAACCTCTGTCAGAAGGGAAGAAACTAGGGTGCTCTAACCATCATCCTACTGACGGTACCTTAAAAGGAAGCACCGGCTAACTCCGTGCCAGCAGCCGCGGTAATACGGAGGGTGCAAGCGTTATTCGGAATCACTGGGCGTAAAGCGCACGTAGGCTGTTTTGTAAGTCAGAGGTGAAAGCCCACGGCTCAACCGTGGAACTGCCCTGGATACTGCACGACTTGAGTCCAGGAGAGGGTGGCGGAATTCCAGGTGTAGCGGTGAAATGCGTAGATATTAGGAGGAACACCAGTGGCGAAGGCGGCTTGCTGGTCGACAACTGACGCTGAGGCTCGAAAGCATGGGTAGCAAACAGGATTAGATACCCT
+
EEFFEBBF,FFCG@FFGGGGDGGGGGGC8FGG@F,FFG7FGGGGGGGGGFGGGGFGGGGGFFEFGGG+DCGGGGGBDFFFGGB<A,8BEGGGGCF<3B<FCFB=:,,CFG,3:C,>3EDF9,CFF8FGEF+D9,,,:EF*@FGGG7FGGDEGGG?CFGGGCFGFGGGCFGGGEGGDFBFF5<FGDGGGGGGGGGG5&0CGGG9E(<7FFCFC:EEGGGFC#*::88FEF:FB?#C<CG#AFF,>,;FE@FFF,B=**@EF@@0?:FC@*DGDD7@5>#+&1DB:<A88++7GGFFFA@:?,A,=,GGGFB+:+C,FF8FCGGFB,GGGGEF:9GFFC,:C+GGF;<GFFC6,FF9@ECFFGGFFGFFDGGGGGGGFCFC,,GGF@,B6;,FFGGGGGFGGGGGCC,CFGFGCE-GGFE9GFF,GGFGGGGGGGGGFCC@CC
@SB 20
TGGGGAATATTGCGCAATGGGCGAAAGCCTGACGCAGCGACGCCGCGTGAGGGATGAAGGTCTTCGGATCGTAAACCTCTGTCAGAAGGGAAGAAACTAGGGTGCTCTAATCATCATCCTACTGACGGTACCTTCAAAGGAAGCACCGGCTAACTCCGTGCCAGCAGCCGCGGTAATACGGAGGGTGCAAGCGTTAATCGGAATCACTGGGCGTAAAGCGCACGTAGGCTGTTATGTAAGTCAGGGGTGAAATCCCACGGCTCAACCGTGGAACTGCCCTTGATACTGCACGACTTGATTCCGGGAGAGGGTGGCGGAATTCCAGGTGTAGGAGTGAAATCCGTAGATATTAGGAGGAACACCAGTGGCGAAGGCGGCTTGCTGGACGACAACTGACGCTGAGGCGCGAAAGCGTGGGGAGCAAACAGGATTAGATACCCT
+
FEGCGGGGGGGGGGGGGGGGGGGGGGGGGGGGGGGGGGGGGGGGGGGGGGGGGGGGGGGGGGGGGGGGDGGGGGGGGGGGGGGGGGGGGGGGGGGGGGFGGFGDGAFDFGFGGGGGGGGGGGGFGGGGGGGGGGGGGGGGGGGGGGFFGGGGGGGGGGFGGGGGGGGGGGGGGGGGFGFGGGDGGDFC<FFGGFDGGEFG7GDC=GGDGGGGG>EGGGGGGEGGFG:CFFG?F7?<EFGGGGFFFFCCD=FGCE@8@GGGF8EFFGGG30DGGFFFGGFFEF9>>C+7>@GGFACFA=+GGGGGEFF?GGGGGGGFACGGGGGGGGGGF9GFFGGGE@EFCGGGGGGGDGGGGGEEFF@GGFGGGCF7GGGGGGGGGGGFGGEGFDE<<GGFFF:,E?GFGEFEC@EGGGGF@DFFDGFGGGGGGGGGGGGGGGFGCCCB<
@SB 59379
TGGGGAATATTGGGCAATGGGCGCAAGCCTGACCCAGCAACGCCGCGTGAAGGAAGAAGGCTTTCGGGTTGTAAACTTCTTTTAAGTGGGAAGAGTAGAAGACTGTACCTCTAGAATAAGCCACGGCTAACTACGTGCCAGCAGCCGCGGTAATGCGTAGGTGGCAAGCGTTGTCCGGATTTACTGGGTGTAAAGGGCGTGTAGCCGGGAGGGCAAGTCAGATGTGAAATCCACGGGCTTAACTCGTGAACTGCATTTGAAACTGTTCTTCTTGAGTATCGGAGAGGCAATCGGAATTCCTAGTGTAGCGGTGAAATGCGTAGATATTAGGAGGAACACCAGTGGCGAAGGCGGATTGCTGGACGACAACTGACGGTGAGGCGCTAAAGCGTGGGGAGCAAACAGGATTAGATACCCT
+
@CEEEGEGGFGEFGCGFEFGG8BCFEEDFGG@A<CFE<EGDGCCFC@B@FCFC<=?FEDFCCCGGGGEEEGGFFFFFAFG<EFGGF5A=FFGCF<FG9EE?AEFCEFFFAEGGGAFFF<FGGGFGFGG7>=F4:7&GFGGFGFFGGGGEE2FEFECF@@FCCF7CGGDFGFGDFAE<FF(2BA96CF*'?C<G:C::BCFGCF?C<?8,387CD9F@2FCGGCD@<;<,::+4<GFCDDCGFEEC@C=FGGFCEFDFB783<>GFFF9CCDGGF>4@+@EFA,EAFAB+EFEGFEE<8FGEFF=@4@+:9CFEFFF@FFC<E9DFEF9EF<E<FCF,C<F<CC8,B<C:,<FFF@,C6,@6,EGGFFGGF@;GEE<EGGGFFFC,EFC:FBCB,,CCE6CGFEC<ABC<E<F,@CA,6
@SB 22
TGGGGAATATTGGTCAATGGGCGCAGGCCTGAACCAGCCAAGTCGCGTGAGGGAGGACGGTCCTACGGATTGTAAACCTCTTTTGTCGGGGAGTAACGTGCGGGACGTGTCCCGTATTGAGAGTACCCGAAGAAAAAGCATCGGCTAACTCCGTGCCAGCAGCCGCGGTAATACGGAGGATGCGAGCGTTATCCGGATTTATTGGGTTTAAAGGGTGCGCAGGCGGCGCGCCAAGTCAGCGTTCAAAGTTCCGGGCTCAACCCGGTGTCGCCGTTGAAACTGGCGTGCTCGAGTGCGTGCGAGGAAGGCGGAATGCGTTGTGTAGCGGTGAAATGCATAGATATGACGCAGAACTCCGATTGCGAAGGCAGCTTTCCAGCGCGCTACTGACGCTGAGGCACGAAAGCGTGGGGATCGAACAGGATTAGATACCCT
+
EFGFGGGGGGGGGGGGGGGFGGGGGGGGGGGGFGGFGGGGF<EFGGGFGGGGGEGECFEGGGGGGGGG7FGGGGGGGGGGGGGGFCGGGGE>C+EEAFFFGGGGCGFC:FFGGGGGGGG3,:@BFFFG>CCEEFFGGG7DFFGG><FGGFFC7BFGGFGGGGGGGGGGGGEDECEGGGGDGGGGEC*A:E>>G@GG<C>1=GFFG1F@EC7EG;(@DC>::>CEGDCE<GG3EGF:97;8C#/1GF8ECCCCC<<<8<=FCFEFCEC/?CG:CDF>,5:FFFGDCC8+,7F6F7B@@CDGFGGGGEF?,<EB+ECBFFGFFGGGGFCGGGAGGFEE,GFFCFAEF:CCFFCFF@-GGGGF:B,F9GGE<EGGFDFCC7>DGGGFGFGGGGGF@GGGGC8FGF@GF@7DGFCGGGFGFCGGFGFAGGFEE<BCCCC
@SB 60540
TGGGGAATATTGGGCAATGGGCGAAAGCCTGACCCAGCAACGCCGCGTGAAGGAAGAAGGTCTTCGGATTGTAAACTTCTTTTATGAGGGACGAAGGACGTGACGGTACCTCATGAATAAGCCACGGCTAACTACGTGCCAGCAGCCGCGGTAATACGTAGGTGGCAAGCGTTATCCGGATTTACTGGGTGTAAAGGGCGTGTAGGCGGAGAAGCAAGTCAGAAGTGAAATCCATGGGCTTAACCCATGAACTGCTTTTGAAACTGTTTCCCTTGAGTATCGGAGAGGCAGGCGGAATTCCTAGTGTAGCGGTGAAATGCGTGGATATTAGGAGGAACACCAGTGGCGAAGGCGGCCTGCTGGACGACAACTGACGCTGAGGCGCGAAAGCGTGGGGAGCAAACAGGATTAGATACCCT
+
GGGGGGGGGGGGGFGGGGGGGGGGGGGGGGGGGGGGFGGGGGGGGGGGGGGGGGGGGGGGGGCGGGGGGGFGGGGGGGGGGGGGGFFEGGFGGGCCEGGGGGGGGGGG@B<FFFGGGGGGGGGGEFFA@<FGFF<FFGGGGGGGGGGGGGGGEEGFFFB?FGFFFGGDFCGGGGGFFFGGGGGFFGCBF?GFGFGGGGEFGGGEEGGEGEDC;F<<CGGFCCECFGFGGGFFGGFGFDFGGGGG@;FGGG=FGGGFEFGFGGGGGGGGGGDGFCFFC=F=GGGGGGGGGGGDFGGGGGGGGGGGGGGGGGGGGGGGGGGGGFEGGFFAFFFFCFGGDGFFDGGGEGGGGGGGGGDGFEGFGGGGEDGGGGGGDGGGGGGGGGGGDGGGGGGGGGFFGGGGGGGGGFFF,GGGGGCCCCC
@SB 73274
TGGGGGATATTGCACAATGGGCGAAAGCCTGATGCAGCGACGCCGCGTGAGGGAAGACGGTTTTCGGATTGTAAACCTCTGTCTTCGGGGACAAAAATGACGGTACCCGAGGAGGAAGCCACGGCTAACTACGTGCCAGCAGCCGCGGGAATACGTAGGTGGCAAGCGTTGTCCGGAATTACTGGGTGTAAAGGGAGAGTAGTCGGGATTGCAAGTCCGTTGTTAAATCTATCGGCTTAACCGGTAGCTGCGGCGGAAACTGTAGTTCTTGAGTGAAGTAGAGGCAGGCGGAATTCCTAGTGTAGCGGGGAAATGCGTAGATATTAGGAGGAACACCAGTGGCGAAGGCGGCCTGCTGGGCTTTAACTGACGCTGAGGCTCGTAAGTGTGGGGAGCAAACAGGATTAGATACCCT
+
CDDFDCEGFFFGGGGGGGGGCFGGGGGGEFEGGGGGDGCDC7:ECCF@:FCGGGE:AF=FC@F7AFDE+C=CEGFGGDCCGGFGG9FCC@3+A=DDGGCEGGGDFGFFG@CFG7<FGCF,DCG:F><FGGFFCGGGGA,D,,:,*FEG*:8:CCFCFFE:CGGFGGGG;8*'<0ACEGGGGF883C81.3A@EGF;CEE<CD#,E-DBF,;<CE:>39F?CE>@GF<EC@>C>8CE=@FGGGFFF<:6EF@FCEGFC@<FDAAEFFFFFCF=EFGF9EE8EFFA++CF8F??8FE8F?<FFCBEB@=-E9?B,F>,DAE9GEGFFEFC,,FEFC:,AGGDGGGFGCFCCFCDC<,FDDGGGGGCF@DEGECGGGGGEF@6CA,GFGGGGF<E,FEE,F<F@EB5E,GFFFCCCCC
@SB 86712
TGAGGAATATTGGTCAATGGGCGAGAGCCTGAACCAGCCAAGTAGCGTGCAGGATGACGGCCCTATGGGTTGTAAACTGCTTTTATAAGGGAATAAAGTGAGTCTCGTGAGACTTTTTGCATGTACCTTATGAATAAGGACCGGCTAATTCCGTGCCAGCAGCCGCGGTAATACGGAAGGTCCGGGCGTTATCCGGATTTATTGGGTTTAAAGGGAGCGTAGGCCGGAGATTAAGCGTGTTGTGAAATGTAGACGCTCAACGTCTGCAATGCAGCGCGAACTGGTTTCCTTGAGTACGCACAAAGTGGGCGGAATTCGTGGTGTAGCGGTGAAATGCTTAGATATCACGAAGAACTCCGATTGCGAAGGCAGCTCACTGGAGCGCAACTGACGCTGAAGCTCGAAAGTGCGGGTATCGAACAGGATTAGATACCCT
+
FFCF?FGGGGGGFGGFFGC,@FGGCGGGGGGFGGGGGFGGFGGGFFGE7CFGGDF<89FCCC@D88FFFGGGDGGGGGGGGGGGFFCF9F,:4EFGGGGFGGF9FEFFGGGGFGFGGG7FFGDFDGGGGFEGFFGGC,E<EGD=>EC71.3EFDC?59D?8DFGGGGGFCCGCFC>79:<DFFGEFGE@FCF?BCEEFCCFGGF:BFFGFCFG9CCEE<>8<GG6<<3A?GGCEEC>CEDFFGED<<CFEF8+CEEG/C<C@;GCFG@,@7EFECFB9FDDFGDFAD8C,F9GGFCCFEA9CFE@DGFFE9,GGEGF==D<?GGGGGGGDF<DE9GEEFADGGCFDEDEGFEFB+-7GFFFCFCDEGFF8FFDEFDFGGEEGFCGGFE;FC7FAGGFECFGEFFFFCEECGGGFFCGGGGGGFGF9GGGGGCCCCC
@SB 97037
TGAGGGATATTGGTCAATGGGCGAGAGCCTGAACCAGCCAAGTAGCGTGCAGGATGACGGCCCTATGGGTTGTAAACTGCTTTTATAAGGGAATAAAGTGAGCCTCGTGAGGCTTTTTGCATGTACCTTATGAATAAGGACCGGCTAATTCCGTGCCAGCAGCCGCGGTAATACGGAAGGTCCGGGCGTTATCCGGATTTATTGGGTTTAAAGGGAGCGTAGGCCGGAGATTAAGCGTGTTGTGAAATGTAGACGCTCAACGTCTGCACTGCAGCGCGAACTGGTTTCCTTGAGTACGCACAAAGTGGGCGGAATTCGTGGTGTAGCGGTGAAATACTTAGATATCACGAAGAACTCCGATTGCGAAGGCAGCTCACTGGAGCGCAACTGACGCTGAAGCTCGAAAGTGCGGGTATCGAACAGGATTAGATACCCT
+
CEFF8FGEFGFGDFEGGGGFGD7+@@@C<@CF<,CFGFF@FGGGGG>FGGFGG@FFFECG+FEFEGGFGG7>F<EGG9EGGGGGGGGGGGGFGEEFFFF<,5=FCFBFF@CCF,EFGCE9<FGFEAEFG,BFAF9BFFGFFGDEGGG,3FFFGDE7FFFG8<C:78B7FG<F9FF>@E>CFD::7FCFF;<9FGG8CFE?<BEF@FGCF8F9CFEDCC?CCEG>GEEEFECFF9CFCFEGEFDCCAACFGG7@E</>3<>@CFEB>#=@<>GF>?>;C?E:9ACEFFBFDCF@C=@+,,FCF?F:48?=8FE<?++=FFFF=C:>8,,GFGFCDFFC,,FGFBDFFEC<ACFFEFEGGFC@@,C@FFF<DFC,C@C<<CCEF@,FCC@,BBBC<9FGGGFE@FCC@EGEBC,FCGFEGFFGDF@AE<FGEF@@,6@
@SB 86988
TGGGGAATATTGGGCAATGGAGGCAACTCTGACCCAGCAACGCCGCGTGAATGATGAAGGTCTTCGGATTGTAAAGTTCTGTGATGGGGGACGAAGAAAGTGACGGTACCCCAATAGCAAGCTACGGCTAACTACGTGCCAGCAGCCGCGGTAATACGTAGGTAGCAAGCGTTGTCCGGAATGACTGGGCGTAAAGGGTGCGTAGGTGGTTTAACAAGTTGGTAGTGAAATTCCGAGGCTTAACTTCGGCGCTACTGCCAAGACTGTTGAACTTGAGTACAGGAGAGGTAAGTGGAATTCCTAGTGTAGCGGTGGAATGCGTAGATATTAGGAGGAACACCAGTGGCGAAGGCGACTTACTGGCCTGCAACTGACACTGAGGCACGAAAGCGTGGGGAGCAAACAGGATTAGATACCCT
+
GGGFGFFGGGGGGGGGGGGGGFGCFGGGGGGGGGGGGG<FFGCEGGGGGGGGGCFDFFGGGGCGGGGDCEF?FFGG,FFGFGD9C<DFFGGDCCFGGGGGFEGGGGGGG9EFGGGGGGFGF@FDCC69@FFGCGGG?CFC<BFGGD<FFEE*@E?FFGCFCE?FGGFCG9FFB<C<7FEGEFGDGGAFFFG@FGFFC@GGEF?>:EGEGE@ACGFGFF<@CFCCGFFCF:2CEFB+GFFDDCCFGGFFECCC9>EGFFGGFFB?>+GFF9EFFCGFE-<DEAC<EAGGFE?,<FEAGGDF<=,GGGFEGFFGGGFEFEEFGFGFB@A,9FCC,<B6EC6GFC@C,GGGGFGFC<EF@,FFE,F<GFF<FFGGGGCEGGGGEGF@GGGGE@@EGEFF9F9GGGEEDGFGGGGEFD@CCCC
@SB 98086
TGGGGAATATTGCGCAATGGGCGAAAGCCTGACGCAGCGACGCCGCGTGAGGGATGAAGGTCTTCGGATCGTAAACCTCTGTCAGGAGGGAAGAAACTAGGGTGCTCTAATCATCATCCTACTGACGGTACCTTCAAAGGAAGCACCGGCTAACTCCGTGCCAGCAGCCGCGGTAATACGGAGGGTGCAAGCGTTAATCGGAATCACTGGGCGTAAAGCGCACGTAGGCTGTTATGTAAGTCAGTGGTGAAATCCCACGGCTCAACCGTGGAACTGCCCTTGATACTGCACGACTTGAATCCGGGAGAGGGTGGCGGAATTCCAGGTGTAGGAGTGAAATCCGTAGATATCTGGAGGAACATCAGTGGCGAAGGCGGCCACCTGGACCGGTATTGACGCTGAGGTGCGAAAGCGTGGGGAGCAAACAGGATTAGATACCCT
+
DEFACCCCEFGGGCFFEGGG8FGGGGGFFGGGGDGGGGECEG>FEEEFGGGFGGGGGGGGGGGGGGGGGGGGGGGFGGGGGEGGFGFGDGGGGGGGGGGGGFFFC9FDFGGGGDFFFGGDGGGGG@FGCFGGDGGFGGG8F,>DG7AFFDGGCGGGGGGGGGGGGGGG7FCE@;7F<GGGGGGGG;CGFFGGGGGGGGGGEGE;C7ACFC.GGFGGGGGGEGGGCBFGCCFGGGFGGFGGGGF>*GGCE>CFF?FFGGDD?FCDFFGGFGGGGFDC@:,AGGGGCGGFCA>EGFFFF>B@FC,@GFC@FE?+F7FA<E<?<FFDGF8GGFGDEFEEC,7C>D9FAGDDGGGGGGGGGGFGGGGGGF@GGGFEGGEF@FFF@8FCC7GGGAEE,GGGGFGDGGFGGGGGGGGGGGFGGGGGCGGGFCFDFGFF9GFC8,CCB
@SB 96189
TGAGGAATATTGGTCAATGGACGAGAGTCTGAACCAGCCAAGTAGCGTGAAGGATGACTGCCCTATGGGTTGTAAACTTCTTTTATATGGGAATAAAGTGAGCCACGTGTGGCTTTTTGTATGTACCATACGAATAAGGATCGGCTAACTCCGTGCCAGCAGCCGCGGTAATACGGAGGATCCGAGCGTTATCCGGATTTATTGGGTTTAAAGGGAGCGTAGGCGGACTATTAAGTCAGCTGTGAAAGTTTGCGGCTCAACCGTAAAATTGCAGTTGATACTGGTCGTCTTGAGTGCAGTAGAGGTAGGCGGAATTCGTGGTGTAGCGGTGAAATGCTTAGATATCACGAAGAACTCCGATTGCGAAGGCAGCTTGCTGGACTGTAACTGACGCTGATGCTCGAAAGTGTGGGTATCAAACAGGATTAGATACCCT
+
GGGGFGFGFGGFFGFFGGGGGGGGEGEEGGGGGFF<FGGFGG<FGFGGGGFGGGGGGGGGFGFGFGGGGGGGGGGGFGGFGFGGGGGGGGGGGGGGGGGGGGGGGGGGGGGGGGGGFGGEDFGGGGGGGGGGFGGGDFCEEE2GGFGFFFGDF<GDDEGGGGGGGGGGFGGGGGGGGDEEFGFGCEGGGDGGFEGCCGFFFGFGFG<FFDGGGGEFGGGGGGEFFGFFECFGGGGFFGGFCFCFFGGGGGGGGGFGGFEFDEEGGGEF@GGGGF?<F<GFFGEGGDGGFF=F=B9,,AGFEA@GGCGFEEDGGGF7EF7EFGDGGGGGGGGGGGGGGFFGFGGFGGGGFFGGFEGCDGGECGF7D<EFCGFGGGGGGGGFGFFGFGFGGGGGGFCC9CEGGDGGGGGGGGGFGGGGGGGFGGGGGGGGGGF@CCCC
@SB 97769
TGAGGAATATTGGTCAATGGGCGAGAGCCTGAACCAGCCAAGTAGCGTGTGGGAAGAATGCCCTATGGGTTGTAAACCACTTTTGCAGGAGGGTAAAATGCTTCACGTGTGGAGTATTGCAAGTATCCTGCGAATAAGGACCGGCTAATTCCGTGCCAGCAGCCGCGGTAATACGGAAGGTCCAGGCGTTATCCGGATTTATTGGGTTTAAAGGGAGCGGAGGCGGGGAGTCAAGTCAGTTGTGAAAAGCCACGGCCCAACCGTGGTCGTGCAGTTGAAACTGGTTCTCTTGAGTGCGCACGAGGACGGTGTAATTCGTGGTGTAGCGGTGAAATGCTTAGAGATCACGAAGAACTCCGATTGCGAAGGCAGCCGTCCGGAGCGTTACTGACGCTGAGGCTCGAAGGTGCGGGTATCAAACAGGATTAGATACCCT
+
GGFFDEFGFGGGGGGGFGG8AFGGEEGGGF8DGEGFFAFFFFG9EGGGGGCEGFFEFFGGGG8FFGDGGGGGGGGGGEGFGGFF,CFCE7=EE,FGGGAFFFFFEFFGCFGDEFGGDGGFDE,C?<FEFAFCFG>EGGDFGGGGEECGGG9FGGG+DFDEFG?C+@::FEGFGFFCC1>EB>93?@FGGF#7F=8CGGGGCGCFGCFGG#CFCC7=EE5#=8C=9GGGGFCCGGGCCFG?@7C;?FD:<87<BCGF>=FF>5CFC:#<1B<6CFGGGEFE>:FG@,,>,GFD6@8+8>,A+DGEFA>:,,8,4,@7B+@FFC+EEF=?,AFCGGGFFCEC:,,,,,B,,C,GEF>:B<C:>?,DFEFFCDGGGGGGE@@C7@B,C@<ECFGGGE@<C+BC<FFGE7CEDFFE@F<FCCEC9GGFGF@F9GFCC,AA
@SB 31
TGAGGAATATTGGTCAATGGGCGAGAGCCTGAACCAGCCAAGTCGCGTGAGGGATGAAGGTTCTATGGATCGTAAACCTCTTTTATAAGGGAATAAAGTGAGTCTCGTGAGACTTTTTGCATGTACCTTATGAATAAGGACCGGCTAATTCCGTGCCAGCAGCCGCGGTAATACGGAAGGTCCGGGCGTTATCCGGATTTATTGGGTTTAAAGGGAGCGTAGGCCGGAGATTAAGCGTGTTGTGAAATGTAGACGCTCAACGTCTGCACTGCAGCGCGAACTGGTTTCCTTGAGTACGCACAAAGTGGGCGGAATTCGTGGTGTAGCGGTGAAATGCTTAGATATCACGAAGAACTCCGATTGCGAAGGCAGCTTGCTGGACTGTAACTGACGCTGATGCTCGAAAGTGTGGGTATCAAACAGGATTAGATACCCT
+
EGGGGGFGGGGGGGGGGGGGGGGGGGGGGGGGGGGGGGGFGGGGGGGGEGGGGEGGGGGGGGGGGGGGGEFFGGGGGGGGGGGGGGGGGGGGGGGGGGGGGGGGGGGGGGGGGGGGGGGGGGGGGGGGGGGGGGGGGGGGFGGGGGGGGGG@?GGGGGGGGGGFGGGGGGECAFFGGGGGGGGGGGGGGGGGGGFGCCFFGGGGG=CFFGGGGFGGGGGGGGGGGGEGGGFGGGGGDGFGGGG-GGGGGGFGGGGGGFCDGGFFGGGGFFGE7GGFFGGGGGGGGGGGGFB9GGEFCFD?BACCGGGGFCFFFCGGGGGGGGGGGGFCGGGGFGFGFFFGGGGGGGGGGGFF8FGGGGGGGGGGGGGGGGGGGGGGGGFCGGGGGGGGGGGGGGEGGGGGGGFFFGEGGGFGGGGGGGGGGGGGGGGEGGCCCCCC
@SB 94919
TGAGGAATATTGGTCAATGGACGAGAGTCTGAACCAGCCAAGTAGCGTGCAGGATGACGGCCCTATGGGTTGTAAACTGCTTTTATAAGGGAATAAAGTGAGTCTCGTGAGACTTTTTGCATGTACCTTATGAATAAGGACCGGCTAATTCCGTGCCAGCAGCCGCGGTAATACGGAAGGTCCGGGCGTTATCCGGATTTATTGGGTTTAAAGGGAGCGTAGGCCGGAGATTAAGCATGTTGTGAAATGTAGACGCTCAACGTCTGCACTGCAGCGCGAACTGGTTTCCTTTAGTACGCACAAAGTGGGCGGAATTCGTGGTGTAGCGGTGAAATGCTTAGATATCACGTAGAACTCCGATTGCGAAGGCAGCTCACTGGAGCGCAACTGACGCTGAAGCTTGAAAGTGCGGGTATCGAACAGGATTAGATACCCT
+
FGGGGEFEGDFGDGGGGGGGGGGGGGGGGGGGGGGGGCFGGFCFFGGGGGCFGEGGFGEGGGDCGGGFGFFGEFGGGGGDFGGGGGGGGGGCFGCGGGDGGGDGGGGGGGGGGGGCFFGCFGGGGGGFFGGGGFGGGGGG8FGEG>F<FG9FFGGFGGGGFFCFFGGGCEGGF;;FG@FFGGGGCGGGGGGGGEF>CC@;FFGGGGFCG8FFFGG<FCFFEGGCFGGCCEFCGCFCGGGGGGGFFEC,F@FG<GDFFCEGGG;FFGCFFGEGFEFDCEFGGGFGGFCEA8F,FCC7F?,,,9ECCF7ECE?CB,@+?7DFGFFEGGGGFFGGGGGGGGFAFF?FAGFGFFGGGGF@GEFDGGGGGGGGGGGGCFEFFGGGGGGEF9CGEEGGGGGGFCFDEC?CFGEFEEF<FEFFCGEFFAGGCEFFGGGCB8CC
@SB 81529
TGGGGAATATTGCACAATGGGGGAAACCCTGATGCAGCGACGCCGCGTGAGTGAAGAAGTATTTCGGTATGTAAAGCTCTATCAGCAGGGAAGAAAATGACGGTACCTGACTAAGAAGCCCCGGCTAACTACGGGCCAGCAGCCGCGGTAATACGTAGGGGGCAAGCGTTATCCGGATTTACTGGGTGTAAAGGGAGCGTAGACGGTATGGCAAGTCTGAAGTGAAATGCGGGGGCTCAACCCCTGAACTGCTTTGGAAACTGTCAGGCTTGAGTGCAGGAGAGGAAAGTGGAATTCCTAGTGTAGCGGTGAAATGCGTAGAGATCTGGAGGAATACCGGGGGCGAAGGCGGCCCCCTGGACGAATACTGACGCTCAGGTGCGAAAGCGTGGGGAGCAAACAGGATTAGATACCCT
+
G8EAEEFF@FG9FGGGGGGC@,@@FG8,BFGGGG,CFG7CFGGGGGGFFGGGFGGFFG8<,CEFGGD4=,FFGGF?FGGG9E??E8?FDFFGGGGG8F,5FCE:?+:E5EFG,EEGFGGCEF>FCE@<9>DF:#:GFFG7BGEGC@9F2C@<DEC>7>F;>C8<EBBFC301<<>CC?=*2?CFFF3C;CGFEFECEGD88:&<C?#3F<<FBCF?8<F@FG=CCCF:<<:D8>8/@EEC:@5,3;?C8CD@#73CE:<3FFFF@@?DGG-FGGGGFFFC9EFEC,DGGGGFGF<GFC4,GGGGECGDGDFFCDGGGGGGFCFGDGFEEE<<FB+=>+@F7GGGGGGGFCF7C:6,GFGFCE6<,@FGGGFF8DF8GF@,>GGGGGGGFFGGGGFGGGGGGGGGGFFGGFFA9CCC
@SB 34
TGGGGAATTTTGCGCAATGGGGGAAACCCTGACGCAGCAACGCCGCGTGCGGGACGACGGCCTTCGGGTTGTAAACCGCTTTCAGCAGGGAAGAAATTCGACGGTACCTGCAGAAGAAGCTCCGGCTAACTACGTGCCAGCAGCCGCGGTAATACGTAGGGAGCGAGCGTTATCCGGATTCATTGGGCGTAAAGAGCGCGTAGGCGGCCTCTCAAGCGGGATCTCTAATCCGAGGGCTCAACCCCCGGCCGGATCCCGAACTGGGAGGCTCGAGTTCGGTAGAGGCAGGCGCAATTCCCTGTGTAGCGGTGGAATGCGCAGATATCGGGAAGAACACCGATGGCGAAGGCAGCCTGCTGGGCCGCAACTGACGCTGAGGCGCGAAAGCTAGGGGAGCGAACAGGATTAGATACCCT
+
EFFFGGGGGGGGGGGGGGGGGCGGGGGFGGGGGGFGGGGGGGGGGGGGGGGGDEFGGGGGGGGGGGGGGGGGGGGGGGGGGGGGGGGGGGFBFGGCAFEFGGGGGGGGGGGGGGGGGGGG8>FCBFFGGGFGGGGGFGFGGGGGGGGGGEGECFGG9FFFEDEGGGGGGGGGGGGGGGE>EFGFGGFGC<CEGGGGGGGG;:EDC8CCE>F;8@7+CCEGG>5CFFFF8CEEDEDGD8<A6EGGFF:F>:<ECCEGGADEFGGFFCFCFFGED=?GGGGFCGFGGFE:ECB,EFBCC<B,FFF:7GGGEA?<CGFCC<5,DGF>EGFGFADDEGGEGEFBBB,DDGFC@,FGGGF@DF7FGF@GGGGGFGEGGGGGGGGEGGEA9GGFC9GGFGGGFGGGGGGGGGGGFFGCCCCC
@SB 61255
TGGGGAATATTGCGCAATGGGCGAAAGCCTGACGCAGCGACGCCGCGTGAGGGATGAAGGTCTTCGGATCGTAAACCTCTGTCAGAAGGGAAGAAACTAGGGTGCTCTAATCATCATCCTACTGACGGTACCTTCAAAGGAAGCACCGGCTAACTCCGTGCCAGCAGCCGCGGTAATACGGAGGGTGCAAGCGTTAATCGGAATCACTGGGCGTAAAGCGCACGTAGGCTGTTATGTAAGTCAGGGGTGAAATCCCACGGCTCAACCGTGGAACTGCCCTTGATACTGCACGACTTGAATCCGTGAGAGGGTGGCGGAATTCCAGGTGTAGGAGTGAAATCCGTAGATATCTGGAGGAACATCAGTGGCGAAGGCGGCCACCTGGACCGGTATTGACGCTGAGGTGCGAAAGCGTGGGGAGCAAACAGGATTAGATACCCT
+
GGGGGGGGGGGGGGGGGGGGGGGGGGGGGGGGGGGGGGGGGGGGGGGGGGGGGGGGGGGGGGGGGGGFFGGGGGGGFGGGGGGGGGGGGGFGGGGGGGGDF8ACCFC?FGEDFGGGGGGGGGGGGGCGGGGGGFFGGGGGGGFEGFFGG*BFGF?FGGGFEF?GGGGGGGGDGC:GGGGG@DFGDGGGGGGFGGGCCFFFGGGEGGGDGGGGGDGGGECE@GGGGGGGG?@B@FFGF=CGGGGGFD=CC>E:FGGEEGGGCGGFGGDGFFCGGGCGF9<CCBCFCFDC:F:,<D,FE@=GFEF9GGGGF,F7BFE,FF9FFFGGGGGFF=A,?FBA<=GEFGFF9GGGFEF=CF?C,A?,ECFAFC:FBF:C7EEFE7GGFGGGGGGEEGGGGEGGGGGGFEFEFGGGFCGEGCGGF@GGGGGGGGGGGGFGGGGGCB,CA
@SB 52535
TGAGGAATATTAGTCAATGGGCGAGAGCCTAAACCAGCCAAGTAGCGTGCAGGATGACGGCCCTATGGGTTGTAAACTGCTTTTATAAGGGAATAAAGTGAGCCTCGTGAGGCTTTTTGCATGTACCGTATGCATAAGGACCGGCTAATTCCGTGCAAGCAGCAGCGGTAACACGGAAGGTCCGGGCGTTAGCCGGATTTATTGGGTTTAAAGGGAGCGTAGGCCGTAGATTAAGCGTGTTGTGAAATGTAGATGCTAAACATCTGCACTGCAGCGCGAACTGGTTTCCTTGAGTACGCATAAAGTGGGCGGAATTCTTGGTGTAGCGGTGAAATGCTTAGATAGCACGAAGAACTCCGAGTGCGAAGGCAGCTCACTGGAGCGCAACTGACGCTGAAGCTCGAAAGTGCGGGTATCGAACAGGATTAGATACCCT
+
CCFFEE,EE<<FEEFGADFFF<FE+@CFCE,;6B8@,;DECCCDE,7,6,6CC:C<=CFGC@:<F<DFF,=B,,CFEEF,CCF9<?EFF,4,,?,?DF,BFF,4B=+:BFGF7,E8,9B9,C,CFC,+BD,=,5,<<9A,,+@CE:CD9;,,>DDF7,@+>DF,@3@F*53>C8@*5*:<>/?CC<487#8&42=C@E7CFGGFCC>=FBCCCF**3<8C7::?6>#9D9?>6<7=?,*CFCAFAGFB@8,:=F>:,,AD>,@,,EF@:,:FEEFC>55C>8=,8FA8,D?7+4+F@,=:,E,B++E7FA?C?:,,,,F=B?ECCGFACE<<E<,=<,,,,;<,6FF<?C,<8B6+@@:++::,F<GGFFF8DE<<F@@@@@+;,6,F;7GE@9F<C7@@::9C<::F@+CFFFFFGE@-FFAGGGGGFFCC@CCB
@SB 37
TGGGGAATATTGCACAATGGGGGAAACCCTGATGCAGCGACGCCGCGTGAGTGAAGAAGTATTTCGGTATGTAAAGCTCTATCAGCAGGGAAGAAAATGACGGTACCTGACTAAGAAGCCCCGGCTAACTACGTGCCAGCAGCCGCGGTAATACGTAGGGGGCAAGCGTTATCCGGATTTACTGGGTGTAAAGGGAGCGTAGACGGATGGACAAGTCTGATGTGAAAGGCTGGGGCTCAACCCCGGGACTGCATTGGAAACTGCCCGTCTTGAGTGCCGGAGAGGTAAGCGGAATTCCTAGTGTAGCGGTGAAATGCGTAGATATTAGGAGGAACACCAGTGGCGAAGGCGGATTGCTGGACGACAACTGACGGTGAGGCGCGAAAGCGTGGGGAGCAAACAGGATTAGATACCCT
+
GCGCFFGGFGGGGGGGGFGGGGGGGGGCGGGGGGCFGCGGGG7FGGGFGGGGGGGGGGGGCAFGFFGE<CFGGFGFGGFFGGGGGGGGDCBFGGG8?FGFGDE:F?FFGFFFED,<<FGGGGGC@BFFFGDFGAF7CDFGGGGCF@FG-78%CFC3EFGGGFGEED@EFF51CF@CEG@0CFGFFGFC<F87FFFGEG<GCCFGG8,'@C?6<AF+2EEF@?C79FC?CGCGGGGGG>@FFFG+:,/7:=B@EE=F;FF>EFC@DGG,<GFCFGGCGEGFCGGGGGDFEF9FCF<GGFFFGGGGECGGGEB5,EC7GGFFAE<FCFCGGGFGFC,FFFC,,CGGGEEGGGGFAFEGFGGFFFCC9GGGGGFGGEFEGGGGGGGFGGGGCE,GGGGGGGFDFFGGGGGGGGGC@CCC
@SB 56484
TGAGGAATATTGGTCAATGGGCGAGAGCCTGAACCAGCCAAGTAGCGTGCAGGATGACGGCCCTATGGGTTGTAAACTGCTTTTAGAAGGGAATAAAGTGGGAGTCGTGACTCCTTTTGCATGTACCTTATGAATAAGGACCGGCTAATTCCGTGCCAGCAGCCGCGGTAATACGGAAGGTCCGGGCGTTATCCGGATTTATTGGGTTTAAAGGGAGCGTAGGCCGGAGATTAAGCGTGTTGTGAAATGTAGACGCTCAACGTCTGCACTGCAGCGCGAACTGGTTTCCTTGAGTACGCACAAAGTGGGCGGAATTCGTGGTGTATCGGTGAAATGCTTAGATATCACGAAGAACTCCGTTTGCGAAGGCAGCTCACTGGAGCGCAACTGACGCTGAAGCTCGAAAGTGCGGGTATCGAACAGGATTAGATACCCT
+
6;CEFGF<FFFGGCF,;,6CE?CF+@F@;,CFEE<FFA-CEE@EDFFFGGFEFGFFG,FE@FC7C@F=E<:F:FF9,,F<FAC,C,C,5CCCCEAEGG9FFGCGF@F7:B@F,4FCECF9FEGGGG9,EE9AFE9BF9==F==CFEEGCFG9CEFDEAF<8D8<F6FG:**=;,@FECEF>>BFGGCF<=**><CE@CF1#7<FCA#<#+87?<8;:CB:8CECCCB;;C=3<9C:8>C>:C58,29,A>>9:C@<=@94C:83@8C@DCD6<A5:8=>/=BEEBCFC8,AFDCF:F,=<A:,:+8+?+?C5+,7C8++,FFCF=+@,CFEC99GGGFGFFD?8FDB:,E,C,BB@FC:++:@FDF@E@AFCE@FCEDCB+B:CE<<@@,;@,CEF@7:ECCE<EC+@F:8FF8GGCEECECFC5<6;,@CA@CC6
@SB 68608
TGGGGAATATTGGGCAATGGGCGCAAGCCTGACCCAGCAACGCCGCGTGAAGGAAGAAGGCTTTCGGGTTGTAAACTTCTTTTAAGAGGGAAGAGCAGAAGACTGTACCTCTAGAATAAGCCACGGCTAACTACGTGCCAGCAGCCGCGGTAATACGTAGGTGGCAAGCGTTGTCCGGATTTACTGGGTGTAAAGGGCGTGCAGCCGGGAATGCAAGTCAGATGTGAAATCCATGGGCTTAACCCATGAACTGCATTTGAAACTGTATTTCTTGAGTACTGGAGAGGCAATCGGAATTCCTAGTGTAGCGGTGAAATGCGTAGATATTAGGAGGAACACCAGTGGCGAAGGCGGATTGCTGGACAGCAACTGACGGTGAGGCGCGAAAGTGTGGGGAGCAAACAGGATTAGATACCCT
+
@FFEGFEGGFGGCFGGGCFFGGGGGGGGGFGGGGGGGGGGGGGGGGGGGD@FGEF<AFD?FCD8FFGGGGGGGGGGGGGGGGGGFGFGC:BD:CFGGGGCEGGGGGGGFGGFGGDGGGGGGFGGGGGGGGGGGGG@FGGGF?GGGGGGG??GGGG4GFGF9GGGGGFFGGGD3=FGGGFGGFGG>GGFGGGGGGGGGGEGEGGGGGFGGFEFFGGGGGGGGGGFGGGGFDCFFGGGF@FFGGGGGGG<GFGGGFFEF,GGGGGGGFFEF<DGGGGGGF>FFGDGFFC+EFCCFFGGGF8D=FFCFCGEEFE,FGEGGEFGGGFE,E9GGGDCEE@FFGGGGGDGGGGFCEF7GFE<@GGGGFGGGGFFFCGGGGGGGGGGECFFGFEDC,GGGGFFCECFF9FFFGGGFGEFFCCCCC
@SB 40
TGAGGAATATTGGTCAATGGGCGAGAGCCTGAACCAGCCAAGTAGCGTGCAGGATGACGGCCCTATGGGTTGTAAACTGCTTTTATAAGGGAATAAAGTGAGTCTCGTGAGACTTTTTGCATGTACCTTATGAATAAGGACCGGCTAATTCCGTGCCAGCAGCCGCGGTAATACGGAAGGTCCGGGCGTTATCCGGATTTATTGGGTTTAAAGGGAGCGTAGGCCGCCTTTTAAGCTTGTTGTGTAATGTAGGGGCACAACCCCTGCACTGCAGCGCGAACTGGAGGGCTTTAGTACACACAACGTATGCGTAATTCACAGTGTAGCGGTGAAATGCTTAGATATCACGAAGAACTCCGATTGCGAAGGCAGCTCACTGGAGCGCAACTGACGCTGAAGCTCGAAAGTGCGGGTATCGAACAGGATTAGATACCCT
+
6,CFGGGGAEF<,@@DFGGGFGGGCEGGGGGGGCFGG,<EF@EFGGGGGGFCE:E@AFGGEGGGG?FG8FEEEGGGGF,,C<99ECFGDFG8E=FGGEGFGFC,EAEF<AF9,5,EFFDFFGGCFE9FGG9FFF,CEBF?AD+=CEGGGGGGFFDFCDF>@=FE,6CC:7BFFGGGGD.C<C,>1<FFF:*1<,;94FC?<FCF=:<FA:CFFEF8EGEGGGCF4&CFGFBDEFFC8=58GEE.#;CFFD@:98DC=D>GG*:3>55<FF>0>GF@0AC3@(CF:D8,AD<9GGGGFE>+EF9,9??+7F<,F<?EFBB9FEF7GDCCDGGGFCE?<EADFDGGFGGGFGFGFBF:GGFEGEDFCCFE@C,8EC,FGFGGGEFEC,EDGGFCF9CCC+ECFFGFGGGEFEFCCE9GDGGGFF<E,GFCFF<CC<CC
@SB 41
TGGGGAATCTTGCGCAATGGGGGGAACCCTGACGCAGCGACGCCGCGTGCGGGACGAAGGCCCTCGGGTTGTAAACCGCTTTCAGCAGGGAAGAGGCCGCAAGGTGACGGTACCTGCAGAAGAAGCCCCGGCTAAATACGTGCCAGCAGCCGCGGTAATACGTATGGGGCGAGCGTTATCCGGATTCATTGGGCGTAAAGCGCGCGTGGGCGGCCTGGCAGGCCGGGGGTCAAATCCGGGGGCTCAACCCCCGCCCGCTCCCGGAACCTCCAGGCTTGAGGCTGGCAGGGGAGGGTGGAATACCCGGTGTAGCGGTGGAATGCGCAGATATCGGGTAGAACACCGGTGGCGAAGGCGGCCCTCTGGGCCACGACTGACGCTGAGGCGCGAAAGCTGGGGGAGCGAACAGGATTAGATACCCT
+
GGGGGCFGFGGGGGGGGGGGGGGGGGGGGGGGGGGGGGGGGGGGGGGGGGGGGGDGGGGGFGCG,CFEGGGGGGGFGFCGFGGGGGGGGGCFGGGCC:FCFCCC>EFGG8;;CCFFGCGGG?CGCFD5?GGGEGFCFEFGCGGFGF588EGGGECEGGF9CF<@<CFGGE888EE8?CCC+/:***<9CC7AF8E:*CFE?E8?*:)&8:,:?CCCFFC>C?G5?EE#7%5C:95GGGG?EDG.*C3EC?7EEDC124#CECEEGDE5,7FCDGFFGG:@#5F>8+GGGFF+=,F9FGGF@+F>:8FFFCEGGGFD?,GGCFCF<9FEGF::<GGDFGGGCFGFDGGGGGGGEFDGF@,FFGGGGF:F@FCGGGGGGGGGGGGGGGCGGGGGGFF@EGGGGGGGGGGGGGGGGGGGGCCCCC
@SB 102045
TGAGGAATATTGGGAAATGGGCGCAGGCCTGAACCAGCCAAGTCGCGTGAGGGAGGACGGTCCTACGGATTGTAAACCTCTTTTGTCGGGGAGTCACGTGCGGGACGTGTCCCGTATTGAGAGTACCCGAAGAAAAAGCATCGGCTAACTCCGTGCCAGCAGACGCGGTAATACGGAGGATGCGAGCGTTATCCGGATTTATTGGGTTGAAAGGGTGCGCAGGCTGCGCGACAAGTCAGCGGTCAAAGTTCCGGGCTCAACCCGGTGTCGCCGTTGAAACTGGCGTGCTCGAGTGCGTGCGAGGAAGGCGGAATGCGTTGTGTAGCGGTGAAAGGCATAGATATGACGCAGAACTCCGATTGCGAAGGCAGCGTTCCAGCGCGCTACTGACGCTGAGGCACGAAAGCGTGGGGATCGAACAGGAGTAGATACCCT
+
EF9F<E<EF,,CF,,;CFFF8FEEGFEGGGFFDFFGGDFGGGEFGGGGGCGGG@CCFFFDGGGGGGGG>FGGGFA@F<<F,EF9EEFDFGGDG?,ABEBFDGDG7FF@7BFFCG<BFFF9FFFD@>B,>7FEF,@DFCCCGF7C>FGGGG,?>FFGDCGG7C8<C>@@F7:,2CFCEEF*CGF7::CEE>AFF9;C:<8)@E2ECC<;#3<C<?.:;>C;CCE8#:(*28#@CGGFEBECE?#7F<:CCGFFGGGFCE:=C*BFDGGGCEC<EEC@(5C@CGGCDF>+8+>6:GE@FC=GFDFA77CEEEFCEGF:GFFFGGGGEFEGGGEFE:C,5,,B,ECEGGGE<9GGEGFCFC,+CB,FCCFFCC@B,8F:@7DGGGGFFC@FFGFGGF8FFFC8EFF@7F@@-<DEF9GGGF@CGGF@,EFCFFC9CCC
@SB 43
TGAGGAATATTGGCCAATGGGCGAAAGCCTGAACCAGCCAAGTAGCGTGCAGGATGACGGCCCTATGGGTTGTAAACTGCTTTTATAAGGGAATAAAGTGAGACTCGTGAGACTTTTTGCAAGTACCTTATGAATAAGGACCGGCTAATTCAGTGCCAGCAGCCGCGGTAATACGGACGGTCCGGGCGTTATCAGGATTTCTTGGGTTTAAAGGGAGCGTAGGCCGGAGATTAAGCGTGTTGTGAAATGTAGACTCTCACCGTCTGCACTGCAGCGCGAACTGGTTACCTTGAGTACGCACAAAGTGGGCGGAATTCGTGTTGTAGCGGTGAAATGCTTAGAGATCACGAAGAACTCCTATTGCGAAGGCAGCTTACTGGAGCGCAACTGACGCTGAAGCTCGAAAGTGCGGGTATCGAACAGGATTAGATACCCT
+
DCEFGFFGGGGG<8FDGGFGDFEF+C@FFGGG,CFGGG<F,EFFGGGFEGFDEC8B6EFEG+7CFFGGEFCCBFEEFFF?,9CCC@EAFG?=EEGFGG<AEE,=?@DFGGCGGC9,@<CAA,9ABBEEFFFGG@,CE?<F:B@FG7C><D=,,@D;,,,3=>,=FDGD:FCFF,>C8*5>?>7:@C@B*FEF9,7<C782,++?<<4**2<?++*4?88C;F5;8C8>88,2<E5+.5C>;GF@;AE>,73,,,,<3+@+8,AD3=,GGD@+6+++=<AB,AFDC,,?GFCFGF?@68,,4,4,::>4FAFE?BC7CBF,<?7FCEF<<9B,FGF<@<,,?C,,EC,@EC<9DFE9FF,,EEEDFFFE,6,FEC,GF@6,+@@,@,C@EF7DEFF9C7,EFCF,,CF@+:GFF@ACB,DGFCF<A9FA<@;<CA8@
@SB 44
TGAGGAATATTGGTCAATGGGCGCGAGCCTGAACCAGCCAAGTCGCGTGAGGGATGAAGGTTCTATGGATCGTAAACCTCTTTTATAAGGGAATAAAGTGCGGGACGTGTCCTGTTTTGTATGTACCTTATGAATAAGGATCGGCTAACTCCGTGCCAGCAGCCGCGGTAATACGGAGGATCCGAGCGTTATCCGGATGTATTGGGTTTAAAGGGTGCGTAGGCGGCCTTTTAAGTCAGCGGTGAAAGTCTGTGGCTCAACCATAGAATTGCCGTTGAAACTGGGGGGCTGGAGTATGTTTGAGGCAGGCGGAATGCGTGGTGTAGCGGTGAAATGCTTAGATATCACGCAGAACCCCGATTGCGAAGGCAGCCTGCCAAGCCATGACTGACGCTGATGCACGAAAGCGTGGGGATCAAACAGGATTAGATACCCT
+
FGFFGGDGGFGGFGGGGFFGGGGGEGGGGGGGDFFGGGGGGGGGGECGDGGFCBFCCEFFEFCFGGGFACFBFFGGGF8EGGGFFGGGFE<EFGFFCFFFG=FGGGECGGGFGGE9FACFFEGFGC<<ADGGGGFGGGGG,>FGGGGGGFFGG+39@FGGGDBCC5F:->FGFGGGGGDFC<F+1<60FFFFG@CE?<#AAC<<:FCCF<BEFFDEEE;GEG9<8:E,:,F?FCG9ECECEDGFDGGF:EFGFGG<F@9EFGGGGGFD@ECGEFFFEFGGFFFFF+F>AB,,,F?,,4EA=59B,7GGGE@58+7@==A,<A>:@EFE5?B,,CGEEC9FEFFFGGF:?CF=CFFFF@8GGGFCF<<FCFC::FE@7:8GFF<<<FF7ECFDFGEA9FFCFGGFECEGGFDCGFGFGGGGDGGGFCGFDF@8<,@8
@SB 63137
TGGGGAATATTGCACAATGGGGGAAACCCTGATGCAGCGACGCCGCGTGAGTGAAGAAGTATTTCGGTATGTAAAGCTCTATCAGCAGGGAAGAAAATGACGGTACCTGACTAAGAAGCCCCGGCTAACTACGTGCCAGCAGCCGCGGTAATACGTAGGGGGCAAGCGTTATCCGGATTTACTGGGTGTAAAGGGAGCGTAGACGGCATGGCAAGTCTGAAGTGAAATGCGGGGGCTCAACCCCTGAACTGCTTTGGAAACTGCCCGTCTTGAGTGCCGGAGAGGTAAGCGGAATTCCTAGTGTAGCGGTGAAATGCGTAGATATTAGGAGGAACACCAGTGGCGAAGGCGGCTTGCTGGACGATAACTGACGGTGAGGCGCGAAAGTGTGGGGAGCAAACAGGATTAGATACCCT
+
EF,CFCFGGGFFGGGGGGGGGGCFGGGDGFGFFFFGGGGGGEGGGGGB:FGGGGAFACFEFGGGGGDCGGDFGGGGFEFDFG9F9F9BCECC@GGGGGGGGGGEGGGGGGGGGGGGGGGFGGDCEEG=8FEF=;GGGGGGGGGFGGCCECEE9?GFGEFGDGD/F:@1=CEGGFGGDGGCGGGGFGGGGGGGGDDFGGEEEGCC<C8<ECFG@FG9CCFGGGDFGGFC>FGGGEF@CCFGGG@:FFG@C9CEFG<GGFDFGGGGGGDCFFGG?EGF9AFA<FCEC+GGFCGGFFGGDEDEF?:@8GGGGGGFFFCCGF<FFFEEC,=FFE9GFDFFCF@GCEEDGFEEF7FF<<GFCFCFC8C,FFEGEFCGGE?GGFE>GCGGGF@CGGGGCFGFFDEF<DCGGGCFGFGCCCCC
@SB 46
TGAGGAATATTGGTCAATGGGCGCAGGCCTGAACCAGCCAAGTCGCGTGAGGGAGGACGGTCCTACGGATTGTAAACCTCTTTTGTCGAGGAGTAACGTGCGGGACGTGTCCCGTATTGAGAGTACCCGAAGAAAAAGCATCGGCTAACTCCGTGCCAGCAGCCGCGGTAATACGGAGGATGCGAGCGTTATCCGGATTTATTGGGTTTAAAGGGTGCGCAGGCGGCGCGCCAAGTCAGCGGTCAAAGTTCCGGGCTCAACCCGGTGTCGCCGTTGAAACTGGCGTGCTCGAGTGCGGGCGAGGAAGGCGGAATGCGTTGTGTAGCGGTGAAATGCATAGATAGGACGCAGAACTCCGATTTCGAAGGCAGCTTTCCAGCGCGCTACTGACGCTGAGGCACGAAAGCGTGGGGATCGAACAGGATTAGATACCCT
+
FGGGGEFEGGGGGAECGGFGFG7FGFEGGGFGGGGGGGGGGGFFGGEFFGFEC:FBCDGGGGGGGGGGGGGGFGGGCFBEAFGGGGGGGGGGGGFGAFFCFEEGC7CGGGEGGGCGCFCF>BBDFGGDEEGGGGGGGGGG9BFGGGGGGGGDEF5FFG8FGGFFGGGGFGGGCFCEGGG7CF7:@CFDC8*;9AEE8>?CFGC:FGEC*<CGCCGCEEEC>EGG=EGEGGGCEGG9FGGB:DDD><CF<A*0CE5CFFFGFFCGEFC8@GGDGGGE@6=CFF/FDFC8,DGC+C=8++7EGDFGECF:DCACGECCCFFFEBF7EDGGGFCC@?9B,FF<C:,+48:6,AGGF@-B,C,FC7@@6,E@,C,EE<F8++8+7:C,FC,CC7DGGGFDGGGFFE,C,@6+C,GF@E8FAGFGGFGFGFGGGFBBCC<
@SB 69191
TGAGGAATATTGGTCAATGGACGAGAGTCTGAACCAGCCAAGTTGCGTGAAGGAAGACGGATCTATGGTTTGTAAACTTCTTTAGTGCGGGAACAAAGCGGTGTCGTGACGCCGGATGAGTGTACCGCAAGAATAAGCATCGGCTAACTCCGTGCCAGCAGCCGCGGTAATACGGAGGATGCGAGCGTAATCCGGATTTATTGGGGTTAAAGGGAGCGCAGGCTGCGAGGCAAGTCAGCGTTCAAATGTCGGGGCTCAACCCCGGCCTGCCGTTGAAACTGTCCTGCGAGGGTTCGAGTGAGGTATGCGGAATGCGTTGTGTAGCGGTGAAATGCATAGATATGTCGCAGAACTCCGATTGCGAAGGCAGCATACCAACTCGCGACTGACGCTGAGGCTCGAAAGCGTGGGTATCGAACAGGATTAGATACCCT
+
G@EFGGFGGGGG@CFGGGGGGGGG@GGGGGGGFF@DFGEG@F<CCFGE7:FFFGF=FFFG@FCCAEE<F<FDFFFGGGGFFGGGGGGGGGDGFCFGFGFCGEC4<BFEG+?7+>@@++BFAABCFFECB77F,,3,3FB,,3<FFCGFAGEGF::FGF@F<:FGCEGC**@FFGGGCC+384C:::11*4<FCC@ECECC7+AC**:*8<9FFGG>58E5?0,8858EGG5;8CC8<?8C/9C<7399C:FCC8CE5GGEA>;>/FGC>FFE@8FGEB6,</C@+66+,>+>,<<A3<DFFE5++CFEFGGC84C++F8GGGGDDF?<GFGGGGF<AEC,F@+8+>C9GFGFFFGFC,CCECGGGGGF9CE6C,8F@:@CCEGGGGGGGGGGGGF@GGGGGFEFCF@GGGGGFE7FFGGGGGGGGGGGGCCCCC
@SB 48
TGAGGAATATTGGTCAATGGGCGAGAGCCTGAACCAGCCAAGTAGCGTGCAGGATGACGGCCCTATGGGTTGTAAACTGCTTTTATAAGGGAATAAAGTGAGTCTCGTGAGATTTTTTGCATGTACCTTATGAATAAGGACCGGCTAATTCCGTGCCAGCAGCCGCGGTAATACGGAAGGTCCGGGCGTTATCCGGATTTATTGGGTTTAAAGGGAGCGTAGGCCGGAGATTAAGCGTGTTTTGAAATGTAGATGCTCAACATCTGCACTGCAGCGCGAACTGGTTTCCTTGAGTACGCACAAAGTGGGCGGAATTCGTGGTGTAGCGGTGAAATGCTTAGATATCACGAAGAACTCCGATTGCGAAGGCAGCTCACTGGAGCGCAACTGACGCTGAAGCTCGAAAGTGCGGGTATCGAACAGGATTAGATACCCT
+
FFGGGGGFFGGGGGGGGGGGGGGGGGGGGEGGGGFGGGFGGGGGGGGGGDFFGGFGGGGGGGGGGGFGGF7FFGGGCEFGGFFGGGGGGGGFGGGGGG<FGGEFFCFFGFGGGGGGG:FGGFGGGG?FDEGFGGFGGGGGFFEDCCFFGGF>FFCFDFF58>GGGEGGCGDFFGGGGEGGGFFGEGCE>FC>F>FECCFFGGGGGGCEBCFFGCCEEECFC=CGGGEEGCCCGC:CCEEEF(DCFGGFGFFD@B:@A489FE:@FFFGFFGGFGFFFEAG?GFFFFECGFFDD7CCEE89,A,<?+7EDFEFDECE@GFCEGGGGGGFFF<CFGFDGFF=9F?8GF8GGGGGGGFCCFFDGGGGGGGFFGGGGF@FGGGFEE>GFGFGGGEGFCEGGGFFFGGGGEB:GDGGGGGGGGGGGGGGGGFGGFGCCCCC
@SB 49
TGGGGAATATTGCACAATGGGGGAAACCCTGATGCAGCGACGCCGCGTGAAGGAAGAAGTATCACGGTATGTAAACTTCTATCAGCAGGGAAGATAGTGACGGTACCTGACTAAGAAGCCCCGGCTAAATACGTGCCAGCAGCCGCGGTAATACGTAGGGGGCAAGCGTGATCCGGCTTTCCGGGGTGTAAAGGGAGCGTAGACGGACTGGCAAGTCTGATGTGAAAGGCGGGGGCTCAACCCCTGTACTGCATTGGAAACTGTTAGACTTGAGTGCCGGAGGGGTAAGCGGAATTCCTAGTGTAGCGGTGAAATGCGTAGATATTAGGAGGAACACCAGTGGCGAAGGCGGCTTACTGGACGGTAACTGACGCTGAGGCTCGAAAGCGTGGGGAGCAAACAGGATTAGATACCCT
+
CFGGGFEGGGGGGGGGFGGGGGGGGGGGGGFGGGGGFGEBFGGFFGGGGC7CFGGGGGGGGG9?FGCFCGGGGGGF<BFFFFGGFEEFGGGGGGDEA?,,58+8::,7,B?<?=,558,3BFF@C7=>,@@D>,,><>@7,373+3F<3@:7DCF,>CG7<<B<F><@**1?>,41**<?+8(C@F2==:<:@:FC?CG8=4)0C?5*'<?/;FF:0<>6,EGGFBC5*@3C?FE<8/+G<@9D<GCFFCF8CFFC=<E?,BF;;,C,,,6FEFC@+CC??A,FDEGGGFFGFGF=,EF<E9EGGEEGGGFCCCCC,GFFFCEFCD8EF<,FCFC-DFFGEGGFGGDFF>GFCGGFCGFCC@C,;,GGGGGF;,,DFEDGG@GGGGGDGFGGGFCFFGGGGGFFFACFE<GCCCCC
@SB 101011
TGGGGAATATTGCGCAATGGGCGAAAGCCTGACGCAGCGACGCCGCGTGAGGGATGAAGGTCTTCGGATCGTAAACCTCTGTCAGAAGGGAAGAAACTAGGGTGCTCTAATCATCATCCTACTGACGGTACCTCCAAAGGAAGCACCGGCTAACTCCGTGCCAGCAGCCGCGGTAATACGGAGGGTGCAAGCGTTAATCGGAATCACTGGGCGTAAAGCGCACGTAGGCTGTTATGTAAGTCAGGGGTGAAATCCCACGGCCCAACCGTGGAACTGCCCTTGATACTGCACGACTTGAATCCGGGAGAGGGTGGCGGAATTCCAGGTGTAGGAGTGAAATCCGTAGATATTAGGAGGAACACCGGTGGAGAAGGCGGCCTGCTGGACTGTAACTGACACTGAGGCTCGAAAGCGTGGGGAGCAAACAGGATTAGATACCCT
+
FG?FG@CFGGGGGGGGGGGGFGGDGFGGDFFGGGGGGGGGGGGGGGGGGFGGGFFGGFGGGGGGGGGGEGGGFGGGGGGGGFGGGFFGGGGGGFDCGFGGGGGEGGFDFGGGGFFFGDGGGFGGGGGGGGGGGGGFGGGDF@FGGCFGGGGGGGG@FGGGGCGGG?GGGGGD7<CFGGGGGFGGGGD,F:888EECFEGCEGGG?FGGFFGGGFEEGGFEGGDEC@FCFFC8GGFFE?CGD<FGFGG<EFFGFFG=EGEGGGFGGGECFDF9GGDF=<=FGGFFB,=>7=@<E,FA==+:EC=8F,GGGF=4+CFGGGFA@GGGFFEGGE@F9EE9E:C7EFGEBFFGGFGCDFEFGCFC7GGFCEFC,CE@FCGGFFGFC8FGFFFGDGFGGFFDFE8GGFGEEFGGCGEF7DGGGGGDFFEFFGGGGGFGGGF@CBBCC
@SB 92448
TGGGGAATATTGGGCAATGGGCGCAAGCCGGACCCAGCAAAGCCGCGTGAAGGAAGAAGGCTTTCGGGTTGTAAACTTCTTTTAAGAGGGAAGAGCAGAAGACTGTACCTCTAGAATAAGCCACGGCTAACTACGTGCCAGCAGCCGCGGTAATACGTAGGTGGCAAGCGTTGTCCGGATTTACTGTGTGTAAAGGGCGTGCAGCCGGGAATGCAAGTCAGATGTGAAATCCAGGGGCTTAACCCATGAACTGCATTTGAAACTGTATTTCTTGAGTACTGTAGAGCCAATCGGAATTCCTAGTGTAGCGGTGAAATGCGTAGATATTAGGAGGAACACCAGTGGCGAAGGCGGCTTTCTGGACTGTAACTGACACTGATGTACGAAAGCGGGGGGAGCAAACAGGATTAGATACCCT
+
,6;EG,,CF,EEFFCA@,C8FEGGCEG?<+@EE7@FE@CF8@,FFEDECG<,:CEE,CE8F@=<9:FGCCFFF,BAFFFEFA?F<9FDF+C<C@C<A,??@FCD85E<B<,EFGG9FFGGDFFGEC7@>CFFGFEF,DBF,DCFFEGECC@FC9DE78D<7<@>AD>1>C<<<=9<0*97F<?<<=,FGGFFCFE;G>FF>4@?,CEGEEEGGF>:7<0,<7F@;@E-@B>1<(CF<73DFGGD>D,AF:DC<5,FEEAF9CECFFFFEEA8FCFAE4AA=#FFF?,B7E7EE??=<5,C,?A5BF8@,EFC,?4?,@,F@;EE,F<<,CCC,<FFE:-DC8@@B,AF7CB@@CC@CC,CEF<GFFFCEAFC@C,C,C,BC6;,;,,FB6F:FFFC,E,9FCFFGFF@AFFDE@A66-
@SB 94626
TGGGGAATATTGCGCAATGGGCGAAAGCCTGACGCAGCGACGCCGCGTGAGGGATGAAGGTCTTCGGATCGTAAACCTCTGTCAGAAGGGAAGAAACTAGGGTGCTCTAATCATCATCCTACTGACGGTACCTTCAAAGGAAGCACCGGCTAACTCCGTGCCAGCAGCCGCGGTAATACGGAGGGTGCAAGCGTTAATCGGAATCACTGGGCGTAAAGCGCACGTAGGCTGTTATGTAAGTCAGGGGTGAAATCCCACGGCTCAACCGTGGAACTGCCCTTGATACTGCACGACTTGAAGCCGGGAGAGGGTGGCGGAATTCCTGGTGTAGGAGTGAAATCCGTAGATATCTGGAGGAACATCAGTGGCGAAGGCGGCCACCTGGACCGGTATTGACGCTGAGGTGCGAAAGCGTGGGGAGCAAACAGGACTAGAGACCCG
+
FGFCBCEFGFGGFGGGGGGFFFGCFGGGGGGGGGGEGGDFGEGG>FGFGGGFGGGGFEGCFGGGGGGEDGGGGGCFGGGGGGGFFGFGEGB,BFFGGGG9FFF7>FGFGGGGGGFGGGGGFGGGFFGGGGGGGGG9FGGCF<CCGGGCEFGDGGGG3F*DFGGGGGGGGE@FC<FEGGCF**=FF+<EEFCGG<=#<;=/EECG<9FEFG7CCC@>ECFF@FACFDF>F;FGFGGGGGFFGGGFGE?EEF<CFGGGCGDE1GCDFFC::FEEE6@GE?5AGGDFFF<CFGEFECE?:+3+7GF8E=EFGFEF=8,,,ECGGGGF,FFEFFGGGGFDGEF:7CFEE<,,AEEDFGFFF<E<?ECCF7F@7EFGGEDGGGFF<GFF@@@,CFCC,EDFGGGGEEC:F;CGFGGC7DFCF<GGGDFEGEFCFF9FFE6+6@9A-
@SB 53
TGGGGGATATTGCACATGGGGGAAACCCTGATGCAGCAACGCCGCGTGAGGGAAGAAGGTTTTCGGATTGTAAACCTCTGTCCTCAGGGGAGATAATGACGGTACCTGAGGAGGAAGCTCCGGCTAACTACGTGCCCGCAGCCGCGGTAATACGTATGGGGCAAGCGTTGTCCGGATTTACTGGGTGTAAAGGGTGCGTAGGCGGGATAGCAAGTCAGACGTGAAATCCATTGGCTTAACTGATGAACTGCGTTTGAAACTGGTATTCTTGAGTGAGTCAGAGGTAGGCGGAATTCCCGGTGTAGCGGTGAAATGCGTAGAGATCGGGAGGAACACCAGTGGCGAAGGCGGCCTGCTGGGGCTTAACTGACGCTGAGGCTCGAAAGCGTGGGGAGCAAACAGGATTAGATACCCT
+
FFGCG@FGGGGGGGGGC<FGGG@EGDGGFAC@FFG9EAC,+6C::@76,BCF,E@?FGFFFGG9+C,??B,,EFE8F,955BF,?5EFG7F>+,CFFF<CFF?<+FD,:3=,+38A8==,B7F:0;F,1>1?F7@C#B>GD0@=<6>9:C@C</&<.=C0CGEFG>F=@3EFFEG*CBCF?C;?F=CAEAC:CG#:GG<:<1EEG2E'E#CECD<=,1+:C=D/::<C@8(#GGC=9@F><:C,F=BCCFC<CFEGFAF,<BF,>@1GFAA=/+8+$+,CGGFF+B+GFFECGGGFC7=CGGGE@GGFGGGGGGGGFGFDFEFC>,EFCGGGGGGGGGEFEEGGGGGGGFGFCF8GFEFCCCAEFGGGF7GFFGGGGFE,GGGGGGGGDGCDGEGGGGGGGGGGFGFGGGCCCCC
@SB 54
TGGGGAATTTTGGACAATGGGGGCAACCCTGATCCAGCCATGCCGCGTGCAGGATGAAGGCCTTCGGGTTGTAAACTGCTTTTGTCAGGGACGAAAAGAACCGTGTTAATACCATGGTCTGCTGACGGTACCTGAAGAATAAGCACCGGCTAACTACGTGCCAGCAGCCGCGGTAATACGTAGGGTGCAAGCGTTAATCGGAATTACTGGGCGTAAAGCGTGCGCAGGCGGTTCTGTAAGACAGATGTGAAATCCCCGGGCTCAACCTGGGAATTGCATTTGTGACTGCAGGACTAGAGTTCATCAGAGGGGGTTGCAATTCCAAGTGTAGCAGTGAAATGCGTAGATATTTGGAAGAACACCAATGGCGAAGGCAGCCCCCTGGGATGCGACTGACGCTCATGCACGAAAGCGTGGGGAGCAAACAGGATTAGATACCCT
+
FGGGGGGGCFGGDGGF<EFAFGGG7FFGGGFGGGGGGGGGGGGGGGGGGGGGGGFGGGGGGFGGEFEG<FGGG,FFGGAFGGFGGGGGGGFCGGG7FFFGGFGFGGGA?AFFGGGF@FACGG<<DCFGGG>FFGEFGGGCGDFGGG7FFGGDGGGFGF:DGGGGGG@CC7FFCFG1.#@9>FG@<1DFFGC799CEG:FD<:'<CC9FFC/FE=;<%GGG=EGGG5EE=CGGDAFCE;CC@GFD@<77<D9#CEGEF>#F@DF>8FEEF>DFFCDAAFEFDDD8<GFF9GEC,,<9E;9EC9,EF8F7GGGFB,FB,FGGFGFF9FFFGFGGFDCCFGGGEFFGFGFE9F?F,E<AFBCCGFGGGGFFFFEFGGDGE@:CCGGFFECGF7FCFEFCGGGGFGGFD<CGGGGGEFDF<GGGGGGGGGGGGGGGGGGGCC@A8
@SB 55
TGGGGAATATTGGGCAATGGGCGAAAGCCTGACCCAGCAACGCCGCGTGAGGGAAGAAGGTCTTCGGATTGTAAACTTCTTTTATGAGGGACGAAGGAAGTGACGGTACCTCATGAATAAGCCACGGCTAACTACGTGCCAGCAGCCGCGGTAATACGTAGGTGGCAAGCGTTGTCCGGATTTACTGGGTGTAAAGGGCGCGTAGGCGGGATGGCAAGTCAGATGTGAAATCCATGGGCTCAACCCATAAACTGCATTTGAAACTGTCGTTCTTGAGTATCGGAGAGGCAAGCGGAATTCCTAGTGTAGCGGTGGAATGCGTAGATATTAGGAGGAACACCAGTGGCGAGGGCGACTTACTGGCCTGCAACTGACACTGAGGCACGAAAGCGTGGGGAGCAAACAGGATTAGATACCCT
+
GGGGGGGGGGGGGGGGGGGGGGGGGGGGGGGGGFGGGGGGGGGGGGGGGGGGGGGGGGGGGGGGGGGFGGGGGGGGFGGGGGGGGGGGGGGGGGG@GGGGEGGGGGGGFGGGGGGGGGGGGGGFGGE@FGGGGGGDFGGGGGGGGGGGGGGEEGGGGGGGGGGGGGGGGGGGEGGGCFGGGGGGGGFFGFGGGGGFGGFGGGGGGDGGGG5FEGGGGGGGGGFGFGGGGGGG<E9CGGGFCFGGFGCFGGFFGDCFGBFGGGGGGGGECGGGGFGGECGGGFCGGGFFCDFC8GGGGGFE=?,GGGDGGGGGGGFGGGGGGGGGGGGGFGGFGDGGGFEFGE@7GGGGGGGGGFFGGGFFGGGGFGGGGGGGGGFEGGGF8GFEGGGEGGGGGGGGGGGGFGGGGGGGGFGGGGCCCCC
@SB 65828
TGAGGAATATTGGTCAATGGGCGCAGGCCTGAACCAGCCAAGTCGCGTGAGGGAGGACGGTCCTACGGATTGTAAAACTCTTTTGTCGGGGGGTAACGTGCGGGACGCGTCCCGTATGGAGAGTACCCGAAGAAAAAGCATCGGCTAACTCCGTGCCAGCAGCCGCGGTCATACGGAGGATGCGAGCGTTATCCGGATTTATTGGGTCTAAAGGGTGCGCAGGCGGCGCGCCAAGTCAGCGTTCAAAGTTCCGGGCTCAACACGGTGTCGCCGTTGAAACTGGCGTGCTCGTGTGCGTGCGAGGAAGGCGGAATGCGTTGTGTAGCGGTGAAAGGCATAGAGATTACGCAGAACGCCGATTGCGAAGGCAGCTTTCCAGCGCGCTACTGACGCTGAGGCACGAAAGCGTGGGGAGCGAACAGGATTAGATACCCT
+
E8FEF8CDFGGFECE<FGA?FGGEGGGGGGFGEFGGGDGGFGEGGGGGCEBFGE7FF@FGGG7FAFGDEG7=?FFC<<,:CEFFABFCCGD+>>>FBFF7BECFGD*CC:CCFGGGG66@8?EGG7998E5CEC8FG5@:<,8?C>E8CGGF*;8*A<EFF68FE>*::*;@9EE>AC:>C8>EC5CCC885,9:8/**,0<9+,2;;C<-3<?E*;5*1:CE5*:CC*:C+D8:=+#3A8#;83FCGGCGEF<6?*9FGF#;,77:1*7?/ACFBGBFF<F:8<CFC<+@+C>+7@GF7GGFABCC:?<<EGDGCF?GGGDE>GFGFFB?-C,<FEFEA,,+B+B@C5?7F@@8=D=:=7DFE9GGFGGGFFC,FGGF:GDGGGGGGGGGFDFGFCB,8EGGEF7GGGGGF@@+@GFFCGFGGGGGGGGCCCCC
@SB 57
TGGGGAATCTTGCGCAATGGGGGGAACCCTGACGCAGCGACGCCGCGTGCGGGACGGAGGCCTTCGGGTCGTAAACCGCTTTCAGCAGGGAAGAGTCAAGACTGTACCTGCAGAAGAAGCCACGGCTAACTACGTGCCAGCAGCCGCGGTAATACGTAGGGGGCGAGCGTTATACGGATGCATTGGGCGTAAAGCGCGCGTAGGCGGCCCGGCAGGCCGGGGGTCGAAGCGGGGGGCTCAACCCCCCGAAGCCCCCGGAACCTCCGCGGCTTGGGTCCGGTAGAGGAGGGTGGAACACCCTGTGTAGCGGTGGAATGCGCAGATATCGGGTGGAACACCAGTGGCGAAGGCGGCCTGCTGGACGACAACTGACGCTGAGGCGCGAAAGCGTGGGGAGCAAACAGGATTAGATACCCT
+
EFGCE@BFGFGGGGGD+BFFGGGG:F7FFGG=EFCFGDGGBF@CCFGGGEEGEC<@:FCG:FFFGGGGGCFE<FFCGEGGGGGGGGGGGGFFC<FBA@FFCC,C:F:,::CFGG?FGCFFG6C?EEEEGG79CC6CCFFG5,88CCCGDCEEFCFG99CE?E88ECEDEE8C>0<CCC8*2<<EFG58C*:;8E<&FGD:C:EG68?:88E@C:CC5;E=:E;;E.8:=5CGGGGGF<:<+1=C(:<?:E:1EFCGFB>2FC@@:@:F=8FF937$CFCD<AA,B:7C=EFGDGGCEBB9,FFCF7GECGF59+B7GGGGGGCEC8+,EFCCGEFFCFGFCFDGGGGDDGF>GDCFGGFCC,C;FFFCGCGGGGFGGGGEECGFGFGGFF<C@FFAGFCGGGGFFGGGFF<@CCCCC
@SB 82235
TGAGGGATATTGGGCAATGGGGGAAACCCTGACCCAGCAACGCCGCGTGAGGGATGACGGTTTTCGGATTGTAAACCTCTGTCCTCTGTGAAGATAGTGACGGTAGCAGAGGAGGAAGCTCCGGCTAACTACGTGCCAGCAGCCGCGGTAATACGTAGGGAGCAAGCGTTGTCCGGATTTACTGGGTGTAAAGGGTGCGTAGGCGGATTGGCAAGTCAGAAGTGAAATCCATGGGCTTAACCCATGAACTGCCTTTGAAACTGTTAGTCTTGAGTGAAGTAGAGGTAGGCGGAATTACCGGTGTAGCGGTGAAATGCGTAGAGATCGGGAGGAACACCAGTGGCGAAGGCGGCCTACTGGGCTTTAACTGACGCTGAGGCACGAAAGTGTGGGTAGCAAACAGGATTAGATACCCT
+
CFFFGDGGGEGGGGGGFAFFFEGGGGGGGGGFGGGGFGGGFGGGDGGGGGGCGDGGFGGGGGGGGGGGDGGGFG9FGGGGGGGDGGFGGFFGGGGGAFGFGGGG7CF,F,FEGGGGGGGGGGGCE>@FGGGG<F8BFFGGBFGGGGEG?GGFFFFFFGGF@GGEEGFGGED:CFGGGGGGGGGGGGFCGDCBCFEGGCGGGGGGGC@1CGG;FGG<G:>FFFCFCFGCGFEFGGGFFGFGGGFGGFGGGGF<CFFFGGGGGGGGGGGFCFFFAFFE?4C9FEGEGEE=BEAEDF=8+C7FF9GFCDCFF,?GGGGCGFGGGGGFCCGF9FFF@C@E@E8GFCEFEBEC7>GFCC9CFGFEGFCAFEEGEECCFF<AEDGFGEAGGFCEFGGGGGGGGFFEFFAFE,AGGFFAB9<B
@SB 59
TGGGGAATCTTGCGCAATGGGGGGAACCCTGACGCAGCGACGCCGCGTGCGGGACGGAGGCCTTCGGGTCGTAAACCGCTTTCAGCAGGGAAGAGTCAAGACTGTACCGGCAGAAGAAGCCCCGGCTAACTACGTGCCAGCAGCCGCGGCAAGACGTAGGGGGCGAGCGTTATCCGGATTCATTGGGCGTAAAACGCGCGTAGGCGGCCCGGCAGGACTGGGGTCGAAGCGGGGGGCTCAACCCCCCGAAGCCCTCGGAACCTCCGCGGCTTGGGTCCGGGAGGGGAGGGTGGAACACCCTGTGTAGCGGTGGAATGCGCAGAGATCGGGAGGAACACCGGTGGCGAAGGCGGCCCTCTGGGCCGTGACCGACGCTGAGGCTCGAAAGCTGGGGGAGCGAACAGGATTAGATACCCT
+
FE@FEECFFGGFGGFDGGGGFDGDGEBB:FGG8FBFFGEGCFCFFGEGG:FFGF7@:CGGC>CBFGGGFGGFFGG,CEGGCF9FC<<FGG<FFGF8<:AFEFEFFGC9*4:C?FDCFG@@F58:>:88<,<EF50CC8C2*;C0AE>2E-9C#++5+0>?:C>CCEGEEF>88C6:CEC89EE:CGGGC+EEC%<C479;8??C<EE88<1C::CE*8#EGGG;CE#:8E?<CGGGG8:<::8)7:/9=2C8C;.EC:*:C52@FGCG>>>D@9F++F=C,571FF>:,GFDCB@3,EFCGGGGEDGGEFFB<+CGGFFFFE,4=FF=8C,FAGGGGF>,GGGGGGGGGEEFCCC@CE@:F7E:C,CGF>GGGF<DD<EEC<GFCCDGFECGFGFEGGGGGGGFCGE<DF8CCCCCC
@SB 60
TGAGGAATATTGGTCAATGGGCGAGAGCCTGAACCAGCCAAGTCGCGTGAAGGATGAAGGATCTATGGTTTGTAAACTTCTTTTATATGGGAATAAAGTGAGGAACGTGTTCCTTTTTGTATGTACCATATGAATAAGCATAGGCTAACTCCGTGCCAGCAGCCGCGGTAATACGGAGGATGCGGGCGTTGTCCGGATTTATTGGGTTTAAAGGGTGCGTAGGTGGTTAATTAAGTCAGCGGTGAAAGTTTGTGGCTCAACCATAAAATTGCCGTTGAAACTGGTTGACTTGAGTATAGTTGAGGTAGGCGGAATGCGTGGTGTAGCGGTGAAATGCATAGATATCACGCAGAACTCCGATTGCGAAGGCAGCTTACTAAACTATAACTGACACTGAAGCACGAAAGTGCGGGTATCGAACAGGATTAGATACCCT
+
GGGGGGGGFFGEEFFFGGGGDGGGGGGFGGGGEEDGGGCFCGFGGGGCEGEFGGGGGFGGCFFGEDF8FC6BEFGGGGGCGGGGGGGGAFDFGFGFGGGFFF@EDGGGG,=,FGG9?=CF5EFGGG<CFGGCGGGGGDGGG,EFF>GGGGDEEG?EGFGFFFGGGDFGCEAEFGGGECC6DFGGCGFE>=#-@;FE<?=2:<?<C6FGFF@>C:C4;1BAEGGDECCFEDGCFFCC:CGFGGGGFGGGGG51GFD<B@=:CC8GF9GGFFGFFEE%AFFEFEFA,FGGGFBE;FDAF;>E8GEFB+DGGGFFGEF=C,CCGGGGGGFFEGGGFFFE@,GGGGGFEFBC@,FGGGC-FD<@C@FCFFGFFECGFF@,FFC,EGGGGDFGGGGFCGGFF<F@EGGFF>FCC@FFGFF8GGGGGGFGFFEGGFFCC@CC
@SB 61
TGAGGAATATTGGTCAATGGGCGGAAGCCTGAACCAGCCATGCCGCGTGCGGGAAGGAGGCCCTATGGGCTGTGAACCGCTTTTGCCTGGGGGCAATAAGGGCGTCGCGCACGTCCGATGAGAGTACCAGGCGAATAAGCATCGGCTAACTACGTGCCAGCAGCCGCGGTAATACGTAGGGGGCAAGCGTTGTCCGGAATGACTGGGCGTAAAGGGTATGTAGGCGGGCTCGAAAGTTGGATGTGTAATACCCAGAGCTTAACTCGGGTGCTGCATCTGAAACTACGTGTCTGGGGTGTCGGAGAGGTAAGTGGAATTCCTAGTGTAGCGGTGGAATGCGTAGATATTAGGAGGAACATCAGTGGCGAAGGCGACTTACTGGACGATAACTGACGCTGAGGCACGAAAGCGTGGGGAGCAAACAGGATTAGATACCCT
+
C@FGGGFFAFGGFFGFEGGECEFEGGGGG@CFCFGGFGGGGGGGCGFGGGGGGGGE@FGE7CFGGGG8FGDCG<FGFGGGGGG@<FFC?FFGGGGGGF<DFCFFFGGGGCDGFDFGGEEEF<EFGFF?9>>D*1=7F<CF<>7F*<*C?FGGC*CEGGGGGGF7BCC<E*:8C:0;<<FECE>8C>EFGGC821A::?CB?0A<EF;4:<'?/<FE2#;;C;><<CCCEGFE#:C6>;C?>:<DFG9CF),>@,@,:FF?FCCE=5D=F$=EDDF:D5GFBC@F-+A,F<8++@+CF@F@@=?,,8FGGCGGEGFAGGFGGGFFCECGGFDFBE7EF=9,FEEGFAGF@CACCEFCC<FE8DCCBF5GF@C:FF@9GFC@@8F@FGGFEF@7CEE88EGGGFEBBEFGDGGE;DFFEGE<AF9EEA<9GGGGDB@CCC
@SB 112965
TGGGGAATATTGGGCAATGGGGGAAACCCTGACCCAGCAACGCCGCGTGAAGGAAGAAGGCTTTCGGGTTGTAAACTTCTTTTACCAGGGACGAAGGACGTGACGGTACATGGAGAAAAAGCCACGGCTAACTACGTGCCAGCAGCCGCGGTAATACGTAGGTGGCAAGCGTTGTCCGGATTTACTGGGTGTAAAGGGCGTGTAGGCGGGAGAGCAAGTCAGAAGTGAAATCTATGGGCTTAACCCATAAACTGCTTTTGAAACTGTTCTTCTTGAGTATCGGAGAGGCGGGCGGAATTCCTAGTGTAGCGGTGAAATGCGTAGATATTAGGAGGAACACCAGTGGCGAAGGCGGCCTGCTGGACGACAACTGACGCTGAGGCGCGAAAGCGTGGGGAGCAAACAGGATTAGATACCCT
+
GGGGGGGGGCGGGGGGGGDGGCFGEGG,FEFF@@FF<EFGGGGGGDCGGGGCFC@EFFGG=@EGG7CFG7CEFDCCAFGGFFGA95CFB@@FGCC7@C,>?B>BFEGGB,<@FD,FDFG<>F8DFEFFGGGGC<,@@F7DFGFC=FGGG2.=FFCFCGE9>;;BFF;9<FC:=@CGC<57B:93C:C:FGFFBCFFC8;ECE7CEGCE:C#::89DEF;+*<GGFFFAFGGFGCGFFCFF@@@:5:AC9FFFGGGGG@CADCFFDF<<F>>GAFGFC?F4FGDGFGF@+++:CGCFGGFFGGGGFGGGGEGFDFE7GGGGGGFGEECCCFFC?9GEFFCCGFCEEFD<EGGEDF@D,<<GGFFGCCFCGFFBB7GFDFGF:@CCEC,CGGC@<CFC,CE<,FFGFFGDGFGFGFBB9CC
@SB 63
TGAGGAATATTGGTCAATGGGCGAGAGCCTGAACCAGCCAAGTAGCGTGCAGGATGACGGCCCTATGGGTTGTAAACTGCTTTTATAAGGGAATAAAGTGAGTCTCGTGAGACTTTTTGCATGTACCTTATGAATAAGGACCGGCTAATTCCGTGCCAGCAGCCGCGGTAATACGGAAGGTCCGGGCGTTATCCGGATTTATTGGGTTTAAAGGGAGCGTAGGCCGGAGATTAAGCGTGTTGTGAAATGTAGATGCTCAACATCTGCACTGCAGCGCGAACTGGTTTCCTTGAGTACGCACAAAGTGGGCGGAATTCGTGGTGTAGCGGTGAAATGCTTAGATATCACGAAGAACTCCGATTGCGAAGGCAGCTCACTGGAGCGCAACTGACGCTGAAGCTCGAAAGTGCGGGTATCGAACAGGATTAGATACCCT
+
FGGGGGGGGGGGGGGGGGGGGGGGGEGGGGGGGGGGGGGGFGGGGGGGGGGGGGGGGGGGGEFGGGGGGGGGGGGGGGGGGGGGFGGGGGGEFGGGGGGGGGGGGGGGGGGFGFGGGGGGGGGGGGGFGGGGGGCGGGGGGFFGGGEEDFGGGGFGGGD>FGGGGGGGGGGGGGGGG?G9GFGGGG79FGGFFCEGDFC>GGGGGGFF;CGGGFCCCGGGGGGGGCG57$ECEFGGG<$FC=FGFGAFE<9C#GFF=BFGGDCCDFFGFDCFGGECBBGGB<B9FDBFC:,,D@FCFE8GFBC,FC47CDF97@GF@GGGGGGGE@4<,EGFGGDCFCFCECF8GFFGEFGGGGC:EFCFEDGGGGGGGGFGFFDEGGGFCGDGCGGECB,EFFGGGGEGFECGFGEF@@@,GGGGGGGDFFE@<DF9FEA@@,CA
@SB 55686
TGGGGACTATTGCACAATGGGGGAAACCCTGATGCAGCGACGCCGCGTGGAGGAAGAAGGTCTTCGGATTGTAAACTCCTGTCGTTGGGGACGATAATGACGGTACCCAACAAGAAAGCCAAGGCTAACTACATGCAAGCAGCCGCGGTCATACGTAGGTGGCAAGCGGTATACGGAATTACTGGGTGTAAAGGGAGCGCAGACTGGATAGCAAGTCAGCTGTGAAAACTATGTGCTCAACCCATAAACTGCAGTTTAAACTGTTATTCTTGAGTGGAGTAGAGGCAAGCGGAATTCCGAGTGTAGCGGTGAAATGCGTAGATATTCGGAGGAACACCAGTGGCGAAGGCGGCTTGCTGTGCTCGAACTGACGCTGAGGCTCGAAAGTGTGGGGAGCAAACAGGATTAGATACCCT
+
GG<@FB+CFGGGDGGGGGF<;B7CFFDECCCFEFGEGGCGGFEC6+@FEGGFDCFEFCE=EFGGG7CEDCFCG9<AFEFC8E,+4+A<:>:CFF+?CF9A9+=BD@9E=F+DE,DFGF?DF,@FG,<><AF@,<,,,,33@,>ACDDEF*C,3,<<:CCB,18<F8*1*4:<,?F**C*72<<CC@<C*<,C<,<*;88?****,+7,<1@9:FF22#/;;CG6C@229><<D/5F:4@B8DC94#3><90:0B<5#C<CFC9GFC<,/DAFDA4884EFGCFFB+@F>F,FFBECFBGFFF@4B7@E9ECDEGDGDF?;9FFCBC+FC,,AEFGFE,,:@,FGF7GGGGFFFE<8CGGFDEC,,GGEF;CFF68GGDGGFFFFC8GGGFFDFDCFEE@<C,ACADGFA@FCCCA-
@SB 92316
TGGGGAATATTGGGCAATGGGCGAAAGCCTGACCCAGCAACGCCGCGTGAGGGAAGAAGGGTTTCGGCTCGTAAACCTCTGTCCTATGGGACGAAGGAAGTGACGGTACCATAGGAGGAGGCCCCGGCTAACTACGTGCCAGCAGCCGCGGTAATACGTAGGGGGCGAGCGTTGTCCGGAATGATTGGGCGTAAAGGGCGCGTAGGCGGCCTGCTAAGTCTGGAGTGAAAGTCCTGCTTTCAAGGTGGGAAGTGCTTTGGATACTGGTGGGCTGGAGTGCAGGAGAGGAAAGCGGAATTACCGGTGTAGCGGTGAAATGCGTAGAGATCGGTTGGAACACCAGTGGCGAAGGCGGCTTTCTGGACTGAAACTGACGCTGAGGCGCGAAAGCGTGGGGAGCAAACAGGATTAGATACCCT
+
FFFFGGGDFGGGGGGGEGF@FFGFGGGGGGGGGGGGGGGGGGGGEDEBFGGGGGGGEGGGGGGGGGGGGGG:FGGG=EE@8FGGGGGGGFCAFGG7FFGFFFGGGGGGGGGGGGGGGEGGGGGEGGGE#CFGFFGGDFFGGCGFGCGCF7CFFFFGGG?FGGGEEEC:C5CCE9;CGGE5E>G>FGEA>CDEGGCGF>1>8EEGEEFEEGG;>FG0E<FCFC;FGGFFCCGGFGFAEFGGGF?CGGCGGFGFGG31E@@@@A@FGCEGEC@C'EFDGFEFGGGGG<DGF@>FFF9DDCFC7:FFFGFECCGFGGGGGGGF9GFDFC:7EGGGGFE@GFEGF@GGGGGGGGGGEGE:,CDDGFFFFC,GFGGGEGGFF8F@EGGGGFGGGFGGGGGEGFFFGDGFFGFFCFGF@DCCCCC
@SB 66
TGGGGAATATTGGGCAATGGGCGCAAGCCTGACCCAGCAACGCCGCGTGAAGGAAGAAGGATTTCGGGTTGTAAACTTCTTTTAAGAGGGAAGAGCAGAAGACTGTACCTCTAGAATAAGCCACGGCTAACTACGTGCCAGCAGACGCGGTAATACGTAGGTGGCAAGCGTTGTCCGGATTGACTGGGTGTAAAGGGCGTGCAGCAGGGAATGCAAGGCAGATGTGAAATCCATGGGCTTAACCCATGAACTGAATTTGAAACGGTATTTCTTGAGTACTGGAGAGGCAATCGGAATTCCTAGTGTAGCGTTGAAATGCGTAGATATTAGGAGGAACACCAGGGGCGAAGGCGGCTTTCTGGACTACAACTGACGCTGAGGCGCGAAAGCGTGGGGAGCAAACAGGATTAGATACCCT
+
,CFFE,BE@,<FGG8,CCEFFGGGGGGGGGDGGFEFGGFGGGG>FGC>CEFGFDE?CFGG,F<F9EF7CCCGGGGFGGGGG,,BFF9FDECFGFEFFFBEEFBF=AFE,C<AA<8A@FFD?>FF>EC>EDBFG8CDF7+,B@FGFFF3CC>3@;FF:@,8>,3>FC<DCE:*<F<6*<<C@+A<?+GF#$9<8=<,FFC7E#>F:);FG,37,0<@8#<9@:@:CCC?;?FFE;+G,1CFFB?FFGFCFC9@?$F@EFFD:0<#0%;B?<E<AEAFACGCE<EGG9C+?7CGAA?,FGFE<<EBDGGGF?599C,FC:4C<9?,AFCC=C9GFEB,CEFC,6,,7@CF:@7EGFCE<9FFC,GF9GGGGGGGFCGFAF7EGF;EFCDGDGGGGFGFEFF,CEFGGEF9EFEECC@@@A
@SB 91705
TGAGGAATATTGGTCAATGGACGAGAGTCTGAACCAGCCAAGTAGCGTGAAGGATGACTGCCCTATGGGTTGTAAACTTCTTTTATACGGGAATAAAGTGAGGTACGTGTGCCGTTTTGTATGTACCTTATGAATAAGGATCGGCTAACTCCGTGCCAGCAGCCGCGGTAATACGGAGGATCCGAGCGTTATCCGGATTTATTGGGTTTAAAGGGTGCGTAGGCGGCCTTTTAAGTCAGCGGTGAAAGTCTGTGGCTCAACCATAGAATTGCCGTTGAAACTGGGGGGTTTGGGTATGTTGGGGGCAGGCGGAATGCGTGGTGCAGCGGTGAAATGCTTAGATATCACGCGGAACCCCGATGGCGAAGGCAGCCTGCCAAGCCATGACTGACGCTGATGCACGAAAGCGTGGGGATCAAACAGGATTAGATACCCT
+
GGDFF<8FF9EGFGGGGGGGGGEE>FGEGEFGGGGGGGGGGGGFGGGGGGGGGCEGGFGGGGGGGGGGGGGEGFGGGGGFFCFGFFGGGEG>F,,CFFGGCGGGGGEFCF7FFGGGG@FGG9FF9CFGGGGGGFFGGGG,,=FGGDECDFFFGF@FFDFGGGGCFGGGEGGG9;*<EG7:BFG7*CFECFGGGGEE:CFFGGGGDFGGG9?CCCCG:=:FGGDEGGGGGGFGGGGFGFCCC*AGGGGF6;E>GGC;5F=DE<EFF;@@C=+:>DC00@A,@EF>C3>+,=,:,ABA7=7@4+,GFDFDGFFBB4+GDF<F,=C78@+B<A<FF?ADGDE=FFC4C@:@6,,:7CCFCBC,B,C,BEFEEFE@+B6,F@@@EE@GE@@C@6F:8GFECC,@GFGFCCGEFF,FE<GGFGGFCGGFAGFFEECC@CCB
@SB 68
TGGGGAATCTTGCGCAATGGGGGGAACCCTGACGCAGCGACGCCGCGTGCGGGACGGAGGCCTTCGGGTCGTAAACCGCTTTCAGCAGGGAAGAGTCAAGACTGTACCTGCAGAAGAAGCCCCGGCTAACTACGTGCCAGCAGCCGCGGTAATACGTAGGGGGCGAGCGTTATCCGGATTCATTGGGCGTAAAGCGCGCGTAGGCGGCCCGGCAGGCCGGGGGTCGAAGCGGGGGGCTCAACCCCCCGAAGCCCCCGGAACCTCCGCGGCTTGGGTCCGGTAGGGGAGGGTGGAACACCCGGTGTAGCGGTGGAATGCGCGGATATCGGGTGGAACACCGGTGGCGAAGGCGGCCCTCTGGGCCGAGACCGACGCTGAGGCGCGAAAGCTGGGGGAGCGAACAGGATTAGATACCCT
+
GGGGGFGGDGGGGGGGGGGGGGGGGGGGGGCGGGGEEGGFGGGGGGFGDGGGGGEGGFEDDGGGGGGGGGGGGGGGGGGGGGGGGGGGGGGGGGG9FGGFGGGGGGGGGGGGGGCCGGGGGGDEGG>EGGGGGDGFGGGGCGGGGGGGGEEE?FGGFGGGGGEGGGGED8GC8FF88#2025<FGE8FEEEC:F6CEG2GGEEGGEEGGGEGGGGGGGGGGGD:EGGGGEGGGEGGGACGGGGG>5EFCEGDGFEEG<@EGG<<CEGGGGGGFCC:?CGD/CCDD@+:FFGGGGFCGGFDGGGGGDGFGF9FCGEEGGFCA?CCGGGCGGGGGEBC@GGGGGDGGFDGGGGGF7EFGGGGGDGFFEDGECGGGGGGEFEF7DGGGFFFF7GGGGGGGGGGFFGFGF@F9EFFCCCCB
@SB 108802
TGAGGAATATTGGTCAATGGGCGTAAGCCTGAACCAGCCAAGTCGCGTGAGGGCTGAAGGTTCTATGGATCGTAAACCTCTTTTATAAGGGAATAAAGTGTGGGACGGGTCCTGTTTTGTATGTACCTTATGAATAAGGACCGGCTAATTCCGTGCCAGCCGCCGCGGTAATACGGAAGGTCCAGGCGTTATCCGGATTTATTGGGTTTAAAGGGAGCGTAGGCGGGGTGTCAAGTCAGTTGTGAAAAGCCACGGCCAAACCGTGGTCGTGCAGTTGAAACTGGTTCTCTTGAGTGCAGACGAGGACGGTGGAATTCGTAGTGTAGCGGTGAACTGCTTAGATATCACGAAGAACACAGATTGCGAAGGCAGCCGTCCGGAGCGTTACTGACGCTGAGGCTCGAAGGTGCGGGTATCAAACAGGATTAGATACCCT
+
CDECDFGF@EEFEFGCEGFGCCCFGEGGGFGCE6@C<F<<CD,C@@6@@:CFG,C?FEGGGGGGGE?8FFFGEFFGFAFGCFGF,9?A<<DFGE<DFFGFDG:FE<+++>@F9?B9<F,B,,@EFE9BBFAF9C?EFF?,3+6@:FGFG9ECFD?:FGGG7BFFF>@FECFDCF@FG@<FFDG@CCFGGC7C:FCC:::,?=<<AC5<F84FF9CGDG=GGDGGGGDG/?<2@7><FFFFGF=*FFECEEFECCFEC/FE@E8>5FCCBF;5EFGBAB39@FD:EF=9GFFD8B=C+,+A+C@::,C4B<AA?=E:CE:,E=+F8ECECGFFC,GFB9,,?,FA,,4C9,5C66<-6,,F7FDGGDFGF@6:7FE@+,E:FC@FF<E@@CBF,6CC,GGGD<8E6EGFC>GGGGDE<EFF<AGGGGCGF<<@A-A-
@SB 86725
TGAGGAATATTGGTCAATGGGCGCAGGCCTGAACCAGCCAAGTCGCGTGAGGGAGGACGGTCCTACGGATTGTAAACCTCTTTTGTCGGGGAGTAACGTGCGGGGCGTGTCCCGTATTGAGAGTACCCGAAGAAAAAGCATCGGCTAACTCCGTGCCAGCAGCCGCGGTAATACGGAGGATGCGAGCGTTATCCGGATTTATTGGGTTTAAAGGGTGCGCAGGCGGCGCGCCAAGTCAGCGGTCAAAGTTCCGGACTCAACCCGGTGTCGCCGTTGAAACTGGCGTGCTCGAGTGCGTGCGAGGAAGGCGGAATGCGTTGTGTAGCGGTGAAATGCATAGATATGACGCAGAACTCCGATTGCGAAGGCAGCTTTCCAGCGCGCTACTGACGCTGAGGCACGAAAGCGTGGGGATCGAACAGGATTAGATACCCT
+
FGGGGGEFGFGGGGGGGGGCEGGGGEGGGGGGGGGGGGGGGFAFGGGGGCEGGGGGGGGGGGGGGGGGCGGGGGGGGGGGGGFAGGGGGGGGGGFGGEFCGGGDGGGGDFFAFGGGGGGGGGGGGDGGGGGGGGGGGGGGGGGGGFGCCFFGDEGGGGGGGGGGD;?<CGEF?EGGGGGGGGFGEEDGGGG5FFGGEG>CFGGFDG8CGFGGFGCGGGGGGGE<GE:C>>:48BE8AGGFGCEE0GFFGGGGEGG>CGF@EDGGEEGGGGFF9CDGAACFEGGGE>7:CGFCFF>:DECGF9GFGEGC@FFEGEGGGGFFGFGGGGGGGFFCGGGFEFDE@,F@7FF9FGGF?EGFFFEGGGFGGGFGGGFFFE<@GGEGF@<,C<,DGGFC8F8F<B8FFGGGGC@@-FEDF9GGF<CGGDGCFGFF@GC@C@C
@SB 97919
TGAGGAATATTGGTCAATGGGCGGAAGCCTGAACCAGCCATGCCGCGTGCGGGAAGGAGGCCCTATGGGCTGTGAACCGCTTTTGCCTGGGGGCAATAAGGGCGTCGCGCACGTCCGATGAGAGTACCAGGCGAATAAGCATCGGCTAACTCCGTGCCAGCAGCCGCGGTAATACGGGGGATGCGAGCGTTATCCGGATTCATTGGGTTTAAAGGGTGCGTAGGCTGTGCGTCAAGTCGGGGGTTAAATTCCGGGGCTCAACACCGGGGCTGCCCTTGTTACTGTCGCGCTGGAGTGCGGATGCCGCCGGAGGAATGAGTGGTGTAGCGGTGAAATGCTTAGATATCACTCAGAACACCGATTGCAAAGGCATCTGGCGAATCCGTAACTGACGCTGAGGCACGAAAGCGTGGGGATAGAACAGGATTAGATACCCT
+
FFGGFCDFCCFG@E9FFEECGFGDDGGGFGGCFFFFFFCAFEFGGECGDG>FG>FEEGGGEG7DEEGGGGGGFGGGFFGDEEFG9FFC9?BFGGGGGGGGGGGGGGGGEECCGG<FE>FGGGFGGEE;9>CGGGGGGGCGGGGGGCAFGFFG1=?FGCFC@F8+=><EEGGG7FGGGGCC?GGGGEG:CGGGGEF=CC85,<FFGGFEEECCFGGGFGDC=8C=<#@EFGGGCEEEECGCC>>#$CCB<0B<GF:FC<F><CECC7EFDGGCDFF=<@#@@CGGGF8GGGFGF6FEFGGGGEF+67GGFAE,A5,<<GGFEFFB@6+7C-ECDEC<B,C?9CF9GFGFGFFEE6,GGEDF9GGEFFGGFCCEEGEFF,@C,GEGF<FC7;FCF8DGGGGEDF>GGFDGGGGGGGGFF9GGGF9FGGFGGGGF@C<CC
@SB 87212
TAGGGAATCTTGCACAATGGGCGAAAGCCTGATGCAGCAACGCCGCGTGAAGGATGAAGGCCTTCGGGTTGTAAACTTCTGTTCTTAGGGAAGAAGAAAGTGACGGTACCTAAGGAGAAAGCGCCGGCTCACTACGTGCCAGCAGCCGCGGTAATACGTAGGGGGCAAGCGTTATCCGGAGTTATTGGGCGTAAAGAGTGCGTAGGTGGTTATCTAAGCGTAAGGTTTAAGCGTGCAGCTCAACTGCATCTCGCCTTGCGAACTGGTCTACTTGAGTGCAGGAGGGGAAAGCGGAATTCCTAGTGTAGCGGTGACATGCGTAGATATTAGGAGGAACACCAGTGGCGAAGGCGGCTTTCTGGACTGTAACTGACACTCAGGCACGAAAGCTTGGGGAGCAAACAGGATTAGATACCCT
+
FGDDCGGGCFEFEEFGGFGFFGEEC++,CE,6,,,;CE<EFC:F:C:CCFFGF=FF,CF8CC,F9FDFF@@:CCE<FGGGGG9F9FDFGGGGGA,EFGGDFGD<FFFFG9FF5<8<FAFGGG+@@+:FG7BFFFFCD@+>><DF<DF<@*5*>*,7>F>:,>7:F>@:<:F*8<F9+*=F*4+?CBE,2**4?*/+92C7C8?E:EC@E*2<@<CC:9*8A*;8E0000++>:8EGFFGCGGFG7FG+@8<+@=:CB=C8:CGA8A##?<CGFGFBAA?49CEEG,,+7@FEEE=FC,,E4?E<ECCC@6,:C9-,,+,,,,C9<,EC68C,@<,FE-FFE8,8@<F6@+GEF<6,6,F<8C,69CF<CD@CC,C,;,<<6,66,EFCC;--B,@GF@<EC-CCGGFE@96C6<A,CB
@SB 84459
TGGGGAATATTGGGCAATGGGCGCAAGCCTGACCCAGCAACGCCGCGTGAAGGAAGAAGGCTTTCGGGTTGTAAACTTCTTTTAAGAGGGAAGAGCAGAAGACTGTACCTCTAGAATAAGCCACGGCTAACTACGTGCCAGCAGCAGCGGTAATACGTAGGTGGCAAGCGTTGTCCGGATTTACTGGGTGTAAAGGGCGTGCAGCCGGGAATGCAAGTCAGATGTGAAATCCATGGGCTTAACCCATGAACTGCATTTGAAACTGTTTCCCTTGAGTATCGGAGAGGCAGGCGGAATGCCTAGTGTAGCGGTGAAATGCGTAGATATTAGGAGGAACACCAGGGGCGAAGGGGGCCTGCTGGACGACAACTGACGCTGAGGCGCGAAAGCGTGGGGAGCAAACAGGATTAGATACCCT
+
AEG<FCF@FFCGFGG8FCFDFGGBFDFGCF8@ECGGGGE;C@@@CF@:CCFEF8FDEEEGF88=EFG7=FFGGGGGFCGG,,<FE9C9,C7<?EEGADDC8EFFFFGGGGGGGGGFF,:F9,<,+=++FEFCFC=FF7<>FFD8>#,:><CECFGC?588F@C@FGEE>CGC9CGGCFC=89F<+GG7,6=?<,?B8CCFCGG:?C:CFEFBEDGFFAEFFCFGFC<G?CFFFFFFGFGGCB#@#<DFC?EFFG0BC7FDCCF>>FEEFGFFCC4'6<C;CC#D*EGF@EDGGEFFC,GFE??F@GE@@<<<?<CCFEGEA,<,9FFEGGFGFEBFFFGCF:@GDDFEC@8,EDFFEDDGFC,CCC,C<@EFCGFFF@,7EDGGGFCEF@DGFCCACGFDFAGFGGFF9GFCFC8CCC
@SB 74
TGGGGAATATTGCGCAATGGGCGAAAGCCTGACGCAGCGACGCCGCGTGAGGGATGAAGGTCTTCGGATCGTAAACCTCTGTCAGAAGGGAAGAAACTAGGGTGCTCTAATCATCATCCTACTGACGGTACCTTCAAAGGAAGCACCGGCTAACTCCGTGCCAGCAGCCGCGGTAATACGGAGGGTGCAAGCGTTAATCGGAATCACTGGGCGTAAAGCGCACGTAGGCTGTTATGTAAGTCAGGGGTGACATCCCACGGCTCAACCGTGGAACTGCCCTTGATACTGCACGACTTGAATCCGGGAGAGGGTGGCGGAATTCCAGGTGTAGGGGTGAAATCCGTAGATATCTGGAGGAACATCAGTGGCGAAGGCGGCCACCTGGACCGGTATTGACGCTGAGGTGCGAAAGCGTGGGGAGCAAACAGGATTAGATACCCT
+
FFGGG@FFEFGGGGGGGGGGGGGGGGGGGGGGGGGGGGGGGGGGGGGGGGGGGGGGGGGGGGGGGGGGGGGGGGGGGGGGGGGGFDGGGGGFGGGGEGGGGGGGGGFFFCAFGFGFFGFGGGGGGGGGGGGGGGGGGGGFGGGGGFGGGGGGGGGGFGGGGGGGG?GGGDGGG?GGGGGGGGGGG>GGGGGGGDC5CCC>EGGG=AEGFGGGGCFFGCGG@GGGGCFGFGF?FEG8FF<F>GFF:FCDEFCEFG@<FFFGGE7GFFEEBFGGGGFF7<=FFFGDGFFF+F@GGF?AF=7GGGFFGFFCGGGEFCGFCGF<8FF?,FEBF8@,,EGFGF7FFFEGFFFA?GFGFFCFFFCGFFGGGGGCDFDGGGGFC,,CGGGGGFGGFGEDGGGEGGGGGGGF:GGGGGGGGGGGGGGGGGGGGGGGFFGGGGFEB@,AA
@SB 75
TGGGGAATATTGCACAATGGGCGAAAGCCTGATGCAGCAACGCCGCGTGAGGGAAGACGGTTTTCGGATTGTAAACCTCTGTTTTCGGTGACGAACAAATGACGGTAACCGAGTAGGAAGCCACGGCTAACTACGTGCCAGCAGCCGCGGTAATACGTAGGTGGCAAGCGTTATCCGGAATTACTGGGTGTAAAGGGAGCGCAGGCGGGATAGCAAGTCAGTTGTGAAAACTCTGGGCTCAACCCATAAACTGCAGTTGAAACTGTTATTCTTGAGTGGAGTAGAGGCAAGCGGAATTCCGAGTGTAGCGGTGAAATGCGTAGATATTCGGAGGAACACCAGTGGCGAAGGCGGCTTGCTGGGCTCTAACTGACGCTGAGGCTCGAAAGTGTGGGGAGCAAACAGGATTAGATACCCT
+
@AFGGGEFEGGGGGGFGGGGGGGGGGGGFGGGGGGGGFGGFEEGGGG+CCBFEBEBEFFGFG@FGCCFGGFFGFGGGGGGGGGGGGGG:F:?FGDEGGEA9EFFG@?FFGGGG7DFC@F8CFGF@FGECC><EFFGGCGFFCCEGGG7>CCE@4FFCGG?GCCF@FGFF;@EC<?<E7FFGGFGGFCGFGFFCF<+CBGGGGGCGGECE8GFFEGC<EGFC>9FFFC;0E8:#<>FCGF@GGGECGGGGGFEAE?GGF?9?FD@F.FCBFGD=A;EFCEDGFFE9FB+B++F?FFF+GCDA5E?GF=:@<9GGGFFFEFFFAGF??EGGGFCAE7EF9EGFGGGGFGC7GGGGGGGGGFFFCE<FEEGFDGCGGCGGGGGGGGEFC,EDGGGDGFGGGGEF9GGFF9GFGGGCCCCCC
@SB 76
TGAGGAATATTGGTCAATGGACGAGAGTCTGAACCAGCCAAGTAGCGTGAAGGATGACTGCCCTATGGGTTGTAAACTTCTTTTATACGGGAATAAAGTGAGGCACGTGTGCCTTTTTGTATGTACCGTATGAATAAGGATCGGCTAACTCCGTGCCAGCAGCCGCGGTAATACGGAGGATCCGTGCGTTATCCGGATTTATTGGGTTTAAAGGGAGCGTAGGCGGACGCTTAAGTCAGTTGTGAAAGTTTGCGGCTCAACCGTAAAATTGCAGTTGATACTGGGTGTCGTGAGTACAGTAGAGGCAGGCGGAATTCGTGGTGTAGCGGTGAAATGCTTAGATATCACGAAGAACTCCGATTGCGAAGGCAGCTTGCTGGACTGTAACTGACGCTGATGCTCGAAAGTGTGGGTATCAAACAGGATTAGATACCCT
+
FGFGGGGGEFFG@GGGGGGGGGGGGGGGGFGGGGFFGGGGGGGGGGGGGGGGGGGFGGGGGGGGGGGGGGGGGGGGGFGGGGGGGGGGGGGF:EGGGGGGGCFGGGGGGGGGGGGGGGGGGGGGGCFGGGGGGFGGGGGD<FEED@FDG,DFGGGGGGGFGGGGGGGFCE<AC?FGGDG>FFG>GB;BFGGGGGEE.<GFAFGCGG@EE5F9:0FCEDGCE>>>CC:EGFF@CFFED7FFGFGGCDFGCFGGGGGGF@?C7ECCCGGGGGGFB=FE@9E3A<DGGGEFA,GGGGGFF9A?CGGGGEE@EFGE<8GEEFGGGFFEGEBFECFFFFF8,EA,GGGGGGGGGGEAFCCCEGFC@EFFFE9F?F8GGGGGFCGFGGGGGGGGGGGGGGFF9CGFGFA9GGGGEFGGGGGGGFDGGGGGFFCGGFFC@,CC
@SB 81476
TGAGGAATATTGGTCAATGGGCGTAAGCCTGAACCAGCCAAGTCGCGTGAGGGATGAAGGTTCTATGGATCGTAAACCTCTTTTATAAGGGAATAAAGTGCGGGACGTGTCCCGTTTTGTATGTACCTTATGAATAAGGATCGGCTAACTCCGTGCCAGCAGCCGCGGTAATACGGAGGATTCGAGCGTTATCCGGATTTATTGGGTTTAAAGGGTGCGTAGGCGGCCTTTTAAGTCAGCGGTGAAAGTCTGTGGCTCAACCATAGAATTGCCGTTGAAACTGGGGGGCTTGAGTATGTTTGAGGCAGGCGGAATGCGTGTTGTAGCGGGGAAATGCTTAGATATCACGCAGAACCCCGATTGCGAAGGCAGCCTGCCAAGCCATGACTGACGCTGATGCACGAAAGCGTGGGGATCAAACAGGATTAGATACCCT
+
FGGGGGGGGGGGFEDFGFFFGGDGGC<FGGGGGGC<FGGGGFC,FEECCCGGEGEFFGFFCGGGGGGGFFG7FF=FFFFGGGGGGGGGGGGGGGGFGFFAC7C@FFGFDGGGGGFGGEFGGGFGGEGGDCEFGCGGGF,E<<FD>BB,=DDBF==BFGG@FGGFGDGEFED?GGFGGGDGGGGCGFCGFEFE;>F#=E<C>F-GFFGFG:FEFEDFGGGGCGDF85EEGEFGGGEF9FF8GGGGGG<GCC7F?FFGG>>EFF8)E?CGGECF>E*9@ABBFCEECGGD<GFGE9EEFGGFD?DF@GGFF8FFB4+FFEE=9GF4C@+CE9GGGGFCC?9CCFF8FCB+<,,GGGGFF7C,EGCDFFGGFCE@@,FCF7GFGF9EE<E7ECF7GGFF9F@8GGFDFGCFFCGFFFFFGGGGGGGGGGGGGFFC8CCC
@SB 102659
TGGGGAATATTGGGCAATGGGCGCAAGCCTGACCCAGCAACGCCGCGTGAAGGACGACGGCTTTCGGGTTGTAAACTTCTTTTGTCAGGGACGAGGAGAAGACGGTACCTTACGAATAAGCCACGGCTAACTACGTGCCAGCCGCCGCGGTAATACGTAGGTGGCAAGCGTTGTCCGGATTTACTGGGTGTAAAGGGCGGGTAGCCGGGAGGGCAAGTCAGATGTGAAATCCACGGGCTTAACTCGTGAACTGCATTTGAAACTGTTCTTCTTGAGTATCGGAGAGGCAATCGGAATTCCTAGGGTAGCGGTGAAATGCGTAGATATTAGGAGGAACACCAGTGGCGAAGGCGGATTGCCGGACGACAACTGACGGTGAGGCGCGAAAGCGTGGGGAGCAAACAGGATTAGATACCCT
+
ECFFG7,FFGGFFGGFFGFGGGGGGDGGGFCFFFGGGG@ECFG7B=CF:CCFGGEF++4@@:C,FEGDGDECF9EA<,BFDF<FGGFDFFEFGGGGG7,,=8F@FFGCFG,=FCD7>>=ED,@<*3CFG,>F;C+>FFGGGG=**=:FGGCEC@CC7?B7<<FFCEFFGCCE9A:A*.*2837A=FCCC?8A8C?7B?5#ECCF7CECE>GFEGG.>;>E>9@EFFGGFGF7<CFEFFFCCC<EFFFFE>EFFFGFF@C<FFFFFD?F><>D9GE><F<CEC<CFC,+:+B?GGFDFF8E8?EA@+DGGFD9FB=?=GFGF;<9F?<FCFEFA,GGFCGGGGGEEDFFC:FFEC,ECF:GF?FFEF9GFFCGGEDGGEEGC7C@GGEEE7DGFFCGDFDGFEEAEC<F<E9@EC8CCC
@SB 75706
TGGGGAATATTGGGCAATGGGGGAAACCCTGACCCAGCAACGCCGCGTGAAGGAAGAAGGCTTTCGGGTTGTAAACTTCTTTTACCAGGGACGAAGGACGTGACGGTACCTGGAGAAAAAGCCACGGCTAACTACGTGCCAGCAGCCGCGGTAATACGTAGGTGGCAAGCGTTGTCCGGATTTACTGGGTGTAAAGGGCGTGTAGGCGGAGAAGCAAGTCAGAAGTGAAATCCATGGGCTTAACCCATGAACTGCTTTTGAAACTGTTTCCCTTGAGTATCGGAGAGGCAGGCGGAATTCCTAGTGTAGCGGTGAAATGCGTAGATATTAGGAGGAACACCAGTGGCGAAGGCGGATTGCTGGACGATAACTGACGGTGAGGCGCGAAAGTGTGGGGAGCAAACAGGATTAGATACCCT
+
GGFGGGGGGGGGGGGGGGGGGGGGGGGGGGGGGGGEGFFGGGGGGGGGGGFFGGGGGGGGGG<FGGGEGGE@FFFGGGGGGGGGGGGGGGGGGGGGGGGGGGGGGGGGGGGGGGGFDFFGGGGGGGGGGGGGGGGGGGGFGEGGCGCFEGGGGEGGGGFGGGDGGGGGGGGGGCC<FGEEGEGFGGGGGF@FFFGGGGGGCEEGFGGGGGGGGG#CCFGGGGFFFF<GGFCCEFCFC=CCGGGGFGDDFGGFGFGG/FFGGGGGGGGGFGGG7FCF@GGGGGGGGGGGF?+GFCGFEECFE?9GGGGDGFFEFCGGGGGGGFGGGGGGE8FGGFGGGGGGGGGFFEF@7GEGGGGGFGFFGE@@<C9GGGEEGFGGGGGGDEGGGGGGFGFF<EGGGGGGGFGGGFEAFFFGFCCCC@C
@SB 80
TGAGGAATATTGGTCAATGGGCGAGAGCCTGAACCAGCCAAGTAGCGTGCAGGATGACGGCCCTATGGGTTGTAAACTGCTTTTATAAGGGAATAAAGTGGGAGTCGTGACTCCTTTTGCATGTACCTTATGAATAAGGACCGGCTAATTCCGTGCCAGCAGCCGCGGTAATACGGAAGGTCCGGGCGTTATCCGGATTTATTGGGTTTAAAGGGAGCGTAGGCCGGAGATTAAGCGTGTTGTGAAATGTAGACGCTCAACGTCTGCACTGCAGCGCGAACTGGTTTCCTTGAGTACGCACAAAGTGGGCGGAATTCGTGGTGTAGCGGTGAAATGCTTAGATATCACGAAGAACTCCGATTGCGAAGGCAGCTCACTGGAGTGTAACTGACGCTGATGCTCGAAAGTGTGGGTATCAAACAGGATTAGATACCCT
+
EFGGGGGG<FGGGGGGFGGFGGGG7FGGG?GGGGGGFGGGGGAEEGGGGGGFFGGGGGGGGGG7FFGGGCEF@FGGAF9<FGGGGGGGFG<?FGGFFFGGGGGGCF7FCFGEFFGFGFFGGGCFG,FFGFFGGGCFFGGGGG;GEEGGGCEGFGGGGGFFGGGGDGGGEGGFFGD76EGGGGGGGGGGGGDCFFG>4:FGCGGEGGGGGCFEGGGEGGGFEGGGGG;9BCFGCFCGGGEGGGGDFGGFF@=C7FEGFFFGDGGFGGGGFF.GGGGF=>GGGGEFFGCGFF?,GEGGGGGGEEF8ECCGGGFE7FGGGGGGGGFFCGGGDGFE<FGGGFF;AGGGEF<GGGGGGGGGGD@:GGFGGGGGGCFGGGGGGGFE9GGGGGGGGDGGGGFDGGGGFEB9F8EGGFCCGEGGGGGGFCFFCGGFGEFC@<CC
@SB 81
TGAGGAATATTGGTCAATGGACGAGAGTCTGAACCAGCCAAGTAGCGTGCAGGATGACGGCCCTATGGGTTGTAAACTGCTTTTATAAGGGAATAAAGTGAGTCTCGTGAGACTCTTTGCATGTACCTTATGAATAAGGACCGGCTAATTCCGTGCCAGCAGCCGCGGTAATACGGAAGGTCCGGGCGTTATCCGGATTTATTGGGTTTAAAGGGAGCGTAGGCCGGAGACTAAGCGTGTTGTGAAATGTAGACGCTCAACGTCTGCACTGCAGCGCGAACTGGTTTCCTTGAGTACGCACAAAGTGGGCGGAATTCGTGGTGTAGCGGTGAAATGCTTAGATATCACGAAGAACTCCGATTGCGAAGGCAGCTCACTGGAGCGCAACTGACGCCGAAGCTCGAAAGTGCGGGTATCGAACAGGATTAGATACCCT
+
GGGGG<AFFGGGFFGGGGGGGGGGGECGGGGGGGGGGGEFGGGGGGGGGGGGGGGG@FGGFGGGGGGGGGGGGGGGGGGGGGGGGGGGGGGGGGGGGGGGGGGGGFGGGGGGGEGFCFGFGGGGGGCGGGGGGGGGGGGGGGCCGGGGFDFGGGGGF0EFGGGGGGG:?GGGGGGGCFFGGFGGGGGGGGFECF@CCE7:FGGGGGGGGGFGGGGFGGGGGGGFGGGDGG@FEGFGGGEGGGGGFGFFGGFG=GEFFGFGGGGFGGG?8EGGGGFF>FGGGGGGGGF8F@FFDC+CGGFECCF@GGEFEE9GGGFFF=?AGGGGGFGGGGGGGGGFE<EAFAFD?GGGGFGEGFF=GGGGGGGGGGGGFEFF@GDGFGGGDGGGFDGEGGGGFB@GGGGGFGGGGGF7F@GCGGGGGFGGGGGGGEGGFEFAC@C<
@SB 104694
TGAGGAATATTGGTCAATGGGCGAGAGCCTGAACCAGCCAAGTAGCGTGCAGGATGACGGCCCTATGGGTTGTAAACTGCTTTTATAAGGGAATAAAGTGAGTCTCGTGAGACTTCTTGCATGTACCTTATGAATAAGGACCGGCTAATTCCGTGCCAGCAGCCGCGGTAATACGGAAGGTCCGGGCGTTATCCGGATTTATTGGGTTTAAAGGGAGCGTAGGCCGGAGATTAAGCGTGTTGTGAAATGTAGGCGCTCAACGTCTGCACTGCAGCGCGAACTGGTTTCCTTGAGTACGCACAAAGTGGGCGGAAGTCGTGGTGTAGCGGTGAAATGCTTAGATATCACGAAGAACTCCGATTGCGAAGGCAGCTCACTGGAGCGCAACTGACGCTGAAGCTCGAAAGTGCGGGTATCGCTCAGGATTAGATACCCT
+
CEFFFGFFFGEDEGGGGFFF,EFFFGEEGFC,CFGG88DEGGGGGFGGGGGFGCFFEC:+@7C=<FCE8F>F,C,?AD<CE?E9FAFGFFCF8EGGA?CF9FCDDG<AEAFGFGC,<CF9E<C?EAFGGDGFCE9BE,E<8+C:FGGF?@=,,@E7+,BFCGGFC8:>CFDC<,@BB.88>:CG>GFEEFEGGGE6<+A8:+,EFCGC)C93847FEEC/CCEGGGG,#/%=>D7?B4*2;<FF?FCC7CFGCEFFCBC@3DE<<,<D8GE9F<C=+@<ADF8GF@3,9D<DDGGGF9CGFFGCEF:DEEDA:8+6++DEGGGFCB?,EC5,,,,C,<FCF9FE8D,GC?F?=,CB@C,,@:B,A9F@GDFGGF9FE<@8+8+;,6;GDGFBEBCFC+,<8@,GF@7GF@E@@BFB@C,,,GGFB9FCFCCA@,<B
@SB 79422
TGGGGAATATTGGGCAATGGAGGCAACTCTGACCCAGCAACGCCGCGTGAATGATGAAGGTCTTCGGATTGTAAAGTTCTGTGATGGGGGACGAAGAAAGTGACGGTACCCCAATAGCCAGCTACGGCTAACTACGTGCCAGCAGCCGCGGTAATACGTAGGTAGCAAGCGTTGTCCGGAATGACTGGGCGTAAAGGGTGCGCAGGCGGGATAGCAAGTCAGCTGTGAAAACTATGGGCTCAACCCATAAACTGCAGTTGAAACTTTTATTCTTGAGTGGAGTAGAGGCAAGCGGAATTCCGAGTGTAGCGGTGAAATGCGTAGATATTCGGAGGAACACCAGTGGCGAAGGCGGATTACTGGACGACAACTGACGCCGAAACACGAAAGCGTGGGGAGCAAACAGGATTAGATACCCT
+
9@FGCC@FFDGGGDGFCGGFFF@;FGGGGFGGGGGGFGFFGGGGGGGGG@DGGFGCFGGGGGGGGGGCFGFGGGDGFGGG<FGGFGGGG>CCGGGCCFGGF<FGG7FFCFFGGGG8AE,>=FFFFCFGFEGGGAF<DFFFGGGC>FGGGFE@FFDFFDFFFC$FFFGEEFCGGCFFFGGGBFGFCFFFCFF7=CFGGGGGCC>GFEEGGG3@FB<CFFGGFGG<GGGGGF=@8F(@F@FG=GGFB;C(FGGCFGC;=FCGGGFCF#F<EA9GFGGGFAFF=FCGFDGGCEFDGGFFGFCGF=FGGGDGGGGGGGGGGFFCGGGGFFFCF+GGFGGGGGGGGGGGGGFGGGGGGGGGGGGGGGGFBC,,GGGGGGF@7CGF<DF<FFGEGGGGGFCGGGGGGGGGGFGE9GGGFDCCCCC
@SB 110749
TGAGGAGTATTGGTCAATGGACGCGAGTCTGAACCAGCCAAGTAGCGTGCAGGATGACGGCCCTATGGGTTGTAAACTGCTTTTGCGCGGGGATAACACCCTCCACGTGCTGGAGGTCTGCAGGTACCGCGCGAATAAGGACCGGCTAATTCCGTGCCAGCAGCCGCGGTAATACGGAAGGTCCGGGCGTTATCCGGATTTATTGGGTTTAAAGGGAGCGTAGGCCGGAGATTAAGCGTGTTGTGAAATGTAGACGCTCAACGTCTGCACTGCAGCGCGAACTGGTTTCCTTGAGCACGCACAAAGTGGGCGGAATTCGTGGTGTAGCGGTGAAATGCTTAGATATCACGAAGAACTCCGATTGCGAAGGCAGCTCACTGGAACGCAACTGACGCTGAAGCTCGAAAGTGCGGGTATCGAACAGGATTAGATACCCT
+
GGGGGGGGGGGGGGGGGGGGGGGGGGGGGGGGFGGGGGGGGGGGFGGGEGGGGGGGGGGGGGGGGGGGGGGGGGGGGGGGGGGGGGGGGG7CEGGGGGGGGGGGFGGGGFGGGDFGDGGGGGGGGGGGGGGFGFGGGGGGCFGGGGG<FCFGGGGGGGCGFGGGGGGDGGGC??FFGEGGGGGG/GGGFGGGGGGFGC@FFFGGGGGGGGGGGGGGFEGGGGGEEFGGCC@FGDGGEEEGGGFFGEGGFFFGFEGFFD:FFGGFGGCFFDGFFGG?GGGGGGGFF8GGGGGGF@B7CF9?EFGGGGGGGGGFGGGGGGGGGGGGGEGGGGFCGFCFGFE9GGGGGGGFDFFFGGGGEF@GGGGGFGGGGFGGGGGGFFGGCCGEFCFGGGCDGGGGGGGGGGGFGFCFCGEGFEGGGGGEFGGCGFFGDFGGCCCCC
@SB 85
TGGGGAATATTGCGCAATGGGCGAAAGCCTGACGCAGCGACGCCGCGTGAGGGATGAAGGTCTTCGGATCGTAAACCTCTGTCAGAAGGGAAGAAACTAGGGTGCTCTAATCATCATCCTACTGACGGTACCTTCAAAGGAAGCACCGGCTAACTCCGTGCCAGCAGCCGCGGTAATACGGAGGGTGCAAGCGTTAATCGGAATCACTGGGCGTAAAGCGCACGTAGGCTGTTATGTAAGTCAGGGGTGAAATCCCACGGCTCAACCGTGGAACTGCCCTTGATACTGCACGACTTGAATCCCGGAGAGGGTGGCGGAATTCCAGGTGTAGGAGTGAAATCCGTAGATATCTGGAGGAACATCAGTGGCGAAGGCGGCCACCTGGACCGGTATTGACGCTGAGGTGCGAAAGCGTGGGGAGCAAACAGGATTAGATACCCT
+
,CFGFCFFCFGGGGGGGGGGFGGGGGGGGGGGGDEGEGFGDGGGGGGFGGGGGGGGGGGGGGGGGGGGGGGGFFGGGGGGGGGGFGGGGGGGGGGGGGGGGGGGGGGDGGGGGAFGGGGGFGGFFGEGGGGGGGGGGGGGGGGGGCFGGGDGGGCDFGGFFCEGGGGFFGEEGFGFGGGGG*B@ECE8?FCGECGGGD4C6G?EAACC>CGGFFD@CEGG;;CE<FEGFFGFGG8F<GF9CGGGFGCDCDFFGE<CG:GGF@EFGGFGFFDGGGF'?ECF@EFCCD>+7GEGF<<551+@6++CFGGFGF@GF@EC,8E<E?FFFC?EFE8AEGEFFGEECGGF;FCFECGGGGFGGGFCF9FFGDFFC9@DGGF<EFC@<E?GGEEEGFC,CGGGGGGGGCGFF7GF8F@GGFFGGGGGGGGGGGGEF@CFGGGGCCCCC
@SB 62651
TGGGGGATATTGCGCAATGGGGGCAACCCTGACGCAGCAACGCCGCGTGAAGGATGAAGGTTTTCGGATTGTAAACTTCTTTTATTAAGGACGAAAAATGACGGTACTTAATGAATAAGCTCCGGCTAACTACGTGCCAGCAGCCGCGGTAATACGTAGGGAGCAAGCGTTGTCCGGATATACTGGGTGTAAAGGGTGCGTAGGCGGCTTTGCAAGTCAGATGTGAAATCTATGGGCTCAACCCATAAACTGCATTTGAAACTGTAGAGCTTGAGTGAAGTAGAGGCCGGCGGAATTCCCCGTGTAGCGGTGAAATGCGTAGATATGGGGAGGAACACCAGTGGCGAAGGCGGCCTGCTGGGCGTTAACTGACGCTGAGGCACGAAAGCGTGGGTAGCAAACAGGATTAGATACCCT
+
FFGECFGGGGGDD;FCFEFC@EGGFFF,@@EFFGGGGGGGGG:FGGEFGFF9=ECGGGDFB9E7EF>?+BFFGFG?AEGGG5EF9FE<DF9FFDGGGDGGGAFFGGG,CF>FCF,CDCA<FFFE@FG:BFFFGDGGGGFGEFFGGGGGG>7<FF9*3@A:7CFDEGGGCF=FF/GG-/FCC2?@<FG0F<FDEC7*B5;DCCEG#/C8D>>3<CFEC@EFDFF;@FFGG<GFFFFFF>CFG>CCGGC==3<FBC>/<+,9@@C7=0@<?B:GFFD;C36:FCCDF:>+F7FF9E?@7CGE:FGGDE@FFFFEEDGFGGF?A59,8GF@CFGGF,=A?EFFGGECDB:::ECC7C8FDGGEFFB,GFFDFCCCF<<@,F@EF,C?C7GGGFAGGGGGGGFAGF@DGE@C,EGGCCC<C
@SB 81465
TGAGGAATATTGGGCAATGGGCGAAAGCCTTACCCAGCAATGCCGCGTGAGTGAAGAAGGTCTTCGGATTGTAAAGCTCTTTGATCAGGGACGAACACAATGACGGTACCTGAAGAACAAGCCCCGGCTAACTACGTGCCAGCAGCCGCGGTAATACGTAGGGGGCAAGCGTTGCCCGGAATGATTGGGTTTAAAGGGTGCGTAGGCGGCCTTTTAAGTCAGCGGTGAAAGTCTGTGGCTCAACCATAGAATTGCCGTTGAAACTGGGGGGCTTGAGTATGTTTGAGCCAGGCGGAATGCGTGGTGTAGCGGTGAAATGCTTAGATATCACGCAGAACCCCGATTGCGAAGGCAGCCTGCCAAGCCATGACTGACGCTGATGCACGAAAGCGTGGGGATCAAACAGGATTAGATACCCT
+
6CFGGGFGGGGGGGGGFFGF8EGGGDGGGCGFG@FFFGG@EFGCGCFE@B,CCCFFCFFGFFFDGGGDEGGFGFGGGFGE9<FCFGGGGGCGGEEEEEGFGCEFGGGGGFEFFCEFGGGFFFGDF+6C@FGG9<FC,<F+CD@GGDGGG>CCFFC@C1@BEC@<FGEFFFE=+C8CEFEEECCFGFFFFF8<<FFC?C8C*B<:EG?88*/FCFCCFFC<EFFGG=@FCFG=GGFFDGF>FC;<@;D=FG*CE<>CFDE<FCEFFGC8GF>8GGF>:F<@E@9<?AA+<:7=GGFF=@+C<7GGGGFE:7C9F9A9DGCDCGGF9FCGDFFGGFGGEEC@C@6FB,@DFC8B6C+:@C,FCF8GDEAE<FF;7FEFGGGFD7D,EFF,EDGGGFE,E9FDF,FDGFEECEEFFCA@<8-
@SB 113843
TGGGGAATATTGGGCAATGGGCGCAAGCCTGACCCAGCAACGCCGCGTGAAGGAAGAAGGCTTTCGGGTTGTAAACTTCTTTTAAGAGGGAAGAGCAGAAGAAGGTACCTCTAGAATAAGCCACGGATAACTACGTGACAGCAGCCGCGATAATACGTAGGTGGAACGCGTTATCCGGATTTACTGGGTGTAAAGGGCGCGTAGGCGGGGATGCAAGTCAGAAGTGAAATCCAGGGGCTTAACCCATAGACTGCAGTTGAAACTGTTTCTCTTGAGTGCTGGAGAGGTAGTCGGAATTCCTAGTGTAGCGGGGAAATGCGTAGATATTAGGAGGAACACCAGTGGCGAAGGCGGTCTACTGGACAGTAACTGACGCTGAGGCTCGAAAGCGTGGGGAGCAAACAGGATTAGATACCCT
+
FGGGGGGGGGGF96,CFF<E<,@7@@:,DFGGC@<<CE8E<FGGGGDFG76CEF<FCF,FDCC<E@F7C=BCFGGGB??<?EEF8,BFFDBF:??,B,:B,4,:885,5,C<AFCF9BBBD=,,6+8+B3F=>,+BD<=,<0=@>FFF7#-5><#:5:5FFFFC'B#C1:GE38FB8,1FAC=GFF>E>FCF82<41*>GCB@4&488ECCC=,,C=9FFCD3@@:,3,8++8++,9FE3B,>6,,EFFFD:,=39FFF<A@A,38,,,BA48FDB,8F>@:7,CEB>8>+FC,EEF=,5,,FE@7+GFE<FFF?B::B<FA:,95<,=AC<,,66,<FFGDGGFFGF@@F:CEC,FFE9FEFFCEFFFC@@FFE8F@C68,,DGGGECF+CGGGFCGFFGGEEFGGGGFCEF@@CCA
@SB 89
TGGGGAATATTGCACAATGGGGGAAACCCTGATGCAGCGACGCCGCGTGAGTGAAGAAGTATTTCGGTATGTAAAGCTCTATCAGCAGGGAAGAAAATGACGGTACCTGACTAAGAAGCCCCGGCTAACTACGTGCCAGCAGCCGCGGTAATACGTAGGGGGCAAGCGTTATCCGGATTTACTGGGTGTAAAGGGAGCGTAGACGGCATGGCAAGTCTGAAGTGAAATGCGGGGGCTCAACCCCTGAACTGCGTTGGAAACTGTCAGGCTGGAGTGCAGGAGAGGTAAGGGGAATTCCTAGTGTAGCGGTGAAATGCGTAGATATTAGGAGGAACACCAGTTGCGAAGGCGGCTTACTGGACTGTAACTGACGTTGGGGCTCGAAAGCGTGGGGAGCAAACAGGATTAGATACCCT
+
EGGGEFGGGGGGGGGGGGGGGGGGGGGGGGGGGGDGGFGEFFGGGGGEGEGGGGDFECFFGGDFGGGFGGGGGGG,AEFGGGGGFFG8FGGFGGGFFGGGGGGFGGGGGGFGCGE9?8FDFDFFGGGGGGGGCGGGGGGGGGGGDEGGGCE@C?GGGGGGFGGGG:?G<C:'FGG?G9EG7<FGGGFG<CFFFGGGDCCE/8?CEGBCFEGGGEGCDACFFFGGEECGECCEFEGC9CEF@?ADBFGFCFFF#DCF<F?GFFBEFFFFFFGD#<GF?==C4/CCGEDB4,,E=,GEDGGGFGGFEC,FGGFFGGGGEFF9CAFFFFCGGGFGFECC<,EF@,GGDCEEGECFGGFFEFACGGGFGGGGGGGGGGGGGEEEDCGFGGGGGGGGGGEFGGGGGGGFC9EEFC6<CCCC
@SB 90
TGGGGAATATTGCGCAATGGGCGAAAGCCTGACGCAGCGACGCCGCGTGAGGGATGAAGGTCTTCGGATCGTAAACCTCTGTCAGAAGGGAAGAAACTAGGGTGCTCTAATCATCATCCTACTGACGGTACCTTTAAAGGAAGCACCGGCTAACTCCGTGCCAGCAGCCGCGGTAATACGGAGGGTGCAAGCGTTAATCGGAATCACTGGGCGTAAAGCGCACGTAGGCTGTTATGTAAGTCAGGGGTGAAATCCCACGGCTCAACCGTGGAACTGCCCTTGATACTGCACGACGCGAGTCCGGGAGAGGGTGGCGGAATTCCAGGTGTAGGAGTGAAATCCGTAGATATCTGGAGGAACATCAGTGGCGAAGGCGGCCACCTGGACCGGTATTGGCGCTGAGGTGCGAAAGCGTGGGGAGCAAACAGGATTAGATACCCT
+
FGGGGGGGGGGGGGGGGGGG,FGGGGGGGGGGGGGGGGFEGGGGGGGGGGGGGGFGGGGGGGGGGGGGGGGGGGGGGGFGGGGGGGFFGGGGGGGGG<EFGFDEGDGFFFCFGGGGGGGGGFGGGGGGGGGGGGGGGGGGGGGGGGFGCGECGGGGC:BFEGGGGGGGGGGGGGGGGG?FDEGCCFGGGGFGGFGGGGGGDE=<FGFGGGGGGGGGGGGGGEGGGGFGGFGGGGGGGGGGCGGE;FGFFCBGC7=C6FGEC@>8>FCEDFGGGGGFEGEFFGGGG,+@:=CB>86<D8+CECDGFCGFGGFEFB,FFFGGGGGFCGGGFGGFFGGFF?7DGGEGGFGGFEF,EECGGGGEGFD8GGGGGGGGGGGFGFFFGGGGGFC,GGFFDGGEEFFFFGGGFF>GGDGGGGGGGGGGGGGGFCEGGFEGGGGGCCCCC
@SB 82576
TGGGGGATATTGCGCAATGGGGGCAACCCTGACGCAGCAACGACGCGTGAAGGATGAAGGTTTTCGGATTGTAAACTTCTTTTATTAAGGACGAAAAATGACGGTACTTAATGAATAAGCTCCGGCTAACTACGTGCCAGCAGCCGCGGTAATACGTAGGGAGCAAGCGTTGTCCGGATTTACTGGGTGTAAAGGGTGCGTAGGCGGCTTTGCAAGTCAGATTTGAAATCTATGGGCTCAACCCATAAACTGCATTTGAAACTGTAGAGCTTGAGTGAAGTAGAGGCAGGAGGAATTCCCTGTGTAGCGGTTAAATGCGTAGAGATGGGGAGGAACACCAGTGGCGAAGGCGGCCTGCTGGGCTTTAACTGACGCTGAGGCACGAAAGCGTGGGTAGCAAACAGGATTAGATACCCT
+
GGFC7:FFGFGGGDGGEEFFFF:FGG7<FFGGGGEF7:8FCG,@FGCGGGG9EEF@FGGG<A,BEG7CECG<FFE<BFAFGGFGGGGGG9FGCGGGGGGG9F+@FF+,<CEFCFGGGF,FFGG7CE7<>FDCCFF8FFGC@FF,BFE*FGE<,@B:CBC87<0<<8=C@C.43GF*:C3:CFC$C<C;B6?>CFE::C7CC@CC9>ECAF?FB@FGG?C@,1(+GFC73>CGG7FFE:5:<CDGDCC918EGC<CGGGF8<,9D<783CEB<D;FCDAC@A9FFEB,B,,,FDGF@F7F8F<F7>4+=?<,,9GF@GFGFFC;FCGFCE<<F?@C,E@GGDF7GGFECGC@,+8FFF8GFF9CGGCCAFGGFGFFFEAF7CFEE<DFFGEFFGGGGGFEC@GFFF<GFAFE@6A-<A
@SB 73021
TGAGGAATATTGGTCAATGGGCGAGAGCCTGATCCAGCCAAGCAGCGTGCAGGATGACGGCCTTATGGGTTGTAAACTGCTTTTATAAGGGAATAAAGTGAGCCTCGTGAGGCTTTTTGCATGTACCTTATGAATAAGGAAAGGCTAATTCCGTCCCAGCAGCCGCGGTAATACGGAAGGTCCGGGCGTTATCCGGATTTATTGGGTTTAAAGGGAGCGTAGGCCGGGGTTTAAGCGTGGTGTGAAATGTAGATGCTCAACATCTGCACTGCAGCGTGAACTGGTTGCCTTGAGTGCGCACAAGGTGAGCGGAATTCCTGGTGTAGCGGTGAAATGCGTAGATATCGCGAAGAACACCTATTGCGAAGGCAGCTCACTGGGGCGCAACTGACGCTGAAGCTCGAAAGTGCGGGTATCGAACAGGATTAGATACCCT
+
F@<@DFGE,CFF<;EFFGGGGFGG7BFFGFGG,6@FFE-C,C,CFGGGGGFGFG@EFEFEEC,C@9EFCFDEBFG-FG,,CFG,C<,<9F8<E,EC,,9,,,,:AAFG8<+8+,9,,C>FD<@EGF98C,?5E,@F,99F,,8BD,F8,,,,,6,++,3>,5D,ECFF=>8%>,@:8536*2==>G1>+4*=/,?4FFCF<=,FBFFGDBBFC@=:8<E8CF8#)34,3#:;1<5*4:>,GFGGFDFFFDA@8GGGFDFC@,,,,EACFCF@+,GF9C,B,DF>,>:,FGGGEF=+GF,,:,,,:+++?,F?<E,F?,+GGFF@++GGGFF5CCEFC,GE,+F:@+,=FGFF=E:,8C,,@7FFFCGGE,FFEC,6EF@@,:@F9FGGGGGGGGGGECFACFDFGFC+@7GGF@ADGFGGGGFGGGGGGGGCCCAC
@SB 95499
TGGGGAATATTGCACAATGGGGGAAACCCTGATGCAGCGACGCCGCGTGAAGGAAGCAGTATTTCGGTATGTAAACTTCTATCAGCAGGGAAGAAAATGACGGTACCTGACTAAGAAGCCCCGGCTAACTACGTGCCAGCAACCGCGGTAATACGCAGGGGGCAAGCGTTATCCGGATTTACTGGGTGTAAAGGGAGCGCAGGCGTGAAATCAAGTTGGATGTTCAATGTCGGGGCTTAACCCCGGAACTGCATCCAAAACTGATATTCTTGAGTGAAGTAGAGGTAGGCGGAATTCCGAGTGTAGCGGTGAAATGCGTAGATATTCGGAGGAACACCAGTGGCGAAGGCGGCCTACTGGGCTTTAACTGACGCTGAGGCTCGAAAGTGTGGGGAGCAAACAGGATTAGATACCCT
+
BDDEGDEGGGGGG6CA,C6C<FDGGGGGGGGGGEGFADCCGGGG7B=@=FFG,CF?,CFFFGGFGFGFFCEGG9BF<CEFG9,CEFGGGGGGGGGDGGGFCEGGC:9FBF8AFCFCCDFGGDGGG7CFGGFF+@,3+><EC,@F7BF71>8A<C@*>9<0<BFFFFF9CF<=,@@FCC?<FEFG7F1FB?<AFGC;=:,6C/EC@3>5;C318FG2<?FFEC@-#CCE8F<@FDEGD8E7:0@>*FC>96;#:<:?F<FGF1<2F#62FGFEF<FFFF39E5:FC7?:4,EDCFCC7=F9:=F@7F>FGEC9EFC:D<9GFEFF:>+<,<D@:FC-C<8CDGGF@FGGGCFCF,9E8FC6E6,FCEE@@CFCEAFGF77FCGGGFECC@,,FFE,E8EE<@FGGGF9FCEE8,CCA
@SB 61391
TGAGGAATATTGGTCAATGGACGAGAGTCTGAACCAGCCAAGTAGCGTGCAGGATGACGGCCCTATGGGTTGTAAACTGCTTTTATAAGGGAATAAAGTGAGTCTCGTGAGACTTTTTGCATGTACCTTATGAATAAGGACCGGCTAATTCCGTGCCAGCAGCCGCGGTAATACGGAAGGTCCGGGCGTTATCCGGATTTATTGGGTTTAAAGGGAGCGTAGGCCGGAGATTAAGCGTGTTGTGAAATGTAGACGCTCAACGTCTGCACTGCAGCGCGAACTGGTTTCCTTGAGTACGCACAAAGTGGGCGGAATTCGTGGTGTAGCGGTGAAATGCTTAGATATCACGAAGAACTCCGATTGCGAAGGCAGCTCACTGGAGCGCAACTGACGCTGAAGCTCGAAAGTGCGGGTATCGAACAGGATTAGATACCCT
+
GGGGGG@FFGGGFGGGGGGGGGGGGGGGFGGGGGGCFGGGGGGGGGGGGGGGGFGGFGFGG7FGGGGGGFGGFGGFGGGGGGGGGGGGGGGGGGEGEFGGGF,EFGGGGGGGGGGGGGGGFGGGGGGGGGGGGGF9FG>FGDEFFG2EEFEFGGGGGFFFFGGGECFEGCFFGGGGCGGGGGGDGGGGFGECFGGGEEGGGFCG=F/EGGGGGECGCGGGGGDFFGGCGEGGFGGGDGEGFFGGGGGGCCCF@CGFFDFGGDCFECGGGFGCGGGFFFCGGGGCEFCFB=<F=@+FF?BF9=C,GGGGF@DGGGGGGGGGGGGGEEGGGGGFF<<DCGFFGCEB,FBFGGFGFFC-C?GGGGGGGGGGEFGFCGGECFGGEGDGGGGGGGGGGEFGGEECGGGGGEEGGGGGFEFDGGGGGGGGFCGGGGFCCCCC
@SB 95
TGAGGAATATTGGTCAGTGGGCGAGAGCCTGAACCAGCCAAGTAGCGTGCAGGATGACGGCCCTATGGGTTGTAAACTGCTTTTATAAGGGAATAAAGTGGGAGTCGTGACTCCTTTTGCATGTACCTTATGAATAAGGACCGGCTAATTCCGTGCCAGCAGCCGCGGTAATACGGAAGGTCCGGGCGTTATCCGGATTTATTGGGTTTAAAGGGAGCGTAGGCCGGAGATTAAGCGTGTTGTGAAATGTAGACGCTCAACGTCTGCACTGCAGCGCGAACTGGTTTCCTTGAGTACGCACAAAGTGGGCGGAATTCGTGGTGTAGCGGTGAAATGCTTAGATATCACGAAGAACTCCGATTGCGAAGGCAGCTCACTGGAGCGCAACTGACGCTGAAGCTCGAAAGTGCGGGTATCGAACAGGATTAGATACCCT
+
GGGGGGGG@FGGGFGGGGGGGGGGGGGGGGGGGGGGGGGGGGGGGGGGGGGGGFGGGGGGGGGGFGGGGGGGGGGGGGGGGGGGGGGGGGGGGFGGGGGGGGGGGGGGEGGGGGGGGGFGGGGGGGGGFGGGGGGGGGGGGFGGGGGGDGGGGGGGF@GGGGGGGGGGGGGGGGGGGGGGG=GGGGGGGGG>GCEC<?8FFFGGGGGGGGGFGGGFGGEGGGGGGGGGFCFCGEFDDGGGGGGFCFGGGGFGFGEGGGDGGGGFGGGGFGGGGGGGGGGGGGGGGGFGFDD,CGDFGFFF=?,,GGGGGFGGGDGECFFBGGGGGGGGGGGGGGGFGGGGGGGCGGFGGGGGGFCGGGGGGGGGFGGGGGGGGGGGGGGGC@7FDGFCGGGGGGGGGGGGGGGGGGCGGGGGGGGGGGGGGGGGGGGFFFGCCCCC
@SB 50849
TGGGGAATATTGGGCAATGGGCGAAAGCCTTACCCAGCAATGCCGCGTGAGTGAAGAAGGTCTTCGGATTGTAAAGCTCTTTGATCAGGGACGAACACAATGACGGTACCTGAAGAACAAGCCCCGGCTAACTACGTGCCAGCAGCCGCGGTAATACGTAGGGGGCAAGCGTTGTCCGGAATGACTGGGCGTAAAGGGTGTGTAGGCGGGCTCGCAAGTTGGATGTGTAATACCCAGAGCTTAACTCGGGTGCTGCATCTGAAACTACGAGTCTTGAGTGTCGGAGAGGTAAGTGGAATTCCTAGTGTAGCGGTGGAATGCGTAGATATTAGGAGGAACATCAGTGGCGAAGGCGACTTACTGGACGATAACTGACGCTGAGGCACGAAAGCGTGGGGAGCAAACAGGATTAGATACCCT
+
EFGGGGCG?FGGFFGGGGFGFFCGEGGGGGGGGGGGGGFGGFGFDFEGGGGG9CEFEGGCFFGGGGGEEGG?9FFGGGGGGGFGGGGGFGGGGGGGGFBDFAFG7=FDFGC9E?EFGGGGFGGGGGGGCF8DFGGGGFGGGFGFFF7@>D81>>2FGGGF@G7CFGGGF>CEG*<FA:@C;FGEFFGFGGEEDGGGGDCC>EFFGFG>EEB:FGGGFFCCD8CFF?7FFFF@E?F@DCCCFGGGGGGEFDD:<DFFECGEGFCDE?C@FCFGFGGGGGGGGGGGGGGGGGF9FE?<??GGDFB<<,@+GGGFGGGF7EGGGGDGFFF9GDGFECCE9GGFDGGGDGGGGGF:EGDDGGCDFEEFFFAEAGGGGF@@FFFFDFCFEEGGGGFCEFEGEF9GF<@9F<GGGGGGGGGC@@CC
@SB 63360
TGGGGAATATTGGGCAATGGGCGAAAGCCTTACCCAGCAATGCCGCGTGAGTGAAGAAGGTCTTCGGATTGTAAAGCTCTTTGATCAGGGAAGAACACAATGACGGTACCTGAAGAACAAGCCCCGGCTAACTACGTGCCAGCAGCCGCGGTACTACGTAGGGGGCAAGCGTTGTCCGGACTGACTGGGCGTAAAGGGTGTGTCGGCGGGCTCGCAAGTTGGATGTGTAATACCCAGAGCTTAACTCGGGTGCTGCATCTTAAACTACGAGTCTTGAGTGTCGGAGAGGTAAGTGGAATTCCTAGTGTAGCGGTGGAATGCGTAGATATTAGTAGGAACAGCAGTGGCGAAGGCGACTTACTGGACGATAACTGACGCTGAGGCACGAAAGCGTGGGGAGCAAACAGGATTAGATACCCT
+
G@<@FBFEFGFCF8CECCFCFG7+@@F8FF9CFFFFGCEFF9C8FEGGEEEFC,CEEC,<EFFGF@CF@EFFFDGGFFECEFDGGGEDEFG,=EFGGGFGG,FFGDEFCFDEFGFEFGGC,FFDEC+CCDGGGGGGGFCFC,@=,@CCF6CEE*;DFGECFGG:**<@B::CEEFFC@FE8<:FAFFGFGGG7*=A,;CE>;F#*CCCC:*1<?:D>1@;8C<7F#F@FGGEGGG=GGCGFF?CG7C7FC=B?C?;E@9<'A7@A+@:=ECEDFCF,EFFC@:EEA?,EC:,55C<,,,ECB=?AC:FCC7GGF@CB:?@,FFEAA?FFAFF,C,@<FCC6GGGGGECGF:CEGGFFCAFCDEFE8GFGGFCEDGGGF88CFGGEGGGGEGGGGGGFF9F<FFCFFFF<CCAGGGCCCCC
@SB 98
TGAGGAATATTGGTCAATGGACGAGAGTCTGAACCAGCCAAGTAGCGTGAAGGATGACTGCCCTATGGGTTGTAAACTTCTTTTATACGGGAATAAAGTGAGGCACGTGTGCCTTTTTGTATGTACCATATGAATAAGGATCGGCTAACTCCGTGCCAGCAGCCGCGGTAATACGGAGGATCCGAGCGTTATCCGGATTTATTGGGTTTAAAGGGAGCGTAGGCGGACGCTTAAGTCAGTTGTGAAAGTTTGCGGCTCAACCGTAAAATTGCAGTTGATACTGGGTGTCTTGAGTACAGTAGAGGCAGGCGGAATTCGTGGTGTAGCGGTGGAATGCGTAGATATCGGGAGGAACACCAGTGGCGAAGGCGGCCTGCTGGACATTAACTGACGCTGAGGAGCGAAAGCGTGGGGAGCGAACAGGATTAGATACCCT
+
FGGGGGGGGGGGGGGGGGGGGGGGGGGGGGGGGGFGGDGGGGGGGGGGGGGGGGGGGGGGGGGGGGGGGGGGGGGGGGGGGGGGGGGGGGGGGGGGGGGGGGGGGGGGGGGGGGGGGGGGGGGGGGG,EFGGGGGGGGGGGGGDGGGGGGGGGGGGGGGGGGGGGGGGGE:#FGDGGGGFFGGGGGGGGGDGGGFGFGGG9DEFGGF@FGGGGGGGGGGGGGGGGFE@ECFECF?CCGFDDCCFCGGGFF=GFGGGGFFGG&FFGGGGGFGGGGFBEF9DGFCFGFFA58GDFCEAGFCCFGFGFFGGGGGGGGGDFD<GGGGGGGGGFF9GEFEGGGFGFC7GEGGFCDFDGFFGGGGGGGGGGGEGGEGGGGGGGGGGGGGGGFFEGGEGFGGGEGGFGGGGGGGGGGDGF<CDGGFGDGGGF@9GGFGCCCCA
@SB 90463
TGGGGAATATTGGGCAATGGGCGAAAGCCTGACCCAGCAACGCAGCGTGAGGGAAGAAGGGTTTCGGCTCGTAAACATCTGTCCTATGGGACGGAGGAAGTGACGGTACCATAGGAGGCAGCCCCGGCTAACTACGTGCCAGCAGCAGCTGTAATACGTAGAGGGCGAGCGTTGTCCGGAATGATTGGGCGTAAAGGGCGCGTAGGCGGCCTGCTAAGTCTGGAGTGAAAGTCCTGCTTTCAAGGTGGGAAGTGCTTTGGATACTGGTGGGCTTGAGTGCAGGAGAGGAAAGCGGAATTACCGTTGTAGCTGTGAAATGCGTAGAGATCGGTAGGAACAACAGTGGCGAAGGCGGCTTTCTGGACTGAAACTGCCGCTGAGGCGCGAAAGCGTGGGGATCAAACAGTATTAGATACACT
+
ACCEBFCEF99C@E;@DEF8F@+@FGGFC<EEC8CF<<FFFGG+@@CGCG787,C,AE8FFFDGFFGGGG7FEE7D<E8FEEAF<FEFF8?EF+4FBC@F,?@?B+BFEFGCE=,,3::CCG8@CEEGGFFGDFCEFF+>BFG>FF,3@,@FF,=3F7,,,*3@*>***4<<<C>:CC/=8*$/CFFF.CCB@C><<:ACGG7C?A+>>8:@88C0DEAE?FC=FF;>EC@:CGFD<FFGGC>7GGCFCF>;18EFGDB:#3:7EC-8#GGGF;<8FA2<AEBFFF?DCC4+4,<EF?:+BFE,FC,@EC,FE?CEF=:7GGGGCGGC=EEDFE<C9,6<=E=B8,,,@6@GGFCEC,C,,FFEC669E<F@6++FE8C:66+CB?:,@@7F@F<9F<,<FGFAE<,@E<DFFGBB<C@
@SB 100
TGAGGAATATTGGTCAATGGGCGAGAGCCTGAACCAGCCAAGTAGCGTGCAGGATGACGGCCCTATGGGTTGTAAACTTCTTTTATAAGGGAATAAAGTGAGTCTCGTGAGACTTTTTGCATGTACCTTATGAATAAGGACCGGCTAATTCCGTGCCAGCAGCCGCGGTAATACGGAAGGTCCGGGCGTTATCCGGATTTATTGGGTTTAAAGGGAGCGTAGGCCGGAGATTAAGCGTGTTGTGAAATGTAGACGCTCAACGTCTGCACTGCAGCGCGAACTGGTTTCCTTGAGTACGCACAAAGTGGGCGGAATTCGTGGTGTAGCGGTGAAATGCTTAGATATCACGAAGAACTCCGATTGCGATGGCAGCTCACTGGAGCGCAACTGACGCAGAAGCTCGAAAGTGCGGGTATCGAACAGGATTAGATACCCT
+
CE9EFFEFC<FGFG<CFAA8CEEGDC@FFFGGGGCGGGGEEGFGDF7FFFGGFEGG<EGBCFFFFGFFGFFGGDGGGFG9EGGDGGGFGGG,BECCEFF9FGCFFGGF8F:FGFGGGGDEFE9FEDAEFCGGGGGGFFFGG7F7FF+BFGGE>F6F+>,=,@EFEGFG*@>FACC:@BCD@F::>:F9<=1/@F:=<2:?=BB:FFE9F<C0C?*4*8CE8:ACGGEFAFFGG.>8<CEG@D7FF>?C,CFDGGFB3@<@C@E>C@9:,@+<4>5+6?/:<E*FD>BB,,?A=@??@,,EGFA:++++B4<?B,F@+<??E=F>8@6,9FGFCC9<A??99FF?FGED,,<CGFF@DFE@F@,B4FC6,,FEFEFGGFC7@BCFFFDEFF8+<C,C?GCE<:?E8FC7GDGFBC<@F<E,FGFFBC,@<,,6A,,6
@SB 66876
TGGGGAATATTGCACAATGGGGGAAACCCTGATGCAGCGACGCCGCGTGAAGGAAGACGTATCTCGGTATGTAAACTTCTATCAGCAGGGAAGAAAATGACGGTACCCGACTAAGAAGCCCCGGCTAACTACGTGCCAGCAGCCGCGGTAATACGTAGGGGGCAAGCGTTATCCGGATTTACTGGGTGTAAAGGGAGCGTAGACGGAGGGACAAGTCTGATGTGAAAGGCTGGGGCGCAACCCCGGGACTTCATTGGAAACTGTCCGGCTCGAGTGCCGGAGAGGTAAGCGGAATTCCTAGTGTAGCGGTGAAATGCGTAGATATTAGGAGGAACACCAGTGGCGAAGGCGGCCAACTGGGCTTTTACTGACGCTGAGGCTCGAAAGCGTGGGGAGCAAACAGGATGAGATACCCT
+
GGGGGGGGGGGGGGC@EEG8FGG@@EFFGGDGGGGFFGEEG>CGGGGGGEDFFGFFG=FFEF=EGFF+AFFFD?E<@CFGFEFGGFACGGGGGCGGGFAFGFG@@:F,++63:F8BE@<8FE:FC::<FCCC+F8<B=C*@CBCEB:F?E7+C?7@43ECFC=GDEFEG898:<1=B9A&(FCF?CFF4CCCFEEE:8>8EC>E@;9,EF-CB;:<9?9GGGGFGFC<CF#>:CE:.GGGF88@GGGGFC#GGGFFFDFC7@3++88++,+DFEC@8+8,EA,8FGGGG<FEF=B58A,<,AC@BF:CF<DF=GFC9DFFFFCF<9GFFEE,7EGFE,,BCCGGFDDEF@AC,,CFFGDEFF@C<9GGGGFEEFCFF:EGGGGGEDGBF9EGEFC,;<ECFFFEB,9GFFC@A8CA
@SB 102
TGGGGAATATTGGGCAATGGGCGCAAGCCTGACCCAGCAACGCCGCGTGCGGGACGGAGGCCTTCGGGTCGTAAACCGCTTTCAGCAGGGAAGAGTCAAGACTGTACCTGCAGAAGAAGCCCCGGCTAACTACGTGCCAGCAGCCGCGGTAATACGTAGGGGGCGAGCGTTATCCGGATTCATTGGGCGTAAAGCGCGCGTAGGCGGCCCGGCAGGCCGGGGGTCGAAGCGGGGGGCTCAACCCCCCGAAGCCCCCGGAACCTCCGCGGCTTGGGTCCGGTAGGGGAGGGTGGAACACCCGGTGGAGCGGTGGAATGCGCAGAGATCGGGTGGAACACCGGTGGCGAAGGCGGCCCTCTGGGCCGAGACCGACGCTGAGGCGCGAAAGCTGGGGGAGCGAACAGGATTAGATACCCT
+
GGGGGGGGGGGGGGGGGGGGGGGGGGGGGGGGGGGGGGGGGGGGGGGGDGGGGGGGGGGGGGGGGGGGGGGGGGGGGDGGGGGGGGGGGGGGGGGGGGGFGGGFGGGGGGGGGGGGGGGGCFECEGGGGGGGGEA:@EFGGGGGGGGGGGGGFC9FFFGGGGGGGGGGGGGGGGGGGEE>?GG%GG>GGGGG>GGGEG<GGGGGEEGEGGGFECEGG>>GGED?EGGGGGGGGEGGG92GEEGG3EEDG:@EGG8FBD>CECC53CEFB>GGF9+GF:FC+>GGF@+EGGGFF>3+3B>+DFF@+@CCGGFEADGGEF=,,E4:B@CEFF9CFGGEF7EGGDGGDGFGGF7GFB,GGFGGGGGF<BF@CCGFCGGGGFGDEFCFDGGGGGGGGGGEGGFGGGFFFA9FFGGGCCCCC
@SB 81392
TGAGGAATATTGGTAAATGGGCGCAGGCCTGAACCAGCCAAGTCGCGTGAGGGAGGACGGTCCTACGGATTGTAAACCTCTTTTGTCGGGGAGTAACGTGCGGGACGTGTCCCGTATTGAGGGTACCCGAAGAAAAAGCATCGGCTAACTCCGTGCCAGCAGCCGCGGTAATACGGAGGATGCGAGCGTTATCCGGATTTATTGGGTTTAAAGGGAGCGTAGGCGGACTATTAAGTCAGCTGTGAAAGTTGTCGGCTTAACCGTAAAATTGCAGTTGATACTGGTCGTCTTGAGTGCAGTATAGGTAGGCGGAAGTCGTGGTGTAGCGGTGAAATGCTTAGATATCACGAAGAACTCCGATTGCGAAGGCAGCTTACTGGACTGTAACTGACGCTGATGCTCGAAAGTGTGGGTATCAAACAGGATTAGATACCCT
+
FGGGGCFFFGDGGA,;EE@;C@F:FEGGGGGFGFFFGGF<FGGGGGCFFGGGG,:@BC@F@BCFGGCF>EFGGGFF9FCEF<FAE=FFGDEFFGGFGFF7BFGGGGGGGFGGG><+BF9,EFGGC<DDE:FGE:8,DFFFGGG@EGGGCGF8<:8>:F<:3C;FE*=;>6<78,<CEE4>=:::/:*944;E7C@:EGFFCFCFGCEEE<CCFEE52CB?@EEFCFGGGFGECFCFDCGED@<9;C<@+C7#3:,:<FGF=CGD=A,<9EBF9EFF<,BE0<7>@+@EC<E=,E:E<C,9,,A8,C7?@:A<8++FB<<FDGF:EGGE9GEE?GF8E,@@<9,,8@EC,ECFC8@FBD8>GGFFFFGGGFAECFFEF9FC<CC9GFGGEGFFFACGGEFEF@EC9FGGGGGGGGGFGEFCGGGGGF9FCFD@AA<C
@SB 70456
TGAGGAATATTGGTCAATGGGCGGAAGCCTGAACCAGCCATGCCGCGTGAAGGACTAAGGCCCTATGGGTCGTAAACTTCTTTAGACGCAGAGCAATAAGGGCCTCGCGAGGTCCGAGGAGAGTATGCGTAGAATAAGCATCGGCTACCTCCGTGCCAGCAGCCGCGGTAATACGGGGGATGCGAGCGTTCTCCGGATTTATTGGGTTTAAAGGGTGCGCAGGCGGCGAATTAAGTCAGCGGTGAAAGACCGGGGCGCACACCGGGAAGGGCCGTTGATACTGATTGGCTAGAATACCCTTGCCGGGGGAGAAATGAGTGGGGTAGCGGTGAAATGCAGAGATATAACTAAGAACACCGATTGCGAAGGCATCGCACGAAGGGGCGATTGACGCTGAGGCACGAAAGCGTGGGGATCGAACAGGATTAGATACCCT
+
CEFE,C,,=EEEE,9,;C,,;8FF:CCDF,CEEECFFDFGA,CF7:EG+BF9FFF<=,C8,EFGGGG,=4<::EGD,C,9,C?FFFGCC7@F?<,??FFA,,B?:EG7+@=BGGGGC+>++38BF9C@+@FCEACEF,,@98F*<F:,@<>><:B*>A:FF@::<8*FB*<F@BFE*=*:8*2:>EEEGC8:C,?*1:CCFFFDC5A5*,3<+3*2:85#8C7:<2,$<EF9C</#8<E:,@8=E<1+8:CEE@5*,*6**3+7FC@+C86+7FFDE8@@9A,,<?EF?<59=:6,++A++@++=+8?C,,,GGFCFCB+:,C++GF9D?DFFBB<EC<E?,AE96FE9,9ECFF?B,C8+FGGGFEEB7F@@,FEFE<8@::FFCC,;;@EC@F<CCB,,GGGEGC@@FGGGGFGGGFFFDFB@,FGGGFA,BCA
@SB 108628
TGAGGAATATTGGTCAATGGGCGAGAGCCTGAACCAGCCAAGTAGCGTGCAGGATGACGGCCCTATGGGTTGTAAACTGCTTTTATAAGGGAATAAAGTGCGGGACGTGTCCCGTTTTGTATGTACCTTATGAATAAGGATCGGCTAACTCCGTGCCAGCAGCCGCGGTAATACGGAGGATTCGAGCGTTATCCGGATTTATTGGGTTTAAAGGGTGCGCAGGCGGCGCGCCAAGTCAGCGGTTAAAGTTCCGGGCTCAACCCGGTGTCGCCGTTGAAACTGGCGTGCTCGGGTGCGTGCGAGGAAGGCGGAATGCGTTGTGTAGCGGTGAAATGCATAGATATGACGCAGAACGCCGATTGCGAAGGCAGCTTTCCAGCGCGCTACTGACGCTGAGGCACGAAAGCGTGGGGATCGAACAGGATTAGATACCCT
+
<F<FGCFGGGGGGGGGGGFGGGGGGGGGGGGGGGGGGGGGGGGGGGGFGGFGGEDFGFFGGFFFDDFGGGEEGGGGGAFGGGGGGEGG9FFFGGGGGGGGGGGD7FGEGFGFGCGFGGG8FFEAE@FFFG9?BF9FFGEFDDF@DGGCGGGGDFGGGG@FGCFGGEGGGGCG,$FFGGGCCFFC<CE<)GEFGGD=0:FF8<+FGF<FBGGGEGCFGGGGGGGG5::;2CE>EGFCEGFCEFEFFGEGGGGGGGF<EGCGGEGGGCCFCFED=$GFAF@E>FGBF<C+@EC@C>:+E@7:GCGGGFC+,FCGGGF:7GFGGECCEC:,A,EE9FFE9FGFF@E?::@?,=F:F@+:C,FGGGGGGFDGGFFDACFC@CDFF@@9EGGGEFBFFFFFDB,,EFCE@CFC9GGGGGGFF<9FC,EFGGGFDGCCCCC
@SB 75430
TGAGGAATATTGGTCAATGGACGAGAGTCTGAACCAGCCAAGTAGCGTGCAGGATGACGGCCCTATGGGTTGTAAACTGCTTTTATAAGGGAATAAAGTGAGTCTCGTGAGACTTTTTGCATGTACCTTATGAATAAGGACCGGCTAATTCCGTGCCAGCAGCCGCGGTAATACGGAAGGTCCGGGCGTTATCCGGATTTATTGGGTTTAAAGGGAGCGTAGGCCGGAGATTAAGCGTGTTGTGAAATGTAGACGCTCAACGTCTGCACTGCAGCGCGAACTGGTTTCCTTGAGTACGCACAAAGTGGGCGGAATTCGTGGTGTAGCGGTGAAATGCTTAGATATCACGAAGAACTCCGATTGCGAAGGCAGCTCACTGGAGCGCAACTGACGCTGAAGCTCGAAAGTGCGGGTATCGAACAGGATTAGATACCCT
+
FGGGGGDFGGGGGGGGGGGGGGGGGGGGGGGGGGGGGGGGGGFGGGGGGCFGGGGGGGGGGGGGGGGGGGGGGGGGGGGGGGGGFFGGGGGGGGGGGGGGGGGGGGGGGGGGGFGDGGGGGGGGGGGGGGGGGGDGGGFGGGDEGGGGGGGGGGGGGGGGGGGGGGGGFGGGGGGGGFFGGGGGGGGGG,FFFCECCFFEFGGGGGFDFGFGGGGEGGGGGGGGGGGFGGGGGGGGGGGGGGGGGGGGGGGGGGGGGFGFFE:GGGGGFGGGGGGGGFFDDGFGFGFFFGGGGGGGGGGGFGFEGDGGGGGE@GF@EGF?GGGGGGGFGGGGFF9DGGGFFAC<GGGGGGGGGGGDGGGGGGGGGGGCGGGGDGGGGGGFFFEGGGGGGFGE@FFGFGGGGEGGGGFEGGGGGGGGGEGGFGGFGGFGGGGCCCCC
@SB 110906
TGGGGAATATTGGGCAATGGGCGAAAGCCTTACACAGCAATGCCGCGTGAGTGAAGAAGGTCTTCGGATTGTAAAGCTCTTTGATCAGGGACGAACACAATGACGGTACCTGAAGAACAAGCCCCGGCTAACTACGTGCCAGCAGCCGCGGGAATACGTAGGGGGCAAGCGTTGTCCGGAATGACTGGGCGTAAAGGGTGTGTAGGCGGGCTAGCAAGTTGGATGGGTAATACCCGGAGCTTAACTCGGGTGCTGCATCTGAAACTACGAGTCTTGAGTGTCGGAGAGGTAAGTGGAATTCCTAGTGTAGCGGTGGAATGCGTAGATATTAGGAGGAACATCAGTGGCGAAGGCGACTTACTGGACGATAACTGACGCTGAGGCACGAAAGCGTGGGGAGCAAACAGGATTAGATACCCT
+
EFGFGCGGGGGGGFGFGC9@,8FCGGGFGGGDF6EFGGGC,CE8FEGGGGGFGGG?FGGGGGGGAECB=FG9CFGGCGGCGGCFGGFFFCF7CCEEFFGCC,FAC7FGF9FF8FFGEEGGG,:A+>+@:CEGGFF+,D73F,@FF8FGEFE*>::DGGGGGEF<FGGGG=:CC=:<FCC5BBF521GFAC@@ACFGFDGDGGCE7AC>@FDG/A8>FGGGDFF@F#EGGGF3(8<#<;FG@FE:EE@FEGGD:?F9GC=FE@@8+;<@37>E<BFGFGG;CCE?,GFCF?GGF9FFGFFFFB<CGDC+@FDGGFF9GGGGGGFFFFFCFCBFFC@9FC,C-@F7GGGFFF@7@,EDFDFC@F@8EC,FGFAGF@B+A<FEDGFCECFGEFCCGGGGGGGGGGF<GGGGGGGGGGFAA,C@
@SB 75203
TGAGGAATATTGGTCAATGGACGAGAGTCTGAACCAGCCAAGTAGCGTGCAGGATGACGGCCCTATGGGTTGTAAACTGCTTTTATAAGGGAATAAAGTGAGAGTCGTGACTCCTTTTGCATGTACCTTATGAATAAGGACCGGCTAATTCCGTGCCAGCAGCCGCGGTAATACGGAAGGTCCGGGCGTTATCCGGATTTATTGGGTTTAAAGGGAGCGTAGGCCGGAGATTAAGCGTGTTGTGAAATGTAGACGCTCAACGTCTGCACTGCAGCGCGAACGGGTTTCCTTGAGTACGCACAAAGTAGGCGGAATTCGTGGTGTAGCGGTGAAATGCGTAGATATCACGAAGAACTCCGATTGCGAAGGCAGCTCACTGGAGCGCAACTGACGCTGAAGCTCGAAAGTGCGGGTATCGAACAGGATTAGATACACT
+
ECFFFGGGGGGEFFGGGGGGGAFEFFGFGGGFEFF<FDF<FGEGCFGGGE<,CF@FAC@FG@@@,F?CFGGGGGGGGF<FDFFGGGDDEFGECF,FFEGGFGGEEGGGFCGGCGGFGGA@DFGGFFGDB<FFEFGG,BF,FFGGG7F=?FG<F@8FFGGGGGCFEE@FGEGG9FFEG::0>5,5E5CFGGG7@FG=F+=FEFECEFE<GGF<<755C5GFCE==@@8:F%EGFEC:C8CEFFFD=F,<>:D@F7;#;DFFEDGFGDECG@FFFGFFFFGGG#<A8@DCE8FFFCGFF::7C,79FB+GGGGGFFFECGFBEFF:@:CFFFF<FEC:GFCFGGF<E7F<AGEF8FFCBF@7ECF6@699,@F<C,,,C,+FCC6C6,EC6B6F<FCACC7E,7GFFGGFF7GGGGFGCEEF@FCF@E,CC<C6A--A
@SB 88809
TGGGGAATCCTGCGCAATGGGGGCAACCCTGACGCAGCAACGCCGCGTGCGGGACGAAGGCGTCCGCGTCGTAAACCGCTTTCAGCGGGGAACACCAATCGAGGGTACCCGCAGAAGAAGCCCCGGCTAAATACGTGCCAGCAGCCGCGGTAATACGTATGGGGCGAGCGTTATCCGGATTCATTGGGCGTAAAGCGCGCGTAGGCGGAGCGCTAAGCGGGACCTCTAACCCGAGGGCTCAACCCCCGGCCGGGTCCCGAACTGGCGCTCTCGAGTGCGGTAGGGGAGAGCGGAATTCCCGGTGTAGCGGTGGAATGCGCAGATATCGGGAAGAACACCGACGGCGAAGGCAGCTCTCTGGGCCGAAACTGACGCTGAGGCGCGAAAGCTGGGGGAGCGAACAGGATTAGATACCCT
+
GGGGGGGGG@FGGGGGGGCGGGGGGGGGGGGGGGGGGGGGGGGGGGGGGGGGGGGFGGCFGGGGGEGGGGGCGGGFGEGGGGGGGGGGGG7F@FBFGFFGGGGGG<F,FGGGGGFGGGFC,<CCFGGFGGGGGGGCC>CGGGGGG:GGG9CGGFFCF:FFFGGECC:CEE4CE>FFGGECGGFGGGGC#B9;C9:FGGGCECCEGDEG*EE?EECGECECG>=FFECFFG>FDEGGGGFFGDA8FC3=8<CEGGGGFFECECGFGGGGF@BBCCGGDGGGE@AFDE+:EFFGFFFDFCGGGGGF>7GGGGGGGFEEFEDFAGF:@>GGF9GFE7CCFFGF:EGEFE,GGGGGFEGFGFF@,C@CF99FFGEGGGGGFC6C@CGGGGFGGEEGFCDDGGGGFFFAGGGGGGGGCCCCC
@SB 68377
TGGGGAATCTTGCGCAATGGGGGGAACCCTGACGCAGCGACGCCGCGTGCGGGACGGAGGCCTTCGGGTCGTAAACCGCTTTCAGCAGGGAAGAGTCAAGACTGTACCTGCAGAGGAAGCCCCGGCTAACTACGTGCCAGCAGCCGCGGTAATACGTAGGGGGCGAGCGTTATCCGGATGCATTGGGCGTAAAGCGCGCGTAGGCGGCCCGGCAGGCCGGGGGTCGAAGCGGGGGGCTCAACCCCCCGAAGCCCCCGGAACCTCCGCGGCTTGGGTCCGGTAGGGGAGGGTGGAACACCCGGTGTAGCGGTGGAATGCGCAGATATCGGGTGGAACACCGGTGGCGAAGGCGGCCCTCTGGGCCGAGACCGACGCTGAGGCGCGAAAGCTGGGGGAGCGAACAGGATTAGATACCCT
+
F8FDGGGGGFGGGGGGGGGGFEECEFGGGGGGGG@FGGGGGEGGGGGGGGGGGGGGDGGGGGGGGGFFGGGEGGGGGGGGDGGGGGGGGGFGDCCCEGGGGGGGGGFGFGGCFGGGGCFGGFGGGG5CFGFGGECFGG?FDGGG>DBEEGGGGG9C<@GGCEGGGEEGGGCE>F7FCG3#:CGGFGGG.EGGFGGCEGEGEECEFGGGGGEGGGGGGGGGGGGE;EC8CECFC<GGC0::C:CEDE:EG50E=;8FEFGF?5A7E88FFDFC@&@:3.'F@FFGGC+GGGGGFGEF>@=+CGGGGGGGFGFAADGGFCFDEF:>+EDGFB,F@=CEEGGGGGGDF@EFCGGEGC@,GFEEF:<@C,CCC@GF@GGFGGGFF,GGGFGGGGGCGGGGGGGGGGGFGGGGGEGGCCCCC
@SB 111
TGGGGAATATTGCGCAATGGGCGAAAGCCTGACGCAGCGACGCCGCGTGAGGGATGAAGGTCTTCGGATCGTAAACCTCTGTCAGAAGGGAAGAAACTAGGGTGCTCTAATCATCATCCTACTGACGGTACCTTCAAAGGAAGCACCGGCTAACTCCGTGCCAGCAGCCGCGGTAATACGGAGGGTGCAAGCGTTAATCGGAACCACTGGGCGTAAAGCGCACGTAGGCTGTTATGTAAGTCAGGGGTGAAATCCCACGGCTCAACCGTGGAACTGCCCTTGATACTGCTCGACTTGAATCCGGGAGAGGTTGGCGGAATTCCAGGTGTAGGAGTGGAATCCGTAGATATCTGGAGGAACATCAGCGGCGAAGGCGGCCACCTGGACCGGTATTGACGCTGAGGTGCGAAAGCGTGGGGAGCAAACAGGATTAGATACCCT
+
FEGFG@BFGGGGGGGGGGGGGGGGGGGGGGGGGGGGGGGGGGGGGGGGGGGGGEGGEGGGGGGGGGGGGGGGGGGGGGGGGGGGGGGGGGGGGGGGGGGGGGGGDFECGGGGGGGFGGGGGGGGGFGGGGGGGGGGGGFCGGGGGGGGGGGGG>GEG@:GGGGGGGGGGGGGGGGG?F@FGGGGGGGGGGGGGGGGGFGGGGGGCG>CFGGGGGGGGGGGDCC?8FGGGGGFGFCGGGGGGGGGFGGGGFFGGGGGG:DGEFF?@AFGFFDGGDF?ED=FFFGFGF@8+EEBEFCFB@3GGGFB<?<@ED+EGFEGDGEA@FCFCFGGFE<8?FDFFC7GEGGGGGGGGGGGGGEGGGGFFCC77GGEGGGGGGGGGGFE8GGGGGECGGGF:EFFCCGFGGGGCGGGGGGEF7GEGGGFEGGGGGGGFFFFGGFFCCABA
@SB 112
CGGGGAATATTGCACAATGGGGGAAACCCTGATGCAGCGACGCCGCGTGGAGGAAGAAGGTCTTCGGATTGTAAACTCCTGTCGTTGGGGACGATAATGACGGTACCCAACAAGAAAGCCACGGCTAACTACGTGCCAGCAGCCGCGGTAAAACGTAGGTGGCAAGCGTTGTCCGGAATTACTGGGTGTAAAGGGAGCGCAGGCGGGAAGACAAGTTGGAAGTGAAAACCATGGGCTCAACCCATGAATTGCTTTCAAAACTGTTTTTCTTGAGTAGTGCAGAGGTAGTTGGAATTCCCTGTGTAGCGGTGGAATTCGTAGTTATCGGGAGGAACACCAGTGGCGAAGGCGGTCTTCTGGGCACCAACTGACGCTGAGGCTCGAAAGCATGGGTAGCAAACAGGATTAGATACCCT
+
,@FEGEGGGGG<FGGGGGGGG>F7CG@FGGGGGGEGGG7FFGGGGGGGGEECFGGGGGGGFFGGGGGFE+BFFGGGCFGGGG<=DFCGGGGCFEC:BAFGGGGE7:<>FFGGGGCCFG,@CFG:F7>AD>CECGFGGGG7C<FCG7BF@CBFGDG<+=C>C@FG@BFB>22AFGE596CF<C=FGFF?FFC<CGGGEGG:CEG5EDE2FC-+FCD0;E9CFG=C8CE<GC:F;@FFFCGGFGGGGGCGFBCE,C9C<D?CGGF+8@;AFGFE:?A1A<C8CFC?C,:=9GFCGGFFFB,<FFGCCGC<FEF9F8A,GFGF=7EFCECFE<<GEEFGFF@EGGDGCGGGG@FC6,,,DFFFEC,8AGGFFCBGDFGFDFE?GC?FGGGFGGGGGGGGGGFFGGFGGFFGEAGCCCCC
@SB 104001
TGAGGAATATTGGTCAATGGACGAGAGTCTGAACCAGCCAAGTAGCGTGCAGGATGACGGCCCTATGGGTTGTAAACTGCTTTTATAAGGGAATAAAGTGAGAGTCGTGACTCTTTTTGCATGTACCTTATGAATAAGGACCGGCTAATTCCGTGCCAGCAGCCGCGGTAATACGGAAGGTCCGGGCGTTATCCGGATTTATTGGGTTTAAAGGGAGCGTAGGCCGGAGATTAAGCGTGTTGTGAAATGTAGACGCTCAACGTCTGCACTGCAGCGCGAACTGGTTTCCTTGAGTACGCACAAAGTGGGCGGAATTCGTGGTGTAGCGGTGAAATGCTTAGATATCACGAAGAACTCCGATTGCGAAGGCAGCTCACTGGAGCGCAACTGACGCTGAAGCTCGAAAGTGCGGGTATCGAACAGGATTAGATACCCT
+
FGGGGFGGGGGFGFFGGGGCFGGGGG+CFEFGEGGGFGGGGGFCFFDG@EGFGGGGFGGG7FGGGGGGGGGGGGGGGGCEEEGGGDFGGCCFFGG<FFFFGG,5BEGGGGGGGGG9FGEEFGGGF@BFFFGGCFAFGGDGFGCCFC>DGGDCFFCGGGGGGGF=BCGGGGG?FFGGCFGF3GGGGE7FGGEGFGGEFFG>FFFGFFECFFFGGGGGGGGGGE?ACFGFFEFGCFFGGGEFGGGGGGFFGEBFAGGGGGGGFEGGFFFF@CGGDGGEF?AEGFGFFGGGGGGGCGGCCAFGFGGCFB7FC,FE??GEEGGFGGGGGEEGGGGGGGGGFGGGFCGGC@FGCEA<FGECGFGGFF77FGE8FF9GFGECGGGGFGGFCDGGGGGGGGGGGGEEF@CGFGGGGGGFGGGGFAGGFGGGGCGGGFFCA,A-
@SB 64707
TGGGGAATATTGGGCAATGGGGGAAACCCTGACCCAGCAACGCCGCGTGAAGGAAGAAGGCCTTCGGGTTGTAAACTTCTTTTACCAGGGACGAAGGACGTGACGGTACCTGGAGAAAAAGCAACGGCTAACTACGTGCCAGCAGCCGCGGTAATACGTAGGTTGCAAGCGTTGTCCGGATTTACTGGGTGTAAAGGGCGTGTAGGCGGAGATGCAAGTCGGGAGTGAAATCCATGGGCTCAACCCATGAACTGCTTTCGAAACTGTATCCCTTGAGTATCGGAGAGGCAAGCGGAATTCCTAGTGTAGCGGTGGAATGCGTAGATATTAGGAGGAACACCAGAGGCGAAGGCGGCTTTCTGGACATTAACTGACGCTGAGGCTCGAAAGCGTGGGGAGCAAACAGGATTAGATACCCT
+
@EFGGFGFGGGFGGGGGGGFGGGGGGGFGGGGGFGGGGGGGGGGGGGGGFGFGGGGGGGGGGGGGGGGGGGGGGGGGGGGGGGGGGGGGEGGGEGE>DFGGGGGGEGGEFFFFGGFGGGGGFGGGEFGGGG>?G4GG@EGGGGFCEGG8GG:FCGGGGF?CFFCFGGCGGDG>DGFEGGCF=FGG.GGGGGGGGGGGGGGGGGGGGEEGEGF9FGCEGGGEG<EFGGFGGF>FGGGGFDC>BFGFEEGGFFGGGGGGFEFFEFGGFFFCCB74EG=>EFGFFFCFGFD+GGGFB5=F9F?F8FGGEFGF@DA,FDGEFEFFCGEFGGFECCC<EE,FGF<GGGF>GEEGGGGGGGFC@FGAGGGGFFAFGEGGFEFDGFGGFEFGGGGEGGFCGGFFDF?GGGGGGGGFAGGFGCC8CC
@SB 91582
TGGGGAATTTTGGTCAATGGGCGAGAGCCTGAACCAGCCAAGTAGGGTGCAGGATGACGGCCCTATGGGTTGTAAACTGCTTTTATAAGGGAATAAAGTGAGTCTCGTGAGATTTTTTGCATGTACCTTATGAATAAGGACCGGCTAATTCCGTGCCAGCAGCCGCGGTAATACGGAAGGTCCGGGCGTTATCCGGATTTATTGGGTTTAAAGGGAGCGTAGGCCGGAGATTAAGCGTGTTGTGAAATGTAGACGCTCAACGTCTGCACTGCAGCGCGAACTGGTTTCCTGGAGTACGCACAAAGTGGGCGGAATTCGTGGTGTAGCGGTGAAATGCTTAGATATCACGAAGAACTCCGATTGCGAAGGCAGCTCACTGGAGCGCAACTGACGCTGAAGCTCGAAAGTGCGGGTATCGAACAGGATTAGATACCCT
+
C@FFGGDFFFGF@EFFGEAGGEDGCGGFGGGGGGGGGGGGGGFFGFGFGGGGGFGGFGGGGGGGDGGGGGGGGGG9EEFCEEEFFGGGGGFFGG9EFGGCDFGGGFFGF8BFFGGGGGC?FGGEFGGFFGG9,@?DGGGGGGG@FGDFFCGEGGGGGGGGGGGGDEGG?DGGFGGG7<FFFFFGCFGGG;/*:?FGFFEFFGGCGGGG6FFCF7GFGC==FC>=CF@:8FFFFGGGDGFEFGGFD?>:FFFGFGGCEEGGGGGG<G<GFGFGGGFD@6GGGGGGD>+,BF=GFGF=C,,F?AFGGGFCDFE?=9+B7F=8GGGEC8,GE9GFGGFFE9FEGFGDFD<FGGGGFFC-EF98@,GFGGGGEFCFGFFGGGFECCBF<GGGEFF@FGFFGGDGFGGGGGFEDEGGGGGGGGFEGGGGF<ECGFECCCCC
@SB 77849
TGGGGAATATTGCACAATGGGGGAAACCATGATGCAGCGACGCCGCGTGGAGGAAGAAGGTTTTCGGATTGTAAACTCCTGTCGTTAGGGACGATAATGACGGTACCTAACAAGAAAGCACCGGCTAACTACGTGCCAGCAGCCGCGGTAAAACGTAGGGCGCAAGCGTGGTCCGGAATTACTGGGTGTAAAGGGAGCGCAGGCGGGAAGACAAGTTGGAAGTGAAAACCATGGGCTCAACCCATGAATTGCTTTCAAAACTGTGTTTCTTGATTATGTCAGAGGTAGATGGAATGCCCGGTGGCGCGGTGGAATTCGTAGATATCGGGAGTAAAACCAGTGGCGAAGGAGGTCTACTGGGCACCAACTGACGCTGAGGCTCGAAAGCATGGGTAGCAACCAGGATTAGATACCCT
+
AF,,C@@FECEFEGEF@<@6FEEFEGGGGGGCFG9CCFEGGGDGGEFEGGGG7F,EGEFGG<EFFEEFGGECE<FE,,5FFF?FFEFFFF@=FCCFFGFGFGGGFGGGFFFFEFFFDEEG,,8CEGEEFGGGGGC77C7BAF8ACGGGFEC;@C:=,@EFC**=<8CFC**8<CCEE:C79<,,<8*;*3,<<<CFG58E>*181?EF@>>8=@:#@C@>,8&;;E;GG,GGFF=3=8;:9@DD88::F>>C<,18FCFCC#;/0?,<F<FC##?AEC,,5,=GFFBC,E9AFB8++7>:=7+++ECGFE56-8F,DECA,B:FB@:,C,C@,,9C@<8C,B7CCFCE;,<F9AFCC,<<E,B6,,GCDGF@,<ACAF:C<C,FEC=,AC6F@FFE@;6,,FCC,<FEC6C-CB6B
@SB 117
TGAGGAATATTGGTCAATGGGCGAGAGCCTGAACCAGCCAAGTCGCGTGAAGGATGAAGGATCTATGGTTTGTAAACTTCTTTTATATGGGAATAAAGTGAGGAACGTGTTCCTTTTTGTATGTACCATATGAATAAGCATCGGCTAACTCCGTGCCAGCAGCCGCGGTAATACGGAGGATGCGAGCGTTATCCGGATTTATTTGGTTTAAAGGGTGCGTAGGCGGCGAATTAAGTCAGCGGTGAAAGACCGGGGCTCAACCCTGGAAGTGCCGTTGATACTGATTGGCTAGACTACCCTTGCCGTGGGAGGAATGAGTGGTGTAGCGGTGAAATGCATAGATATCACTCAGAACACCGATTGCGAAGGCATCTCACGAAGGGGCGATTGACGCTGAGGCACGAAAGCGTGGGGATCGAACAGGATTAGATACCCT
+
AEFGGGGGFGGGGAFGGGG@FGGGGGGGGDFFEFFGGGGGGGFGGGGFGGGGGGGGGGGG<FEFGGFGGGGGGGGGGGGGGGGGGGGDGGGGGGFGGGGCGGGGGFGFGDF9EEFG9EFGGGGGGGGGGGGGCFGGGGGGGC7?FFCFFGC@FFFGGFFGFG8F5)AFGGGGF?GC<FG>)CDFDFDGFG?FGG*==FCFFGG7GGGFFF?BF.E5DCBEEE57EC*FECFDC?:?C>EGGGGGFGEGGGFGGD@ED>DGGGCFGCFGF;F?D,DBE2FCF>CFGF<<?EA<@+8GGGFEGGF:FE+GFAFF<F<,8F<,?GFGEF7FGGFGFFCDAEFGGGGFE9GFFDGGEFC:>GGFGGGGGGGGGFE,FDGGGGF@GGGGCGGCGGGGGGGGGGGFCGGGGCCFBFGGGGEFDGGGFGGGGGGGGGGCCCCC
@SB 118
TGGGGAATATTGCACAATGGGGGAAACCCTGATGCAGCGACGCCGCGTGAAGGAAGAAGTATTTCGGTATGTAAACTTCTATCAGCAGGGAAGAAAATGACGGTACCTGACTAAGAAGCCCCGGCTAACTACGTGCCAGCAGCCGCGGTAATACGTAGGGGGCAAGCGTTATCCGGATTTACTGGGTGTAAAGGGTGCGTAGGCGGGATATCAAGTCAGACGTGAAATCCATCGGCTTAACTGATGAACTGCGTTTGAAACTGGTATTCTTGAGTGAGTCAGAGGCAGGCGGAATTCCCGGTGTAGCGGTGAAATGCGAAGAGATCGGGAGGAACACCAGTGGCGAAGGAGGCCTGCTGGGGCTTAACTGACGCTGAGGCACGAAAGCGTGGGGAGCAAACAGGATTAGATACCCT
+
EFG?CFEFFGGCFFGGGGGGGGGGGGGGGGGGGGEGGG@FGGGGGGGC=CFGGC=FEFF9?<,EFGGDGGG<FDGGG9FDFGFFGFEFGGGGGGGGGGGGFGGCC=ACGGGC<FDFE<=F@+@FDGGCFFG8:FEGDG7FG@EFGEGGGG>4@FF8CFGGGGGGGFG=7FGDGFGGGG>F7:#?@EF8<F9FGCC=DECC8FEGGDE;@CFFGGGFECFGGEFFCGFCE:C@+FFFGFCC@CGFFGGG9FF6E,FFEFFGGGG=FFFDGFG:EGF<<D>3:ACFF+GGGGGGGGGGGGDGFFDGGECCCEGGGGF?<?<FFD>7,E@FC9,FB:8F<C<CFCGDFF<FC,GGFGGGGCCDC,E9FGFDFGGGGFGGGGGFEDGFEGGGGF7FGGGGFEGGGGFC,,GGGGGCCCCC
@SB 81482
TGGGGAATATTGGGCAATGGGGGAAACCCTGACCCAGCAACGCCGCGTGAAGGAAGGAGGCTTTCGGGTTGTAAACTTCTTTTACCAGGGACGAAGGACGTGACGGTACCTGGAGAAAAAGCCACGGCTAAATACGTGCCAGCAGCCGCGGTAATACGTAGGTGGCAAGCGTTGTCCGGATTTACTGGGTGTAAGGGGCGTGTAGGCGGAGAAGCAAGTCAGAAGTGAAATCCATGGGCTTAACCCATGAACTGCTTTTGAAACTGTTTCCCTTGAGTATCGGAGAGGCAGGCGGAATTCCTAGTGTAGCGGTGAAATGCGTAGATATTAGGAGGAACACCAGTGGCGAAGGCGGCCTGCTGGACGACAACTGACGCTGAGGCGCGAAAGCGTGGGGAGCAAACAGGATTAGATACCCT
+
F88EED,@@FCE<<E@FGG8C@FGGGG8F8FGGGGFGG<FGCEGGGGEGFGDA,EFF<CGCE8FFGG7F@FEGGGFFGGDGGDFFGGGGGGDEFCFCF,@+==FGGEGFB<FG?C<FGGGGFDFFCDFEGG6FGFG35C*CE?EG,DFE>:4=CFGDGGGG==FEGGF8<F,E<C9C8FEC?:F@<FCECFEFFGGFCCEECGGC=<GGGFFDGGDFGFFGGGCGG;GFG@@;D<CCFGFFDED7GGGFFCCFBCDF7D<FAD39F8FB>DEGGDGGGGEF@?8:F<F?7C?,C,FF<FDFGFFCFF7FEFGFCFBCFC<<,4,,B5,E<=C,FDGGFF<FCC:C@7?GGGGGGGGGGGFF@CF@ECAFE@EEFGF?FC@7F:GGGGGFCGGGGGFGFEFGGFFGGGDFFAFE8CCCCC
@SB 97799
TGAGGAATATTGGTCAATGGGCGAGAGCCTGAACCAGCCAAGTAGCGTGCAGGATGACGGCCCTATGGGTTGTAAACTGCTTTTATAAGGGAATAAAGTGAGTCTCGTGAGACTTTTTGCATGTACCTTATGAATAAGGACCGGCTAATTCCGTGCCAGCAGCCGCGGTAATACGGAAGGTCCGGGCGTTATCCGGATTTATTGGGTTTAAAGGGAGCGTAGGCCGGAGATTAAGCGTGTTGTGAAATGTAGACGCTCAACGTCTGCACTGCAGCGCGAACTGATTTCCTTGAGTACGCACAAAGTGGGCGGAATTCGTGGTGTAGCGGTGAAATGCTTAGATATCACGAAGAACTCCGATTGCGAAGGCAGCTCACTGGAGCGCAACTGACGCTGAAGCTCGAAAGTGCGGGTATCGAACAGGATTAGATACCCT
+
EGGGGGGGGGGGGGGGGGGDGGGGGGGGGGGGGGGGGGGAFGGGGGGGGGGGGGGGGGGGGGGGGGGGGGGGGGGGGGGGGGGGGGGEGGGGGGGFGGGGGGGGGGCFFGGGGGGGGGGGGGGGGGGGGGGGGGFFGGGGGGEGG?GGGG9DFGGGGGCFGGGFFGGGEGDGGGGGGGGG9GGGGGGGGGDGFFFD=CGFGFGGGFEEGFFGGFGGGGGGEECGGGGDCFFGGGGGGGGGGGGGGGFGGGGEEFB@?EGGGGGGF=FGGFGEFEGGEAEC>FFGGGEB,,GF6EFF7FAF9CGGGGGGFCAFFDCFC<FGGGGFC:7GGGGGGGGFGEFCGCFEF7EEFGGGGGGFFECEGGGFGEGGGGGGGGFCCGGGGFDGGGGFCGFCE9FGGFF8DFGGFEGGGGGGGGGGGGGGGGGGGGGGGGFBCCCC
@SB 96849
TGGGGAATATTGCGCAATGGGCGAAAGCCTGACGCAGCGACGCCGCGTGAGGGATGAAGGTCTTCGGATCGTAAACCTCTGTCAGAAGGGAAGAAACTAGGGTGCTCTAATCATCATCCTACTGACGGTACCTTCAAAGGAAGCACCGGCTAACTCCGTGCCAGCAGCCGCGGTAATACGGAGGGTGCAAGCGTTAATCGGAATCACTGGGCGTAAAGCGAACGTAGGCTGTTATGTAAGTCAGGGGTGAAATCCCACGGCTCAACCGTGGAACTGCCCTTGATACTGCACTACGTGAATCCGGGAGAGGGTGGCGGAATTCCAGGTGTAGGAGTGAAATCCGTAGATATCTGGAGGAACATCAGTGGCGAAGGCGGCCACCTGGACCGGTATTGACGCTGAGGTGCGAAAGCGTGGGGAGCAAACAGGATTAGATACCCT
+
EEFGGGGGGGGCFEGGGEGGG?FCBBG8FCFFFGE7@7FEGGGCEEBFGGEFGGGGGGGGGGFGFGE=CGFFEFGGDCFEGEDG<5?<<=DEGGFGGGEF8EF+B<FFFCCFDGGGG9FGGGFAFFE>CFGGGGFGDFCEADBCFF,3*F*8,5>EFCFFGGDEC:C83<FFEGGG?FFG8<<@<FGEF;CD@?;5CCGGGGC=F?GFF<CEFE>FCCE3/>6C<@<9CC,ACFCDDF?D,FGCFCFEFFFFEECFGGFECEEGFGFGGFGGFCFB8BCDC81E?EF8,>,3,<9GFGEF=48AF8FDFAEF@GDF?GGGCGFFFE,A<E=,FEFEDGGGCCC<,B,EFGEE<GFEFEC96-9,FF@:,,8,@:FC,,,C8E<:FEDGGFEGGGGFFFE<FF7:GGBFF7GGECCEGFEEFCGFEE6C;,,,EEEC68,6-
@SB 122
TGGGGAATATTGCACAATGGGCGAAAGCCTGATGCAGCAACGCCGCGTGAGGGAAGAAGGTTTTCGGATTGTAGACCTCTGTTTTCGGTGAAGAATAAATGACGGAAAAAGAGTAGGAAGCCACGGGTAACTACGTGACAGAAGACGCGGTAATAAGTAGGTGGCAAGCGTGGTAAGGAGTTACTGGGTGTAAAGGGCGTGCAGCCGGGAATGCAAGTCAGATGTGAAAGCCATGGGCGTAACCTATGAACTGCATTTGAAACTGTATTTCTTGATTACTGGAGAGGCAATCGGAATTCCTTGTGTAGCGGTGAAATGCTTAGATATTTGGGGGAACACCAGTGGCGAAGGCGGCTTGCTGGACAGCAACTGACGGTGAGGCGCGAAAGTGTGGGGAGCAAACAGGACTAGATACCCT
+
CCFFEDEFCFEF9FFCG9F<<FGGGGG<FGGGGGCFFGGFG:CE@FF@CFGGGGFGF<FECFFCFEGG,,C<ECF,F<@FABF98FEE+B=,CFF,C:AA?AE=F++4,48=F@?C,FDFD,8A>:+3+B,8C<C,B>+@>,>C,,@+@8EEFC;C=8<3:37D,><<BF5*<<,,?,?,@12C<@:A)4B:::>=<:C?1*@C**@,5377,,GAFCAEFEC;FEC:@,,@,>>8++,DGFD@,C<C>F<E8,@@,BF<B@FDFF?@B<GFFF@,,8669,:CGGE=+B+AFFFFAFFA=,AA@>EF@9,F5,EEDE?5DEBC?,F=+@C,,GECEAGE@@FFFC@@,FCCC6,DF<FEC6,C,@<EDFCFCB;,FF67@:,GF@F?F7BCC@C9GFF@GFGGFCF@<F@FCCCBCC
@SB 52612
TGGGGAATATTGGGCAATGGGCGAAAGCCTTACCCAGCAATGCCGCGTGAGTGAAGAAGGTCTTCGGATTGTAAAGCTCTTTGATCAGGGACGAACACAATGACGGTACCTTAAGAACAAGCCCCGGCTAACTACGTGCCAGCAGCCGCGGTAATACGTAGGGGGCAAGCGTTGTCCGGAATGACTGGGCGTAAAGGGTGTGTAGGCGGGCTCGCAAGTTGGATGTGTAATACCCAGAGCTTAACTCGGGTGCTGCATCTGAAACTACGAGTCTTGAGTGTCGGAGAGGTAAGTGGAATTCCTAGTGTAGCGGTGGAATGCGTAGATATTAGGAGGAACACCAGTGGCGAAGGCGGCTTGCTGGACGACAACTGACGCTGAGGCGCGAAAGCGTGGGGAGCAAACAGGATTAGATACCCT
+
GGFEEDFGGGGGCCFGFGGDE?FGGGDFGGGGFCCGGGGGGGGGGGGGG::FGGGGGGGGGFGGGGGGGFGFGGG<FGGGCGFFD??F8EGD:CGGGFDFGFGGGGGGEFF,,B<AFGGGGF@+FFEFC7FFG<DCFDFFC>FF7ECC<7C@CE>F9FGGGGDGC5FFFGFE:*<:BECGE@F?<#GFGGE,FCCEG:88CAFEGGECFEEGG8-DDEDEGGG7?EGFCDCFGDC6<>FGFFCDFGE@FF/GEGGGGE<AEGEFGDGGDBGG<FCF>F7GEFGFFF?FC,FFC,CGGEFC@D8GGFEEDGGF59F<DDGGGGFEECF9F=EGGFBGFFCGFFFF,ECFF7GGGEFGGFGGF@GGGGGEGGGGFGGFFD<GEFFF@@FGGGC@DGGGGGGGDGFFFGGGGGGGGGGCCCCC
@SB 124
TGGGGAATCTTGCGCGCTGGGGGGAACCCTGACGCAGCGACGCCGCGTGCGGGACGGAGGCCTTCGGGTCGTAAACCGCTTTCAGCAGGGGAGAGTCAAGACTGTACCTGCAGAAGAAGCCCCGGCTAACTACGTGCCAGCAGCCGCGGTAATACGTAGGGGGCGAGCGTCATCCGGATTCATTGGGCGTAAAGCGCGCGGAGGCGGCCCGGCAGGCCGGGGGGCGAAGCGGGGGGCTCAACCCCCCGAAGCCCCCGGAACCTCCGCGGCTTGGGTCCGGTAGGGGAGGGTGGAACGCCCGGTGTAGCGGTGTAATGCGCAGATATCGGGTGGAACACCGGTGGCGAAGGCGGCCCTCTGGGCCGAGACCGACGCTGAGGCGCGAAAGCTGGGGGAGCGAACAGGAGTAGATACCCT
+
EFGGG@FAFFGFGGG@7:FCGGDCFEGGG,BDFFEEDEGGGGGGGCCFEGGGGFCFCFGGGG,FFGGGGGGEFFGFGGGGGCFFG9FFFCCG7<F:9CFGGG,<:C?F7AC;CGGGCEF86/*:*::8<CF70:CGG5:CGFF6C8:CEEEE@E7F@:FGGGGEGC?E:8*;A9C8EC>>E7:<9FEG>C*;C:+*:CDE*:*:*8**::88**2CEED88>***1:E=CEGC#88FGE</*9:37:7EG2/8EEEGFB>CD==0<12>,:GGGEFEC87FE<<:>+<:3,,F7@8+@:@,@GGEGF:?CBE9=?:CCA9;C+>GFEE??<FF:FF@=EEF7CB6,EF>+@@@,,F@DFCC8,F@:FC+@@@GGECF7C7@C:<C,?GGGEDFCFFCGGF<F<GF6,C,,EECCCCC
@SB 75003
TGGGGAATATTGGGCAATGGGCGCAAGCCTGACCCAGCAACGCCGCGTGAAGGAAGAAGGCTTTCGGGTTGTAAACTTCTTTTAAGAGGGAAGAGCAGAAGACTGTACCTCTAGAATAAGCCACGGCTAACTACGTGCCAGCAGCCGCGGTAATACGTAGGTGGCAAGCGTTGTCCGGATTTACTGGGTGTAAAGGGCGTGCAGCCGGGAATGCAAGTCAGATGTGAAATCCATGGGCTTAACCCATGAACTGCATTTGAAACTGTATTTCTTGAGTACTGGAGAGGCAATCGGAATTCCTAGTGTAGCGGTGAAATGCGTAGATATTAGGAGGAACACCAGTTGCGAAGGCGGATTGCTGGACAGCAACTGACGGTGAGGCGCGAAAGTGTGGGGAGCAGACAGGATTAGATACCCT
+
@FGGGFCFFFCGGGGGGGGCFGGGGGGGGGGGGGGGGGGGGGGGGGGGGGGEFGGGFGGGGGGGGGGGGGGGGGGGGGGG9FFGFGFGGGGGGGGGGGGGGGGFGGGGFGGGGGGGGGGGGGGGCFCAFGFGGGGGGGGFGGGGGGGGGD<FFFGGG@FGECFGGFFFFGGE;FGGGGGGFFGGGGGGFFCFFGGGGGGGGGGGCGFGG<CFF9GGF@FGG?CFFGGGGFFGGGGGGGGGGFGFGGFFF<CC/GGGGGGDEGGCFGGGGCDGGGGFFFFGGFFFF,EGGDGGGGGGFDEDEAGFGGGECGGGGGEFGEGGGGGFFFFFGF,GGGGFEFEGFFC,FDFCEFD7F<DGDGFFFEFFDGFGFGGGGGGFEGDGEFEEGDGGGGGGCFADCGEE8GGGGGFGGGGGGCCCCC
@SB 87734
TGGGGAATATTGGGCAATGGGCGCAAGCCTGACCCAGCAACGCCGCGTGAAGGAAGAAGGCTTTCGGGTTGTAAACTTCTTTTGTCAGGGACGAGTAGAAGACGGTACCTGACGAATAAGCAACGGCTAACTACGTGACAGCAGCCGCGGTAATACGTAGGTGGCAAGCGTTGTCCGGATTTACTGGGTGTAAAGGGCGTGCAGCCGGGAATGCAAGTCAGATGTGAAATCTCAGGGCTTAACCTTGAAACTGCATTTGAAACTGTATGTCTTGAGTGCCGGAGAGGTAATTGGAATTCCTTGTGTAGCGGTGAAATGCGTAGATATAAGGAAGAACACCAGTGGCGAAGGCGGATTACTGGACGGTAACTGACGGTGAGGCGCGAAAGCGTGGGGAGCGAACAGGATTAGATACCCT
+
F@FFGGGGFGGGC,CFFGCG8F7@FGGCFGGFD8;EFFGGDGG7FG7CFE<EFFCGFGGFCGE8FGGCF:FFFEGEFFGGGCFED?@F?FF<FF7FFFE<?,F@G=ACF<<,BCGC3>CAF<D=,)88BD<=9<>>,#@>.@@35?C*:<BFGGCGB::FF@BF>GC;>FGF8B?EC?C:=C>C3FCF,CBBB<<<4189FEC=3#DD>%E89ECECEF=7#3A,,<C>B@:0<FC9E>F=@63#0B,<A4DCGG,<,C9EF?<FCFDDCBFFFCG>@EFDEGEGFEA,,<,CF?E=444+<FFGGGGGGFA<,EGGE<GGGFEFE9F<F?FFF=FFC-FEB7@7,GE@GFDGFFFC<EE@@,7FGFC;@GEFFC,EGGGEFDFGGEEGGGGGGFEGGGGGGGGGGGGGGGFE@A8CC
@SB 127
TGAGGAATATTGGTCAATGGGCGAGAGCCTGAACCAGCCAAGTAGCGTGCAGGATGACGGCCCTATGGGTTGTAAACTGCTTTTATAAGGGAATAAAGTGAGTCTCGTGAGACTTTTTGCATGTACCTTATGAATAAGGACCGGCTAATTCCGAGCCAGCAGCCGCGGTAATACGGAAGGTCCGGGCGTTATCCGGATTTATTGGGTTTAAAGGGAGCGTAGGCCGGAGATTAAGCGTGTTGTGAAATGTAGACGCTCAACGTCTGCACTGCAGCGCGAACTGGTTTCCTTGAGTACGCACAAGGTGGGCGGAATTCGTGGTGTAGCGGTGAAATGCTTAGAGATCACGAAGAACTCCGATTGCGAAGGCAGCTCACTGGAGCGCAACTGACGCTGAAGCTCGAAAGTGCGGGTATCGAACAGGATTAGATACCCT
+
CFFGGG<EGGGGGGGGGGGGGGGGGGGGGGGFFGGGGDGGGGFGGGGGGGFGGG8FFC6@F@CFGGGGGGGGEFGGGF?EFFFDD9F<FGFEGGGFGFFFGG,CF<FGGGGGEEFGGFGFGGGFGFFFGGGFG<<FGFGGGGEGGGGGGGCFD+6@FDFFGGGG@EFG@FF9CCFGG>FGG<3FGGEGG??=9FGCBFBFCGFGG=GGGCDGGC:CGGFCDGGDCCCG@>FF@FGCC>D:F<GGF>CGEC@E9FF@CGFGGFGFGG7@D>G=GGGFGG>FEFD::,>BDGGFDGFF?9FC,54+EF>+GDGFGF=7FGCEFFGFECGFGGFCFF9FEFECB,,,F<<FAGFDAEFFDGF>GEFFDC9C@CCGCGFGFE@7DDEC<GGGECB7GFFGGC7C<BECFEFECECGGGGGGFGDFCE<,CFGFFC@A,<<
@SB 128
TGGGGAATATTGGGCAATGGGCGAAAGCCTTACCCAGCAATGCCGCGTGAGTGAAGAAGGTCTTCGGATTGTAAAGCTCTTTGATCAGGGACGAACACAATGACGGTACCTGAAGAACAAGCCCCGGCTAACTACGGGCCAGCAGCCGCGGTAATACGTAAGGGGCAAGCGTTGTCCGGAATGACTGGGCGTAAAGGGTGTGTAGGCGGGCTCGCAAGTTGGCTGTGTAATACCCAGAGCTTAACTCTGGTGCTGCATCGGAAACTACGAGTCTTGAGTGTCGGAGAGGTAAGTGGAATTCCTAGTGTAGCGGTGGAATGCGTAGATATTAGGAGGAACATCAGTGGCGAAGGCGACTTACTGGACGATAACTGACGCTTAGGCACGAAAGCGCGGGTATCGAACAGGATTAGATACCCT
+
FGFDFCEF@CFGGGGGGGG?FFGCGGGFGGGGFFGGGGF,CFFFGEGGEGEGGGGGGGFFFFCGGFEGGDCFGCFGG9ECFFFGGGGGGCBDCEGGDCG7,,:EFEGGGE<F=BF9FDGGFF7F++@CF7DGGDF:+::<C<<@<>FCGGCCCB9C,>3?,=3F5CFF@8?C=>:C2,<C/#<;?CD>7*<81C<=7<CF;CECBF;:EEC@>E,G=DB;CF%,32/F=CFC:&@0:',<GFCC8@=#B>68C@:CC44#EA?5AC,A-BFFCGFF:F><F47<FFEF<<CCGDFB8FGFGFABGFF=++CEEB?ACGGEFEE,FEGGFF,GGFFFDF@9-FEF8,7DEC6@+7FE9GFGEF:8E@@FFCGGGGGEGGFEFFB<FFFDF>GEF7ECGGGGFF9CEGFEF9AAGFC<@CCC
@SB 129
TGGGGAATCTTGGTCAATGGGCGAGAGCCTGAACCAGCCAAGCAGCGTGCAGGATGACGGCCCTCTGGGTTGTAAACTGCTTTTATAAGGGAATAAAGTGAGCCTCGTGAGGCCTTTTGCATGTACCTTATGAATAAGGACCGGCTAATTCCGTGCCAGCAGCCGCGGTAATACGGAAGGTCCGGGCGTTATCCGGATTTATTGGGTTTAAAGGGAGCGTAGGCCGGAGATTAAGCGTGTTGTGAAATGTAGATGCTCAACATCTGCACTGCAGCGCGAACTGGGTTCCTTGAGTACGCACGAGGTGGGCGGAATTCGTGGTGTAGCGGTGAAATGCTTAGATATCACGAAGAACTCCGATTGCGAAGGCAGCTCACTGGAGCGCAACTGACGCTGAGGCTCGAAAGTGCGGGTATCGAACAGGATTAGATACCCT
+
F<EFGGGG,EFCC,FGGGCFGGGGCFGGGGGG8FCFFGCFCF,,CFGGG7C@FG<FGAEGEG7D,,CFG<:+8EFGGGC<FFGGDGD9@F,E9,AB9?F9AFCEFEC<FGDC=+?E<?9BEFCGGCF9<EDFC<B<?5EFF+@BCFEG,3>9D34+@<D7F>1E@:@/->>AA#7<>F8<F=>FGG79@<<E81<C2E@F7GFFCF:C<7FGGGEFEEGFECEGFFC/EFGFE?CF*CEEDG.FFD?:EC@,0<FGEFBF65@08DA.<FG;7C-F63CFFF><,,CFGGGGGGC@=+,8+8FFF7C:C,F<D<CF8+:,GGGGGGGCCCGGGFE8AAGGGGGFE=:,DE,GGGF>FD:,F@C7F<FEFC,FECC,GDFB6+@FC9GGGGBF8GFFE+GGGGGGGFCEF:GE@8F8C9GFGGGFEFFFFFE6CCC@
@SB 130
TGGGGAATATTGGGCAATGGGCGCAAGCCTGACCCAGCAACGCCGCGTGAAGGGAGAAGGCTTTCGGGTTGTAAACTTCTTTTAAGTGGGAAGAGTAGAAGCCGGTACCACTTGAATAAGCCACGGCTAACTACGTGCCAGCAGCCGCGGTAATACGTAGGTGGCAAGCGTTGTCCGGATTTACTGGGTGTAAAGGGCGTGTAGGCGGAGATGCAAGTTGGGAGTGAAATCCATGGGCTCAACCCATGAACTGCTCTCAAAACTGTATCCCTTGAGTATCGGAGAGGCAAGCGGAATTCCTAGGGTAGCGGTGAAATGCGTAGATATTAGGAGGAACACCAGTGGCGAAGGCGGCTTGCTGGACGACAACTGACGCTGAGGCGCGAAAGCGTGGGGAGCAAACAGGATTAGATACCCT
+
EDGFGGGGGGGGGCFGGGGGGGGGGGEFEFGGGGGGGGGGGGGGEEGGGGGFGG,BBEFFDF,ECBFGFGCE<DFGFEGGGGG9=EFCFGFGGGGG99BBE,B>FGGCFFFFGFGGGGGGGCFGGGGGEGGGGD7FCGFGFFF8FGGGGGGDGGGFGEBB>DFCFFGGGGGGDGGGGGGGEGFGGFEF:FFFCFGGGGGGCEFFCF?EEGDCEFG>>CF<1B@ECFFDEF:FFC@GFFCEFCFF>EFGFCFC:EFC:GGFGCCFFF<@,GFFFFFECCFB8FAECF77?+C=?,AFEGCFFCF8GGEGGGGGF9GGGF?GFEGFECAF<F9DFE,GFGFFFF,GEFGGEGF@<?GGGGGGFCF7FFGFEGFBCGGGGGDGGECB,CCGF>GGGECEAGGCGGGGFGGFFFEE?CC<@<
@SB 94056
TGAGGAATATTGGTCAATGGGCGCAGGCCTGAACCAGCCAAGTCGCGTGAGGGAGGACGGTCCTACGGATTGTAAACCTCTTTTGTCGGGGAGTAACGTGCGGGACGTGTCCCGTATTGAGAGTACCCGAAGAAAAAGCATCGGCTAACTCCGTGCAAGCAGCCGCGGTAATACGGAGGATGCGAGCGTTATCCGGATTTATGGGGTGTAAAGGGTGCGCAGGCGGCGCGCCAAGTCAGCGGTCAAAGTTCCGGGCTCAACCCGGTGTCGCCGTTGAAACTGGCGTGCTCGAGTGCGTGCGAGGAAGGCGGAATGCGTTGTGTAGCTGTGAAATGCATAGATATGACGCAGAACTCCGATTGCGAAGGCAGCTTTCCAGCGCGCTACTGACGCTGAGGCACGAAAGCGTGGGGATCGAACAGGATTAGATACCCT
+
EEE@FE@FGCGGGDFGGGGGGGECF7FEG@FGGGFGGGGGGGGGGGGGGGGGGCG@:DFFGGGGGGGDEC@FFGFDCF8=EGGGFEFCGEFCFEFFGGGGGGGGGGE:CGGGGGGDFFGGFCCDE<FGGFCCGGAFGE7FFFFEFFEGGGGGFGGF*?FGFGG,<CEGEFGCFCF<EGG@+<FD7<C58C8FF7;:*;*:@C+8@E*(;8<8<GG2*A8:/::1:C::*C0>12;,7AFECDF<5<ACGGDGCEGCCFGGDGCFD>5><C+:B@<,E<<EGDF3,++GD@3+>+77GFCEGGF<B7C+E<9FC@7C7FFFCGFC?C,C9,C5,,GGGGFBFE?4+:EFECGGEGGGGDE@:,CEC,DDC66,,:,+:CGGGF6FCGEC@@+@FCC;FF@FFC,EEFCGGGGFAGGGGFFCGGFGDGGGGDCCCCB
@SB 55129
TGGGGAATATTGGGCAATGGGCGCAAGCCTGACCCAGCAACGCCGCGTGAGGGAAGAAGGTTTTCGGATTGTAAACCTCTGTCGCAGGGGACGAAGGAAGTGACGGTACCCTGTAAGAAAGCCCCGGCTAACTACGCGCCAGCAGCCGCGGTAATACGTAGGGGGCGAGCGTTGTCCGGATTTACTGGGTGTAAAGGGCGTGTAGCCGGGTCGGCAAGTCAGATGTGAAATCCACGGGCTTAACTCGTGAACTGCATTTGAAACTGTTGATCTTGAGTATCGGAGAGGCAATCGGAATTCCTAGTGTAGCGGTGAAATGCGTAGATATTAGGAGGAACACCAGTGGCGAAGGCGGATTGCTGGACAGCAACTGACGGTGAGGCGCGAAAGTGTGGGGAGCAAACAGGATTAGATACCCT
+
FGGFE:FGGGGGGGGGGGGGGGGGGGGGGGGGGGGGGFGGGGEGGGGGGGGGGGGGEGGGFGGGGGGGEGGGGGGGGGGGGGGGGGGGGGGGGGGGGFEFDFGGGGGGGGGGGGGGFGGGGGF7FGCCF@GGGFGGGGGGDCGGEFGGGGGGFEGGGGCCGGGGGGGGGGGG+E8GFGECE5CCFCGG<6G>CGGGG<GGGGGGGGGGGGEGGGGGGGGCEFGFGE@FGGGGGGF>GGGGGFFFGGGGGGGGGGEGGGFFEEGGGGDGGGFFDGDGEFFEGGGGGGFC+7F48FFCGGGFGFFFBGDGGGGGGGGFDGGGGGGFEECDGGFAFFFFFFE9GGEGGGFGGDGGGGGGGCGGFEFGGCGGGGGGF<GGGGGEGGEFFEEGGGGGGGGFGFFCGFGGGFGGGFCFA@CCCCC
@SB 109300
TGGGGAATATTGCACAATGGGGGAAACCCTGATGCAGCGACGCCGCGTGAAGGAAGAAGTATCTCGGTATGTAAACTTCTATCAGCAGGGAAGAGATTGACGGTACCCGACTAAGAAGCCCCGGCTAACTACGTGCCAGCAGCCGCGGTAATACGTAGGGGGCAAGCGTTATCCGGATTTACTGGGTGTAAAGGGAGCGTAGACGGATGGACAAGTCTGATGTGAAAGGCTGGGGCTCAACCCCGGGACTGCATTGGAAACTGCCCGTCTTGAGTGCCGGAGAGGTAAGCGGAATTCCTAGTGTAGCGGTGAAATGCGTAGATATTAGGAGGAACACCAGTGGCGAAGGCGGATTGCTGGACGACAACTGACGGTGAGGCGCGAAAGCGTGGGGAGCAAACAGGATTAGATACCCT
+
EFGGGCFG9EFGGGGGGA9FC@EGGGGGEFGGFFFFGGGGGCEGGGGFGGGGGGCFGGGFDCECF?FCFGGGGGGGGGGGGGCAEFGGGDGGGGGGGGFGGDEGFGFGGGGGGCFGGGGGGGC=?EGGGGCC<@3@F?CFDFGGFGFG*:>FF?G:BGGGFGGFFCC:<FFGGGGGGEFD9,(F9FGGGGGFGGGGGCECEGEFGGEDFC>9;<FGDGGFFGFFCGFFGGGGFFF>EGGGCD>ECFGD5@GFEDFGEC9GEDFFCFGEDFFFCFCEF7GCGGFGGDGGF,DDEDFC?FA?GGGGGGCGGFGCCEEEFGFFEA,E?<8FFCFGCFFEGGGGGGF@GFEEGGFGFE8F<CGFFCGFFEEGFEGEGGGGGGGGGEGFGGGE7FGGGGGGGFGGFGGGGCEGGEDCC?CC
@SB 51772
TGGGGAATCTTGCGCAATGGGGGGAACCCTGACGCAGCGACGCCGCGTGCGGGACGGAGGCCTTCGGGTCGTAAACCGCTTTCAGCAGGGAAGAGTCAAGACTGTACCTGCAGAAGAAGCCCCGGCTAACTACGTGCCAGCAGCCGCGGTAATACGTAGGGGGCGAGCGTTATCCGGATTCATTGGGCGTAAAGCGCGCGTAGGCGGCCCGGCAGGCCGGGGGTCGAAGCGGGGGGCTCAACCCCCCGAAGCCCCCGGAACCTCCGCGGCTTGGGTCCGGTAGGGGAGGGTGGAACACCCGGTGTAGCGGTGGAATGCGCAGATATCGGGTGGAACACCGGTGGCGAAGGCGGCCCTCTGGGCCGAGACCGACGCTGAGGCGCGAAAGCTGGGGGAGCGAACAGGATTAGATACCCT
+
9FFGGGGGGGGGGGGGGGGGGGG>FGFGGGGGGGGGGGGGGGGGGGGGGGGGG@FGGEFGGGGGGGGDGGEGGGGGGGGGGGGGGFGGGGGGGGGFGGGGGCGGGGGGGGGFFFGGGGGGFGC>GGGGCF7FGE>CFF9EGGDGGDGGGEGEGGGGGGGGGEGEEGGGGGGG>GF>5=GGGGCGFCG=GGGGFGGE.CGGCEGEEGGGGE?EEGGGGGGGDEECEEGG:CGGGG;55,2<EDGG:EEGGGGGGGGD?:EFEGGEFFCFBCGGF?GFCGGFFGGGEGGGGGCFD:F:CGGDFGFF@CCFFB,,FB7BDFE?GGECFGGGFGFCFEFC@+GGGGEECEEEFEGC7F@8FFDF:@FFGFEBC@GGGGGGDGGDGGGGFFCDCGGGGGFGF7GGFAGFGGCGGGF<CCC@C
@SB 81264
TGGGGAATATTGGGCAATGGGCGCAAGCCTGACCCAGCAACGCCGCGTGAAGGAAGAAGGCTTTCGGGTTGTAAACTTCTTTTAAGAGGGAAGAGCAGAAGACTGTACCTCTAGAATAAGCCACGGCTAACTACGTGCCAGCAGCCGCGGTAATACGTAGGTGGCAAGCGTTGTCCGGATGTACTGGGTGTAAAGGGCGTGCAGCCGGGAATGCAAGTCAGATGTGAAATCCAGGGGCTTAACCCATGAACTGCATTTGAAACTGTATTTCTTGAGTACTGGAGAGGCAAGCGGAATTCCTAGTGTAGCGGTGAAATGCGTAGATATTAGGAGGAACACCAGTGGCGAAGGCGGATTGCTGGACAGCAACTGACGGTGAGGCGCGAAAGTGTGGGGAGCAAACAGGATTAGATACCCT
+
FCFEGGCFGAFGFGGGGGF<FGGGGGGGGGGGGGGFEGFGGGGGCGGGGGGC8EFFGGGFGGFGGGG:FGGGGGGGGGGGGGDGFGGGGGGGGGGGGF<FGGG9EFGGGGGGGGGGCGFGGFGGCCFFBFGGGGGGGGGGFFFFGG+>CFEEGE>@G@3D7<2FGCDFGGGCCFGC>CEG#FGGGGGGG<BFFCFEDF::F>=9C8FFECFF@FGGG7<,@@EFAFGFFFGGG:CDCCGFGBCFFCCECFFDDFCFEGGCFGGGFEGFFF<?1AD69FFG:@FFCF<?:8+<DFF<C9<9GGGFE@+GGGGGGGGGGGGGGFFF9FGGGF9CE@@@@CEC,CGGGGGFEEF7FCEFFFFFEGGFCGGDC7GGGGGGFF@7C7FFGGGGGGGGGFFEGF8GGEFCFE@,GFGGGCCCCC
@SB 107016
TGGGGAATATTGGGCAATGGGGGAAACCCTGACCCAGCAACGCCGCGTGAAGGAAGAAGGCCTTCGGGTTGTAAACTTCTTTTACCAGGGACGAAGGACGTGACGGTACCTGGAGAAAAAGCAACGGCTAACTACGTGCCAGCAGCCGCGGTAATACGTAGGTTGCAAGCGTTGTCCGGATTTACTGGGTGTAAAGGGCGTGTAGGCGGAGATGCAAGTTGGGAGTGAAATCCATGGGCTCAACCCATGAACTGCTCTCAAAACTGTATCCCTTGAGTATCGGAGAGGCAAGCGGAATTCCTAGTGTAGCGGTGAAATGCGTAGATATTAGGAGGAACACCAGTGGCGAAGGCGGCTTTCTGGACTGACACTGACGCTGAGGCTCGAAAGCGTGGGGAGCAAACAGGATTAGATACCCT
+
FGGCGDGGGGGGGFGFGGGCFGGDGGGGGFGGGGGGGGGGGGGG>FEGGGGGFGGGGGFGCGCGGGGDGGGGGGGGGGGGGGGGGGGGGGGGGGGGGGGGEEGFEFGGGGGGGGGGGFFGGGGGGGFF'GGGGFGC?<GGGGGGGGGGGGGGGGGGGGFFFG>GGFDF@CCF>D>FGGGGGFGCG:GGGFFFGGGGCEEEEFGGGGEEG>FGDFFGGGGEFGDEGFGF?GGGFFFGG<GGGGF<FGFFGGGGFCG<9CFCFFGFFG9E=FFG6<E;F:4CGGGGFFB++CGDFFEF@AE<<FGFGGCGF>GGGGGFGF@7GGGGGFFGDGFE?CF@GGGGGGGGFF<?GGFC7GGFFCCEGGGGFFFC<AGGGGGGCGGGFCEC@EGGGFCGGGFGFCGGGFE@9GGGGGGGGF@@CA-
@SB 137
TGAGGAATATTGGTCAATGGACGCGAGTCTGAACCAGCCAAGTAGCGTGAAGGATGACTGCCCTATGGGTTGTAAACTTCTTTTATATGGGAATAAAGTGGTCCACGTGTGGATTTTTGTATGTACCATATGAATAAGGATCGGCTAACTCCGTGCCAGCAGCCGCGGTAATACGGAGGATCCGAGCGTTATCCGGATTTATTGGGTTTAAAGGGTGCGTAGGCTGTGCGGCAAGTCGGGGGTGAAATTCCGGTGCTCAACACCGGGGCTGCCCTTGATACTGTCGCGCTGGAGTGCGGATGCCGCCGGAGGAATGAGTGGTGTAGCGGTGAAATGCTTAGATATCACTCAGAACACCGATTGCGAAGGCATCTGGCGAATCCGTAACTGACGCTGAGGCACGAAAGCGTGGGGATAGAACAGGATTAGATACCCT
+
CFFFGFGGFGGGGGGGGGGGGGGGGGGGGGGGGGGGGGGGGGGGGGGGGGGGGGGGGGDGGGGGGGGGGFGFEGGFFGGGGGGGGGF<FGGGFFGGGGGGGFGGGGGFGFGGGF9EGGGGGGGGG9BFGFGGGGGGFGGGCF7CFFFDCFGGGGGGGGGG>GGGGGGC@F>FB9DCEGG?DFDDGGGGGBDCGCCEA@:FCFFFGFGFGFGDCGG)3C@8:EGF7F8.<5#9EEF:8CCGGGDGGGGCCEGGGGCGFCC=ECEGGGGGBED8FFFEFCFFFDGFGECGF=<GEGGGGGDGGEC=GCGFFFGGGGGGGF??GGGC@F7FFFDFFGGGE<FDGGGGGFDGGFGGGGGGGGGDGEGGGGGGGGGGGGGGCEB,7DGFGEFEGGGGGGGGFDGGFGGGGGGGGGGGGGEDGGGGGGGGGGGFFDFCCCCC
@SB 138
TGAGGAATATTGGTCAATGGACGCGAGTCTGAACCAGCCAAGTAGCGTGAAGGATGACTGCCCTATGGGTTGTAAACTTCTTTTATATGGGAATAAAGTGGTCCACGTGTGGATTTTTGTATGTACCATATGAATAAGGATCGGCTAACTCCGTGCCAGCAGCCGCGGTAATACGGAGGATCCGAGCGTTATCCGGATTTATTGGGTTTAAAGGGTGCGTAGGCTGTGCGTCAAGTCGGGGGTGAAATTCCGGTGCTCAACACCGGGGCTGCCCTTGATACTGTCGCGCTGGAGTGCGGATGCCGCCGGAGGAATGAGTGGTGTAGCGGTGAAATGCTTAGATATCACTCAGAACACCGATTGCGAAGGCATCTGGCGAATCCGTAACTGACGCTGAGGCACGAAAGCGTGGGGATAGAACAGGATTAGATACCCT
+
CFGGGGGGGGGGGGGGGGGGGGGGGGGGGGGGGGGGGGGGGGG<FGGGGGGGGGGGGGGGGGGGGGGGGGGGGGGGGGGGGGGGGGGFGGGGGGGGGGGGGEFGGGGGGGGGGGGFGGGGGGGGGGGGGGGGGGGGGGGGGGGGGFFGGGGGGGGGGGDDFFGGGGGGEEGGGGGGGC:F>>GFGGGGGGG>GGGGFCFC5=BGFFA:=CCFGEGGGGCECCGGCGGCC@/CEGGG>DGCGFFGFBCFGFFGGFGG?C=FGCECFC>FEFGGFG@3@<FFF=GGGB+GFGGF=:+FGGF@F@++FECGFCGGGFFF8GGGGGGGEGGGGGGGEDCFCFGGGGGCGEFFCFFGGGGFFFFBGGGDGGFGFGFCF@GGGE@@CFCGFFGGGGGGGGGGFGFFFGGGGFFFGGGGGGFDGGGGGGGGGGFGGGFA6,CA
@SB 88753
TGGGGAATATTGCACAATGGGGGAAACCCTGATGCAGCGACGCCGCGTGAAGGAAGAAGTATCTCGGTATGTAAACTTCTAACAGCAGGGAAGAAAATGACGGTACCTGACTAAGAAGCCCCGGCTAACTACGTGCCAACAGCCGCGGTAATACGTAGGGGGCGAGCGTTGTCCGGAATGATTGGGCGTAAAGGGCGCGTAGGCGGCCTGCTAAGTCTGGAGTGAAAGTCCTGCTTTCAAGGTGGGAAGTGCTTTGGATACTGGTGGGCTGGAGTGCAGGAGAGGAAAGCGGAATTACCGGTGTAGCGGTGAAATGCGCAGAGATCGGTAGGAACACCAGTGGCGAAGGCGGCTTTCTGGACTGAAACTGACGCTGAAGCTCGAAAGTGCGGGTATCGAACAGGATTAGATACCCT
+
<F88FCFFGGEFGGFCFGCFGEEGGGGGGGGGGGGGDD+@FGGGGG7:FFFGGGFGGGGFGFGFGGGFEFFGGGGGGFGGG,5<EFGGGGGGGDFFFG<FGGGGGGGFGGGGGGDGFFCG@CF7BFGGGGGCEGGGGGG7FFDC:FEGGGG9FFF?FGGGECGE<EDFC><FGGGGGGFFFGFGECFCGGGGFFE9EDGEGGGFEF:>;88<7GECECFGFGGGGGGGFGGGGCFFGFDFEGGGGGGGDGGFGFFGGGFGGGGFFGFF@DEDGGFBFFEFFC>FF7GE:EAFFGGGGF@,FFC7DGGGGFFFEDEFFCAGFCGEFGFC,FFCGEDGEGFGCCGFFCCGGGGFGGGGGFCD<FGFFGEB@7GFF9GFGGGGGGGFECEGGGGGCEFFGGGGGGECF<FEC,8CCCCC
@SB 97178
TGGGGAATATTGGGCAATGGGCGCAAGCCTGACCCAGCAACGCCGCGTGAAGGAAGAAGGCTTTCGGGTTGTAAACTTCTTTTGTCAGGGACGAGAAGAAGACGGTACCTGACGAATAAGCCACGGCTAACTACGTGCCAGCAGCCGCGGTAATACGTAGGTGGCAAGCGTTGTCCGGATTTACTGGGTGTAAAGGGCGTGTAGCCGGGAGGGCAAGTCAGATGTGAAATCCACGGGCTCAACTCGTGAACTGCATTTGAAACTACTCTTCTTGAGTATCGGAGAGGCAATCGGAATTCCTAGTGTAGCGGTGAAATGCGCAGATATTAGGAGGAACACCAGTGGCGAAGGCGGCCTGCTGGACGACAACTGACGCTGAGGCGCGAAAGCGTGGGGAGCAAACAGGATTAGATACCCT
+
FGFDGGGFEGFGGGGEFGGGGGGGGGCDGFGGG8FGFGGGGGGGGGGGGGGGGGFFFGGGGGGGGGGGGGGGFGGGGGGGGFDFGGGGGGGGGGGGGGFFGGG>FFFECFGFDGGGCDDFGGEGGGGFGGCFFFGDGGGGGGGGGGGEEGGGGGCFGGFGCFGGGGEFF@FGFG=<;<*?EGGGGGGGGGFGGGGGGGFGGGFCCGDFEDGDEGGGGFGGGGGCEFGFGGGGGGGFGF=AGGFDDEFGFDDGGGFFGFGGFFFEFGFGGGGGGGGC>DGFGGGGGGGGGGGGFCEEDFGFA,DGGFCF>GGFAFC:CECEAGGGFGGGFGGGGGGGGFGGGGGGGF9F>GEEE@FEFFFGFGGF<GGGGGGGEGGGGF:7FFCGGCEEGGFGGF8GGFGGGFGGFGGGGGGDFCCCCC
@SB 141
TGGGGAATATTGCACAATGGGCGAAAGCCTGATGCAGCAACGCCGCGTGAGGGAAGACGGTTTTCGGATTGTAAACCTCTGTCGCAGGGGACGAAGGAAGTGACGGTACCCCGTAAGAAAGCCCCGGCTAACTACGTGCCAGCAGCCGCGGTAATACGTAGGGGGCGAGCGTTGTCCGGAATTACTGGGCGTAAAGGGAGCGTAGGCGGTCGATTAAGTTAGATGTGAAACCCCCGGGCTTAACTTGGGGGCTGCATCTAATACTGGTTGACTTAGAGTACAGGAGAGGGAAGCGGAATTCCTAGTGTAGCGGTGAAATGCGTAGATATTAGGAGGAACATCAGTGGCGAAGGCGACTTACTGGACGATAACTGACGCTGAGGCACGAAAGCGTGGGGAACAAACAGGATTAGATACCCT
+
GGGFGCC@CEFGGGGCFGGGGGGGGGGGGGGGGGGGGGGGGGGGGGGGGGGGGGEFGGGGGGGGGGGFFGGFDGGGGGGGGGGGGGGGGGGGGGGGGGGGGGEGGGGD=AF7FFCFEGGGGGCCECEECFGGFG8FCFGGGFGGG7CFCEG<FEDG,CCE:CGG>>G;EGGE>E6FG?GGGGGGACFFGCE8?EFCGG>GEFCABEG#G5:CEGFFFF9=CFFC89EFFGFFCGECDF>EFCG>FGGGCGFGGGGGGGFECFF@GGF@F<F9FDEAA@9E?CGGGFGGGF@DDGDGGFGFFEFEFGGGGGGFEEE<BB:FA,GDGGGCF@GGGFGGGFGFCGGGGGFGFGGEGGGGGGGGGGGFGFFGGFDEGGGGGGGGGGGFGGGGGGGGGGGGGGGGGGGGGFGGGGFGGGFBACCA
@SB 101594
TGGGGAATATTGCACAATGGGCGCAAGCCTGATGCAGCCATGCCGCGTGTATGAAGAAGGCCTTCGGGTTGTAAAGTACTTTCAGCGGGGAGGAAGGGAGTAAAGTTAATACCTTTGCTCATTGACGTTAACCGCAGAAGAAGCACCGGCTAACTCCGTGCCAGCAGCCGCGGTAATACGGAGGGTGCAAGCGTTAATCGGAATTACTGGGCGTAAAGCGCACGCAGGCGGTTTGTTAAGTCAGATGTGAAATCCCGAGGCTTAACCTCGGAACTGCATTTGAAACTGGTGGTCTTGAGTATCGGAGAGGTCATCGGAATTCCTTGTGTAGCGGTGAAATGCGTAGATATAAGGAAGAACACCAGTGGCGAAGGCGGATGACTGGACGACAACTGAAGGTGAGGCGCGAAAGCGTGGGGAGCGAACAGGATTAGATACCCT
+
EGGDCEGGGGFCFGGEEFCCF8F@FGEFGGGGGGGGGG-C,,CFFEGCFF,CFC@<FGFD,=FFCC7CE=CFFGG<FFFGGGFFFGDDGG@FFGG??CFEGGGGF,BDFFGC<FFC,?>FFFGFFFGCFGF9CEGG7+@FGGGGGGCCED>E:C2,?7>**<EFGFCG>G>EGGGGDF,<EGFB9FFDFGGGGC5>;::ACEC;#<FEFF@C>FGEFEFE#:5B;?C8C>C>:F5F9:CC>2<<BGFGFE#C:5F@<3DD5F39?E9@.2D@9C>>FF=@<,,<BBA>+FF><5,5C,@++C8@EFFDFECGGGGFEBF?==9B?=<FF8C,<E9C,EGFEFGGGCGGGGGFGGECFEFF<GFFFCCF@GGGGGGGGGGFFFEFDFCADGFCDEEC,FB,77GFCDFAGGGFB@GGGEGGGF<C-<GGGGFGGGGEA,CCA
@SB 143
TGAGGAATATTGGTCAATGGACGAGAGTCTGAACCAGCCAAGTAGCGTGAAGGATGACTGCCCTATGGGTTGTAAACTTCTTTTATACGGGAATAAAGTGAGGTACGTGTGCCTTTTTGTATGTACCTTATGAATAAGGACCGGCTAATTCCGTGCCAGCAGCCGCGGTAATACGGAAGGTCCGGGCGTTATCCGGATTTATTGGGTTTAAAGGGAGCGTAGGCCGGAGATTAAGCGTGTTGTGAAATGTAGACGCTCAACGTCTGCACTGCAGCGCGAACTGGTTTCCTTGAGTACGCACAAAGTGGGCGGAATTCGTGGTGTAGCGGTGAAATGCTTAGATATCACGAAGAACTCCGATTGCGAAGGCAGCTCACTGGAGCGCAACTGACGCTGAAGCTCGAAAGTGCGGGTATCGAACAGGATTAGATACCCT
+
F8FGFGGGGGGGFFGGGGGGGGGFGGGFFGGGGGGGGGGGFDFFGFGGGGGGGGGECEFGEFGGGGGGGFGFCGGGGGGGG?EFFGGFFGEEGGGGGGCCGFEAEGC<C?FAFGDGG9:AFGGGGGB<FFFGGCFFFGGGEF/GGCFCDFFCGGGGC?GF?GGF.CFGEGGGFFFGCFEECDDCEGEGFCFCF<8=<F?2FGCGGGF@:BGFGF>EECGGGGGGGGGB;CF9CC=9CCGFGGFCAG<E=C?FFEED;1FEFCCFF@FC<EFE@7>89>GD$8DFA8GF?GGGFF@=C9EC9,C,GGF+C,GGF=:==<+4GFGGGGGFFFGGGDGFGFE,GGFEC6A=GFFAGGF7ECFFDGGGGGGGGGGGFC@EGGGGCGEFGGFFCGGGGGGGFEGFGGGGGGGFEGGGGGFFGGFGGFFF@,GGFFECCBCC
@SB 111831
TGGGGAATATTGGGCAATGGGCGCAAGCCTGACCCAGCAACGCCGCGTGAAGGAAGAAGGCTTTCGGGTTGTAAACTTCTTTTGTCAGGGACGAGTAGAAGACGGTACCTGACGAATAAGCCACGGCTAACTACGTGCCAGCAGCCGCGGTAATACGTAGGTGGCAAGCGTTGTCCGGATTTACTGGGTGTAAAGGGCGTGTAGCCGGGAGGGCAAGTCAGACGTGAAATCCACGGGCTCAACTCGTGAACTGCATTTGAAACTACTCTTCTTGAGTATCGGAGAGGCAAGCGGAATTCCTAGTGTAGCGGTGAAAGGCGTAGATATTAGGAGGAACACCAGTGGCGAAGGCGGCTTTCTGGACTGACACTGACGCTGAGGCTCGAAAGCGTGGGGAGCAAACAGGATTAGATACCCT
+
@FEGGGDEFGGGGGGGGGGCGGGGGGGGGGGGGGGGGGGGGGGGGGGGG7FG?FE,A<FEEEGGGGGGGGGGFFGGGGGGGGGGGGGGGGGGDGGGFFFGGFFFGGGGFGCCGGGGGGGFGGGGFGGGGGGGGGDFGGGGGGGGGGGGECGBFFCFGGFGFFGGGGGGGG=EFEFGGD<FEFDG$GFGFGGGGGGG?@EG=>FFGGGEG>FEEEGEEFGF7CGGGGGGFFGGEFEGGEEG:DCC:@:GCCF,<FFGFGGFFAC.@F>F=CCF;GFFCFCGGGFEAGF<F?+EEE?FE<FFF9GGGFE>8FGGFEBE+DGF@,EEGF69EFC<DF@CGGGFGGGGFDGGGGEGGGE<CFF<FDC,GFC@DGGEGGF8GGEC7AC@GGFDGGF87FFFGFC9FGFCFFFCGGGGFCCCCC
@SB 71246
TGAGGAATATTGGTCAATGGGCGGAGGCCTGAACCAGCCAAGTAGCGTGCAGGAAGACGGCCCTCCGGGTTGTAAACTGCTTTTAGTTGGGAATAAAACGGGGCTCGTGAGCCCCCTTGCATGTACCATCAGAAAAAGGACCGGCTAATTCCGTGCCAGCAGCCGCGGTAATACGGAAGGTACGGGCGTTATCCGGATTCATTGGGTTTAAAGGGTGCGTAGGCTTTGCGTCAAGTCGGGGGTGAAATTCCGGTGCTCAACCCCGGGGCTGCCCTTGATACTGTCTCGCTGGAGTGCGGATGCCGCCGGAGGAATGAGTGGTGTAGCGGTGAAATGCTTAGATATCACTCAGAACCCCGATTGCGAAGGCAGCCTGCCAAGCCATGACTGACGCTGATGCACGAAAGCGTGGGGATCAAACAGGATTAGATACCCG
+
9FFGGGEGGGGF9FFGGGGFDFGGGFCGFFGGGEFGGGGGGGCFFGGCGGGGGGGGGFGGFFEGGGGGGGGGGGGGGGGFGGGFFG<<EFGGFE,BFF,=C7ECGEGGCGGGGGG>F8FGCFGGGC9BF@BDFFGGGGEFFFDGG>GGDFGG8DCCFFCD>,@FFGGC**=9CGFDGGGGC,BF:EEEF8C<F(<CE<C;FGFFG/+?EC<<GE>FCCECGGGGG#0'<<CCCCGE=<CGGGGFGGFD7FFDGEG<,CB6*#1FE@CG5CGB,;@,CFFFFC@++++,GCFB@:+DCA8F@+:>7FF8E9C@,GGFEGFGGGGGGGFAE?FFF9GGGFF;9F9AFGFEFGE,+FEC@DCFGEDGDF?GGGGGDGGF@FC,F9EGEFGGGGGGGGGGGGFC6BFDGDF@FFDEECGGFDE<GGGGGGGGFGGCC@8-
@SB 51696
TGGGGAATATTGCGCAATGGGCGAAAGCCTGACGCAGCGACGCCGCGTGAGGGATGAGGGTCTTCGGATCGTAAACCTCTGTCAGAAGGGAAGAAACTAGGGTGCTCTAATCATCATCCTACTGACGGTACCTTCAAAGGAAGCAACGGCTAACTCCGTGCCAGCAGCCGCGGTAATACGGAGGGTGCAAGCGTTAATCGGAATCACTGGGCGTAAAGCGCACGTAGGCTGTTATGTAAGTCAGGGGTGAAATCCCACGGCTCAACCGTGGAACTGCCCTTGATACTGCACGACTTGAAGCCGGTAGAGGGTGGCGGAATTCCAGGTGTAGGGGTGAAATGCGGAGAGATCTGGAGGAACATCAGTGGCGAAGGCGGCCACCTGGACCGGTATTGACGCTGAGGTTCGAAAGCGTGGGGAGCAAACAGGATTAGAGACCCT
+
ECDCCCEGED<FGC:@7FDCFGGD@FFDGGGG8@@:FGEC7@@CFC>FFFC@@FDFGCFEGGGGFGGGGGDFGGFFEGGGGE,FFFAFFGEDCFFG,,,BBE=>F?B@ADBF9BFFFGGGGGGGGGGGGGGFG,DG9F@6FEDF<,>FGDEGGGCGGGGGDEGGFCCFGG7FGGG:EFFCBFCEEGDCGGFGD>C*CFGGGGCF<FGGFFGG<9EG=FGGG5EE=GGGG$F>@EFGGF7?@FEC?5C=:AF>@C@6C>?GEFFB<F:CFFFFG39<>8D>CFDCC,33+A+9C?,<3@3++=?FC=FB=8@=CCCA?B:,A,GGGCFB?4=A,5AC586+,:C,E?9,<C,<6,B9??C,C,FGFGGGGGEGEGGGGFDF8FF@+8+8@;,EFFBB+,,FCC@C,,EEC8@@6+<6C;,C<;<@F@CA9GGFFCC,8<CCC
@SB 70017
TGGGGAATATTGAGCACTGGGCGCAAGCCTGACCCAGAAACGCCGCGTGAAGGAAGAAGGCTTTCGGGTTGTAAACTTCTTTCAAGAGGGAAGAGCAGAAGACTGTACCTCTAGAATAAGCCACGGCTAACTACGTGCCAGCAGCCGCGGTAATACGTAGGTGGCAAGCGTTGTCCGGATTTACTGGGTGTAAAGGGCGTGCAGCCGGGAATGCAAGTCAGATGTGAAATCCATGGGCTTAACCCATGAACTGCATTTGAAACTGTATTTCTTGAGTACTGGAGAGGCAATCGTAATTCCTAGTTGAGCGGTGAAATGAGTCGATCTGATGAGGTACACCAGTGGCGAAGGTGGATTGCTGGACAGCAACTGACGGTGAGGCGCGAAAGTGTGGGGAGCAAACAGGATTAGATACCCT
+
F,=C::@A@F@<,;CFFE<@FCCBE7:8C,6@<@C@8,6C,DCCGG@@7@CFFGGA,C,CC8<=E::C<BBFGG,BCEA,B<-<BE<F,?+,=FDGEEGGFCF,E?FBE9?FGF9F9FEGC,E,FE:@=FDF,D783=@,,B<FEFDGG@C@@FC=FF?E7CFCCFFCF@FGC7F>GC@E,B9@=FGG9CFE><:FB8E@=@CCFFB:8GGFFC#EC@<C@E@99EF771@CDCDA???><FFD;FC6EGFGG;@E@<:B<<?A@FFFAA#4:5&CD@BEEF4:7,,D4+@FFA,,9<=:8FE:++++CFE<DC-E<8,=8,,,9,<,,,E,C<,:,9:,,,B8,6,CCC:,68CE@C;,@9C;,9C<FFF7@EFE6,B7+EEEBE<CEDEFBC8CE<C,6,EEFFFCDFFACCCCCC
@SB 71313
TGAGGAATATTGGTCAATGGGCGAGAGCCTGAACCAGCCAAGTAGCGTGCAGGATGACGGCCCTATGGGTTGTAAACTGCTTTTATAAGGGAATAAAGTGAGTCTCGTGAGACTTTTTGCATGTACCTTATGAATAAGGACCGGCTAATTCCGTGCCAGCAGCCGCGGTAATACGGAAGGTCCGGGCGTTATCCGGATTTATTGGGTTTAAAGGGAGCGTAGGCCGGAGATTAAGCGTGTTGTGAAATGTAGACGCTCAACGTCTGCACTGCAGCGCGAACTGGTTTCCTTGAGTACGCACAAAGTGGGCGGAATTCGTGGTGTAGCGGTGAAATGCTTAGATATCACGAAGAACTCCGATTGCGAAGGCAGCTCACTGGAGCGCAACTGACGCTGAAGCTCGAAAGTGCGGGTATCGAACAGGATTAGATACCCT
+
FFGGGGGGGGGGFFGGGFGGGFGGGGGGGGGGGFGGGGGGFFFF<FEGGGGGGGGFFFFGFFEGGGGGFGGDGFGGGGGGGGFGGGGGGGGGCFGGGGGGGE<FFFGGFGGGGGFCCFGFGGGGGGGFGGGGCFAFGGGGFF>FFGGFFG,D8,=CFFCGGGGGGGGGGGGGGF@FGGF8>2CE@EEEE?GGGGCEE7<(GFCFGGBFGED=GFGGGGEC=EC:<CGDFCDGGGGGGEGGGGGGFGGGGGGGFGGF<GGGGGGGGFF<F<F?EDF.GBGFGGGFF8B=GFF<6GGEGGFE<EC,7GGCGGFFGFFEEDGEAEFFC7GFEFGFGGFFGGFCF;?8<DGFFF9CEFGEEFFCGEEGFGGGGGGGGFCF?GFB+GC9FFCGGFBCEFFCEGGGFGGGFGGGGEGFFGGGF<AEGGGGFFAFFCGCCC@<
@SB 149
TGAGGAATATTGGTCAATGGGCGAGAGCCTGAACCAGCCAAGTAGCGTGTGGGAAGAATGCCCTATGGGTTGTAAACCACTTTTGCGGGAGGGTAAAATGCTTCACGTGTGGAGTAATGCAAGTATCCTTCGAATAAGGCCCGGCTAATTCCGTGCCAGCAGCCGCGGTAATACGGAAGGTCCAGGCGTTATCCGGATTTATTGGGTTTAAAGGGAGCGTAGTCGGGGGTTCAAGTCAGGTGTGAAAGGCGACGGCTCAACCGTGGTCGTGCAGCTGGAACTGGTTCTCTTGAGTGCGCACGGGGACGGTGGAATTCGTGGTGTAGCGGTGAAATGCTTAGATATCACGAAGAACTCCGATTGCGAAGGCAGCTTTCCAGCGCGCTACTGACGCTGAGGCACGAAAGCGTGGGGATCGAACAGGATTAGATACCCT
+
EE<FCDCFGGGFCFFFGG<D@EF>CF7FFGGGCFGGGGGFFG,ECF7CF,6B@DFGFG<FCF8FF8FE<F77FFGGFGCFGFGD9E+8+:=+@8?FGFFEF@EAAF<A4B:4EEFF9BB9B<FD,B<EE,C<B><+,,C,,3>:@CEFDFC9>>D7<F,3>,@=::BF?7BF9FFGGGE?CCF1CFE@=@BAF@7=1C<2CCGGGG>F@=@8GDE6*9CECE$DEC/4##32CCF;,+8?GGFF<6**>5**5,83,*:F>8E@*3+<@,,,B8,F@,EC<BCFD3,:,8F,EEB::87@8,+CB44<B,<FEFF@+CFFCGEGGECGF9AA9GGGF9CADFFGGFFDGF?EC6+:EGGFF7GGF<FGGGGGGF<E@++C@ECAEFCGGGGGGGGFECGFFDGGEF@+C<<DGDGGEGGGCGGGGEFCFFFA,<CB
@SB 150
TGGGGAATATTGGGCAATGGAGGCAACTCTGACCCAGCAACGCCGCGTGAATGATGAAGGTCTTCGGATTGTAAAGTTCTGTGATGGGGGACGAAGAAAGTGACGGTACCCCAATAGCAAGCTACGGCTAACTACGTGCCAGCAGCCGCGGTAATACGGAGGTAGCAAGCGTTGTCCGGAATGACTGGGCGTAAAGGGTGCGTCGGTGGTTTAACAAGTTGGTAGTGAAATTCCGAAGCTTAACTTCGGCGCTACTGCCAAGACTGTTGAACTTGAGTACAGGAGAGGTCAGTGGAATTCCTAGTGTAGCGGTGGAATGCGTAGATATTAGGAGGAACACCAGTGGCGAAGGCGACTTACTGGCCTGCAACTGACACTGAGGCACGAAAGCGTGCGGAGCAAACAGGATTAGATACCCT
+
<FDGGFGFG<FFGFGGGGGGGGGGGGGGGGGFFGFGGG@F@F@CGEGGEGGGGGGEE?FFFAFDFGGCGFF<E,CEAA?FAE<CFFGFCGC:7CEEGEF,,8,54>?B?EED:F@FGAFGC=F,CFCDCFGGFGFGAFC<CFF8@7,@:::>*1,,7F*>BF:<FCC,8<7<7:BF+=@7:2>*:FBF>FEC@FFEFCF85?8#:C7,>2D9FEFGGC7D@@E,,A@,1<EB::<5C7@<8CFGFC:CEEFGG9C'.FFG6CC>GFF;;@CFB,A;CC0:1E5DF9B,:,<CA9F8F<<<BA:<A>+CGCFC5C,CECGFC@@,ADC66<GFC,DBC<DEE8C@FGGDEEGEF<FE,,C,FB@8FFFEFGECGGGFGFGGFCD,FFF7FCCGF@,FE9FC,GFFC@C,@<GFGF@CCA8
@SB 75023
TGGGGAATATTGGGCAATGGGGGAAACCCTGACCCAGCAACGCCGCGTGAAGGAAGAAGGCCTTCGGGTTGTAAACTTCTTTTACCAGGGACGAAGGACGTGACGGTACCTGGAGAAAAAGCAACGGCTAACTACGTGCCAGCAGCCGCGGTAATACGTAGGTTGCAAGCGTTGTCCGGATTTACTGGGTGTAAAGGGCGTGTAGGCGGAGATGCAAGTTGGGAGTGAAATCCATGGGCTCAACCCATGAACTGCTCTCAAAACTGTATCCCTTGAGTATCGGAGAGGCAAGCGGAATTCCTAGTGTAGCGGTGAAATGCGTAGATATTAGGAGGAACACCAGTGGCGAAGGCGGCTTGCTGGACGACAACTGACGCTGAGGCGCGAAAGCGTGGGGAGCAAACAGGATTAGATACCCT
+
CFGFG@FFFGFG9EFF8FGGGGGDGGGGGGGFGGFGGGFFGGGGCGCFEFGGGFFGGGGCGGGGGGG>FGGGGFGGGGFGGGGGG9FGCFGFEEDGFGGGGGGGDGGG:FGGGGGGGGGF@FGGFFDEEGFGGGEEFFDEGGG=DGDCFGGCGBFFGG?BGFFGFCECFGGEGG<CEEGG&GG9F=FEFEFFCGFGGEGGFCEFGGG/CCCGGGGFGFG=FGDGFEGCFE@CCFGGFEFGGGFGFGGFF>>CFBCFEFFDGGGDFGGG=B:GF?FFB(?:DFFFEB8FCE@B,FE==CFCFGFFFBC8DFEGFFF?F,@7GGGDFDEACGFEFEC,EDGFCCGFCF<C,7FGEGFGGGGGGFF<7FCECCFCCB@6,@@FFEEC7GGGGF7FECC<C,C@,EAEFGGGGGGGGGCCCCC
@SB 152
TGGGGAATATTGCACAATGGGCGAAAGCCTGATGCAGCAACGCCGCGTGAGGGAAGACGGTTTTCGGATTGTAAACCTCTGTTTTCGGTGACGAATAAATGACGGTAACAGAGTAGGAAGCCACGGCTAACTACGTGCAAGCAGCCGCGGTAATACGTAGGTGGCAAGCGTTATCCGGAATTACTGGGTGTAAAGGGAGCGCAGGCGGGATAGCAAGTCAGCTGTGAAAACTATGGGCTCAACCCATAAACTGCAGTTGAAACTGTTATTCTTGAGTGGAGTAGAGACAAGCGGAATTCCGAGTGTAGCGGTGAAATGCGTAGATATTCGGAGGAACACCAGTGGCGAAGGCGGCTTGCTGGGCTCTAACTGACGCTGAGGCTCGAAAGTGTGGGGAGCAAACAGGATTAGAGACCCT
+
E@EFG:@FFGGGGGCFFFGGGGGGGGDGGGG<<FEFGGFG8CFFGCF@@8FGGEF?EFGGGGFFGGGF@FFGGG<?FGGFFGGGDGGG7BA,=FGF@FGGG9<FDFFE9,C=FAFFFGC,B,3=@@==CFFFG@FFCC<FFGCFFF:7@@8FCFGFF?@CGA::ECFGG8CE=CCGEEG@FFGDFGFGFFFFCCEC<AFDD4:EEDFECC@C<,FA60<?@CFGGGGGFC,ACD><GGF@<D=D>DC@4=DDA?7C@/=C1FFFC?7@FBCEA8/.4452<GGGGF<GEFCFCFGDC+FFB,=FBF8GEFF9EE,7EFB,FFF9FC==7?FE@BFAGFGFC:CCGGGGGGGFDDEGFGGFF@FC<<E,CFCGGGFDGGF@C<GGGFFFFEGGDGGGGFEFFFGCGCGGFGFE,ACAA8
@SB 153
AGGGGAGTATTGGGCAATGGGCGAAAGCCTGACCCAGCGACGCCGCGTGAGGGAAGACGGTCTTCGGATTGTAAACCTCTTTCAGCAGGGAAGAAGCAAGTGACGGTACCTGCGGAAGAAGTCACGGCTAACTACGTGCCAGCAGCCGCGGTAATACGTAGGTGGCGAGCGTTATCCGGAATTACTGGGTGTAAAGGGTGTGTAGGCGGGGAGGCAAGTCAGATGTTAAAACCAAAGGCTCAACCTTTGGCTTGCATTTGAAACTGTTTTTCTTGAGAGTGGGAGAGGTAAACGGAATTCCTAGTGTAGTAGTGAAATGCGTAGATATTAGGAGGAACACCGGTGGCGAAGGCGGTTTACTGGACCACAACTGACGCTGAGACACGAAAGCGTGGGGAGCAAACAGGATTAGATACCCT
+
,=D@EEEGFGGGGGGGGGGGGGGGGGGGGFFFGFFFFFGG:C:FGGGFFGGGGGGGG8FEGCEGFGGGGGFEEGGGF8FGGFGGGGGGGEGGGGGGGGGG9?FGGGGFC<FFGGGGDDGGCF<FGGCFEBFCEFGGFFFFFGGGGGGEEGGCEC<FGC>FGG9:FGE:@CFCEE*<7FGGGFFGCCFGF:8F@@>CFG8<E::FGGFGGGGCE55CFGGFE<9=@2#FBFGDGGGFGGFF2C?45CD:CGFGFEFGCGFECGFAGGC8DFFGFFFAF5GCEC991FGGGFF=EFF88EEB9F?F=AF9BC,FF<,GDECFGGGGFGEAEGGF<EAGFECGGGGGGGGGEDFDDGGFGFFFFGGEF7GGGGGGDGGECFGGGGFGEFDGGGGGGGFGGGGGGGGGGFGGGGGFCFA@<CB
@SB 154
TGGGGAATCTTGCGCAATGGGGGGAACCCTGACGCAGCGACGCCGCGTGCGGGACGAAGGCCCTAGGGTTGTAAACCGCTTTCAGCAGGGAAGAGGCCGCAAGGTGACGGTACCTGCAGAAGAAGCCCCGGCTAAATACGTGCCAGCAGCCGCGGTAATACGTATGGGGCGAGCGTTATCCGGATTCATTGGGCGTAAAGCGCGCGTAGGCGGCCTGGCAGGCCGGGAGTCAAATCCGGGGGCTCAACCCCCGCCCGCTCCCGGAACCTCCAGGCGTGAGTCTGGCAGGGGAGGGTGGAATACCCGGTGTAGCGGTGAAATGCGCAGATATCGGGTAGAACACCGGTGGCGAAGGCGGCCCTCTGGGCCACGACTGACGCTGAGGCGCGAAAGCTGGGGGAGCGAACAGGATTAGATACCCT
+
GCFFGGGGGGFGGGGGGGGGCEGDFGGFGGFGGGGGEG@FEGG>EGFFCGF@CBCFFGGGGGGGGGGGGGGGGGGGGCFGGGB;F?CFCGFGGGFGGFGGGGGFBFEGGGCFEGFFFFF,CFGCCC@E5/?5CEGGCC?FGC8C++;;88CEGGGECE7,A8+<<EGGG8E?EEEE*C;9FGC*:89<@FGFFFC55?CGGG>85?EECC,CC8CCCFFC:E8;8?G=G33AAC,A;&?8;53<CC<C8CC??<:BEB@CE3,=CFCF<7791F@1?@@330DF>@,+:FD<GFF599GF@8GDGF<FC7CGDGFBA,EEF=+9CFGGGECF?GFCGGEFF:GGC@7EEFGEEEGGF77C<<GGGGCGGEGGGGGGEFE8GGEC:+CEGFFFGFF@,FGGGGGGGGGGGGGGGFF@@CCCCC
@SB 155
TGGGGAATATTGAGCAATGGGCGCAAGCCTGACCCAGCAACGCCGCGTGAAGGAAGAAGGCTTTCGGGTTGTAAACTTCTTTTAAGAGGGAAGAGCAGAAGACTGTGCCTCTAGAATAAGCCACGGCTAACTACGTGCCAGCAGCCGCGGTAATACGTAGGTGGCAAGCGTTGTCCGGATTTACTGGGTGTAAAGGGCGTGCAGCCGGGAATGCAAGTCATATGTGAAATCCATGGGCTTAACCCATGAACTGCATTGGAAACTGTATTTCTTGAGTACTGGAGAGGCAATCGGAATTCCTAGTGTAGCGGTGAAATGCGTAGATATTAGGAGGAACACCAGTGTCGAAGGCGGATTGCTGGACAGCAACTGACGGTGAGGCGCGAAAGTGTGGGGAGCAAACAGGATTAGATACCCT
+
FGGGG@FGDFFFGGGGGGFFGGGGGEGGGGGGGGGGGGEEC@FGFGGCCFGGFFFFFFGFE9CFGEDEGDGDEEFFFGGDGGGGGGGCFGGGEFGFGGGGFFGCF<FEEEGGGG9EFFGGAFD@FEGEB>D5><BFFGGDF<FF?:>FFEEGG@;@F>><C,3<FF:FGE:>FF7>CGEFEFC><CFDDF=:FEFFDEFCE*@CC=9EFF@@1DCFG@<C#FFFFDC@?8DCDCFFGF>FCDGGFAFFCF,DCFF@C#=CFG)E:<@:D8GGF9F<E@FEEFCGFFEECCFFF9FCGFEEFBFFGGGGEF?FGGGGGGF<FFGGGFGGGGFECGGGGFGGGFCC,GGGEEFCEFAGFGGGFEF@<FFGGGGFDC,GFGGGGF7GGFGGFGFCGGGEGFECGFGGGGF9ECFFGCCCCC
@SB 71403
TGAGGAATATTGGTCAATGGGGGGAACCCTGACGCAGCGACGCCGCGTGCGGGACGGAGGCCTTCGGGTCGTAAACCGCTTTCAGCAGGGAAGAGTCAAGACTGTACCTGCAGAAGAAGCCCCGGCTAACTACGTGCCAGCAGCCGCGGTAATACGTAGGGGGCGAGCGTTATCCGGATTCATTGGGCGTAAAGCGCGCGTAGGCGGCCCGGCAGGCCGGGGGTCGAAGCGGGGGGCTCAACCCCCCGAAGCCCCCGGAACCGCCGCGGCTTGGGTCCGGTAGGGGAGGGTGGGACACCCGGTGGAGCGGTGGAATGCGCAGATATAGGGTGGAACACCGGTGGCGAAGGCGGCCCTCTGGGCCGAGACCGACGCTGAGGCGCGAAAGCTGGGGGAGCGAACAGGATTAGATACCCT
+
GGGGGGGGGGGFCCFGGGGGGGDFGGFDGGGGGGGGGGFGGGGGDGEGDGGGGEGECCCECFGGGFG@FGGFGGFGGEGGGGGD@FGCG7FFGGGGGC<:8FEFFCCGGEF8FFF8CF,FAFGG5?E;FGGFGEF@CGGGC?GGGDGCGG?:@FGGGGGG(GG:?:EEC;);8FGDDGE=G?FFF?;;<<CCFEECE;CC5EDCE:><EG;5C;::CE8?88<C:CE8>CGDGEECEEFC:>FG>6CGC8:CEFEEFF=<:E#1:F7GGGGGF5EDFFGEDFCGEFCBGGFCGDF>FEF=GF=F7GFCGGGGGGGGF=FEFGFEFB7GGGGGGFC7F7CFDGF?,GGFGEGDGGF8GGGGF8,,GDFCFCGF7F8GGGFF@F,GFCEFGGGGGFCDFEGGF@GGGGGGGFE9CCCCC
@SB 102160
TGGGGAATATTGCGCAATGGGGGAAACCCTGACGCAGCAACGCCGCGTGATTGAAGAAGGCCTTCGGGTTGTAAAGATCTTTAATTCGGGACGAATTTTGACGGTACCGAAAGAATAAGCTCCGGCTAACTACGTGCCAGCAGCCGCGGTAATACGTAGGGAGCAAGCGTTATCCGGATTTACTGGGTGTAAAGGGCGCGCAGGCGGGCCGGCAAGTTTGAAGTGAAATCCGGGGGCTTAACCCCCGAACTGCTTTCAAAACTGCTGGTCTTGAGTGAAGTAGAGGCAGGCGGAATTCCCGGTGTAGCGGTGGAATGCGTAGATATCGGGAGGAACACCAGTGGCGAAGGCGGCCTGCTGGGCTTTTACTGACGCTGAGGCTCGAAAGCATGGGTAGCAAACAGGATTAGATACCCT
+
FE<;CC,<ECFFGGDGGGGGGGGGCC@,B@FGGEFGGGGGGG7FGDCGGGGGDFDFGGGG?FGEGF>F<FGGGFGG?<?FFFFFGGAECEE=CFGGFGGGGACCGG7<EEFGGGGCGGFD=<>FGGGDGFAF,@>DCEDFFGGGGGG7FE:C,CFB?EFF7<<CECCFF:;8<FFEGG:F:F=<EF.GGFFFEFGGCCECEEEC><:EEFEF>GGF9B#FCGG<C@AFF:CCEGFFFEGGFCE97FC9F8:<<9F=BDFF9/GF7F<8?0D2FDGGFFFCFFGGGFC:EC,DFFGGGECGEGGF:>GCCFEECB=GFF9GFE8+CEF,FEC<GFFCEGGDFC:7GGGGGGEEGFGGFFFGGGFGFEDCGFF7DFDFFC+GGGGGGGGGGGFGFGGEF@CGFE9GFFCFAGFGCCCCC
@SB 59804
TGGGGGATATTGCACAATGGGCGAAAGCCTGATGCAGCGACGCCGCGTGAGGGAAGACGGTTTTCGGATTGTAAACCTCTGTCTTCGGGGACGAAAATGACGGTACCCGAGGAGGAAGCCACGGCTAACTACGTGCCAGCAGCCGCGGTAATACGTAGGTGGCAAGCGTTGTCCGGAATTACTGGGTGTAAAGGGAGAGTAGGCGGGATTGCAAGTCCGTTGTTAAATCTATCGGCTTAACCGGTAGCTGCGGCGGAAACTGTAGTTCTTGAGTGAAGTAGAGGCAGGCGGAATTCCTAGTGTAGCGGTGAAATGCGTAGATATTAGGAGGAACACCAGTGGCGAAGGCGGCCTGCTGGGCTTTAACTGACGCTGAGGCTCGAAAGTGTGGGGAGCAAACAGGATTAGATACCCT
+
FGGFGGGGGGFFGGGGGGGGGGGGGGGGGGGGGGGGGGGCFGGGGGGGGGGDGGGGGGGEFGDGGGGGGGGGGGGGGGGGGGGGFGGGGGCCFGGGGGGGGGGGGGGGGGGGGGCFGGGGGGGGGGGGGGGGGGGGGGGGGGGGGGGFGGGFG?GCGGGFGGGGGFGGC@FFFGGGGG1GGG7EGG+;5FGEFDGGGFEEGGGGGGGGGGGFGGGGGGGFGGFGGGGGGDGFGGDGGDEGGGGGGGCCGGGGGGGGGEEFFCGGGE<CFCEAEGCGGGGGGGGF8GGGGCFFCGFDE<FFDGCGGFCGGFC7GGGGGGGGGGGGDGGGFGGGEGFGGFC,GF?GFEGGGC@,CFE@8GGGF9<GGGGGGGGGFAGGEEFFCGGGGFCGGGGGGGGFGGGFEFE@,FFFFCCCCC@
@SB 159
TGAGGAATATTGGTCAATGGACGAGAGTCTGAACCAGCCAAGTAGCGTGAAGGATGACTGCCCTATGGGTTGTAAACTTCTTTTATACGGGAATAAAGTGAGGCACGTGTGCCTTTTTGTATGTACCGTATGAATAAGGATCGGCTAACTCCGTGCCAGCAGCCGCGGTAATACGGAGGATCCGAGCGTTATCCGGATTTATTGGGTTTAAAGGGAGCGTAGGCGGACGCTTAAGTCAGTTGTGAAAGTTTGCGGCTCAACCGTAAAATTGCAGTTGATACTGGGTGTCTTGAGTACAGTAGAGGCAGGCGGAATTCGTGGTGTAGCGGTGAAATGCTTAGATATCACGAAGAACTCCGATTGCGAAGGCAGCTTGCTGGACTGTAACTGACGCTGATGCTCGAAAGTGTGGGTATCAAACAGGATTAGATACCCT
+
FEGGGFGGGGGGGGGGGGGGGGGGDFGFGFGGGGGGGGFEFFDFGGGGGGGGGEGGGFFGFGG8FGGGGFEFGGGGGGFFGGGGGGGFGGG7FDGAFGGGGGGGEFGGGGGFEFFGGGGGFGGGGGGGGGGGGGGGGGGGFDFFGGGGGGGGGGGGGGGGGGC=.?BEEGGGGGFGEEG?FGGFBC?E><:<;FF96GF&GGFGGGGGFGC<FFGGGGGGGFCE@:5@:>;E@EGCCGGFFFFGGGFGGCCFFFEGGFFGGGGGGFGGGGGFGDFC>$?=FFGGGGGFEDFFCFFGGE9FFCGGGGEFDGGGEEEF=,GFGGGGGGEFFFCF<GGGGGGFFDGGGEBGFAFFFGGGGGFEFF7GGDCGFFGGGGGGFGF@GGGGFFFGGGGGGGFFCB7GF@CGGGDGGFF8GFFCGGGFGGGGGGGGGGGCCCCC
@SB 86887
TGGGGAATATTGGGCAATGGGCGCAAGCCTGACCCAGCAACGCCGCGTGAAGGAAGAAGGCTTTCGGGTTGTAAACTTCTTTTAAGTGGGAAGAGTAGAAGACGGTACCACTTGAATAAGCCACGACTAACTACGCGCCAGCAGTCGCGGTAATACGTAGGGGGCAAGCGTTGTCCGGATTTACTGGGTGTAAAGGGCGTGCAGCCGGGCATGAAAGTCAGATGTGAAATCTCAGGGCTTAACCCTGAAACTGCATTTGAAACTGTATGTCTTGAGTGCCGGAGAGGTAATCGGAATTCCTTGTGTAGCGGTGAAATGCGTAGATATAAGGAAGAACACCAGTGGCGAAGGCGGATTACTGGGCGGTAACTGACGGTGAGGCGCGAAAGCGTGGGGAGCGAACAGGATTAGATACCCT
+
FFGGGGGG<FG<@DFGGGGFFFFGGGCGGGGGGGEGGGGGGGGGGGGGGG79FGGGGGGGDGGGGGGFG@FGGGGGFAFGDGGC<<9EBFFGGG,<B?,@FB<=CFEFBEEF<FDDFG9,C@=>F+@>BFGF9D+@@F?CFFFG=F7FEE2CGG;FC?05E+GEC<FFFC:=FF9FC@:;FFFFFGFC<B=<B:<@@F7:ECF73CEFF870D#@ACF5,<FC73CAGD?<D@<FEF=CFFDCD9@=F>FCAGFF?C,GGG=GGGG<FF9GGGGGEFF@:CEGGGFF:@B4,FEGFF4GFFFF9ECGGGGGGGGGGGGGGGGGFEFFFCGFEDGGF@CFFFGCGGGGGEEGGGF9FAFGGGECF,GGGGDGGGGGGGGGGGGEFFGGGGGEGGGGGGGCGGGGGGFEFFGGGDCCCCC
@SB 51555
TGGGGAATATTGGGCAATGGGCGCAAGCCTGACCCAGCAGCGCCGCGTGAGGGAAGAAGGTTTTCGGATTGTAAACCTCTGTCGCAGGGGACGAAGGAAGTGACGGTACCCTGTAAGAAAGCCCCGGCTAACTACGTGCCAGCAGCCGCGGTAATACGTAGGGGGCGAGCGTTGTCCGGAATTACTGGGCGTAAAGGGAGCGTAGGCGGTCGATTAAGTTAGATGTGAAACCCCCGGGCTTAACTTGGGGACTGCATCTAATACTGGTTGACTTAGAGTACAGGAGAGGGAAGCGGAATTCCTAGTGTAGCGGTGAAATGCGTAGATATTAGGAGGAACACCAGTGGCGAAGGCGGCTTTCTGGACTGACACTGACGCTGAGGCTCGAAAGCGTGGGGAGCAAACAGGATTAGATACCCT
+
GGGGGGGGFGGGGGGGGGGGGGGGGGGGGGGGGGGGFGGGGGGGGGGGGGGGGGGGGGGGGGGGGGGGGGGGFFGGGGGGGGGGGGGGGGDGGGGGGGGGFGGGGGGFEEFFFGGGGGGFFAFFGEGGGGFGGGGGFGGGGDGGGGGGGGEFGEFGGGFGGGGGGGGFGDEG9,EFGCGGCCFGGGFGGGGECEGGGGGGGGGEGGGG<:GFCCGGGGGGGGGGGGDCFGGGGFEEGFGGGGFGFGGGGGGGGGGGEFGGGGGCGGGGGGGGGFFFGGFEGFGGCFFEFCGGGGFF?FFGGFFGFGGGGGGGGGGGGGGGGGGFCFCGGGGGGGGGGGGGGGGGGGGGGGGGGGGF8GGFGGGGFEFGGGGGGGCGGGGGGFGGDGFGGDGGGGGGGFGGGGGGGGGGGGGGFGGCCCCC
@SB 66442
TGAGGAATATTGGTCAATGGACGAGAGTCTGAACCAGCCAAGTAGCGTGAAGGATGACTGCCCTATGGGTTGTAAACTGCTTTTATACGGGAATAAAGTGAGGTCCGTGTGCCTTTTTGTATGTAACGTATGAATAAGGATAGGCTAACTCCGTGCCAGCAGCCGCGGTAATACGGAGGATCCGAGCGTTATCCGGATTTATTGGATTTAAAAGGAGCGTAGGCGGACGCTTAAGTCAGTTGTGAAAGTTTGCGGCTCAACAGTAAAATTGCAGTTGATACTTGGTGGTTTGAGTACAGGAGACGCGGGTGGAATTCGTTTTTTAGCGGTGAAATGCTTAGATATCACGAAGAACTCCGATTTCGAAGGGAGCTTGCTGGACTGTAACTGACGCTGATGCTCGAAAGTGTGGGTATCAAACAGGATTAGATACCCT
+
,EAEFCFFGCFFDGE6CF<FGFE7+6@;6@EFGC<EEFF8FGEC<@CF7:D9E,<FGGGCF,,CE<FGC@CB,CEFGC,:CECFFG9<EFC7CAEFGFEEGFFG<CFGG87,<,5EGC7,BDFGGG<7FG9FFCFGGA@D9,BEE<FGGGFFGGD@FF@FG8D8FEGGDEED<=<+>CC:BC7<:CC75>*DF9CE<:FC,@E,8,,83@BF,7<7*4C**4=+=C7*::88*:CF+++0:<9:79CECC+3:2*81/<:C+0**2<776C+CG0F@)?8:9#<6,+,,AC74,95E?7,++6+@4+<B,C<+:C=+:8,,,:>>C:C,56<C??<,AEE,FFEE@:6@E<C,CECCFA@@6,C8CF6;,,C8GFF<EE@6,@AFAEBFB;F<C,8C+CC<7AFE<:@DGFCFAC;,,-AGGGGFEFF9;,8,,A-
@SB 163
TGGGGAATATTGCGCAATGGGCGAAAGCCTGACGCAGCGACGCCGCGTGGGGGATGAAGGTCTTCGGATCGTAAACCTCTGTCAGAAGGGAAGAAACTAGGGTGCTCTAATCATCATCCTACTGACGGTACCTTCAGAGGAAGCACCGGCTAACTCCGTGCCAGCAGCCGCGGTAATACGTAGGGGGCAAGCGTTGTCCGGAATGACTGGGCGTAATGGGCGTGTAGGCGGCCTGATAAGTATGAAGTGAAAGTCCTGCTTTCAAGGTGGGAATTGCTTTGTAGACTGTCGGGCTTTAGTGCGGAAGAGGTAAGTGGAATTCCCAGTGTAGCGGTGAAATGCGTAGAGATTGGGAGGAACACCAGTGGCGAAGGCGGCTTACTGGACTGTAACTGACGTTGAGGCTCGAAAGCGTGGGGAGCAAACAGGATTAGATACCCT
+
EFGGGF:FFGGGGGGEGGGGGFGGFGEGGGG<FGGEGGGEGGGGGGGFGGGGGGGGGGGGGGGGGGGGGGGGGGGGGGGGGGGGGGGGGGGGGGGGGGGGGGGGGFGGGGGGGGGGGGGGGGGGGCEGGGG:FFGGGA>FGGGGGGGGGG5FF>GGGGGGGGGFGGG@FGGGG@FGGGGGGGEGGGGGGGFFGGGDEGGGGEE3FGGGGGGG9#FEEFGGFFC:ECEGGGGGGGGCFGGGC:E@GGGGGGGGGGGFCFFGFGGFGGGGFGGGFFFF=D?GFGGGFFEGDECFFGB?,GGFCEGFGGFCGGGGGGFGFGEE?GFGGGFEC>EEGGGGFGGGGGGGGGGGGGGGFGFGGGGGF?GGGGGGGFECGGGGGGGGGGGGFEGGGGGGDGGGDGECGGGGGGGGGGGGGGGGGGGGGGGGGGGGGGGGGGGFAB8CC
@SB 90345
TGAGGAATATTGGTCAATGGGCGGAAGCCTGAACCAGCCATGCCGCGTGAAGGACTAAGGCCCTATGGGTCGTAAACTTCTTTAGACGCAGAGCAATAAGGGCCTCGCGAGGTCCGATGAGAGTATGCGTAGAATAAGCATCGGCTAACTCCGTGCCAGCAGCCGCGGTAATACGGGGGATGCGAGCGTTATCCGGATTTATTGGGTTTAAAGGGTGCGTAGGCGGCGAATTAAGTCAGCGGTGAAAGACCGGGGCTCAACCCTGGAAGTGCCGTTGATACTGATTGGCTAGAATACCCTTGCCGTGGGAGGAATGAGTGGTGTAGCGGTGAAATGCATAGATATCACTCAGAACACCGATTGCGAAGGCATCTCACGAAGGGGCGATTGACGCTGAGGCACGAAAGCGTGGGGAGCGAACAGGATTAGATACCCT
+
FGGGD,EFEFGGGGGGGGG8FFG7CGGGGGFEEGFGGGGGGGGGGGGGGGGGGGFF<FGGFCFGGGGGGGG7@FFGGGAFGGGFFBECEFGGGFGGDGFFFFCEFGCCEGGGEC@FGGGGGF8<FFEFGGGEGGGGGGGGFFGCGGEGGG:<FFDDFFFGFGGGCG;C4F@9?F@EECE:C?>CEG?FCC3:<2C<><;C4FFGFCEGFGCFFEC@CGGDGGDGEGDG<FEFFC<<CFGCCCEF9CC>@CCGGGGGGFGGGGGFGGFB?CECFGF?FBCFG-B<99GF9EEE@8<?CD?4@@=+FE@FGFFGGGFFGFGGGGGGGFCAGGGGGGFDF?DGFEEBC<BC,9GGFCDGGFE@CGGFGGGGGFDACFGFFFC<F:7F:9GGGGCCDDGFDFCGGGGGGGGGGGGGGEGGGGGGGGFGGGGGGGFCCCCC
@SB 165
TGAGGAATATTGGTCAATGGACGAGAGTCTGAACCAGCCAAGTAGCGTGAAGGATGACTGCCCTATGGGTTGTAAACTTCTTTTATACGGGAATAAAGTGAGGCACGTGTGCCTTTTTGTATGTACCGTATGAATAAGGATCGGCTAACTCCGTGCCAGCAGCCGCGGTAATACGGAGGATCCGAGCGTTATCCGGATTTATTGGGTTTAAAGGGAGCGTAGGCGGACGCTTAAGTCAGTTGTGAAAGTTTGCGGCTCAACCGTAAAATTGCAGTTGATACTGGGTGTCTTGAGTACAGGAGAGGCAGGCGGAATTCGTGGTGTAGCGGTGAAATGCTTAGATATCACGAAGAACTCCGATTGCGAAGGCAGCTTGCTGGACTGTAACTGACGCTGATGCTCGAAAGTGTGGGTATCAAACAGGATTAGATACCCT
+
FGFGGGGGFGGGGGGGGGEFGGFBCFGGGGGGGGGFFGGGGGFEFFGGGGGGFFGCFGGFGGGGGGGGGGGGGFGCFGGFEGGGGGGGGEGGGGEFGGGGFGGGEAF<FGGGGFC9FFGGGFGGGGGDGGGFCFGFGG?FFFG@FGGGGG9FFGFGGGGGFGDDFGGGGGGFGGG?DGGGGDEGGE;B=6FFGGGEEGDFFFFFGFFF@;?FFGDFGGEGCE5FGD8:EG?GGGFC:<CEFCGGFFFFGF@GEGFF=C@CGGGFGEGFFFGGGG;FF<FEDD@CDEA,,4,BGFEGF=4,CGEF<=CFGEE5D8G@:C,AE<C=CCEFC,,?,E9FE<?:,,G@FEECGGFE8CFF@,F@6@,CB@GGGFGGGF@C,EEFGGGGGAGF7CECGGFGFFCCDCFGFFCEEGGGGGGGGGGFGGGFE9@FFE6A,@C@
@SB 166
TGAGGAATATTGGTCAATGGGCGAGAGCCTGAACCAGCCAAGTAGCGTGCAGGATGACGGCCCTATGGGTTGTAAACTGCTTTTATAGGGGAATAAAGTGAGAGTCGTGACTCTTTTTGCATGTACCTTATGAATAAGGACCGGCTAATTCCGTGCCAGCAGCCGCGGTAATACGGAAGGTCCGGGCGTTATCCGGATTTATTGGGTTTAAAGGGAGCGTAGGCCGGAGATTAAGCGTGTTGTGAAATGTAGATGCTCAACATCTGCACTGCAGCGCGAACTGGTTTCCTTGAGTACGCACAAAGTGGGCGGAATTCGTGGTGTAGCGGTGAAATGCTTAGATATCACGAAGAACTCCGATTGCGAAGGCAGCTCACTGGAGCGCAACTGACGCTGAAGCTCGAAAGTGCGGGTATCGAACAGGATTAGATACCCT
+
GGGGGGFGGGGGGGGGGGGGGGGGGGGGGGGGGGGGGGGGGGGGGGGGGGGGGGGGGGGGGGGGGGGGGGGGGGGGGGGGGGGGGGGGGGGGGGGGGGGGGGGGFGGFGGGFGGGGGGGGGGGGGGGGGGGGGGGGGGGGGGGGGGGG?GGGGGGGGGFFGGGGGGGGGGGGGGGGGGGGGFGGGGGGGGDFGGGFFGGFGGGGGGGGFEGGFGGGGGGFEFCDGGGGGGGEGGGGGGGGGGGGFGGGGDGCFGFGGGFGGGGGGGFFFFFFFGGGGGFGFFFGGDGGGGGGFFCFGGGGGGEBGEGGGFGFGGGGF?GGGGGGDGGGGGGF?CGGGGGGGFGGGGGGGGGGGFF7GDGGGGGGGF?GGGGGGGGGGGGGGGGGGGGGGGGGGGGGGGGGGGGGGGGGFDGGGGGGGGGGGGGGGGFAGGGCCCCC
@SB 79926
TGGGGAATATTGCACAATGGGCGAAAGCCTGATGCAGCAACGCCGCGTGAGCGATGAAGGCCTTCGGGTCGTAAAGCTCTGTCCTCAAGGAAGATAATGACGGTACTTGAGGAGGAAGCCCCGGCTAACTACGTGCCAGCAGCCGCGGTAATACGTAGGGGGCTAGCGTTATCCGGATTTACTGGGCGTAAAGGGTGCGTAGGTGGTTTCTTAAGTCAGGAGGGAAAGGCTACGGCTCAACCGTAGTAAGCTCTTGAAACTGGGAAACTTGAGTGCAGGAGAGGAAAGTGGAATTCCTAGTGTAGCGGTGAAATGCGTAGATATTAGGAGGAACACCAGTAGCGAAGGCGGCTTTCTGGACTGTAACTGACACTGAGGCACGAAAGCGTGGGGAGCAAACAGGATTAGATACCCT
+
FGFFEGGGGGGGGGGFGGGGGGGGDGGGGGGFGGGFFGGGGGGGGGFGEGECCBFGGGDGGGGCGFG>FFGGGGGGGGGGGGGGGGFEFGGGGGGFFGGGGGGGGGDFFEFDEFGCCFFFFGGGGG:>BFFGC<<=G:DFCFCFC>EFEG>GFFGFGGGGGGDG8;FFCFGGGGGGGGGGGGGFGC;G:FGF>:GGGCF>EEEGGGGGGFFFGFFFGGDGGE1GDGEGFGGCCBCE8DGBCFD@FCFGG>4(AGFCGGGGGGGCEGEF8GFG=GGF=,<,FFGGGFGGCGFFFFB,CFGGGGGGGGGGGFGGGFCFGFFE@CGGGGEDDAGGFFGGGGFEGGDGGFFCGGGGFGE<GGGGFFGGGFCGGF<FFGGGGFFGFGFGDGGGFGEGFCGGGGFGGDE;,DFCFF@A,CA
@SB 111417
TGGGGAATATTGCACAATGGGGGAAACCCTGATGCAGCGACGCCGCGTGAGTGAAGAAGTATTTCGGTATGTAAAGCTCTATCAGCAGGGAAGAAAATGACGGTACCTGACTAAGAAGCCCCGGCTAACTACGTGCCAGCAGCCGCGGTAATACGTAGGGGGCGAGCGTTATCCGGATTTACTGGGTGTAAAGGGAGCGTAGGCGGGAAGGCAAGTTGGATGTGAAAACTGTGGGCTTAACCGACAGACTGCATTCAAAACTGTTTTTCTTGAGTGAAGTAGAGGCAAGCGGAATTCCTAGTGGAGCGGTGAAATGCGTATATATTAGGAGGAACACTAGTGGCGAAGGCGGCTTGCTGGGCTTTTACTGACGCTGAGGCTCGAAAGTGTGGGGAGCAAACAGGAGTAGATACCCT
+
FGGCFEGGFGFEGGGG<@FGECGGGGGDE8FGGG9CFFDCGEEGEGGGGGGGGFEGGGGC,CFGGGGGGGGGGGFCCGGGAF@<FGGGGDFF+FFFB<BA<F=FD=?FEGGDC?FGGFF>D12CA:<8DFAFB,5@FGG;CEBD87@F<6D><>830AFF@C:#<DFDF=48<C8<8@8%<F:GGGFFCFCEGGEBGGGG>:C6D@E8#FC?@8227%FC*FA?EFC.E+>#GGGFE7GFFECA.FFFB>2,,9>2;FFFFEEA?:,:E0GFFEC>9FFGAFGG=9+DF=,<GGFF@C,?FFC>6F:CDCGGGGDFEC9,,=GEEGFF9GFCCF9GF8@DGGFDE@:CCBFFEEGFGGFEEEC9GGECDGF@8GGGFEFF8GGGFFF,EGGGGGGGFFGFFGGF<,GGGEFBCCCC
@SB 169
TGGGGAATATTGCACAATGGGCGAAAGCCTGATGCAGCAACGCCGCGTGAGGGAAGACGGTTTTCGGATTGTAAACCTCTGTTTTCGGAGACGAACAAATGACGGTAACCGAGTAGGAAGCCCCGGCTAACTATGTGCCAACAGCCGCGGTAATACGTCGGTGGCAAGCGTTATCCGGAATTACTGGGTGTAAAGGGAGCGCAGGCGGGATAGCAAGTCAGTTGTGAAAACTATTGGCTCAACCCATAAACTGCAGTGGAAACTGTTAGTCTTGAGTGCAGTAGAGGCAAGCGGAATTCCGTGTGTAGCGGTGAAATGCGTAGATATTCGGAGGAACACCAGTGGCGAAGGCGGCTTGCTGGGCTCTAACTGACGCTGAGGCTCGAAAGTGTGGGGAGCAAACAGGATTAGATACCCT
+
GGFGDE,CCFGAFFGGFGFE<FCGGGECFFEFFFCFGGGGGGGG:FGGGGGC@BCFF8FFCFGGGGG,B+BFGGGGGGGGGGGGFFFG++4DFGGGGGCGF<F@C=<+55>+@F=>,DC<B@+3<:CF+<>FC=@@@;F,,8<8,FC*58B*:,?FG3#<>7;1CE=7;<+:1=1,;<8<<??,?FGF6F<EACGCE*DC:8ECC9CCC#@1@AFF:=<GEEFGGFFCE/CF:@#GGFB8FB7@03:CGF;CE8F9D;FDD2?=B:)@)AFFCGECAE,FE,8?GGGGGGFB?B,<8EF7+9FEF7EE@ADEAGGGEGFEFAFFFCB+@FFFGGGGGGGGFGGGGGGGGGGDFCC,,8GGGGGGFCEF<F;GFCF@8GGGGGGGGGF@F;@GGGGFGGFFGGGFGGGFGFGF@C@<@@
@SB 170
TGAGGAATATTGGTCAATGGACGAGAGTCTGAACCAGCCAAGTAGCGTGAAGGATGACTGCCCTATGGGTTGTAAACTTCTTTTATACGGGAATAAAGTGAGGTACGTGTGACTTTTTGTATGTACCGTATGAATAAGGATCGGCTAACTCCGTGCCATCAGCCGCGGTAATACGGAGGATCCGAGCGTTATCCGGATTTATTGGGTTTAAAGGGAGCGTAGGCGGACGCTTAAGTCAGTTGTGAAAGTTTGCGGCTCAACCGTAAAATTGCAGTTGATACTGGGTGTCTTGAGTACAGTAGAGGCAGGCGGAATTCGTGGTGTAGCGGTGAAATGCTTAGATATCACGAAGAACTCCGATTGCGAAGGCAGCTTGCTGGACTGTAACTGACGCTGATGCTCGAAAGTGTGGGTATCAAACAGGATTAGATACCCT
+
CEFFGEEGAFGGGFGGGGGGGFGGEE@FF<@FFFEGGGFFGDFCEGEEGFGGGGGGFGGGGCGEFEFDFFG6BF9FGGAFGGFGGFGG@EFDGFG<EFFGFG<4<FFBGGG9F5@FCG:?FGGGGGGGGFEDGGFGGFGFDFDDGGGGGAFGDFDGGGD6FD>F<C9@@FFFGGECC:CGF:FC@B:CG8<BC;<C*C,:CF?FC#GDFGFGF+ECGGGGGF9FB=@@@5FCE?FFGFCEECGG<8<:FD@F7EDEEBFF@CE<CD;FGGGCFCE?<<,<GGFBF@FE<4<DGFA9?,CFFFEE,+GFEEF<GGGGFFD8FGFF@+@,ECGGGGGFADDE6,C@F7CGGFEAFFECGGFGGEGFDGFC8GGDCGGCEGFEFFGAFEEGGGF78FFCCFB,FGFGGE@EGECGGGFDE9F<GGGGGGEGCFE@8C<@
@SB 171
TGGGGCATATTGCGCAATGGGCGAAAGCCTGACGCAGCGACGCCGCGTGAGGGATGAAGGTCTTCGGATCGTAAACCTCTGTCAGAAGGGAAGAAACTAGGGTGCTCTAATCATCATCCTACTGACGGTACCTTCAAAGGAAGCACCGGCTAACTCCGTGCCAGCAGCCGCGGTAATACGGAGGGTGCAAGCGTTAATCGGAATCACTGGGCGTAAAGCGCACGTAGGCTGTTATGTAAGTCAGGGGTGAAATCCCACGGCTCAACCGTGGAACTGCCCTTGATACTGCACGACTTGAATCCGGGAGAGGGTGGCGGAATTCCAGGTGTAGGAGTGAAATCCGTAGATATCTGGAGGAACATCAGTGGCGAAGGCGGCCACCTGGACCGGTATTGACGCTGAGGTGCGAAAGCGTGGGGAGCAAACAGGATTAGATACCCT
+
GGGGGGGGFEGGGGGGGGGGGGGGGGGGGGGGGGGGGGFGGGGGGDGBEGGGGGGGFGGGGGGGGGGGGGGGGGGGGGGGGGGGGEEFGGGGGGGGGGGGGGGGGFFFGGFGGFGGGGFGGGGGGGGDEGGGGGGGGGGCGGGAEFGGGGGGGG?EGGG>FGGGGGGGGGEGGGGGGGGGGGGGGEGFGGGGGFGEFFFG?G<8<;EFFGGGGEGGGGGGGGG<<GG<FGG?@FGFFGGGGGGGFGEGFGFGFBCFFGGGFEGBCGGGGGGFF4F<GGGE@GGGGGB=EGGFFF@FF@+F7GECGFGGGGGGGGGGCA9CGFCFFDGGFFF<?,F9GGGGDFFFAGGGGGGGFFFGGFFGFEE<CGGGGGGGGGGGGFFE8EFCCGGGCGFFDGGFGGFEFEGGGCGGGFGEGFDGGGGGGGGGGGGGGGFFFFFFB@<CB
@SB 172
TGGGGAATCTTGCGCAATGGGGGGAACCCTGACGCAGCGACGCCGCGTGCGGGACGGAGGCCTTCGGGTCGTAAACCGCTTTCAGCAGGGAAGAGTCAAGACTGTACCTGCAGAAGAAGCCCCGGCTAACTACGTGCCAGCAGCCGCGGTAATACGTAGGGGGCGAGCGTTATCCGGATTCATTGGGCGTAAAGCGCGCGTAGGCGGCCCGGCAGGCCGGGGGTCGAAGCGGGGGGCTCAACCCCCCGAAGCCCCCGGAACCTCCGCGGCTTGGGTCCGGTAGGGGAGGGTGGAACACCCGGTGTAGCGGTGGAATGCGTAGATATCGGGTGGAACACCGGTGGCGAAGGCGGCCCTCTGGGCCGAGACCGACGCTGAGGCGCGAAAGCTGGGGGAGCGAAGAGGATTAGATACCCT
+
GGGGGGGGGGGGGGGGGGGGFGGDGGGGGGGGGGGGGGGGGGGGGGGGGGGGGEFEDGGGGGGGGGGGGGGGGGGGGGGGGGGGFGGGGGGGGGGGGGGDFGGGGGG@FGFGGGFGGGGGFFEEEGCGFGGFGGFGFFGGGGGGGGGGGCEECFGGFGGGDEGGGGGGGEGGEFFEEGC:FFG:FGGGGDGG5CFE?EEG;EEGEEG5:CEF@:2EGGGGGEE?CGGFGGGGGGGGGC8<ECGG%GGDE,GGGGCC<BCCC=7CC<*DCF@,9GGGE?CGG=EGCB+CFGGGFFF==EGGGGGGGGGGF<FGEFEFEGFGGGGGFFGGGGGGGGGGGGFGEGGGFGGGGGGGGCFC,FGGGFCGGGGFGGGGGGGGGGGEEFCGGGGGGGGGGGGGGGGGGGGGGGGFFEGGCCCCC
@SB 55271
TGGGGGATATTGCACAATGGGGGAAACCCTGATGCAGCGACGCCGCGTGGAGGAAGAAGGTTTTCGGATTGTAAACTCCTGTCGTTAGGGACGATAATGACGGTACCTAACAAGAAAGCACCGGCTAACTACGTGCCAGCAGCCGCGGTAAAACGTAGGGTGCAAGCGTTGTCCGGAATTACTGGGTGTAAAGGGAGCGCAGGCGGGAAGACAAGTTGGAAGTGAAAACCATGGGCTCAACCCATGAATTGCTTTCAAAACTGTTTTTCTTGAGTAGTGCAGAGGTAGATGGAATTCCCGGTGTAGCGGTGGAATGCGTAGATATCGGGAGGAACACCAGTGGCGAAGGCGGCCTACTGGGCACCAACTGACGCTGAGGCTCGAAAGTGTGGGTAGCAAACAGGATTAGATACCCT
+
GGGGGGGGGGGGGGGGGGGGGGGGGGGGGGGGGGGGGGGGGGGGGGGGGGGGGGGGGGGGGGGGGGGGGGFGGGGGGGGGGGGGGGGGGGGDFGGGGGGGGGGGGGGGGGGGGGGGGFGGGGGGG?GGGGFGEGGGGGGGGGGGGGGGGGGGGGGGGGGE>GGGGGGGGGGGGGGGGGGGGG.GGGGGGGGGGGGGGGGGGGEGGGG5DEFGGGGGGGGG7GGGGGGEFGGGGGGGGGGGGFGGFDFFGGGGGGGGGGGGFGGGGGGFDGGGGGGGFAGFGGGGGFFADGGGGGGGGGGGGGGGGGGGGGGGFF7GGGGGGGGGGGGGGFGGGGGGGGGGGGGFGGGGGGGGFGGGGGGGGGGFGGGGGEFGGGGGFGGGGGGGGGGGF9GGGFGGGGGGGGGGGGGGGGGCCCCC
@SB 174
TGAGGAATATTGGTCAATGGGCGCAGGCCTGAACCAGCCAAGTCGCGTGAGGGAGGACGGTCCTACGGATTGTAAACCTCTTTTGTCGGGGAGTAACGTGCGGGACGTGTCCCGTATTGAGAGTACCCGAAGAAAAAGCATCGGCTAACTCCGTGCCAGCAGCCGCGGTAATACGGAGGATGCGAGCGTTATCCGGATTTATTGGGTTTAAAGGGTGCGCAGGCGGCGCGCCAAGTCAGCGGTCAAAGTTCCGGGCTCAACCCGGTGTCGCCGTTGAAACTGGCGTGCTCGAGTGCGTGCGAGGAAGGCGGAATGCGTTGTGTAGCGGTGAAATGCATAGATATGACGCAGAACTCCGATTGCGAAGGCAGCTTTCCAGCGCGCTACTGACGCTGAGGCACGAAAGCGTGGGGATCGAACAGGATTAGATACCCT
+
FGGGGGFGGGGGGGGGGGGGGGGGGGGGGGGGGGGGGGGGGGGGGGGGGGGGGGGGGGGGFGGGGGGGGGGGGGGGGGGGGGGFGGGGGGGGGGGGGGFGGGGGCGGGGGGDGGFGEGGDGFFFGCCGFGGGGGGGGG>FFFGGGGGGGFGGGFFEGGGDGGGGGGGGGGGGGFGGCGGGGG0E>@C=EE<EG@CC5E>9:GFG6G>>:CF=GGGFEGGD<GGD?C:>EEEDGGGF:=FFGCF3>FFGGGFGEEGD:FFGFGD>D:6;BFFACFCF@FGCGGG7DGF@DFF6GGGFGGCGFFF<7GGGGCGGGGGFEFFFE+DGGFFAEDFCGGGFCF;D9GFF>7GFFGGGGGEGGGGGGGDGGGGGGGGGEFFF7GGEGGGGGFFFCGGGGGF,CDFAGFGGGGGEFDCGGGGGGGGGFGGEEEFGFFCCCCC
@SB 79672
TGAGGAATATTGGTCAATGGGCGCGAGCCTGAACCAGCCAAGTAGCGTGCAGGATGACGGCCCTAGGGGTTGTAAACTGCTTTTATAAGGGAATAAAGTGAGTCTCGTGAGACTTTTTGCATGTACCTTATGAATAAGGACCGGCTAATTCCGTGCCAGCAGCCGCGGTAATATGGAAGGTCCGGGCGTTATCCGGATTTATTGGGTTTAAAGGGAGCGTAGGCCGGAGATTAAGCGTGTTGTGAAATGTAGGCGCTCAACGTCTGCACTGCAGCGCGAACTGGTTTCCTTGAGTACGCACAAAGTGGGCGGAATTCGTGGTGTAGCGGTGAAATGCTTAGATATCAGGAAGAACACCGAGTGCGAAGGCAGCTCACTGGAGCGCAACTGACGCTGAAGCTCGAAAGTGCGGGTATCGAACAGGATTAGATACCCT
+
@C@FGGGGFFGGFFEEGGGFGGG+@FGEGGGGD@@FGGCG<<@,CF@FEEF9E6CFG9FD@FCF8,,6+,@CFGGDFCFCFFDF<FGGGGGGGGGFGFAAD,BCF9=D8F@FEFG?BF7,AEF<FG5<B,CBEDD,C?FGGFE>CGGCGD,C<87>FF@EA>CCE:CA>72,;48?5DGGEGGGEE6FDE<<C?1>:CC(FGGDFC?FB:?3GEGDGG>CECCFFGG:GFGE3?@77;:/;FGGFC?/B60@>;?CGGGGG5,:28/BBGF>>C9@9<EFF@F+<@FFF8FF6F7F@,6:,A?<GFBBFAEDF=@>@<DF=,GGGEFCGGGGFGEB,<,9?C,:,C,,EE9F??6-@:,6+7ECGGFFF<9GF@9FGGF@@+6E;CFGGEEDGGFGGFGGGGFFC@@7GFGGGGFEGFGGGFFGFCGGGFFA<B8C
@SB 176
TGGGGAATATTGCGCAATGGGCGAAAGCCTGACGCAGCGACGCCGCGTGGGGGATGAAGGTCTTCGGATCGTAAACCTCTGTCAGAAGGGAAGAAACTAGGGTGCTCTAATCATCATCCTACTGACGGTACCTTCAAAGGAAGCACCGGCTAACTCCGTGCCAGCAGCCGCGGTAATACGGAGGGTGCAAGCGTTAATCGGAATCACGGGGCGTAAAGCGCACGTAGGCTGTTATGTAAGTCAGGGGTGAAATACCACGGCTCAACCGTGGAACTGCCCTTGATACTGCACGACTTGAATCCGGGAGAGGGTGGCGGAATTCCAGGTGTAGGAGTGAAATCCGTAGATATCTGGAGGAACATCAGTGGCGAAGGCGGCCACCTGGACCGGTATTGACGCTGAGGTGCGAAAGCGTGGGGAGCAAACAGGATTAGATACCCT
+
GGGGGFGGGGGGGGGG7BFGFFGGGGGGGGGGGGGGGGEGGGGGGGGGGGGGGGGGGGGGGGGGGFGGDGGGGGGGGGGDFGGGGFGGGGGGGGGGGGGGGGFGGGGFGGFAFDFGGGC>FCFG9CGGGGGGGGGGGGGEGGGGGGGGFGGGGGGGGGGGGGGGGCGGGGGGG6GGGGGGGGGG.>GDGG?FG=GGGFFGGGG88AC#EFGGC8CEGGGGGGGGGGGGGFGGGGGGGGGGGFFD8EDFGFFCGFG7FB8EGEEC>C@EEF<DFFFFFDFFFGGFFD<C7GEGGFD<968FB7GFECF7GGGGGC?GFGGGEDADFGGGGFFE@E59CDGGCDFGFDFBE,,GGGFGGGGGGEAFGGGGGGGGGGGGGGF8CGGGGGDGFGGGDGGGGGFGGFCGGGGGGGGGGGEDGGGGEFGGGGGGGGGGGGGGCCCCC
@SB 177
TGAGGAATATTGGTCAATGGGCGAGAGCCTGAACCAGCCAAGTAGCGTGCAGGATGACGGCTCTATGGATCGTAAACCTCTTTTATATGGGAATAAAGTGAGCCACGTGTGGCTTTTTGTATGTACCATACGAATAAGGATCGGCTAACTCCGTGCCAGCAGCCGCGGTAATACGGAGGATCCGGGCGTTATCCGGATTTATTGGGTTTAAAGGGAGCGTAGGCGGACTATTAAGTCAGCTGTGAAAGTTTGCGGCTCAACCGTAAAATTGCAGTTGATACTGGTCGTCTTGAGTGCAGTAGAGGTAGGCGGAATTCGTGGTGTAGCGGTGAAATGCTTAGATATCACGAAGAACTCCGATTGCGAAGGCAGCTTACTGGACTGTAACTGACGCTGATGCTCAAAAGTGTGGGTATCAAACAGGATTAGATACCCT
+
GGGGGEFFFGGGGGGGGGGGCFGGGGGGGGGGGGGGGGCFGGGCFFCGGEGGGGGFGGEGCFEFEFGGGGCFFGGGGGFCCFFFGGGDFGG8BFFFGGGGGGGGGGGGGGGGGFCFGGGGGGGGGGGGGG8EFGDFGGGG=FF*GGGGG@FGEDFGGGGGFGGGGGGGEGGCFGGGGGGGFGFFCFGGGFFGGGF<<CFEFGGGGGGGFGFGGFCFGGDECFDGGGG9EGFEFGFGGFFFFGEGFCGGEGGGGGGGGFFG;GFGGGGGGGGGGGEC9EFGGGGGGGGFDGGGGGGGGCE9GGFGGGGGGGGFGFGGECGGGGGFCCCEEGGDFGGGGGGGGGF@FD?GGGFGGFF-FCC7FCEFEF<CGFDFFGGGGF@EF9GGGFGGEF;GGGGFDGGFEFDGF@CCGCGFAFFFFFFFCGGFDFGGGGGCC<CC
@SB 178
TGGGGGATATTGCACAATGGGGGAAACCCTGATGCAGCAACGCCGCGTGAAGGAAGACGGTCTTCGGATTGTAAACTTTTGTTCTTGGTGAAGAAAATGACGGTACCTGACTAAGAAGCCCCGGCTAACTACGTGCCAGCAGCCGCGGTAATACGTAGGGGGCAAGCGTTATCCGGATTTACTGGGTGTAAAGGGAGCGTAGACGGATGGACAAGTCTGATGTGAAAGGCTGGGGCTCAACCCCGGGACTGCATTGGAAACTGCCCGTCTTGAGTGCCGGAGAGGTAAGCGGAATTCCTAGTGTAGCGGTGAAATGCGTAGATATTAGGAGGAACACCAGTGGCGAAGGCGGCTTACTGGACGGTAACTGACGTTGAGGCTCGAAAGCGTGGGGAGCAAACAGGATTAGATACCCT
+
GGGGGGGGEGGGGGGGGGGGGGGGGGGGGGGGGGGGGGGGGGGGGGGGGGGGGGGGGGGGGGGGGGGGGGGGGGGGGGGGGGGGFGGGFGGGGGGGGGGGGGGGGGGGGGGGGGGGGGGFFGG5G?GGGGGGGGGFGGGGGGGGGG6GF>E?GGF9BFGGGGGGBEGGFFGGGGGGGGGGGGGGGGFECGGFGGGGGGGEGGGGGGGFEG8CGGGCEGFEF<GGGGF?G>GGGGGGGGGGCFGGFGGD:GFGGGGFGFFGGGFCFCFEGFGFGGFEF>GGGGGGG@F:FCFC,FGGGECEECGGDGGGGGFCECDGFFE;<GGGGGGFFFGGGFGFFCGGGGGGGGGGGGGGGGGFGGGGGGFCFFC,GGFGGGGGGGGGGCFFEGGGEFGGGDGGGGFFGGEEFAGGGFGCCCCC
@SB 179
TGAGGAATATTGGTCAATGGACGAGAGTCTGAACCAGCCAAGTAGCGTGAAGGATGACTGCCCTATGGGTTGTAAACTTCTTTTATACGGGAATAAAGTGAGGTACGTGTGCCTTTTTGTATGTACCTTATGAATAAGGATCGGCTAACTCCGTGCCAGCAGCCGCGGTAAGACGGAGGATTCGAGCGTTATCCGGATTTATTGGGTTTAAAGGGTGCGTAGGCGGCCTTTTAAGTCAGCGGTGAAAGTCTGTGGCTCAACCATAGAATTGCCGTTGAAACTGGGGGGCGTGAGTTTGTTTGAGTCAGGCGGAATGCGTGGTGTAGCGTTGAAATTCTTAGATATCACGCAGAACCCCGATTTCGAAGGCAGCCTGCCATGCCATGACTGACGCTGATGCACGAAAGCGTGGGGATCAAACAGGATTAGATACCCT
+
E<FFG<FGGGGGGGGGGFGFGGGGGCFGGGGGGGF<EFFGGFFGGGGGGGGGGGF@FC9EFFEGGGGEFFGCFGGGGGCAEFDDFFGGGGD,@=FFFGFGF9D<=EGGGFGGGGG9E<=FFFFFFF9FCFDGGGGGGGGGFG::@FCFFF9DBFGGGGGGGGG:FG<GDC7#<CC8EGGGGEGCG5CECBFCGGGGGCF2@><CFGGGFCFGFGDFGCEEG7EFG<EGEFC>FFFF7:EFCGGFFGGFEGFG0CB803FAFEEFGGGGBFGGGD,@;6=FFF@CDCA,E<E8,,,,8EFEBEF=8DGGDFGFGF@F7?GCGFFBE>,<,E:,,5,,EF?,FFECDGGGGGGF7FEGGGFCFE7FGFECCCF:6B6E,<@,GFGFFGGGGGFBEECC,CGF@GE<EEGGGGGFEC,GFAFFCCE=,@E9DGEBA,<@
@SB 80963
TGGGGAATATTGGGCAATGGGCGCAAGCCTGACCCAGCAACGCCGCGTGAAGGAAGAAGGCTTTCGGGTTGTAAACTTCTTTTGCCAGGGACGAGTAGAAGACGGTACCTGACGAATAAGCCACGGCTAACTACGTGCCAGCAGCCGCGGTAATACGTAGGTGGCAAGCGTTGTCCGGATTTACTGGGTGTAAAGGGCGTGTAGCCGGGTCGGCAAGTCAGATGTGAAATCCACGGGCTTAACTCGTGAACTGCATTTGAAACTGTTGATCTTGAGTATCGGAGAGGCAATCGGAATTCCTAGTGTAGCGGTGAGATGCGTAGATATTAGGAGGAACACCAGTGGCGAAGGCGGATTGCTGGACGACAACTGACGGTGAGGCGCGAAAGCGTGGGGAGCAAACAGGATTAGAGACCCT
+
<EFFGFGEFGGGGGGGGGGGGGFFGGEGGGGEFFFF@FGGGEGCEGDFGGGFFGEFGGGGGDGFDGCGGDFGGGGGGGGGGGGGGGGGFGGGEDGGGGFFGGGDEEGGGGFFGFGGGGGGGGGGGGG,GGCFFFFF@FGGAFCEFFGGGEAGFFFFFF?FCAFGFFCGFGGF7CCFF7<?BC@CFFFGGGCFGGGGGEFFGEGF=FFEGE58CBFGFGGGF@CFFFCGGGCF?EGEGGGGGGGDAB$9FGGGGF?FGF?FCAEFFFGGGFFA;GGGDFGG-EGDCFFD:B+DFE8DGF8EF<EGEC@CCFGF<54:=C,GGGF9FGGCFFEC?FCF8-G?GGGEDGFEBBE:8FCEDFF7@@D:GFFCGCFDFGFGGGGFCC;7FGGEDGGGGFEECGFEECCGGGFCGGFC,B8CCC
@SB 181
TGGGGGATATTGCACAATGGGCGAAAGCCTGATGCAGCGACGCCGCGTGAGGGAAGACGGTTTTCGGATTGTAAACCTCTGTCTTCGGGGACGAAAATGACGGTACCCGTGGAGGAAGCCACGGCTAACTACGTGCCAGCAGCCGCGGTAATACGTAGGTGGCAAGCGTTGTCCGGAATTACTGGGTGTAACGGGAGAGTAGGCGGGATTGCAAGTCCGTTGTTAAATCTATCGGCTTAACCGGTAGCTGCGGCGGAAACTGTAGTTCTTGAGTGAAGTAGAGGCAGGCGGAATTCCTAGTGTAGCGGTGAAATGCGTAGATATTAGGAGGAACACCAGTGGCGAAGGCGGCCTGCTGGACGACAACTGACGCTGAGGCGCGAAAGCGTGGGGGGCAAACAGGATTAGATACCCT
+
<FGGGGGGGGGGGGGGGGGGCFDCFGGGGGGGGGGGGGCFEGGGGGGGGBEC4BFFFEFG:FGGGGGEGGGGGGGFE<FGCFG<FGGGGEFEGGGGGGDFGE+8DC<<>+@3+>F7FC,DFGCFCFCCCCCGCAF*>DFGGG>F:F@C=B:?FFGCGGGFFGCFGG77=7*FCC1:>C8EFG9CGG?E*<<+;8EGDCCEFC9/C.C>C8@EC+04'CEFEGGG62<CFF==>:C9>7F+8CF@*,::CCCCEFCFF@FFFC0;:<9GFGFED;939GGFC?FDGCGCD<E58FFGFB<GGF7GGGGGGGB:EGGGFGCGFF?,F8FGGGGGGDFCGGGGGEGCCGGGGGGGGDFGGGGGGGFE@E7DGGGGGGGGGGCGGGGGGGGF7GDGGCGGGGGGGGGGGGGGGGCCCCC
@SB 67943
TGGTGAATATTGGGCAATGGGCGAAAGCCTTACCCAGCAATGCCGCGTAAGTGAAGAAGGTCTTCGGATTGTAAAGCTCTTTGAGCAGGGACGAACACAATGACGGTACCTGAAGAACAAGCCACGGCTAACTACGTGCCAGCAGCCGCGGTAATACGTAGGGGGCAAGCGTTGTCCGGAATGACTAGGCGTAAAGGGTGTGTAGGCGGGCTCGCAAGTTGGATGGGTAATACCCAGAGCTTAACTCGGGTGCTGCATCTGAAACTACGAGTCTTGAGGGTCGGAGAGGTAAGTGGAATTCCTAGTGTAGCGGTGGAATGCGTAGATATTAGGGGGAACACCAGTGGCGAAGGCGGAGTGCTGGACGACAACTGACGGTGAGGCGCGAAAGCGTGGGGAGCAAACAGGATTAGATACCCT
+
,,6,=CCDGGAF@FFGCG@EEF7FGGCFFGGGD@FFFFFF<EEFCG7F+BCF<EGA<FF,:CF9FGG:B==BFFG9C?CFGGCF,CF8DEF@@EEGGFFG,EE,B>FDBFFBFF@FGDGFGGG,BFC8>FGFFEG7>F@@CDF@FFFGGGGCCC9@;CFCC:C*1>:F7<F:C:*3;C7:8<,:FC,5<<FCC<:B<<8CFFG<.?GCEC6EC?39:<FCB50,,9D;,<:<783F3<3C8@7C#C<=B:<@7C,9A@,<9@CCF@:+<CDDC:3>=+@EF7GFE?FFFB?FFF?C,A<A==<EEFF:CEGGEEDFFGF@,EF=9EEF,,=66,@,,:C-DADGEF:FBC:GGGFFC,F8F7EGGEF@<AEBBC<GGFECGGGGGGGGGGGGGGGGCGFGGFCAGGGFFFGFF8FB8,,@
@SB 183
TGGGGAATATTGCACAATGGGCGCAAGCCTGATGCAGCCATGCCGCGTGTATGAAGAAGGCCTTCGGGTTGTAAAGTACTTTCAGCGGGGAGGAACAGAGTAAAGTTAATACCTTTGCTCATTGACGTTACCCGCAGAAGAAGCACCGGCTAACTACGTGCCAGCAGCCGCGGTAAGACGGAGGGTGCAAGCGTTAATCGGAATTATTGGGCGTAAAGCGAGCGCAGGCGGTTTGTTAGGTCAGATGTGAAATCCCCGGGCTCAACCTGGGAACTGCATCTGATACTGGCAAGCTTGAGTCTCGTAGAGGGGGGTAGAATTCCAGGTGTAGCGGTGAAATGCGTAGATATCTGGAGGAACACCGGTGGCGAAGGCGGCCCCCTGGACTAAGACTGACGCTCAGGCGCGAAAGCGTGGGGAGCAAACAGGATTAGATACCCT
+
G8FGGGGGFGGEGGGGGGGG8FGEGGGDGGGGGGCFGGGGCFGGGGGFG,,@FFCFEGGGCCFGGGGGGCFEGGGA?,CFAF,55,CCEFCBCGF,,:,B?C,@FF,,C,,55?@FC99<BFFGFGD>FF+CF+3>3C,5FGGGGFCGDGGCFGG9FFF8FGGGGGDGGEE7CFGG#7?FCCFG>:=DGGGFGGG#1#7;ED5CF9%3?DDGGFGEFGCE(3DFEEGGDGGGGG>GGG#?FFBFGGFFFGF=0C'<:>GFFF:FGFE,:,GGE:GGFF;C,<FCEGFF@,EFCDGGGGF@++=D<GGF==+3,FBCGGFEGGFF8GGGGGGDGGGGGFF:EDE<AFE,FE,GGFE,EFC+GFF<GGCFF?GGEGGGFC6:<GGGF<C,6C9GGGEEGGGF8GF8+7FGGGGFC7GCFF,CGGAGGGGGGGGCGGGGCCCCC
@SB 67899
TGAGGAATATTGGTCAATGGGCGTAAGCCTGAACCAGCCAAGTCGCGTGAGGGATGAAGGTTCTATGGATCGTAAACCTCTTTTATAAGGGAATAAAGTGCGGGACGTGTCCCGTTTTGTATGTACCTTATGAATAAGGATCGGCTAACTCCGTGCCAGCAGCCGCGGTAATACGGAGGATTCGAGCGTTATCCGGATTTATTGGGTTTAAAGGGTGCGTAGGCGGCCTTTTAAGTCAGCGGTGAAAGTCTGTGGCTCAACCCTAGAATTGCCGTTGAAACTGGGGGGCTTGAGTATGGTTAAGGCAGGCGGAATGCGTGGGGTAGCGGGGAAATGCTTGGATATCACGCAGAACCCCGATTGCGAAGGCAGCCTGCCAAGCCATGACTGACGCTGATGCACGAAAGCGTGGGGATCAAACAGGATTAGATACCCT
+
;CEFGFFGCGGGGAFFGGGEFFG8@FGGDFFFGGFGGGC@@E@FFGGGGGGGGGGF8EFF@FGDFGFGGGGGGGGGGGGFFFGGDFGGGGDFG@FGGG<FFGGFFFFGGGGFGGEGFEGECAFAFF9BEFFGFGGG<FFEFDEGGGGGFFFGGGGGFFGGGGGGC:CFGGGGGGGEDGGG?FGCFAFGFG7@CF7B8C<:,<C<A**=FCA?+?FFC*=F*?ECEEG(E?3:;??4<CFFD26,>7#6/,68<CG<<0C8G@/D@=@<F@<-ACGF9=>F7*7;FCDGFB9C98><A,,:<,CEFF@B8,<,+EBCC+=+:,++++:,C,E<C5:,,=,,F?<468B+,,6==C@6C@ECF@,FFECFGFCF7GCF>EFCFGEE@<6@@;FEGFGFCC7,8GFC7FCFCGGGGGGGGFFFGDFCEFEAGF<B@CCC
@SB 84182
TGGGGAATATTGGGCAATGGGCGAAAGCCTTACCCAGCAATGCCGCGTGAGTGAAGAAGGTCTTCGGATTGTAAAGCTCTTTGATCAGGGACGAACACAATGACGGTACCTGAAGAACAAGCCACGGCTAACTACGTGCCAGCAGCCGCGGTAATACGTAGGGGGCAAGCGTTGTCCGGAATGAATGGGCGTAAAGGGTGTGTAGGCGGGCTCGCAAGTTGGATGTGGAATACCCAGAGCTTAACTCGGGTGCTGCATCTGAAACTACGAGTCTTGAGTGGCGGAGAGGTAAGTGGAATTCCTAGTGTAGCGGTGGAATGCGTAGATATTAGGAGGAACATCAGTGGCGAAGGCGACTTACTGGACGATAACTGACGCTGAGGCACGAAAGCGTGGGGAGCAAACAGGATTAGATACCCT
+
FCFF7CEFGCFDFGE@DFFGGCFEGEECFFGEG?CF@F@EFG,CCC@C:FGGEDEGBFGGGGGGECBFF@EFFGFDGFFFGFGFGFEFGGECCFGGGFGFCGFGDGGGBECFF?FGGGG?,B=BB7@B+CFEGGDECF+FEGGG,F7>7@85FC,@FF,>,<7CE:F:<BFFGGC45,CCC7<?#<CF<*6*/6?C@E6;EC*<CGEFGGF86@8CGE9C5F3FCEG#-3:=C7<C5:A>0=6<D@,8CEEGGGE:<CGF@<?FG:8-E<GFG=F?>?#@+#F?5A,,EECFB,C,,5EB=<FAE::=8@+<F?C6?,,FBCEGGGFA@,CFC<B6CC9EDECEB77EDB,CC@9EEDCCA:DFGFFF9DEFB-67,<GFCFC8ECA,CFCECFCFGFFGGGGFGFDGGGGGGGGCCCCC
@SB 70667
TGGGGGATATTGCACAATGGGGGAAACCCTGATGCAGCGACGCCGCGTGAGGGAAGACGGTCCTCTGGATTGTAAACCTCTGTCTTCGGGGACGAAACGAGACGGTACCCGAGGAGGAAGCCACGGCTAACTACGTGCCAGCAGCCGCGGTAATACGTAGGTGGCAAGCGTTGTCCGGAATTACTGGGTGTAAAGGGAGCGTAGGCGGGCAGGCAAGTCAGGCGTGAAATATATCGGCTCAACCGGTAACGGCGCTTGAAACTGCAGGTCTTGAGTGACGTAGAGGTTGGCGGAATTCCTAGTGTAGCGGTGAAATGCGTAGATATTAGGAGGAACGCCAGTGGCGAAGGCGGCCAACTGGGCTTTTACTGACGCTGAGGCTCGAAAGTGTGGGGAGCAAACAGGATTAGATACCCT
+
GGFFGGGGGGFGGCFGGCEGGGGGEGDFGGGGFEGFGGGGGCFGGGGGGGGGGGGGGGGGGDC<F9FFAFFFFGGCFGGGG8EEFGGGGGGGGECGGGGGGE=FGGFGGGGFGGDEEECGGGFFFGFCEGGGGGGGGGGGGCFFCG*<<EGGGFBFGCFCGGFGGGFFFFEE5;EFCCEC$EFFFC?CCE:EGG99C>C<CCEEG=GGGGGGGG;8CAFG3CFDEFGFGGEC?F?EGGDEGGFC:<CFCCCFF9E,@@CCGFFFC<EFCC<GFF<DFE$FFFAEGGGGGEEFBDGGFFGGFEEGC87EFF9EC4:FC7GFFE;E,FGGFFAEDGF@-6FFFC7CGC@@B:>GFDCF@8GCEADGGFFGGGFB+F@EC6@6,,:FF<FCGGGGFE@CGFGFF9FFF<9GGFECB8-A-
@SB 187
TGAGGAATATTGGTCAATGGGCGGAAGCCTGAACCAGCCAAGTAGCGTGCAGGAAGACGGCCCTCCGGGCTGTAAACTGCTTTTAGATGGGAATAAAACGGGGCTCGTGAGCCCCCTTGCATGTACCATCAGAAAAAGGACCGGCTAATTCCGTGCCAGCAGCCGCGGTAATACGGAAGGTCCGGGCGTTATCCGGATTTATTGGGTTTAAAGGGAGCGCAGGCGGGCCTTTGAGTTGGCTGTGAAATACGGCGGCTCAACCTTTGAACTGCAGTTGATACTGGTGGTCTTGAGTACACACAAGGTTGGCGGAATTCATGGTGTAGCGGTGAAATGCTCAGATATCATGAAGAACCCCGATTGCGAAGGCAGCCTACCAAGCCATAACTGACGCTGATGCACGAAAGCGTGGGGATCAAACAGGATTAGATACCCT
+
FGGGF6EFGGGGGGGGGGGC;CFGGGGDGGGGGGGGGGGGGGGGGGGGGGGGGGGGGGGGGGGG<,@FE@BCEGGGGGGGCFGGBF,@FGG@FGGGGFF=+84@:C7FGDG8,D@3:FGGF,CDFGAAD8<,,@>FFGEFC7F7FFGGGGGGGGGGGGGGGGGGGEGGF7<CFGDGGGGGGGF1C::CCE8>FGDE<CEG7CGGGGGCCGGFGGDGGGGDEG>D88#,,=<E9FD2,#86GGGG>FFGC,:C>)D=8BFFG=*8#?CF05<8-@.,EFDEFGFG,8A9EGGEC?,,E,=9,,,CD+C4+,DFF<FE?,<<8FFF87GFFGE<E?GGFFFGGGGGGDGEGFFEF:ECGGGEDGGDGDGGGFCFD6,66+;,;,6,,,GGGGFC<FFFC,CC,GGDGCF:F<CFF9CGGCGGGGGGEAGGGGGCCCCC
@SB 188
TGAGGAATATTGGTCAATGGGCGGAAGCCTGAACCAGCCAAGTAGCGTGCAGGAAGACGGCCCTCCGGGCTGTAAACTGCTTTTAGTTGGGAATAAAACGGGGCTCGTGAGCCCCCTTGCATGTACCATCAGAAAAAGGACCGGCTAATTCCGTGCCAGCAGCCGCGGTAATACGGAAGGTCCGGGCGTTATCCGGATTTATTGGGTTTAAAGGGAGCGCAGGCGGACCTTTGAGGCAGCTGTGAAATACGGCGGCTCAACCGTCGAACTGCAGTTGATACTGGAGGTCTTGAGTGCACACAGGGATGCTGGAATTCATGGTGTAGCGGTGAAATGCTCAGATATCATGAAGAACCCCGATTGCGAAGGCAGCCTGCCAAGCCATGACTGACGCTGATGCACGAAAGCGTGGGGATCAAACAGGATTAGATACCCT
+
FGGGGGGG9FGGGGGFGGGGGGGGGGGGGGGGGGGGGGGGGFFGGGGGGGGGGGGFGGGGGGGGGGGGGGGGGGGGGGGGGGGGGGFGGGG<E8FGGGGGGGGGGGGGCGGGGGGGCGDGGGGGGGGGGGGGGGGGGGGGFGEGGGGGGGCGGGGGGGFCFFGGGGGG<FGCAFFGGGGE7FGEDGGGEG?>FGGECC:FGGGC?FGGGFFFGEEFEGGG>GGGFEGEEEGGGGG6FCEEGC<9F<DCGGFGFCCCC3FFFFEFGGAFF@C=FGFCGEFF<GGGFGGFGFCFGGGGGGFDE@FGGGFGFCGGGGFGFCF8GGGGEFCGGGGFF,CEC,GFGGGGGGGGGGFFFCGGGGFFEFFCGGGGGGCGGGGGGGFEGGGGGFGGGGGGGGGGGGGFFEGGGDGGGGGGGGGGGGCGGGGFFAGGGGGCC8CC
@SB 80221
TGAGGAATATTGGTCAATGGACTAGAGTCTGAACGAGCCAAGTAGCGTGAAGGATGACTGCACTATGGGTTGTAAACTTCTTTTATACGGGAATAAAGTGAGGTACGTGTGCCTTTTTGTATGTACCGTATGAATAAGGATCGGCTAACTCCGTGCCAGCAGCCGCGGTAATACGGAGGATCCGAGCGTTATCCGGATTTATTGGGCTTAAAGGGAGCGTAGGCGGACGCTTAAGTCAGATGTGAAAGTTTGCGGCTCAACCGTACAATTGCAGTTGATACTGGGTGTCTTGAGTACAGTAGAGGCAGGCGGAAGTCTTGGTGTAGCGGTGAAATGCTTAGATATCTCGAAGAACTCCGATTGCGAAGGCAGCTTGCTGGACTGTAACTGACGCTGATGCTCGGAAAGGTGGGTATCAATCAGGGTTAGATACACT
+
FEAECGFFGGGGGG9FAF<EEC@C@,CFEDDAF<<;C:C<FC,CCDDGCFC@<6@@FFA9E,CF,CF?F8F:@C,-CFC?EEECFFFGEGGGEGG<FFF95E,:5?CFEGG9FD,FDFGFAFFFGGEEFB,,CC,CFFCF,4C:FCGGGEABCGDEFFG<F8G=G+CCFGGGGFA>@FFDG7ECFCC??<CA:<<?F<9FGGFGG7FC#FFGGFGGEDEEGGCC>DGGD>@8EGGFFEFECEEFCGC:B82FDEEGGG:<6:E4F#C<2BA9CGGC#FFE:CFEE<E<BCFF;,=F=;=E4,EFA7:CF@AEBC,FC,FEA<C@++FC-,C,EFGFFFFECA,,,C,C,6@<,,F::@:,+C@7EFC6,EC,,CF8FFACF9E9EE<FB;B+C@<@@+:@,79EEC,,F9ECFFF;,@C-C664,@CC,@6,@@<A
@SB 190
TGAGGAATATTGGTCAATGGGCGTAAGCCTGAACCAGCCAAGTCGCGTGAGGGATGAAGGTTCTATGGATCGTAAACCTCTTTTATAAGGGAATAGAGTGCGGGACGTGTCCCGTTTTGTATGTACCTTATGAATAAGGATCGGCTAACTCCGTGCCAGCAGCCGCGGTAATACGGAGGATTCGAGCGTTATCCGGATTTATTGGGTTTAAAGGGTGCTTAGGCGGCCTTTTAAGTCAGCTGTGAAAGTCTGTGGCTCAACCATAGAATTGCCGTTGAAACTGGGGGGCTTGAGTATGGTTGAGGCAGGCGGAATGCGTGGTGTAGCGGTGAAATGCTTAGATATCACGAAGAACTCCGATTGCGAAGGCAGCTCACTGGAACGCAACTGACGCTGAAGCTCGAAAGTGCGGGTATCGAACAGGATTAGATACCCT
+
GGFFGFGGGGGGGGGGGGFGGGGGGGGGGGDFFFGGGGGGGGGGGGGGGGGGGGGGEGGGGGGGGGGGFACFGCGGGGGFFGGGFGGDGGF:EFGGGGGGGGGGB+CGGGGGGGGFFGEEGFGGGGGGGGGGGGGGG9EFEDFGG<:FFCGGGGGGFGGGGGF<CECEGGG@GFG>EEE??FGE:FDE<FD@FGGEFCF%GGGGGGGGDGFGGGGBC;#;A>8FEE>:CCFFDFE<GFCF9CC@<.ACGFFFFGGFGFCGGGGFFGGGFGFAGGFF<FFFF>GGFE<C,,5?3FF:=@,FA=FFFDC7GGGFC+@+FFGCFE=7CEGFF9GFFGGECGDGFEFCFDBFGGF,CGEE@FF@GGGFDEGDFFCGFE<FFFGGGGFFFFAGEGEDGGGGCGF<F7FGGGEGGFCFGGGGGGGGGGGGFCGFFFFA<,CB
@SB 85627
TGGGGAATATTGCACAATGGGCGAAAGCCTGATGCAGCAACGCCGCGTGAGGGAAGACGGTTTTCGGATTGTAAACCTCTGTTTTCGGTGACGAATAAATGACGGTAACCGGGTAGGAAGCCACGGCTAACTACGTGCCAGCAGCCGTGGTAATACGTAGTTGGCAAGCGGTATCCGGAATTACTGGGTGTAAAGGGAGCGCAGGCGGGATAGCAAGTCAGCTGTGAAAACTAGGGGCTCAACCCATAAACTGCAGTTGAAACTGTTAGTCTTGAGTGTAGTATAGGCAAGCGGAATTCCGTGTGTAGCGGTGAAAGGCTTAGATATTCGGAGGAACACCAGTGGCGAAGGCGGCTTGCTGGGCTCTAACTGACGCTGAGGCTCGAAAGTGTGGGGAGCAAACAGGATTAGATACCCT
+
6CC<EFFGEGF<FFGEFGFF8FFGDGGGGDECCFFFFGEEGE:E@FC@FE>F@CFFCF@F:FEFFC+B:=EFGGEFFGC=FFCC?,@++?<F:FGC@EGCFFG:++AC:FCDFC@EEE>DFFG,@@C7:@,@,8:,3@<F::<DFF**5>1<@:D;<85F3:?7>C:3*4#1:F<F*=1<CFFG<F@FB,87?:CC7<@GECC:EEA:@*51CFG+,,,<<,F;;CC73<8890CGF/GC==B8#2<DFA,FB@CCGGE?A,FF8FC,,DEE8GFE,5,,=C,,,<DAF=:,E?E7FC@+B,@EC@+CFA<?F9EE,FEC,9EAC,:+7F?,E@@6,-GCCEFBCC9B:F@+,GGEE8C<66GFGGGFFFB-67C@FEC@@@DGGFEGF;EEB,AC9EFC-;<DC,GGGGFFFACCC@
@SB 192
TGAGGAATATTGGTCAATGGCCGAGAGGCTGAACCAGCCAAGTCGCGTGAAGGAAGAAGGATCTATGGTTTGTAAACTTCTTTTATAGGGGAATAAAGTGGAGGACGTGTCCTTTTTTGTATGTACCCTATGAATAAGCATTGGCTAACCCCGTGCCAGCAGCCGCGGTAATACGGAGGATGCGAGCGTTATCCGGATTTATTGGGTTTAAAGGGTGCGTAGGTGGTGATTTAAGTCAGCGGTGAAAGTTTGTGGCTCAACCATAAAATTGCCGTTGAAACTGGGTTACGTGAGGGTGTTTGAGGTAGGCGGAATGCGTGGTGTAGCGGTGAAATGCATAGATATCACGCAGAACTCCGATTGCGAAGGCAGCTTACTAAACCATAACTGACACTGAAGCACGAAAGCGTGGGGATCAAACAGGATTAGATACCCT
+
AEFGGEEGGGGGCEGGGGGGFGGGGGGGGGFGGGGGGGFGG<FCFCC:B:FFGGGGGDGGGGGGGGGGGDFFFGGGFGC?FFDGGGGGFGEBCDFFEDCFDFGGGG@FCBCGGGGGGGFGGGGFGF9EFFGGGGGGGGGGGF@8FGDFG,@CCEGE7>FCFGGG>GGGE>GGAEFFG?GGGGCFGEGCCF?FGCGG5CFF?FGGFCCC@F?BCF>C<>7@:F=CEFDF:@G;F?:3?FCFD9EGF#A=FC@FCGFF>97CFDECCFFGFEGGF@,FFDFEFF<<FEFE8,C@DB@,CDEGF<EB,CEDGGFA::FCFCFEFDGCC:CCCF9AGGGFFEGFEGGFFB,GCFGFCF@@EFF7GGEFF@DFFFGGGGGGFCFFEGGGCEEFFGFC,,AEFCECCGGGGFE@DGGFEFAGGGGFFAFF9FGGGDFCCCCC
@SB 66469
TGGGGAATATTGGGCAATGGGCGAAAGCCTTACCCAGCAATGCCGCGTGAGTAAAGAAGGTCTTCGGATTGTAAAGCTCTTTGATCAGGGACGAACACAATGACGGTACCTGAAGAACAAGCCCCGGCTAACTACGTGCCAGCAGCCGCGGTAATACGTAGGGGGCAAGCGTTGTCCGGAATGACTGGGCGTAAAGGGTGTGGAGGCGGGCTCGCAAGTTGGATGTGTAATACCCAGAGCTTAACTCGGGTGCTGCATCTGAAACTACGAGTCTTGAGTGTCGGAGAGGTAAGTGGAATTCCTAGTGTAGCGGTGGAATGCGTAGATATTAGGAGGAACATCAGTGGCGAAGGCGACTTACTGGACGATAACTGACGCTGAGGCACGAAAGCGTGGGGAGCAAACAGGATTAGATACCCT
+
EGF8@FGGGGGFGCFGGFD8EGCEGGCEGFGFGGFCGGGGFFGG>@BGCFFFCFFGGGGGGGCGDFGG>,FGGGGGGGGGGFEFEFFCFDFFEGDGEGGGGFFFGC@FFGAFGGGGFDGGGGGGEGGGG:FGFGGGC,66B<CGGGGGGGE*@*EFF:F@CGGEG5:<F7FF>@FFGGGGD7FF=GGGCF9<FFGECEFA=C#EFG74:E8*AEGGGECFGC@8EG76FCFGGEFFFGFFGGGGDEGCEGGCGADCFGGEEEFFGG:<GGGGGFFGGC7C@EGGGFF<AAGGFGEECGFCFD=<FB@+7CCFAFF??GGGGFDFGFFA,FE@FC@F@<F<-FCEEFCEEGDGDEFCF9GGFCCGGFFGGFEGGEF:GFEEGCGGFEGCGEEFBCGFCECEGFGEEGGGFE,EFFCA,,CC
@SB 64937
TGGGGAATCTTGCGCAATGGGGGGAATCCTGACGCAGCGACGCCGCGTGCGGGACGGAGGCCTTCGGGTCGTAAACCGCTTTCAGCAGGGAAGAGTCAAGACTGTACCTGCAGAAGAAGCCCCGGCTAACTACGTGCCAGCAGCCGCGGTAATACGGAGGGGGCGAGCGTTATCCGGATTCATTGGGCGTAAAGCGCGCGTAGGCGGCCCGGCAGGCCGGGGGTCGAAGCGGGGGGCTCAACCCCCCGAAGTCCCCGGAACCTCCGCGGCTTGGGTCCGGTAGGGGTGGGTGGAACACCCGGTGTAGCGGTGGAATGCGCAGATATCGGGTGGAACACCGGTGGCGAAGGCGGCCCTCTGGGCCGAGACCGACGCTGAGGCGCGAAAGCTGGGGGAGCGAACAGGATTAGATACCCT
+
CC<8BCFGGGGGG@FG:6@EFE77>CFFEFDGG:FEGGCF7FFGCFGGC@:CCEGEFECGGGGGG7F:>FGGGGGGG*FEGCA,2:<CCEGGCE8?,,CBAFF@FFGGGFFGGF8,3<6C,;E>8EEGGG,<CEF,CFD+;?FGG*?85CE>EFFF#<>5AE>:ECGGF?EEFDFG9*;&8E>=CEGGCEG;C:?GC>GFGEGEEC:>:GG;;5:EEGGE;;E30CE88CE>GGF<<,?E:5CC<?F<C:=#;2B?C9F88EC:2:21>9FFGEF@<*,FBCF>7@+DGFFDC>8++++:<FGFCECGF?FGCDGGGGFFFC+EDGGFFB9FC=8+FFCEF7CC7GGCCB7GFB6,8GGFCCC,C,,C@CGFGFF8GF@:+B:FDGGFF7CGGGGGGGGFFEFEFDCFGFGFC8C,B
@SB 195
TGAGGAATATTGGTCAATGGGCGAGAGCCTGAACCAGCCAAGTAGCGTGCAGGATGACGGCCCCATGGGTTGTAAACTGCTTTTATAAGGGAATAAAGTGAGCCTCGTGAGGCTTTTTGCATGTACCTTATGAATAAGGACCGGCTAATTCCGTGCCAGCAGCCGCGGTAATACGGAAGGTCCGGGCGTTATCCGGATTTATTGGGTTTAAAGGGAGCGTAGGCCGGAGATTAAGCGTGTTGTGAAATGTAGATGCTCAACATCTGCACTGCAGCGCGAACTGGTTTCCTTGAGGACGCACAAAGTGGGCGGAATTCGTGGTGTAGCGGTGAAATGCTTAGATATCACGGAGAACCCCGATTGCGAAGGCAGCTCACTGGGGCGCAACTGACGCTGAAGCTCGAAAGTGCGGGTATCGAACAGGATTAGATACCCT
+
FDDG86CFFGGGGFFEFGGCGCFE7@FFGGGGGG@FGGGGGCFGGGGGGGEFFEFEFGFCBCCECFEGG<FGGGGGGGGGFDF9FGGGGG<EFGGGGGEGG?=FFGGGGGGGGGF<F9CFACGGGGEGFGGC?EFGGGGGBFGDFGGGGGFCFDGDFGGGFGGGG6F@<FEGGFEG@?GEGGCG>@;EEFF<FEC?CFFFEFFC>C>/C:GEFG>BEDCCE>EF<C*=EE8FGGFGGGGFFGGGDCCFG@8<0<,@@F?FFGFFGCFGFFF9C7C@GFCFGEDFF,@,FCGF@3++EDDA,<,,7F77B,<?7AF:+F?8GGGF7ECE?C:,5<GCAC5,,,:,CFAC?<A@FF@+:EF:F@7@B9F<@,FFE,<,C@68,7GE<C<EE;FGFAFE@@8;:,<FC++++@,FC,AF@<F@GGGGGGCGGGGCCCCC
@SB 112551
TGGGGGATATTGCGCAATGGGGGCAACCCTGACGCAGCAACGCCGCGTGAAGGATGAAGGTTTTCGGATTGTAAACTTCTTTTATTAAGGACGAAAAATGGCGGTACTTAATGAATAAGCTCCGGCTAACTACGTGCCAGCAGCCGCGGTAATACGTAGGGAGCAAGCGTTGTCCGGATTTACTGGGTGTAAAGGGTGCGTAGGCGGCTTTGCAAGTCAGATGTGAAATCTATGGGCTCAACCCATAAACTGCATTTGAAACTGTAGAGCTTGAGTGAAGTAGAGGCAGGCGGAATTCCCCGTGTAGCGGTGAAATGCGTAGAGATGGGGAGGAACACCAGTGGCGAAGGCGGCCTGCTGGGCTTTAACTGACGCTGAGGTACGAAAGCGTGGGTAGCAAACAGGATTAGATACCCT
+
G8FFGGDGEGGGGGGGGGGGGGGGGFFFCGFEFGCFGGGGGFGEGGGGG@7EFGGFGGGGGDGGGGGFEFFGCEFGECGFFGGGGF9,BBFFGGG>BA8<BFGFGGEFCEADGFGAF9FCDCGG7F.@FFFCFE:8D79,>GFGGGGG?GGGDFGCCEFFEEGC=FGGCGFF9FGGCFEE5FCEGGECEEC2)FFGFG@>2CG9<EGC@8@A7FF@CCECEFGC<;CFFGC<CCFFGF+9DDD5CF=:C<EC<GECF<<<CEEFGDA8GG>FDE=9<>=;FGGGGB+:EC,ADFF@GF@++GGGEEGGGGGGGGFDGFGGGGFFFF7:GFCGGGFFGGGGFCDGFGGGGGEC@CEF<GGFEFFGGGFEF7GGGFFGGGGFEFGFGDGGEB9C,FGGGGGGGGGGGFDECGGGCCCCC
@SB 197
TGGGGAATATTGGTCAATGGGCGCAGGCCTGAACCAGCCAAGTCGCGTGAGGGAGGACGGTCCTACGGATTGTAAACCTCTTTTGTCGGGGAGTAACGTGCGGGACGTGTCCCGTATTGAGAGTACCCGAAGAAAAAGCATCGGCTAACTCCGTGCCAGCAGCCGCGGTAATACGGAGGATGCGAGCGTTATCCGGATTTATTGGGTTTAAAGGGTGCGCAGGCGGCGCGCCAAGTCAGCGGTCAAAGTTCCGGGCTCAACCCGGTGTCGCCGTTGAAACTGGCGTGCTCGAGTGCGTGCGAGGAAGGCGGAATGCGTTGTGTAGCGGTGAAATGCATAGATATGACGCAGAACTCCGATTGCGAAGGCAGCTTTCCAGCGCGCTACTGACGCTGAGGCACGAAAGCGTGGGGATCGAGCAGGATTAGATACCCT
+
FFGGGGGGGGGGGGGGGGGGGGGGGGGGGCGGGGGGGGGGGGGGGGGGGGGGGGGGGGGGCFGGGFGGGGEFGGGGGGFGGGGFEGGGGGGGEG8FGGG@FEGGGGGGGGGFGGGGGGGGGGFGGGGGGGEFGGGGGGFFFFGGGGGGGCFGGG*FF9FFCGFGGGGGEG@GFFDG?GGCC>CEGCGGGG:CFGGG8CGGFGFFGGGFCCFFGFEFEEGC3G<E8EEEEGEGEEFC:CGFE<8,GGGGGG?FGGG>:FFFG=EFFGEF@C@:FC<EAFCG=FGGGGFCD>FGGGGEECF>9FFFFE@DGGGFF:CCGGGGFGECGGGGGGGGGGGFFGGE<A@GEFFCEGGFGFCCFGFCGGGGGGGGGFGGGGGFC>GGGGGGGGGGGGGGGGGFFF<CGGGGGGGGGGGGGGGGFEFCGGGGGGGGFGCCCCC
@SB 78840
TGGGGAATATTGGGCAATGGGCGCAAGCCTGACCCAGCAACGCCGCGTGAAGGAAGAAGGCTTTCGGGTTGTAAACTTCTTTTGTCAGGGACGAGAAGAAGACGGTACCTGACGAATAAGCCACGGCTAACTACGTGCCAGCAGCCGCGGTAATGCGTAGGTGGCAAGCGTTGTCCGGATTTACTGGGTGTAAAGGGCGTGTAGCCGGGAGGGCAAGTCAGATGTGAAATCCACGGGCTCAACTCGTGAACTGCATTTGAAACTACTCTTCTTGAGTATCGGAGAGGCAATCGGAATTCCTAGTGTAGCGGTGAAATGCGTAGATATTAGGAGGAACACCAGTGGCGAAGGCGGATTGCTGGACGACAACTGACGGTGAGGCGCGAAAGCGTGGGGAGCAAACAGGATTAGATACCCT
+
GGGGGGGGGGGGFGGGGGGFGGDGGGGGGGGGGGGGGGE@FEGGDEEGGEFGFGCGGGFGGGGGGCCDGGGGFGFGGGGGGGGFGGGG?<7FC@C:FGFEFGGG>FEC<F,,DFF+><FEGEGFC7@FFGCFCG+@FD@F8F,,@,CF@EGEEDFGG?FE8.F7FG;G/EG+.F:CEGBFECCG4GGGFGEECFGDECGGDEGFFGGDG<C>>?ECCCGD@CFCCFCFEG7CFF<<D>@:98;EFFAGFFDD?FC<FF;CFFEFC<CCGE:+GGF@ACCCFE?EA,F7E?7GDCDGE<E,A9=,@+@C7CFF<EFC7FD<CGFGGEGGFF9FEF:CE:-,FGCFE<GGGFC+@GFFF8GGFD<:,,,GGGGGFGGFGGGEGFEDGGEDEGF-GEFGGGFEEFEFFFDFGFFGFCA,CC
@SB 64158
TGGGGGATATTGCACAATGGGGGAAACCCTGATGCAGCGACGCCGCGTGGAGGAAGAAGGTTTTCGGATTGTAAACTCCTGTCGTTAGGGACGATAATGACGGTACCTAACAAGAAAGCACCGGCTAACTACGTGCCAGCAGCCGCGGTAAAACGTAGGGTGCAAGCGTTGTCCGGAATTACTGGGTGTAAAGGGAGCGCAGGCGGGAAGACAAGTTGGAAGTGAAAACCATGGGCTCAACCCATGAATTGCTTTCAAAACTGTTTTTCTTGAGTAGTGCAGAGGTAGATGGAATTCCCGGTGTAGCGGTGGAATGCGCAGATATCGGGAGGAACACCAGTGGCGAAGGCGGTCTACTGGGCACCAACTGACGCTGAGGCTCGAAAGCATGGGTAGCAAACAGGATTAGATACCCT
+
FGGGGGGGGGGGGGGGGFG<<CGGGGGFGGGGGGGGGFGGGGGGGDFGCFDGDFGGEGGGGCFFGGEGFGFFGFFEEGGGGGGGGGGEGGGGGGGGGGGGDEGGGGGGGFFGGFFGG?FGCFGGGFDGDCFGGGDFFCFFGFFGGDDCF@C=9:C2CEFEFCECCB<<FGG9FGGGGFGGFDFGGFEEEFGGGGEFGGE5CEGEGEE5EDFGGGGGBFFGGGGGFGGFFGGGGFGGFCGGG@?EGG9EEFCGGGEFFC?FF6)GGGFFGGGFGCF@F><FFCCFGB?A9DGF8DFC7E>GGGGC=@GFFEC,87C7EGFE9C:=B@FC@C<,7CFAGGGGFEF<E7CCFCDFGGGFGF?GGFFFF9GFCCCGGGFDFFDGGECE<CCE@FFEFFGFCGFAGGFFB,C9GFFAA,<@
@SB 52573
TGAGGAATATTGGTCAATGGGCGAGAGCCTGAACCAGCCAAGTAGCGTGCAGGATGACGGCCCTATGGGTTGTAAACTGCTTTTATACGGGAATAAAGTGAGGTACGTGTGCCTTTTTGTATGTACCGTATGAATAAGGATCGGCTAACTCCGCGCCAGCAGCCGCGGTAATACGGAGGATCCGAGCGTTATCCGGATTTATTGGGTTTAAAGGGAGCGTAGGCGGACGCTTAAGTCAGTTGTGAGAGTTTGCGGCTCAACCGTAAAATTGCAGTTGATACTGGGTGTCTTGAGTACAGTAGAGGCAGGCGGAATTCGTGGTGTAGCGGTGAAATGCTTAGATATCACGAAGAACTCCGATTGCGAAGGCAGCTTGCTGGACTGTAACTGACGCTGATGCTCGAAAGTGTGGGTATCAAACAGGATTAGATACCCT
+
GGGGGGGGEGGGGGGGGGGGGGGGGGGGGGGGGGGGGGGGGGGGGGGGGGGGGGGGGGGGGFGGGGGGGFEGGGGGGGGGGGGGGGGGGGGGEGGGGGGGGGGGFGGGGGGGGGGGGGGGGGGGGGGGGGGGDGGGGGGGGGGGGGGGG@GGGGGGGDGGGGGGGGGGGGGG;FGGGGGGGGGGEGGGGGGGGGGGEGGGFGGGGGGGFGGGGGE@>>FEEGGGGGDEGFFEGFD+AGF:CGGFFGFGEFGGEGGGGEGGGGFCGFFGGGGGGFB<GGGGGGGGGFEC,8GGGGGGGGGGGGGGGGFGGGGGGGGGGF7F=9GCGGGGGGGGGFGGGFGFFGGGGGGGGGGGGGGGGGGDGDGGGGGGGGGGGGGGGGGGGGGGGGGGGGGGGGFGGGGFFGGGGGFEGGGGGGGGGGGGFGGGGGGGGGGCCCCC
@SB 75172
TGAGGAATATTGGTCAATGGGCGAGAGCCTGAACCAGCCAAGTAGCGTGCAGGATGACGGCCCTATGGGTTGTAAACTGCTTTTATAAGGGAATAAAGTGAGTCTCGTGAGACTTTTTGCATGTACCTTATGAATAAGGACCGGCTAATTCCGTGCCAGCAGCCGCGGTAATACGGAAGGTCCGGGCGTTATCCGGATTTATTGGGTTTAAAGGGAGCGTAGGCCGGAGATTAAGCGTGTTGTGAAATGTAGACGCTCAACGTCTGCACTGCAGCGCGAACTGGTTTCCTTGAGTACGCACAAAGTGGGCGGAATTCGTGGTGTAGCGGTGAAATGCTTAGATATCACGAAGAACTCCGATTGCGAAGGCAGCTCACTGGAGCGCAACTGACGCTGAAGCTCGAAAGTGCGGGTATCGAACAGGATTAGATACCCT
+
DFFGGGGFFGGGGGGGGFGFGEEGGGGGGEGGGGGGGGGGGGGG9FEGCGGGGGGFFGEGCCGGGGDGGGGGGGGGGDFFGGGGGGGGGFGGGGFGGGCGGGGGGGG7FGGGGGGCAEEGGGGGGGFGGDEFGGGGGG?FGFCCGGGGGGGGCDEGGGGGGCF>GGGGCGDGFFGGGGGGEGGGEEGGGDCGGGGFCFCFGGGGGGGGGCFFGGGGGGFECCCGGGGGGGGGGG:CGGGFGFGG@CFGGGGGGGGFGFFCGGGGGFGFFFGGGGGGGGGGGGGGCA,8D=GGGGEFCFFEEF<8F=7GFCFCFGDGGGGGGGGGGGGFGFFFFGDEAFFEAFFFDGGGGFGGGGF:GGGGGFECGGGGGGGGGGGGGGGGGGEFGGGGGGGEGGFEE7CECCFCCGGGGGGGGGGGGFEFGGFF<9DGGFFCCCCC
@SB 100098
TGGGGAATATTGCGCAATGGGGGGAACCCTGACGCAGCGACGCCGCGTGCGGGACGAAGGCCCTAGGGTTGTAAACCGCTTTCAGCAGGGAAGAGGCCGCAAGGTGACGGTACCTGCAGAAGAAGCCCCGGCTAAATACGTGCCAGCAGCCGCGGTAATACGTATGGGGCGAGCGTTATCCGGATTCATTGGGCGTAAAGCGCGCGTAGGCGGCCTGGCAGGCCGGGAGTCAAATCCGGGGGCTCAACCCCCGCCCGCTCCCGGAACCTCCAGGCTTGAGTCTGGCAGGGGAGGGTGGAATACCCGGTGTAGCGGTGGAATGCGCAGATATCGGGTAGAACACCGGTGGCGAAGGCGGCCCTCTGGGCCACGACTGACGCTGAGGCGCGAAAGCTGGGGGAGCGAACAGGATTAGATACCCT
+
GGGGGFGGGGGGGGEFGGGGFEDGGGGGGGGGGGGGGGGGGGGGGGGGGGGGGGGGGEGGGGGGGGGGGGGGGFGGGGGGGGGGGGCFFFGGGGGGGFGGG>FGDFCFEGGGGGGGGGGGGGFG,:CGGGGGGGGGGGG>FCGGGGGGGGGEG?9FEC@FCFFG7CGGGGGEECCEGGGGGG6<EEGGFCFGGGGEEGGGGGGDCEGGGGCGDGGDGGGGGGGDGGFECCGFGGGGGGEGGGGGGGGFGGGGGGGGGGGGGGFGGGGGFFGGGFFBFF?FF:GGGGFGGGGFGCGAGGGGGGEEGGGGGGCGDGGGF?CGGGGGGFGGGGFCEGGGGGFFDEGGGGGGGGGEEGGGEGEFEGGGFCGGCGGGGGDGGGGGGGGGGGGEGGGGGGGGGGGGGGFCGGFGGGFGGGFDGCCCCC
@SB 111513
TGGGGGATATTGCACAATGGGGGAAACCCTGATGCAGCGACGCCGCGTGGAGGAAGAAGGTTTTCGGATTGTAAACTCCTGTCGTTAGGGACGATAATGACGGTACCTAACAAGAAAGCACCGGCTAACTACGTGCCAGCAGCCGCGGTAAAACGTAGGGTGCAAGCGTTGTCCGGAATCACTGGGTGTAAAGGGAGCGCAGGCGGGAAGACAAGTTGGAAGTGAAAACCATGGGCTCAACCCATGAATTGCTTTCAAAACTGTTTTTCTTGAGTAGTGCAGAGGTAGATGGAATTCCCGGTGTAGCGGTGGAATGCGTAGATATCGGGAGGAACACCAGTGGCGAAGGCGGTCTACTGGGCACCAACTGACGCTGAGGCTCGAAAGCATGGGTAGCAAACAGGATTAGATACCCT
+
FAEECGG@FGGGGGGGGGGFG>FGGGGGGGGGGGGGGGGGGGGGGGGGGGFFGGGGGGGGGGCFGGGGGGGGGGGGGGGGGGGGGGGDGGGGGGFGGG9FGGEGGGGFFEGGGFFFDCFGGGGGGGEGGFBFFCFGGFGGGCFGGGGGCFGGGGG@GGGGG>GGGGDGFGGGGGGGGGGGGFGGFGBCEGGGGFEGGGFDECEGGGGEG8:CEFG?FF@FCGGFEFDFFEGGGGGEDECFF<FGDGGFFGFC71FF=CFFGFFGGGGGFGGGGGGGEEEF@GFEGF?E<,AFFFF@GGGFGEEEGDEFDGGGGECDGFFAFCF7F7EF@6,GFEECFC@GGDGGGFEECDFGGFFGGGGGFD@@9FFEGGB7GCEGFFEAC@EEGDFC,FGGFEGGGGGGGGGGFCGDFFGCCCCC
@SB 204
TGGGGGATATTGCACAATGGGGGAAACCATGATGCAACGACGCCGCGTGAGGGAAGACGGTCCTCTGGATGGTAAACCTCTGTCTTCGGGGACGAAAGAAGACGGTACCCGAGGAGGAAGCCACGGATAACTACGTGCCAGCAGCCGCGGTAATACGTAGGTGGCAAGCGTTGTCCGGAATTAATGGGTGTAAAGGGAGCGTAGGCGGGCAGGCAAGTCAGGCGTGAAATATATCGGCTCAACCGGTATCTGCGCTTGAAACTGCAGGTCTTGAGTGAAGTAGAGGTTGGCGTAATTCCTAGTGTATCGGTGAAATGCGTAGATATACGGAGGAACACCAGTGGCGAAGGCGGCCTGATGGACATTAACTGACGCTGAGGCGCGAAAGCGTGGGGAGCAAACAGGATTAGATACCCT
+
CEEFBFCEDFECFFECC@CA<CGGCCFC,6CCFF@<@,@@B@@CECC6>8?<F=F?CEFF7FF9,?BFF9,B?EFFAFEF,B<,C,C<B@EE=@F@FEFFFCDFGGF7,:8@CF:>EEFF,@>BFG*>CCD,@,>,8*:@F@>>,>:CBEBCCC<?F,88F,?CF8?CFEC7FC<F8CCGF++,:<+;+;9<:0=EG>*FA:C?GG:4E?54C,;CF3:@6:;C@38FB9F2*0;8-3#FC@CC58=9C>>.+C/CC>5B?A88#3<FDD>FCCGFEC,EFC,4+FF8+7FAEBEAECFF9EC+8+7C9,<E,?,:FB,A,9ADFFFGFF6E6:C=-AE@CGFBCGGCF7CF68FF6,C<,CFF@E@CEEFFCC,DFB@@+FB;,7GF@EE68ECAFFFFEGGGGGFEGGGFCCCCC
@SB 205
TGGGGAATATTGGGCAATGGGGGAAACCCTGACCCAGCAACGCCGCGTGAAGGAAGAAGGCCTTCGGGTTGTAAACTTCTTTTACCAGGGACGAAGGACGTGACGGTACCTGGAGACAAAGCAACGGCTAACTACGTGACAGCAGCCGCGGTAATACGTAGGTTGCAAGCGTTGTCCGGATTTACTGGGAGTAAAGGGCGTGTAGGCGGAGATGCAAGTTGGGAGTGAAATCCATGGGCTCAACCCATGAACTGCTCTCAAAACTGTAGCCCTTGAGTATCGGAGAGGCAAGCGGAATTCCTAGTGTAGCGGTGAAATGCGTAGATATTAGGAGGAACACCAGTGGCGAAGGCGGCTTGCTGGACGACAACTGACGCTGAGGCGCGAAAGCGTGGGGAGCAAACAGGATTAGATACCCT
+
,C<@@@FGAFGGGDGF<FFDCCF@CGGGGGGGGFFGGGGGGE@C@FGGGFGGCAFFFFCGGGGFEEEGGDGEFGGFGADGGFGGGG<E:CFGGCG@FGECGGG?CCGFEFEFE<E<+BFFFF=B<@+8@CFGA=AFC:,>FGC:C7CF@G8C:CCFFFFEAFF9<EF;@FG*<=<:9FD7;FEFD9FCF+<1BCFEF:EG<:>;@CECE:ECFF59ACFCEGD@8;F,A78,@@CE<9CFCFGG4EF<FDEC<GC=@4>FF?<5CDAD#@<CF<535-,9.:8FE9GGGCEEFEFE:,,FE8FA,FC8GFFEEEFB8,=7<<EEE9E?<GAC9CGFF<C-8C8,@,,CF@C7DGEC,<@<6,FD:6FGFF,:6,@,@;,,@+FB65@,,EC+EBCCFFFE9FFC,<FC,FCCC,A@,A6
@SB 77002
TGAGGAATATTGGTCAATGGACGAGAGCCTGAACCAGCCAAGTAGCGTGAAGGATGACTGCCCTATGGGTTGTAAACTTCTTTTATATGGGAATAAAGTGAGCCACGTGAGGCTTTTTGTATGTACCATACGAATAAGGATCGGCTAACTCCGTGCCAGCAGCCGCGGTAATACGGAGGATCCGAGCGTTATCCGGATTTATTGGGTTTAAAGGGAGCGTAGGCGGACTATTAAGTCAGCTGTGAAAGTTAGCGGCTTAACCGTAGAATTGCAGTTTATACTGGTCGTCTTGAGTGCAGTAAAGGTGGGCGGAATTCGTGGTGTAGCGGTGAAATGCTTAGATATCACGAAGAACTCCGATTGCGAAGGCAGCTTACTGGACTGTAACTGACGCTGATGCTCGAAAGTGTGGGTATCAAACAGGATTAGATACCCT
+
FFGGGGGGGGGGGAFGGGGGGFGGGGG,CFFGGGGGGGGGGGCDGGGGGGGGGGGGGG,EEGGGGGGGGGGGGGGGGGAFGGGGGGG,<FGGCFFGGGGGFFCG,FGFG8C8FFGGGGGFFFGGGGF,FF,FFFGGCFGG+FGGG?FF,>5FGG6GGGGGGGGGGEGGGGGGGGGGGCF,EFFE#>FFEGGGGGGFGGGGGGGGGFEC@<FEGGGGGGGEEGCF:?3:CGFGFGG306>#GGGGGGFDCC0C@,DCF<FFGC,@//FFBGGGGG?-$,,FFGGFF==<GGCDGFF<A4A,:,?=@B+GGGGFGGGGGE7<CGGGGGGFGGGGFFGGGGGGGGGF<CGDAFBEFC>DGCE@:GGGGGDGGGGFGFCGFFDCC,@DDGGGGGGGF?GF@+GFDCGGGGGGGFGGGGGFF9GGGGGGFCFGGFGCCCCC
@SB 96167
TGGGGAATATTGCACAATGGGCGCAACCCTGATGCAGCCATGCCGCGTGTATGAAGAAGGCCTTCGGGATGTAAAGTACTTTCAGCAGGGAGGAAGGGAGTAAAGTTAATACCTTTGCTCATTGACGTTACCCGCAGAAGAAGCACCGGCTAACTCCGTGCCAGCAGCCGCGGTAATACGGAGGGTGCAAGCGTTAATCGGAATTACTGGGTGTAAAGGGCGTGTAGGCGGAGAAGCAAGTCAGAAGTGAAAGCCATGGGCTTAACCCATGAACTGCTTTGGAAACTGGTTACCTAGAGTATCGGAGAGGCAGGTGGAATTCCTAGTGTAGCGGTGAAATGCGTAGATATTAGGAGGAACACCAGTGGCGAAGGCGGCTTACTGGACTGTAACTGACACTGAGGTACGAAAGCGTGTGGAGCAAACAGGATTAGATACCCT
+
FFGGGEGGGGGGGGGGGGGF@FGCFF+EGGGGGGGGGG,E,CFGGEGEG:,,EAFFFGGF<,CFCFG7+@FGGGGD,<FGCFAGGF,FECF7@FFFG7F++9,BFE?,9F<FFF,??,:,,55,,5+B?<+,,+8+@F,,8,838:8@B7CGF74@B?:*@BFFGG@,FC21>F8969<B=?CFAFFEE:<FCFF5<3?C?8;FF;BGFCFC;:@::FCC@E8EEEE>C<DD<;#;5;?FGE7F:2EFFCFD4=C@FGGGGGB:F<?DC9E,FAF=,,FC,EE8:,FC,99,5DC,GFC=477GGGF@FE<D<C,FFEEF9,@GGGGGGDGGGGGGEC7GEFEFFGGAE<GFFFFGFGCFDDGGGGGGGGGGEGFFE9FE,GGEDFCECGFFGGGGFCGGGCBC,,GFGGFDDEFC,GGGGGGFGGGGGGGGGFGEA,@@6
@SB 208
TGGGGAATCTTGCGCAATGGGGGGAACCCTGACGCAGCGACGCCGCGTGCGGGACGGAGGCCTTCGGGTCGTAAACCGCTTTCAGCAGGGAAGAGTCAAGACTGTACCTGCAGAAGAAGCCCCGGCTAACTACGTGCCAGCAGCCGCGGTAATACGTAGGGGGCGAGCGTTATCCGGATTCATTGGGCGTAACGCGCGCGTAGGCGGCCCGGCAGGCCGGGGGTCGACGCGGGGGGCTCAACCCCCCGAAGCCCCCGGCACCTCCGCGGCTTGGGTCCGGTAGGGGAGGGTGGAACACCCGGTGTAGCGGTGGAATGCGCAGATAGCGGGAAGAACACCGACGGCGAAGGCAGCTCTCTGGGCCGAAACTGACGCTGAGGCGCGAAAGCTGGGGGAGCGAACAGGATTAGATACCCT
+
GGGGGGGDFGGGGGGGGGGGCGGGGGGGEGGGGGGGGGEEFGGGG7@FEGDEGECFEGGGG7FGGGGGGGGGGGGGGGFFFEFEGGGGFFGGG>FGGGGG,<CFEFGGCGGGGGFEGE:EEGGCCG>>EFGGGG,AGG?F8FCGGD*2://:@FFC@9ECCGE>EEEGGCEG>CGDC85*+A@,<CCFGCGG*;:/1:::*:CED852:CEGCGDE=GGGEGG/:CG55EGC>:CEGC*A%:D58::4*2:1*171:B(8CF>1@E*8>0/G@E@)2C:FD:+7F@<CF?FFFF6CF=8+,?FF>7E@EGFC9BB:CB<A9E@@4+:FFGGF<F:FFEC@CGGEGFFGFGGFGGGGGGEDGCDDFCFGGGFEFGGEF@FEFCF<E,E8FC+FC+FDGFDGGGFEC,A@9F?E@CCB@
@SB 209
TGGGGAATATTGGGCAATGGGCGAAAGCCTTACCCAGCAATGCCGCGTGAGTGAAGAAGGTCTTCGGATTGTAAAGCTCTTTGATCAGGGACGAACACACTGACGGTACCTGAAGAACAAGCCCCGGCTAACTACGTGCCAGCAGCCGCGGTAATACGTCGGGGGCAAGCGTTGTCCGGAATGACGGGGCGTAAAGGGCGTGTAGGCGGGCTCGCAAGTTGGATGTGTAATACCCAGAGCTTAACTCGGGTGCTGCATCTGAAACTACGAGTCTTGAGTGTCGGAGGGGTAAGTGGAATTCCGAGTGTAGCGGTGGAATGCGTAGATATTAGGAGGAACATCAGTGGCGAAGGCGACTTACTGGACGATAACGGACGCTGAGGCACGAAAGCGTGGGGAGCAAGCAGGATTAGATACCCT
+
GGGGGCGGGGGGGGG8FGGGGGCFGFFGGGGGGGGGGGCGGGGGCGGGGGGGGGFGCFGGGGGGGGGGGGGGGGGGGGGGGGGDFFCGCEFFGGGGGGE+BE<FGDGGGGGDFGGC<FE<<FFFE:@FGG@FGFF=FCGGF8F8@FGGEGD@:ED9FF?3<FGGGG*FFGDG>GC:CG;587FFF#GC>FG:6/EGF5CE.EGGGFF8FFD8@C<GC@F<DCFGEE=,<:FGDFGB>*<GEGGFC;<DFFFFCFGF39F89??>FG,<F9ABCFGGEEG=/BEGFA,GGGGGGFF9FGFCDF4<F,EC7@EDFGFGF@DGFGEFCB<<9GFGGGGGGFFC-GGFFFF@DEFFCFGEDDF<GFEGFGGECFC@+GGGF8GGGGEFGGGGGGGDECGGDFEFCDFFGFEFB,EFCFACCC,A
@SB 210
TGAGGAATATTGGTCAATGGACGAGAGTCTGAACCAGCCAAGTAGCGTGAAGGATGACTGCCCTATGGGTTGTAAACTTCTTTTATACGGGAATACAGTGAGGCACGTGTGCCTTTTTGTATGTACCGTATGAATAAGGATCGGCTAACTCCGTGCCAGCAGCCGCGGTAATACGGAGGGTCCGAGCGTTATCCGGATTTATTGGGTTTAAAGGGAGCGTAGGCCGGAGATTAAGCGTGTTGTGAAATGTAGGCGCTCAACGTCTGCACTGCAGCGCGAACTGGTTTCCTTGAGTACGCACAAAGTCGGCGGAATTCGTGGTGTAGCGGTGAAATGCTTAGATATCACGAAGAACTCCGATTGCGAAGGCAGCTCACTGGAGCGCAACTGACGCTGAAACTCGAAAGTGCGGGTATCGAACAGGATTAGATACCCT
+
FEFGFCGGGFFD<FEF@EFGGGDG@@CGGAG9EC@CF?F,6CEFGGEG@CCCEEEEEFGGGGGGGFGGDFGEFGGGGDFGCFCFGG,?FEE::CF,C9C?<,=<FEFFF=@EFGFGFGG8<<<EEFCFFGC8EEDFFECGFGFCF+C>,CBD:=+FFGGGGGGF+@FEGDGEGFFGGGD*@B7>EE71<4<7FF7CC@13@:GGGGGGACEGF:C@C<B9E@C942653EFF8?A0?>EA8GF@/2<>,#9FFEFE7@F>>5E9FA?@>@9F0-=F>9,:@AC,A,@ADFAA+>ECEE8EEAF7C4+FGGFC@=7@++A=E9>8+DFFC?:,<,?<:9,99@??ECB<?FFGF@@8-FCGFDGF@C@E8<E@CFE<D@C@67+AFEFC,B88,<CGD@,FCB,,<@EGGCE<EGGGGGFFECC6,,C,9C,@C<,A
@SB 211
TGAGGAATATTGGTCAATGGGCGAGAGCCTGAACCAGCCAAGTAGCGTGCAGGATGACGGCCCTATGGGTTGTAAACTGCTTTTATAAGGGAATAAAGTGGGAGTCGTGACTCCTTTTGCATGTACCTTATGAATAAGGACCGGCTAATTCCGTGCCAGCAGCCGCGGTAATACGGAAGGTCCGGGCGTTATCCGGATTTATTGGGTTTAAAGGGAGCGTAGGCCGGAGATTAAGCGTGTTGTGAAATGTAGACGCTCAACGTCTGCACTGCAGCGCGAACTGGTTTCCTTGAGTACGCACAAAGTGGGCGGAATTCGGGGTGTAGCGGTGAAATGCTTAGATATCACGAAGAACTCCGATTGCGAAGGCAGCTCACTGGAGCGCAACTGACGCTGAAGCTCGAAAGTTCGGGTATCGAACAGGATTGGATACCCC
+
@@<EFGGGGGGGGGGGGGGG8FCDG7FFFGGGGGGGGGGGGFGDGGGGGDFGGGG@,9FG@FEGGGGGGFEEGFGGGGFFFEFGGG<A<FFD,CF<FGGGFFGEFGCGGGGGGGGAEF9FCFFECGEFE<FCF<FFGDFGCG@CGGFGGGGFGGF>CGGGGGGFCCEEEEFFGGGGC=E=;B;EC%=<2FG#@CFG,=GFFFGCFF<FD'CFGG>FGGGGGGGGGGGGGGGGG7FGDCCCFGFDF>ECF8FC7CBBEFFECEFBGGGGFFGGEE@@CFEGFCGFA8<>E,FC?F@CCE@9,,7EGGF=F,FC+CB=C=7,FFFC>CF<CE<?9FFCEC,;BA,<@DF@CFFB8F:7EFF:+@C@FAC,E@E@@GFECC@CC@FC,ECFCEFEDF9GGF@EC@CC,C@@+7GFGGGFCCFCF<AC@6;,6E86@,6-
@SB 63749
TGGGGGATATTGCACAATGGGGAAACCCTGATGCAGCGACGCCGCGTGGAGGGAGAAGGTTTTCGGATTGTAAACTCCTGTCGTTAGGGAAGAAAATGACGGTACCTGACTAGGAAGCCCCGGCTAACTACGTGCCAGCAGCCGCGGTAATACGTAGGGGGCAAGCGTTATCCGGATTTACTGGGTGTAAAGGGAGCGTAGACGGTATGGCAAGTCTGATGTGAAAGGCCAGGGCTCAACCCTGGGACTGCATTGGAAACTGTCGAACCAGAGTGTCGGAGAGGCAAGTGGAATTCCTAGTGTAGCGGTGAAATGCGTAGATATTAGGAGGAACACCAGTGGCGAAGGCGGCTTGCTGGACGATGACTGACGTTGAGGCTCGAAAGCGTGGGGAGCAAACAGGATTAGATACCCT
+
EFC<FGGEGGGFGGGGGGGFGGCGGGGGGGGGGC<C,@F:@CGGGGFGG:FCGEGEC,9CEFFBFCGGCFGGFGGGFGGGGGGCFG:FG8EBEFGC,:EEECFDGG9DCECGGD@FGGGCEGGGEEFGFGGEFCFFGFFCFFFCC>C:CE@<ACCFFGG:GG<FD@E2FFGGGGD:*=CF:6C8ECEGGGEF<6/:CCED??-C5EFCFCA7FDFD7FCAFECCGF@EFFGGGGDCGFFFGDGGGFB=>:0@9CE=C9GFA+GGFF887CF?F16>EECEF?DGGGFCGFFE,,CGGGFGGGGEC?CF9GGF:GGGGGGGGGEF,GGGGGFGGGGGFDGGEGFGDGGGGGGGECFDGEGGGGGGGFDGGGEFDGGGGDCGGGFGGGGGFEFGGGGGGGGGGGGFFCGGGECB9CA
@SB 110471
TGGGGAATATTGGGCAATGGGGGAAACCCTGACCCAGCAACGCCGCGTGGATGAAGAAGGCTTTCGGGTCGTAAAATTCTTTTACCAGGGACGAAGGACGTTCCGGTTCCTTGATGAAAAGCAACGGCTAACTACGTGCCAGCAGCCGCGGTAATACGTAGGTTGCAAGCGTTGTCCGGATTTGTTGGGTGTAAAGGGCGTGTATGCGGAGTTGCAAGTTGGGAGTGAAAGCCATGGGCTTAACCGATGAAGTGCATCCAAAACTGGAACACTTGAGTATCGGAGAGGAAAGCGGAATTCCTAGTGTAGCGGGGAAATGCGTAGATATTAGGAGGAACACCAGTGGCGAAGGCGGCTGGCTGGACGACAACTGACGCTGAGGCGCGAAAGCGTGGGGAGCAAACAGGATTAGATACCCT
+
GCGFEGDF-EFD,;CCFFGGCB@CGG,6BCFGC;;EAGGGGGGGGGGGG=,6CF,CECF,:CFCGGG+E+>FFGF<<<FGCGG9,,5BFCG7FEE7+,B@F+,38=3+8F,3E,,,<,:,,,,:B+@@F7,DA,,<<C6>F:<7@FGGE3>)C:BFGGG25C9,C<;38<<C<*<++CFF??,%$<GFF<GFGC@F:=AEEG/;#DGF>,:#F0%BFDF4E>#,FFGFF@,GFFFCF@8:+@@+6,,=,7F:FB3,,+:,GFF9,3,3,,8A<CGF@@+4+:49CFFA+GFCCFAF?5<B,FCFFF>EGGFF9GGGGGGGGGGGE9C,,CFFF9GEGGGGGGGFCGGGGGGGGGGAC6C8FFC6:;6<FFFB:@DGGFGGFF@CDGF@CF@7FECC,CFEAGGGGGGGGGFE@F@CCCC
@SB 111232
TGGGGGATATTGCACAATGGGGGAAACCCTGATGCAGCGACGCCGCGTGGAGGAAGAAGGTTTTCGGATTGTAAACTCCTGTCGTTAGGGACGATAATGACGGTACCTAACAAGAAAGCACCGGCTAAATACGTGCCAGCAGACGCGGTAAAACGTAGGGTGCAAGCGTTGTCCGGAATTACTGGGTGTAAAGGGAGCGTAGACGGATGGACAAGTCTGATGTGAAAGGCTGGGGCTCAACCCCGGGACTGCATTGGAAACTGCCCGTCTTGAGTGCCGGAGAGGTAAGCGGAATTCCTAGTGTAGCGGTGAAATGCGTAGATATTAGGAGGAACACCAGTGGCGAAGGCGGCTTACTGGACGGTAACTGACGTTGAGGCTCGAAAGCGTGGGGAGCAAACAGGATTAGATACCCT
+
CECDGGGGGGA@<@F<FEFGG@C@7EE<7EDE9EEAFGGG>FEGGGGFCFCFGGGGGFC?FGGFF7B+B7,5E,,?F@E<<?BFGGGGGCDGG:F@EC?F,>FCC+B<DCCBEA,,:>B<ACC>7+8D,<<@<>FGFGG7>8,8:C@*1<:B@FE7FFD*C:F<,?*:=7FF2FFE*<FFCFGGF5*;/2<CCCE=*:>CEEC<:B;-FC?EG9?,:C9FFC?<2AFF=;G;FBC@*52;8++1:3,>8GDDFCFGE#DB7CFG+EFC:FFEBFFFB48?CDAGGF?44<CF<FA,E?B,FFF7EEEDDFECF@,@CFCC<,@C,<,GF<<DEAF@FAEEEF>FA@CF@+,6E<CFECCFFCC6FC@@EC<EFEFCC::E@EGGGGGGGFF@<GGGGGFFEEGFFDFFFECCCCCC
@SB 110873
TGGGGAATATTGCACAATGGGCGCAAGCCTGATGCAGCGACGCCGCGTGGGGGATGAAGGCCTTCGGGTTGTAAACTCCTTTCGCCCGGGACGAAGCCCACCTGGTGGGTGACGGTACCGTGGAGAAGAAGCACCGGCTAACTACGTGCCAGCAGCCGCGGTAATACGTAGGGTGCAAGCGTTGTCCGGATTTACTGGGCGTAAAGAGCTCGTAGGTGGTGTGTCGCGTCGTCTGTGAAATTCCGGGGCTTAACTCCGGGCGTGCAGGCGATACGGGCACGACTAGAGTGCTGTAGGGGTAACTGGAATTCCTGGTGTAGCGGTGAAATGCGCAGATATCAGGAGGAACACCGATGGCGAAGGCAGGTTACTGGGCAGTTACTGACGCTGAGGAGCGAAAGCATGGGGAGCGAACAGGATTAGATACCCT
+
GGGGE@FGGGFFGGGGGFGCE8FGGGEGGGGGGGGGDGDGFGGGGGGGGGGGGGGGGGGGGGGGGGGGGGGGGGGGGGGFGGGGGGGGGGEGGGDGDFCFGGGGGFGGGGGGGGGGGGGGGCGGGGGGFFGGGGGGGGGF>F@,FEGGGF9>GFGG7<FEC<FEFFGG?9;>EG0CFECCCGCGCGFGGGGGGGF=GGGGG8EGFGGFGBCE:9;FFCCGGGFGEE8E:?EGFGGCFGFCFFDCGGGGG5EFGGCGGGGGFGE>CGGGFGGGEGGFEFGGGGGGGGGF8CCGGGGGGDCGFF9FGFFCGGGFGF=?@7+FCGGGGFEGFF7<FCFEF?AFEEEFF9B:F@E>GF7GGGFFGFFEGECEGGFCGFFCGGFGFF;EGGGGGFEEGGDCDFFFF@,GGGGFEGFE<FGGGGGGGGF8GCCCCC
@SB 216
TGGGGAATATTGGGCAATGGGCGAAAGCCTTACCCAGCAATGCCGCGTGAGTGAAGAAGGTCTTCGGATTGTAAAGCTCTTTGATCAGGGACGAACACAATGACGGTACCTGAAGAACAAGCCCCGGCTAACTACGTGCCAGCAGCCGCGGTAATACGTAGGGGGCAAGCGTTGTCCGGAATGACTGGGCGTAAAGGGTGTGTAGGCGGGCTCGCAAGTTGGATGTGTAATACCCAGAGCTTAACTCGGGTGCTGCATCTGAAACTACGAGTCTTGAGTGTCGGAGAGGTAAGTGGAATTCCTAGTGTAGCGGTGGAATGCGTAGATAGTAGGAGGAACATCAGTGGCGAAGGCGACTTACTGGACGATAACTGACGCTGAGGCACGAAAGCGTGGGGAGCGAACAGGATTAGATACCCT
+
GGGGGGGGGGGGGGGGGGGGGGGGGGGGGGGGGGGGGGGGGGGGGGGGGGGGGGGGGGGGGGGGGGGGGEGGGFGFGGGGDFFGGGGGGGEGGGGGGGGCFGGGGGGGECGGGGGGGGGGFGDGGGFGGGGFGGGDDGGGGGGGGGGGGGGCFEGGGGGFDGGGGGD=GG@GD8FFGGGCCCG>GF:CC;FG<EF4GCFFGGFGDFGGGGECFGGGGGGGGGGGGGGGGGGGGG>3<CGGGF:FFGCGGGFGGGGGFFF7EEGGFGGGGGDCEGGGGGGGGGFE@GGGFCCFGFF<EDGFE?=,GGEE8CGGGGF<=GGGFFGFGGCF9GGGFEGGGGGGEFE,GGGFGEEGGGGFGGEFGGGGGGGGGCFCGGGFED<GGFCCE7GGGGGGFEBGGGGGGGGGGGGGGFGGGGFC@<CB
@SB 58341
TGGGGGATATTGCACAATGGGCGAAAGCCTGATGCAGCGACGCCGCGTGAGGGAAGACGGTTTTCGGATTGTAAACCTCTGTCTTCGGGGACGAAAATGACGGTACCCGAGGAGGAAGCCACGGCTAACTACGTGCCAGCAGCCGCGGTACTACGTAGGTGGCAAGCGTTGTCCGGAATTACTGGGTGTAAAGGGAGAGTAGGCGGGATTGCAAGTCCGGTGTTAAATCTATCGGCTTAACCGGTAGCTGCGGCGGAAACTGTAGTTCTTGAGTGAAGTAGAGGGAGGCGTAATTCCTAGTGTAGCGGTGAAATGCGTAGATATTAGGAGGAACACCAGTGGCGAAGGCGGCCTGCTGGGCTTTAACTGACGCTGAGGCTCGAAAGTGTGGGGAGCAAACAGGATTAGATACCCT
+
GFGGEGECFD<EDFGGGGGEFFEGGFCGFEFCGGGEGG@F:7CGEGGGE,8<FGCC?FEBBFGFG+FCCCDFGGGGFCFGGGGD9,<:BEFFFE+>@FDFEGC:FF,FFGEEFEEGGGGCGGGGG@FFF?FGG8:FFCFGGFGGD7CFFE#2FA;FFGGFGG5=GGGG::EFFGGGGDFFGGFGGGFAB:F<CFEGG>C:FEG@CBE9EB<?@:EFFFC#FCGECFFFGGF@1E>EFGGGDFGGFGGGGGGGGGGGEFGGGGGDGGFGFECCFDF;EEE@FFFC>DEF?C,FEC5,FFEEECC6GGGGFEFCE?DFCEE<EF9GF=EC,EE@@<@EC8FF,GCFC7@@+@+CFGFECC<EEA<D9AGCGC:C,FGF>FE,6?,<,@C+EFDC666,6<F9GGGGGGGFFFCCCCC
@SB 92441
TGAGGAATATTGGTCAATGGACGAGAGTCTGAACCAGCCGAGTAGCGTGAAGGATGACTGCCCTATGGGTTGTAAACTTCTTTTATATGGGAATAAAGTGAGCCACGTGTGGCTTTTTGTATGTACCATACGAATAAGGATCGGCTAACTCCGTGCCAGCAGCCGCGGTAATACGGAGGATCCGGGCGTTATCCGGATTTATTGGGTTTAAGGGGTGCGTAGGCGGCCTTTTAAGTCAGCGGTGAAAGTCTGTGGCTCAACCATAGAATTGCCGTTGAAACTGGGAGGCTTGAGTATGTTTGAGGCAGGCGGAATGCGTGGTGTAGCGGTGAAATGCTTAGATATCACGCAGAACCCCGATTGCGAAGGCAGCCTGCCAAGCCATGACTGACGCTGATGCACGAAAGCGTGGGGATCAAACAGGATTAGATACCCT
+
E8FGFF,CFGGGGFGGGGGGGGGGD@BDCG9FFGGGFGGG>@<EG9FGGGFGGEGGFGFDFGGGGFFGF<FCGFFDG9ECFCCGGGGGGGGGGGCDFGFGGGGGGGG+E<FCFFGGGFGGGAFAFE9FCEEGGGCFCEFGGDFDD=FGGC>FGG6F@FDFGG<FE>-F:7BEEGGGGF7:CEGC#5;CCFGEFCBC1CG@FGGGFGFFC89GGEF@CCCCCFEGGEDECGGCGGFEBFFEGGGGGG=ECA?FGGGGFCFGGGGGGFFG4GFC@GGGGFAGFGGFF,FB,DGGGGGGGGGF<EF?,7GGGGF9DGGGFAB,EGGGGGGGFA9A?FGGDGFFC9E8GGGFACGDGGDGF<F@C7CFFFFGGGGEFF9GECF?GGGGGFFFF>GGGGGGGGGFCCFD@:@>GGGGGFCGGGGGGGGGGGGFGGGCCCCC
@SB 219
TGGGGAATATTGCGCAATGGGCGAAAGCCTGACGCAGCGACGCCGCGTGAGGGATGAAGGTCTTCGGATCGTAAACCTCTGTCAGAAGGGAAGAAACTAGGGTGCTCTAATCATCATCCTACTGACGGTACCTTCAAAGGAAGCACCGGCTAACTCCGTGCCAGCAGCCGCGGTAATACGGAGGGGGCAAGCGTTAATCGGAATCACTGGGCGTAAAGCGCACGTAGGCTGTTATGTAAGTCAGGGGTGAAATCCCACGGCTCAACCGTGGAACTGCCCTTGATACTGCGCGACTTGAGTCCGGGAGAGGGTGGCGGAATTCCAGGTGTAGGAGTGAAATCCGTAGATATCTGGAGGAACATCAGTGGCGAAGGCGGCCGCCTGGACCGGTATTGACGCTGAGGTGCGAAAGCGTGGGGAGCAAACAGGATTAGATACCCT
+
FGGGGFDG?EFFGGGGGGGGFFGGGGGGGGGFFEGGGGCEGGGGGGGGGGGGGGGGGGGGGGGGGGGGGGGGGGGGGGGGGGG9DADFCFGGGGGGGGGGGGGGGFFFGGFAC?CCAFGGGCGGGGGGGGGGGGFGCGGFGGGGFCGGGGGGGGGGGGGGGGGGGGGGGGGGGGGGGGGG5BFG/1FEGGGGG=GC8?FGGGGG<FCCFGGGG8?E>GGG7GGGFGFGGGC?FFGGFFFCEGFGFCGGEGGGGGGF@FFFGGGFGGGGGGGGGFFFF,@@?EG>C<C:3+8GGGFFD+7GDGF8AGGFCF7FCF8F<FAA=EFE8GGE9GEF<GGGFF7DCGFAEACEGEFGFF<GGGGGF?8GGGGGFFGGGGGFC76,@FF@+7GGGGFE@GGGGGGGGGGCC@GGGGDGGCFGFFCGGGAGGGGGGF@DDGGEC@CCB
@SB 94618
TGAGGAATATTGGTCAATGGGCGAGAGCCTGAACCAGCCAAGTAGCGTGCAGGATGACGGCCCTATGGGTTGTAAACTGCTTTTATAAGGGAATAAAGTGAGTCTCGTGAGACTTTTTGCATGTACCTTATGAATAAGGACCGGCTAATTCCGTGCCAGCAGCCGCGGTAATACGGAAGGTCCGGGCGTTATCCGGATTTATTGGGTTTAAAGGGAGCGTAGGCCGGAGATTAAGCGTGTTGTGAAATGTAGACGCTCAACGTCTGCACTGCAGCGCGAACTGGTTTCCTGGAGTACGCAAAAAGTGGGCGGAATTCGTGGTGTAGCGGTGAAATGCTTAGATATCACGAAGAACTCCGAGTGCGAAGGCAGCTCAATGGAGCGCAACTGACGCGGAAGATCGAAAGTGCGGGTATCGAACAGGATTAGATACCCT
+
GGGGGFGGGGFGGGGFFGGEAFGGGGGGGGGGGGGGGGGFGGGGGGGGGGGGGGG8FGGGGGGG=EF<<FFGGGF9F9FDEGGGGGFEGGCGGGGGGGGDE<FFEFEGFCGGGGGGGGGD9FAFGGGGGGGFFFEFGG9FFFC:CFC=FGDFFGGGG9<B,=FD>E4<B?@EDFG?<F@:5F=CFCFGGEC<F<#:&<FF%>B/F?4=8@:3G<E?E?76?FGGGGE<CCFGA9GD=;>CGFG>FE@FFF4>24:C>C=FE@F8F@<@7F>CF@+>4F9>9ED@AD<DA,,FD>+@C@CF<EFGF7F:?,B9FFEDECFGGGFFEF7FFDFFFC,CEABGEF?FC7E<FGGGGCF=EDGECDGGGFGGF@FF9FCF,FFB@C+ECFECGEF@CC,FF<@,C,GGFFGCFEGFEGGF@CFGFGGFEFAGGE9@C@-C
@SB 95954
TGAGGAATATTGGTCAATGGGCGCAGGCCTGAACCAGCCAAGTCGCGTGAGGGAGGACGGTCCTACGGATTGTAAACCTCTTTTGTCGGGGAGTAACGTGCGGGACGTGTCCCGTATTGAGAGTACCCGAAGAAAAAGCATCGGCTAACTCCGTGCCAGCAGCCGCGGTAATACGGAGGATGCGAGCGTTATCCGGATTTATTGGGTTTAAAGGGTGCGCAGGCGGCGCGCCAAGTCAGCGGTCAAAGTTCCGGGCTCAACCCGGTGTCGCCGTTGAAACTGGCGTGCTCGAGTGCGTGCGAGGAAGGCGGAATGCGTTGTGTAGCGGTGAAATGCATAGATATGACGCAGAACTCCGATTGCGAAGGCAGCTTTCCAGCGCGCTACTGACGCTGAGGCACGAAAGCGTGGGGATCGAACAGGATTAGATACCCT
+
GGGGGGGGGGFGFGFGGGGGGGGGGGGDFGGGGGGGGGGGGGGGGGGGGGGGEGDGGGGGGGGGGGGGGGGGGGGGGGGGGGGGFFGGGGGGGGGGGGGGGGCCGGGGGGGGGGGDGGGCFFFGGGGGGGGGGGGGGDGGGGDGGGGGGGGGGGGGGGGGGFGGE?GGGGDGGGGDEGGEGEFFG5EGGGGGFEGE?8FFDG%GGGEGGC<CFDGGDGGGGGG<EEEGGDEEGGGGGFFEEGGGFGGGGGGGFCFGGFFEGGGGGEGGFDGGDEGG?GFG=FFCFCF:B@GEF>FCCCC+GGGFGGGEF9FFC7EEFCGFGGGGGGGGGGGGGGGCFECCF9EFF:GGCGF<FFBFD=>GGEDGGGCEFAGFFF<GEGGFF@E9FFDGFCB8FGGGD78FEGGEGGGGGGGGGGGGGFGFDFGGGGFGGFC@,BC
@SB 222
TGGGGAATATTGCACAATGGGGGAAACCCTGATGCAGCGACGCCGCGTGAAGGAAGAAGTATCTCGGTATGTAAACTTCTATCAGCAGGGAAGAAAATGACGGTACCTGACTAAGAAGCCCCGGCTAACTACGTGCCAGCAGCTGCGGTAATACGTAGGGGGCAAGCGTTATCCGGATTTACTGGGTGTAAAGGGAGCGTAGACGGATGGACAAGTCTGATGTGAAAGGCTGGGGCTCAACCCCGGGACTGCATTGGAAACTGCCCGTCTTGAGTGCCGGAGAGGTAAGCGGAATTCCTAGTGTAGCGGTGAAATGCGTAGATATTAGGAGGAACACCAGTGGCGAAGGCGGCTTACTGGACGGTAACTGACGTTGAGGCTCGAAAGCGTGGGGAGCAAACAGGATTAGATACCCT
+
EFGGGFGFGGGGGGGGGGGGGEGGGGCFGGGGGGGGGGCFEGGGGGGCEFDGGFGGFGGEGGGGGGGFGGGGGGGGGGGGGGGGGGGGGGGGGGGGFDDGGGGGGGGGCFGFGGGGGGFGGGECF7FFFGGG@3DGGGGF?FG$FGDGFGGGGGGFGGGGGGGGGGGGFGGGGGGGGGGGGGGGGGGGFGGGGGGGGFFCCFFGGGBEFFFFEFGCGFGFGGGGGGGGGFGGGGG>FFGGGGGGFGFGGFFF?F?EFGFGGGFFFFG:FECFGGFFFFGGFGGGFFCEGGGGFFEFCFGFGGGGGGGGGGDDEGGF7GGGGGGGGGFGGFGGFGFGGGGGGGEFFCEDGGGGECGGGGGGGGGGGGGGGGGGGGGGGGDGGFGFGDGGGGGGGGGGGGGGGGGGCGGGGGGC@CCA
@SB 109135
TGGGGAATATTGGACAATGGGCGCAAGCCTGACCCAGCAACGCCGCGTGAAGGAAGAAGGCTTTCGGGTTGTAAACTTCTTTCGTCAGGGAAGAGTAGAAGACGGTACCTGACGAAAAAGCCACGGCTAACTACGTGCCAGACGCCCCGGTAATACGTAGGTGGCAAGCGTTGTCCGGCTTTACTGGGGGTAAAGGGCGTGTAGCCGGGAGGGCAAGTCAGATGTGAAATCCACGGGATTAACTCGTGAACTGCATTGGAAACTGGTCTTCTTGAGTAGCGGAGAGGAAAGCGGAATTCCTAGTGTAGCGGTGAAATGCGTAGATATTAGGATGAACACCAGTGGCGAAGGCGGATTGCTGGACGACAACTGACGGTGAGGCGCGAAAGCATGGGGAGCAAACAGGATTAGATACCCT
+
FFEGGGCEEFFA,E@<,FE8,CFGGGGGGGGGG@CFFGGGGGG7::CCF,,,,,,AE8EF,EDEGGG7=,@?FFGF,,CFAFEE?44??FF4?F,CFA9,E8EEGE<=?EE,=3+8+3:+B<BF+@CF3:3@=,+8DG>FF,**@***5*4F7<;,><:F7<,:FCF++FB**=,,****=<FFFGF71=*<<142>::=::E7)C:<@3/,8-@E8,<CC9CF7E@3>*,2;F3C<,3D=B6>,FCDC,,FF=33,F=D?7,68,A,,B,E9FD@+++GF?GGGGF+:B+@FFB5,CF<,?A<C7EFCGGGFDECF@7EFGFE9CFC,9C9,FFCEEFGGGGEEFFC@GGFDC,<F8GGEC6@,<,GF@@FF7CCFGGCFCCEGEAFDC,DGDF69FE9C6EGGGGGGGGGGCCCCC
@SB 95825
TGAGGAATATTGGTCAATGGGCGAGAGTATGAACCAGCCAAGTAGCGTGCAGGATGACGGCCCTATGGGTTGTAAACTGCTTTTATAAGGGAATAAAGTGGGAGTCGTGACTCCTTTTGCATGTACCTTATGAATAAGGACCGGCTAATTCCGTGCCAGCAGCCGCGGTAATACGGAAGGTCCGGGCGTTATCCGGATTTATTGGGTTTAAAGGGAGCGTAGGCCGGAGATTAAGCGTTGTGTGAACTGTAGGCGCTCAACGTCTGCACTGCAGCGCGAACTGGTTTCCTTGAGTACGCGCGAAGTGGGCGGAATTCGTGGTGTAGCGGTGAAATGCTTAGATATCACGAAGAACTCCGGTTGCGAAGGCAGCTCACTGGAGCTCAACTGACGCTGAAGCTCGAAAGTGCGGTTATCGAACAGGATTAGATACCCT
+
CCEFGGFGGADEFAFGF9C@F,@@:FE,6<EDE@<6;6<FDF,CACGGGC9C<CEFGF@F@@C7C8EEGFEEEFGGCFFF,CF9FFGGGGFF8EFGFDGGGFFEGFEFGGFGE=EABFEFFDGFGAC,,,<?C?,55BBEFGFGECGGFFF9D>DFDF8DFGGFECFEEC*3@AFG*6>FD7:BFG<FGCE*<F@5=F;<;>FGGG<FC9E#<E<;5CC9:CC6<C5//>;@FCGDB5##FF;@;:,;8<*GG@EEFGGGG>>C#GFEC339<-:C7BDCD@3<FDB=,GGGFDF=C@8++,F?844:C=B,?<CFBFDEB,C4EF??5995,:BDFE<@B,B?C:,6,FEF<FCC@@,+@6,6,6,,@8<@C<@C8@;C,@;,CGGF;@CB<9CC,@,C,@A,<+7F:@E9;GF<EFFEF<@F@<@C<E@CCC<<
@SB 105635
TGGGGAATATTGGGCAATGGGGGAAACCCTGACCCAGCAACGCCCCGTGAAGGAAGAAGGCTTTCGGGTTGTAAACTTCTTTTACCAGGGACGAAGGACGTGACGGTACCTGGAGAAGAAGCCACGGCTAACTCCGTGCCAGCAGCCGCGGTAATACGTAGGTGGCAAGCGTTGTCCGGATTTACTGGGTGTAAAGGGCGTGTAGGCGGAGAAGCAAGTCAGAAGTGAAATACATGGGCTTAACCCATGAACTGCTTTTGAAACTGTTTCCCTTTCGTATCGGAGAGGCAGGTGGAATTCTTATTGTAGGGGTGAAACGCGTAGATATTAGGAGGAACACCAGTCGCGAGGGCGGCCTGCTGAACGACACATTACGGAAGGGCGCGAAAGAGTGAGGAGCAACCAGGATTAGATACCCT
+
B,C,@:@FC<EFC,,CFFGF,7+@BEGGGGGGF8FFGG9CEF7F+@CCCF,C=C@EFF?FFFE,CFCEGGFG9FFFGGFGGGGGGGGFCCDGC:7:=<F7BB,=F7FFGGC9FGFG8,BF,B<EGD:FCEGGG,<FF<+@F8DB:FFE**:FFB9FFGFGG7;FGGGGFGGGEGGF@<FE;*,2<?<<<<B1CBFCDDFE>GE8:79EGDC8;8CFGG+<<<+3A@?F7<9,<<:FCFCC><FG4CGCD@.8%<>,<F@,:CFDFDA@>7CF>9##@:2GGD@F<AE=<,<C,E,,AE?:,,5,EEA98,?EA,>+>++F?@C<,,,,54,,,EFB46:C++C++@@E@+68+8+,8FE<C6,:6,<,6,,@-EB;,,++@++FB,@C,=,,,C,,@EC,@F9GFGGGGGGGGFCCCCC
@SB 226
TGGGGGATATTGCACAATGGGGGAAACCCTGATGCAGCGACGCCGCGTGGAGGAAGAAGGTTTTCGGATTGTAAACTCCTGTCGTTAGGGACGATAATGACGGTACCTAACAAGAAAGCACCGGCTAACTACGTGCCAGCAGCCGCGGTAAAACGTAGGGTGCAAGCGTTGTCCGGAATTACTGGGCGTAAAGGGAGCGCAGGCGGGAAGACAAGTTGGAAGTGAAAACCATGGGCTCAACCCATGAATTGCTTTCAAAACTGGTTTTCTTGAGTAGTGCAGAGGTAGATGTAATTCCCGGTGTAGCGGTGGAATGCGTAGATATCGGGAGGAACACCAGTGGCGAAGGCGGTCTACTGGGCACCAACTGACGCTGAGGCTCGAAAGCATGGGTAGCAAACAGGATTAGATACCCT
+
FGGGGGGGGGGGGGGGGGGGGGGGGGGGGGGGGGGGGDFGFGGGGGGFGGCEFGGGGGGGFGGGGGGFDGGGGGGGDFGGGGGGFEGGGFECFGDG7?FFGGGGGGGGGGGGGEGGGGGGGGGEGGGGGGGGCF8CCGGFBCF><@FGGGGFGCEFFFGGG>FGFDGG@CCFGGGFGFBFFFGGGGGGG8EGGGG=;:EG>CE5DE93:4>9@;FCEGG=:EG:EFGF@C/FFFFCCCCEDG==7?:FDGFA,DFCF?FG>6+#33CGF?FF8E=AE=FECGGFGCFFCGFCGGGFC@:FGFB:CCGGGGFECCCGGGGGF:GEF=FDECE,FFE-9EEEDFF?FEGGF:GE@<DC<FE<@<@8GCCGGGGGGGGGF>ECGGGGGGGGFGFFF9GGGGGGGGGGF<FGGGGCC8C<
@SB 227
TGGGGAATTTTGGACAATGGGGGCAACCCTGATCCAGCCATGCCGCGTGCAGGATGAAGGCCTTCGGGTTGTAAACTGCTTTTGTCAGGGACGAAAAGGACCGTGTTAATACCATGGTCTGCTGACGGTACCTGAAGAATAAGCACCGGCTAACTACGTGCCAGCAGCCGCGGTAATACGTAGGGTGCAAGCGTTAATCGGAATTACTGGGCGTAAAGCGTGCGCAGGCGGTTCTGTAAGACAGATGTGAAATCCCCGGGCTCAACCTGGGAATTGCATTTGTGACTGCAGGACTAGAGTTCATCAGAGGGGTGTGGAATTCCAAGTGTAGCAGTGAAATGCGCAGATATTTGGAAGAACACCAATGGCGAAGGCAGCCCCCTGGGATGCGACTGACGCTCATGCACGAAAGCGTGGGGAGCAAACAGGATTAGATACCCT
+
,CCFGGE@DEGGEGGGGFGGGGGGGGGCFGGFGGGGGFDFFGGGEEGGGGGGGGGGGFGCFGCFEFGGG>FGGFGGGGGGGFFCFGGGGGGDCGCFGGGGGGB?FFFCFGG9EFGGGCFCEDFFGGDEEG@BFGGGDFGFGGGGGGFFGC:FFDGFGGFCFGGGF>CFFGGGGGGGC<C:9FFG66GGGGGF,GGDF<BCFEDGGCFCFEEFCFGGFGGGGCCEECEEG<G>-GGFCEFF@FGFFFFFB?@C7GGGFCCF@5317GGD9FCGGGDFE<GGGDDAE<A,FFDA@<E<C,FGGFDE8FCGGGF?,GGGGGGGFFD?CGGGGGEFGFE,,DGF7CE9ECFAFCC,EC6F9CFC-@FF::DFGGGFFCC@CDGEFFGGGGGGCGFCCCF@+EB9GFGEFCF?<CC>DGGFDCGGGGGGGGFGGFC@9CE<A<@B6
@SB 105769
TGGGGAATATTGCGCAATGGGCGAAAGCCTGACGCAGCGACGCCGCGTGAGGGATGAAGGTCTTCGGATCGTAAACCTCTGTCAGAAGGGAAGAAACTAGGGTGCTCTAATCATCATCCTACTGACGGTACCTTCAAAGGAAGCACCGGCTAACTCCGTGCCAGCAGCCGCGGTAATACGGAGGGTGCAAGCGTTAATCGGAATCACTGGGCGTAAAGCGCACGTAGGCTGTTATGTAAGTCAGGGGTGAAATCCCACGGCTCAACCATGGAACTGCCCTTGATACTTCACGACTTGATCCCGGGAGAGGGTGGCGGAATTCCGGGTGTAGGATTGATATCCGTAGACATCACGAAGAACTCCGATTGCGAAGGCAGTTCACTGGAGCGCAACTGACGCTGCATCTCGACAGTGCGGTTATCGAACAGGATTAGATACCCT
+
FFFFGGGGGFGGGGGCFFFFFGGGGGGGGDGFFECFGGGGGGGGGGGCEGGGGDFGGGGGCGFFEGGGGGGG?EFFFEFGGGG9FFFFGGGCF8FFGGGGGGD7F,CFFEFGGGGGGG9=FGDEGGGGGGGCCF8>CFDFGGGGFGGGGE7CFGG?F@FDF7DCC6EGGFBFGCGDGGCF>FEGGFCEGGGGGEGD8FGFGGE8<CGFFGGFEEE8CC9CCEE*2ACE9+CFGG?FFGGGGFFGGGC7CEFE:@0CGFEGGGG?GGG&GF6CFFF?>C;CC;FCF33,8+6557FB==++==E8,=A+FB?=CB,,5,7EF@7+,8FC,9A,F?A55-F:C=F<,<,,FFC,C<,,C,FECCC,CCB,<99CE9C<6,@C,8FBC@@+,6,<,BB6:FBC6,D,CC,,<,+:@+7C6,6,;6,E<FC,@@<EDCE@<<8@@
@SB 229
TGAGGAATATTGGTCAATGGGCGAGAGCCTGAACCAGCCAAGTAGCGTGCAGGATGACGGTCCTATGGGTTGTAAACTGCTTTTATAAGGGAATAAAGTGAGCCTCGTGAGGCTTTTTGTATGTACCTTATGAATAAGGACCGGCTAATTCCGTGCCAGCAGCCGCGGTAATACGGAAGGTCCGGGCGTTATCCGGATTTATTGGGTTTAAAGGGAGCGTAGGCCGGAGATTAAGCGTGTTGTGAAATGTAGATGCTCAACATCTGCACTGCAGCGCGAACTGGTTGCCTTGAGGACGCAAAAGGTGGGCGGAATTCGTGGTGTAGCGGTGAAATGCTGAGATATCACGAAGAACTCCGATTGCGAAGGCAGCTCACTGGAGCGCAACTGACGCTGAAGCTCGAAAGTGCGGGTATCGAACAGGATTGGATACCCT
+
EFGGGGGGEGGGGGGGGGGGFG@EGGG?FGGGFGFGGGFGGGFFFFGGECFFGGG@FDEECFGGFGG8FFGGGG<FFGGGGGGGGGGFG9EFDFCGFFGA<<F,4,?DFDFG7,BEEGG,CAFGGG,C<FFFGGFFG:FG#CF7FEGGGDFGG1GGGGG97@8GG5<FFC=<DE<F>>:CCCFGEGFFEFGGGF@EEGGGFFGCF>CFFFCFBEGCEGGGEECGC<>CE@FE@CF9CCD88GGFGFEGCEF?AFCFGFFGG5GFG,#D:=CCFFFC8<GGGFCFB6+=A>,DGF=C@,88,8F+EEDEGGFEDE>:GGGGGF@4++CF,FGDCGGGFC,CGF9FGGGFFGF<=6:-FC8@7F:GGGGGGGGGGF9EGFCF6:7GGFFGGGFFEGGGF@FCFCGGGFFGC@GFGGGGGFGGGGGGF@C,GF?CCCCC
@SB 230
TGAGGAATATTGGTCAATGGGCGAGAGCCTGAACCAGCCAAGTAGCGTGCAGGATGACGGCCCTATGGGTTGTAAACTGCTTTTATAAGGGAATAAAGTGAGTCTCGTGCGACTTTATGCATGTACCTTATGAATAAGGACCGGCTAATTCCGTGCCAGCAGCCGCGGTAATACGGCAGGTCCGGGCGTTATCCGGATTTATTGGGTTTAAAGGGAGCGTAGGCCGGAGATTAAGCGTGTTGTGAAATGTAGACGCTCAACGTCTGCACTGCAGCGCGAACTGGTTTCCTTGAGTACGCACAAAGTGGGCGGAATTCGCGGTGGAGTGGTGAAATGCTTAGATATCACGAAGAACTCCGATTTCGAAGGCAGCTCACTGGAGCGCAACTGACGCTGAAGCTCGAAAGTGCGGGTATCGAACAGGATTAGATACCCT
+
FGFGGGGFGGFEE@FFGGG88EFEEEEFFGGGDFEGGGGGGGGGFGGEGGGFFFFGFGGG7:C<FCGGGGGGGCCCFFFFGGFFCGGGGGGGGCG9F9CAE9F99EFFF+@+48??EF<FGGGGGGFF9<<FGGGGGG,=D7@7CFGFB;;9DGGG7FFDFGGGG6:F:*@DF9<*4>F>FCFFG7FEGGGG:,C:<CFGG9B@FFGGEF9++?;;CG5?EG=@CGC#F:8A6<03978;CDFG@G7,0+><9A<C@,@CFE8EFDFFFFDCGGF@=<>>@FGFF@,GGGEEDEFEECFF=<FB?=GF?,A<D@+GGGFFE?E8FCGGFFF?E9GEDEE=FEA?C<?FECEC<@C:B,:,8,,,FF<CFCGFFGFEACEC@DEFCGGGFFBBC,@E8GFCCGGGFCC@CDGFEFFEFFGGGGGGFCGGGF@B8CCC
@SB 231
TGGGGAATATTGGGCAATGGGCGAAAGCCTGACCCAGCAACGCCGCGTGAGGGAAGAAGGTTTTCGGATTGTAAACCTCTGTCCTCAGGGACGAAGGAAGTGACGGTACCTGAGGAGGAAGCCCCGGCTAACTACGTGCCAGCAGCCGCGGTAATACGTAGGGGGCAAGCGTTGTCCGGAATGACTGGGCGTAAAGGGCGTGTAGGCGGCCTGATAAGGATGAAGTGAAAGTCCTGCTTTCAAGGTGGGAACTGCTTTGTAGACTGTCGGGCTTGAGTGCGGAAGAGGTAAGTTGAATTCCCAGTGTAGCGGTGAAATGCGTAGAGATTTGGAGGAACACCAGGGGCGAAGGCGACTTACTGGGCCGTAACTGACGCTGAGGCGCGAAAGCGTGGGGAGCGAACAGGATTAGATACCCT
+
GGGGGCCFEGGGGFFGGGGGGFGGGGFGGGGGGGGGGGGGGGGGGGGGGGGGGG?EGGGGDFGGGGGFGGGGGGGGGGGGGGDFGGGGGGGGGGGGGGGGGGGGGDEGGGGF<FCFDGGGGGG@FGGGGF8DGGFEGGEFFFGGGGGGGGG<FCF9BFFGGEECEEG*CFGGFG<F9C<FCCGGGGGFFGG;GGD?FEGGCEEFGFGGE:E:G8>A9C-CCGGGG@GF/D@#<FGFFF<E,GGE>E<F@;9;-FGF4C>CCCFFFGGGFFGDECGGGGGGGGFGGGFGFACF<9GFE8DGF,AGGECGGGGGGGGGGCGFF9GFFE,E4,GFEFFGGGF9F<F,GGGGGDGGEGFDGGEGGGGGDGFCFFCGGGE?GGGGGGDFGGGGGEDGGFGGGGGGFGGGGGGFEGGGFGCCCCC
@SB 232
TGGGGAATATTGGGCAATGGGCGAAAGCCTTACCCAGCAATGCCGCGTGAGTGAAGAAGGTCTTCGGATTGTAAAGCTCTTTGATCAGGGACGAGCACAATGACGGTACCTGAAGAACAAGCCCCGGCTAACTACGTGCCAGCAGCCGCGGTAATACGTAGGGGGCAAGCGTTGTCCGGAATGACTGGGCGTAAAGGGTGTGTAGGCGGGCTCGCAAGTTGGATGTGTAATACCCAGAGCTTAACTCGGGTGCTGCATCTGAAACTACGAGTCTTGAGTGTCGGAGAGGGAAGTGGAATTCCTAGTGTAGCGGTGGAATGCGTAGATATTAGGAGGAACATCAGTGGCGAAGGCGACTTACTGGACGATAACTGACGCTGAGGCACGAAAGCGTGGGGAGCAAACAGGATTAGATACCCT
+
GGGGGGGGGGGGGGGGGGGGGGGGGGGGGGGGGGGGGGGGGGGGGGGGGGGDFFGGGGGGGGGGGGGGGEGGGGGFGGGGGGGGGGGGGGFGGGGGGGGGGGGGGFFGEGFGGGGGGGGGGGGGGGDF@FGGGGGGGGGGGGG@GGGGGGGCCE3GGGFGFGGGGGGGGGGGCDFEGGGFGGGGGGGGGGGG@F7GFE8FGFGGGGGGGGEBFGGGGGCFFF8@E@FCFGFEGF@FFGGGGGFB8<#@FFFGGGGEFFFDGGFFGGGGGGGGGFGGGGGEFGEE<A9<C,GFGGGGGGGGGFF9GFGGDGGGGFBFCDGGGGGGGGGGEGGGGGGGGGFA9GGGGFFEGGGGEDGGGGGFFGGGGGGGGGGGGGGGGGGGDGGGFGFGGGGGGGGGGGGGGGFGGGGGF9GFGGGCCCCC
@SB 233
TGAGGAATATTGGTCAATGGACGAGAGTCTGAACCAGCCAAGTAGCGTGAAGGATGACTGCCCTATGGGTTGTAAACTTCTTTTATACGGGAATAAAGTGAGGTACGTGTGCCTTTTTGTATGTACAGTATGAATAAGGATCGGCTAACTACGTGCCAGCAGCCGCGGTAATAAGGAGGATCCGAGCGTTATCCGGATTTATGGGGTTTAAAGGGAGCGTAGTCGGACGCTTAAGTCAGTTGTGAAAGTTTGCGGCTCAACCGTAAAATTGCAGTTGATACTGGGTGTCTTGAGTACAGTAGAGGCAGGTGGAATTCGTGGTGTAGCGGTGAAATGCTTAGATATCACGAAGGACTCCGATTGCGAAGGCAACTTGCTGGACTGTAACTGACGCTGCTGCTCGAAAGTGTGGGTATCAAACAGGAGTAGATACCCT
+
<EFFFGGFGFGCEFEFGGGGGGGCFGGGGGCEFGFG@8CCFGFGGFFFDDDECEFFAEEF@EFGF,<<AFGGGGGGGGGCECFGGGA,=FC7FCG9FF<5EEFGGGGGGGC,<FF,FDFFF9EDFG,BFFGGGGFGGGGGECCGC@@FFAEGGGF:D?DFF,8@FE+:@BEFG(C4FC>38=@C:CFEFG,:FEGG*FEF>E:@3D,FB?<FED<8210@<>#7>:C#,;<><<@2FCFC,/D3<7<FCFFF@FB,B.:<A4DECGGGFFFF@FFC=8<<E@:8:8DE9DGFE,E4C,FFF8F=<AE99,E<F8GGGD=BFEFC8C:B,FC,AFFCAEFC,?<B6,,C9,C:,,CF7FDEFC,<FC,F<C6,C@C6,,,FGFGFGGFGGCF@<E6@8ECGGCCE<E@B-FE8FF9GGGFEC<CFC,C,DFE@@CCC
@SB 234
TGAGGAATATTGGTCAATGGACGAGAGTCTGAACCAGCCAAGTAGCGTGAAGGATGACTGCCCTATGGGTTGTAAACTTCTTTTATACGGGAATAAAGTGAGGTACGTGTGCCTTTTTGTATGTACCGTATGAATAAGGATCGGCTAACTCCGTGCCAGCAGCCGCGGTAATACGGAGGGTCCGAGCGTTATCCGGATTTATTGGGTTGAAAGGGAGCGTAGGCGGTCGCTTAAGTCAGTTGTGAAAGTTTGCGGCTCAACCGTAAAATTGCAGTTGATACTGGGTGTCTTGAGTACCGTAGAGGCCGGCGGAATTCGTGGTGTAGCGGTGAAATGCTTAGATATCTCGAAGGACACCGATTGCGAAGGCAGCTTGCTGGTCTGTAACTGACGCTGATGCTCGAAAGTGTGGGTATCAAACAGGATTAGATACCCT
+
GFCFGFFGCGGG9,CFFGGGGGGG@FEGGGGGGFDGGGFG8FEFGGGGGGECDFGGGG,FCEFGDEGEFCFCCFGGGGCACFG9EFFF8F:CFGGFGG9<EG@FECFGD<BAFFG9?CFGCFGFGGDEGGGGGGFGDGFG<EGGDF7>=83<3@FCFAADDA>DC=F:@CFAFFEE8FE*=:DGDE#EF<*?@<8C?;?<?9F:FCEG#2?4B+<CG=C1*6?EC5#2:5;E?FGGD:CDCC<<FFFDD<B#G#GFEECFFEE39#3<9GFF>>F'4BFBFA?FA=F<GGGFAB6,++4,BA+>>+++CAFE+B+FB47FEC++CFCGGGFF99GGEAE,F<FFC,<<C9FC,F@-@C,,EFBDFFF<CC,GFC<8FFDE,FC<FF@CGGCGE9FFA:FDGEGFDFB,7FCFFC,CF<E,FGGFCGGFEE?CCCCC
@SB 235
TGGGGAATATTGGGCAATGGAGGCAACTCTGACCCAGCAACGCCGCGTGAATGATGAAGGTCTTCGGATTGTAAAGTTCTGTGATGGGGGACGAAGAAAGTGACGGTACCCCAATAGCAAGCTACGGCTAACTACGTGCCAGCAGCCGCGGTAATACGTAGGTAGCAAGCGTTGTCCGGAATGACTGGGCGTAAAGGGTGCGTAGGTGGCTTAACAAGTTGGTAGTGAAATTCCGAGGCTTAACTTCGGCGCTACTACCAAGACTGTTGAGCTTGAGTACAGGAGAGGTAAGTGGAATTCCTAGTGTAGCGGTGGAATGCGTAGATATTAGGAGGAACACCAGTGGCGAAGGCGACTTACTGGCCTGCAACTGACACTGAGGCACGAAAGCGTGGGGAGCAAACAGGATTAGATACCCT
+
FGFFGCFFGGGGEFGGGGGGGGG;FGGGGGGGGGGGGGGGGGGGGGGGGGGGGGGGGGGGGGGGGGGGGFFGGGGGFFGGGGGGGGGGGGGGGGGG7F@FFGGCGGGGCEFGGGGGGGGGGGGGGGGEFFGGGGG@FG6<@FGGFGFGFGG?FCBGGGGGGGCGGCFFFFFGE:FCGE=EECFFGGF$FECCCFCGGGAD<B@/GGGGGGFCFGGECGGGGGFFFCFCCC?FFFC><C9FDFGGGEC>F:BG::CGGGGDFFFFGGFFE9FCFGCGGFAFGEGGGAFFE?,GFFEDGFDGE?,GGGGGGGGGFAFGGGEF9GGGGGGFFGGGGGGFEFGGFDGFGEGGGGGGGGFGGGGGGGGFGGGGGFFGGGFEGGGGGGGGGGGGGGGGGGGFGGGGGGGGGGGGGGGGGGCCCCC
@SB 81935
TGGGGAATATTGGGCAATGGGCGCAAGCCTGACCCAGCAACGCCGCGTGAAGGAAGAAGGCTTTCGGGTTGTAAACTTCTTTTGTCAGGGACGAGAAGAAGACGGTACCTGACGAATAAGCCACGGCTAACTACGTGCCAGCAGCCGCGGTAATACGTAGGTGGCAAGCGTTGTCCGGATTTACTGGGTGTAAAGGGCGTGTAGCCGGGAGGGCAAGTCAGATGTGAAATCCACGGGCTCAACTCGTGAACTGCATTTGAAACTACTCTTCTTGAGTATCGGAGAGGTAATCGGAATTCCTAGTGTAGCGGTGAAATGCGTAGATATTAGGAGGAACACCAGTGGCGAAGGCGGATTGCTGGACGACAACTGACGGTGAGGCGCGAAAGCGTGGGGAGCAAACAGGATTAGATACCCT
+
AFG8CCGGGFGECEFEGFGFGGGGGGCGGG8EGGGGGF,EFGGGGGGGGGDFFFGGFGGGGGGGGDF7EEGGGGFGGGGGGGGGGFGFFGFGGGDE@AFFFEGGDFGEFFF@FFGGGGGCG,D8FCF=GGF<FFCFCFGGFGFFGGGGGGGFGFGGGGGGGGGGGGGFGGGGDGGGGD<FCFFGGFGGGGGFFGGFBCEEGGBCFFGEGFGFC8F<EFGGFFFGGEFGGGGGGCCEFE<CFFFGGGFGGFGGGG=AEFGGGFFFFE:DGCGGGGGFGCFGFGFA<?B+GGGCE<FEFE?,@GGCFGGGGGGGGFGEDGFGFFCFFCGFGFC,,?7EGFFFGCFFC?GGGGGGDGGGFFCB,C@GGGF9FDGCGGGGGGFFF+GDGGGGGDGGGGGGFGGGGGGGGGFFFGGFGCCCCC
@SB 52903
TGAGGAATATTGGTCAATGGACGAGAGTCTGAACCAGCCAGGTAGCGTGAAGGATGACTGCCCTATGGGTTGTAAACTTCTTTTATACGGGAATAAAGTGAGGTACGTGTGCCTTTTTGTATGTACCGTATGAATAAGGATCGGCTAACTCCGTGCCAGCGGCCGCGGTAATACGGAGGATCCGAGCGTTATCCGGATTTATTGGGTTTAAAGGGAGCGTAGGCGGACGCTTAAGTCAGTTGTGAAAGTTTGCGGCTCAACCGTAAAATTGCAGTTGATACTGGGTGTCTTGAGTACAGTAGAGGCAGGCGGAATTCGTGGTGTAGCGGTGAAATGCCTAGATATCACGAAGAACTCCGATTGCGAAGGCAGCTTGCTGGACTGTAACTGACGCTGATGCTCGAAAGTGTGGGTATCAAACAGGATTAGATACCCT
+
FGGGGGGGGGGGGCEGFGGGGGGGGGDGGGGGGEGGGGGGGGGGGGGGGGGGGGGGGGGGGGFGFGCFGGGGGGGAFGFGGGGCFAFGGGGECGGGFFEGGGGFCA?FCFGGGGFDGGFGGGGGGGCFFFCGGE?EEG9F,EFGGGGGGG9DG@GGGGGFGGGGGDGGFGGGGFFEGGGGGGGG@GFGGEEEEGC8<CEGCE9GGFC<<EFC<CFCE8GGGF?DFCEBDAGGGFCGGGGGGGGGFGGGGEEGEFGFGEGFFCGFGGGGGGGGGGFBFAFFFGFGFFFCCFFGFGFB?AF?,,EB<B:>FGFEFCGEFG@GGGGGEDCA<A6,GGGGGGGGGGGGEC,CFGEEEFFCFF<,CDGGGFGGGGFGGGFFCF@EDGGGGGFGEDGGGGFFFCGGGGGGGGGGGFGGGGGFGGGGGGFGFDFDGEGCCCCC
@SB 67752
TGGGGAATATTGGGCAATGGGCGCAAGCCTGACGCAGCAACGCCGCGTGAAGGAAGAAGGCTTTCGGGTTGTAAACTTCTTTTAAGTGGGAAGAGTAGAAGACGGTACCACTTGAATAAGCCACGGCTAACTACGTGCCAGCAGCCGCGGTAATACGTAGGTGGCAAGCGTTGTCCGGATTTACTGGGTGTAAAGGGCGTGTAGCCGGGCATGCAAGTCAGATGTGAAATCTCAGGGCTTAACCCTGAAACTGCATTTGAAACTGTATGTCTTGAGTGCCGGAGAGGTAATCGGAATTCCTTGTGTAGCGGTGAAATGCGTAGATATAAGGAAGAACACCAGTGGCGAAGGCGGATTACTGGACGGTAACTGACGGTGAGGCGCGAAAGCGTGGGGAGCGAACAGGATTAAATACCCT
+
C<CAF@@E@9;CC@FG<<<ECFGFECCFFC@F@,B@FGFGGGGGGGFGG7DFFGGGGCFCFE8FDGD@,B=FGGCGGGFGGGA<,,9CFFGGGGGGG9FEFGFGEFGGA9A=C,CD9,CFCFDGEF+8>FGFA=+,,>@FBDFCDF:+>8*58@@,>F9AF4D<C3<CGEGG)3FG*<FE5FF::<CF@:FGFEGFEFDFF7DF,+CD@*@9CBFDGGGGEF@<FFF<@,<0F@,GFFGFFDAF9FFGDE,AGCFEFC,ABC9<FA,DDF<D=FFFCC77DFFB,GCGCCCEGFFGGF8ED<ECGGGGDGFE<FFGECCCGFEB?CF<CAC<<GCC<C-DGEEGGGGF@GGGFE@<<FGDGGFF<<FFGGGEF7FGF,@+ECDGGGGGGGGFFC+@CFB,C-EGFEFGEF<FECCCCC
@SB 239
TGGGGAATATTGGGCAATGGGCGCAAGCCTGACCCAGCAACGCCGCGTGAAGGAAGAAGGCTTTCGGGTTGTAAACTTCTTTTGTCAGGGACGAGTAGAAGACGGTACCTGACGAATAAGCCACGGCTAACTACGTGCCAGCAGCCGCGGTAATACGTAGGTGGCAAGCGTTGTCCGGATTTACTGGGTGTAAAGGGCGTGTAGCCGGGAGGGCAAGTCAGATGTGAAATCCACGGGCTTAACTCGTGAACTGCATTTGAAACTGTTCTTCTTGAGTATCGGAGAGTCAATCGGAATTCCTAGTGTAGCGGTGAAATGCGTAGATATTAGGAGGAACACCAGTGGCGAAGGCGGATTGCTGGACGACAACTGACGGTGAGGCGCGAAAGCGTGGGGAGCAAACAGGATTAGATACCCT
+
CCCFDCGFGGGGGGGGGGGGGGGGGGGGGGGGGGGGGGGGGGEGGGGGGGGGGGG,E=FGGFFGGGGGFGDFFGCFGCGGGFGGGGGGGGGGEFGGGGFGGGGGGD7CFFGGF>FEDFF9DDF?FEGFF8FE>AFCCFGECGGGFCFGG:=<>5DEE.?CFC9FFCB@FFF7FGGFG7/:FGGGGF(GDFAF<:<F=FF8%EEF@9CGGEFGGEGGFFFEG,CCE@?GC>FCC2FF<FFFFC7=?GGGGFDE=C9FFF;5,3A?FAC>DF@GGFF-CFGG:CFF,F<GGGFA,,,FE8FF@EGFC7=4,E<E,5,7DEFGGGGFFAE9AFEAGFCCC-9FDGFCEDAEEDFCF8@F8FGFCF<BFDGFF7EGFFAFFCCGGGGGFC;@GGGGEFGGGGGGFFGDFFBCAGFFF@@,CB
@SB 240
TGGGGAATATTGGGCAATGGGCGCAAGCCTGACCCAGCAACGCCGCGTGAAGGAAGAAGGCTTTCGGGTTGTAAACTTCTTTTGTCAGGGACGAAACAAATGACGGTACCTGACGAATAAGCCACGGCTAACTACGTGCCAGCAGCCGCGGTAATACGTAGGTGGCAAGCGTTGTCCGGATTTACTGGGTGTAAAGGGCGTGTAGGCGGAGAAGCAAGTCAGAAGTGAAATCCATGGGCTTAACCCATGAACTGCTTTTGAAACTGTTTCCCTTGAGTATCGGAGAGGCAGGCGGAATTCCTAGTGTAGCGGTGAAATGCGTAGATATTAGGAGGAACACCAGTGGCGAAGGCGGCCTGCTGGACGACAACTGACGCTGAGGCGCGAAAGCGTGGGGAGCAAACAGGATTAGATACCCT
+
GGGGGFGFFGGGGGGGGGGGGGGGGGGGGGGGGGGGGGGGGGGGGGGGGGGGGFGGGGGGFGGGGGGGGGGGGGGGGGGGGGGGGGGGFFGFGGGGGGGGGGGFGGGGFFGGFGGGF8FFGGCFFEGGGGGGGGGGGGCFGGGGGGGGGEG>FE@GGGG?FGFGGFCGGGGG8C>GGGGGFFFCGFGFG6;CCCCGGGEGFGGCCFGGG-CECFCGGGCEFFFEGGGGGFCGFGGGGGF@EGGGGFFGGGFGGGGGGGGGGGGGGGGF?FGGGGGFFFGGGGGGGGGECGGDGGBGGGGFCFAGGGGGFGGGGGGGGGGGGGCGFGGGGGGGGGGFECGGGFGGGGGGGGGGGGGFFFCGGDGGGGFFGGGGFCGGGGGGGGEGGGGEGGGGGGGFFGGGGGGGGGGGGGGFGFC@@AA
@SB 96762
TGGGGGATATTGCACAATGGGGGAAACCCTGATGCAGCGACGCCGCGTGGAGGAAGAAGGTTTTCGGATTGTAAACTTCTGTCCTTGGGGAAGATAATGACGGTACCCTTGGAGGAAGCACCGGCTAACTACGTGCCAGCAGCCGCGGTAATACGTCGGGGGCAAGCGTTCTCCGGAATTATTGGGCGTAAAGAGTGCGTAGGTGGTTACCTAAGCAGGGGGTGAAAGGCACTGGCTTAACCAATGTAAGCCCCCTGAACTGGGTACCTTGAGTGCAGGAGAGGAAAGCGGAATTCCTAGTGTAGCGGTGAAATGCGTAGATATTAGGAGGAACACCAGTGGCGAAGGCGATCTGCTGGACAGCAACTGACGCTGAGGCGCGAAAGCGTGGGGAGCAAACAGGATTAGATACCCT
+
<F@FEGCFCEFGGGGGGGGGGGGGGGG@EEGGGGGGGGFGGGGGDGGGEEC<FGG8EFF8FGEGGGGGGCE?FGGG,FFGFF?EFEGFCCGGGFDE<@ADFECECGCDF8D,AF>FFGC,<=7CFC:FF<>F@FCGFG,@FFGG7*>ECFECGGGG,<<F>7*<FFFECG*89<CGGE8EF?F7+;8>*861A38,9,52>C,$?FCCDFECDFF::@8>G5,AD@99C>8><F@CF/FFCCFCCFE2CF@EFCCCAFFE9<AE@C6C>FGGGGGEGFA:C<A9CGGGGFFGGGFE=<<FCCF+DGGGGF<CCFGGGGGGGGFE:8F?DGGEDGGGGGGGFF7FFDFF@C,CFEFGFEEC<AGGGGGGGGDGFFGGGFEGGGGGEGGGGGFF9GGGGGGCGGGFFCFFE,@CCCB
@SB 68964
TGGGGAATCTTGGGCAATGGGCGCAAGCCTGACCCAGCAACGCCGCGTGAAGGAAGAAGGCTTTCGGGTTGTAAACTTCTTTTGTCAGGGACGAGTAGAAGACGGTACCTGACGAATAAGCCACGGCTAACTACGTCCCAACAGCCGCGGTAATACGTAGGTGGCAAGCGTTGTCCGGATTTACTGGGTGTAAAGGGCGTGTAGCCGGGTCGGCAAGTCAGATGTGAAATCCACGGGCTTAACTCGTGAACTGCATTTGAAACTGTTGATCTTGAGTATCGGAGAAGAAATCGGAATTCCTAGTGTAGCGGTGAAATGCGTAGATATTAGGAGGAACACCAGTGGCGAAGGCGGATTGCTGGACGACAACTGACGGTGAGGCGCGAAAGCGTGGGGAGCAAACAGGATTAGATACCCT
+
GG,EFEGG9EGA@8EFGGGFGGGGG:FFGGGGGEEGFGGGGGGGGGGGDG@FGGGGCF8FGGGGGGGGGGGGGGCGGGGGGGGGGGGGGGCDFGGGGGDFGEGGGG+CFGGGGGGGGFCGFFCFGGGG7<FDBFCF,@FF,<@FFGGEGG;FFG>FGFC:<3C5FFBGGGCCC=FGG=GDEFF:<GGDEF+FFCF<;CCED2>C=CGGGGCDE4DEC9CFGG<GGGFCGGDGC:<F>DF8GGGGGGGFCECD9C<<E7CFGGGGDFD<<:FF?FE=+CF7F9FDA9F+GF=FFGFFGFF=,AGFGFCGDGGGGFFCEGFF@GFFFFF<GGGGGFGFGFCGGCGFFDGFCGD:GF9A<EFGFCC8,,EFGGGGGEFFGFEFCCEDFGGGGGEGEGGGGCFCFCGGGGGGGGGEGCCCCC
@SB 243
TGGGGAATCTTGCGCAATGGGGGGAACCCTGACGCAGCGACGCCGCGTGCGGGACGAAGGCCCTAGGGTTGTAAACCGCTTTCAGCAGGGAAGAGGCCGCAAGGTGACGGTACCTGCAGAAGAAGCCCCGGCTAAATACGTGCCAGCAGCCGCGGTAATACGTATGGGGCGAGCGTTATCCGGATTCATTGGGCGTAAAGCGCGCGTAGGCGGCCTGGCAGGCCGGGAGTCAAATCCGGGGGCTCAACCCCCGCCCGCTCCCGGAACCTCCAGGCTTGAGTCTGGCAGGGGAGGGTGGAATACCCGGTGTAGCGGTGGAATGCGCAGATATTAGGAGGAACACCAGTGGCGAAGGCGGCCTGCTGGACGACAACTGACGCTGAGGCGCGAAAGCGTGGGGAGCAAACAGGATTAGATACCCT
+
FFG@FGGGGGGGGGGGGGGGGGGGGGGGGGFGGGGGGGGGGFGGGGGG7FGCCCFC>FGGGGDGGGGGGGGEFGGGGGGGGFGGGGGGGDFGGGFGG7:=@FGGE:CGGG>FGFGGGFFGEGDFFGE>E5CEEGGGGGEGEFCCCFGGFF*?EG88:CGFFGF:<CF>GEE5*?C*AE*9+**1;=?CGGGC8;?,CG>G?<-E?CC<CC::EE:<@;:AEGCE8CC9<+9CF75E?GEGEDG,CEEGEDECGGGGC>CCGGGGGGGG<FFFFB>B%FFG?CCFFD:=>:FCDFC,BB,DFCECEFA,++7CF<E,FEB+C7>FCGF<,?9GGGFFGGGGFDGFF77GGGGGGGGGGGGGGGGGGGGGFGGGFEGF@GGGFGGGGFCGGFF7GGGFGFGFGGGFFGGGCFFCEGGGGCCCCC
@SB 244
TGGGGAATATTGCACAATGGGCGAAAGCCTGATGCAGCAACGCCGCGTGAGGGAAGACGGTTTTCGGATTGTAAACCTCTGTTTTCGGTGACGAACAAATGACGGTAACCGAGTAGGAAGCCACGGCTAACTACGTGCCAGCAGCCGCGGTAATACGTAGGTGGCAAGCGTTACCCGGAATTACTGGGTGTAAAGGGAGCGCAGGCGGGATAGCAAGTCAGTTGTGAAAACTATGGGCTCAACCCATAAACTGCAGTTGAAACTGTTATTCTTGAGTGTAGTAGAGGAAAGCGGAATTCCGAGTGTAGCGGTGAAATGCGTAGATATTCGGAGGAACACCAGTGGCGAAGGCGGCTTGCTGGGCTCTAACTGACGCTGAGGCTCGAAAGTGTGGGGAGCAAACAGGATTAGATACCCT
+
FGEFGFEGGGGGGGGGGGGGCFGGGGGGGGGGGGGGGGGGGGGGGGGGGGGGEGGGGGGGEGDFGGGFEEGGGGGFGGGGGGGGGGGGGGGE@FGCGGFGGGFGGGGCDFEFFFFAFGGGGAFDFGGGCFFEG8+@>CFFGGGG@,3CF=EGGG>FF88;<==GGGGGGGF@;#?F6C*:C/FE>GGA5C+BC,B:GBCDGFEEE;FGC,3CECGGFFDCFDFC@EFF@<FF:@CBB,2AEFCADFFFAC#EFCEE@4E<A?AFF<FFGGGGGGFEFE,GGGGGFFC++CCF<FEGGEF7B<FGGGGGGGGGGGGGGGGGFFFCGF?CFFCFGGGFFGGFGGGGGGGCDGGGGGGGGFGGGGCGGFGGGGGEGGGGGGGGEFD7F9GFFBCGGGGGFCGGGGGGEFFGGGGGGCCCCC
@SB 245
TGGGGAATCTTGCGCAATGGGGGGAACCCTGACGCAGCGACGCCGCGTGCGGGACGGAGGCCTTCGGGTCGTAAACCGCTTTCAGCAGGGAAGAGTCAAGACTGTACCTGCAGAAGAAGCCCCGGCTAACTACGTGCCAGCAGCCGCGGTAATACGTAGGGGGCGAGCGTTATCCGGATTCATTGGGCGTAAAGCGCGCGTAGGCGGCCCGGCAGGCCGGGGGTCGAAGCGGGGGGCTCAACCCCCCGAAGCCCCCGGAACCTCCGCGGCTTGGGTCCGGTAGGGGAGGGTGGAACTCCCGGTGTAGCGGTGGAATGCGCAGATATCGGGTGGAACACCGGTGGCGAAGGCGGCCCTCTGGGCCGAGACCGACGCTGAGGCGCGAGAGCTGGGGGAGCGAACAGGATTAGATACCCT
+
CFEFGGGGGGGGGGGGGCGGGGGDGGGGGGGGGGCGEGEGCFGGGGGGGGGGEGC:5FFFGGFGGGEEGGGEGGGGGGGECGGDFFGGGGGGGGGF<<B:FGGGG99CDFEGC9@:CFGG,/;CEC?EGFCEFE>,88CF@CFFGGGGGGGG,<@F@:FGGGGGGGGCEGCC8C+;CE?5@?FGEFCC*18C@@+:55CC*:E>68EC>CAEE;CC*EEEEEECGG5:=<GGGDEEC8:08DC<:C:CE/7EGGGGGCF+FC4:::8DF@7F:C;>#D/GGCCCC@BGGFGFEFB8+C7GFFF@+CGCDDF<FEEE:BEA9E7FCF7GGGGGEEFGFEDGGGGGGGGGGGGGGGDDFDDGGGGFAEGF@EGGGGFFGGGGGGEGGGGGGGGGGGGGGEF,GGGGGGGGFFFFCA,AA
@SB 62211
TGGGGAATATTGCACAATGGGCGCAAGCCTGATGCAGCCATGCCGCGCGTATGAAGAAGGCCTTCGGGTTGTAAAGTACTTTCAGCGGGGAGGAAGGGAGTAAAGTTAATACCTTTGCTCATTGACGTTACCCGCAGAAGAAGCACCGGCTGACTCCGTGCCAGCAGCCGCGGTAATACGGAGGGTGCAAGCGTTGATCGGAATCACTGGGCGTAAAGCGCACGTAGGCTGTTATGTAAGTCAGGGGTGAAATCCCACGGCTCAACCGTGGAACTGCCCTTGATACTGCACGACTTGAATCCGGGAGAGGGTGGCGGAATTCCAGGTGTAGGAGTGAAATCCGTAGATATCTGGAGGAACATCAGTGGCGAAGGCGGCCACCTGGACCGGTATTGACGCTGAGGTGCGAAAGCGTGGGGAGCAAACAGGATTAGATACCCT
+
FGGGGGGGGGGCGFFGGGFFFF:CFGGGGGGGFFGGGGCFCEGGGGGECCFGFGAFFGGFCGGGGGGGFF:FCFGCFCGGGGGGG9>CGGFEF@FA=@FFGF9??FA,E9,CDDF=AF<,B,C<FGEFFGGGA:FGGGGFGGDGGGGGGGGGGGGGGGGCGEFEGGGGGGGGGGGGFCCGG>EEGEDCFE8FFGG8FCEC8?EGF>EF<FFFECEGFEGGGGG8,<EEFGGGGGGGGGGGEGGGGGGGGGGFGGEFGFFG>@1GFFFEGGGFG?FFFB<FGCFFGFGF:BC<,GGFD@7FB7FGGFECGEC+>GGFGFE8ECGGGFGGFFFFFGF?EC:,B,GGGGF<FCGGGGFE9FE9GFGGGGGFDGGGGGGFFC8F8GGEGFFDGGGGGGGGGGFGFFFB@CGFGGDGGGGGGGFFFFGGFGGGGGGGGGGGCCCCC
@SB 247
TGGGGAATATTGGGCAATGGGCGAAAGCCTGACCCAGCAACGCCGCGTGAGGGAAGAAGGGTTTCGGCTCGTAAACCTCTGTCCTATGGGACGAAGGAAGTGACGGTACCATAGGAGGAAGCCCCGGCTAACTACGTGCCAGCAGCCGCGGTAATACGTAGGGGGCGAGCGTTGTCCGGAAGGATTGGGCGTAAAGGGCGCGTAGGCGGCCTGCTAAGTCTGGAGTGAAAGTCCTGCTTTCAAGGTGGGAAGTGCTTTGGATACTGGGGGGCTGGAGTGCAGGAGAGGAAAGCGGAATTACCGGTGTAGCGGTGAAATGCGTAGAGATCGGTAGGAACACCAGTGGCGAAGGCGGCTTTCTGGACTGAAACTGACGCTGAGGCGCGAAAGCGTGGGGAGCAAACAGGATTAGATACCCT
+
DEGGDGGFGGGFGFGGGGG8FGGGGGGGGGGGGGGGGGGGGEGGGGG:@FCFGEAFGGGGDFGGGG@CFGDFEGGGGFGG8FCGGA9<FFFGGGGGD@CGD,CF@EGFCFCFGC@F<EFDDGD@F+8C>FBFGFFCDF<FFFGGFGC@EBCCF7&FAFF%5::BAEEEG?GCEE59788;2)#828ECGC??FFCGGG:>5C;CF9<CC8:F<,C9<FD7F?>#B7@F7CD:7CGFCFF@,>@+,GGFF@C<D<,,FGGF@>DCB@7:BA,,D<A,CFGFGGGCGGEE+C:F8EF9FEGEGCFGE@:CF7GFFGFGFGGGGGGGFFBC+GGGDGGGGGGGGGGGGGGGEEGGGGGFFFF8AF9GF<C,9@CDGGGGGGGGGDCCBDGGGGFB9GGFEGGGDGFFGFGGGGGGGDCB,CB
@SB 80816
TGGGGCATATTGGGCAATGGGCGCAAGCCTGACCCAGCAACGCCGCGTGAAGGATGAAGGCTTTCGGGTTGTAAACTTCTTTTGTCAGGGACGAGTAGAAGACGGTACCTGACGAATAAGCCAGGGCTAACTACGTGCCAGCGGCCGCGGTAATACGTAGGTGGCAAGCGTTGTCCGGATTTACTGGGTGTAAAGGGCGTGTAGCCGGGATGGCAAGTCAGATGTGAAATCCACGGGCTCAACTCGTAAACTGCATTTGAAACTGCTCTTCTTGAGTATCGTAGAGGCACGCGGAATTCCTTGTGTAGCGGTGAAATGCGTAGATATAACGAAGAACTCCCATTGCGAAGGCTGCTTGCTGGACTGTAACTGACGATGATGCTCGAAAGTGTGGGTATCAAACAGGATTAGATACCCT
+
<ACGG,@CFEF<F,F@D@FC@@FGG@FFGFCFD,EEFGCEF@@CCFB@CC7?=,,:FC?C,4C<FGC:F:@BFFE,,CFF,C<9F?F<,9DFGE=B,5<F,8AF+4:+,,,,,3:CF<B<FGG,++BFE,<<<,>>C<+=<8+75@7>C<C<F@5;=?<<7##A8,8/8<4/<2,8:E?F#123<@C:GF@<-,<7EECEGED97CD@:#%>E;@8/C@,>-<@F@AF#E:360DC>FD>880+@/3'8A<CGDFEB,?AB?AA,8@FFGFEEFA>=46+95,:FFB+8++,?5<C=B,,4,FF=@+FF9FFACB7C>F9EA,@69,,@CC,,<C6EAEC,,+,@@C,@,C6,,E,<<,<E<<GECE,6CFC-<C,,@FBF<<:ECC@:DGE<GFFC,C@-;9GGGCECEFE,A88@A
@SB 67508
TGGGGAATATTGGGCAATGGGCGCAAGCCTGACCCAGCAACGCCGCGTGAAGGAAGAAGGCTTTCGGGTTGTAAACTTCTTTTAAGAGGGAAGAGCAGAAGACTGTACCTCTAGAATAAGCCACGGCTAACTACGTGCCAGCAGCCGCGGTAATACGTAGGTGGCAAGCGCTGTCCGGATTTACTGGGTGTAAAGGGCGTGCAGCCGGGAATGCAAGTCAGATGTGAAATTCATGGGCTTAACCCATGAACTGCATTTGAAACTGTATTTCTTGAGTACGGGAGAGGCAATCGGAATTCCTAGTGTAGCGGTGAAATGCGTAGATATTAGGAGGAACACCAGTGGCGAAGGCGGATTGCAGGACAGCAACTGACGGTGAGGCGCGAAAGTGTGGGGAGCAAACAGGATTAGATACCCT
+
FGGGG@FFCCEFGGGGGGGGGGGGGGGGGGGGGGGGGDGGGGDGGDFEECFDGGGGFFCFFGGGGGGGGGGGGGGGGGGGGGGF<FBFCEEGGGGFEGDFGFGGGGGGECFDGFCE<FGGGGGGGGG>FGFFFGGCGFFFEEDFCEEDFE3@F;FGEFFGGAFG;DFFCB;*?FA2E?CC@B?CFFGC@FCFFFGFGC@@@FFF?FEAFFCGGFAFGFGADFGGECGGGGGFEGGG=GFFFDGGGFFGGC<DFEDFG@DFFGGFGGFGFEFACAFFAA:#+GEECFCECFCEGGGFGCFEEAGF=+4+=GEFE9CFEC7FFC,E,GGFFFC,CFC,FF@GGGF@EGF@7FFDFFCEFC6,@GEEGGGGGGEGGGGGFC>FCF7:GEAGGGEF;FFGFFEF9EFAFC@CDGGGGCCCCC
@SB 80359
TGAGGAATATTGGTCAATGGGCGTAAGCCTGAACCAGCCAAGTCGCGTGAGGGATGAAGGGTCTATGGATCGTAAACCTCTTTTATAAGGGAATAAAGTGTGGGACGTGTCCTGTTTTGTATGTACCTTATGAATAAGGATCGGCTAACTCCGTGCCAGCAGCTGCGGTAATACGGAGGATCCGAGCGTTATCCGGATTTATTGGGTTTAAAGGGTGCGTAGGCGGCCTTTTAAGTCAGCGGTGAAAGTCTGGGGCTCAACAATAGAAGTGCCGTTGAAACTGGTATGCTTGAGTAGGTTTGAGGTAGGCGGAATGCTTGGTGTAGCGGTGAAATGCTTAGATATCACGAAGAACCCCGATTGCGAAGGCAGCCTGCCAAGCCATGACTGACGCTGATGCACGAAAGCGTGGGGATCAAACAGGATTAGATACCCT
+
<FF@ECCGGGGG9EFFGGGC8EFEFGGGGFFGGGGGGFFDDGDF,@@FGGGFFGEFGDGF,C<EFGGGFFGGGGGGGFGGGGGF,A?<<FFDFFGGCE,CEF>FFGEG7FC<E,,CE8=<@EG,?FECFEGGCFGGC,?=AFGGGBC,,C>FCFG>G9<F:6?>CCEGGD@=CGFG5.@17FF7=@FDGGGCGGDE*72:7F-FFFCGGECGGGGDEEFGEFCACFE;ECFFFF><%6@1=DGGCFCC@+<@#8;AAFFCC#AE=G:F#EFFGF7,;AGFF@D><,,<CFEFEFA6+,,8F?<B:+++DFGEFC,<=,F8GGGGGGED<CGGFF9GGFEFC,F<,FFFC9FGF@CF>GGDGGGFGGGFEFGFCF<@,:C@CDFAGGGCFFGGGGGGD<EFEGFDGFCCGEGGGEGGGEGFFGGGGFGGGGGCCCCC
@SB 90854
TGGGGAATATTGGGCAATGGGCGAAAGCCTTACCCAGCAATGCCGCGTGAGTGAAGAAGGTCTTCGGATTGTAAAGCTCTTTGATCAGGGACGAAAACAATGACGGTACCTGAAGAACAAGCCCCGGCTAACTACGTGCCAGCAGCCGCGGTAATACGTAGGGGGCAAGCGTTGTCCGGAATGACTGGGCGTAAAGGGTGTGTAGGCGGGTTCGCAAGTTGGATGTGTAATACCCAGAGCTTAACTCGGGTGCTGCATCTGAAAATACGAGTCTTGAGTGTCGGAGAGGTAAGTGGATTTCCTAGTGTAGCGGTGGAATGCGTAGATATTAGGAGGAACATCAGTGGCGAAGGCGACTTACTGGACTATAACTGTCGCTGAGGCACGAAAGCGTGGGGAGCAAACAGGATTAGATACCCT
+
<CEFGFE8C<FA@@CCF8CEF8@:C:@8CF9CC,;CC88C,E,ECF@:FFFCEFGGFGCE96<<<F=66BCFGGCCEC8F9,5F<FEFG8B+>=C8@BFGFFGGGGGFC5<FEF<EF?FGG8FCFGEC7CD,>BF7DF@CC,:@<@,@7CCFCFAFGG3FFGDGG5<@CFG*<1*,B@:EE7:FFEFGG,83+CBFGG0:E;<<ACGC?C##:/89CE@A<C5C<F73<9:CCFD<D;C,@C<CF#BCEG7D:>GFF@#4D<BB&84<4*$2FFE=-C4CFFCAE,54C,5<BCF?:,?,EAB,EFCBCC>=,BC,87?@79FEC,AAF9DC<6GF9CCC69,GCGGFGF:GFEECGF@GFCE,C;,9F,CF@8+@,E@CCC,:;CF@,CGGGFC8CGGGGDEFDD<FCFEDGGGC<BC<
@SB 80887
TGGGGAATATTGGGCAATGGGCGCAAGCCTGTCCCAGCAACGCCGCGTGCAGGAAGAAGGCTTTCGGGTTGTAAACTTCTTTTGTCAGAGACGAGTAGAAGACGGTACCCGACGAATAAGCCACGGCTTACTACGTGCCAGCAGCAGCGGTAATACGTAGGTGGCACGCGTTGTCCGGCTTTATTGGGTGTAAAGGGCGTGTAGCCGGGAGGGAAAGTCAGATGTGAAATCCACGGGCTTAACTCGTGAACTGCATTTGAAACTGTTCTTCTTGAGTGTCGGAGAGGAAAGTGGAATTCCTAGTGTAGCGGTGAAATGCGTAGATATTAGGAGGAACACCAGTGGCGAAGGCGGATTGCTGGACGACAACTGACGGTGAGGCGCGAAAGCGTGGGGAGCAAACAGGATTAGATACCCT
+
F<EFGDGGGGFF,,CCFEE@EF7@BFF,CFD,C66EGGC<,@EC@F@F7,CAFG<EFGG@,CEFGCC7E7FFGGDG,??F5C?9B?<E,CB<+@8BEEBE,BB?C:+?8EF7+3@BFBF9<3<>:83++@,,,,88>@:F,*,,5,>BEE1><FCF>,3>*<<<FF,1*<1CCF<F.7%<<32,?F=,283C?<9;=3>8?CFF#ACCD,7/,*C9@?D>87E@@EC:C<,F<>>=FFGFCC@=8D9FFC8,=,FC5,CFFFGDB,D6,A,B8GDC8+47F@EE<?5,A<,,FDEACF4,,9DEGGGECGGFGF=@GC@CC4EEFEC,@GF?9FFCFC-GFGGGEDFGEGDEGCFAC,FGF@FFF<CCDEGEECE@,C:@F:@FGF@,FECGGGGGFFF@C6@FEEF9GGGFEBA,CA
@SB 81373
TGGGGAATATTGCACAATGAGCGAAAGCCTGATGCAGCAACGCCGCGTGAAGGAAGAAGGTCTTCGGATCGTAAACTTCTGTCCTTGGGGAAGCTAATGACGGTACCCTTGGAGGAAGCCCCGGCTAACTACGTGCCAGCAGCCGCGGTAATACGTAGGGGGCAAGCGTTATCCGGAATTATTGGGCGTAAAGAGTGCGTAGGTGGTTACCTAAGCAGGGGGTGAAAGGCACTGGCTTAACCAATGTCAGCCCCCTGAACTGGGTACCTTGAGTGCAGGAGAGGAAAGCGGAATTCCTAGTGTAGCGGTGAAATGCGTAGATATTAGGAGGAACACCAGTGGCGAAGGCGGCTCTCTGGACTGTTACTGACACTGAGGCACGAAAGTGTGGGGAGCAAACAGGATTAGATACCCT
+
FGGGEEGGGGGGGGGGGGG,;CFEGGDFGGGGGGGGGGGGGGGG@CFGGCGGAEFFGGGGGGGGGGGGCFGGGD7AEGGGGF@EG?FEFGEGC,,9A??FGGG+FF<F9<FEFCGEGDGFGGGDGDCGGAFDC=D?EGGGGFFGGGG>BCE<FEFGF7CF:FFGFGFE=F:7F?G?E;GD?C6FFF<D=<FGF1;=CFGGG>E,CG8A@CF@F11CACEFDGCE53<+BE<FFBF5@<CCFCC7=8<FECF<CGG>8GGFFFGF4A@FEEA9G>GGEE,DFDF?F7ECF<A,FCEC,,9F9EC7CCGGDF<BFGF<F@GFFGFFD<DFGFFDGGFDGDGGEGFGGGGGFGEGGGFGGGGFGGFECFEEEFC;AFFGGF<CFGFCCGEDGEGGGGGGFCFCAGGFFEEEFFA@A,C
@SB 254
TGAGGAATATTGGTCAATGGGCGATGGCCTGAACCAGCCAAGTAGCGTGAAGGATGACTGCCCTATGGGTTGTAAACTTCTTTTATAAAGGAATAAAGTCGGGTATGCATACCCGTTTGCATGTACTTTATGAATAAGGATCGGCTAACTCCGTGCCAGCAGCCGCGGTAATACGGAGGATCCGAGCGTTATCCGGATTTATTGGGTTTAAAGGGAGCGTAGATGGATGTTTAAGTCAGTTGTGAAAGTTTGCGGCTCAACCGTAAAATTGCAGTTGATACTGGATGTCTTGAGTGCAGTTGAGGCAGGCGGAATTCGTGGTGTAGCGGTGAAATGCTTAGATATCACGAAGAACTCCGATTGCGAAGGCAGCCTGCTAAGCTGCAACTGACATTGAGGCTCGAAAGTGTGGGTATCAAACAGGATTAGATACCCT
+
CFGGGGFGGGGGGGGGGGGGGGGGGGGGGGGGGGGGGGDGGGGGGGGGGGGGGGGGGGGGFFGDFGGGGGGGEGGGGGGGGGGGGGGGGGGGGGGGGGGGGGGGGGGGGGGFGGGGGGGGGFGGGGGGGGGGGGGGGGGGD=CGG?GGGGGG<GGGGGGGGGGGGGGGGGGGGGGGGGGGFGGGGGGGGDCFFFGEFFEFGGGGGF?GFGGFGGEFGGGGGGCCFF9FGGGFGGGGFFGFGFFGFGGGGGGGDGGG<:FGGGGGGGFGGFGGGGFA)>GFGFGG<EF9?<FE8FF:ECGGDF?GFDDGGGGDFCGGGFFFFGGGGGFFCGFCEEDGFCFFEFGGGGGGGGGGGFGGGFGFDGGGGGGGGGGGGGGGGGFDGFFGGGGGGGGGGGGGGGGGGGFEAGGGGGGGGGGGGGGGGGGGGGFFF<FCCCCC
@SB 108409
TGGGGAATATTGGGCAATGGGCGCAAGCCTGACCCAGCAACGCCGCGTGAGGGAAGAAGGTTTTCGGATTGTAAACCTCTGTCGCAGGGGACGAAGGAAGTGACGGTACCCTGTAAGAAAGCCCCGGCTAACTACGTGCAAGCAGCCGCGGTAATACGTAGGGGGCGAGCGTTTTCCGGAATTACTGGGAGTAAAGGGAGCGTAGGCGGTCGATTAAGTTAGATGTGAAACCCCCGGGCTTAACTTGGGGACGGCATCTACTACTGGGTGACTTAGAGTGCAGGAGAGGGAAGCGGAATTCCTAGTGTAGCGGTGAAATGCGTAGATATTAGGAAGAACACCAGTGGCGAAGGCGGCTTTCTGGACTGAAACTGACGCTGAGGCTCGAAAGCGTGGGGAGCAAACAGGATTAGATACCCT
+
GFGFEF>F,FG9CFFGGGGEFGGGGGGCGGFGCCCFFEGGGGGGGGGGG7FFGGGGGGGGEGGGGGG,?,EFGGGCGGGGGE<B?:FGCFGEFGF@F?EE<<FGCCC<C9FGFGDEF,C>F,,@F6FDFG8FFGBC>D:*@>CB:8>CE*814=CGGGGFC:<F:8FE:58:C*8,0;:?58<,+<0+1,/2320A98*;2:E?*1:8C88C/A8CGF1?FG?E;<<>FG@&EFB7=F/FF9C:-FFFF@38#D@>BBD<,::9<EF*A5<EE,9GDFCF9EC-@E?FB+EF?,F<=B,EC?4?E,GGGEFFGFGGFEFEGGDGFCF<F?AECC,FCEGGGCFEFECGGCGGGGGEE8FGGGFEAFCC,,GGGGEEDCFGGGFEFEAFEEFDGGGEE9GGF<GEGGGGGGGGGGGCCCCC
@SB 103536
TGGGGAATCTTGCGCAATGGGGGGAACCCTGACGCAGCGACGCCGCGTGCGGGACGGAGGCCTTCGGGTCGTAAACCGCTTTCAGCAGGGAAGAGTCAAGACTGTACCTGCAGAAGAAGCCCCGGCTAAATACGTGCCAGCAGCCGCGGTCTTACGTATGGGGCGCGCGTTATCCGGATTCATTGGGCGTAACGCGCGCGTAGGCGGCCGGGCAGGCCGGGAGTCAAATCCGGGGGCTCAACCCCCGCCCGCTCCCGGAACCTCCAGGCTTGAGTCGGGCAGGGGAGGGTGGAATACCCGGTGTAGCGGTGGAAGGCGCAGATATCGGGTAGAACACCGGTGGCGAAGGCGGCCCACTGGGCCACGACTGACGCTGAGGCGCGAAAGCGGGGGGAGCGAACAGGATTAGATACCCT
+
DFE@EGEFFFGEF+@C@BFGGBCFCFGFGGGGGGGGGDEEG7>FFGGGGEG7FCEGGGGGGGGFGGEE,*<<CGGF:<FGGCBCFGGFGGFFF8<8?,,:2<>>?<F:CCG:EFG6@,,<ECE5::586,<7C>FFGGGCG6:;C8CCC>**29CF8<,,;E5?8*:5*:>C+@78C**;?:<CGGGGGDEG*:8:CEC5:8>C6:5:*#C8CDCEGGGGC>CEGGCF>FGGGFGGEGFECGF3.EFCEEGE<GDEFDCCCC::EFF8>G,C@AFD$E>6GGFC@3<@GGFDD=+CEF:<GFGCEC7@E9B,F@+CCFFGGGG@@:8FC<,EBBC=@7,C7GGDFGGGGGGDC,,,GGFFFB,@FFEEGGGGGF@GFGCFGGGGGFF++GGGEF@GGDGGGGGGGFGFGGFCCCCC
@SB 257
TGGGGAATATTGGGCAATGGGCGCAAGCCTGACCCAGCAACGCCGCGTGAAGGAAGAAGGCTTTCGGGTTGTAAACTTCTTTTAAGAGGGAAGAGCAGAAGACTGTACCTCTAGAATAAGCCACGGCTAACTACGTGCAGCAGCCGCGGTAATACGTAGGTGGCAAGCGTTGTCCGGATTTACTGGGTGTAAAGGGCGTGCGGCCGGGAATGAAAGTCAGATGTGAAATCCATGGGCTTAACCCATGAACTGCATTTGAAACTGTATTTCTTGAGTACTGGAGAGGCAATCGGAATTCCTAGTGTGGCGGTGAAATGCGTAGATATTAGGAGGAACGCCAGTGGCGAAGGCGGATTGCTGGACAGCAACTGACGGTGAGGCGCGAAAGTGTGGGGAGCAAACAGGATTAGATACGCT
+
EEGGEBBE<AEEEFF8FCFFGGGEGEGC,CF<FFDCEFGGGGGDCEGCEGD,ECEFEFECFF=FGEG7F,@FF9AGFF?EAEFF?FFFGGB,+,:<FFFFEGG<<FCEFGFGGGGGCFF9<FGG7@:=FADFCFEGGFE<@,:<<FEEGGGGGCDF>:FEG@F,<DCFG:F::FFE>F:F9::FCFF+(;<8:FEGGGDFCC79:ECC*8,@#C<CFGDF@EECG6<?C,;F?+=;DFFGGG<@>CGD<A=C>,C6F?DC<FCFGGEA:52C=4<:9=,<@4969,7CFF=5,<EB,E=GFFA?>+F@BA?F<C@,F@FGE@?EF9GFCC,A=>6+<9GFB,F7FF@@BCBAGFDFECC<9CFCGGGFF@@,;GCECCB@+EF?EEC@7GFFCGFEFF9FCFFC,,<<FDEFA@,@-
@SB 92376
TGAGGAATATTGGTCAATGGACGAGAGTCTGAACCAGCCAAGTAGCGTGCAGGATGACGGCCCTATGGGTTGTAGACTGCTTTTATAAGGGAATAAAGTGGGAGTCGTGACTCCTTTTGCATGTACCTTATGAATAAGGACCGGCTAATTCCGTGCCAGCAGCCGCGGTAATACGGAGGGTGCAAGCGTTAATCGGAATCACTGGGCGTAAAGCGCACGTAGGCTGTTATGTAAGTCAGGGGTGAAATCCCACGGCTCAACCGTGGAACTGCCCTTGATACTGCACGACTTGACTCCGGGAGAGGGTGGCGGAATTCCAGGTGTAGGAGTGAAACCCGTAGATATCTGGAGGAACATCAGTGGCGAAGGCGGCCACCTGGACCGGTATTGACGCTGAGGTGCGAAAGCGTGGGGAGCAAACAGGATTAGATACCCT
+
FGGGFFGGGGGGGFGGGGCFFGGGGGCFGFFFGGGGGGGGGGFCFGGGGG@FFEFDFG7FGCGGGGGFF=FFGGCGGGGGGG9F9,FGGGGCFFGGGGGGGGGDGGGDGEFFGGGGGGGGGGGGGGGFGFGGCFGGGGFGGGCGGGFGGGFFGGGGGGFGGGFFGED75:@=1@EDDDFFEGGC@>CG:;82#<=6*=72?C:C=F@F:CFCFCGC:C==/CCF<<0@9F?EGGGFGGGGFFCF<FGGG7FCF>@53:3AGGGGGFEFFFGG8GGFF=2?F@EC9GGFA<GF6+@CCE@8FGGGF?+DGD<?EEE,GFCFGGFGFEC,CDGFCC477GGGEEDGGGGE9FCFFFFF9GGGGDGGGGCGGGGGF<<<GFGECFCE@FE@CCGEFE,EF:FB,CF8FGGEDGGGGFGFFGGFCFDGGGGFE,GCCA<C
@SB 259
TGAGGAATATTGGTCAATGGTCGGCAGACTGAACCAGCCAAGTCGCGTGAGGGAAGACGGCCCTACGGGTTGTAAACCTCTTTTGTCGGAGAGTAAAGTACGCTACGTGTAGCGTATTGCAAGTATCCGAAGAAAAAGCATCGGCTAACTCCGTGCCAGCAGCCGCGGTAATACGGAGGATGCAAGCGTTATCCGGATTTATTGGGTTTAAAGGGTGCGTAGGCGGCACGCCAAGTCAGCGGTGAAATTTCCGGGCTCAACCCGGACTGTGCCGTTGAAACTGGCGAGCTAGAGTACACAAGAGGCAGGCGGAATGCGTGGTGTAGCGGTGAAATGCATAGATATCACGCAGAACCCCGATTGCGAAGGCAGCCTGCTAGGGTGAAACAGACGCTGAGGCACGAAAGCGTGGGTATCGAACAGGATTAGATACCCT
+
GGGGGGGGFGGGFFGGGGGGGGGGGGGDGGGGGGGGGGGGGGGGGGGGGGGGGGGGGGGGGGGGGGGGGGGEGGGGGFFGGGGGGGGFGGGGGGGGEGGGGGGGGGGGGGGGGEGGDFGGGGGGGGGGGGEGGGGGGG>GCGEEGGGG?FFFGGGGGGGGGGGGGGGGGGGGFGG3GGGGGGGGGFGGGGGGGGGEFCFCFG9>FGGGFFFGGGG@GGGGGGGGGDGGGGG9GFGGGGGFFGCC@FFFGGFGGCGGGFFECFGFFCGGFFGGDFEFGFGGGGGFFF<FEACGFFCFEEDGGGGGFCGGGGGGGGGCFAFGGGGGGDGGGGFCGGGGD<GGGFGF:7C>DGGGGGGGGGGGGGGGGGGGGGGGGGGGFE<@EGGGFEFDGGGGGGGGGGGFEGGGGGDGGGGGGGF8GGGGGGGGGGGGGFFC?CCC
@SB 260
TGGGGAATATTGGGCAATGGGCGCAAGCCTGACCCAGCAACGCCGCGTGAAGGAAGAAGGCTTTCGGGTTGTAAACTTCTTTTGTCAGGGACGAGTAGAAGACGGTACCTGACGAATAAGCCACGGCTAACTACGTGCCAGCAGCCGCGGTAATACGTAGGTGGCAAGCGTTGTCCGGATTTACTGGGTGTAAAGGGCGTGTAGCCGGGAGGGCAAGTCAGATGTGAAATCCACGGGCTCAACTCGTGAACTGCATTTGAAACTACTCTTCTTGAGTATCGGAGAGGCAATCGGAATTCCTAGTGTAGCGGTGAAATGCGTAGATATTAGGAGGAACACCAGTGGCGAAGGCGGATTGCTGGACGACAACTGACGGTGAGGCGCGAAAGCGTGGGGAGCAAACAGGATTAGATACCCT
+
GGGGGGGGGGGGGGGGGGGGGGGGGGGGGGGGGGGGGGGGGGGGGGGGGGGGGGGGGGGGFFGGGGGGGGFGGGGGGGGGGGGGGGGGGGGGGGGGGGGGGFGGGGGFFGGGGG7@DFGGGGFG=FGCFFGG5GGGFGGGGGGGFGGEFGEGGGGGG>EFFDFFFGFGFGGFFGFEGGGFECGFFFGGCC<GGGGGGDGGGGGGFDFGDCEGGDFGGFCGGFGGGFGGEECFGFEFGGGFGDFEFGFGFFFFGGGFDFAFGGFFCF?FFGGGFEFGGCGGGEGGGGF7C@FEGGGGGCGGFAGGGGEF7GGGGFEGGGFGGGGGGGGGGGGGGGGGGGGFGGGGGGGGGGGGGGEGGGGGGFFFF9GGFGEFGGGGGGGGGGGGGGDGGGGGGGFGFGGGGGGGGGGGGGGGGCCCCB
@SB 261
TGGGGAATATTGGGCAATGGGCGAAAGCCTTACCCAGCAATGCCGCGTGAGTGAAGAAGGTCTTCGGATTGTAAAGCTCTTTGATCAGGGACGAACACAATGACGGTACCTGAAGAACAAGCCCCGGCTAACTACGTGCCAGCAGCCGCGGTAATACGTAGGGGGCAAGCGTTGTCCGGAATGACTGGGCGTAAAGGGTGTGTAGGCGGGCTCGCAAGTTGGATGTGTAATACCCAGAGCTTAACTCGGGTGCTGCATCTGAAACGACGAGTCTTGAGTGTCGGAGAGGTAAGTGGAATTCCTAGTGTAGCGGTGGAATGCGTAGATATTAGGAGGAACATCAGTGGCGAAGGCGACTTACTGGACGATAACTGACGCTGAGGCACGAAAGCGTGGGGAGCAAACAGGATTAGATACCCT
+
FFGCBBCFGGG9@EGGGGGGGGDGGGDGGGGGGFGGFGGGGGGGGGGGGGGGGGGDCFGFGGGGGGGGGGGGGGGGCGFAFGGDCFFDGFFCCG77FFFBEFFFEGGGFF9EFF9FFGGGEBFCFGGDEGFEGGGGFF>>FFGG7FCECEC>FEFGGGDEG:CFGGGGG7CFE*CFBC*<:7FCGG9;:<F7<FG+<E87F?FGGFF>EECC,/>E8FFAFGC7@F7F@<7CCGF@C<GFCFBB9CCF@FF=1C<CC=9FGGG@C#<BBFGF?FE<:>GC@>8=9EGF<9F9GGE<B,FBEEB,CFC+7GGGGGGGGGEFF<DFGDCFFE8C,FFC,FGGGGFCGGGFF@@C@,GFCFGFEGGFEC,FGGGGFDFDF8GCFGGFFFGGEGGGEDF@GGGGGGGGGCFFDGGGGGFC<,CA
@SB 262
TGGGGGATATTGCACAATGGGGGAAACCCTGATGCAGCGACGCCGCGTGAGGGATGACGGTCCTCTGGATTGTAAACCTCTGTCTTCGGGGACGAAAGAAGACGGTACCCGAGGAGGAAGCCACGGCTAACTACGTGCCAGCAGCCGAGGTAATACGTAGGTGGCAAGCGTTGTCCGGAATTACTGGGTGTAAAGGGAGCGTAGGCGGGCAGGCAAGGCAGGCGTGAAATATATCGGCTCAACCGGTATCTGCGCTTGAAACCGCAGGTCTTGAGTGAAGTAGAGGTGGGCGGAATTCCTAGTGTAGCGGTGAAATGCGTAGATATTAGGAGGAACACCAGTGGCGAAGGCGGCCAACTGGGCTGTTACTGACGCTGAGGCTCGAAAGTGTGGGTAGCAAACAGGATTAGATACCCT
+
GGGFFDDGGGGGGGGGGGFGG@FGGGGGGGGGGGGGFG@EGGCFGGGGGGGGEG,?EFGG7FGFGGFFFFGGGGGGGAFGGGGCDF9FGEDGGGGGGEC3,B==F+BB,,@CFCCEECFFE:E>**@F<C8;><C>FDEF@FGGGGG*:@E,@CCGGFFGE9BEGCGGGC<<<<<CECCEG6<@+<<CCE*?<3:<A(CCCE5;E<EGC*<34//0C,;CEECGE8E=,?<<A=GGF8F18>@:BCEC+@CFC:FFGGEGGF4E9CGGFGEGGEC,$.991EDGGGF7GGGGGGFE,EBB,GFF7GGDGGGGFCGEFB,GGGFEFFGGGF@AGGGGGGGGEF7GGGGGGGFEC,69FGGGGGFC,<9GEDGCGGGGGGGFEDGGDGGFFEFFAE,GGF9GGGGFGGGGGFD@CCCCC
@SB 91089
TGGGGAATATTGGGCAATGGGCGCAAGCCTGACCCAGCAACGCCGCGTGAAGGAAGAAGGCTTTCGGGTTGTAAACTTCTTTTGTCAGGGCCGAGTAGAAGACGGTACCTGACGAATAAGCCACGGCTAACTACGTGCCAGCAGCCGCGGTAATACGTAGGTGGCAAGCGTTGTCCGGATTTACTGGGTGTAAAGGGCGTGTAGGCGGAGGAGCAAGTCAGAAGTTAAATCCATGGGCTTAACCCATGAACTGCTTTTGAAACTGTTTCCCTTGGGTATCGGAGAGGCAGGCGGAATTCCTAGTGTAGCGGTGAAATGCGTAGATATTAGGAGGAACACCAGTGGCGAAGGCGGCCAACTGGGCTTTTACTGACGCTGAGGCTCGAGAGTGTGGGGAGCAAACAGGATTAGATACCCT
+
FGGCECEFGAF9,CEFFCEFCGEEGD:C,CFGF,CEF,EAFG7CGGDCFCGGGFFGFGGFEFGFDG=FE@F?,FFFGGGFGGGD<9E9FC+B>:++B?FFBFA@@F7=99<FFGFFFDFG<8DFG7F+C<DGGG+3D7@F@CA8<,*5>C:FG9EGFCEFFCFFCB8<<CFE9<C6@9=<:B/16CE?<<<@ADGFECE:>8:<C<8D58,F=AF?B@CF=@9AE6<<1F<,00:@GFF@7C?F$@<<3<9,,,,CFAA50,F9<F@C/FGFEED>+FC7GFE===<B:=@FFEDGGFE<@E8F@+E7GFFFFFF:,EFGGGFE,FC,ECCEFF7FFCF8FGGGDGGE@FF@@CGFF<FF,8FGFF<DGGGCBEEFF@<E@@@CFCE<GEGGGGGFGGGFFFGAEGGFEEFGFCCCCC
@SB 100723
TGGGGAATATTGGGCAATGGGCGAAAGCCTTACCCAGCAATGCCGCGTGAGTGAAGAAGGTCTTCGGATTGTAAAGCTCTTTGATCAGGGACGAACACAATGACGGTACCTGAAGAACAAGCCCCGGCTAACTACGTGCCAGCAGCCGCGGTAATACGTAGGGGGCAAGCGTTGTCCGGAATGACTGGGCGTAAAGGGTGTGTAGGCGGGCTCGCAAGTTGGATGTGTAATACCCAGAGCTTAACTCGGGTGCTGCATCTGAAACTACGAGTCTTGAGTGTCGGAGAGGTAAGTGGAATTCCTAGTGTAGCGGTGGAATGCGTAGATATTAGGAGGAACATCAGTGGCGAAGGCGACTTACTGGACGATAACTGACGCTGAGGCACGAAAGCGTGGGGAGCAAACAGGATTAGATACCCT
+
FGGGG:FGGGGGFEFF8FGGGGGGGGGDFGGGFFGGEFGGGGGGGGGGGGGGGGGGGGGGFGGGG?FB?FGGGGG9FGGGGGGGDFGGGGGCC:FE@GGGFF9FECGB@F,CFG<FGFFGGGFGGDDD+CFFGAFFEGGGGG?&FEFGDCE?GGG9FG*>FFFGGGC:7=GGGCC99FG@E;CFGGGG>>>EGGFBC7CFGG>GCGFCGGDGGGGEEG>@8F6CEFCGD:C@@AF<BEFGGGEFCEEGGGGGGGGF@DFCF<CCFG=FEDGFGGEE8FFF@AGGFFFGGGGGGDFGGFCDF?B,F?FGGGGGGGGGGGGGGGGGFECF9GGGF9GGGGGGGGFGGGGGGGGGGGGGGCGGGGGGGFEFDGFDGGGGGGGGGGF<GEGGGEDGGGGGGFGGGFGGFDFA;<CEGFGCCCCC
@SB 51802
TGGGGAATATTGGGCAATGGGCGAAAGCCTTACCCAGCAATGCCGCGTGAGTGAAGAAGGTCTTCGGATTGTAAAGCTCTTTGATCAGGGACGAACACAATGACGGTACCTGAAGAACAAGCCCCGGCTAACTACGTGCCAGCAGCCGCGGTAATACGTAGGGGGCAAGCGTTGTCCGGAATGACTGGGCGTAAAGGGTGTGTAGGCGGGCTCGCAAGTTGGATGTGTAATACCCAGAGCTTAACTCGGGTGCTGCATCTGAAACTACGAGTCTTGAGTGTCGGAGAGGTAAGTGGAATTCCTAGTGTAGCGGTGGAATGCGTAGATATTAGGAGGAACATCAGTGGCGAAGGCGACTTACTGGACGATAACTGACGCTGAGGCACGAAAGCGTGGGGAGCAAACAGGATTAGATACCCT
+
FG?EG6FFGFFGGGGGGGGGFGGGGGGGGGGGGGGGGGGGEGGGGGGEEGEFFGGGGGGGGEAFGGGEEEGGGGGGEFGGGG9EAFGGFGGGGGGGGFBFEG9EEGGGFAFGGEFFGGGGGGGFG+FGGGGGGGGGGCCFGGDF,@FEGDG*>CF<FGE9BGGFFCC<7C7<E5=<7CGGFCCCFDGFGGGGGGCFFG-6:ECFGGFGEE5CFGCEGGGFGGGEGGGGG6<BGFGGGGGFGGGGGGDGGGGDBGGGFDFFFBF@FCGFGDF=GE<GGGDGGGFDFE9DFFGGGGFGGFD<G@GGGGGGCGGGFEF<GGGGF<<GFFFAE9FFGGGGGGGCFGGGEDGGGGGGGGGEFGF@GGGFFF<9GFFGGGGGGGGGGGFFFGGGGGGGGGGGGGGGGGGGGGFFFFEGGGFCCCC<
@SB 87588
TGAGGAATATTGGTCAATGGGCGTAGGCCTGAACCAGCCAAGTCGCGTGAGGGATGAAGGTTCTATGGATCGTAAACCTCTTTTATAAGGGAATAAAGTGCGGGACGTGTCCCGTTTTGTATGTACCTTATGCATAAGGATCGGCTAACTCCGTGCCAGCAGCCGCGGTAATACGGAGGATTCGAGCGTTCTCCGGTTTTATTGGGTTTAAAGGGTGCGTAGGCGGCCTTTTAAGTCAGCGGTGAAAGTCTGTGGTTCAACCATAGAATTGCCGTTGAAACTGGGGGGCTAGAGTATTTTGGAGCAAGGCGGAATGAGTGGTGTAGCGGAGAAATGCTTAGATATCACGAAGAACCCAGATTGCGAAGGCAGCCTGCAAGGCCATGACTGACGCTGATGCACGAAAGCGTGGGGATCAAACAGGATTAGATACCCT
+
G@FGGGCC@<ECFEFFC99,;C7CFD,6C<E<EGFFG,C,CE@C::CFGGGCF,CF8<6@C<F9FGAFA<CEGDDCGGGFFECF<??EEG,CB=CFGFGGFECFEE:+4BFEFG,:ECE<,E<FE<EFFCC9,CDFBFCF@F=EED@<B<9D+D+=@FFGF8,@38F7FCEB;<BFEEDEE<FE,=<::1*4;,CE*=7CFDF9AFEEG@B9C,*+3:<?*286?EEGG+<:@F@:CF78>EE53:0<CFGF0+00*00<CFDCC,,<>98CFC5.,@9B9F@<8,A,:,,A>E95,,49,?,,,++CB49FA9E=4DBDEE:CC=4:5,,9-EA<<FFCCGCFCGFCC6:,6,FC-GGEFCFFEFCC@6,FEC,6,,C,F<C@E<E,@7B@<@6,,,B,@@E<C@@:E9GGFC,,@AEF@CFF<9CAF<<<C88<
@SB 110794
TGGGGGATATTGCACAATGGGGGAAACCCTGATGCAGCGACGCCGCGTGAGGGAAGACGGTCCTCTGGATTGTAAACCTCTGTCTTCGGGGACGAAACGAGACGGTACCCGAGGAGGAAGCCACGGCTAACTACGCGCCAGCAGCCGCGGTAATACGTAGGTGGCAAGCGTTGTCCGGATTTACGGGGTGTAAAGGGCGTGTAGCCGGGAGGGCAAGTCAGATGTGAAATCCACGGGCTTAACTCGTGAACTGCATTTGAAACTGTTCTTCTTGAGTATCGGAGAGGCAATCGGAATTCCTAGTGGAGCGGTGAAATGCGTAGATATTAGGAGGAACACCAGTGGCGAAGGCGGATTGCTGGACAGCAACTGACGGTGAGGCGCGAAAGTGTGGGGAGCAAACAGGATTAGATACCCT
+
GGGGGGGGGGGGGGGGGGGGGGGGGGGGGGGGGDGGGG@FGGGGGGGGGGGGDGGGFFGGDGGGGGGCDGFGGGGGGGGGGGGFGFFGGGGGG7FGGGCGD7FEFCGGGGGGG7F<CEGGGGGGGGGGGGGGGGE<CFFFCFGFGGGGGCGGGGDGGFGGG<GG>CF8EG.E2CEGGE:B::EF$GE>CGFCCGCGE>FC8EGGFGGGGGFEEEGGGGFCFEGGGGGGGC@@6CEGFFGGGFF.FGCGGGGGGGGFGGGGFFA=FGF9FGFGGGGGGGGEFEGFFF?+@C+CGFFGFGFGGFEE>+GGGGGGGGGGGGGGGGGGGGGGGGE<GGEFC:CDGGGGGFGGGEGGGGGF?FF9DGF,GGFFEF;GGEGGGGCFEFFCFCGGGGGGGFGGFGGGGFGFGF<9GGGGGCCCCC
@SB 268
TGGGGGATATTGCACAATGGGGGAAACCCTGATGCAGCGACGCCGCGTGAGGGAAGACGGTCCTCTGGATTGTAAACCTCTGTCTTCGGGGACGAAACGAGACGGTACCCGAGGAGGAAGCCACGGCTAACTACGTGCCAGCAGCCGCGGTAATACGTAGGTGGCAAGCGTTGTCCGGATTTACTGGGTGTAAAGGGCGTGTAGCCGGGAGGGCAAGTCAGATGTGAAATCCACGGGCTTAACTCGTGAACTGCATTTGAAACTGTTTCCCTTGAGTATCTGAGAGACAGGCGGAATTCCTAGTGTAGCGGTGAAATGCGTAGATATTAGGAGGAACACCAGTGGCGAAGGCGGCCTGCTGGACGACAACTGACGCTGAGGCGCGAAAGCGTGGGGAGCAAACAGGATTAGATACCCT
+
CFGFDGEEFGGGGGGGGGGGGGGGGGGGGGGGGGGGGGDGEEFGGGGEGGGGGGGGGCFGGGGFGGDFCFDFFGGGFGGGGGGGGGGGGGGG@FGGGGGGGCGGGGG7,,CFDFEGGGGGGF8DEGGDGGGGGG7FDGFF>66=CF3BF@1<FGFFGF:<FCCF77GGGGGBEGCFG52EECCFFAC>C;CFFFGGG2?/EEFCF?EGFEGGGGGBFFGGGEECCGGFGG1C7CFDFFFCFFFGFC*CCC5=EBCFE9FFGGGF;FF8D=FA,:4FDE:=$FF9FB8:+FGFFGFCECFE<CFGGGGGGGGFEF7FCEFC,EF<E,??GGFFGFEGGGGGF:FBCFFCFFFFCFCEDC@EGCFDGGGGFC7GGGFFGF,7@ECCFGGFF7DGGFC<GCGFFAEFFE,<E@C@FB6,BA
@SB 86271
TGGGGGATATTGCACAATGGGGGAAACCCTGATGCAGCGACGCCGCGTGGAGGAAGAAGGTTTTCGGATTGTAAACTCCTGTCGTTAGGGACGATAATGACGGTACCTAACAAGAAAGCACCGGCTAACTACGTGCCAGCAGCCGCGGTAAAACGTAGGGTGCAAGCGTTGTCCGGAATTACTGGGTGTAAAGGGAGCGCAGGCGGGAAGACAAGTTGGAAGTGAAAACCATGGGCTCAACCCATGAATTGCTTTCAAAACTGTTTTTCTTGAGTAGTGCAGAGGTAGATGGAATTCCCGGTGGAGCGGTGGAATGCGTAGATATCGGGAGGAACACCAGTGGCGAAGGCGGTCTACTGGGCACCAACTGACGCTGAGGCTCGAAAGCATGGGTAGCAAACAGGATTAGATACCCT
+
DC@FFGDGGGGGGGFFGGGGGGEGGGGGGGGGGGGFGGFGFGGGGGGGGGG8FGGGGGGGFGGGGGGCFBDFGGGGFGGGGGDEGFGGFGFGFGGEGGGGGGGGGG9FDFGGGCFGGGGGFFEEDCFGD?GCGGDGGFGGFGBFFF@@<FCFGCEE>CGCG:8<,?:0FFCGFCCF3C@CG=FFGGE<8FFFFFGG5CE>8ECEFG5@;C8EFCF.GGGECFGGFG9CF@<CFGGFF:CFF9E9<DCDDC<D<GGEFGGGFFD>CA+CDCGGFE,GFE?<@ECAF99<B?E,?B+GFFC8FA87CDFEFGGGGFCCFGFGFF7EF:CF@FDGDGGGGGGGF@GGGEFGGGF9FE<CEC?GFCFEC@9GGGCECGFGFGGGGDGGGGGFGGGGFAGFGGGFGGGFE<CEFE@C@CCC
@SB 270
TGGGGAATATTGCACAATGGGGGAAACCCTGATGCAGCGACGCCGCGTGAAGGAAGAAGTATCTCGGTATGTAAACTTCTATCAGCAGGGAAGAAAATGACGGTACCTGACTAAGAAGCCCCGGCTAACTACGTGCCAGCAGCCGCGGTAATACGTAGGGGGCAAGCGTTATCCGGATTTACTGGGTGTAAAGGGAGCGTAGACGGATGGACAAGTCTGATGTGAAAGGCTGGGGCTCAACCCCGGGACTGCATTGGAAACTGCCCGTCTTGAGTGCCGGAGAGGTAAGCGGAATTCCTAGTGTAGCGGTGAAATGCGTAGATATTAGGAGGAACACCAGTGGCGAAGGCGGCTTACTGGACGGTAACTGACGTTGAGGCTCGAAAGCGTGGGGAGCAAACAGGATTAGATACACT
+
GGGGDGDGGGGFGGGGGGGCFCFFF8FEGGGGGFGGGG@:FEGG@FFFDGGGGGGGGGGGGGC,CFDGGC@F9FGGGGGGGGGCEFFG+B7FFGGGGD9FFEGGFG9<CEFF9FDGG<ECFEGGGGCD>GGG7FDFFGCDGCDGCF<CG+0@FGG@GGCCCFFGGE<B<FEFCGFEE5GGG>FG8FFCFGFFGGE@:?GGGFGGFCFEGFBFGGGG=GGFGGGFGGGGFGGGFFCCGGGFCCC=G6CEFGFEFGGGCCFCFGGF<GF<FBCFGGGECCCFFGGGCCGF?,FEF5,@ECGFFGGGGEEEFEFCF@,C<FDFE@9GGGF8EEF9DGGGF<GGGGGFGDFGFDGGGGFGGGGGGEFGGGGEGGGGGFGGGF:CFBGGGGGDGFGGGGGGGFGGGGGGGGECGGFCA,CA
@SB 65736
TGGGGAATATTGCGCAATGGGCGAAAGCCTGACGCAGCGACGCCGCGTGAGGGATGAAGGTCTTCGGATCGTAAACCTCTGTCAGAAGGGAAGAAACTAGGGTGCTCTAATCATCATCCTACTGACGGTACCTTCAAAGGAAGCACCGGCTAACTCCGTGCCAGCAGCCGCGGTAATACGGAGGGTGCAAGCGTTAATCGGAATCACTGGGCGTAAAGCGCACGTAGGCTGTTATGTAAGTCAGGGGTGAAATCCCACGGCTCAACCGTGGAACTGCCCTTGATACTGCACGACTTTAATCCGGGAGAGGGGGGCGGAATTCCAGGTGTAGGAGTGAAATCCGTAGATATCTGGAGGAACATCAGTGGCGAAGGCGGCCACCTGGACCGGTATTGACGCTGAGGTGCGAAAGCGTGGGGAGCAAACAGGATTAGATACCCT
+
FGGGGCFGFGCCFGGGDEE<FEEGGGGGGDFGG>FGGGGGGGGGGGGGGGGGGGGEAFFC=DFFGCGGGCEGGC+EGDGGGGGGGGGGFCGGCEFFGG9CCG8FGFGGAFF9FFCGGGGGGGGGGGGDC@+@FGFCFFCFGGGFGGGGDE?:FGGGFGFFGGGFGGGFG>G?E+FGGGGG>CEGGGDC:CGGGGEGGGGGGGCGGFCCFGGGG=GGGGGG=>E8E<=FCB);@:CFFGGFCFCF:FFFEFGGGGGGGGGGG9C?F4GFF@/9FAE?=8FECFGEAFFFCFC<F=5,,EBC7@,DFA=CFCC4:CDC,B<CFFB,BACGFGFF<C,,F?,BCF<DFFFEF,C,E,<BGFFGGFFDFF@CCECDCGGFF<<F8GGGEEEFFFCD:FCF>FFFGGGGDFDGFGGGGGGGGFDDGGGFFCGGGFEFECC,CB@B<
@SB 71577
TGGGGAATATTGGGCAATGGGGGAAACCCTGACCCAGCAACGCCGCGTGAAGGGAGAAGGCTTTCGGGTTGTAAATTTCTTTTACCAGGGACGAAGGACGTGACGGTACCTGGAGAAAAAGCCACGGCTAACTACGTGCCAGCAGCCGCGGTAATACGTAGGTGGCAAGCGTTGTCCGGATTTACTGGGTGTAAAGGGCGTGTAGGCGGAGAAGCAAGTCAGAAGTGAAATCCATGGGCTTAACCCATGAACTGCTTTTGAAACTGTTTCCCTTGAGTATCGGAGAGGCAGGCTGAATTCCTAGTGTAGCGGTGAAATGCGTAGATATTAGGAGGAACACCAGTGGCGAAGGCGGCCTGCTGGACGACAACTGACGCTGAGGCGCGAAAGCGTGGGGAGCAAACAGGATTAGATACCCT
+
FG8EB8CG9CFGFCFFFEGGFGGGGFGGGGGGFGGGGGGGGGGGGGFFGGFGEEGCEFFGGDFFFGGGGGGGGGGGFGGGGGGGGGGGGGFGGGGGGGGGFGGFGGGGFFFDEFGGGGGGGGGGGCEFGGGGDDFGFFFFFAFGGEEGGEG9=E?C;C?FGGEEFGGECEGGEGECEGGGGCGGFFF<CC;8CFFGGGGGGEEFFFGGGGGFFGFCCGGGFDACGFGG<FFGFCCCFFGGG?FGCCGGGGGGB>:AFGF<ECFF@<GCFCCCDGGFG%GEGGGGBDE,8GFAE,F?GGGGGGGFGFFCGGGGGGF:CFDDGGEC,?<,F@GCCFECCC?8FCFEGGGGGEGGFCGGFF,FF@@@GGF<C@,GGGEFF,7EG:FBFFGDGGEGDFDC9GGGGFFGFFCFGGGGGGCCC@C
@SB 70734
TGGGGAATATTGGGCAATGGAGGGAACTCTGACCCAGCAATGCCGCGTGAGTGAAGAAGGTTTTCGGATTGTAAAACTCTTTAAGCAGGGACGAAGAAAGTGACGGTACCTGCAGAATAAGCATCGGCTAACTACGTGCCAGCAGCCGCTGTAATACGTAGGATGCAAGCGTTATCCGGAATGACTGGGCGTAAAGGGTGCGTAGGCGGTAAATCAAGTTGGCAGCGTAATTCCTGGGCTTAACTCCGGAACTACTGCCAAAACTGGTGAACTAGAGTGTGTCAGGGGTAAGTGGAATGCCTAGTGTAGCGGTGGAAGGCGTAGATAGTCGGAGGAACACCAGTGGCGAAGGCGGCTTGCTGGGCTCTAACTGACTCTGAGGCTCGAAAGTGTGGGGAGCAAACAGGATTAGATACCCT
+
FGGGGFFGGGGGGGGGGG9EGGGEFGGDGAFDF8EGGGGFC@@FGD7FGC7FFG9FAFGGGGGGGFG:FE@FAFFGGGGGGG<?F99C<FGGFF7FCFF@<,,??FF7BFEF=D,B8<E<FEFFF7:>AC<FFCCFFBC<<BF=F<FFE+>C9DDFCGGF?FGG7@C185@FG)8,?*5>;@;CC9,466==:B<6,1@><:FB:@<FGGF;E>9C::CA5@#>8;=:@2;GF<#B5,F=@D=?F>:.CBB,FA@CFF,<FCD2?E8E?FFCCCFFB4#<CF5FC,F9DGFAFFE?B,:EF8EGDFCE@EFEA,,BA+EDCAFE9+86++FCC9GGGGFFGFEFC@7AF@@67<@6,,,88:;,,,<ECC9CEFC,FEEF@6;,CDE@E@,:CGFFCDC,CGGGFGGCGFFC6EA@<A-
@SB 274
TGGGGAATATTGCGCAATGGGCGAAAGCCTGACGCAGCGACGCCGCGTGAGGGATGAAGGTTCTCGGATCGTAAACCTCTGTCAGGGGGGAAGAAACCCCCTCGTGTGAATAATGCGAGGGCTTGACGGTACCCCCAAAGGAAGCACCGGCTAACTCCGTGCCAGCAGCCGCGGTAATACGGAGGGTGCAAGCGTTAATCGGAATCACTGGGCGTAAAGCGCACGTAGGCGGCTTGGTAAGTCAGGGGTGAAATCCCACAGCCCAACTGTGGAACTGCCTTTGATACTGCCAGGCTTGAGTACCGGAGAGGGTGGCGGAATTCCAGGTGTAGGAGTGAAATCCGTAGATATCTGGAGGAACACCGGTGGCGAAGGCGGCCACCTGGACGGTAACTGACGCTGAGGTGCGAAAGCGTGGGGAGCAAACAGGATTAGATACCCT
+
GGGGGEGGFGGGGGGGGGGGDFFFGGGGGGGGGGGGGGCFGGGGGGGFGDFFFFFGGGGGGGDFGGGGGGGGGGGCFFGGGGGFGGGGGGDGGGGGGDFCGGGGFF<:FFCCFG9FFCFGGGGGE:@EGGGGGGGGGGGGCFFFFEGGG6E'FGGFGG5;;AAEGGFECFE<EEC?GFEB?A6CGEGGGGGECGE5=CEFFFGCCAAFDGGGFE4GEEGGCFGGECCGFGGGCGFBEFG7>+<?EFGGGGGFBCGGGFGFGF3CFC>FFECGGDCFF@9FFGGGCFFFGCDGFFFE<GFE@EGGGGFGFGGEGGGCGGGGGGGGGGGGGGCGGFGFGGEE@7GGGEADGGGGGGGGFGDGGEGGGGF@GFE@CGGGGGF<CDGGGGGGGGFGGGGGGGGGGFFGGGGGGGGEEDGGGGGFGGEFGGGDGGGGGGGGF@AAA6
@SB 76691
TGGGGAATATTGGGCAATGGGCGAAAGCCTGACCCAGCAACGCCGCGTGAGGGAAGAAGGGTTTCGGCTCGGAAACCTCTGTCCTATGGGACGCAGGAAGTGACGGTACCATAGGAGGAAGCCCCGGCTCACTAATTGCCAGCAGCCGCGGTAATACGTAGGGGGAGAGCGTTGGCCGGAATGATTGGGCGTAAATGGCGCGTAGGCGGCCTGCTAAGTCTGGAGTGAAAGTCCTGCTTTCACGGTGGGAAGTGCTTTGGATACTGGGTGGCGGGAGTGCAGTAGAGTAAAGCGAAATTACCGGTGTAGCGGTGAAATGCGTAGAGATCGTTAGGAACACCAGTGTCGAAGGCGGCTTTCTGTACTGAAACTGACGCTGAGGCGCGAAAGCGTGGGGAGCAAACAGGATTAGATACCCT
+
FG,C:@F8FFGC9F8FGG,CEC7EEFDC8CFFGC-CFGGGG@FGG7F@B,B<C,:C:FFC,CFD9:CFGGG+8+@-?FGGGGGC<,5,5<,B++8>=:,BBFECF7FD:B<F>FF9,3><,>,@+5+@<*@@@9,,<@FFGGF,,>,*>8EFF*2;>FE9D/E:=#C<F@CFD7#8?F*<50%8CFCCBBE98>4#7>78/<:<EDEAC?-CE;FCEF2<9CF?>FFD,<7@83B>8,3@78#C,'B@;D<;:C#<<CFC,,=FD<6++FEC>F8FFE,,A9,<?FE,FB8+=,,F<CCCF:,BEF:=FCFE@E?:GF@DFDF?8EGEFE9AF<C:=8C<<C+@B,FGDFF@EFC,A@CFEC,;F9C,E<GGGGGFCGGDGECC@GGEGC7GFCGGFEC,GDFAECDF9FCFFC8--A-
@SB 276
TGGGGAATATTGGGCAATGGGGGAAACCCTGACCCAGCAACGCCGCGTGAAGGAAGAAGGCCTTCGGGTTGTAAACTTCTTTTACCAGGGACGAAGGACGTGACGGTACCTGGAGAAAAAGCCACGGCTAACTACGTGCCAGCAGCCGCGGTAATACGTAGGTGGCAAGCGTTGTCCGGATTTACTGGGTGTAAAGGGCGTGTAGGCGGAGAAGCAAGTCAGAAGTGAAATCCATGGGCTTAACCCGTGAACTGCTTTTGAAACTGTTTCCCTTGAGTATCGGAGAGGCAGGCGGAATTCCTAGTGTAGCGGTGAAATGCGTAGATATTAGGAGGAACACCAGTGGCGAAGGCGGCCTGCTGGACGACAACTGACGCTGAGGCGCGAAAGCGTGGGGAGCAAACAGGATTAGATACCCT
+
GGGGGGGGFGGGGGGGGGGGGGGGGGGGGGGGGGGGFGFGGGGGGGGGGGGGGGGGGGGGGGGGGGGGGGGGGFDGGGGGGGGGGGGGGGGGDGGGEGGGGDGGGGGGGGGGGGGGG<DFEGGGGGGCFGGGGGGGGGGGGGGG>FGGGDEFCF>GGGGGGGGGGGGGGGGGGGGGFGGEGCFFGGGFGFGGGGGGECEG5E>GGGGGGGGGGGGGGGG?7GGGCGGGGGGGFGGFGGCFGGGGCEGDGGGGGFGGGFFGGGGFFDGFFFFGCGGGGECGGECGGGGGEGGGGFCGGGGGGGGGGEGGGGGGGGGGGGGGFFGGCBDCGFGGGGGGGGGGGGGGGGGGGGGGGGGFGGFGCGGGGGFFGGGGGGGGGGGFGGGGGGGGGGGGGGGGGGGGGGGGGGGGGGGGGDCA@CC
@SB 277
TGAGGAATATTGGTCAATGGGCGCAGGCCTGAACCAGCCAAGTCGCGTGAGGGAGGACGGTCCTACGGATTGTAAACCTCTTTTGTCGGGGAGTAACGTGCGGGACGTGTCCCGGATTGAGAGTACCCGAAGAAAAAGCATCGGCTAACTCCGTGCCAGCAGCCGCGGTAATACGGAGGATGCGAGCGTTATCCGGATTTATTGGGTTTAAAGGGTCCGCAGGCGGCGCGCCAAGTCAGCGGTCAAAGTTCCGGGCGCAACCCGGTGTCGCCGTTGAAACTGGCGTGCTCGAGTGCGTGGGAGGAAGGCGGAATGCGTTGTGTAGCGGTGAAATGCATAGATATGACGCAGAACTCCGATTGCGAAGGCAGCTTTCCAGCGCGCTACTGACGCTGAGGCACGAAAGCGTGGGGATCGAACAGGATTAGATACCCT
+
FFGFGFGGGGGGGGGGGGGEGGDCFGDGGCEGFCFGGGFAFFFFGGGGGGGGEFCBF,FFGGGDGGGGC@FEFGF9FFGGGGGGGGGGGGGGCFGDFDF<FGGGGGGGEFGGGC+@FEG,>FFGCFGGCFGGCFGCGGFEFFFGGCB<FF9FGG*CF<FGGGCBCEGGGEGGFGG@8*1*@<<:C8CEEE8/<<8:CCCFFFG+<EGGGGEGGFG**11:8EE55*8?C:CC1;13CC+B>5#:27+9<??FC*<(#<@FGGGGF>5(3CF>>:(GF9FGEGGCAF7F>@3+GF=+3,6,,,8GDEF:<?C+GCB>EGGGE:C8EC?,9FCGFFE5DF=FC9CCEB7C,,AFC@,,,E6:CGFGGGFFF9GGFGGCGEF@6+FCGFBFFCGGGFE@FF@C:?<,7GGGEFGGGFFGEF@<@CC@C<,FDFC@B,6
@SB 66991
TGGGGAATATTGCACAATGGGCGCAAGCCTGATGCAGCCATGCCGCGTGTATGAAGAAGGCCTTCGGGTTGTAAAGTACTTTCAGCGGGGAGGAAGGGAGTAAAGTTAATACCTTTGCTCATTGACGTTACCCGCAGAAGAAGCACCGGCTAACTCCGTGCCAGCAGCCGCGGTAATACGGAGGGTGCAAGCGTTAATCGGAATTACTGGGCGTAAAGCGCACGCAGGCGGTTTGTTAAGTCAGATGTGAAATCCCCGGGCTCAACCTGGGAACTGCATCTGATACTGGCAAGCTTGAGTCTCGTAGAGGGGGGTAGAATTCCAGGTGTAGCGGTGAAATGCGTAGAGATCTGGAGGAATACCGGTGGCGAAGGCGGCCCCCTGGACGAAGACTGACGCGCAGGTGCGAAAGCGTGGGGAGCAAACAGGATTAGATACCCT
+
FFFGG7BF<FDGGGGFFGGGEFGGGGGGFGGGCDFGGGGGGGGGGGGGF@FCFGFGFGGGFFGGGFGCFEGGCGGGGGGGGGGGGGGGGGCEGGGFEGCFGFGGGGGGGGGGGG9DGFCGGGGGGGGCGGGGGG>GGGGGGGGGGGGDECBFFGFGGGGGGGGGG?GGGE?GFEEG8:CEC@GGGFEGGGGFEEGDGGGGGGGGGGG>GGGGGEGECFGG3EGGGGEEDFFCEGGGGFFCGF??F-GGFC*CGGGGGFGGGGGFEG<GFGGFFFGFGFFGFF99C:,GGGGGGGFCF7ECECGF<FFCCGGGGGB<DFF@GGGGGGFEEGGGGGCDFGGGGGFGFFB8@FGF@GGFGEDGGCGGGGGGGGGGGGGF@+>GF8GGGGD@E9DGGGEEDF@,CGEGGFFGGGGGDGDGGGGGGGGFFGFGGGGGGGGGCC@B6
@SB 279
TGGGGAATATTGCACAATGGGGGGAACCCTGATGCAGCAACGCCGCGTGAAGGAAGACGGTCTTCGGATTGTAAACTTTTGTTCTTTGTGAAGAAAAATGACGGTAGCCAAGGAGGAAGCCACGGCTAACTACGTGCCAGCAGCCGCGGTAATACGTAGGTGGCAAGCGTTGTCCGGAATTACTGGGTGTAAAGGGAGCGCAGGCGGGAAATCAAGTTGGATGTGAAATGTCGGGGCTTAACCCCGGAACTGCATCCAAAACTGATATTCTTGAGTGAAGTAGAGGTAGGCGGAATTCCGAGTGTAGCGGTGAAATGCGTAGATATTCGGAGGAACACCAGTGGCGAAGGCGGCCTGCTGGACGACAACTGACGCTGAGGCGCGAAAGCGTGGGGAGCAAACAGGATTAGATACCCT
+
GGGGGGGGGGGFGGGGGGGGGGGGEGFEGGGGGGFGGGFGGGGEGGGGGGGGFFGGGGGGG:BFFGGGGGGACGGGGEFFGFGAFGFGFGGF;>EEGGG9;FGDGCFFCGGGGGGGGFGFFFG7FCGG@AGFGF?CGGGCFDGGGGGEEGEGGGGF:@7E0EDFFFGFECECGCFEGGG>C?=CGGGGGFGDFGEGG>?CD=GGGGCCEGGGGGFFFFGGGGGGGFCCGGGFFCFDE3;GF?9=88ED8<?BFFFGG8DCF>3:.?F8CGGCGGGFGGE?,GFFGECEBC,FEFGGGF=E<GGEF=EDGGGGE@GGGGFFGFFGCC8@=<C,FEFF6GGF=F:GGGGEGGGGGGGGGF@@DCFE@9GFGFEG@FFGFEEF@7EGFCCCGGGGFF<GGGGGGGGGGGGGGGFFCCCCC
@SB 92989
TGAGGAATATTGGTCAATGGACGAGAGTCTGAACCAGCCAAGTAGCGTGCAGGATGACGGCCCTATGGGTTGTAAACTGCTTTTATAAGGGAATAAAGTGAGTCTCGTGAGACTTTTTGCATGTACCTTATGAATAAGGACCGGCTAATTCCGTGCCAGCAGCCGCGGTAATACGGAAGGTCCGGGCGTTATCCGGATCTAATGGGTTTAAAGGGAGCGTAGGCTGTGCGTCAAGTCGGGGGTGAAATTCCGGTGCTCAACACCGGGGCTGCCCTTGATACTGTCGCGCTTGAGTGCGGATGCCGCCGGAGGAATGAGTGGTGTAGCGGTGAAATGCTTGGATATCACTCAGAACACCGATTGCGAAGGCATCTGGCGAATCCGTAACTGACGCTGAGGCACGAAAGCGTGGGGATAGAACAGGATTAGATACCCT
+
CFFGFGFEFFGGC,CFFGGGGGGGFFGFGGGGGGGGGGFFEEEAAFGGGDFGGGGFFGGG@C76,:FGFFGEFGGGGGGGGGGCEFDF<FDFCGGAF,,<?EF,C5<BEFGF9FEBF=FCGFEGFGEDEGGCFG<@9BEGGGC:F7FD,E,F=>+@F=A<CF83=3@C<FCFFGGF*<@FD>EF:B<:CF*4C3<:*4*,,,,C<<FE9C@:<CF#42<CGGEG5C;C?E8#25<::B>CCD/:CEEGG<<C8:C<<FF<CC::<7<:<*8EF8?@<AGFG:<7B>+FCF8FC@+<>,EF==+@7CGEE,9CFF,FDF@@FCGGGFCCFDGGGGE@@FD@FGGGFEEC,9GDGGGGCF8CGGCGFEGGGGDDGF@GFFCEFC,GFCFCC;F@FGFGCGGFFGGCGGGGEGFEF<C,9FGGGGGGGGGGGFFCCCCC
@SB 281
TGGGGAATATTGGGCAATGGGCGCAAGCCTGGCCCAGCAACGCCGCGTGAAGGAAGAAGGCTTTCGGGTTGTAAACTTCTTTTAAGAGGGAAGAGCAGAAGACTGTACCTCTAGAATAAGCCACGGCTAACTACGTGCCAGCAGCCGCGGTAATACGTAGGTGGCAAGCGTTGTCCGGATTTACTGGGTGTAAAGGGCGTGCAGCCGGGAATGCAAGTCAGATGTGAAATCCATGGGCTTAACCCATGAACTGCATTTGAAACTGGATTTCTTGAGTACTGGAGAGGCAATCGGAATTCCTAGTGTAGCGGTGAAATGCGTAGATATTAGGAGGAACACCAGTGGCGAAGGCGGATTGCTGGACAGCAACTGACGGTGAGGCGCGAAAGTGTGGGGAGCAAACAGGATTAGATACCCT
+
GGG?+68CFGGGC8EFFFCFFGDCGGGGGGFFGCFGFFGFFEGGGGGEEF7EEFGGG?E9FEFGGGGEGGGGGGGGGGGGGFG,BFFDFGGGG<FA?E,BE88<?FEG@FFGGG,ABDF<ECFD::BEGGFFFG7FFFGEGGGFG<C@CCCGGGCE>?BF;*DFGDF@@<:E>B4FGE?CF?CF<GGGGGFGDB><;EFC@*=<7CEGGFECFGGGEE@EEEGGFFF<DFG6FGGGGFFGFGGFA<@FDD,>@CCGGFFGFFEA4#FAE?F<9GGFGFFGFBF8EDGCGFCGGEAF5,GFFAF9GGEEGFCF9E@FCCD9CEFFFCFFGFF9FF@,8C8DGEEGF<?GGGGGGFECGGGGGEF9GGGGGGGGGGGGFCE@FFCCGFFGGGGGGGGFFFFGCF9GGFFCFGGGGCCACA
@SB 88150
TGAGGAATATTGGTCAATGGGCGAGAGCCTGAACCAGCCAAGTAGCGTGTGGGAAGAATGCCCTATGGGTTGTAAACCACTTTTGCAGGAGGGTAAAATGCTTCACGTGTGGAGTATTGCAAGTATCCTGCGAATAAGGACCGGCTAATTCCGTGCCAGCAGCCGCGGTAATACGGAAGGTCCAGGCGTTATCCGGATTTATTGGGTTTAAAGGGAGCGTAGGCGGGGAGTCAAGTCAGTTGTGAAAAGCCACGGCCCAACCGTGGTCGTGCAGTTGAAACTGGTTCTCTTGAGTGCGCACGAGGACGGGGGAATTCGTGGTGTAGCGGTGAAATGCTTAGATATCACGAAGAACTCCGATTGCGAAGGCAGCCGTCCGGCGCGTTACTGACGCTGAGGCTCGAAGGGGCGGGTATCAAACAGGATTAGGTACCCT
+
GGGGGGGGGGGGGEFFGGGFGGGG:CGGGGGGGGGGGGGGGGGDEFGCGEGGGGGGFGGGGGGGGGGGGDGGGGFGFG8FFGEGFGGGGFGGGBFFFGGFGEGGGGGGGGGGFGGFGGGGGGGFGDFFGGGGG7FFGGGFGGGGG7FFGFG1FGGGGGGGG?@GGGGGGGG?CGGGEGEGGGGCGGGGGGG.GGGGG4<F2DCCFFF@<F0?CCA<EC;:BBC6CEDGGD??GCGFFFF#B?29::CCF<@CGFEFCCCCCA?5EF<3<3BD,FCEF@,CGGFGGCDGGFFD>F37C>GGGGCCGEFFB,GE>8887A+GFGGGGGGGGGGEF9GFCGGFFFGEABAFCECGECFEF7FF:,7GFC,FC:EC7GGGF:F@+GGGGFC@CF@F@8FE@::,FCFCF@C+EEFGGGGGFFGGGGGFCDGGFCFA6CCA
@SB 104785
TGAGGAATATTGGTCAATGGACGAGAGTCTGAACCAGCCAAGTAGCGTGCAGGATGACGGCCCTATGGGTTGTAAACTGCTTTTATAAGGGAATAAAGTGAGTCTCGTGAGACTTTTTGCATGTACCTTATGAATAAGGACCGGCTAATTCCGTGCCAGCAGCCGCGGTAATACGGAAGGTCCGGGCGTTATCCGGATTTATTGGGTTTAAAGGGAGCGTAGGCCGGAGATTAAGCGTGTTGTGAAATGTAGACGCTCAACGTCTGCACTGCAGCGCGAACTGGTTTCCTTGAGTACGCACAAAGTGGGCGGAATTCGTGGTGTAGCGGTGAAATGCTTAGATATCACGAAGAACTCCGATTGCGAAGGCAGCTCACTGGAGCGCAACTGACGCTGAAGCTCGAAAGTGCGGGTATCGAACAGGATTAGATACCCT
+
GGGGGGGGFGGGGFGGGGGGGGGGGGGDGGGGGGGGGGGGGGFGGGGGGGGGGGGGGGGGGDEG@DFCGGGGGGGGGGGGGGGGGGGGGGGGEFGGGGGFGGGF9FFFFFCFGG<D@FDFGGFFFGFGGGGGFFFFFGGD<FEGGGGGGC4CF8FFGE<EFGGGE-@<FFFADFFFGEEFG>GGGGGGGGGGGFCCFGF<FAFFCGF7C@GGGGEGE>?BEEECGGGGFEF@GGGGGFEGGFGEGFGFF)FFCGGGFCEFFEF>8CFGGGFFG1GGGGGGGGFGD:A,DFCFFGGGEDGDCDGFF7GGF?,EFGGCFGFEDGGFEGCFGGGGGGGGGGGGFAGGFFECAFCGGFF:GGGGGGGFGGGGGGGGFGGFGGGGFFCCAGGEGCCDGDF9FCGFFFGGGGFGGEFGGCGGGGFFGGFFBCGGGF?CCCCC
@SB 284
TGAGGAATATTGGTCAATGGGCGCAGGCCTGAACCAGCCAAGTCGCGTGAGGGAGGACGGTCCTACGGATTGTAAACCTCTTTTGTCGGGGAGTAACGTGCGGGACGCGCCCCGTATTGAGAGTACCCGAAGAAAAAGCATCGGCTAACTCCGTGCCAGCAGCCGCGGTAATACGGAGGATGCGAGCGTTATCCGGATTTATTGGGTTTAAAGGGTGCGCAGGCGGCGCGCCAAGTCAGCGGTCAAAGTTCCGGGCTCAACCCGGTGTCGCCGTTGAAAGTGGCGTGCGGGAGTGGGGGAGAGGAGGCAGGAAGGCGTTGTGTAGCGGTGAAATCTATAGATATGGCGAAGAACTCTGATTGCGAAGGCAGGTTTCCAGAGCGCAACTAACGCTGAGGAAGGAAAGAGTGGGGAGAAAAAAGGATTAGATACCCT
+
@@E9FFGGGDFF@FGFFGG8FDGGGGGGGGCFGG@E@FCFGGGEG@FF7@FDFCB@FF:CF@FGFGD77FEEFG9FCFEEGFGDFGGCFGGGGGGGGGG+=F>E+:BF+>FFE7@7>F<<,8DFFG=F7C7CGG::>FFFFFCEEGFCFCFGGGGCFF:F,:FGG7C7F@FG9:::8:>EGCECE?GGGGGGGGGGEGGGGGGGGFG5?FEFGGG*8*8>EGGGGGG*:?EG5CCG7:@8CE5C:<<CCF+ACEGEGFFGG8EFCD@9BDF:CEE=:<7#C9C28+FB:,=D8+++4,A,,B?E:,,,,F,CF=@+,4==,F@>:,CAE<C,5,,,C:,,,,8,8,,C,,@@<,6,,E,@,,<GEDFC9C,,,E<;6FC+++6,,,6,,F+E@<CC;6FC,E,;,@,@CEFC6;,+66,9GGGFGGGGGGCCCC<
@SB 74378
TGAGGAATATTGGTCAATGGGCGAGAGCCTGAACCAGCCAAGTAGCGTGCAGGATGACGGCCCTATGGGTTGTAAACTGCTTTTATAAGGGAATAAAGTGAGAGTCGTGACTCTTTTTGCATGTACCTTATGAATAAGGACCGGCTAATTCCGTGCCAGCAGCAGCGGTAATACGGAAGGTCCGGGCGTTATCCGGATTTATTGGGTTTAAAGGGAGCGTAGGCCGGAGATTAAGCGTGTTGTGAAATGTAGACGCTCAACGTCTGCACTGCAGCGCGAACTGGTTTCCTTGAGTACGCACACAGTGGGCGGAATTCGGGGTTTAGCGGTGAAATTCTTAGATATCACTAAGAACTCCGATTGCGAAGGCAGCTCACTGGAACGCAACTGACGCTGAAGCTCGAAAGTGCGGGTAGCGAACAGGATTAGATACCCT
+
EEGGGEFGGGGDFFGE,C@,CFE7:FGDEFFFFFGGFFDFGFCECF@FEC7,CC<FEA7:CC@,EAFFGG>>BCFFFGCFFA9A,9EFDEFFF8E,CFFGGGGGGDEFCCDFEAF<<,@,C@D?EF9EBDG,CEFE9?@FGGG+>:F,?DFD8C@CDGEGGCF,<:ECFC@9FGGGG<C::8@FC8>9>75<;=<?EGGFFGFFG:)?+:CBB1<:87<BEE9C??:@CC?F63A?E,*,@59FCFGFF@CC?FCF5:>,@/@:<.8GFGFDFCFG7FCEDFB,A,<,@F<F6:7BFFEC:4,,?+=7F8FB+76>7B+FEE+GEF8,-A,F<9C9GFEC,,<FEFCC,,FGGF>-GF@:F:@@6C9E8C::,,GFACFF7EBGFEC7BB8@9E;<6@7C,FA<CE>FC+F@+C=+;EC-FCFFFC6CFF;6<<86
@SB 286
TGGGGAATATTGGGCAATGGGCGCAAGCCTGACCCAGCAACGCCGCGTGAAGGAAGAAGGCTTTCGGGTTGTAAACTTCTTTTGTCAGGGACGAGAAGAAGACGGTACCTGACGAATAAGCCACGGCTAACTCCGTGCCAGCAGCCGCGGTAATACGTAGGTGGCAAGCGTTGTCCGACTTTATTGGGTGTAAAGGGCGTGTAGCCGGGTGTGCAAGTCAGATGTGAAAGCCACGGGCTTAACTCGTGAACTGAATTTGAAACTGGTGATCTTGAGGATCGGAGAGGCAAGCGGAATTCCTAGTGTAGCGGTGAAATGCGTAGATATTAGGAGGAACACCAGTGGCGAAGGCGGATTGCTGGACGAGAACTGACGGTGAGGCGCGAAAGCGTGGGGAGCAAACAGGATTAGATACCCT
+
CEFGGBF8,,,CAEFEFFGFGGGGGEGGGGGGFEF,EECEFGGEFGEGG,,CAEF@<,CA,EFFFDCFFCFCEEFGGGGGFGG?FGGAFD@FEG=F7EF,BDFEEGGGGDE>F@E+B7F<CFFG+=FG7><93@3++@<3,@FFFG*>*665:/6CFE:FFCC>=EG35C=C7BCF?##5=2,#*FFF??<<:FF+7:C?E>G+,AGFB7#%E(B<FA:9E9GFE#,<@#<C@7FFD=5@@C3,$C9FDC3,B,FEB9EFDF:,F8FCC,ADAA4B++8+FEDA,FB+7B88F<GFC8A:4,FFF@EF7FGFFCDGFC<GGGGFE??,FE??F?:EECE8GF7F@,GGGGGFEGDACGEGGFF:,;,ECB:GGGGFFF@F@+,CGF7GFCGGGGFCFEC,FC6FFFDCGFEC8CCC<@
@SB 95853
TGAGGAATATTGGTCAATGGGCGTAAGCCTGAACCAGCCAAGTCGCGTGAGGGATGAAGGTTCTATGGATCGTAAACCTCTTTTATAAGGGAATAAAGTGCGGGACGTGTCCCGTTTTGTATGTACCTTATGAATAAGGATCGGCTAACTCCGTGCCAGCAGCCGCGGTAATACGGAGGATTCGAGCGTTATCCGGATTTATTGGGTTTAAAGGGAGCGTAGGCGGACGCTTAAGTCAGTTGTGAAAGTTTGCGGCTCAACCGTAAAATTGCAGTTGATACTAGGTGTCTTGAGTACAGTAGAGGCAGGCGGAATTCGTGGTGTAGCGGTGAAATGCTTAGATATCACGAAGAACTCCGATTGCGAAGGCAGCTTGCTGGACTGTAACTGACGCTGATGCTCGAAAGTGTGGTTATCAAACAGGATTAGATACCCT
+
CFFGF8EFEFDEGGFGGGFGFGGGGGG,EFGFGG<FF@F<FF,C7FEGGG@FEBFEF,@8CFGGF9EFFEFEFGGFFGEG,,6EDGGCFGFGFFGGGGGFGGG7+4F@FF,55@FB84AE@,@BEFDF9:,E<C,BF<99C,=FGFCFG,C,BDEEFGGFDAFFGGGGGGGGG,>7:@FG<:?C9<F<=FC=GGG5CCE<CCBGFEB:FC?BF9>CFEGGEFCCGGFCEGGGGGGGF:F@:9AF@ECGEF@9GF>EFGFFCCEC#DCFFGGGGGFFC5.CC9<FF=A5,FCC,E<9GGE9@FAAB+47B,DEFGGC?9,,FFEEEEGFFDEEC?C,F,C9BEA=CC,CCGGFDFECFC,,EFGDGGGGFEC@F,F,FEDCFGGEAGGGGFB7FF,F9GDGFFCGFFCGGF@C,GGGGGFFCFFFFEA9FF<A,CCA
@SB 288
TGGGGGATATTGCACAATGGGGGAAACCCTGATGCAGCGACGCCGCGTGAGGGAAGACGGTCCTCTGGATTGTAAACCTCTGTCTTCGGGGACGAAAGAAGACGGTACCCGAGGAGGAAGCCACGGCTAACTACGTGCCAGCAGCCGCGGTAATACGTAGGTGGCAAGCGTTGTCCGGAATTACTGGGTGTAAAGGGAGCGTAGGCGGGCAGGCAAGTCAGGCGTGAAATATATCGGCTCAACCGGTATCTGCGCTTGAAACTGCAGGTCTTGAGTGAAGTAGAGGTTGGCGGAATTCCTAGTGTAGCGGTGAAATGCGTAGATATTAGGAGGAACACCAGTGGCGAAGGCGACGGTCTGGGCCGCAACTGACGCTCATTCCCGAAAGCGTGGGGAGCAAATAGGATTAGATACCCT
+
FGGGGGGGGGGGGGGGGGFGGGGGGGGGGGFGGGGGGGGGGGGGGGGGGGGGGGGGGGGGGGGFGGGGGFFGGGDGGGGGGGGGGGGGGGGGGGGGGGGGGFFGGGGGGGG7FGGEGG8FFFGGGGGGGGGGGGDG>FGGGGG>FGDEGGEGGGFGGGGGG$GGGC@FFG>GE<EFDCCECFGGGGCCFGGGF?CEGDGGFGDCEGGGGG8C<4DFCCFFGGGGGGGGGGGCEFG@:ECEGFGGCFECGGGGGGDEDFGGGFGGFGGGGGGGGGGFGGGFCCFFGFCCGGGGGGGGGGGFFFFECEDEFFACGGGGECD9DFGFGGGFDGGGGEFFGGGGGCGFDGFFFF@GFGGGGGGGDFB7GFGGGGGGDGGGGGGGECGGGDGGGFDGGGGGFFGGGGGGGGGGGGE<CCCCC
@SB 289
TGGGGAATATTGGGCAATGGGCGAAAGCCTGACCCAGCAACGCCGCGTGAAGGAAGAAGGTCTTCGGATTGTAAACTTCTTTTATGAGGGACGAAGGAAGTGACGGTACCTCATGAACAAGCCCCGGCTAAATACGTGCCAGCAGCCGCGGTAATACGTAGGGGGCAAGCGTTGTCCGGAATGACTGGGCGTAAAGGGTGTGTAGGCGGGCTCGCAAGTTGGATGTGTAATACCCAGAGCTTAACTCGGGTGCTGCATCTGAAACTACGAGTCTTGAGTGTCGGAGAGGTAAGTGGAATTCCTAGTGTAGCGGTGGAATGCGTAGATATTAGGAGGAACATCAGTGGCGAAGGCGACTTACTGGACGATAACTGACGCTGAGGCACGAAAGCGTGGGGAGCAAACAGGATTAGATACCCT
+
GFGGGGGGGGGGGGFGGGGGGGECFGGGGGGGGGGGGGGGGGGGGGGGGCFGGFFGFGGGGGGGGGGEE:FFFGGGGGGGGGGEGGGGGGGFGGGGGGGGGGGFGEGGGF9FGGGFGGG<DGCFFEFGEGGBFGGGGGGGGGG?FG@GGEE+FGGGGGCBFGFFCEGECFGEF7CFGG>CC<EFGGGGGG888CECGGEFFDFEFGGGGG>GCEGGC?7CFGGEF:EGGEEEFGGFFFGGFF@F>CEGD>FG<GGGG,9<FFGGFGGGFA?9FFFF$C9GEEFF<FFGEAEFE<<FDFFC=FC9GGGGGF=8GGGGF@,GFFFAC,CGDE@CF@ACGGFGGGGGFEC@GGGEEFGFEGGF<FFEFGGF<9FGGGGDGGGEGFGFFCCCGFCEF@FGGGGGGGGEGGFGGGGGGGGCCCCC
@SB 96233
TGGGGAATATTGGGCAATGGGCGAAAGCCTTACCCAGCAATGCCGCGTGAGTGAAGAAGGTCTTCGGATTGTGAAGCTCTTTGATCAGGGACGAACACAATGACGGTACCTGAAGAACAAGCCCCGGCTAACTACGTGCCAGCAGCCGCGGTAATACGTAGGGGGCAAGCGTTGTCCGGAATGACTGGGCGTAAAGGGTGTGTAGGCGGGCTCGCAGGTTGGATGTGTAATACCCAGAGCTTAACTCGGGTGCTGCATCTGAAACTACGAGTCTTGAGTGTCGGAGAGGTAAGTGGAATTCCTAGTGTAGCGGTGGAATGCGTAGATATTAGGAAGAACACCAATGGCGAGAGCAGCCCCCTGGGAGGCGACTGACGCTCATGCACGAAAGCGTGGGGAGCAAACAGGATTAGATACCCT
+
C,@FEFFFGGFCC@8C@E9<FCGDGGGFCFG9E@@9FDF8E9CDGGGEEGGGGGCFGGGFEFCGCGF,B=<ECACF,CEFCC?<EFC9<CC@CGGGGG<?EBFCF=BFGGGD=FFG=EFEBCDF+@7FGE<FEDGG@BFFGG7<CFG@EE3@>FAAFF>8F@7BCCEF<C7;C?<98C;7EGG;FCFFE,C/6CCCFC9:C8EFAFGGGDGGG58C#:FF:50@FEAA@#FCFFABD#CFGFFE@<<8GGD=>@C@C?C?@<@(@8<FD9<E<F<GGGEFF7FF,??,A<FAE9E9<FFF4,:5A,8+++:,?,5GGB7F,F<CB??99E,F?F???FFCC,6,7F@69,,,@FC:CCCC,C,,F@,CB9FGFC+GCF@9FD7GEF9<;C7CGGGF?FFE@C@CE,,C5,<FFGF<8,8A
@SB 70528
TGAGGAATATTGGTCAATGGACGAGAGTCTGAACCAGCCAAGTAGCGTGCAGGATGACGGCCCTATGGGTTGTAAACTGCTTTTATAAGGGAATAAAGTGAGTCTCGTGAGACTTTTTGCATGTACCTTATGAATAAGGACCGGCTAATTCCGTGCCAGCAGCCGCGGTAATACGGAAGGTCCGGGCGTTATCCGGATTTATTGGGTTTAAAGGGAGCGTAGGCCGGAGATTAAGCGTGTTGTGAAATGTAGACGCTCAACGTCTGCACTGCAGCGCGAACTGGTTTCCTTGAGTACGAACAAAGTGGGCGGAATTCGTGGTGTAGCGGTGAAATGCTTAGATATCACGAAGAACTCCGATGGCGAAGGCAGCTCACTGGAGCGCAACTGACGCTGAAGCTCGAAAGTGCGGGTATCGAACAGGATTAGATACCCT
+
FFFGG8EFCFGGCFFGCFGGGGGGGGGFFDFGGGGGGGGGGFEGFGGGGGGGGGGGGGGGEEGGGGCEGGGEGGGGFGGGGGGGGGGGGGGGGGFGGGGGGGGGGGGGGGGGGGGGGGGFGGGGGGFGGGGGDEFGGGGFGGFGEGGFFCCGGG7FGFFGGGGGGGGGGGGGB3FGCEDFGFGECFGECGECFG=E>GG>G?FGGGG=GFEDGGGEECFFEG5<EGDEGGGG?FCGECGGGA:CGGF?<8FGGFEDCGDCFCEE>+9C88GGEE>EFCBECGGGGGGGGD?GFFDF:E,FF<EEC:7DGFF<FAGGFF+8GGF7E@@C?,FGF9CFEGFEBEEGFGGGFFCGGFC-FFF@B,B,FGEFGF@FEC,<GGGGGFC;,FCGGDGEGDEFGEFED,GFGCEGGGGGEGGGGDEFAGGGFFFCFC<<CC@-
@SB 54539
TGGGGAATATTGGGCAATGGGGGAAACCCTGACCCAGCAATGACGCGTGAGGGAAGAAGGTCTTCGGATTGTAAACCTCTTTTACCAGGGAAGAAGAAAGTGACGGTACCTGGAGAAAAAGCCACGGCTAACTACGTGCCAGCAGCCGCGGTAATACGTAGGTGGCAAGCGTTGTCCGGATTTACTGGGTGTAAAGGGCGTGTAGGCGGGAAGACAGGTCAGATGTGAAATGCCGGGGCTCAACTCCGGAGCTGCATTTGAAACCGTTGTTCTTGAGGATCGGAGAGGCAGGCGGAATTCTTAGTGTAGCGGTGAAATGCGTAGATATTAGGAGGAACACCAGTGGCGAAGGCGGCCTGCTGGACGACAACTGACGCTGAGTCGCGAAAGCGTGGGGAGCAAACAGGATTAGATACCCT
+
E<EFGEGGGG9FGFGGG<<,EDCGGGFGEGGFGDEFGGGGGF9ECECFEGGGGGGBACCGGGGGDDGGGFFGGGGGGGGGGGFGGGGG@CDFGG,ECE8<F<,BFGGFF,E<CE<F<EFFGCFFGG>FGGGGG,DCFFGGF8FGFGGGGGG<:CGGFF58>CFFFGGFGCEG7FFGGDG<GFGFG7GG@CGEFFEFF=DC6CBCCFG<GGFEGB@FF>95B<C<9DFF?GEF>EFEE>8FCF@@*C<CD?CEGGGFGGGE=<C:EAFF#GGGFFA?B#=@<DF8E=BF<+EFFEBCAB<<8GFF<@++=+E?E?@::C8,FAE<,,DDDEFECEC:GGGFF8FCFFFEGGFCF7E@DCC@FC7F:CC,,GGGFEGF@E@78+:FC?FFF@7EFFDE9GFGFFEFCGGFGE9GGFACC@C
@SB 100428
TGGGGAATATTGGGCAATGGGCGAAAGCCTTACCCAGCAATGCCGCGTGAGTGAAGAAGGTCTTCGGATTGTAAAGCTCTTTGATCAGGGACGAACACAATGACGGTACCTGAAGAACAAGCCCCGGCTAACTACGTGCCAGCAGCCGCGGTAATACGTAGGGGGCAAGCGTTGTCCGGAATGACTGGGCGGAAAGGGTGTGTAGGCGGGCTCGCAAGTTGGATGTGTAATACCCAGAGCTTAACTCGGGTGCTGCATCTGAAACTACGAGTCTTGAGTGTCGGAGAGGTAAGTGGAATTCCTAGTGTAGCGGTGGAATGCGTAGATATTAGGAGGAACATCAGTGGCGAAGGCGACTTACTGGACGATAACTGACGCTGAGGCACGAAAGCGTGGGGAGCAAACAGGATTAGATACCCT
+
FFGGECCGGGFGGGGFGGDGFGGGDGGGGGGGGEGGGGGGGGGFGGGGGGDFGGGGGGGGGDGGGGGGGGGGGGGGGGGFGGGGFFGGGGGGGGGGGGGGGGGGGGEGGFGGGGFGGGGGGG7FGGDGGGGFGGGGGGGFGCFGGGGDGGGFGGFGGGDFFGGGG>GGFGGCG@CGGGGDC6GGGFGFFFG#AF@EGF8EGE>GGGFGGGD@8CGGGGGGGGGGFEFEFFGGGGGGGGFGGGGDGGGGGGFBEGGGD:EGG=DGFCF==FGFF=EA8GGGGDGGFGGGGCGFF,GFGGGGF=CCEFGEDGGCGGGGCDGDFGGGGFEGGFGGGFGGGGFCCFGF@FECGGGGGGFF9CGGGGGGGGGGGGGEF;GGGGGGGGDGGGGGGGGGGGGGGGGGGGGGGCGGFFCEFGFCCCCC
@SB 86973
TGGGGAATATTGGGCAATGGGCGCAAGCCTGACCCAGCAACGCCGCGTGAAGGAAGAAGGCTTTCGGGTTGTAAACTTCTTTTGTCAGGGACGAGGAGAAGACGGTACCTGACGAATAAGCCACGGCTAACTACGTGCCAGCAGCCGCGGTAATACGTAGGTGGCAAGCGTTGTCCGGATTTACTGGGTGTAAAGGGCGTGTAGCCGGGAGGGCAAGTCAGATGTGAAATCCACGGGCTCAACTCGTGAACTGCATTTGAAACTACTCTTCTTGAGTATCGGAGAGGCAATCGGAATTCCTAGTGTAGCGGTGAAATGCGTAGATATTAGGAGGAACACCAGTGGCGAAGGCGGATTGCTGGACGACAACTGACGGTGAGGCGCGAAAGCGTGGGGAGCAAACAGGATTAGATACCCT
+
GGGGGFGGFFGGGGGGGGGGFGGGGGGGGGGGGGGGGGGGGGGGGGGGGGFGGGGGGGGGGGGGGGGGGGGGGGGGGGGGGGGGGGGGGGEFFGGGGGGGG?EFGGGGGGGGGGGGGGGGD@FGGGGGGGGGFGGGGFGGGGCFGGEEGGGGGGFGG?GGGGGGGGFEGGGDGGGGEDCFEGGGGGGGFGGGGGGGEGEGEGGGGGGGGFEGGGGGGGGGGGGGGGGGF@>EFGGGFGFBGFGGGGGGFGFGGGCGGFFFD7CBFGGFGFFGGGFFDFE?CEEGGFA<DFCGGFFCFGFGGGGGGGGGGFF9GGGGGFCGGGFE9FF9GGFEGGGGFED?GGGGGGGEEGGGFFEFCGGGGGFGFF9GGGGGGGGGGGGEEF@GGGGGGGGGGGGGGGGFFGGGGGGGGGGGFBCCCC
@SB 295
TGAGGAATATTGGTCAATGGACGCAAGTCTGAACCAGCCATGCCGCGTGCAGGAAGACGGCTCTATGAGTTGTAAACTTCTTTTGTACGAGGGTAAACGCTCTTACGTGTAAGAGCCTGTAAGTATCTTACGAATAAGGATCGGCTAACTCCGTGCCAGCAGCCGCGGTAATACGGAGGATCCAAGCGTTATCCGGATTTATTGGGTTTAAAGGGTGCGTAGGCGGTTTGATAAGTTAGAGGTGAAATACCGGTGCTTAACACCGGAACTGCCTCTAATACTGTTGAACTAGAGAGTAGTTGAGGTAGGCGGAATGTATGGTGTAGCGGTGAAATGCTTAGAGATCATAAAGAACGCCGATTGCGAAGGCAGCTTACCAAACTATATCTGACGTTGAGGCACGAAAGCGTGGGGAGCAAACAGGATTAGATACCCT
+
GGGGGGGGFGGGGGGGGGGGGGGEEGGGGGGGGGGGGGGGFGCGGGEGEFGGGGDEGGGG7+BFGFA<CFFDGGGGGG<FGGGGCGGFF,FF+CEGGGEGGGG,EFFGGG8,EFGG<FG,@?FGFCG9FFCFGGGFGD7CFGD<FGFGGGGGGGGEGGGGFCDGGGGEGFGFGFF@FFFEC9F,EFGGGGGGGGGGGGGGFFGGGGGGGGGGGGGFGEGEGGGGFEGEEE9GGFGGGGGDAF<GFF@:3CGGGFGGFFFGG@A=79FB,CFGG6CA9FFFGGC/EFE?EE=GGFAA,=E=FF,GFC@GGFGGGFB4<9FGGGGGGGGGGGGGGGGFFFGGGFGGGFC99,FGFF7FCFGGGGGFGGGGFCFFE9FGFCGFCE<C9F9GGGGGGGGDGFGFCFGGGGF7GGGGGGGGGGGGFGGGF<GGGGFCCCCC
@SB 107731
TGGGGAATATTGGGCAATGGACGCAAGTCTGACCCAGCAACGCCGCGTGAAGGAAGAAGGCTTTCGGGTTGTAAACTTCTTTGACAGGGGAAGAGCAGAAGACGGTACCCTGAAAACAAGCCACGGCTAACTACGTGCCAGCAGCCGCGGTAATACGGAGGGTGCAAGCGTCAATCGGAATTACTGGGCGTAAAGCGCACGCAGGCGGTTTGTTAAGTCAGATGTGAAATCCCCGGGCTCAACCTGGGAAGTGCATCTGATACTGGCAAGCTTGAGGCTCGTAGAGGGGGGTAGAATTCCAGGTGTATCGGTGAAATGCGTAGAGATCTGGAGGAATACCGGTGGCGAAGGCGGCCCCCTGGACGAAGACTGACTCTCAGGTGCGAAAGCGTGGGGAGCAAGCAGGATTAGATACCCT
+
EFFE@@CFFFGACCFFGF@FGGCFGEG<,C@FGD@FGGGGG7EFGGGEFGGGGEFEEGFCFFFFGGGCAFFGFGAFGGGE,9,<5?EF:@4BFGFCF@FEFGGCECCCD=FGGC,BFAFFF+BAFGGCFFFF9D7>DGGCCEGFEF7>:*@7<,;FBB7>C*=B>B8?<F*8<CC9:*CFE7C;F:F>F@FGGF9A@<C/::B<:C@FFF>C<<A2225,<C@@C,?<04<6CCD?/:>D@7@,,@@,>8,:=@3;@9GD>FF=F>@:F9C@,<@@++++C,,>7C+GGFGDDEFFEGF,EEE9F@6+BA<9,,GEF><FFFFAFFD?GGF9FFEF@+7FFGFCGGFEEFCFB@GEEE@CFCFGFEAE@GFFAE,FFGF@@EF@F8FCECF@@<CF@C,,EE9FFF<,GGFGDB,<A-
@SB 297
TGAGGAATATTGGTCAATGGGCGTAAGCCTGAACCAGCCAAGTCGCGTGAGGGATGAAGGTTCTATGGATCGTAAACCTCTTTTATAAGGGAATAAAGTGCGGGACGTGTCCCGTTTTGTATGTACCTTATGAATAAGGATCGGCTAACTCCGTGCCAGCAGCCGCGGTAATACGGAGGATTCGAGCGTTATCCGGATTTACTGGGTGTAAAGGGCGTGTAGGCGGAGATGCAAGTTGGGAGTGAAATCCATGGGCTCAACCCATGAACTGCTCTCAAAACTGTATCCCTTGAGTATCGGAGAGGAAAGCGGAATTCCTAGTGTAGCGGTGAAATGCGTAGATATTAGGAGGAACACCAGTGGCGAAGGCGGCTTGCTGGAAGACAACTGACGCTGAGGCGCGAAAGCGTGGGGAGCAAACAGGATTAGATACCCT
+
GGGGGGGGGGGGGGGGGGGFDGGFGCGGGGGGGGGGGGGGGGGGGGGGGGDGEFGFGDGGGGGGGGDDGGGGGG<FG@FFGGGGGGGGGGGGGGFGGGG9DECGGGGFGGGGGFFFFFGGGGGGGGCCFFGGGGG9FCCFAF@B>FFFFFGGE@GG76DEDCFGGGGGGCCFACGGD9FCEGGGGGGGGGDGG9FEGGGFFCFCC?:GFFGGGGGGGGGGGEGEGFGGEFGGGGGGGGCFFGFGFGGGGF@GBFFFF>GGGFGDGFGGGFFG>ECFGGGGFGGG>A3,C,AGF@>4+7FE<GFFC+EGEFE<GGFF8<FAFGGEGGGGGGGGGGGGGFFFAFGGGGGFAAGGEFGFFGGGGGGGGGGGGGGF8GGGGGGFC,EEDFEGGGGGGGGGFEFF7GGGGGGGGGGGGGGGFGGFCGGFFEEGGGCCC8C@
@SB 109997
TGGGGAATATTGGGCAATGGGCGAAAGCCTTACCCAGCAATGCCGCGTGAGTGAAGAAGGTCTTCGGATTGTAAAGCTCTTTGATCAGGGACGAACACAATGACGGTACCTGAAGAACAAGCCCCGGCTAACTACGTGCCAGCAGCCGCGGTAATACGTAGGGGGCAAGCGTTGTCCGGAATGACTGGGCGTAAAGGGTGTGTAGGCGGGCTCGCAAGTTGGATGTGGAATACCCAGAGCTTAACTCGGGTGCTGCATCTGAAACTACGAGTCTTGAGGGTCGGAGAGGTAAGTGGAATTCCTAGTGTAGCGGTGGAATGCGTAGATATTAGGAGGAACATCAGTGGCGAAGGCGACTTACTGGACGATAACTGACGCTGAGGCACGAAAGCGTGGGGAGCAAACAGGATTAGATACCCT
+
GGGFDGD<FGFGGGGGGGGGGDFGGGGFGGGFGFGGGGGGGGGGGGGGGGGGGGFBAFFGEGFGAFGGG:EFGFFGGGGGFGFGGGGGFGGGGDGGGGFGGGGGGGGFFCCCFGFFFGGGFGGGG>ECCEFGGCGE@GGGGCGGGGGGGGDGCE,.@:>FG>FDGGGGF<FGGGFGGFDGGCCFD:FCG<GCEGDEEC9CECEEFFGGGG5>*@?9CC@CEFFEG3<'CCFGCFDF@CFFGF:CC9C=DGCD?F9CCDDDGFF?GCE7GFFD7FE?6+6GGEECFF?FGDFFFGDGFCGECGGGGGGGEEEF9AFFCF7=GF9FGFGE<FEEGFCCAEC<9F@DGGGGE@7GGGGGGGFC,7C<F<99FEE:;C7DGGFFGGGFEGFGGEGEEGC8DEFFFGFGFEEEF9FFDFEA<9B@
@SB 94699
TGGGGAATATTGGGCAATGGGCGAAAGCCTGACCCAGCAACGCCGCGTGAGGGAAGAAGGTTTTCGGATTGTAAACCTCTGTCCTCAGGGACGAAGGAAGTGACGGTACCTGAGGAGGAAGCCCCGGCTAACTACGTGCCAGCAGCCGCGGTAATACGTAGGGGGCAAGCGTTGTCCGGAATGACTGGGCGTAAAGGGCGTGTAGGCGGCCTGATAAGTATGAAGTGAAAGTCCTGCTTTCAAGGTGGGAATTGCTTTGTAGACTGTCGGGCTTGAGTGCGGAAGAGGTAAGTGGAATTCCCAGTGTAGCGGTGAAATGCGTAGAGATTGGGAGGAACACCAGTGGCGAAGGCGACTTACTGGGCCGTAACTGACGCTGAGGCGCGAAAGCGTGGGGAGCGAACAGGATTAGATACCCT
+
FGDEGC@8CDGGGGFGGGG8EGGGGEGGGGGGGGGGGGGGGGDGGGGFGDFGGGGGGGGGGGGGGGGEGGGGGGGGGGGGGGGGGGGGGGGGFCEEEGGGGGCGGGGGEFFDFEFGDGGF?CFFGGGGGGFGF>FCFGFDGGGGGFGGGGGGGGGGGGGGGGGGGGGCG@CFFFEGGGGGGGG8:1<FGFGEGCFGFEGGGGECGGGEDEEFGFGGGGGFEFF:@;EF?@D>FF>:<F?FGF<>GDFFE><CGCC:F?EFFFEGC<9CGDDDFAC?GF7FFFCFGFECGFFF9FFEBE<E8FGFFF@8>CFBFEF:F7GFFDGFCGDEGBFC,CDFC,?FFCEFFB,GEGFC,<C,9GGGGEGGFCFCFDGGFBEF8EF:CGGF7GFGEGEGGFGEFFC@GGGGGGGGGFGFEGCCCCC
@SB 300
TGGGGAATATTGGGCAATGGGCGCAAGCCTGACCCAGCAACGCCGCGTGAAGGAAGAAGGCTTTCGGGTTGTAAACTTCTTTTAAGGGGGAAGAGCAGAAGACGGTACCCCTTGAATAAGCCACGGCTAACTACGTGCCAGCAGCCGCGGTAATACGTAGGTGGCAAGCGTTGTCCGGATTTACTGGGTGTAAAGGGCGTGCAGCCGGGTCTGCAAGTCAGATGTGAAATCCATGGGCTTAACCCATGAACTGCATTTGAAACTGTAGGTCTTGAGTGCCGGAGAGGTAATCGGAATGCCTTGTGTAGCGGTGAAATGCGTAGATATAAGGAAGAACACCAGTGGCGAAGGCGGATTACTGGACGGTAACTGACGGTGAGGCGCGAAAGCGTGGGGAGCGAACAGGATTAGATACCCT
+
FCE@FFGGGGFGGGGGGGGGGGGGGGGGGGGGGGGGGGGGGGGGGGGGGGGGDFGGFGGGGGGGGGGGDEEGGGFGGGGGGFGCFGGGDEGEE<FGGGGGGGGFGGGGFGGGGGGGGGGFGGGGCCFGGGG@9F7D8<DCE@FFGGEGDEGGG3GGGGFCGGGGFGGGFEEG:FGGGG7FEFCFGEGFFGFCFFGFCGEGDGGFGGGGGGG6GGGGFGGGE@FGGGGGGGGGGGGGFGGGGGGGFG;GGGGFEGGGGFGGFGFFGGGFFG>BFGGFFGGFGEGGGGGFCF+@E@,B,+CFD<GGGGGGGGGFGFCC:GGGFGDGGFFGGFGEFGGFFGGDGGGGFCGGGGGGFGF9FGE@GGF@GF<EFGGGGGGGGGFGEGECCFEGGGF9GGGF@GGGFECFGGEGFGGFEB<8C@
@SB 301
TGGGGAATATTGGGCAATGGGCGCAAGCCTGACCCAGCAACGCCGCGTGAAGGAAGAAGGCTTTCGGGTTGTAAACTTCTTTTGTCAGGGACGAGTAGAAGACGGTACCTGACTAAGAAGCCCCGGCTAACTACGTGCCAGCAGCCGCGGTAATACGTAGGGGGCAAGCGTTATCCGGATTTACTGGGTGTAAAGGGAGCGTAGACGGATGGACAAGTCTGATGTGAAAGGCTGGGGCTCAACCCCGGGACTGCATTGGAAACTGCCCGTCTTGAGTGCCGGAGAGGTAAGCGGAATTCATAGTGTAGCGGTGAAATGCGTAGATATTAGGAGGAACACCAGTGGCGAAGGCGGCTTACTGGACGGTAACTGACGTTGAGGCTCGAAAGCGTGGGGAGCAAACAGGATTAGATACCCT
+
GGGGGGGGFGGGCGGGGGGGGGGGGGGGGGFGGFGGGGGGGGGGGGGCGGGGGGGGGAFFFFGGGGGGGGGGGGGGGGEFGGGGGGGGGGGFGEGGGFEFGGGGGGGGFGF<BFFFG9FDFEGGGGEG>FGGGGGGGFFCCFFFGGDFFGGGD@,DFFCFCFCGGGECE7<G7FGGGG<FEDGGGGDGGGG??AEGGFEEGE>C7EGGDEGF@/FEFFG;G9GFFFGGGGGGGFDEGGGFGCCFBGGFEGGDB?FFFGGGFFGFGGGGFGG8GFFEFAGGFGDFF<E+CGDGGGGEF,<5EF?CGEEEEGFE?FGFEGEFEFFGGF?9GGGGGFGFCF<<GFCCFFGGGGGGGFAGGGGGFCD7GGF<CF@GFBFFFGGGC@,7FCCGGFCGGGFFGFDE<<CGGF<GGGGF8CCCC@
@SB 50728
TGGGGAATATTGGGCAATGGCGCAAGCCTGACCCAGCAACGCCGCGTGAAGGAAGAAGGCTTTCGGGTTGTAAACTTCTTTTAAGAGGGACGAGCAGAAGACTGTACCTCTAGAATAAGCCACGGCTAACTACGTGCCAGCAGCCGCGGTAATACGTAGGTGGCAAGCGTTGTCCGGATTTACTGGGTGTAACGGGCGTGCAGCCGGGAATGCAAGTCAGATGTGAAATCCATGGGCCTAACCCATGAACTGCATTTGAAACTGTATTTCTTGAGTACTGGAGAGGCAATCGGAATTCCTAGTGTCGCGGTGAAATGCGTAGATATTAGGAGGAACTCCAGTGGCGAAGGCGGATTGCTGGACAGCAACTGACGGTGAGGCGCGAAAGTGTGGGGAGCAAACAGGATTAGATACCCT
+
-CEFCBFGGGGGGGGGGFEEFGCCFFGGGGG8CDFGGCFGGF7:CCCEEGFFGG,=EEGGGGF9,CFEE+B<<F?AFFFGGGFDGGGGGD+@CE+@FGCFGG9FFGGDEG@F<D9FGEGGGG8>C@FFCF,,BFGCCGGG<,>F7@EEEEC7@FEFCF7CFFCGFCGGF**CFBE*3:=FGFFCCGGCE<FC,=:5F5CEC@C@*/CCECF:@CC@FFCE7FFCF<E;CCC>00C3CFEFCCEF@CF#GGGFFEEEGB=A:C8::A8F5:CFD=B<=<9CG96;F?4+4+<EB9,<,,C<?C+@4+@CFC55,,=CCGFAEFE9AFDE:6<B,EC:,EEFF::8:9@,,C7C,<C,,FC,C,,GGFFE@6FF@,AAC:@::@:<C,CEGFGGFCC,E@CGFC=;,;,6,AFF@@<@A
@SB 303
TGGGGAATATTGGGCAATGGGCGAAAGCCTTACCCAGCAATGCCGCGTGAGTGAAGAAGGTCTTCGGATTGTAAAGCTCTTTGATCAGGGACGAGCACAATGACGGTACCTAACAAGAAAGCACCGGCTAACTACGTGCCAGCAGCCGCGGTAAAACGTAGGGTGCAAGCGTTGTCCGGAATTACTGGGTGTAAAGGGAGCGCAGGCGGGAAGACAAGTTGGAAGTGAAAACCATGGGCTCAACCCATGAATTGCTTTCAAAAATGTTTTTCTTGAGTAGTGCAGAGGTAGATGGAATTCCCGGTGTAGCGGTGGAATGCGTAGATATCGGGAGGAACACCAGTGGCGAAGGCGGTCTACTGGGCACCAACTGACGCTGAGGCTCGAAAGCATGGGTAGCAAACAGGATTAGATACCCT
+
DGCFG@FGGGGAFFGGGGGGGGGGGCGGGGGCFGGGCGGGGFGGGGDGGFEGGGGGGGGGGGGFGGGGGGGGGGGAFGGGGGGGGGGGGDGGGDGGGG8<FAFGGCEF@EGGGG8BFCGGDFGGGC/CFFGGGEGGG<FGGFGGDGGFG7CEDCFGGEEGGGGGGFEEGGGEF:<FFCG?CFGGCFEBFFCCGGGGGCB=EEGFFEGGGGFFCFAFF:CGGGGFDGGGGGGGGGGGGF;FEEGGFGGFFGGFFFFFF?FDDGF#GGFGFFFGGGGGFCGFFECGGGGGGGGFGGEGFF+GGFGFFF:CC7GFGFFCGEE=C,EFF7GGGGGGFGGGGGGFAGGGGGGGGGGGDGFAFGFEGGEFCFDGGGGGGGGGGGGGGGFFFFFFGGGGGGGGGGGGGGGGGGGGCFFGGFCC?CC
@SB 76456
TGGGGAATCTTGCGCAATGGGGGGAACCCTGACGCAGCGACGCCGCGTGCGGGACGGAGGCCTTCGGGTCGTAAACCGCTTTCAGCAGGGAAGAGTCAAGACTGTACCTGCAGAAGAAGCCCCGGCTAACTACGTGCCAGCAGCCGCGGTAATACGTAGGGGGCGAGCGTTATCCGGATTCATTGGGCGTAAAGCGCGCGTAGGCGGCCCGGCAGGCCGGGGGTCGAAGCGGGGGGCTCAACCCCCCGAAGCCCCCGGAACCTCCGCGGCTTGGGTCCGGTGGGGGAGGGTGGAACACCCGGTGTAGCGGTGGAATGCGCAGATATCGGGTGGAACACCGGTGGCGAAGGCGGCCCTCTAGGCCGAGACCGACGCTGAGGCGCGGAAGCTGGGGGAGCGAACAGGATTAGATACCCT
+
GGGGGGGGGGFGGGGGGGGFGGGEGGGGGGGGGGGGGGDGGGGGGGGGGGGGGGGGGGGGGGGGGGGGGGGGGGGFGGFE@FFGGGDCFGGFEDF<FFFGGGCDEEFGFGGGGGGGG@C?EGGGGGGGGG7EGGCGGGFFGFFFGGGEE>CCCFGG@FGEE5:ECGGGGCGGEFCCECCDCGCGGGFGG<GGGFC=.EDG:?EECEGEEEGGGDDGGGGGGGGC;EECEEGGGGGGGGGGGGCGE>CDECEGDGDGFGE8C:CCD88GFD<FFG@FF:GGGGGGEB7GFCGGGCGF@GGFDGGGF7FGDFDEDFCGGGFFDGGGGGGGGGGFGFFGGGGGGGGGGGFGGEGGGGFF<GFGGF<GFCGFDGGEGGGGGGGEEGGFGGGGGGGGGGGFF;CFGCGGGGF@DGGFCCCCC
@SB 305
TGAGGAATATTGGTCAATGGGCGAGAGCCTGAACCAGCCAAGTAGCGTGCAGGATGACGGCCCTATGGGTTGTAAACTGCTTTTATAAGGGAATAAAGTGAGAGTCGTGACTCTTTTTGCATGTACCTTATGAATAAGGACCGGCTAATTCCGTGCCAGCAGCCGCGGTAATACGGAAGGTCCGGGCGTTATCCGGATTTATTGGGTTTAAAGGGAGCGTAGGCCGGAGATTAAGCGTGTTGTGAAATGTAGATGCTCAACGTCTGCACTGCAGCGCGAACTGGTTTCCTTGAGTACGCACAAAGTGGGCGGAATTCGTGGTGTAGCGGTGAAATGCTTAGATATCACGAAGAACTCCGATTGCGAAGGCAGCTCACTGGAGCGCAACTGACGCTGAAGCTCGAAAGTGCGGGTATCGAACAGGATTAGATACCCT
+
GGGGGGGGGGGGFGGGGGGFGGGGGGGGGGGGGGGGGGGGGGGGGGEGEGGGGGGGGGGEEGGGCFGGGGGCFGGGGGGGGGGGGGGGGGGFFGGFGFGDGGGGGGGGEGGGGGGGGGGGGGGGGGGGGGGCFGGFFGCGGCEGGGGGGGGGGGGGGFGGGGGG>GGGGGGGFGGEGDGGEGGGGGGGGGBFGGGGDGGGGGGGFFGGGGGGGGGGGGGGGGGGGGGCEGGFGGGGEGGGGGGGCEFDGGGECGFGGFGFFFCFGGGG@GFGGCF:>GGGGGGF:EA8A,GGGF:GGE8GFFFGF>GGEFGFFA7FCF<GGGGGGF>GFCGDDCGFFFGGGGGGF<GFGGGGFF:@DGGGGGGGGGGGGGGGGGGGGGGGGGGGGGGGGGGGGGGGGGGGFCGGGGGGGGGGGGGGGGGGEGGGF<GFGFGCC<C<
@SB 64682
TGAGGAATATTGGTCAATGGACGTAAGTCTGAACCAGCCAAGTCGCGTGAGGGAAGACTGCCCTATGGGTTGTAAACCTCTTTTATAAGGGAAGAATAAGTTCTACGTGTAGAATGATGCCTGTACCTTATGAATAAGCATCGGCTAACTCCGTGCCAGCAGCCGCGGTAATACGGAGGATGCGAGCGTTATCCGGATTTATTGGGTTTAAAGGGTGCGTAGGCGGTTTATTAAGTTAGTGGTTAAATATTTGAGCTAAACTCAATTGTGCCATTAATACTGGTAAACTGTAGTACAGACGAGGTAGGCGGAATAAGTTAAGTAGCGGTGAAATGCATAGATATAACTTAGAACGCCGATAGAGAAGGCAGCTTACCAGAATGTAACTGACGCTGATGCACGAGAGCGTGGTTAGCGAACAGGATTAGATACCCT
+
,;EFG8FEFDACCED,CF9FEFC7C@FEGGCDAFGGGGGGFFFFEEGGGGDGCFGG8<FGGGGFEEEF?F>CGGAFFGDCE<CFGGFEEE,CECFFG<FCC,<EFFF?@FF,FFFGGGGFGEGGGGGGGGEFCEFFAE<FFEG7CGC@A9DFGFGGFF8FGGF@FEF:FG+@FFF7CEFG6?7>FC,8FFCFF93=,FFCGFC9BFF+<:<BEFGG88,DCC74@::@AFE,FCG>@@+,ED3@>GGGG<FCEC5,,AFC9F+FG??<F@=FGGF=DFE?F?C(<F5,E?EFDFFFFCA+A,GGGFB+CF@CFFEE,?,95C=+:=C<FC,-<FAGFA@,9,<C,?F9FFC@8+++GGGGFC,FF<,,,CFFAGF69E<C,FE9CDFCBC@FFFE<FCCCCFECEFGF9C<+B,GEGFDECFCECEFFCC@CC<-
@SB 307
TGGGGAATATTGCACAATGGGCGAAAGCCTGATGCAGCAACGCCGCGTGAGGGAAGACGGTTTTCGGATTGTAAACCTCTGTTTTCGGTGACGAATAAATGACGGTAACCGAGTAGGAAGCCACGGCTAACTACGTGCCAGCAGCCGCGGTAATACGTAGGTGGCAAGCGTTATCCGGAATTACTGGGTGTAAAGGGAGCGCAGGCGGGATAGCAAGTCAGCTGTGAAAACTATGGGCTCAACCCATAAACTGCAGTTGAAACTGTTATTCTTGAGTGGAGTAGAGGCAAGCGGAATTCCGAGTGTAGCGGTGAAATGCGTAGATATTGGGAGGAACACCAGTGGCGAAGGCGGTCTACTGGGCACCAACTGACGCTGAGGCTCGAAAGCATGGGTAGCAAACAGGATTAGATACCCT
+
EFF8CBFGGGGGGGGGGGGGGGGGGGGDGG@FG99FFGFFFGGGGE>FCEG8FCFEGGG>FEGGGGGGDGGGGFGGG8FGFGGGFGGGGCG,:CGGGGFFGFFGGGFGGGGGGCF<F<=>FGB,@@FGGGGFGGGG?B@DFDF8CFECGG85:>GGG9C;ECG;CFCFFGGGGGFCDGDG,GGGGGGGGFFB7CECE=EGGD85BCG<8:DA<<CFGGGF:DCFGGGGGG?,>9FE<@88CEAC<GDGFFC30<C8C8FFC<AEG>FFFFGFFE:FE>A9=<8GFGFA:EEF9E?F=@+GGEGF@@8C,GGFE9C@FCEFFGFGB@C8GGGGGGGGFGD8FEFEDFF:DFGGCGGGFFGGGGFFGGGGGGFEEDF<CFCFB6,,GGDC,,CEFFGGGGFFFF9FFDFAFFGGCCCCCC
@SB 308
TGGGGAATATTGCACAATGGGCGAAAGCCTGATGCAGCAACGCCGCGTGAGGGAAGACGGTTTTCGGATTGTAAACCTCTGTTTTCGGTGATGAATAAATGACGGTAACCGAGTAGGAAGCCACGGCTAACTACGTGCCAGCAGCCGCGGTAATACGTAGGTGGCAAGCGTTATCCGGAATTACTGGGTGTAAAGGGAGCGCAGGCGGGATAGCAAGTCAGCTGTGAAAACTATGGGCTCAACCCATAAACTGCAGTTGAAACTGTTATTCTTGAGTGGAGTAGAGGCAAGCGGAATTCCGAGTGTAGCGGTGAAATGCGTAGATATTGGGAGGAACACCAGTGGCGAAGGCGGTCTACTGGGCACCAACTGACGCTGAGGCTCGAAAGCATGGGTAGCAAACAGGATTAGATACCCT
+
GGCFGECFGGGGGGGGGGGGGGGGGGGFGGGGGFFGGGGGGDEGG>7CFGGGGGGGGGG7BFGGFDGGGGGFFGGGGGGGGGGFGGCCG:F9FGGGGAEFGGGGGGGGEFDFF<DF9CF3DFFFDFCGGGGFG?7,#3@AB@FCF<<,FFGGGGGGCGCECFGGGGGGG:FEF:CGGGG:CCFG,CFFGGFGFC:GGFFEGCCEEGGGDEGFEGDGFFGFGGGFFFGGFEGGC@CGGGGGGFFGGFEFFFGFGF<<FFGGGFFC,,DFE<FFGG>GGF@FFCGGGGFFDGEFGDGGGGGGFEDGFCGEDGGFGFDDGFDF9FGFEB8GGGGGGGFF@E8CGGFCEGGGGGC>GF9FGGGDGFGGGGGGGGCGGGGEFGGF:8FDGGFGFGGGGGGGGGGGGGGGGGGGFGGFFC8CCC
@SB 108155
TGGGGAATATTGGGCAATGGGCGCAAGCCTGACCCAGCAACGCCGCGTGAAGGAAGAAGGCTTTCGGGTTGTAAACTTCTTTTGTCAGGGACGAGAAGAAGACGGTACCTGACGAATAAGCCACGGCTAACTACGTGCCAGCAGCCGCGGTAATACGTAGGTGGCAAGTGTTGTCCGGATTTACTGGGTGTAAAGGGCGTGTAGCCGGGAGGGCAAGTCAGATGTGAAATCCACGGGCTCAACTCGTGAACTGCATTTGAAACTACTCTTCTTGAGTATCGGAGAGGCAATCGGAATTCCTAGTGTAGCGGTGAAATGCGTAGATATTAGGAGGAACACCAGTGGCGAAGGCGGATTGCTGGACGACAACTGACGGTGAGGCGCGAAAGCGTGGGGAGCAAACAGGATTAGATACCCT
+
CEGFGGGGGGGGGGGGFGGGGGGGGGGGGGGGGFGGGGGGGGGGGGGGGGGGGGGGFGGGCGGGGGGGGGGGGGGGGGGGGGGFGGGGGGGGGGGGGGGGGGGGGGGGGGGGGGGGGGGGGGGGGGGGGGGGGGGGGGGDCFGGGFGCGGGGG@GGG4FEF?CGGGGGCFGG7FCGGGGGGGGGCGGGFEGGGGGGGGGGGEFCGGGGG8ECE:GGFGGGGGGGGGGGGGGGFCFGGGFGGGFGGGE5FG<GGFFFFGFFEFGGGGGGFFFDFGF@4<<FEGFEAFFD@EFE?FGGGFA<FGGGGFGGFFGGGGGGGGGGGFGCFGFGGGGFGGGGGGGGGGEFCGGGGGGGCGFGGGDDGFFGFACGGGGCFCFGGGFFGGFGGGGGGDGGGGGGGGFGGFGFDGGGFGGGGCCCCC
@SB 65074
TAGGGAATCTTGCACAATGGGCGAAAGCCTGATGCAGCAACGCCGCGTGAAGGATGAAGGCCTTCGGGTTGTAAACTTCTGTTCTTAGGGAAGAAGAAAGTGACGGTACCTAAGGAGAAAGCCCCGGCTAACTACGTGCCAGCAGCCGCGGTAATACGTAGGGGGCAAGCGTTATCCGGAATTATTGGGCGTAAAGAGTGCGTAGGTGGGTATCTAAGCGTAAGGTTTAAGCGTGCAGCGAAACTGCATCTCGCCTTGCGAACTGGACTACTTGAGTGCAGGAGGTGAAAGCGGAATTCCTAGTGTAGCGGTGAAATGCGTAGATATTAGGAGGAACACCAGCGGCGAAGGCGGCTTTTTGGACTGTAACTGACACTGAGGCACGAAAGCGTGGGGAGCAAACAGGATTAGATACCCT
+
GGE9FFFGGGFGGGGGGGGFGGGGGGGGGCGDGGGGGGGGGG>GGGGF7FF@EGGGGGGGGGGGGFEDGCFCCFGGGGGGGGFFEFGGG8FFFEGGGGFGGCCGFGGGGCE9F8E9FDFGGGF7CF@FGE@BFFCCDD?DFGGGGC,@CF7@C:CFGGFG7C7CGDFC:CEGGG>,?7<<BF7,?F9,2<*1<FGGGGG?FEG>EGGC8*:@FGCFGGGGE>7FG%DCC:$7?<:;C:6-#4:FEEE3AE@2FEG>FF+AAFA,FC'CAFFB%EA@8GGEEF?A;,FGDGF<F9GGFGGGFFF9C=8CDGGGGCGGGECFFE9EFFGGCGE?99:CC-7DGGGGGGFEF7@+8E@CF9FEFDC,FGGGGFGGFF,FGFGFECFEDFDGFGGGGGGFEC,FFGGGFFGGFDFFEB@CCC
@SB 311
TGGGGAATATTGCGCAATGGGCGAAAGCCTGACGCAGCGACGCCGCGTGAGGGATGAAGGTCTTCGGATCGTAAACCTCTGTCAGAAGGGAAGAAACTAGGGTGCTCTAATCATCATCCTACTGACGGTACCTTCAAAGGAAGCACCGGCTAACTCCGTGCCAGCAGCCGCGGTAATACAGAGGGTGCAAGCGTTAATCGGAATCACTGGGCGTAAAGCGCACGTAGGCTGTTATGTAAGTCAGGGGTGAAATCCCACGGCTCAACCGTGGAACTGCCCTTGATACTGCACGACTTGAATCCGGGAGAGGGTGGCGGAATTCCAGGTGTAGGAGTGAAATCCGTAGATATCTGGAGGAACATCAGTGGCGAAGGCGGCCACCTGGACCGGTATTGACGCTGAGGTGCGAAAGCGTGGGGAGCAAACAGGATTAGATACCCT
+
FFGFGFGGGGGGGGGGGGGGGGGGGGGFGGGGGGGGCFEGGGGGGGGEGGGDEGFGGGGGGGGGGGGGGGGGGGGG8FEGGGGGGGGGGGGGGGGGGCFGGFGG@CAFGGFGGGFGGGGGGGGGGGGGGGCGFGGGGGG?FGGFGGGGGGCGGGGGGGFGGGGGGGFFGGGGGGGGGGGGFAFGG:FEGGGGGEGGG=FGGGGF8CGGGGGGEAFGGGGGGGGFFGGGGFGFFGGGGGGFGGGGDCCEGGGGGGGGEGGGFGGFGDGFGFGGGFGFF-CGGGGFGGDB+37FDE?FGGGDFDGGGFFF7CFC7GGF?8DGGFACGGGFF=GGFFFEDGEGGFFCGFFGDGGGGGGGFEFDGGDDECGGGGDGGDGFFF<8GGGGGGGGGFEFFEGGGGGGGE@GGGGGGGGGGGGGGGGFFGGCGFCGGGFGGGGGCCBA-
@SB 312
TGGGGAATCTTGCGCAATGGGGGGAACCCTGACGCAGCGACGCCGCGTGCGGGACGGAGGCCTTCGGGTCGTAAACCGCTTTCAGCAGGGAAGAGTCAAGACTGTACCTGCAGAAGAAGCCCCGGCTAACTACGTGCCAGCAGCCGCGGTAATACGTAGGGGGCGAGCGTTATCCGGATTCATTGGGCGTAAAGCGCGCGTAGGCGGCCCGGCAGGCCGGGGGTCGAAGCGGGGGGCTCAACCCCCCGAAGCCCCCGGAACCTCCGCGGCTTGGGTCCGGTAGGGGAGGGTGGAACACCCGGTGTAGCGGTGGAATGCGTAGATATTAGGAGGAACACCAGTGGCGAAGGCGGATTGCTGGACGACAACTGACGGTGAGGCGCGAAAGCGTGGGGAGCAAACAGGATTAGATACCCT
+
FGGGGGGGGGGGGGGGGGGGGDGGGGGGGGGGGGGGGGGGGGGGGGGGGGGGGGGGGGGGGGGFGGGGGGGGGGGGGGGGGGGGGGGGGGGGGGGGGGGGGGGGGGGGGGGFFG6CGGGGGGGGGG<GGGGGGG>=FGGGGGGG>GGGGGGGGFFGGBFGGGGGGEGGGGGGGGGGGGGCGGFCGGGGGEGGFG?EGGDG5GGGGGGEGGFGGGGGGGGGGGGEGGGGGDGGGGGGFDCDDGGEGGEFFGECFGGGGGGGFFECC:8F=F@GFEGFFGFGCCGGGGEGGGGGGGGGGGGGGGGGGGGGGGEAGGGGGGGGGGGGGFDGEFCGGGFFGGGGGGGGGGEDGGGGGGGFGGGDGGGGGGGGGGGGGGGFGGFGGEDGGGGGGF<GGGGGGGGGGGGGGFEF9GGFCCCCC
@SB 99568
TGGGGAATATTGGGCAATGGGGGAAACCCTGACCCAGCAACGCCGCGTGAAGGAAGAAGGCTTTCGGGTTGTAGACTTCTTTTACCAGGGACGAAGGACGTGACGGTACCTGGAGAAAAAGCCACGGCTAACTACGTGCCAGCAGCCGCGGTAATACGTAGGTGGCAAGCGTTGTCCGGATTTACTGGGTGTAAAGGGCGTGTAGGCGGAGAAGCAAGTCAGAAGTGAAATCCATGGGCTTAACCCATGAACTGCTATTGAAACTGTTTCCCTTGAGTATCGGAGAGGCAGGCGGAATTCCTAGTGTAGCGGTGAAATGCGTAGATATTAGGAGGAACACCAGTGGCGAAGGCGACGATCTGGCCTGCAACTGACGCTCAGTCCCGAAAGCGTGGGGAGCAAATAGGATTAGATACCCT
+
DFFGGDCGFGGGCDFDGGGFGGGGGGGCEFGGGGGGGGGG?CGGGEGGFEGGGEFCGFF?EF8DFDGGGGDGFAFFGGGFFFGGGFGCFGG+>F+B@GDCFGFFEGGFFF<FGGGGGF,C:@FGCFDGEGGGGA@BFFGCGFFFGGGGGGGFGGF,FGG<EGFFCDFF3<@FDEGFGGEGGDF9C:C>CCGACFEFFGEGGFGFGGEC>>:CCGGEGGF@CFGGGGGGGGGG6GGGGGGEFFBCCDBEC=FCFGFFCCFACGFGGGGGA:GGGCFCGFEGGFGFGGGFB77GGGGGGGFFGFAGGGGGGFGGGGGCEGGFF9GGGGGGGGGGGGGEGFFGF@GGGGFGEDGGCFEFC@FFCF@,EF9GGFGGGGFGGGGGGCF+GFGGGGFBGGGGFCGFGGFGGGGCGGGGGGCCCB<
@SB 78737
TGGGGAATATTGCGCAATGGGCGAAAGCCTGACGCAGCGACGCCGCGTGAGGGATGAAGGTCTTCGGATCGTAAACCTCTGTCAGAAGGGAAGAAACTAGGGTGCTCTAATCATCATCCTACTGACGGTACCTTCAAAGGAAGCACCGGCTAACTCCGTGCCAGCAGCCGCGGTAATACGGAGGGTGCAAGCGTTGATCGGAATCACTGGGCGTAAAGCGCACGTAGGCTGTTATGTAAGTCAGGGGTGAAATCCCACGGCTCAACCGTGGAACTGCCCTTGATACTGCACGACTTGAATCCGGGAGAGGGTGGCGGAATTCCAGGTGTAGGAGTGAAATCCGTAGATATCTGGAGGAACATCAGTGGCGAAGGCGGCCACCTGGACCGGTATTGACGCTGAGGTGCGAAAGCGTGGGGAGCAAACAGGATTAGATACCCT
+
FEG@FFFGFGGGGGGGGGGGGGGGGGDGGGGGGGGGGGGGGDGGGGGGGGGGGGGGGGCGGGGGGGGGGGGGGGGGGGGGGGGGGGGGGGGGGFGGGGGFFFGGGGGFGGGGGGGGGGGGGGGFGGGGGDGGGGGGGGGGGGGGGGGGGGGFFGGGGGGGGGCFGGGGGGGGGGGEFGGGFFGGGGGGGGGGGGG,EEGGDG<8@FGGGGGGDEEGGCGGGGGGGGGGGGGGGGGGGGGGGGGFFGGGEFGGGEGGGGGGGCEGGGGGFGFGGGGGGDE?GGGFGCFB+GGGGGGGGGDGGCGGGGGGGGFF7DGGFGGGGGFGGGGGGFE9FFAFFBECEGGGGGF9F9DEGGEGGFFGGFFGGGGGDFDGGGGGGFFFEGGGGGEEGF@9GGGGGFF8FFGEFFCGGGGGGEEEFGGGGGGFF9FGGGCGFC<AA?CCC
@SB 315
TGGGGAATACTGGGCAATGGGGGAAACCCTGACCCAGCAACGCCGCGTGAAGGAAGAAGGCTTTCGGGTTGTAAACTTCTTTTACCAGGGACGAAGAAAGTGACGGTACCTGGAGAAAAAGCTACGGCTAACTACGTGACAGCAGCCGCGGTAATACGTAGGGAGCGAGCGTTGTCCGGATTTACTGGGTGTAAAGGGCGTGTAGGCGGGACTGCAAGTCTGACGTGAAATCTGGTGGCTCAACCACCAAACCGCGTTGGAAACTGTGGTTCGTGAGTATCGGAGAGGCATGCGGAATTCCTAGTGTAGCGGTGAAATGCGTAGATATTAGGAGGAACACCAGTGGCGAAGGCGGCCTGCTGGACGACAACTGACGCTGAGGCGCTAAAGCGTGGGGAGCAAACAGGATTAGATACCCT
+
GGGEFGGGGFCF8FFC,FDGCFGEEFGGGDGG?,C,,EFA<@F+@CEGGGGEFGGFFFFC,=<ECFGEFEGFDCFGGFFFBAFFEEGGGGGFFECG>FF8EFGGEEGGGFGFF8=BFFGGDFC,:BFGDGFGGGG:FC,>FGCFGGGG*545<F=D,:3:81<FGG:+/4=F8FGG+CF7@<CCF<CCFFFE?EDFFGCEE?:8<0@CCE?,<@FFC<:9CGFGGEEF>C1,<<GFCE:-8CFGFC:@@FG>:?=GF@@C<AFFFD<>?C=7)<FDGCG)CEGEDA58+8+8A9,=AGFFFAA,CF:EEFB,C,5,,,7D5EGFA,EE9FC9,C,,C,,AGCF@@EDDGCCDDGB7EFEE86,,@,C9CFCB86@GGGFF:F:<C,C;F@+FC,GFD9AGFGFF9FFGFEC<8CCCCCC
@SB 86807
TGAGGAATATTGGTCAATGGGCGTAAGCCTGAACCAGCCAAGTCGCGTGAGGGATGAAGGTTCTATGGATCGTAAACCTCTTTTATAAGGGAATAAAGTGCGGGACGTGTCCCGTTTTGTATGTACCTTATGAATAAGGATCGGCTAACTCCGTGCCAGCAGCCGCGGTAATACGGAGGATTCGAGCGTTATCCGGATTTATTGGGTTTAGAGGGTGCGTAGGCGGCCTTTTAAGTCAGCGGTGAAAGTCTGTGGCTCAACCATAGAATTGCCGTTGAAACTGTGGTGATTGAGTATGTTGGAGGCAGGCGGAATGCGTGGTGTAGCGGTGAAATGCTTATATATCACGCAGAACCCCGAGTGCGAAGGCAGCCTGCCAAGCCATGACTGACGCTGATGCACGAAAGCGTGGGGATCAAACAGGATTAGATACCCT
+
CEEFFGGFCGGGGGGAEGGEFGGGGEF9FGFFFGFEGGFFFGFFGGGFGEFGGD8EGCFFGEGDFDGGGGGGF=FEF8CFFFGGGC<EFCG<F=<,9E5C<FCFCGGCF@EFGGGGGGGGEFGGGGBEEGCGGFCGG9DA=,B:FFFD<CFGEB8FFGFG@,DCGG7C@*>FFF*:BCFGGEFGGGFGGGGGF9FGEE7FFF9FF>FGGCCGGGGC*<BC;:8F*/**/<EF?<<,<CF+:=CEFGD1<<9'GGF3CGDGE;C8=:1<3C6?EGGD<:<<4CB,3A,5,FFF=?E8DE@6,,5,47EEC<E<B+:=+BB,?,F@++B<9FB9CFEGF<EC,9FBCF7FC,E6:@:7CC6++,,DFE<@B,,7@CC,ECD@E<<,EAFF@@CEGFCACFEGFFEDFFDC+<GFGGFFGFFFGFEC,E@<C,C@8,,B
@SB 104961
TGGGGAATATTGGGCAATGGGGGAAACCCTGACCCAGCAACGCCGCGTGAAGGAAGAAGGCTTTCGGGTTGTAAACTTCTTTTACCAGGGACGAAGGACGTGACGGTACCTGGAGAAAAAGCCACGGCTAACTACGTGCCAGCAGCCGCGGTAATACGTAGGTGGCAAGCGTTGTCCGGATTTACTGGGTGTAAAGGGCGTGTAGGCGGAGAAGCAAGTCAGAAGTGAAATCCATGGGCTTAACCCATGAACTGCTTTTGAAACTGTTTCCCTTGAGTATCGGAGAGGCAGGCGGAATGCCTAGTGTAGCGGTGAAAGGCGTAGATATTAGGAGGAACACCAGTGGCGAAGGAGGCCTGCTGGACGACAACTGACGCTGAGGCGCGAAAGCGTGGGGAGCAAACAGGATTAGATACCCT
+
FFFGGFDGGEGGG8FGGEFDGGGGGGG<F88FE8FFGFGGGGGGGGGGGGDGDFGGGGGFGGGGGGGGGGGGGGGFFGGGGAFCCFGGGGGGDEGG7,FFGDGGCFGFGGCAFGGGGG8>FGGFDFC>7CFGFFG+:<FGC8D@,FGGEEC>CGC<FGAFGG9FC4FFGGCC@:<FF7::CEF>F6GFGE@9CFGFECCF6?/8CGGGCEEGGFGGGGCGF?C98CC9EAGGFEGGGECFFCB>CCFFFFGG5CDFGGGFCCDDGEFGD7B,FCFGFC?)CGGFFFE8CGGC8GFCCFA,E@FGFFGGFCGFFC?7D7DCF9GEEFGGGGE?FEECFF:9F,GGGF<FC@FC,F@C<EC,7FCDCC6CEE,FGFEFDFF7FF:GFFEGF>EGGGGGGFGGGGEGFGFE9FEEF8@@8CC
@SB 318
TGGGGAATCTTGCGCAATGGGGGGAACCCTGACGCAGCGACGCCGCGTGCGGGACGGAGGCCTTCGGGTCGTAAACCGCTTTCAGCAGGGAAGAGTCAAGACTGTACCTGCAGAAGAAGCCCCGGCTAACTACGTGCCAGCAGCCGCGGTAATACGTAGGGGGCGAGCGTTATCCGGATTCATTGGGCGTAAAGCGCGCGTAGGCGGCCCGGCAGGCCGGGGGTCGAAGCGGGGGGCGCAACCCCCCGAAGCCCCCGGAACCTCCGCGGCTTGGGTCCGGTAGGGGAGGGTGGAACACCCGGTGTAGCGGTGGAATGCGCAGATATCGGGTGGAACACCGGTGGCGAAGGCGGCCCTCTGGGCCGAGACCGACGCTGAGGCGCGAAAGCTGGGGGAGCGAACAGGATTAGATACCCT
+
GGGFGGGGGGGGGGGGGDGGGGGGGGGGGGGGGGGGGGGGGGGGEGDGGGGGGGGGGGGGGGGGGGGGGGGGGGGGGGGGGGGGGGGGGGGGGGGGGGGGCFGGGGGGGGGGGGGCFGGGGGDG>EEGGGGGGGFFGGGGGGGGGGGGGDGGC<<GFGGGGGGGG>E:E=GGGGGGGGAGFGG3GGGFDEGEDGGGGGGGGGGGGGGEEGGG>GGGGGGGEGG5EEGGGGGGGGGGC/ECCE=C?FCDCEGGGGEFCGGEGF=<CD<D8<CGGEF0<CGGGGGFGFFDGFDF@GGGGEEGGGFEFEGCFF9GGEEEB:EC,?FF@+@CF,,GEFFFCGGFGGGGGGGGGEDGECFF?GGGGFFFF@DGDEGFGEFGGGGDEFEF9CGGGGGGFEGGGGGGGGGGGGEDGGGGC@8CC
@SB 319
TGAGGAATATTGGTCAATGGGCGTAAGCCTGAGCCAGCCAAGTCGCGTGAGGGATGAAGGTTCTATGGATCGTAAACCTCTTTTATAAGGGAATAAAGTGCGGGACGTGTCCCGTTTTGTATGTACCTTATGAATAAGGATCGGCTAACTCCGTGCCAGCAGCCGCGGTAATACGGAGGATTCGAGCGTTATCCGGATTTATTGGGTTTAAAGGGAGCGTAGATGGATGTTTAAGTCAGTTGTGAAAGTTTGCGGCTCAACCGTAAAATTGCAGTTGATACTGGATATCTTGAGTGCAGTTGAGGCAGGCGGAATTCGTGGTGTAGCGGTGAAATGCTTAGATATCACGAAGAACTCCGATTGCGAAGGCAGCCTGCTAAGCTGCAACTGACATTGAGGCTCGAAAGTGTGGGTATCAAACAGGATTAGATACCCT
+
FGGGGGGGGGGGGGGGGGGGGGGGGGGGGGGGGGGGGGGFFGFGGGGGGGGGGGGGGGGGGGGGGGGGGFGGGGGGGGGGGGGGGGGGGGGFGGGGGGGGGGGGFEGGGGGFGGGGGGGGGGGGGGGGGGGGGGGGGGGGFGGGGFGGGGGGGGGGGGGGGCCGGGGGGGGGGGGGGGGGGFFFGEGGGGGGFGGECEEGFFGGGGGGGGGFEGGGGGGGFGEFFGFFGGGGGGGGGFGGGGGGGFCGGGGGGGGGFGGGGGGGGGGGFGGGGGGGFGGGGGGGGFE9GF8GGGGFCFGGGGGGGGGGGGGGGFFFF=DGGGEGEGGGFGGGGGGFGGGGFGFFFFFFCGGGGGGGGGGGGGGGGGGGGGGGGGGGGGGEGGGGFDFGGGGFDGG@FGGDGGGGGGGGGGGGGGGGGGGGGGGGGGGGGGGCCCCC
@SB 320
TGGGGAATATTGCACAACGGGCGAAAGCCTGATGCAGCAACGCCGCGTGAGGGACGACGGTTTTCGGATTGTAAACCTCTGTTTTCGGTGACGAATAAATGTCTGTAAACGAGTAGGAAGCCAAGGCTAACTACGTGCCAACAGCCGCGGTAATACGTAGGTGGCAAGCGTTATCCGGAATTACTGGGCGTAAAGGGTGCGTAGGAGGTAAATTAAGTTGGCAGCGTAATTCCGGGGCGTAACTCGGGAACTACTGCCAAAACTGGTGGACTTGAGTGCGGCAGGGGTCAGTGGAATTCCAAGTGTAGCGGTGTAATGCGTAGAGATTAGGAGGAACAACGGTGGCGAAAGCGACTCACTGGGGCTTAACTGACGCTGAGGCACGAAAGCGTGGGGAGCGAACAGGATTAGATACCCT
+
<@FFEEGGFFGFD<C<E7FGCGD@FCG,@FFFF@-CE<FGCFEBFECFGCG<FG,@FBCF::FFGGG@F@EFCCE9F=FFFBF?F@FD8CDFG=FFFCAF<,:,5<C<,3++:C,F9A=<D,3,@7D8,838=8F>,3*=,**37::*>:BCG9=<:%3=<18C7F::<F9<<A<F26,.>?%?9ECEGGECEGF<C;GDC:CF=#C@;C@9E,9:C7FA61CE*@+FF8<@GF5@>2$EE@/4@#9FDC20@CBD=<6F>B;,<8,,,?FB,F@:@++,,B<:A::,,FE,FEEF:,,C,9F=F:8@+4CCB,BBEFDC,;C9,F<C@D?C,DF?@,,:,C,C@BFFC@DGEE,,,FFDGGFC6,9EECF;F7GFFE9@:C,@FDB@@++-B,F8FCCGFFAFGGEEE@FE8@A,,B
@SB 321
TGGGGAATATTGCGCAATGGGCGAAAGCCTGACGCAGCGACGCCGCGTGAGGGATGAAGGTTCTCGGATCGTAAACCTCTGTCAGGGGGGAAGAAACCCCCTCGTGTGAATAATGCGAGGGCTTGACGGTACCCCCAAAGGAAGCACCGGCTAACTCCGTGCCAGCAGCCGCGGTAATACGGAGGGTGCAAGCGTTAATCGGAATCACTGGGCGTAAAGCGCACGTAGGCGGCTTGGTAAGTCAGGGGTGAAATCCCACAGCCCAACTGTGGAACTGCCTTTGATACTGCCAGGCTTGAGTACCGGAGAGGGTGGCGGAATTCCAGGTGTAGGAGTGAAATCCGTAGATATCTGGAGGAACACCGGTGGCGAAGGCGGCCACCTGGACGGTAACTGACGCTGAGGTGCGAAAGCGTGGGTAGCAAACAGGATTAGATACCCT
+
GGGFGGGGGGGGGGGGGGGGGGGGGGCFGGGGGGGGGGGGGGGGGGGGGGGGGGGGGGGGGGGGFGGGGGGGGGGGGGGGGGGGGGGGGGGGGGGGGFFGGFGGGFGGGGFGGGGGGGGGGGGFEFFGGGGGGGGGGGGGGGGGGGGGGGGCEF>GGGGGGGGGGGGGGGGGGGGGGGGGGGGGGGGGGG?FGGGEEG>GGGG=GGG;CFGGGEEGGFGCFEGGGGGGGGGGGC:GGGGGF?EGGGGGGFC@CFGFGFFGGGGGGGGFGGGGGF:B>7C8GFGGFFEGGFGCGGGGGFA:@F@+DGGGGGFGGDGFF9GGGGGGFGGGFBEGFFEEFCGC?EGGGGGGGGGGGGEEGFDGGFC:GEGGGGGGCGGEGGD8EEEGGGGGGGGGGGGGGGGGE8FCDGEGGGGGGGGGGGGFGF?GFECGFGGGFFGGGCCCCC
@SB 322
TGGGGAATATTGGGCAATGGGCGAAAGCCTTACCCAGCAATGCCGCGTGAGTGAAGAAGGTCTTCGGATTGTAAAGCTCTTTGATCAGGGACGAACACAATGACGGTACCTGAAGAACAAGCCCCGGCTAACTACGTGCCAGCAGCCGCGGTAATACGTAGGGGGCAAGCGTTGTCCGGAATGACTGGGCGTAAAGGGTGTGTAGGCGGGCTCGAAAGTTGGATGTGTAATACCCAGAGCTTAACTCGGGTGCTGCATCTGAAACTACGAGTCTTGAGTGTCGGAGAGGTAAGTGGAATTCCTAGTGTAGCGGTGGAATGCGTAGATAGTAGGAGGAACATCAGTGGCGAAGGCGACTTACTGGACGATAACTGACGCTGAGGCACGAAAGCGTGGGGAGCAAACAGGATTAGATACCCT
+
GGGFGGGGGGGCGEGGGGGGEGGGGGGGGGGGGCFGGGGGGCCGGGGGGGGGGGGG,FFCGG9FGGCCFGGGGFFGFGGGGGGGGGGGCFGGDECGGGCGGGGG7BFGB<F<FGGCFGG@GFGG>FFGGGDCGGGGGGGGGGGGEGGCEGEFECFGGCFBFFGCFGGFFGDGG*/1<<CE<2CAFGGG=BFGGGGC<<:GG5:@;58ECEGGC:#4;FFGCGFF=@FEGDGFFGGGDACGFG7FACGGGGGFEGGGFFC52<?CCEFFGFFE?AFFFGGGGGE<GFAB,CEAGFEEA@EA,,GFFECGE>GGGGFCCFFC7GGFFFA5,<FFCAGF9E<@<FE:7GGGGGGGGEFC@FAGFFCFAD<GECGGGGGEFGGGGGGGFFCFFEF7C;GGGGGGGGGFFFGFE,GGGGFCCCCC
@SB 323
TGGGGAATATTGGGCAATGGGGGAAACCCTGACCCAGCAACGCCGCGTGAAGGAAGATGGCCTTCGGGTTGTAAACTTCTTTTACCAGGGACGAAGGACGTGACGGTACCTGGAGAAAAAGCAACGGCTAACTACGTGCCAGCAGCCGCGGTAATACGTAGGTTGCAAGCGTTGTCCGGATTTACTGGGTGTAAAGGGCGTGTAGCCGGGAGGGCAAGTCAGATGTGAAATCCACGGGCTCAACTCGTGAACTGCATTTGAAACTACTCTTCTTGAGTATCGGAGAGGCAATCGGAATTCCTAGTGTAGCGGTGAAATGCGTAGATATTAGGAGGAACACCAGTGGCGAAGGCGGTCTACTGGGCACCAACTGACGCTGAGGCTCGAAAGCATGGGTAGCAAACAGGATTAGATACCCT
+
GGGGGGGGGGGGGGGGGGGGGGGGGGGGGGGGGGGGGGGGGGGGGGGGGEGFGGGGGGGGGGGGGGGGGEGFGGGGGGGGGGGGGGGFGGGGDGGGEFGGC7EFFEGFGFFFGGFGGDFDEGGGGGGGGGGGGGGCGGGGGGGD@FGDFGEFGGGGGGC<FGFGGFGGGFGFFGGGGGCFGGG9?GFFGCFFGGFFDGEGGGGEEGGGGG@DEGGGGGFFGGGGGFGGG?9CFGGGGGGGDFGGDGGGGFGGGCGFGFFFCGGGFFGF?FFFFGDGGGFGGGGGGGGFGGGGFCGGFFDGFFA?GGGGGGFGFAGDGGGGFDAFFGGGGGGGFFCGGFGGGGGEGGFGGGGGGGGGGGGGGGEGGGGGFFGGFCFFGGGGGGGGGFGGGGGFGGGFGGGGGGGGGFGFFDGGGGCCCCC
@SB 65789
TGGGGAATATTGGGCAATGGGGGAAACCCTGACCCAGCAACGCCGCGTGAAGGAAGAAGGCTTTCGGGTTGTAAACTTCTTTTACCAGGGACGAAGGACGTGACGGTACCTGGAGAAAAAGCCACGGCTAACTACGTGCCAGCAGCCGCGGTAATACGTAGGTGGCAAGCGTTGTCCGGATTTACTGGGTGTAAAGGGCGTGTAGGCGGAGAAGCAAGTCAGAAGTGAAATCCATGGGCTTAACCCATGAACTGCTTTTGAAACTGTTTCCCTTGAGTATCGGAGAGGCAGGCGGAATTCCTAGTGTAGCGGTGAAATGCGTAGATATTAGGAGGAACACCAGTGGCGAAGGCGGCCTGCTGGACGACAACTGACGCTGAGGCGCGAAAGCGTGGGGAGCAAACAGGATTAGATACCCT
+
GGGGEFGGGGCEFGFFGFFFGGGGGGGGGGGGGCFGFGGGGGGGGGGEGGCFFGGGGGGFFGGGFGGDGGGCGGFGGFGGGGGGFFGGGGGGGGGFFCFGGG8FGGGFCFGGGFGGGGGGCGGGGGDDGGGGGDFGGGDGGFDFDCFEGGGGGGFGFG?FGFECCBCGGGGG/GEGGGGGGG<CF1GEFE@ABC@FF>GGE:?FFFGEECEDFEGGGFF3<FGFFAFC@<1F:DCFGEFFGGGGGGGGGGCCGGGGGGFFGGGFGCCFD:?FFB<?:>3CCFCEA,FE@DEF8GFGFF8DFFFFFGGDGGCGGGGFF@GFFGGGGFGGGGFC,GEF<F?-C,=EGGGGEGDGGGGGGGGGCGF@B9E,FFGF7GGGFGGEGGGE>GGGGEGGF@FGGGGGGGFGGGFFEDFEC6CB<CC
@SB 325
TGAGGAATATTGGTCAATGGGCGTAAGCCTGAACCAGCCAAGTCGCGTGAGGGATGAAGGTTCTATGGATCGTAAACCTCTTTTATAAGGGAATAAAGTGTGGGACGTGTCCTGTTTTGTATGTACCTTATGAATAAGGATCGGCTAACTCCGTGCCAGCAGCCGCGGTAATACGGAGGATCCGAGCGTTATCCGGATTTATTGGGTTTAAAGGGTGCGTAGGCGGCCTTTTAAGTCAGCGGTGAAAGTCTGTGGCTCAACCATAGAATTGCCGTTGAAACTGGGAGGCTGGAGTAGGTTTGAGGCAGGCGGAATGCGTGGTGTAGCGGTGAAATGCTTAGATATCACGCAGAACCCCGACTGCGAAGGCAGCCTGCCGAGCCATGACTGACGCTGATGCACGAAAGCGTGGGGATCAAACAGGATTAGATACCCT
+
EGGFGGDFGGGGGFGGGGGGGGGGGGGGGGGGGGGGGGFG8FE<FFFGGGDGG,CFGGFGC<CFAGGF9EEFFFGGGFEE@FFGFCGFGGFFG?FGG,BFEGEDFGGGE<B?EADGGC,:9<CF9?FF?EFCF@@F9?DGGGGGGCGGGGGFGGFGFGGCFFFFGGGGG:C=<@FGC***4:FFECGGGDGCGEF/B<#FGGC<F7FGGGGEFB248::5EE>:GGDC70F@FFGD6;C:D@8C<G@:5@C<E:F>DEGGF;;@CCCF<EF>EFD<C=>*CGF9FFCFFGCFEDDA+@6,<EFEBACGF8FGDGE:7D+FF9@:CECE<FGGFDE?FF9DFFFFF:B+9CGF@EEFCF68,,GECFC,@C,GFC:F7CC,,CC<FFF@E7F@DC,ECC@GDGGFGF@:GGGGGGFEGGGGGFFC,FGGGGFCCCCC
@SB 326
TGAGGAATATTGGTCAATGGGCGTAAGCCTGAACCAGCCAAGTCGCGTGAGGGATGAAGGTTCTATGGATCGTAAACCTCTTTTATAAGGGAATAAAGTGCGGGACGTGTCCCGTTTTGTATGTACCTTATGAATAAGCATCGGCTAACTCCGTGCCAGCAGCCGCGGTAATACGGGGGATGCGAGCGTTATCCGGATACATTGGGTTTAAAGGGTGCGTAGGCTGTGCGTCAAGTCGGGGGTGAAATTCCGGTGCTCAACACCGGGGCTGCCCTTGATACTGTCGCGCGGGAGTGCGGATGCCGCCGGAGGAATGAGTGGTGTAGCGGTGAAACGCTTAGATATCACGCAGAACACCGATTGCGAAGGCATCTGGCGAATCCGTAACTGACGCTGAGGCACGAAAGCGTGGGGATAGAACAGGATTAGATACCCT
+
FGGGGEEFGFGEGFFGGGGF8EEEECFGGGGGGGGGGGGFGGFGGGGGGBEGGCGEFGGGGGGFGGGGGGGGGGEDFF@FGGGGGGGGFGGCEFFGGGGGGEGCEGGGGGG9BF<FFGDGGFGFAFF9FCFDFGFGGGGGGFBEFFG8DGEGGGGDGG8F;7A<F+@8F+5@5?@=,?:C;CFEDFDC2CEECFFGGG<ECF?F8EGCCCC8EEE>>EEGGGDEGEACFD>ECEGG,GGGGFFGFGGC9GDGFGFGFF+EGEGGGDGFCFEDG5FBG6GF@GGGEB7@+,FGGGGCF8DB7DDEFDDGGGGGFGFFGGFGFGGEDGGGFGGGGFFB9FEFGGGGGEF:,GGGGGGFGGGF@@GFGGGFF9FFDGGGEFFE>GGGGGGGGGGGFCCFFGGGGGGGGGGGGGGGGGGGGGGGGGGGGFFGFGFCCCCC
@SB 327
TGAGGAATATTGGTCAATGGACGAGAGTCTGAACCAGCCAAGTAGCGTGAAGGATGACTGCCCTATGGGTTGTAAACTTCTTTTATACGGGAATAAAGTGAGGTACGTGTGCCTTTTTGTATGTACCGTATGAATAAGGATCGGCTAACTCCGTGCCAGCAGCCGCGGTAATACGGAGGATCCGAGCGTTATCCGGATTTATTGGGTTTAAAGGGAGCGTAGGCGGACGCTTAAGTCAGTTGTGAAAGTTTGCGGCTCAACCGTAAAATTGCAGTTGATACTGGGTGTCTTGAGTACAGTAGAGGCAGGCGGAATTCGTGGTGTAGCGGTGAAATGCTTAGATATCACGAAGAACTCCGATTGCGAAGGCAGCTTGCTGGACTGTAACTGACGCTGATGCTCGAAAGTGTGGGTATCAAACAGGATTAGATACCCT
+
CEFGGGGGFGGGGFGGGGGGGGGGGGGGGGGGGGGGGGGGGGGGGGGGGGGGGGCGGGCEFGGGGFGGGGEFGGGGGGCFFFGGGGGGGGGGGGGFGGGGGGG<FGGGGFFGGFC,EFFGGGGGGGGGGGGGGGDFGGGGFGG7FFEGGGGGGGGGGGGGGGFFGGGD<CEF<FGGGGG>GGFFEGGGGCGGFFGGDGGFGFBFF6FFEEFGGGGGDEFCEG=G#FGEEGCCEGGGGGGGGGGGFGGGGGGGGFGF>>FADGGFFGGFFDEDCFFCAD<DGECDF@CDFD?9FFDGFCGFCGFFGFC@GGGECFDGFFFGEGGGGGGCFEF,C?AFFDGDGFFFFGGGF<<AGCCGGFGEFC,FGGFCGFGGGGGGGGGFFGGGGFCGGEGGGGGGGEGFGFFFGGEGGGFFGGGGGGGGGGGGECC9F?GCCCCC
@SB 328
TGGGGAATATTGGGCAATGGGCGAAAGCCTGACCCAGCAACGCCGCGTGAAGGAAGAAGGCCTTCGGGTTGTAAACTTCTTTTAAGAGGGAAGAAGAAGTGACGGTACCTCTTGAATAAGCCACGGCTAACTACGTGCCAGCCGCCGCGGTAATGCGGAGGGGGCGAGCGTTATCCGGATTTACTGGGTGGAAAGGGCGCGTAGGCGGGAATGTAAGGCAGATGTTAAATCGAGGGGCTTAACTCGTGAACTGCATTTGAAACTGTTCTTCTTGAGTATCGGAGAGGCAATCGGAATTCCTAGTGTAGCGGTGAAATGCGTAGATATTAGGAGGAACACCAGTTGCGAAGGCGGATTGCTGGACGACAACTGACGGTGAGGCGCGAAAGCGTGGGGAGCAAACAGGATTAGATACCCT
+
EEFGGFGGFGGGDGFGGGGGEFGGGGGGGGGGG<FGGGGGGGGGDFGGGG??EFFGGGGGGGGGGGGGGCFGGGGFCFGGAFAE,BFEGGG<FFD,FEEE=<<BFCDF,,?E?F9F<C?CFGG8>77+3B3==DC8,+573:+83@F*@CC@FF,7>**=C(92-=+<69@=2@<2=4<C?;928<EC88+AFGFCEDGDC=*:(7FFD8;@?#<@@53FF9D></FFD83#-F:>@D3B7=::>FDCFCF0F<,9FFFFDAFFFC('@F>GDA9@+++BFFFEEAE+CGGGFCGFGGEFF9GGGGGGGGGGGGEGGCGF<GGGFF9GGGGFGGGGFGGCGF@7EGGDGGGGGFCFGCGGGGFF@C9GGGGGFCCGGGGGEF@EGGEGGEGGGGGGGGGGFCGGGGCGGGGGGC8CCC
@SB 73522
TGGGGAATATTGGGCAATGGGCGCAAGCCTGACCCAGCAACGCCGCGTGACGGAAGAAGGCTTTCGGGTTGTAAACTTCTTTTAAGAGGGAAGAGCAGAAGACTGTACATCTAGAATAAGCCACGGCTAACTACGTGCCAGCAGCCGCGGTAATACGTAGGTGGCAAGCGTTGTCCGGATTTACTGGGTGTAAAGGGCGTGCAGCCGGGAATGCAAGTCAGATGTGAAATCCATGGGCTTAACCCATGAACTGCATTTGAAACTGTCTATCTTGAGTACTGGAGAGGCAATCGGAATTCCTAGTGGAGCGGTGAAATGCGTAGATATTAGGAGGAACACCAGTGGCGAAGGCGGCTGGCTGGACAGCAACTGACGGTGAGGCGCGAAAGTGTGGGGAGCAAACAGGATTAGATACCCT
+
EEDFE@FE9EE9;C@FEEA8FEC7F7+6,@CC<E8CEFGAEFGGGG7@CG,BFBC@FFFF=EF<<FGGGCFFCFF-,C,E<<-9BEA<,48BCFEEEFFC<E45BEDF<E<FD?DC,BDFDDFCG:++>CFGGC=B>++D3+,D8FGFCCCFEG;FF@DG?DF7DG<:CG:FEFBCA=1:=?A8<FCE:#7CAC>BC8FGDGG?6FCCD;@F@<9:C9@@3@AEGF0=@@FC@<3>0<>:@CEFDC?CEFFGDFDEG4=A<C<FC,,:#:FFFEC<9,E;<FFFE,A7:B+FEEEFEB8C,B,DFCC=7FE<?CGGGGFFDFA@6,69FFECC9:C,CC,GCCGFCEFC>GGFDF6,CF<;,<FGF<@CEGGFC<FF@GF@8,,FGFEB-+@FFFAE<C,FEC<FGF<CFEGF@CCC@
@SB 98426
TGGGGAATATTGGGCAATGGGGGAAACCCTGACCCAGCAACGCCGCGTGAAGGAAGAAGGCTTTCGGGTTGTAAACTTCTTTTACCAGGGACGAAGGACGTGACGGTACCTGGAGAAAAAGCCACGGCTAACTACGTGCCAGCAGCCGCGGTAATACGTAGGTGGCAAGCGTTGTCCGGATTTACTGGGTGTAAAGGGCGTGTAGGCGGAGAAGCAAGTCAGAAGTGAAATCCATGGGCTTAACCCATGAACTGCTTTTGAAACTGTTTCCCTTGAGTATCGGAGAGGCAGGCGGAATTCCTAGTGTAGCGGTGAAATGCGTAGATATTAGGAGGAACACCAGTGGCGAAGGCGGCCTGCTGGACGAAAACTGACGCTGAGGCGCGAAAGCGTGGGGAGCAAACAGGATTAGATACCCT
+
GGGGG,BEFCDDEFGGGGGGGGGGGGGGGGFCE<FFCGGGGGGGGGGGGGGFFFF,AFGFCGGGGGDGDFGGGGGGGGGGGGGGDGGGEGGGGGE@FFFGEGGFG7FE+FAFFGGGGCCFGGCFGFDGEEFGGAFGGGGGGGGGGGGGGD@FDC;9FFEFGGBGGGGCEGG-FGCCC@CFGGGFG=GFFFFBBFFFCD;8EEGCGGGGG8E<FGG@EGGFFFGGGGGGFFGGCC7CFECC8F:7C9CCFF@?F<<:FEGCFDGGFDDA:7<FBCGGGEFDGFF=,FDF+DGGCCEEFEGFGF9GGF77GEFGGGGGCCF7GGGGF@EEFGGE?@C>GF9GGGGGEGFFGDGFEGGGGGGGGECFEF6,FFGGEGC8AGGGGGFDGGGGGGGGGGGFGGGGGGGFGGGGGGGGGGCCCCC
@SB 52500
TGGGGAATATTGGGCAATGGGCGAAAGCCTTACCCAGCAATGCCGCGTGAGTGAAGAAGGTCTTCGGATTGTAAAGCTCTTTGATCAGGGACGAACACAATGACGGTAACTGAAGAACAAGCCCCGGCTAACTACGTGCCAGCAGCCGCTGTAATACGGAGGGGGCAAGCGTTGTCCGGAATGACTGGGCGGAAAGGGTGTGTAGGCGGGCTCGCAAGTTGGATGTGTAATACCCAGAGCTTAACTCGGGTGCTGCATCTGAAACTGCCTGTCTTGAGTGCCGGAGAGGTAAGCGGAATTCCTAGGGTAGCGGTGAAATGCGTAGATAGTAGGAGGAACACCAGTGGCGAAGGCGGCTTACTGGACGGTAACTGACGTTGAGGCTCGAAAGCGTGGGGAGCAAACAGGATTAGATACCCT
+
CG88@:,C<FEC<;E<DF9C@FEG@+@EFFDGGGFFCEFG9,CFCEFFEGGFDGGFCF<CEGCC<FC:F@FEFFAF9ECECEA<,BEAE,9BEFFEEFGGAFFGC@FD+5,8EDEFFFGFGGGGG:CB>FGD9F,=FDCFGCFF8BFC>*@387@F@<*8>CCCFD@+**=FD7<,<<<G=FGCFFGFC::#<C,6:?2%CCCF=95>CC1:8C>EGGFFFGCFD<<C9FD@,ACF<@8C@CC@F>3:DD=:CEDF@9GFGF<D=3D<C,8GGF>FFF7>3C?B<GFE,=7GEF?<FF<B8=8GF?@C@>,DFFFC,C8+,C<;?E?<,<FGF9GFEF8E,GF@B6C7ECFF7+ECF<AGGGFCFDFGFCGEDGGCGFFE,@7CCGFF@CEFF9CD6FGGGECFFFCB,,,CCFDB-@A-
@SB 332
TGGGGAATATTGGGCAATGGGCGCAAGCCTGACCCAGCAACGCCGCGTGAAGGAAGAAGGCTTTCGGGTTGTAAACTTCTTTTGTCAGGGACGAGTAGAAGACGGTACCTGACGAATAAGCCACGGCTAACTACGTGCCGGCAGCCGCGGTAATACGTAGGTGGCAAGCGTTGTCCGGATTTACTGGGTGTAAAGGGCGTGTAGCCGGGAGGGCAAGTCAGATGTGAAATCCACGGGCTTAACTCGTGAACTGCATTTGAAACTGTTCTTCTTGAGTATCGGAGAGGCAATCGGAATTCCTAGTGTAGCGGTGAAATGCGTAGATATTAGGAGGAACACCAGTGGCGAAGGCGGATTGCTGGACGACAACTGACGGTGAGGCGCGAAAGCGTGGGGAGCAAACAGGATTAGATACCCT
+
FGGFEEGGGGGGGGGGGGGGGGGGGGGGGGGGGGGGGGGGGGGGGGGGGGGGGGGGGGGGGGGGGGGGGCFGGGGGGGGGGGGGGGGGGGGGGGGEGGGGGGGGGGGGGGGGGGGGFGGGGFFGGGGEGGFGGG@>GGGCEGE9@GGGG:EGGGGFFFGGGGGFGFGGFGGGGGEFEFECEGGGGGGGGFABFGGF5EEEGCE>FCFGGGGGGDFFGGFGFFGGCFGCF8DFFGGGGGFDGGFGFGGFFGFGGGGGG46FAFFFGACCFFGFFCFFC?EC>EGGGFC+7GGGFGFGGGEBB,GGE>GGGGGGGGEGGGGFGFB?9EGGGGFFCGCGFFGGCGGGFFFECGFEGFGGGGGGGGGGFEFGGGGGFGGGGGGGGGEGGGGFDGEGGGFGGGGGGGGGGGGGGGGGGCCCCC
@SB 57298
TGGGGAATATTGCACAATGGGGGAAACCCTGATGCAGCAACGCCGCGTGAGTGATGACGGCCTTCGGGTTGTAAAGCTCTGTCTTCAGGGACGATAATGACGGTACCTGAGGAGGAAGCCACGGCTAACTACGTGCCAGCAGCCGCGGTAATACGTAGGTGGCGAGCGTTGTCCGGATTTACTGGGCGTAAAGGGAGCGTAGGCGGACTTTTAAGTGAGATGTGAAATACCCGGGCTCAACTTGGGTGCTGCATTTCAAACTGGAAGTCTAGAGTGCAGGAGAGGAGAATGGAATTCCTAGTGTAGCGGTGAAATGCGTAGAGATTAGGAAGAACACCAGTGGCGAAGGCGATTCTCTGGACTGTAACTGACGCTGAGGCTCGAAAGCGTGGGGAGCAAACAGGATTAGATACCCT
+
GGGGGEGGGGGGGGGGGGGGGGGGGGGGGGGGGGGGGGGGGGGGGGGGGGGGGGGGGGGGGGGGGGGGGGGGGGGGGGGGGGGGGGGGGGGGGGGGGGGGGGGGGGFGGDGGFGEGGGGFGGGGGGGGGGGGGGGCGGGGGGFGG?GG7CEGGGGGGGGGGGGGEGGG>EGGGGGGGGGGGG?GFGFACGGFFGGGGGGEDFFCFGCCFGGGGFEC9DFFGCGFFGFGGGCGGGGFGFGGGGGGGF>:CGGGGGFFFGGFGGGFFGEB:EGGGGGGFDGGGGGGGDFAGFGFFB,FFFFFGGGGCEFFGGGGF7GGGGGGGGGGGGGGGGGGEFGGFGGGGGFFFGF@DCGFGGGGGGGGFFGGGGGGGGGGGGGGGGGGGGGGGGGGGGGGGGGGGGGGGGGGFFCGGGGCCCCC
@SB 52755
TGAGGAATATTGGTCAATGGGCGAGAGCCTGAACCAGCCAAGTAGCGTGCAGGATGACGGCCCTATGGGTTGTAAACTGCTTTTATAAGGGAATAAAGTGAGAGTCGTGACTCTTTTTGCATGTACCTTATGAATAAGGACCGGCTAATTCCGTGCCAGCAGCCGCGGTAATACGGAAGGTCCGGGCGTTATCCGGATTTATTGGGTTTAAAGGGAGCGTAGGCCGGAGATTAAGCGTGTTGTGAAATGTAGACGCTCAACGTCTGCACTGCAGCGCGAACTGGTTTCCTTGAGTACGCACAAAGTGGGCGGAATTCGTGGTGTAGCGGTGAAATGCTTAGATATCACGAAGAACTCCGATTGCGAAGGCAGCTCACTGGAGCGCAACTGACGCTGAAGCTCGAAAGTGCGGGTATCGAACAGGATTAGATACCCT
+
GGGGGGGGGGGGGGGGGGGGGGDFGGGGGGGGGGGGGGGGGGGGGGGGGGGGGGGGGGGGFGGGGGGGGGGGGGGGFGGGGGGGGGGGGGGGGGGGGGGGGGGGGGGGGGGGGGFGGGGGGGGGGGGGGGGGGGGGGGGGGGCEGGGGGGGGGGGGGGFGGGGGGGGGGGEGGGGGGGGGGGGGGGGGGGGFGGGGFGFFCGGGGGGGGGGGGGGGGGGGGGGGGGGEGGGGGGGGGFGGGGGGFGGGGGGGGGGGGGGGFGEFGFFCFFGGGGGGGEEGGGGGGGGGGFGF6GGGGFDGFGGDGGGGGGGGFGGGGGDFDGGG>GGGGGGDFGGGFCECFE,GGGGGGGBGGGGDGFFEEGGGGGGGGGGG?GGGGGGGDGGGGGGGGGGGGGGGGGGGGGGGGGGGGGGGGGGGGGGGGGFGGGGGGGGCCCCC
@SB 58840
TGAGGAATATTGGTCAATGGGCGTAAGCCTGAACCAGCCAAGTCGCGTGAGGGATGAAGGTTCTATGGATCGTAAACCTCTTTTATAAGGGAATAAAGTGCGGGACGTGTCCCGTTTTGTATGTACCTTATGAATAAGGATCGGCTAACTCCGTGCCAGCAGCCGCGGTAATACGGAGGATCCGAGCGTTATCCGGATTTATTGGGTTTAAAGGGTGCGTAGGCGGCCTTTTAAGTCAGCGGTGAAAGTCTGTGGCTCAACCATAGAATTGCCCTGGAAACTGGGAGGCTTGAGTATGTTTGAGGCAGGCGGAATGCGTGGTGTAGCGGTGAAATGCTTAGATAGCACGCAGAACCCCGATTGCGAAGGCAGCCTGCCAAGCCATGACTGACGCTGATGCACGAAAGCGTGGGGATCAAACAGGATTAGATACCCT
+
FGGFGGGGGGGGGGGGGGGGFGDFGGGGGGGGGGGGGGGGGGGFGGGGEFGGGGFGGGG@CFGGGGGGGGGGGGGGGGGGGGGGGGGGGGGGGGGGGGGGGGFCCFGGGGGGGGGGFDGGGGGGGFFGGGDGGGFGGGFEAFEGGGGGGF9<FGGGGDF@GG?GGEGGGDEGGGGGEGGG?CFGGEFGFFEFGGGEC7;FFFGGG=GGGCFGCCF7>CFCGGG:E<GGCE<FGGGC:CCEGG7DCCEGCDFF<@CCCGGFGGGGG/FF7GGGFFE6DFFBFCFAD>+C,B,EDC,,<=4,<A,4:+FGGFF9FC7C:=A,8GEC8+=E5,,??DFDGFE,<EE:,,C6FAFE=@:CFFE>GF:C9FGGEFEF@,EEC7F6DFFGGGGGGEFCCGGGGDCFFGGCGGGGEGF<FCE,FFGGGGGFFFGDFDFC@CCC
@SB 57688
TGGGGAATATTGGGCAATGGGCGCAAGCCTGACCCAGCAACGCCGCGTGAAGGAAGAAGGCTTTCGGGTTGTAAACTTCTTTTGTCAGGGACGAGAAGAAGACGGTACCTGACGACTAAGCCACGGCTAACTACGTGCCAGCAGCCGCGGTCATACGTAGGTGGCAAGCGTTGTCCGGATTTACTGGGTGTAAAGGGCGTGTAGCCGGGAGGGCAAGTCAGATGTGAAATCCACGGGCTCAACTCGTGAACTGCCTTTGAAACTACTCTTCTTGAGTATCGGAGAGGCAATCGGAATTCCTAGTGTAGCGGTGAAAGGCGTAGATATTAGGAGGAACACCAGTGGCGAAGGCGGATTGCTGGACGACAACTGACGGCGAGGCGCGAAAGCGTGGGGAGCAAACAGGATTAGATACCCT
+
GGDFGCFGGGGGGGGCFFGGGGCGEGGGGGGGDGGFFGGGGEC@FC@FGGGGFFGFAEFGFG8FGGECGGGGGGGGGGGGGGF,FGFGGGGGGGGGGFGFDFAFGG@FFFG8FGG7F:DEGDCFDGEEGFFG9CGCFGGFGG7>@@FFC*B*CFFG<3,8:FGFG7,:*F*C<F,GEGE*C>CFFGG7=GG9FF:;CCE>G::<0<FGGEEGGG*CDGGGGDFFFFG::CCF@DGGCD-FGGFGFGG<@,<=?E#F<GFEFBFF,FFFGFGGGF44>8+>,FDFEFAGCDFE?A5A9=GGFDEA@+8CEFGEB5+:+7FFFE?,?9CDFFGFCF,FFCF8CF:FDFFF@CC+EFFFCEC,C<C7FECFGGFC@+@7,CCEGFF@C9,C6@+6;C,FAGFFF@<CDFFC@AFC@CCA,A
@SB 101505
TGGGGAATATTGGGCAATGGGCGAAAGCCTGACCCAGCAACGCCGCGTGAAGGAAGAAGGTTTTCGGATCGTAAACTTCTATCCTTGGTGAAGATAATGACGGTAGCCAAGAAGGAAGCCCCGGCTAACTACGTGCCAGCAGCCGCGGTAATACGTAGGGGGCAAGCGTTGTCCGGAATGATTGGGCGTAAAGGGCGCGTAGGCGGCCAACTAAGTCTGGAGTGAAAGTCCTGCTTTTAAGGTGGGAATTGCTTTGGAAACTGGATGGCTTGAGTGCAGGAGAGGTAAGCGGAATTCCCGGTGTAGCGGTGAAATGCGTAGAGATCGGGAGGAACACCAGTGGCGAAGGCGGCTTACTGGACTGTAACTGACGCTGAGGCGCGAAAGTGTGGGGAGCAAGCAGGATTAGATACCCT
+
@A8CFE@FGGGGCGGGGFG8AFCFGGDGGCGGGFGAEFG@CEGGGGGGGDEFGGFGGCFFFEGGGGGG7FGGGFGGCEGCFFGCGGGG9DFGGGGGGGGFGEEGGGFFGGGGF,FGGGGGGG@FEGEGGGFF+:@DFEC<D9CGDGDE>CECCEFGGGGG@C*CFCFF<CF1FGGGDG<G9,?GFGGG;8<<CFC8C>E>GEGD>E>4@70?FGFFFCEEFGGGGGGGG=FED<<F@9CEE@,BFGFF8D@F9CGGF=?C>GGFA?FGFC:FFGFFAGF<=F9DF7GEDDGFFEFGGF7GGFGGGGGGGGGGGGGGGGFCGFFF?>GGFDCGGFFGGGGGGGDGGGGFGGGFFDFGGGGFGGGGGF@GGDGFFAF7GGGFFGFDGGGFGGGGGGGFFAGDFFEGGGGGGGGCCCCC
@SB 338
TGGGGGATATTGCACAATGGGGGAAACCCTGATGCAGCGACGCAGCGTGGAGGAAGAAGGTGTTCGGATTGTAAACTCCTGTCGTTAGGGACGATAATGACGGTAACTAACAAGAAAGTACAGGCTAACTACGTGCCAGCAGCCGCGGTAAAACGTAGGGTTCAAGCGCTGTCCGGAATTACTGGGTTTAAAGGGAACGCAGGCTGGAAGACAAGTTGGAAGTGAAAACCATGGGCTCAACCCATGAATTGCTTTCAAAACTGTTTTTCTTGAGTAGTGCAGAGGTAGGTGGAATTCCCGGTGTAGCGGTGGAATGCGTAGATATCGGGAGGAACACCAGTGGCGAAGGCGGTCTACTGGGCACCAACTGACGCTGAGGCTCGAAAGCATGGGTAGCAAACAGGATTAGATACCCT
+
,CAEC:FBECFG<EDFD<CF8CFCCD8C,CFGFECFEEGGCFECFFFGEEGGECFEFGGFE,C89?FF7BFFGGGDFC?A<,,++++8<4=+=FFGGCEEF=F:B+C,<F<FC<FFFF,DF,CEGFFEGFEDCFCG7F<>D<DD>>FC@:EFGC?6DF8:D43<<C?F*.==78:18<96>9CFCC4#+4BCECC=#CCCGBFC+EDF>>,FCAC:@8@1<CAFFECE8CAF@FC3/F@F7=1=C3C,:@E3<EA2FGGGE<FD@EFFA<AA9BA,E4,,,<DEEF8B,EGFEB>4ECEFFA7=8>@E?B,,7CGGFFGF?C=>8>@F<,@,:FFFFECEEFCFEB:BFGFE,EEF8FE8D<C@C,<FGCGEEFACF7DFCC,F9GFFDGEFGFFGFEEEFF9GGGGGEF<<BCA<
@SB 339
TGAGGAATATTGGTCAATGGACGAGAGTCTGAACCAGCCAAGTAGCGTGCAGGATGACGGCCCTATGGGTTGTAAACTGCTTTTATAAGGGAATAAAGTGAGTCTCGTGAGACTTTTTGCATGTACCTTATGAATAAGGACAGGCTAATTCCGTGCCAGCAGCCGCGGTAATACGGAAGGTCCGGGCGTTATCCGGATTTATTGGGTTTAAGGGGAGCGTAGGCCGTAGATTAAGCGTGTTGTGAAATGGAGACGCTCAACGTCTGCACTGCAGCGCGAACTGGTATCCTTGAGTACGCACAAGGTGGGCGGAATTCGTGGTGTAGCGGTGAAATGCTTAGATATCACGAAGAACTCCGATTGCGAAGGCAGCTCACTGGAGCGCAACTGACGCTGAAGCTCGAAAGTGCGGGTATCGAACAGGATTAGATACCCT
+
FFEGGGGFGGGG@CFEFFGGGGGGEGGFGGGGGDGCEFFDCGEFGGGGGGFEEFCBFEFGEF:FGFGGGFFFEFDGG9<,C<FCDF<C9E,:9CFEFG?C<E<BEGFG=FCFFCFG<<:EGGGGGGFGFGGCEG?D,,CF,,+:FFFFC43?D<FC@FG9>76:++A@>2@,<=F?8;CE6CFG>GEEG@CA<0@C@?:6AFGGFFC;A:A7FEE;D68C:F=?::)3F7F>C?F7CCB9BDG=ACDCF)9+5@B@#5FEEGEB@CF@@F7EFEC9@&FDFDB::,<CFGGGFE@CFE@9,,4+FFF@GGGGGGFEB+@GGGGGGE@GGGFF9FFGGFGGGFE8FF=FGGFF8B+-EFE7F@GGGFEGGGFGF9FFFGGF@B@FAFGEGGGDGGGGFFFCGGFEF7FCC7GGGF<<CFFGGFGGGGGGGFCCCCCC
@SB 104422
TGGGGAATATTGCACAATGGGGGAAACCCTGATGCAGCGACGCCGCGTGAAGGATGAAGTATTTCGGTATGTAAACTTCTATCAGCAGGGAAGAGTCAAGACTGTACCTGCAGAAGAAGCCCCGGCTAACTACGTGCCAGCAGCCGCGGTAATACGTAGGGGGCGAGCGTTATCCGGATTCATTGGGCGTAAAGCGCGCGTAGGCGGCCCGGCAGGCCGGGGGTCGAAGCGGGGGGCTCAACCCCCCGAAGCCCCCGGAACCTCCGCGGCTTGGGTCCGGTAGGGGAGGGTGGAACACCCGGTGTAGCGGTGGAATGCGCAGATATCGGGTGGAACACCGGTGGCGAAGGCGGCCCTCTGGGCCGAGACCGACGCTGAGGCGCGAAAGCTGGGGGAGCGAACAGGATTAGATACCCT
+
FFGFGBFGGGGGGGGGGCDGCFEDFGGGGGGGGGGGGCCGGFGGDGGGGDGGGGGFFGGGGGGGGGGGGGGGGGGDFDGGAFFGGGGGCGGGGBEFFGGGGGGGGGGGG9FFGGGGGGGG8FGGDGGGGGGGGDFF+>DF<3@DGGGGGGGGFGGGGFF7>FGGGD<@F<CCCGGDCGE*<@C>CGGGGGDE/27?ECE8:5>E:GGEC>CECEEEGGGGGEE:ED>>5C8ECEFEGGGG>:;C<E8CC>CCFFFCDCE*#C<52>(>=3GGEGCGDGGFFAFC;GFGGFFFCFB@>:>+B,,FGEECDGGFGFEGECA9GFGGF7FFFFFGDDGGGGC?GDF7<FGDGGGGGFF8FGDGEEFCFEDFCEC:7FFE7GFF@,FGDFEEF::GGFGGGGGGGDFFFGGGGF<FB9CCC
@SB 112209
TGGGGAATATTGGGCAATGGGGGAAACCCTGACCCAGCAACGCCGCGTGAAGGAAGAAGGCCTTCGGGTTGTAAACTTCTTTTACCAGGGACGAAGGACGTGACGGTACCTGGAGAAAAAGCAACGGCTAACTACGTGCCAGCAGCCGCGGTAATACGTAGGTTGCAAGCGTTGTCCGGATTTACTGGGTGTAAAGGGCGTGTAGGCGGAGATGCAAGTTGGGAGTGAAATCCATGGGCTCAACCCATGAACTGCTCTCAAAACTGTATCCCTTGAGTATCGGAGAGGCAAGCGGAATTCCTAGTGGAGCGGTGAAATGCGTAGATATTAGGAGGAACACCAGTGGCGAAGGCGGCTTGCTGGACGACAACTGACGCTGAGGCGCGAAAGCGTGGGGAGCAAACAGGAGTAGATACCCT
+
GGGGGEGFGFGGFFGGGGGGGGGGDGGGGGGGG?FGGGGGGGGGGEGGGFFGGGGFFGGGGGGGGGGGGFGGGGCFCFGGGGGGGGGGGGGGGGFGGGGGCGGGGGGFFFGGGFGGGGGG>FCFGGEGGGGGFFGDFFGG,BFFGGGGCGGFGGGGGG,@FFFGGGGGFGEGGDGF:CFFG<GFGGG=GECAFFGFFEEGEE>GGGGGGGGGGGGGGFFGFGFGGGGG?GGGGGGDGGGGGFGCGFFEGGGGGGGGGGFGGGCCG?FDFGGGFFG7@0DCCCGGGGF?+DGGGGGFFF5GFFFEF8+8C+GGGGFCC7EFFF;,CGGGFFFF?DEEECGGGFEC:GGGF:EGGEFGFEFF>GGGCFGGFDGEFCFGGGGGFF@F:FGGGGDGGEGGCGGGFGGGCCGF,GGGFGCCCCC
@SB 61599
TGGGGAATATTGGGCAATGGGCGAAAGCCTTACCCAGCAATGCCGCGTGAGTGAAGAAGGTCTTCGGATTGTAAAGCTCTTTGATCAGGGACGAACACAATGACGGTACCTGAAGAACAAGCCCCGGCTAACTACGGGCCAGCAGCCGCGGTAATACGTAGGTGGCAAGCGTTGTCCGGATTTACTGGGTGTAAAGGGCGTGTAGCCGGGAGGGCAAGTCAGATGTGAAATCCACGGGCTCAACTCGTGAACTGCATTTGAAACTACTCTTCTTGAGTATCGGAGAGGCAATCGGAATTCCTAGTGTAGCGGTGAAATGCGTAGATATTAGGAGGAACACCAGTGGCGAAGGCGGATTGCTGGACGACAACTGACGGTGAGGCGCGAAAGCGTGGGGAGCAAACAGGATTAGATACCCT
+
DFGFGEFG<EFGGGGGF<FEFGGGGGGGGGGGGFFFGGGGEFGGGGGFEEFFFFFFFGFGFGGGGGG:C@FGGGGGGGGGGGGGGGGGGGF<FGGGGGF7<EDDFECG7FGGFGGFG=EGFDCDGGF7>@FC,<FG'B=FGF<CC@>=GEGFFCFGDGCFDCA<GGGGFGGG@GBCCF2GE9FCCFCF7+@=:<:9FE<F=EGGDCDEEG:FGFBFGF:@@C;1GGF9CE7<AFCEE?GGFEFFFGFBDEF.39=GFDCFEFF;E<C,A:/FB0CFCFDEEE<FFGF<<GFC?CGGEAEFE8EGGGFCGGGGGGFFFFF7DGFFGEGGGGGFAGGEDGFGGGFC:CFFGGGGFFGGGGFGGF<C@C;DFE@GDFGGGGGEGFCBCFGEGFFCFGGGGGGGGGFFGGGGGGGGGFCCCCA
@SB 343
TGGGGGATATTGGGCAATGGGCGAAAGCCTTACCCAGCAATGCCGCGTGAGTGAAGAAGGTCTTCGGATTGTAAAGCTCTTTGATCAGGGACGAACACAATGACGGTACCTGAAGAACAAGCCCCGGCTAACTACGTGCCAGCAGCCGCGGTAATACGTAGGGGGCAAGCGTTGTCCGGAATGACTGGGCGTAAAGGGTGTGTAGGCGGGCTCGCAAGTTGGATGTGTAATACCCAGAGCTTAACTCGGGTGCTGCATCTGAAACTACGAGTCTTGAGTGTCGGAGAGGTAAGTGGAATTCCTAGTGTAGCGGTTGAATGCGTAGATATCTGGAGGAACACCAGTGGCGAAGGCGGTCTACTGGGCACCAACTGACGCTGAGGCTCGAAAGCATGGGTAGCAAACAGGATTAGATACCCT
+
FAE<FGGGGGGGGGGGGGGGGGFGGGGGGGGGGGGGGGGGFGFGGGGFEGGGFFGGGGGGGGGGGGGFGEFGFGGFGGGAFGGGGGGGGGG<@BFGGFGGGFGGGGGGCA9FGGGFGGGGFGDEGGGGGGGGFGGGGGGGFFGGGGGGGGG:FEFGG@?F:FECEEGGGGEEFG?GCF*CEFC9<7C=CF<>0ECCFCGDFFFF=CFEEC8:89FGGG?FE@8GFE:<DCGEFF<CF>GGFFGGFGGGGGFCEDFGGFFAFGGFGGGGAE8F4FGGGGGGGCE7GF9FGGF9GFGFB8FA?FFCGGF@8+FEEC,<:GFF@GFFC,9@GF8GGGGGGGGGGGFEGGGGGCGGGGGCGGGFFGGGFF@CGFFCFEFF8GFFGF7F8GGDF9FFCGGGGGFGFFGGGGGGF9GGGF@CCCCC
@SB 344
TGAGGAATATTGGTCAATGGACGAGAGTCTGAACCAGCCAAGTAGCGTGCAGGATGACGGCCCTATGGGTTGTAAACTGCTTTTATAAGGGAATAAAGTGAGTCTCGTGAGACTTTTTGCATGTACCTTATGAATAAGGACCGGCTAATTCCGTGCCCGCAGCCGCGGTAATACGGAAGGTCCGGGCGTTATCCGGATTTATTGGGGTTAAGAGGAGCGTAGGCCGGAGATTAAGCGGGTTGTGAAATGTAGCCGCTCAACGTCTGCACTGCAGCGCGAACTGGTTTCCTTGAGTACGCACAAAGGGGGCGGAATTCGTTGTGTAGCGGTGAAATGCTTAGATACCACGAAGAACTCCGATTGCGAAGTCAGCTCACTGGAGCGCAACTGACGCTGAAGCTCGAAAGTGCGGGTATCGAACAGGATTAGATACCCT
+
FFFGC@,@CDFGDFFCGDGGGGGE7CGDGGCFGFGGGGGGFGFGCGCGGGGGDFFGFC:C+FC<C<FE8FFDFGAF9CFFGACFG9C?CEFGGG95C,CC?E<FF<8FFGG9FFFF9?FFFG<FFA,EE?BGGGEFFAFFGC::CEGGFAF9F8+C7,3@C7CBCCECFGGCFCF78B*>,?FC**=B<:*6CC<7<::FCFG9CC*=:::2+529/=/<B=154,1?CCFDGC<C*#B2;CCD@GEDC9,*#:8F@7>?F5.0F@CC7@DE&C634CCFF@CF:8<,<,<F1+C479GGGFF:>+GDEEFE<,?B+8+,FCC>4+?,,EEF?<E<ECC,,,,:,,GCGFFGGFC:7FGGGEFFE<<@,F9C9CEEFFCFF7C9EC,FF@B@9EGFFF:;CCEEC@:@GGFEFFFGGFGFCDEFE<<,AFC8,,,8
@SB 80055
TGGGGAATCTTGCGCAATGGGGGGAACCCTGACGCAGCGACGCCGCGTGCGGGACGGAGGCCTTCGGGTCGTAAACCGCTTTCAGCAGGGAAGGGTCAAGACTGTACCTGCAGGAGAAGCCCCGGCTAACTACGTGCCAGCAGCCGCGGTAATACGTAGGGGGCGAGCGTTATCCGGATTCATTGGGCGTAAAGCGCGCGTAGGCGGCCCGGCAGGCCGGGGGTCGAAGCGGGGGGCTCAACCCCCCGAAGCCCCCGGAACCTCCGCGGCTTGGGTCCGGTAGGGGAGGGTGGAACACCCGGTGTAGCGGTGGAATGCGCAGATATCGGGTGGAACACCGGTGGCGAAGGCGGCCCTCTGGGCCGAGACCGACGCTGAGGCGCGAAAGCTGGGGGAGCGAACAGGATTAGATACCCT
+
GFGGGGGGGGGGGGGEGGGFFGGCFEGGGGGGGGGGGGEGGGGGGGGGGGGGGGGDFGCFGGGGGGGGGGGGGGGGGEGGGGGEAFGGGGGGGCCFEG@FGGGECFFGGFGGGFEEFFGGCFGGGGGGGGG:CEGGGGGGGGGGGGGGGG5E7CG5<3AE>C8?CEGGEEGEGGGGGGEGCCFFEGGGGGGEGCGG7CEG*&C=@EEDC?GGGGGEEEECEDE8*;8:CEGGEFFGEGGC<C6::8<>E5=EFGGGGF;:(<:>C><FEFBFF:FD8>G@+<FCCF::DE9F9EC=@FC=FF9@:DGGGGFE?FGEF=A,GE@+FC>CFF9GGFB+7GGFGDGFDGGGGGGFC,<FGFGGGFC,F6B@@+GGFGGGGGGGFE7GGGFDB7@GGGGGGGCFEFCGGDGCGGFFC@CCC
@SB 346
TGGGGAATATTGGGCAATGGAGGCAACTCTGACCCAGCAACGCCGCGTGGAGGAAGAAGGCTTTCGGGTTGTAAACTTCTTTTAAGAGGGAAGAGCAGAAGACTGTACCTCTAGAATAAGCCACGGCTAACTACGTGCCAGCAGCCGCGGTAATACGTAGGTGGCAAGCGTTGTCCGGATTTACTGGGTGTAAAGGGCGTGCAGCCGGGAATGCAAGTCAGATGTGAAATCTCAGGGCTTAACCCTGAAACTGCATTTGAAACTGTATGTCTTGAGTGCCGGAGAGGTAATCGGAATTCCTTGTGTAGCGGTGAAATGCGTAGATATAAGGAAGAACGCCAGTGGCGAAGGCGGATTACTGGACGGTAACTGACGGTGAGGCGCGAAAGCGTGGGGAGCGAACAGGATTAGATACCCT
+
FGGGGGGGGGGGGGGFGGGGGGGGGGGGGGGGGGGGGGGGGGGGGGGFEGGGECFGGFGGGGGGGGGGGGGGGGGGGGGGGGGGGGGGGGCFGGGGGGFGGGGGGGGGGGGGGGGGGGGGGGGGGGGGGGGGGG>=FGGGFCDDGGGGGGGGCFCGGFGDG=GGGGGGCEGGGGG?GGGGGFCFGGGGGGFFGGGGGGGGGGFGGDFGFF@GFFGGGGGGGGFFGFFFGGGFFGGGGGFGGGGGGGGGGGFGGFGGGFAGGGF6CFFGFF8GGGDF=>EGGGGGDGGGGGGGGGFAD@FGGGGFGGEGGGGGGFC7GGGGGGFGGGFGGF9FGGGGGGGFGGGGGGGGGGGGGFCFGGGGGGGGFGGGGGGGGGGGGGGGGEGGGFGGGGGGGGGGGGGGGGGGGGEAGGGGFCCCCC
@SB 79737
TGAGGAATATTGGTCAATGGACGAGAGTCTGAACCAGCCAAGTAGCGTGCAGGATGACGGCCCTATGGGTTGTAAACTGCTTTTATAAGGGAATAAAGTGAGTCTCGTGAGACTTTTTGCATGTACCTTATGAATAAGGACCGGCTAATTCCGTGCCAGCAGCCGCGGTAATACGGAAGGTCCGGGCGTTATCCGGATTTATTGGGTTTAAAGGGAGCGTAGGCCGGAGATTAAGCGTGTTGTGAAATGTAGACGCTCAACGTCTGCACTGCAGCGCGAACTGGTTTCCTTGAGTACGCACAAAGTGGGCGGAATTCGTGGTGTAGCGGTTAAATGCTTAGATATCACGAAGAACTCCGATTGCGAAGGCAGCTCACTGGAGCGCAACTGACGCTGAAGCTCGAAAGTGCGGGTATCGAACAGGATTAGATACCCT
+
FEFGGCGGFCFGGGGDFFDFGCECF@FF<EEEGGGFFB<EFE,CFGCGGGGGGD@FDGFGFCEDGFGGG=:@FEFEECF9FFFFEFGGGGFFGFGGGFAEDG<FCDF=BFGGF9F?<FGGGGFGG9<<?F?FFG9FFGFGGGEGGGGGGA9AF<3@FFGGGGGGGGG?<FCCFD@FDECGGED>FE>BFCFFFCFE<CB;FC<?GFFFA<CCGFGCCDEFFFCFFEGDCF?EGFFEEGFFEFGC9CGGGF:FC@FGFD@C@CCCCEFFFCFF7CF(CCEEGFFDFDDF9FA:++=FF9E:,=FFCF7::F?<7GGFB+FFGGEFB7FFAC,FCFFGFFEAFAFGDFGGGEAFFC::@FE7EEDGGGGGGGGGGGGGGGFF:7FFCCC:BGFB<FC9GGGFGGFGGGGGGGGFGGFFGEAEFFGGGFEAGFFCCBCC
@SB 102110
TGGGGAATATTGGGCAATGGGCGAAAGCCTTACCCAGCAATGCCGCGTGAGTGAAGAAGGTCTTCGGATTGTAAAGCTCTTTGATCAGGGACGAACACAATGACGGTACCTGAAGAACAAGCCCCGGCTAACTACGTGCCAGCAGCCGCGGTAATACGTAGGGGGCAAGCGTTGTCCGGAATGACTGGGCGTAAAGGGTGTGTAGGCGGGCTCGCAAGTTGGATGTGTAATACCCAGAGCTTAACTCGGGTGCTGCATCTGAAACTACGAGTCTTGAGTGTCGGAGAGGTAAGTGGAATTCCTAGTGTAGCGGTGGAATGCGTAGATATTAGGAGGAACTTCAGTGGCGAAGGCGACTTACTGGACGATAACTGACGCTGAGGCACGAAAGCGTGGGGAGCAAACAGGATTAGATACCCT
+
FFGGGFFGGGGGFFGGGGGGGFDGDGGGC8FFGCCFGFGG,@EGEEEGGGGGGGGGEG8FDAFFGGGGGGCFGGGGGGGGCGGGGGGFGFGGGGGGGGGGGFGGGGFGFGGGGGGGGGGGGGGGEE+@C@FFGGGGDCDFGGFG,><CFDCFFGFGGGCC:FCGGE@FFGGE+FC?<C@=EGC<9FD@F8CCE+=@CF6><GFFGCFEGG<GGCEGGGGGGF<EGCF<=GFEFGF>88FFG43DCGEFFA,CDFDCGGFFFF?BG@<8EGFD:BCA6F=@+C:FECFFFFGEFBF?8CGEFCB,FFC>B7BAGFE<C,:GDE<=BCFACGGFECFDECC-CEFGGFF@E:CB:FDEGGGGFCCCFGGFAGFC@C7F<E8FFFCFFC?GGGGGC<GFC<GGFGGGGCEF9FFDFGFCCCCC
@SB 60686
TGGGGAATATTGCACAATGGGCGAAAGCCTGATGCAGCGACGCCGCGTGAGGGAAGACGGCCTTCGGGTTGTAAACCTCTGTCATTGGGGACGAATCAGATGACGGTACCGAAGTAGGAAGCTCCGGCTAACTACGTGCCGGCAGCCGCGGTAATACGTAGGGAGCGAGCGTTGTCCGGAATTGCTGGGTGTAAAGGGAGCGTAGGCGGGAAAGCAAGTTGGAAGTGAAATACATGGGCTCAACCGATGAGCTGCTTTCAAAACTGGTGTTCTTGAGTGAAGTAGAGGCAGGCGGAATTCCTAGTGTAGCGGTGAAATGCGTAGATATTAGGAGGAACACCAGTGGCGAAGGCGGCTTGCTGGGCTTTAACTGACGCTGAGGCTCGAAAGCGTGGGTAGCAAACAGGATTAGATACCCT
+
GFGGGF@F9FGDGGGGGGGGFGGGGGGFFGDFFGFGFG@FGFGGGGGGGGGFG=EEFF>EC+BFGGG7F7CFGGGGGFGFGG<BDF,5,:F+>CE<7,C,,5,,BFE@+<8:C:+=FFF=>7D,F7<:E::F=;@*83DFE*>::<FGG8E:F7<DFF<9CEF+5/=88<=E5C?,C@?8,;6$3FF@C7FFCGFB>:2A;:CEF5DFGFB=7,,A7>?,:@,:FAC9@,@,,:DCC<F>3B3+6,,F8A<=GDDAA33,EFGFFB,,,,,<8FDGGGGDC,,FFDFE+++FACFFE58F<:CFFGGGGGGGGGFCGDGGAFGEE9FFCF=FD9FCEFFCDFGEDGGGGGGFCGDC,<FFGF@9FE,F9FCEF;:EF,GGGGGGGGFCGECEGGGGGFF6,GFAGGGGGGFGEGCCCCC
@SB 350
TGAGGAATATTGGTCAATGGGCGGAAGCCTGAACCAGCCAAGTAGCGTGAAGGACGACTGCCCTATGGGTTGTAAACTTCTTTTATGCGGGGATAAAGTTCGCCACGTGTGGCGTTTTGCAGGTACCGCATGAATAAGGACCGGCTAATTCCGTGCCAGCAGCCGCGGTAATACGGAAGGTCCGGGCGTTATCCGGATTTATTGGGTTTAAAGGGAGCGTAGGCCGGAGATTAAGCGTGTTGTGAAATGTAGATGCTCAACATCTGCACTGCAGCGCGAACTGGTTTCCTTGAGTACGCACAAAGTGGGCGGAATTCGTGGTGTAGCGGTGAAATGCTTAGATATCACGAAGAACTCCGATTGCGAAGGCAGCTCACTGGAGCGCAACTGACGCTGAAGCTCGAAAGTACGGGTATCGAACAGGATTAGATACCCT
+
CFGGGGGGGGGGGFGECCFFGFGGGGGGGGGGGGGGGGGGGFGDGGGGGGGGGCFGGGGDFGGGGGGGGGGFGGGGGGFGGGGGFGGGGBCEGGGGGGGGGGGEE@FGGGGGGGGGGGGGGGGGGGGGGGGGFGFGACGGE>GGGGGGGGGGGGDGGGG>EGGGG5CE<F@:<FCGEGGEF?FE?GEEEE>CECEE?C<7CGGGGGGFGFFFCC>FGEEGEGGGGGD*CEAGGGGFD*DGGFCFFEFF?FFF7BCFF9FGGGF@GFGGFGCECGGF@9GEGGFGF@A,5<GF?GF7GGEFFA,CGGGGGGGGFEEECDF8GGGGEGGDFFBFGGGGGFFCGGGFGEEGGFEAC@EFGEE:FCGGGGGGGGGFF,CECEEF:DGGFACDECCCGGGGGGGGGGGGGGGGCEGGGFC8F@DFGGFGFDAFFCF<CCCC
@SB 351
TGAGGAATATTGGTCAATGGACGAGAGTCTGAACCAGCCAAGTAGCGTGCAGGATGACGGCCCTATGGGTTGTAAACTGCTTTTATAAGGGAATAAAGTGAGAGTCGTGACTCTTTTTGCATGTACCTTATGAATAAGGACCGGCTAATTCCGTGCCAGCAGCCGCGGTAATACGGAAGGTCCAGGCGTTATCCGGATTTATTGGGTTTAAAGGGAGCGTAGGCCGGAGATTAGGCGTGTTGTGAAATGTAGACGCTCAACGTCTGCACTGCAGCGCGAACTGGTTTCTTTGAGTACGCACAAAGTGGGCGTAATTCGTGGTTTAGCGGTGAAAGGCTTAGATATCACGAAGAACCCCGATTGCAAAGGCAGCTCACTGGAGCGCAACTGACGCTGAAGCTCGAAAGTGCGGGTATCGAACAGGATTAGATACCCT
+
GGGGGGGGGGGGGGGGGGFGGGGGGGGGGGGGGGGGGGFGGGGGGGGGGGGGGGGGGGGGDGGCFCGGGEEFFGGGGGGGGGGFGGGGGGGGGGGGFGFGGGGGGGCFGGGGFGDDFGGGGGGGGGFDFGGGGGEBFGGGFFGEGGGGFDGCF@FGGGGGGGGGGGGGGGDDFCCFEEEGE,,,?FCG@F7<@?FE;FGF;;;FGF<::?CFFGG@GGEGGGGGGGG<G<E?CFG;G?EEBCDD@9?FGGFF>GEEE9BGGG>@<FFGGGGEFFFF>C=CDGG$G>A:,FF<@8+4?,4?4,EAF7DF=9?,A,+7@@F<@C4@+CCC,FFE9,,,?GF=?9F8<<FFGDEB+@@+FC@,FC,AAFF@FC,C6,<<C,@,+C@ADC688,,@FEEC;+6<C@GGGFF:CCFF@=,8FFGEGGFE@C6,C,FCCCCC
@SB 97998
TGAGGAATATTGGTAAATGGGCGAGAGCCTGAACCAGCCAAGTAGCGTGTGGGAAGAATGCCCTATGGGTTGTAAACCACTTTTGCAGGAGGGTAAAATGCTTCACGTGCGGAGTATTGCAAGTATCCTGCGAATAAGGACCGGCTAATTCCGTGCCAGCAGCCGCGGTAATACGGAAGGTCCAGGCGTTATCCGGATTTATTGGGTTTAAAGGGTGCGTAGGCGGCCTTTTAAGTCAGCGGTGAAAGTCTGTGGCTCAACCATAGAATTGCCGTTGAAACTGGGGGGCTTGAGGATGTTTGAGGCAGGCGGAATGCGTGGTGTATCGGTGAAATGCGTAGATATCACGCAGAACCCCGATTGCGAAGGCAGCCTGCCAAGCCATGACTGACGCTGATGCACGAAAGCGTGGGGATCAAACAGGATTAGATACCCT
+
FFCFGE8FFGFGFG<C9CDGGDCFCFECFCGCFF9FGG-,CE<F<FFFGGGDEGGGGGFCE@F8FGGGCGDGGGGF9E<<@FEFGGGGFGGEE,CFGFFGFG9EF<,B?7FC=F+?,5?EGFFFE9E<?,=C@CCEFGGGFFFEEGDGGGFGGCEGCFGG7@8DFGGDB7>,'0<?=FE:8,ECF8?FG.CGFFFC=<CCCFFEFCECFCF<FFGECDB<@C?C<88;C@EGC@42++<CEGEG,<<:E.CGGGGE3>8:CCC@=CFF=-9FGEG@:3A:770@+8:,,:FF@:,7,F:A8FEBA+4=4A,C+8+B?+F45<:@8+=CC@<FE@C=B,<=FBC<,8869GFF:>B:CC@,+,FGGGFEDGGGC@<CEGFE8GFGCF,7CDGGGGFAEF8,,CCF@,@F7FC<FFFGFC-FFFGFFF9ECF8C88C@
@SB 103277
TGGGGAATATTGCACAATGGGGGAAACCCTGATGCAGCGACGCCGCGTGAAGGAAGAAGTATCTCGGTATGTAAACTTCTATCAGCAGGGAAGAAAATGACGGTACCTGACTAAGAAGCCCCGGCTAACTACGTGCCAGCAGCCGCGGTAATACGTAGGGGGCAAGCGTTATCCGGATTTACTGGGTGTAAAGGGCGTGCAGCCGGGCATGCAAGTCAGATGTGAAATCTCAGGGCTTAACCCTGAAACTGCATTTGAAACTGTATGTCTTGAGTGCCGGAGAGGTAATCGGAATTCCTTGTGTAGCGGTGAAATGCGTAGATATAAGGAAGAACACCAGTGGCGAAGGCGGATTACTGGACGGTAACTGACGGTGAGGCGCGAAAGCGTGGGGAGCGAACAGGATTAGATACCCT
+
FGGGGGGGGGGGGGGFGCFEFGGGGGGGGGGGGGGGGGGGGGGGGGGGGGGGGGGGGGGFGGGFFGGFGGGGGGGGGGGGGGGGGGGGGGGGGGGGGGGGGGGGGFFFGGGFFGGGGGGGGGGGGGGGGGGGGGDFGGGGGFFFGGGGGFA@DFFFFFGGFGGGGGGGEGGGGGGGGGGGGG>GGGGGGGGGGGGGGGGGGGGGEGGGFCFFGGGGGGGCFGGGGGGGGGGGGGGGGGGGGFGGGGGFGGGEGGGGGGGFGGFGGFGGFFGGGGGECBGGDGGFFGEGEDGGGF@GGFF9GGGGGGGGCDGGFFFF<GGGGGGGGGGGGGGGGF8GFGGGEGFDGGGGGGGGGGGGGGGGGGGFCGGGGGGGGGGGGGGDGGCGGDGGGGGGGFCECGGGGGGGDGGGFFFCCCCC
@SB 92545
TGAGGAATATTGGTCAATGGGCGAGAGCCTGAACCAGCCAAGTAGCGTGCAGGATGACGGCCCTATGGGTTGTAAACTGCTTTTATAAGGGAATAAAGTGGGAGTCGTGACTACTTTTGCATGTACCTTATGAATAAGGACCGGCTAATTCCGTGCCAGCAGCCGCGGTAATAAGGAAGGTCCGGGCGTTATCCGGATTTATTGGGTTTAAAGGGAGCGTAGGCCGGAGATTAAGCGTTGTGCGAAATGTAGACGCTCAACGTCTGCACTGCAGAGCTAACTGGTTTCCTTGAGTACGCATAAAGTTGTCGGAATTCGTTGTGTAGCGGTGAAATGCTTAGATATCACGAAGAACTCCGATTGCGAAGGCAGCTCACTGGAGCGCAACTGACGCTGAAGCTCGAAAGTGCGGGTATCGAACAGGATTAGATACCCT
+
,,CCCEFGFAF<ED<@@E,,;EEG@FGGGGGGGGFEFEFGGGGGGGCFFEGGGG<<D6FG+CF9FEFFF,,>BEGGGGG?ECDFF,CEGGG,<FFFFDEEGGGCCDCBCF7,,4C<,B?ED<FEGGGDFGGGGF<FGGGG<FE7++>FEFFGGCEFGGGGGF8D:#+@@FFGG/,.,6;618?1ECEA<:813C:5CFCF:<:9FC>CC9CF?;4<58<:;87+F@5@=@FECC:C8>*'FC@C7EGD>@EE7<?FF:<DC=4B,*C:1FF#83'=3#C9;GGFGGFGGGDFECGCEFFC,,E,FC:4+GGFFB?=@4+,EF=F8C?FFFAACFFF@CEE9GF8F7FCE9FFC6+7DD<B+GGFGGFFCGFF<9C,GFFF@@+9F9GFB8-GEBF<F+GEFFFC,EF+GGGGGGFGFCGGFGGFBE,GGGF@-CCA
@SB 355
TGGGGAATATTGGGCAATGGGCGCAAGCCTGACCCAGCAACGCCGCGTGAAGGAAGAAGGCTTTCGGGTTGTAAACTTCTTTTGTCAGGGACGAGAAGAAGACGGTACCTGACGAATAAGCCACGGCTAACTACGTGCCAGCAGCCGCGGTAATACGTAGGTGGCAAGCGTTGTCCGGATTTACTGGGTGTAAAGGGCGTGTAGCCGGGAGGGCAAGTCAGATGTGAAATCCACGGGCTCAACTCGTGAACTGCATTTGAAACTACTCTTCTTGAGTATCGGAGAGGCAATCGGAATTCCTAGTGTAGCGGTGAAATGCGTAGATATTAGGAGGAACACCAGTGGCGAAGGCGGATTGCTGGACGACAACTGACGGTGAGGCGCGAAAGCGTGGGGAGCAAACAGGATTAGATACCCT
+
FGGGGGGGFGGF9FEFGGGGFFGGGGGGGGGGGGGGGGGGGGGGGGGGEGGCCCEFGGGGGGGGGGGGGFFGGGGDFFFGCGFGFDFFFGGGGGCCCAEEFFG:EFGC<CF>FEGCGDFGG89FG?G>EFG:E<BDDF7?:CDCGGG:FEGCFCCF<8>FFFDFGGGFGGC1=FFCGCCEEFF1<FFC'G=FCCA75@GFE=>20*GF%20@C9FFCCGCFEEGGGDGGGGEG<CFEF<,FB=7DAFFFB,9GGEC,F9GGFFA<:F8CFFGFFF:C?++CGGF;DD7CGGGGCGGCGFE4?FFF@++FGGGGGGEGGGCGFGFGCGGGGGFCGGFGFGGFGGGGGGGEC7CFFGGFGGGF<D@,<AF@@FB,BCAFEGEDECGGGEDGF@GGGF9GGGFGGGGGGFGFDGGGCCCCC
@SB 356
TGAGGAATATTGGTCAATGGACGAGAGTCTGAACCAGCCAAGTAGCGTGCAGGATGACGGCCCTATGGGTTGTGAACTGCTTTTATAAGGGAATAAAGTGAGTCTCGTGAGACTTTTTGCATGTACCTTATGAATAAGGACCGGCTAATTCCGTGCCAGCAGCCGCGGTAATACGGAAGGTCCGGGCGTTATCCGGATTTATTGGGTTTAAAGGGAGCGTAGGCCGGAGATTAAGCGTGTTGTGAAATGTAGACGCTCAACGTCTGCACTGCAGCGCGAACTGGTTTCCTTGAGTACGCACAAAGTGGGCGGAATTCGTGGTGTAGCGGTGAAATGCTTAGATATCACGAAGAACTCCGATTGCGAAGGCAGCTCACTGGAGCGCAACTGACGCTGAAGCTCGAAAGTGCGGGTATCGAACAGGATTAGATACCCT
+
CFGGGFGGGGGGCGGGGGGGGGGGGGGGGFFGGGGGGGGGGGGGGGGGGGGGGGGGGGGGGGGGGGGGGFGGGGGGGGGGGGGGGGGGGGGFEGGGGGGGGFGGGGGGGGGGGGGGGGGGGGGGGGGGGGGGGGGGGGGGGGGC>GGGGGGGGGGGGGGGGFGGGGGGGGGGGGGGGGGGGGGGGGGGGGGGGGGEFECFFGCGFFGGGFFGGFGGGGGGGGGGGGGCFGGGFGGGGGEGFGGGFGGGGGGGFGGGFDGGEGFFFFGGFGGGGGGGGGDGGGFFGF@FFFF9GFDGGGGGFF,,F7F@GFGFGCGGGGGFDGGGGGGGGGGGGGGGGGGFGGGGFGGGGAGGFF@8GGGGGGGGGGGGGGGFE9CGGGGGCEGFFGGGGGGGGCFGFDGGGGGGGGFEGEAGGGGGGGGGGGGGGGGGFEFCCCCC
@SB 104525
TGGGGAATATTGGGCAATGGGCGCAAGCCTGACCCAGCAACGCCGCGTGAAGGAAGAAGGCTTTCGGGTTGTAAACTTCTTTAGTCAGGGACGAGTAGAAGACGGTACCTGACGAATAAGCCACGGCTAACTACGTGCCAGCAGCCGCGGTAATACGTAGGTGGCAAGCGTTGTCCGGATTTACTGGGTGTAAAGGGCGTGTAGCCGGGAGGGCAAGTCAGATGTGAAATCCACGGGGTTAACTCGTGAACTGCATTTGAAACTGTTCTTCTTGAGTATCGGAGAGGCAAGCGGAATTCCTAGTGTAGCGGTGAAATGCGTAGATATTAGGAGGAACACCAGTGGCGAAGGCGGATTGCTGGACGACAACTGACGGTGAGGCGCGAAAGCGTGGGGAGCAAACAGGATTAGATACCCT
+
GGCC@C,@@FF9FGGGGGCDFDGDGGEGGGGFGFFFCFGGGEEGDGGEGGGGGG8FFFGGDFGGGGGG8FEFFGGGFFGGGGGGDGGGGGGGGGGFGG,<?@E>EG<=EAFGGCGGD@FFADGFC@FCCFEFCFD<,8>><FG@FFGGDEEEGGG?G3:FEGGGA:-EFG%DG<GFGCC0;2FF:FC38C<C,,GGE;C9=CE?CF>:CBGGF9GFG5AFC@,A4FG=<:EE,@;@:#,13+<?GC:B8C<GFC@0<C?<B@<5B,,<:,C2<D8C<77GGF?F9FB++B+GFA,<EED=E,F9GGEFEGBAC?B=CGGFAGGF9DEDEGE<E<7CAEFDDGGGFDE@CDGEFFC,,GF7FCGGGGGGGGGGFEGGGGEGFFFBGFFEGFC,GGGGGGGGGFFDGFFC<GFFF@66A-
@SB 358
TGGGGAATCTTGCGCAATGGGGGGAACCCTGACGCAGCGACGCCGCGTGCGGGACGGAGGCCTTCGGGTCGTAAACCGCTTTCAGCAGGGAAGAGTCAAGACTGTACCTGCAGAAGAAGCCCCGGCTAACTACGTGCCAGCAGCCGCGGTAATACGTAGGGGGCGAGCGTTATCCGGAGTCATTGGGCGTAAAGCGCGCGTAGGCGGCCCGGCAGGCCGGGGGTCGAAGCGGGGGGCTCAACCCCCCGAAGCCCCCGGAACCTCCGCGGCTTGGGTCCGGTAGGGGAGGGTGGAACACCCGGTGTAGCGGTGGAATGCGCAGATATCGGGTGGAACACCGGTGGCGAAGGCGGCCCTCTGGGCCGAGACCGACGCTGAGGCGCGAAAGCTGGGGGAGCGAACAGGATTAGATACCCT
+
CFGGEGGGGGGFFEEGGDG<FGGGGGGGDEGGGGGGG7=FGGGG@FGCGGGGGE<BEGGECCCEFGGGGGGCFGGGGGGGGGGGGGGGGGGGGGGFFGGGFF@FGGGF9EFFFGGGGCCC6C5CDG8CFFGGGECCFGCA*;CFGGGGGGGG<CGGEEGGGEEG8E:>EE5?CFFGGG*AFFG=GG>FE>G>CFF5C>EG/CEGFGG5/C?GFEBC=CEGGED31EGGGGEGGGFGGGCA7FC/71*/:C8:;C<FFCF<CGC7@EEC7GF=@>F79FCF1CFDGGCGGGGGFFC@+FC7FGGGGGGGGFFGFGGGGGF?CGGGGGF@FGGGGGGFEGGGGGGEGGGGGGEGFC@EGGGGGDGGFCGEF:GGGGGGGGGGGCGGGGGFF6EGGGGGGGGGGGGGGGGGGGGGCCBC<
@SB 359
TGGGGAATATTGGGCAATGGGGGAAACCCTGACCCAGCAACGCCGCGTGAAGGAAGAAGGCTTTCGGGTTGTAAACTTCTTTTACCAGGGACGAAGGACGTGACGGTACCTGGAGAAAAAGCCACGGCTAACTACGTGCCCGCAGCCGCGGTAATACGTAGGTGGCAATCGTTGTCCGGATTTACTGGGTGTAAAGGGCGTGTAGGCGGAGAAGCAAGTCAGAAGTGAAATCCATGGGCTTAACCCATGAACTGCTTTTGAAACTGGTTCCCTTGAGTATCGGAGAGGCAGGCGGAATTCCTAGTGTAGCGGTGAAATGCGTAGATATTAGGAGGAACACCAGTGGCGAAGGCGGTCTGCTGGAGGACAACTGACGCTGAGGCGCGAAAGCGTGGGGAGCAAACAGGATTAGATACCCT
+
GF<FGDGGGGG9F8FFFFEEEEG@,EF,,EFFGGGGGGFEGG7FEGFGEGGGGEEFGGGFGF<FGDGGGGE@<EFGDF?<FEF95CF:B++BBEB:=FFGC==DB=CGCC<FC==F<DFFE8E8F++<C:>FAFB:><FC,8FEB:,51*14*1<,?@?3,*?C:C:<,?*F<=FCBFGDGGGFGGCFGGGGD@ECF5E0&FECFGDD>C53C@8FFFGGGGF9FGFF@>FEFG<2F<CFG>BD@6GGC=@C@FC,$GF=9?C9>C#<>6:3<9>F::<<=#%:<@CFB+GGEFEB,?:,9F<GEC>47+EC,C,=:7CBFGFFADFCEB8DDAGCFF:<:,,,:FDECCC@@6:,8@<8FEE<,E<FAE:@@@CGGEEEFC@DGGFC@@:FCCGFGFEC,FFFEEC,EFEGFE@C@CB
@SB 51960
TGAGGAATATTGGTCAATGGACGAGAGTCTGAACCAGCCAAGTAGCGTGCAGGATGACGGCCCTATGGGTTGTAAACTGCTTTTATAAGGGAATAAAGTGGGAGTCGTGACTCCTTTTGCATGTACCTTATGAATAAGGACCGGCTAATTCCGTGCCAGCAGCCGCGGTAATACGGAAGGTCCGGGCGTTATCCGGATTTATTGGGTTTAAAGGGAGCGTAGGCCGGAGATTAAGCGTGTTGTGAAATGTAGACGCTCAACGTCTGCACTGCAGCGCGAACTGGTTTCCTTGAGTACGCACAAAGTGGGCGGAATTCGTGGTGTAGCGGTGAAATGCTTAGATATCACGAAGAACTCCGATTGCGAAGGCAGCTCACTGGAGCGCAACTGACGCTGAAGCTCGAAAGTGCGGGTATCGAACAGGATTAGATACCCT
+
GGGGGGGGGGGGGGGGGGGGGGGGGGGGGGGGGGGGGGGGGGGGGGGGGGGFGGGGGGGGGGGGGGGGGGGGGGGGGGGGGGGGGGGGGGGGGGGGGGGGGGGGGGGGGGGGGGGGGGGGGGGGGGGGGGGGGGGGGGGGGGGEGGGGGGGGGGGGGGGGGGGGGGGGGGG8GGGGGGGGGGGGGGG=GGGGGGGGGDG?GGGGGGGGEFGGGGGGGGGGGGEGGGGGGGFGGGGGGGGGGGGGFGGGGGFGGGGGGGGGGGGFGGFEGGGGGGFGGGGGGGGGGGGGGGGDGGGGGGGGGGGGGGGGGGGFCF7GGGGGGGGEGFGGGGGFFFGGGGGEF@CGGGGGGGGGGGGGGGGGEGGGGGGGGGGGGGGGGGGFBFGGFGGGGGGGGGGGGGGGGGGGGGGDGGGGGGGGGGGGGGGGGGGGGGGCCCCC
@SB 361
TGGGGAATATTGCACAATGGGGGAAACCCTGATGCAGCGACGCCGCGTGAAGGAAGAAGTATTTCGGTATGTAAACTTCTATCAGCAGGGAAGAAAATGACGGTACCTGACTAAGAAGCCCCGGCTAACTACGTGCCAGCAGCCGCGGTAATACGTAGGGGGCAAGCGTTATCCGGATTTACTGGGTGTAAAGGGAGCGTAAACGGAGAGGCAAGTCTGATGTGAAAACCCGGGGCTCAACCCCGGGACTGCATTGGAAACTGTTTTTCTAGAGTGTCGGAGAGGTAAGCGGAATTCCTAGTGTAGCGGTGAAATGCGTAGATATTAGGAGGAACACCAGTGGCGAAGGCGGCTTACTGGACGATGACTGACGCTTAGGCTCGAAAGCGTGGGGAGCAAACAGGATTAGATACCCT
+
GGGGGGGFGGGGGGGGGGGGGGGGGGGGGGFGGDGGGG:FFGGGGG7:=B=?DDFGFGGGGGGGGFGFEEGFGGGEGGGGCGGFFC9EC@=FEGGCFGGGFCGCD:FDE<FFGFGGGGGGGG:FFEFGFGGGCGCGGCGFGFFGDGGGEEGCEE8FGFD>FCE7<FFF<:CGF:7@*=CFF<G=BDFG@2?<:=CFG>GGG#?3<E*GCCEDCFGC;7F9GFFACEEEEECEGF@:79FGGFEFCGD>CGCFAFDCE<DEGCFADAEFGFGGGGGCFGGG?GGGGFF@GDGGE?B<8FFGGGGGGGGGGGFC@F7@GDCGF<FF9FFFC9GGFE,-DFGGGFF<GCGGECEC,9FFFGGGFFEA@CGGEFFGGFE,GFCF@FGGGGFDGGGGGGGGGGGFFGGFFAGGGGGCCCA6
@SB 362
TGGGGAATATTGGGCAATGGGCGCAAGCCTGACCCAGCAACGCCGCGTGAAGGAAGAAGGCTTTCGGGTTGTAAACTTCTTTTGTCAGGGACGAGGAGAAGACGGTACCTGACGAATAAGCAACGGCTAACTAAGTGCCAGCAGCCGCGGTAATACGTAGGTGGCAAGCGTTGTCCGGATTTACTGGGTGTAAAGGGCGTGTAGCCGGGAGGGCAAGTCAGATGTGAAATCCACGGGCTCAACTCGTGAACTGCATTTGAAACTACTCTTCTTGAGTATCGTAGAGGCAATCGGATTTCCTAGTGTAGCGGTGAAATGCGTAGATATTAGGAGGAACACCAGTGGCGAAGGCGGCCTGCTGGGCTTTAACTGACGCTGAGGCTCGAAAGTGTGGGGAGCAAACAGGATTAGATACCCT
+
@EEEFCGGGGGFGGGGGGGGCFFGGGGGGCFGGGGGGGGGGGGEEEGCC7CGFDGGGGGGFG,EFGG7,4CFFGGGAEFFDFGCEDFFGGF?BFGG>FGGGGDGG@DCE<FFGGGG8=FFF=<,=CFF@C>C9,D,<DFDFGG8FCF:@7**>EGF7CCEE=$GFECFFF<::FCFED@C+AFFFD9FGCFCEGGFGG<5F?CE/+<C>GFEEEFGGGFFC:GGFFGGFGGGFCCGGFFEC:9DEE@:CF>CF?:FGGD?9E,@CE:=.FGFEFF(+FC@F$EEFA,+C:GFB95,FAA,GFFF:8+=,BCAC,:DF=@GGFFCFFFF8FA<GGGFFF9FFCEC@D@E@FECF:@EGGFC:,9GF9FFCB7F7GGGGFGEEFGGGFFE@CEEC,GEFDFFFGFEGFGEFFCFCA6@,@
@SB 104553
TGGGGAATCTTGCGCAATGGGGGGAACCCTGACGCAGCGACGCCGCGTGCGGGACGGAGGCCTTCGGGTCGTAAACCGCTTTCAGCAGGGAAGAGTCAAGACTGTACCTGCAGCAGAAGCCCCGGCTAACTACGCGCCAGCAGCCGCGGTAATACGTAGGGGGCGAGCGTTATCCGGATTCATTGGGCGTAAAGCGCGCGTAGGCGGCCCGGCAGGCCGGGGGTCGAAGCGGGGGGCTCAACCCCCCGAAGCCCCCGGAACCTCCGCGGCTTGGGTCCGGTAGGGGAGGGTGGAACACCCGGTGTAGCGGTGGAATGCGCAGATATCGGGTGGAACACCGGTGGCGAAGGCGGCCCTCTGGGCCGAGACCGACGCTGAGGCGCGAAAGCTGGGGGGGCGAACAGGATTAGATACCCT
+
AEECBCGGGGFEF:B7BEFGGEEG@FG+BFFGGCCEGGGGGGDFGD:FEGGGGDGECGCF7>CF9FE*DFGGGGGGFEGGGGGGF:AFGGCFGGGGFF<9?@<<:CFGDA68C,;CD?F6ECEG5:*2<<E@CC*::?5>CC68CGGGGGDEGECCGGGEECC>CCEG;GGEDFGGDC68CECGFCFGG88;CFGGGGGGEEEGE>E>CEEDGCCCCEEECEEG::?;ECEGGGGGG;CECEE</88>EECEFFGGGF=12AFFCE>EEGFCCC@F<<GD*CFCEF:GGF@3@8>:@+CFA>FF@+FC=GFCB77F=><,GGFC+C77GFFDA=?8+@+DGF@:=9EEEFFBC=7C,,,@7:@<C8@:C@CGCFEFF:7CGGEFC6<E7DGGF@GGGEGFFFGGGGD9GGGFC8CA-
@SB 364
TGGGGGATATTGCACAATGGGGGAAACCCTGATGCAGCGACGCCGCGTGAAGGAAGAAGTATTTCGGTATGTAAACTTCTATCGGCAGGGAAGAAAATGACGGTACCTGACTAAGAAGCCCCGGCTAACTACGTGCCAGCAGCCGCGGTAATACGTAGGGGGCAAGCGTTATCCGGATTTACTGGGTGTAAAGGGAGCGTAGACGGAGAGGCAAGTCTGATGTGAAAACCCGGGGCTCAACCCCGGGACTGCATTGGAAACTGTTTTTCTAGAGTGTCGGAGAGGTAAGCGGAATTCCTAGTGTAGCGGTGAAATGCGTAGATATTAGGAGGAACACCAGTGGCGAAGGCGGCTTACTGGACGATGACTGACGTTGAGGCTCGAAAGCGTGGGGAGCAAACAGGATTAGATACCCT
+
FGGGGGGGGGGGGGGGGGGGGGGGGGGGGGGGGGGGGGGGGGGGGGGGGGGGGGGGGGGFEGGFGGG@FFGGGGGGGGGGGGFGEGGGGGGGGGGGGGGGGGGEGGGGFGGGGGGGGGGFGGEFG?GGGGGG/>DDFFGGGGGGGGGE:FFFGGG:FGFGGEGGGGGG:FF@FGEGGEGGGGGGGGE-CCFGGGGGGGGEGG?GGG8CCFEE?FFC>9DCFFF;FFFCEF>CGFGFFFGGGGGGFFFCEE;CAFGGGGGGGGG:FFD@F?FEDFCF>BEGFGGGGE@EC<,GGGGGGGFEGGCCCGGGGGGFGDF@BGGGGGGGGGFEC9GFGGGFGF?GGGGGFGGGGGGGGFGGGECGEFAFGGFGGGGGGGGFGFFFFEFGGGGGGGGGGGGGGGGGGGGGGGGDEDFCCCCC
@SB 365
TGAGGAATATTGGTCAATGGACGCAAGTCTGAACCAGCCATGCCGCGTGCAGGAAGACGGCTCTATGAGTTGTAAACTGCTTTTGTACGAGAGTAAACGCTCTTACGTGTAAGAGCCTGAAAGTATCGTACGAATAAGGATCGGCTAACTCCGTGCCAGCAGCCGCGGTAATACGGAGGATCCAAGCGTTATCCGGATTTATTGGGTTTAAAGGGTGCGTGGGCCGGAGATTAAGCGTGTTGTGAAATGTAGGCGCTCAACGTCTGCACTGCAGCGCGAACTGGTTTCCTTGAGTACGCACAAAGTGGGCGGAATTCGTGGTGTAGCGGTGAAATGCTTAGATATCACGAAGAACTCCGATTGCGAAGGCAGCTCACTGGAGCGCAACTGACGCTGAAGCTCGAAAGTGCGGGTATCGAACAGGATTAGATACCCT
+
FFFGGGFFFFGGGGGGGGGGGGGGCFGFGGGGGGGGGGDGGGGGGGGGGGGGGGGGGGGGGGGGGGGGGDFFFGGGGGGGFGGGGGG,FFCGGGGGGGGG7FDFGGGGGGGCGGFFFFFGGGGGGFABFGFGGGCGFEGGAFEGGFGGGGGGGGGEGGGGGGGGGGGGCGG:FG4GEEC7D:FGFGFGG?GFGGGE=FGFFGGFGGGGECGGGGGFGGGGGGCCFGGGGFGGGFGGC:8D;3CDFFGEFFFFGGGDEDFGGG=FC>EEFFG6>CGGEFFFFGGGGGGDFB,DEC=DGGE<FEE8B+FBF8GFDGEC=F9,GGGGGGGGFGGGFFF,B9CE<,5,FC6GFE,CFCF:FDCEGGGGGGGGGGGGFFFGGGGF7DGFFGGEDGGGGGGGGGGGGFGGFGFCFCGGGGGGGGGGGGGGFEGGFGFA,CCC
@SB 366
TGGGGAATATTGCGCAATGGGCGAAAGCCTGACGCAGCGACGCCGCGTGAGGGATGAAGGTCTTCGGATCGTAAACCTCTGTCAGAAGGGAAGAAACTAGGGTGCTCTAATCATCATCCTACTGACGGTACCTTCAAAGGAAGCACCGGCTAACTCCGTGCCAGCAGCCGCGGTAATACGGAGGGTGCAAGCGTTAATCGGAATCACTGGGCGTAAAGCGCACGTAGGCTGTTATGTAAGTCAGGGGTGAAATCCCACGGCTCAACCGTGGAACTGCCCTTGATACTGCACGACTTGACTCCGGGAGAGGGTGGCGGAATTCCAGGTGTAGGAGTGAAATCCGTAGATATCTGGAGGAACATCAGTGGCGAAGGCGGCCACCTGGACCGGTATTGACGCTGAGGTGCGAAAGCGTGGGGAGCAAACAGGATTAGATACCCT
+
FGGGGGGGGGGGGGGGGGGGGGGGGGGGGGGGGGGGGGFGGGGGGGGGGGGGGGGGGGGGGGGGGGGCFGGFGGGFGGGGGGD<FGGFFGFGEGGGGGGGCFGGGGGFGGGGGGGGGGGGGGGGGGGGGGGGGGGGGGGGGGGGGGGGGGGGGGFGGGGGGGGGGGGGFGGGGGGGGGG>5?DEGGGDGC:F;GG==:<;?C.>2:=EGGGGGGFEGGCEGGGG8FGGGGFFGGFFB9CECGFGFGGGGGGGGGG>*5CEECCFGG>CAFFGGFF(FFFFC;<DDC=>+=+D<GGGF@+F=@6,E:F7GGGCDDGFFEDFFGGDGGGFFGF<FFEA,,CGFCGEAF<<<AFGGGGGGGFE?-CDGGGGD<CGCC>GGFECGGGGGGCGGGFEEGGFBF8FE@GGGGGGGGGGGGFGGGGGFFGGGGGFEB<CEFEFBB,CC
@SB 67612
TGGGGAATATTGGGCAATGGAGGCAACTCTAACCCAGCAACGCCGCGTGAACGATGAAGGTCTTCGGATTGTAAAGTTCTGTGATGGGGGACGAAGAAAGTGACGGTACCCCAATAGCAAGCTACGGCTAACTACGTGCCAGCAGCCGCGGTAGTACGTAGGTCGCAAGCGTTGTCCGGAATGACTGGGCGTAAAGGGTGCGTAGGTGGTTTAACCAGTTGGTAGTGAAATTCCGAAGCTTAACTTCGGCGCTACTGCCAAGACTGTTGAACTTGAGTATAGGAGAGGTAAGTGGAATTCCTAGTGTAGCGGTGGAATGCGTAGATATTAGGAGGAACACCAGGGGCGACGGCTACTTACTGGCCTGCAACTGACACTGAGGCACGAAAGCGTGGGGAGCAAACAGGATTAGATACCCT
+
CF8,@CG,FF,6EECFGFGG,C@CC,6C@,,<F@FFGGGFAFCCFC:F:F7FFCEC,,C8CCC?FDGB7@F?CFDEC9<,CEECFGEDGEFFF@=CB?<EEFGGGC=CC?EFGGGGG,<<FFCFGC7CF:FFG9BC,,<<<>D,>:@:7*C@>*>FFGFFCF,3<8:41CFFGECCFFCF*<EFGFFFGGG@C:@CFC=>C>/<:818;CFGGG;.8G3FGGE;CFF@:ACFGGGBEG:CCF4/@<CD63A9FGGC>,.88<<FD@F<C:C9.C:,?9,,9=A9,,:,,E,5,DE8EE,F=E?F=4+4FC,,,?E::=+CFE=C?E9,9F:669,C<FDGFD:@7F7@8+,<,,<CEC,88EFDFCE9FC9EC6,@FCC9GFC;,F<,C@7GGFCDFFGGGFAGGFFGFFCECCC68,A
@SB 113660
TGGGGAATATTGGGCAATGGGGGAAACCCTGACCCAGCAACGCCGCGTGAAGGAAGAAGGCTTTCGGGTTGTAAACTTCTTTTACCAGGGACGAAGGACGTGACGGTACCTGGAGAAAAAGCCACGGCTAACTACGTGCCAGCAGCCGCGGTAATACGTAGTTGGCATGCGTTCTCCGGATGTACTGGGTGTAAAGGGAGCGTAGACGGATGGACAAGTATGATATGAAAGGCTGGGGCTCAACCCCGGGACTGCATTGGAAACTGCCCGTCTTGAGTGCCGGAGAGGTAAGCGGAATTCCTAGTGTAGCGGTGAAATGCGTAGATATTAGGAGGAACACCAGTGGCGAAGGCGGCTTACTGGACGGTAACTGACGTTGAGGCTCGAAAGCGTGGGGAGCAAACAGGATTAGATACCCT
+
<EEDFFCFCFGGGGGGG8FFGCEEGGGGGGFGGFGFF?FGFGGE@CFFG=FGGFGGB=F@FC8DGCGGE:FFGGGGGGFFFCDFACFG>FFFC+>=@EGE:F<+>CCFFGAFFDF8FGGGGG?FFGGGGDEG9FFG8>*338<,3>FGGCEFGG@GGGGFFC-CC7<<=GGC<):8,;=:C&;<:FBCDFCFFFFFGG+:CC=FFFGEE;C@%;FF>F4(7F;C;CEFGGGGGGGFGF@:*53D,GFCEDCC-EEFGEC@CFDEGEFGFGDF<A,GGFF0:FFDGGFFF?7GFEECGGFBCFCGFEGGFGCF9<CCFGGGFE=,EGFFC,GFFGFB,FC9F8EGGFF9GGEGGGGFEECC:+7FC9GGE9GGGFGGFGGGGFC<FEC;EGCFFCDFGFGGGGGGGGFAECGF8FCCCCC
@SB 369
TGAGGAATATTGGTCAATGGGCGAGAGCCTGAACCAGCCAAGTAGCGTGCAGGATGACGGCCCTATGGGTTGTAAACTGCTTTTATATGGGAATAAAGTGAGCCACGTGTGGCTTTTTGTATGTACCATAAGAATAAGGATCGGCTAACTCCGTGCCAGCAGCCGCGGTAATACGGAGGATCCGAGCGTTATCCGGATTTATTGGGTTTAAAGGGAGCGTAGGCGGACTATTAAGTCAGCTGTGAAAGTTTGCGGCTTAACCGTAAAATTGCAGTTGATACTGGTCGTCTTGAGTGCAGTAGAGGTAGGCGGAATTCGTTGTGTAGCGGTGAAATGCTTAGATATCACGAAGAACTCCGATTGCGAAGGCAGCTCACTGGAGTGTAACTGACGCTGATGCTCGAAAGTGTGGGTATCAAACAGGATTAGATACCCT
+
CFGGGGGGGGGGGGGGFGGGGGGGGGFGCGFFFEFGGGFGGGFFGGGGGGFGFC<EEFFE@FGFFFGGECBCCGGGEGFFAGGGGGG,CFFEGFGGGGGFGG@EEAF<==FFC?F=AFFAD<CFF?EE<E,CEF9EEFGG,C@FAFGGFCDDF@>FDC@7F>FBFFFGCF@;:FF4GGGD6?FGGGGEF=<EFFCCC?<2F<FFGF?FFC<??:EFGGGCDGDDCFDFGCGGFFG<D7><E@:CFFGGGG3C=BC:FBFBGGG?GFCFCFF?GGFGFFEAECCGGEGFGFGGFGFFF9FE9GGGFC+FGFDFFCGGGGF5FGCF>F@FDGGFECGGGGGFGGE@FFCGGGFFFCF@GGFGGGGGGGGGGGFDCEF<F8EF,EFCGFEEGGGGGGGGGGGGGGGGGGFEF<CGFFGGGGGGGGGGGGGGFF<CACCA
@SB 370
TGGGGAATATTGGGCAATGGGCGCAAGCCTGACCCAGCAACGCCGCGTGAAGGAAGAAGGCTTTCGGGTTGTAAACTTCTTTTGTCAGGGACGAGTAGAAGACGGTACCTGACGAATAAGCCACGGCTAACTACGTGCCAGCAGCCGCGGTAATACGTAGGTGGCAAGCGTTGTCCGGATTTACTGGGTGTAAAGGGCGTGTAGCCGGGAGGGCAAGTCAGATGTGAAATCCACGGGCTTAACTCGTGAACTGCATTTGAAACTGTTCTTCTTGAGTATCGGAGAGGCAATCGGAATTCCTAGTGTAGCGGTGAAATGCGTAGATATTAGGAGGAACACCAGTGGCGAAGGCGGATTGCTGGACGACAACTGACGGTGAGGCGCGAAAGCGTGGGGAGCAAACAGGATTAGATACCCT
+
FGGGGFGGAGGGFGGGGGGGGGGGGGGGGGGGGGGGGGGGGGGGGGGGGGGGGGGGGGGGGGGGGGGGGGGGGGGGGGGGGGGGGGFGGGGGGGGGGGGGGGGGGGGGGGGGGGGGGGFFGBFGGGGGGGGGGGGGGGGGGGGGGGGGG??GGGGGCFFGFGGGGGGGGGGGGGFGGGGGFF@CFGGGGF=FFGGGGGGGGEF>GGGGGGGGGGGGGGGGGGGGGGGGGFGFFFGGGGGGGGGGGGGGGGFGGGGGGGGGGGGGGGGGGFGFFGFFCCGGFGGFDFA+?CGGGFE8GDBCFGGGGGGGEFFGGFCCFGGGGEGGGGGGGGF9GGGGGGGGGGGGGGGGDGGGGGFCGGGGGGGGGFGGEGGGGGGGGGGGGEGGGGGGGGGGGGGGGGGGGGGGGGFGFAGGGCCCCC
@SB 371
TGGGGAATATTGGGCAATGGGCGAAAGCCTTACCCAGCAATGCCGCGTGAGTGAAGAAGGTCTTCGGATTGTAAAGCTCTTTGATCAGGGACGAACACAATGACGGTACCTGAAGAACAAGCCCCGGCTAACTACGTGCCAGCAGCCGCGGTAATACGTAAGGGGCAAGCGTTGTCCGGAATGACTGGGCGTAAAGGGTGTGTAGGCGGGCTCGCAAGTTGGATGTGTAATACCCAGAGCTTAACTCGGGTGCTGCATCTGAAACTACGAGTCTTGAGTGTCGGAGAGGTAAGTGGAATTCCTAGTGTAGCGGTGGAATGCGTAGATATTAGGAGGAACATCAGTGGCGAAGGCGACTTACTGGACGATAACTGACGCTGAGGCACGAAAGCGTGGGGAGCAAACAGGATTAGATACCCT
+
GGFGGGFGGGGGGGGGGGGGGGGGGGGGGGGGGGGGGGGGGGGGGGGGGGGGGGGFGGGGGGGGGGGGGGGGGGGGGGGGGGGGGGGGFGGGGGGGGGGGGGGGGGGGEGGGGFGGGGG8AFGCFGGGDGGGGDFCDFGCFFGGGGGGEDCCFGGGGGFFGGGGEEEFGGGGGGGGFGGGGGG?FGGFCCFFCGGGGG9F:<FCGGGFGGGGGFDEEG:FGGFGGFD<9@CC,CEGGGGFCGF>@ECGGC8FEFGFGG>FADCGGGFGGFGGDFGGGEGGFEGGGGGGGGCGGGGGFCGFFEE,GGGFGGGGFFEAEGGGFFFFGGGGGGGGFAGGCFFGFFFGGGGGGGGDGGFGGGGGGGGFGGGGGGGGGGGGGGGGFGGGGGGGGGGGEGGGGGGGGGGGGGGGGGGGFCFCCCCC
@SB 372
TGAGGAATATTGGTCAATGGGCGAGAGCCTGAACCAGCCAAGTAGCGTGCAGGATGACGGCCCTATGGGTTGTAAACTGCTTTTATAAGGGAGTAAAGTGAGTCTCGTGAGACTTTTTGCATGTACCTTATGAATAAGGACCGGCTAATTCCGAGCCAGCAGCCGCGGTAATACGGAAGGTCCGGGCGTTATCCGGATTTATTGGGTTTAAAGGGAGCGTAGGCCGGAGATTAAGCGTGTTGTGAAATGTAGACGCTCAACGTCTGAACTGCAGCGCGAACTGGTTTCCTTGAGTACGAACAAAGTGGGCGGAATTCGTGGTGTAGCGGTGAAATGCTTAGATATCACGAAGAACTCCGATTGCGAAGGCAGCTCACTGGAGCGCAACTGACGCTGAAGCTCGAAAGTGCGGGTATCGAACAGGATTAGATACCCT
+
9CFFGGFGFGGGGGGGGGDGCCGG7F@<FG8FFGCFGG9CCE:@CFGGGFFEGGGGGGGG::>7D8FFG=?+??CFFGG9EFC@CGG9EFCF+4BFFFGFG9BEFGFFFF7<<A5CE9:ECFEFCAFEF<FCGECEG<FGFCCCGGGCGCGAD+++@<F@@FGG8??E<FCGFBF*A>:FEG9FGG?EC7F*8?CC#*>A;DF<@BC@@C??GEC@CECGGGD?<E8CEDCCFFE@,CE>FGFC?FC;C@9<:8/FD:7>:@EF8:#B>D:BFF?>>;ECGFD@GGGGFB,?FDE4@8,,,?7,B++FGEGFFFGDFCFEGFDGGGGGGF9GGGFE<CEEFFF,DGFFGFCGGCC::D,7GGGGGGGGGGFFCF@EGGGC@++,FGGGGGGGGGGGGFGFCGGGGCF7EB@FGGGGGGFCGGGGFGFAGFFA@,CC
@SB 373
TGGGGAATATTGCGCAATGGGCGAAAGCCTGACGCAGCGACGCCGCGTGAGGGATGAAGGTCTTCGGATCGTAAACCTCTGTCAGAAGGGAAGAAACTAGGGTGCTCTAATCATCATCCTACTGACGGTACCTTCAAAGGAAGCACCGGCTAACTCCGTGCCAGCAGCCGCGGTAATACGGAGGGTGCAAGCGTTAATCGGAATCACTGGGCGTAAAGCGCACGTAGGCTGTTAGGTAAGTCAGGGGTGAAATCCCACGGCTCAACCGTGGAACTGCACTTGATACTGCACGACTTGAATCCGGGAGAGGGTGGCAGAATTCCAGGTGTAGGAGTGAAATCCGTAGATATCTGGAGGAACATCAGTGGCGAAGGCGGCCACCTGGACCGGTATTGACGCTGAGGTGCGAAAGCGTGGGGAGCAAACAGGATTAGATACCCT
+
FGGGGGGGGGGGFEEFFGG?GGGGGGGGGGGGGGGGGGCGGDGGDGGFFEEGEEFGGGGGEFGGGGGGGGGGGGGEF<FGGGGGF<?FFGEEGGGGGFDDGGEGEGFFFF<D9BFC9FFFGGGGGGGEGGGGGBFGFGFFGGGGGGGGGGGGGG?GGG?GGGGGFGGGGGGGGGGGGGGGCFFGGFGGGGGGGGGGGCFEEG>G6AF,GGGGGGGGGGFG@GGGGCFGG-FG@5$FFGGGGGGG:GGFF#?CGGFFGGGGGGGFGFFG3ADGGGFFF)DD<CF<FFD@::7DEFBF8++EEGFE,E7GFEF?=E<,F?GGGGFDFFFC,GFDBGGGFB,F:<FGGGGFDFGGGGGGGGGGFEGGGGGGGGGGGGGGGGGE@GGGGGGEGFFFGGGGGGGGFFGGGGGFGGGGGGGEGGGGGGGGGGGGGGGGGGGGCCCCC
@SB 109580
TGGGGAATATTGGGCAATGGGCGAAAGCCTTACCCAGCAATGCCGCGTGAGTGAAGAAGGTCTTCGGATTGTAAAGCTCTTTGATCAGGGACGAACACAATGACGGTACCTGAAGAACAAGCCCCGGCTAACTACGTGCCAGCAGCCGCGGTAATACGTAGGGGGCAAGCGTTGTCCGGAATGACTGGGCGTAAAGGGTGTGTAGGCGGGCTCGCAAGTTGGATGTGTAATACCCAGAGCTTAACTCGGGTGCTGCAGCTGAAACTACGAGTCTTGAGTGTCGGAGAGGTAAGTGGAATTCCGAGTGTAGCGGTGGAATGCGTAGATATTAGGAGGAACATCAGTGGCGAAGGCGACTTACTGGACGATAACTGACGCTGAGGCACGAAAGCGTGGGGAGCAAACAGGATTAGATACCCT
+
FGGGGGGGGGGGFGGGGGGGFGGGGGGGGGGGGGGGGGGGGGGGGGGGDGDGFGGGGG8DGGGGGGGG:CFFAFFGGFGGGGGGGGFDGGGGEGGGGGGGGGGGGGFGEFGFGGFGD@EFFG@FECEGGGGGGGG@0GGGGGGBFGEEFACFGGGGGGGGGGGGGEC>?<<CFCGFGGGGG1FFGCGFFGC;ECCF9CCE8CFGCFGGGG>CC@5FF?F6>AC9F:?;GFGG<GGGGGGGGFFGGFFDGE@CAFD8#0FGFFFFFFFA=,A?C:CF8EGF:FEEFGFGFGCGGGFE<D++7D,FGGGEGCDFEFGGDGGFFFFEEF,FFGGGGFFFFCFEA?GF:GGGGEDGGGFGFGGGGFECFFE9DEE7CGGGGGGGGGGCGGGFEFF:GGGGGFFFGGGGGGGGGGGGCC@AA,CC
@SB 109603
TGGGGAATATTGCGCAATGGGCGAAAGCCTGACGCAGCGACGCCGCGTGAGGGATGAAGGTCTTCGGATCGTAAACCTCTGTCAGAAGGGAAGAAACTAGGGTGCTCTAATCATCATCCTACTGACGGTACCTTCAAAGGAAGCACCGGCTAACTCCGTGCCAGCAGCCGCGGTAATACGGAGGGTGCAAGCGTTAATCGGAATCACTGGGCGTAAAGCGCACGTAGGCTGCTATGTAAGTCAGGGGTGAAATCCCACGGCTCAACCGTGGAACTGCCCTTGATACTGCACGACTTGAATCCGGGAGAGGGTGGCGGAATTCCAGGTGTAGGAGGGAAATCCGTAGATATCTGGAGGAACATCAGTGGCGAAGGCGGCCACCTGGACCGGTATTGACGCCGAGGTGCGAAAGCGTGGGGAGCAAACAGGATTAGATACCCT
+
FGGFGGGGF<EFGDGEGGGGGG7CFGGGGGFGG>FGGGDGGGGGGGGGEGGGGFGGGGDFGDGGGGGGGGGGGGGGGGGGGGGEFDFDGGEGEGGFFGGGGGGGGGGG<F9FGCGFFGCFGCFF<DEGGGGGGGGCGGGFGGGFGGGDEGGGGDGFFGCCGGGF7GFGGGGGGGGGGGGGEGGGGGGGFEDCCEGGFGFGGG2:GFF*FFGGGCCEGFFGCGGGGGGGGCCEEC:FCG<FGFGGGGDCEEGGFGDFGFCEEGDCFECCGFEDGGG??:59FD8ED9GE@FCFFFE@<+>+7FE@A,GGGFF>GF8CCGGGGGGFDGGGGGGFAE9FGFDEGGGGGGGFAFEB=ACFFFEFFFGGGGGECGGGGGGFA?FC,GGGGF@CGGGGGGFF7GGGGFGGEF7FCGGGGGGEFEDGFEFGGGGGGFAGGGGGCCCCC
@SB 376
TGGGGAATATTGCACAATGGGCGCAAGCCTGATGCAGCCATGCCGCGTGTATGAAGAAGGCCTTCGGGTTGTAAAGTACTTTCAGCGGGGAGGAAGGGAGTAAAGTTAATACCTTTGCTCATTGACGTTACCCGCAGAAGGAGCACCGGCTAACTCCGTGCCAGCAGCCGCGGTAATACGGAGGGTGCAAGCGTTAATCGGAATTACTGGGCGTAAAGCGCACGCAGGCGGTTTGTTAAGTCAGATGTGAAATCCCCGGGCTCAACCTGGGAACTGCATCTGATACTGGCAAGCTTGAGTCTCGTAGAGGGGGGTAGAATTCCAGGTGTAGCGGTGAAATGCGTAGAGATCTGGAGGAATACCGGTGGCGAAGGCGGCCCCCTGGACGAAGACTGACGCTCAGGTGCGAAAGCGTGGGGAGCAAACAGGATTAGATACCCT
+
FGGGGGGGGGGGGGGGGGGGGGGGGGGGGGGGGGGGGGGGGGGGGGGGGFGGGGGGGGGGGGGGGGGGGGGGGGGGGGGGGGGFGGDGGGFFDGFGGGGGFGGGGGGGGGDGGGGGCFGGGGGGGGGFFGGGGGGGGGGGGGGGGGFGGGGGGGGGGGGGGGGGGGGGGGGGGGGG@GGGGGGGG>GGGGGGGGGG>FGGGGGGGGGGGGGGGGGG>GGGG9EGC>GCGGGGGGGGGGFGGFGGGGGGGGBGGGGGGF@FD5FFGGGFGFGGGGGGGFFFFGGGGFGDFCF7GGGGFFGFCGGGGGGGGGGGGGFCGGGGGGGGGGGGF>GGGGFAGFFCB7GGGFGGFAGGGFFGFGF@GGEGGGGGGGGDGGGFCEDDDGGGGGGGGGGGGGGGGGCFGGGGGGGGGGGGGGGGGGGGGGGGGGGGFE9GGGGGCCCCC
@SB 76812
TGGGGAACATTGCACAATGGGCGAAAGCCTGACGCAGCGACGCCGCGTGAGGGATGAAGGTCTTCGGATCGTAAACCTCTGTCAGAAGGGAAGAAACTAGGGTGCTCTAATCATCATCCTACTGACGGTACCTTCAAAGGAAGCACCGGCTAACTCCGTGCCAGCAGCCGCGGTAATACGGAGGGTGCAAGCGTTAATCGGAATCACTGGGCGTAAAGCGCACGTAGGCTGTTATGTAAGTCAGGGGTGAAATCCCACGGCTCAACCGTGGAACTGCCCTTGATACTGCACGACTTGAATCCGGGAGAGGGTGGCGGAATTCCAGGTGTAGGAGTGAAATCCGTAGATATCTGGAGGAACATCAGTGGCGAAGGCGGCCACCTGGACCGGTATTGACGCTGAGGTGCGAAAGCGTGGGGAGCAAACAGGATTAGATACCCT
+
C@FFGCEFDGDGFGGGGGGGFGGFGGGGGGGGGGGGGGGGGGGEGGGECGGGGGGGGFGGGGGG<FFGGEGGGGGGGFGGGFFGFGGDGE8FEFGGGGGGGGFGGGFGGGGGGFCGFGFGGGGGFGGGGGDGFFEDGGFGGGGGGCFDGGGCCG9>>FGGGFGFCFCFGGGGG?FGGBFC><FFG:<:CCC?GCC=CGF<CEEGGGGGGFGGGGFEFCFGGFC=EEFGE?CECD@CGGGFGGGGFFFGFCCFFGECFGGGGGGFG>CGDGEGGFFECBFFFFF>B9FGFDGGFFFF=88+:7GGFDFFEGGGGGGFAFGF:@GCFF@GFDEDFFFGGGFCEEF9GGFCFCGEFFAB?EF<FF8GGGDGGFB:DEECC:,E<F9GGFDGGGFFGGGGDGGGFCBCFEFGGFDGGC@FEEGFEGGFEGFGGGECFGEECCCCC
@SB 378
TGGGGAATATTGCACAATGGGGGAAACCCTGATGCAGCAACGCCGCGTGAAGGAAGAAGGTCTTCGGATTGTAAACTTTTGTTCTTGGTGAAGAAAAATGACGGTAGCCAAGGAGGAAGCCACGGCTAACTACGTGCCAGCAGCCGCGGTAATACGTAGGTGGCAAGCGTTGTCCGGAATTACTGGGTGTAAAGGGAGCGCAGGCGGGAAATCAAGTTGGATGTGAAATGTCGGGGCTTAACCCCGGAACTGCATCCAAAACTGATATTCTTGAGTGAAGTAGAGGTAGGCGGAATTCCGAGTGTAGCGGTGAAATGCGTAGATATTCGGAGGAACACCAGTGGCGAAGGCGGCTTGCTGGGCTCTAACTGACGCTGAGGCTCGAAAGTGTGGGGAGCAAACAGGATTAGATACCCT
+
GGGGGGFGGGGGGGGGGGGGGGGGGGGGGGGGGGGGGG@FGGGGGGGGGGGGGGGGFGGGGGGGGGGFFBFGGGGGGGGGGGGGGGGGFGGGCFGGGGGGGGGGGGGGGGGGGGDGGGGGGGGGCFGDGDFGGFGFFDGFFGGG>GGGGEGGFFGGFFGGGGGGGGGGGGGGGGGECCGGFGGCFGGCGGEFGGGGFFGGFGGCEFGGGGGDFGFFGFGFGFGGGFGGFGC7GGGGGGGGGF>DFEGGF>FGGGGGGFFFGGFFGFFDGGGGGGFFAFCFGGGGGGFEGGFGGGGCGGGCFFGGGGGGGGGGFGEGGGGGGGCF=7EGGGGGFEFDGGGGGGGGGGGGGGGGGGGGFFFGGGGGGGGGGGGGGGGGGGGGGGGGGGGGGGGGGGGGGGGGGGGGGGGGGGGGC@CCC
@SB 89561
TGGGGAATCTTGCGCAATGGGGGGAACCCTGACGCAGCGACGCCGCGTGCGGGACGAAGGCCTTCGGGTCGTAAACCGCTTTCAGCAGGGAAGAGTCAAACCTGTACCTGCTGAAGAAGCCCCGGCTAACTACGTGCCAGCAGCCGCGGTAATACGTAGGGGGCGAGCGTTATCCGGATTGAGTGGGCGTAAAGCGAGCGGAGGCGGCGCGGCAGGTCGGGTGTGGAAGCGGGGGGCGCAACCCCACGAGGGCCCCGGAACCTGCGGGGCTTGAGTGCGGTAGGGGAGGGTGGAACACCCGGTGTAGCGGTGGAATGCGCAGATATCGGGTTGAACACCGGTGGCGAAGGCGGCTCTCTGGGCCGAGACCGACGCTGAGGCGCGAAAGCTGGGGGAGCGAACAGGATTAGATACCCT
+
FC<EGGGGGFGEG+@CEEGF@:C+FFD<FGGG8F:FGG7CFGGGGGGGGGGGGD<F*@FEC:FGGGG>FGGGCGG9CBGGBFC<<B,<@FGGGGGF9,?,,8?:?C,,8,=,??:CF,<@FF?:6:2F@8<7?<&*4F<.42@GG8=EG(98$+1<2*BC3GE85EE:DE8*5?B86)+2))*8E??89C:+5E8?(A22*CCC5?:1*5;,:?5C*GEA8<<<0*CDEC:8:8EC=+48B:4***:*=*4*=**EGFF>C:>**6*<,,F<@*C>+@,F7GFCGFB=>GFDECC++:@+,GGGEEF7GFFE,FB+F:F,GGEC@+:EFC9,FC877EC,F=FFCGGGGGGE@B,,8GGGF7D:E8,GF@GFGGGEGGGF@,FFDGGFB@7GGGGGGF@FGGGGGFFFGFF@B@A6-
@SB 380
TGGGGAATATTGGGCAATGGAGGCAACTCTGACCCAGCAACGCCGCGTGAATGATGAAGGTCTTCGGATTGTAAAGTTCTGTGATGGGGGACGAAGAAAGTGACGGTACCCCAATAGCAAGCTACGGCTAACTACGTGCCAGCAGCCGCGGTAATACGTAGGTAGCAAGCGTTGTCCGGAATGACTGGGCGTAAAGGGTGCGTAGGTGGTTTAACAAGTTGGTAGTGAAATTCCGAAGCTTAACTTCGGCGCTACTGCCAAGACTGTTGAACTTGAGTACAGGAGAGGTAAGTGGAATTCCTAGTGTAGCGGTGGAATGCGTAGATATTAGGAGGAACACCAGTGGCGAAGGCGACTTACTGGCCTGCAACTGACACTGAGGCACGAAAGCGTGGGGAGCAAACAGGATTAGATACCCT
+
FFGGGGGFGGGGGGGGGGGGGGGGGGGGGGGGGGGGGGGGGGGGGGGGGGGGGFGGGGGGGGGGGGGGGGGGGGGGGGGGGGGGGFFGGGGGEFEEGGGGGGFGGCFGG9FGGGGDFGGGGGGGGGGGGGFGGGGGGGGGFGGGGGGGGGGGGDGGGG?FGGGGFGGGGGGGGEGBFGGGFFAFDGFCCGECGGGGGGGGGGGFGGFGGFFGGGGGGGGG<G=EFGGGGGFGGGGGGGGGGFFF<GGGGGFGGGGGGGGGGGGGGGGGGGGGGGGDA9GGGGGCECGGGGFGGF,8,FGGEFCGGGGGGGGGGFDDGGGFGFEF9FCGGGGGFFFFEGFGGGGGGGGGEDGGGGGGDGGGFBF8GGGGFEGGGGFEFFDGGGFCGGGGGGGGGGGGGGGGGFDAGGGGGGGFFCCCCCC
@SB 90083
TGGGGAATATTGGGCAATGGGCGAAAGCCTGACCCAGCAACGCCGCGTGAAGGAAGAAGGCCTTCGGGTTGTAAACTTCTTTTAAGAGGGACGAAGAAGTGACGGTACCTCTTGAATAAGCCACGGCTAACTACGTGCCAGCAGCCGCGGTAATACGTAGGTGGCGATCGTTATCCGGATGTACTGGGTGTAAAGGGCGCGTAGGCGGGAATGCAAGTCAGATGTGAAATCCAGGGGCTTAACCCTTGAACGGCATTTGAAACTGGATTTCTTGAGTGTCGGAGAGGTTGACGGAATTCCTAGTGTAGCGGTGAAATGCGTAGATATTAGGAGGAACACCAGTGGCGAAGGCGGTCAACTGGACGATAACTGACGCTGAGGCGCGAAAGCGTGGGGAGCAAACAGGATTAGATACCCT
+
AEF8EDGGGGGGG8EFFF9CE,CEFG+EFFCEFGGGG?FGFGGGGEEGGGFDFFFFGGCFF8E8EFGCEDGCFD@FFGGF99?F89C,EFGDEEE@FCFF=DF:C:FEFF,,C,CDFFGGFFGGEGG=@<FGA8+@F7FF<+@<FF):-9<>C9;FF<<>C>?FGG/(=CCFGE=<B/8=%FFEFFCC;C:8:CFCAED<F?:;<FGGDC>+,>ED@<>;F<FFFGGGGFGGFEEFD;>CFGECFFG+GF=#EB<)GFCGCC<7,#ADB=C7FDCGEFF3>AA?FE9GFB5<55,=FGGGGGGGCC+DGFGGGGF@CC7F99GGGFDFGGGGF9CF<<GGGFFFCFDFEGGDGGF9GGGGGGFD@9FCGGEGGFCFAEGFCCC@FGGGGGGGGGGFGF@EGDGGFGGGGGGF<A@CBA
@SB 86747
TGGGGAATATTGGGCAATGGGGGAAACCCTGACCCAGCAACGCCGCGTGAAGGAAGAAGGCTTTCGGGCTGTAAACTTCTTTTACCAGGGACGAAGGACGTGACGGTACCTGGAGAAAAAGCCACGGCTAACTACGTGCCAGCAGCCGCGGTAATACGTAGGTGGCAAGCGTTGTCCGGATTTACTGGGTGTAAAGGGCGTGTAGGCGGAGAAGCAAGTCAGAAGTGAAATCCATGGGCTTAACCCATGAACTGCTTTTGAAACTGTTTCCCTTGAGTATCGGAGAGGCAGGCGGAATTCCTATTGTAGCGGTGAAATGCGTAGATATTAGGAGGAACACCAGTGGCGAAGGCGGCCTGCTGGACGACAACTGACGCTGAGGCGCGAAAGCGTGGGGAGCAAACAGGATTAGATACCCT
+
@FF@@CFGGGAF,,EEFGGG<7FCGGGGGGGGGGGGGGGGGGCGGGGGGGGGGGGGGEDFFFGCGGGGGGGGGGGGGGGGG9FAF9FFC@DFGGGGGEGECE@E7CG@CFAFFE@FGFGGCDFG)CFEE:DFGFGGGG>FGGGG9AFGGGDFGGGGGGGGGGFFFFG:CFGGG:F@F7:.?FEEGDGGFFFFFGGEGCCECC>EEACGECGGGGGGGC@:FCE@?CFCGGEFCFGFFGGEFC@FFGGG9GE<C=<@FFGGFDBFCBCFF>FEBFCDCFGGGGD8FEE?++GGGFCGDGFF???,FFFCCCFGFBDGGGEEFEAGF9GGFFE<?FE7F<ECF<C6,GDEBGF7F@+,@GGDGEGGGGGGFGFDGGFDCGEFF7FC@E8BDFCGECGGFGGEE<E<GGGGGFFC8E<CCCC
@SB 110954
TGGGGAATATTGCGCAATGGGCGAAAGCCTGACGCAGCGACGCCGCGTGAGGGATGAAGGTCTTCGGATCGTAAACCTCTGCCAGAAGGGAAGAAACTAGGGTGCTCTAATCATCATCCTACTGACGGTACCTTCAAAGGAAGCACCGGCTAACTCCGTGCCAGCAGCCGCGGTAGTACGGAGGGTGCAAGCGTTAATCGGAATCACTGGGCGTAAAGCGCACGTAGGCTGTTATGTAAGTCAGGGGTGAAATCCCACGGCTCAACCGTGGAACTGCCCTTGATACTGCACGACTTGAATCCGGGAGAGGGTGGCGGAGTTCCAGGTGTAGGAGTGAAATCCGTAGATATCTGGAGGAACATCAGTGGCGAAGGCGGCCACCTGGACCGGTATTGACGCTGAGGTGCGAAAGCGTGGGGAGCAAACAGGATTAGATACCCT
+
AFFGGGGGGGGGGGGGGGGGGGGGGGGGGGGGGGGGEGGGGGGGGGGGGGFGGGGGGGCGGGGGGGGGGEGGGGGGGGGGGGG<EGFGGGGFGGGGGGGFGGGGGDFFGFDFCDFGGGGGGGFGFGGGGGGGGGFGFGGGFFGGGGGGGC8FFEGGGG@GGGGGGGGGGGGGGGGGGGGGGG>GGGGGGGGGGGDGG<9FGGEFCFGGGGGGGGGGGGGCECCEEC;ECFGGGGGGGGGFEGGFDFEGGGGGGGFGGGGGGGGGGGGGFDCEGGGGFFGGGDFGGGFEFFEGGGFDA8+GGF8GGFGGGGGGGGFFFFGFB=FGGFGGGGGFCGGFCCCC7FGFGGGGGGGGFC9FFF9GFEEGGFGE@GGGGGGFFF<FDFGGGGGGGGEE:DGGGGGGFGGEDGGFFCGGGGGGGFF<GGGFE9GGGGFGGGGFBB8C<
@SB 80617
TGGGGAATATTGCACAATGGGGGAAACCCTGATGCAGCGACGCCGCGTGAAGGAAGAAGTATCTCGGTATGTAAACTTCTATCAGCAGGGAAGAGATTGACGGTACCTGACTAAGAAGCCCCGGCTAACTACGTGCCAGCAGCCGCGGTAATACGTAGGGGGCAAGCGTTATCCGGATTTACTGGGTGTAAAGGGAGCGTAGACGGATGGACAAGTCTGATGTGAAAGGCTGGGGCTCAACCCCGGGACTGCATTGGAAACTGCCCGTCGTGAGTGCCGGAGAGGTAAGCGGAATTCCTAGTGTAGCGGTGAAATGCGTAGATATTACGAAGAACCCCGATGGCGAAGGCAGCCTGCCAAGCCATGACTGACGCTGATGCACGAAAGCGTGGGGATCAAACAGGATTAGATACCCT
+
CEEFDDFFFGGGGGGGGGGFGGGGGGGGGGFGGGGFGFEFGGGGGGGGGGGGGGGGGGGCCEGGGGGGGGGGGGGG9FGGFGGGGGGGGG=FCFGCGGGGGGGGGGDFFGGFGGGGGGGGGGGGGGCF>?GGGGGGGGDGFGCGGGGGGGGGGGGGGGGGDD>GGGGGECGCGGGGGGGGGGGGGGFCFFGGGDEFGEGGGGGGGGDEGGFGGCFFGCFFGGGGGGGGGF=GGEEG#CGFGFGGGFEDGGGGE@FGGFFCFC>D=8C+3#9GGGGD9?FCGFFCF7CGDFGEDF?,@=8FGGGFGF7GGGGFDGGFFFGEEE9FC,FGGEGFGF:7E@@:C8CFGGGGCA@C:@,FGEE<F9@9FFGGGGEGFFFGFGGDEGGGGGGGEGGGGEGGCDGFGCGFFAGGF<8CCCCC
@SB 83575
TGAGGAATATTGGTCAATGGACGAGAGTCTGAACCAGCCAAGTAGCGTGAAGGATGACTGCCCTATGGGTTGTAAACTTCTTTTGTACGGGAATAAAGTGAGGTACGTGTGCCTTTTTGTATGTACCGTATGAATAAGGATCGGCTAACTCCGTGCCAGCAGCCGCGGTAATACGGAGGATCCGAGCGTTATCCGGATTTATTGGGTTTAAAGGGAGCGTAGGCGGACGCTTAAGTCAGTTGTGGAAGTTTGCGGCTCAACCGTAAAATTGCAGTTGATACTGGGTGTCTTGAGTGCAGTAGAGGCAGGCGGAATTCGTGGTGTAGCGGTGAAATGCTTAGATATCACGAAGAACTCCGATTGCGAAGGCGGCCTGCTAAGCTGCAACTGACATTGAGGCTCGAAAGTGTGGGTATCAAACAGGATTAGATACCCT
+
GGFGDFFGGGGGGGGGGGGGGGGGGGGGGGGGGGGGGGFGGGDGGFEGEGGGGGGGGGGGGGGGGGGGGGGGGGGGGGGGGGGGGGGGGGGGGGGFGFEFGGG<FFGFDGFGGGGAGGGGEGGGGGGDGGFGGGGFGGGGFGEGFGGFGFGG<DDEGGFGDCFGGGGGGGGC9FCCCFG<,6EAF>FGGEF>GGGGEGGGFFCGGGGCFFFCF=C;ECFGGGG9F>EC=,8CEFGCF>GCFGGCDC6?CE:7<FCFGGGGGECFCDA:/DBCGFFFFF1FFGGF5,8,E<EEA<C,GGGFGGFFFGGDGGGDGFGF=FCAFGGGGFEFGGEFCFFFEFE9CF<AC69,EFGGF@@@CDEFC@GGGEFC@7GGGGGGFE,CGGGF<DGGGGFF9EFF8FCE<GGEFFB7GGGGGFGFGGGGGGEFFAFGGGGCC9CC
@SB 61447
TGGGGAATATTGGGCAATGGGCGCAAGCCTGACCCAGCAACGCCGCGTGAAGGAAGGAGGCTTTCGGGTTGTAAACTTCTTTTAAGAGGGAAGAGCAGAAGACGGTACCTCTAGAATAAGCCACGGCTAACTACGTGCCAGCAGCCGCGGTAATACGTAGGTGGCAAGCGTTGTCCGGATTTACTGGGTGTAAAGGGCGTGCAGCCGGGTCTGCAAGTCAGATGTGAAATCCATGGGCTCAACCCATGAACTGCATTTGAAACTGTAGATCTTGAGTGTCGGAGGGGCAATCGGAATTCCTAGTGTAGCGGTGAAATGCGTAGATATTAGGAGGAACACCAGTGGCGAAGGCGGATTGCTGGCCGATAACTGACGGTGAGGCGCGAAAGTGTGGGGAGCAAACAGGATTAGATACCCT
+
FFGGDF,CF<F<DDCGGG?FGGGGGDECG?FGFDFCFGFGCFFEGEGGGE,6FG<=@EEGGGFDFGGGGGGBEEFFGFGGGCFCD9<<EFGACG8,EF<FGGGDEF<:,8CF9D?9FFGFGGGFGGGEEF@DEDGEGG<C<9:CCCFEEGEGDDFFG2FFEFGCFGCCFC==7<?>CGG@GEEF.GGD;C:FCFC.FG=GE>CFFG7FC@:C@CFGGEF7@C@C@<CFA@B>8#GFBC:;EGGEDGGGG>>C0B5GGGFFDDFGD<,,A,<9<DF@4=EBEFDFDE9+CC8<FB<8FFB,?9FEB=+7:EFAE?@DEF@C9GF9C5,C,C<6<FEGFF?GFGFB@FFCC@GF<@FC:,DF:@+FFCFGF@@EEGFFF@DGDCB,ECGGGGGGF@F9GFCFFFGGGFE@<FFFGCC9CC
@SB 106464
TGAGGAATATTGGTCAATGGACGAGAGTCTGAACCAGCCAAGTAGCGTGAAGGATGACTGCCCTATGGGTTGTAAACTTCTTTTATACGGGAATAAAGTGAGGCACGTGTGCCTTTTTGTATGTACCGTATGAATAAGGATCGGCTAAATCCGTGCCAGCAGCCGCGGTAATACGGAGGATCCGAGCGTTATCCGGATTTATTGGGTTTAAAGGGAGCGTAGGCGGACGCTTAAGTCAGTTGTGAAAGTTTGCGGCTCAACCGTAAAATTGCAGTTGATACTGGGTGTCTTGAGTACAGTAGAGGCGGGCGGAATTCGTGGTGTAGCGGTGAAATGCTTAGATATCACGAAGAACTCCGATTGCGAAGGCAGCTTGCTGGACTGTAACTGACGCTGATGCTCGAAAGTGTGTGTATCAAACAGGATTAGATACCCT
+
FGGGGFFGFCFFDFGGFGFGGF>FGG7EECFFGGGGDGFFGGFG9EGGCFDFFFGFGGEFC,F@AFFGGGGGEFGGGGGGFFCGFGGGFGFFECFFAC<FFFGGCGGGGGFGFFDFGGGFGGFGGCG>FFEFGCFGGAEFE@C@GFGF,DFGEFGGGGFFFGGGGEGDGGG@FGGGGGGCCFCF7FC-FEGGFGCC=C:BF:@FFGGGFFGGGGEFC>EEEFDFEGGGDEEFGFGC@EFFGGGGGFCD@C7F=CEGB9FFFFGGFCFC,FCFGG942A9EA<C:FEFF<FFGFFFEFFGFGEGGGEE:7GGFFGEECGFDGGECGGGGGFGGFFAGFCFEC,@A<6,<CFFFGFECGFFDGGFDFFDFFCFGGFDGGFEEE<GGGGEGC@@CF<FFDCF@@7FDF@GEGFGGGGGGGFGGGFFCFFGGFEFCCCCC
@SB 388
TGGGGAATATCGCGCAATGGGCGAAAGCCTGACGCAGCGACGCCGCGTGCGGGACGGAGGCCTTCGGGTCGTAAACCGCTTTCAGCAGGGAAGAGTCACGACTGTACCTGCAGAAGAAGCCCCGGCTAACTACGTGCCAGCAGCCGCGGTTATACGTAGGGGGAGAGCGTTATCCGGAATCATTGGGCGTAAAGCGCGCGTAGGCGGCCTGGCAGGCCGGGGGTCGAAGCGGGGGGCGCAACCCCCCGAAGCCCCCGGAACCTCCGCGGCTTGGGTCCGGTAGGGGAGGGTGGAACACCCGGTGTAGCGGTGGAATGCGCAGATATCGGGTGGAACACCGGTGGCGAAGGCGGCCCTCTGGGCCGTGACCGACGCTGAGGCGCGAAAGCTGGGGGAGCGAACAGGATTAGATACCCT
+
FFCFGDGEFFGGGG>EFGFFGFEGGGGDFGGGG7FGGGGFGGGGGGGGGGGFGGB+4BF@7ABFGGGGGGGGGGGGG+>FGDEFGGGGGEC<FFC@BF,@FGD:>FCFCGG8@FDCGF78>F7FGCGGGGDFGGCCE7C7F,<CGB:CF**489>:7<FGCED*:8;8CEC:C?FEGG*;69E:FGGGGEGGCFGCC?/:/C?CEGC8C#GFE8CC9::8:ECF?E25*::CEED>C85EE:CCE?CA2:@:*DC<?B88*<&,1CCF>CCCC9@6#4EED.CCDC7GDCF@CB=@=B:DGEC@GECGGGFEFCEGGGGGFF>+C+F@GFECCCC7GGFEEGGF=GGCEEF@@B,FF<F@@+B@:,@BEFFCGFFFF:DGEFCFGFFF7GGGGGFGGCAGFGEAGGFFGGGGCCCCC
@SB 389
TGGGGAATATTGCACAATGGGCGAAAGCCTGATGCAGCAACGCCGCGTGTGGGAAGCCGGCTTTCGGATTGTAAACCTCTGTTTTCGGTGACGAACACATGACGGTAACTGAGAAGGATGCCACGGCTAACTACGTGCCCGCAGCCGCGGTAATTCGTAGGTGGCAGGCGTTGTACGGCTTTACTGGGTGTAAAGGGTGCGTAGACGGCGCAGCAAGTCTGATGTGAATGGCAGGTGCTTAACGCCTGGACTGCATTGGAAACGGCAGGGCTTGAGTGCCGAAGGGGTAGGCGGAATTCCTAGTGTAGCGGTGAAATGCGTAGAGATAAGGAGGAACACCAGTGGCGAAGGCGGCTTACTGGACGTTAACTGACGTTGAGGCTCGAAAGCGTGGGGAGCAAACAGGATTAGATAGCCT
+
C8,<7,CFGFGEFGGGEE,CCE77:FGGGGDD@<FFGC<FCC7+8CE:@,,8CE8F8FF=+8+CFGC7?FFFGDA,4,:5,,<C,E@7?++B:7@EG,4?9,>+6>+@,,8,B,<@<,,3=,,7+@C3+:@<=@+88F:,*3>C7>@7F***14,@<<<*<=F:F8*=7=<77<,78:4<=C,CFFFD8;:7:CC+;2;*:****<**::?C>*2;CC+<++<@EF<97CFFF5:***CE+*:#0@3::#:0<A,BC,EF=B8,,,,++FF:8E6+++8+,,+7AB9+B+?9,<DBEE,:<<EDF>8B7AC,FAC@,>=9A@EC,,<,,FECC,6,C6AC6@@,C<<@CF@+DCC6<F;,@,C86,,6<,FF@;FFC6C@B,F:F<;CC+@GGGFF<F@EDFE@6,EE<FCC,6,<,6
@SB 390
TGGGGAATATTGCACAATGGGGGAAACCCTGATGCAGCGACGCCGCGTGGAGGAAGAAGGTCTTCGGATTGTAAACTCCTGTCGTTGGGGACGATAATGACGCTACCCAACAAGAAAGCCACGGCTAACTACGTGCCAGCAGCCGCGGTAAAACGTAGGTGGCAAGCGTTGTCCGGATGTACGGTGTGTAAAGGGAGCGTAGGCGGAAGCGCAAGTTGGAGGTGAAAGCCGCGGGCTCAACCCTTGAACTGCATTCGAAACTGTTTGTCTTGAGTGGTGTAGAGGTAGGCGGAATTCCCGGTGTAGCGGTGGAATGCGTAGATATCGGGAGGAACACCAGTGGCGAAGGCGGCCTACTGGGCACTAACTGACGCTGAGGCTCGAAAGCGTGGGTAGCAAACAGGATTAGATACCCT
+
GGGGGGGGGGGGGGGGGGGGGGGGGGGGGGGGGDGGGGGGDGGGGGGGG+FFDGGFGGGGD,CCFFEBC+BFGGGGG<FG<FG74+,4@FF>FG:F@,C55B+BFC<,BFC@>,,,B>C0DF.@+1A13,5@?4<@<05-#C>:C,%1+7,,C?F5?;FCGF92/>6>GB5:/:14.**572+;+<+,=FGFC*;(DC=*8F53:<1*4*8EGFFCA,=,,@,GC=*5@@**>GFFD<F@C@,,AFFF>EF@,33+,GFCFD>,,8,FFE<FCDFDA3C,GF=FB+:+FFGGGGGGGF6AGGGGE@@FFFE9GFECGGGGGGGFCB:FFF9GGGGFEGGGGGGGGGGGECGFF@F8GF<E,C<,,GGGGGGGGGGGGGFC,@F8EGFF-GGGF9GGFCGGGGGGGGGGGFF@CB@<
@SB 81771
TGAGGAATATTGGTCAATGGGCGCAGGCCTGAACCAGCCAAGTAGCGTGAAGGATGACTGCCCTATGGGTTGTAAACTTCTTTTATATGGGAATAAAGTTTTCCACGTGTGGAATTTTGTATGTACCATATGAATAAGGATCGGCTAACTCCGTGCCAGCAGCCGCGGTAATACGGAGGATCCGAGCGTTATCCGGATTTATTGGGTTTAAAGGGAGCGTAGGTGGACAGTTAAGTCAGTTGTGAAAGTTTGCGGCTCAACCGTAAAATTGCAGTTGATACTGGCTGTCTTGAGTACAGTAGAGGTGGGCGGAATTCGTGGTGTAGCGGTGAAATGCTTAGATATCACGAAGAACTCCGATTGCGAAGGCAGCTTTCCAGCGCGCTACTGACGCTGAGGCACGAAAGCGTGGGGATCGAACAGGATTAGATACCCT
+
EFEFGGGGGGGFGGGFFGFGGGGCF@C>GGGGGGGGFCGFGGFGGGGGGEDFFGGFFFFGGGGGGGFFGGGGGGGGGGDAAFGGGGGFFA@FFGFGGCEFGGGDAGGGG@FGFFGGGGGGFFGFFD<E?FFGGGGGGGFG:FGGGGGCFFGGGGGGGGFFFGGGGFDCCGGFFGGGGDGDEEFGEGCGGGGGGGCG:GGDGGGGGGGGGGGGGGGGGGGGFGFGGGFCCFFGFFFGGGGGGGGGGGFFGGGGCGGGGCFFFGGDFFGGFGFGGGFGDFGGGGGF=GGG@GGFFCCGFGGFEEGGGEEF=@FGGGGGDGGGFGGGGGDGGGGGGGGFGGGFGGF8CGEEAFFGGGGGGGGGGEEFFFGGGGGGGGGFDGGGFF@FACFDDGGEFDGGFF7F8F9DF@EGEGEGGGGFFDFFFFFGFFGCGGFA,,CC
@SB 392
TGAGGAATATTGGTCAATGGGCGCGAGCCTGAACCAGCCAAGTCGCGTGAGGGATGAAGGTTCTATGGATCGTAAACCTCTTTTATAAGGGAATAAAGTGTGGGACGTGTCCTGTTTTGTATGTACCTTATGAATAAGGATCGGCTAACTCCGTGCCAGCAGCCGCGGTAATACGGAGGATCCGAGCGTTATCCGGATTTATTGGGTTTAAAGTGTGCGTAGGCGGCCTTTTAAGTCAGGGGTGAAAGTCTGTGGCTCAACCATAGAATTGCTGTTGAAACTGGGAGGCTTGAGTATGTTTGAGGCAGGCGGAATGCGTGGTGTAGCGGTGAAATGCTTAGATATCACGCAGAACCCCGATTGCGAAGGCAGCCTGCCAAGCCATGACTGACGCTGATGCACGAAAGCGTGGGGATCAAACAGGATTAGATACACT
+
FFGG<FFGGGGGGGGGGGGGFCGGGGEEGGGEGFGGGGGGFFFGGGGGGCFGGGGGGGCGGGGGGAF<F9EFGGF7DFGFGGGFFFFGGGEFFGGGGCF<EFG>FGGGGGGGFFFCAFGGGGGGFCGFGGFGABEGGFGGFFGGGFEGG9,F7>+>>FFGFGGFCE7FG@CFCFFGE7CC@EFD8B<CCFFFGG<GEF:CFFGFFGFEEEFFF+GDGCEECCCF>EG*GFCFGFE<FC3#@@91FCGGGG>@>,FEGFFGG;C@6C@FFDB6#FG?DF<D?CG;F88,5E?FCA:A,99GGFBFE+EGF8GGGFCFFDCFE,GGEGEGDCFEEAACFGD;F<F8BEFGFFFGFFEGB@C7CBB,E,<FCEAEGGFEC+E,FF<FC@,GEDFDFFFGGF@<CCCD@E:7C-GFEF9GFGFGFFA<E,GFC,FAA,A8
@SB 78765
TGAGGAATATTGGTCAATGGGCGCAGGCCTGAACCAGCCAAGTCGCGTGAGGGATGACGGTCCTACGGATTGTAAACCTCTTTTGTCGGGGAGTAACGTGCGGGACGTGTCCCGTATTGAGAGTACCCGAAGAAAAAGCATCGGCTAACTCCGTGCCAGCAGCCGCGGTAATACGGAGGATGCGAGCGTTATCCGGATTTATTGGGTTTAAAGGGTGCGCAGGCGGCGCGCCAAGTCAGCGGTCAAAGTTCCGGGCTCAACCCGGTGTCGCCGTTGAAACTGGCGTGCTCGAGTGCGTGCGAGGAAGGCGGAATGCGTTGTGTAGCGGTGAAATGCATAGATATGACGCAGAACTCCGATTGCGAAGGCAGCTTTCCAGCGCGCTACTGACGCTGAGGCACGAAAGCGTGGGGATCGAACAGGATTAGATACCCT
+
FGGFGEGGGGGGGGGGGGGGCFGGGGEEGGCFFGGGGGGGGDGFEGGGGGGGGGGGGGDGGGGGGGG77:FGGGGGGGGGGGGGGGGGCGCGEEGGG>FFFFDG7FBC=FGGGGGGGCDCDDFFGGGGGGG@FGGGGGGGGGGDGGCFGGGGGGGDG;DGGF:FFGGGGGEGGGF<GGG:6CGGGGGGGGGFCFGD9AEGFFCEFFFGFFECCGEFDGFE5GGEGEEEECCGGDGGGGGFGGGGGF@ECDEGFGFBB6GGFCEGGGCC?EFGGEEGEC>@>FCFF@=78>FGF>GEGGGDGGGGGCDECF<CGGGGGFFGGGGGF7GGGGGFEAGGF?FGGFFDGGGGFGGFFC@DGGGGGGEGGGGGGGGFFE?GCGFCFFF9GGGGGGGGGGGGGGEGEGGEGGGGGFGGGGGGGGGFGGGGGGGGGFBCA8C
@SB 96442
TGGGGAATATTGGGCAATGGGCGAGAGCCTGACCCAGCAACGCCGCGTGAGGGAAGAAGGGTTTCGGCTCGTAAACCTCTGTCCTATGGGACGAAGGAAGTGACGGTACCATAGGAGGAAGCCCCGGCTAACTACGTGCCAGCAGCCGCGGTAATACGTAGGGGGCGAGCGTTGTCCGGAATGATTGGGCGTAAAGGGCGCGTAGGCGGCCTGCTAAGTCTGGAGTGAAAGTCCTGCTTTCAAGGTGGGAAGTGCTTTGGATACTGGTGGGCTGGAGTGCAGGAGAGGAAAGCGGAATTACCGGTGTAGCGGTGGAATGCGTAGATATTAGGAGGAACACCAGTGGCGAAGGCGGTCAACTGGACGATAACTGACGCTGAGGCGCGAAAGCGTGGGGAGCAAACAGGATTAGATACCCT
+
FGGCGGGGGGGGGGGGGGGGGGGGGGGGGGGGGGGGGGGGGGGGGECFGGGGGGGGCGGFGGGGGCFGGGGGGGGGGGGGGGGGGGGDCFGGDEDEGG8FGFGGG@FFEGGGGGGGG7CEFGGGGEE=DGCFGEGGGCBFC8F<FGGGGDGGGFBGGGGGCCFGGGGGGG>EG9EFFEEGG<F?EGGGGFGFGGGGGGGGGGGGGGGGGGGDFFGGGFF:CDGGGFGF?FGGFGGF?FGGGGCGFGGFGGGGGFGFG<FGGGGGGGGGGFFDGGEGEFCFGGFBGDGGGGGFFGGGGFGGGGFDDGGGGGGGFFCDGGGFGGGFF@<9GGGGFFGGFGGFGGGEGGGGGGGGFGGFCGFE::GECGGFGF@:GGEGFGGGECCGFGGGGGGGGGGGGGFEGFGGGGFGFGFEGFB,CCC
@SB 395
TGAGGAATATTGGTCAATGGGCGAGAGCCTGAACCAGCCAAGTAGCGTGCAGGATGACGGCCCTATGGGTTGTAAACTGCTTTTATAAGGGAATAAAGTGAGGCGCGTGAGATTTTTTGCATGTACCTTATGAATAAGGACCGGCTAATTCCGTGCCAGCAGCCGCGGTAATACGGAAGGGCCGGGCGTTATCCGGATTTATTGGGTTTAAAGGGAGCGTAGGCCGGAGATTAAGCGTGTTGTGAAATGTAGGCGCTCAACGTCTGCACTGCAGCGCGAACTGGTTTCCTTGAGTACGCACAACGTGGGCGGAATTCGTGGTGTAGCGGTGAAATGCTTAGATATCTCGAAGAACTCCGATTGCGAAGGCAGCTCACTGGAGCGCAACTGACGCTGAAGCTCGAAAGTGCGGGTATCGAACAGGATTAGATACCCT
+
GGFGFFFGGGGG<CFGGGGGGGGG7FGFGGGGGFGGGGGGFGCFFGGGGD@<FFFFGFEGCFCCF8FG,C,@BFG<F9C,CFF9<<<CFE=9AEFFGCG,,E,4+@=BB7C,<B,EACGGGFCFAF9EFGDF9AFFFD<>8+@63@F<BDA<<,4FF;:@CC7CED>9>:F9F1F@CC>@#C*?EGFEC<:22<<7C8F6AC7GC;<C8B:CAFEGD*C8EFC?AF?:1:GGGEFDE>EFCD7FB;F:?F>CFF@E=DEA@#08CD?FGEFGG=67CCFDGGFFGFCBFBCF6C8+@,8:FAA+FEC7GGFFD@EFC@GGGGGGGGGGE?9GGECFEEBEDFA,=C,7GGCGGCCCFDE:F:CGFEGGF<,EGE9C@<GGF@FC,,FFB,GGGEEC<FC<FGGGGGEFGGGGGCCCFCGGGGGGGGGEFCGCCCCC
@SB 94635
TGGGGGATATTGCGCAATGGGGGCAACCCTGACGCAGCAACGCCGCGTGAAGGATGAAGGTTTTCGGATTGTAAACTTCTCTTATTAAGGGCGAAAAATGACGGTACTTAATGAATAAGCTCCGGCTAACTACGTCCCAGCAGCCGCGGTAATACGTAGGGAGCAAGCGTTGTCCGGATTTACTGGGGGTAAAGGGTGCGTAGGCGGCTGTGCAAGTCAGAAGTGAAAGCTCTGGGCCCAACCCCTAAACTGCATTTGAAACTGTGGAGCTTGAGTGAAGTAGAGGCAGGCGGAATTCCTCGTGTAGCGGTGAAATGCGTAGATATGGGGAGGAACACCAGTGGCGAAGGCGGCCTGCTGGGCTGAAACTGACGCTGAGGCACGAAAGCGTGGGTAGCAAACAGGATTAGATACCCT
+
GGGFECE@EFGGG;FFEGGGGGGDGGF@CFDECBFFFGFFFGGGGGGGGG7,CFADFFGG<FGGGGG::CFGGGFF5CFG9EE9<5@,EF,+@FGEFA,,,5F@F@FD=CBD@CDDF=<D=FCF+C7F,,8,><3,@>>,8,,>>>5>F.93/06<38@FG.E:C9F7<CFC>FEC8<E#@<:#CGC#C:CC/FFC?GE@C1?5:>*-B$@0<C=FCD:E8,BD:9F,,43,+F>>++GEFEF@,<,>:,;D@?B?AFFFCF<DA,,:,,,,FDFE,9FE,EE,FBB+GGGGGFF?7:=4+CFF7GGGGGGGGFFFFGGGGF@<FC8,GF?FECE<FFC,C,EFFCF@EF7GGGFFGF8B@CF<,,EFGGFBCE;GGF8CFFFGFC@EEGGGGDC9GFGFGGGFGGGGGFE@@CCCC
@SB 96800
TGGGGAATATTGCACAATGGGCGAAAGCCTGATGCAGCAACGCCGCGTGAGGGAAGACGGTTTTCGGATTGTAAACCTCTGTTTTCGGTGACGAACAAATGACGGTAACCGAGTAGGAAGCCACGGCTAACTACGTGCCAGCAGCCGCGGTAATACGTAGGTGGCAAGCGTTATCCGGAATTACTGGGAGTAAAGGGAGCGCAGGCGGGATAGCAAGTCAGTTGTGAAAACTATGGGCTCAACCCATAAACTGCAGTTGAAACTGTTATTCTTGAGTGGAGTAGAGGCAAGCGGAATTCCGAGTGTAGCGGTGAAGTGCGTAGATATTCGGAGGAACACCAGTGGCGAAGGCGGCTTGCTGGGCTCTAACTGACGCTGAGGCTCGAAAGTGTGGGGAGCAAACAGGATTAGATACCCT
+
FCG8FG7FFGGGGGGGGGGFDGGGGGGGGGGGGGGGGGGGGGGGGGGGGEGFGGGGGGGGGGGGGGGGGGGGGGGGGGGGGGGGGGGGEGGGGGGGGGGGGGGGGEFGGGGGGGGGGGGGGGGGGDEGGGGGCCEGFGGGFGGGGGGGAFBGFCDG>CFGGGGGGGGGGGGGGGGGGGDGE@BFGGGC<FCFGGGGGFGGGGGGGGGGGFFCFFGGGGGFGGGGFFGGGGFGGGGGGGGFGGGGGGGGFEGDGCFGGGGGGGGF<DFFGGGGGGGE<FGGGGGGGGGDGGGFGGGGGGDF<9=9FEGDGGGGGGGGEGGGFGGGGFGGEGE9GGGGFGFGGGGEF<FEGGGGGGGGFGFGGGEDGFFGGGGGGGGGGGGGGGGGGGGGGGGGGGGGGGGGGGGGGGFFCFGGGCCCCC
@SB 60267
TGGGGGATATTGCACAATGGGCGAAAGCCTGACGCAGCGACGCCGCGTGAGGGAAGACGGTTTTCGGATTGTAAACCTCTGTCTTCGGGGACGAAAATGACGGTACCCGAGGAGGAAGCCACGGCTAACTACGTGCCAGCAGCCGCGGTAATACGTAGGTGGCAAGCGTTGTCCGGAATTACTGGGTGTAAAGGGAGAGTAGGCGGGATTGCAAGTCCGTTGTTAAATCTATCGGCTTAACCGGTAGCTGCGGCGGAAACTGTAGTTCTTGAGTGAAGTAGAGGCAGGCGGAATTCCTAGTGTAGCGGTGAAATGCGTAGATATTAGGAGGAACACCAGTGGCGAAGGCGGCTTGCTGGACGACAACTGACGCTGAGGCGCGAAAGCGTGGGGAGCAAACAGGATTAGATACCCT
+
FGGGDCGGGGGGGFGGGGGGCFGG@FEGGGGGGGDGGGCGGGGGGGGGGGCFGGFGFFEGFGGGGDGEGDFFFFGCDGGGGFGGGGGGGGGGGGGGGGGGFGD@D:FC:C>::+BCG@:@FFGGGDGGFGGGGFGGGGFGFF,FFGCF*CE,:::?FGGFFGGGGGG:CC:;CFGGGC5CC7#<FG<CC<:FGFGGGC;:<CCFF?GEE@FF<C>EFCFFAC8C<FF?CE<@7CCECDEG+7GFFFFCDGECGGFFFDACFCFCCCGGGGGGGGGCGGGGGDDFFGGF8GFGFEGGFGFDGGEGEDGFGGFBEGGGGGFF;FGGGGFFFGGGGGCGGGGGGGGGGGGGGGGGGF@FCGGFCCGGGGFF:FGFBE@7GGF;GGGGGGGGGGGFAGGGGGGGGGGGGGGGGGCCCCC
@SB 399
TGGGGAATATTGCGCAATGGGCGAAAGCCTGACGCAGCGACGCCGCGTGAGGGATGAAGGTTCTCGGATCGTAAACCTCTGTCAGGGGGGTAGAAACCCCCTCGTGTGAATAATGCGAGGGCTTGACGGTACCCCCAAAGGAAGCACCGGCTAACTCCGTGCCAGCAGCCGCGGTAATACGGAGGGTGCAAGCGTTAATCGGAATCACTGGGCGTAAAGCGCACGTAGGCGGCCCGGTAAGTCAGGGGTGAAATCCCACAGCCCAACTGTGGAACTGCCCTTGATACTGCCGGGCTTGAGTACCGGAGAGGGTGGCGGAATTCCAGGTGTAGGAGTGAAATCCGTAGATATCTGGAGGAACACCGGTGGCGAAGGCGGCCACCTGGACGGTAACTGACGCTGAGGTGCGAAAGCGTGGGTAGCAAACAGGATTAGATACCCT
+
,CFFGEGGFGGGGGGGGGGGGGGGGGGGGGGGGGGGGGCGGGGGGGGGGGGGGGGGGGGGGGGCGGGGGGGGGGGGGGGGGGGGGGGGGGFGGGGGEGGGGDGGGGGFGGGGGFGGGGGGDCFGGGFGGGGGGGGGGGGGGFGCFFGFEGCCEGGGGGGGG7CFGGGGGGGGEGCFGE:CC?1CGGGGDFCFFGGGGGGGC>EG;CFFFGGGFEFEGFFFG@C<EG?FEGGGG@GGFDEE@CGCBGGDEGFD?<EGGFFGGGFGFFAFGGFGFGFE<GGEFGGGFDFEEEDGFGFCC<AECF7C8GFC@GGGGCEFDCGFDF<CEEFEGGGF?9GGGGGGGGGGGFF9GFFFEC,AGGGGGFDGGGGGGFGGGGGGGGGGGGFGGGGGGGGFF@GGGGFGGFGGGGGEGGGGGGGGGGGGFGGGFGGGGGGECGGG@CCCCC
@SB 400
TGGGGAATATTGGGCAATGGGCGCAAGCCTGACCCAGCAACGCCGCGTGAAGGAAGAAGGCTTTCGGGTTGTAAACTTCTTTTAAGAGGGAAGAGCAGAAGACTGTACCTCTAGAATAAGCCACGGCTAACTACGTGCCAGCAGCCGCGGTAATACGTAGGTGGCAAGCGTTGTCCGGATTTACTGGGTGTAAAGGGCGTGCAGCCGGGAATGCAAGTCAGATGTGAAATCCATGGGCTTAACCCATGAACTGCATTTGAAACTGTATTTCTTGAGTACTGGAGAGGCAATCGGAATTCCTAGTGTAGCGGTGAAATGCGTAGATATTAGGAGGAACACCAGTGGCGAAGGCGGATTGCTGGACAGCAACTGACGGTGAGGCGCGAAAGTGTGGGGAGCAAACAGGATTAGATACCCT
+
GGGGGGFGFGGGGCEGFFFFGGGGGGGGGGFGGGGGGGGFGFGEFFGEGGGGGGGGGGGGEFFGGGGGFGGG9FGGGGF9FGGGG9FEGGGGDG8AFGFFGGGFFFCEFFGCFCFFGFGGGCFFG<??FD=FG<FGD7>FCGGGGG8FDGGFEFGFGFFGGGGGFFFGGEGFCC?FCC@@EFCCFGGGGC9FGGGGEGGFAEFGFF8839F=F/FFFFFEF<FFGFGGG>C;GFFGDFDBFDC:8EGGGGFGGGGGGGGFGGGFEFFFAFGGFGDGGGGAFGGGGF<AGC:CGFDFAFFBF<GFGGGGGGF9GF:BGFA99FGGFDGFE@GFFGGGGFDEE@FEFGGGGGF:@C,GGFFGGGGGGGGGGGGGGGGGGGF@@+,7GGGGF;GGGGGGGGGGGGGGGFE9GFGGGCCCCC
@SB 401
TGGGGAATATTGCACAATGGGCGCAAGCCTGATGCAGCCATGCCGCGTGTATGAAGAAGGCCTTCGGGTTGTAAAGTACTTTCAGCGGGGAGGAAGGGAGTAAAGTTAATACCTTTGCTCATTGACGTTACCCGCAGAAGAAGCACCGGCTAACTCCGTGCCAGCAGCCGCGGTAATACGGAGGGTGCAAGCGTTAATCGGAATTACTGGGCGTAAAGCGCACGCAGGCGGTTTGTTAAGTCAGATGTGAAATCCCCGGGCTCAACCTGGGAACTGCATCTGATACTGGCAAGCTTGAGGCTCGTAGAGGGGGGTAGAATTCCAGGTGTAGCGGTGAAATGCGTAGAGATCTGGAGGAATACCGGTGGCGAAGGCGGCCCCCTGGACGAATACTGACGCTCAGGTGCGAAAGCGTGGGGAGCAAACAGGATTAGATACCCT
+
<CFFEEGGCGGGGGGGGGGF@EEGGGGGGGGGGGGGFF<FGEGGGGGGGGGGGGFGGGGGGGGGCGGFGFGGGGGFGGGGGGGGGGGGGGGGGGGFDFFFGGGGFB9FFGGGGGECCGGGGGGGFG>BDFFGGEEFGGF?FGGGGGGGGGDGGGEGGGGGGGGGGGGGGGGGGGGGGGGGDECEECBEGG5<EEGGEFGGGDGGFFC@9?@CEEEGGGCEG=G>GDE=C<?*<;,CCBEFGGGGFGGGFC?GEGCFFF@C7CFFF7E,9FCFG,FFBFCFCFFBFGGGFCD7GEFFF1=+:63;9GGDCFB:,?C,8,FGDGFFEE9EGGGF<GFGF7CGGFFFEF<DEF8GCEEAF,D7C>GGGGGGGGDGGGGFC@+B8FGEFEFFEC,GCGGGF8DGFGF@,CGFCGGGGGFGGFEGGGDEGGGGGGGGGGGGCC8CC
@SB 402
TGGGGAATATTGGGCAATGGGCGCAAGCCTGACCCAGCAACGCCGCGTGAAGGAAGAAGGCTTTCGGGTTGTAAACTTCTTTTAAGAGGGAAGAGCAGAAGACTGTACCTCTAGAATAAGCCACGGCTAACTACGTGCCAGCAGCCGCGGTAATACGTAGGTGGCAAGCGTTGTCCGGATTTACTGGGTGTAAAGGGCGTGCAGCCGGGAATGCAAGTCAGATGTGAAATCCATGGGCTTAACCCATGAACTGCATTTGAAACTGTATTTCTTGAGTACTGGAGAGGAAATCGGAATTCCTAGTGTAGCGGTGAAATGCGTAGATATTAGGAGGAACACCAGTGGCGAAGGCGGATTGCTGGACAGCAACTGACGGTGAGGCGCGAAAGTGTGGGGAGCAAACAGGATTAGATACCCT
+
GGGGGGGG<FGGGGGGGGGGGGGGGGGGGGGGGGGGGGGGGGGGGGGEGGGGGGGGGGGFGGGGGGGGGGGGGGGGGGGGGGGGGFGFGGGGGGFGGGGGGGGDGGGGGGGGGGDGGGGGGGGGGD??GGGGEG:FFFGGGFFGGGGG?GGGFGGGGFGGEGGFFGG>GGGGCFFFEGGGGGGGGGFFGGFGGGGGDEGGGGGGGGGGGGFEEGGGCCEGGDGGGFFGGGGFGGGGGFGGGGGGGGGGFGGGGGGGGAFGGGGGGGFGGFGGFFFFGFGGGGGFCFC+FEGGGEFFGGGGGFGGFGEECFGFE,FCFC7GFAFAGGGFEGGEGGDGFGGGGGCEGDGGGGGGGGGGGCGGFCGGGGGGGGGGFGGGGGGGGGGECFGFGGGGGGGGGGGGGGGGGGGCFGEFGCC8CC
@SB 56116
TGGGGGATATTGCACAATGGGCGAAAGCCTGATGCAGCGACGCCGCGTGAGGGAAGACGGTTTTCGGATTGTAAACCTCTGTCTTCGGGGACGAAAGTGACGGTACCTGCAGAATAAGCATCGGCTAACTACGTGCCAGCAGCCGCGGTAATACGTAGGATGCAAGCGTTATCCGGAATGACTGGGCGTAAAGGGTGCGTAGGCGGTAAATCAAGTTGGCAGCGTAATTCCGGGGCTTAACTCCGGAACTACTGCCAAAACTGGTGAACTAGAGTGTGTCAGGGGTAAGTGGAATTCCTAGTGTAGCGGTGGAATGCGTAGATATTAGGGGGAACACCAGTGGCGAAGGCGGATTGCTGGACAGCAACTGACGGTGAGGCGCGAAAGTGTGGGGAGCAAACAGGATTAGATACCCT
+
CFFC7FEG@FGGGGGGFFDEGFGEEFCFGGFGGGGGGGFGGGGGGGGGGGGGGGGGGCGEFFGGGGGGGGDFGGGGGGGGGGGFGGGGGGGGGGGGGGGGGGGGGGGGGCFGGGGGGGGGCGGGGGEGGGGGGGGGGGGGGGGGGGCGFGFFGGGGGGGFGGG?EFGGGGGGFGGDGCFFGGGGGGGGGG:CGGGDGGGGGGCGFGFCGG?@FCFFFFGGGGFFFEFG1FCGGEEGGDCCC7C?CFEFC;BFGACBDDEGGGGGGFDDFAFGFGFFGDFFGFCFGGDGGGGFE@GGGGFAGGEGGGGFCE9?EECDGFGGGGFEDFCF:DFEDFEEACGGEEC7GGGGFCGGGGFF<9FGEF9FC<EEFEGGGGGGGGF@@BGGGGDGGGGGGGGDGGGGGGFFGFGGFFGCCCCC
@SB 56212
TGGGGAATATTGGGCAATGGGCGAAAGCCTTACCCAGCAATGCCGCGTGAGTGAAGAAGGTCTTCGGATTGTAAAGCTCTTTGATCAGGGACGAACACAATGACGGTACCTGAAGAACAAGCCCCGGCTAACTACGTGCCAGCAGCCGCGGTAATACGTAGGGGGCAAGCGTTGTCCGGAATGACTGGGCGTAAAGGGTGTGTAGGCGGGCTCGCAAGTTGGATGTGTAATACCCAGAGCTTAACTCGGGTGCTGCATCTGAAACTACGAGTCTTGAGTGTCGGAGAGGTAAGTGGAATTCCTAGTGTAGCGGTGGAATGCGTAGATATTAGGAGGAACATCAGTGGCGAAGGCGACTTACTGGACGATAACTGACGCTGAGGCACGAAAGCGTGGGGAGCAAACAGGATTAGATACCCT
+
GGGGGGGGGGGGGGGGGGGGGGGGGGGGGGGGGGGGGGFGGGGGGGGGGGGGGGGGGGGGGGGGGGGGGGGGGGGGGGGGGGGGGGGGGGGGGGGGGGGGGGGGGGGGGGGGGGGGGGGGGGFGGGGGGGGGGGGGCFGGGGGFGGGGGGFECGGGGGGFGFFGGGGGGGGGGDGGGGGGGFGFGFGGGGGEFGGGFGGGGGGFGGGGGGCGGGDGGGGGGGGGGGGGGGGGGGFGFGGGGGGGEGFGGF8FFGGGGGGFGGFFGGGGGGGGGGGF@GGFFFGGFFGFDFGGGGGGGGGFGGGGGGGFDGGGGFFCGGGGFFFGGGGGGGGGGGGGFFGGFGGGDGGGGGGGGGFGGGGGGGGGFCFFFGGGGGGGGGGGGGGGGGGGGGGGGGGGGGGGGGGGGGGGGGGGGGGCCCCC
@SB 405
TGGGGAATATTGCGCAATGGGCGAAAGCCTGACGCAGCGACGCCGCGTGAGGGATGAAGGTCTTCGGATCGTAAACCTCTGTCAGAAGGGAAGAAACTAGGGTGCTCTAATCATCATCCTACTGACGGTACCTTCAAAGGAAGCACCGGCTAACTCCGTGCCAGCAGCCGCGGTAATACGGAGGGTGCAAGCGTTAATCGGAATCACTGGGCGTAAAGCGCACGTAGGCTGTTATGTAAGTCAGGGGTGAAATCCCACGGCTCAACCGTGGAACTGCCCTTGATACTGCACGACTTTAATCCGGGAGAGGGTGGCGGAATTCCAGGTGTAGGAGTGAAATCCGTATATATCTGGATGAACATCAGTGGCGAAGGCGGCCACCTGGACCGGTATTGACGCTGAGGCGCGAAAGCGTGGGGAGCAAACAGGATTAGATACCCT
+
<EGF@BCFFFGGGGGGGGGGGCFGGGGGG@FFGGGGGGFEGGGDGGGGGGGGGGGGGCGFGGGGGGGD+@EGGGGDGGDFFGGGF<AFGGFGGGGGGGG9AEFGGGGFGFCF9FGGGGFFGGGGGGGGGGGGGGGGGGGGGGGGFGGGGGCGGGF:FG9GGFGGGGFGGCEGC:<=E=GGCF@EEFGGGGGFGGGGGCF+9*A5=2<FF>AEC;CGCFFEEGGGGGFC?CCGGFDF3>AF?FGC>DGGGFEGGEGEGGGGGGGGFGGFBCCEGFFEECEF<@0DF<D77=EFGDFC,=+F@EGE8FGGEGGGDGGFE<FFDGFFE9,9<CDGFFGGF7F=:EFE4,ADFFGGGFC9GGGFGGGGGGGGGGGGGGFFE7@GGGGGEDGFEEGGCGGGGFFGGGGGGGGGGEC7GGFEGF9GFGGGGGGGGGFGGFCFA88<@
@SB 406
TGGGGAATATTGCACAATGGGGGAAACCCTGATGCAGCGACGCAGCGTGAAGGAAGACGTCTCTCGGTATGTTAACTTCTATCAGCAAGGAAGAAAATTACGGTACCTGACTAAGTAGCCACGGCTAAATACGTGACAGCAGCAGCGGTAATACGCAGGGGGCCAGCGTTATCCGGATTTACTGGGTTTAAAGGGAGCGTAGACGGATGGGCAAGACTGATGTGAAATGCTGGTGCTCAACCCCGGGACTGCAGTGGAAACTGCCATTCTTGAGTGCCGGATAGGTAGGCGGAATTCCGAGTGTAGCGGTGAAAGGCGTAGATAGTAGGAGGAACACCAGTGGCGAAGGCGGAGCGCTGGACGACAACTGACGGTGAGGCGCGAAAGCGTGGGGAGCGAACAGGATTAGATACTCT
+
DF8F>FGGFGGFEEE<FGFF,,@B:F@CFGGGA<FGCF@@7F7++@CFDFFGGGFGF,B,,,:,58CBFG85,<EAEDA,@E,5,:C,B7@FC<FFFC,EFFF,BF9,?ACC<=,,5,7A,,@+3++A,55,:>,:=F9A<DF,,,@<CE+7@EC*<CED****81C@<@FGFFG?G#230?=<595#3+FFGGC3C<C::?;CEGE$?;,4CB3+CA6,,GGGF6,,>,5,8,3,?*5***+5,:,F<9@FGFC@,DC<@,389,,,,B3@6:@++@,>7,DEE8++:8CFF@F:?+,,FA+67GGF?B:,4:++D,C,EEC?,<FCEC,EB9,-E,,BF:GGFC@88,+8,++,,FF<C,,6FECEGC@B@6FF@8C@CFFDFF@+BCDDCC:@B,<AFEECF9FGFC,A8,A-
@SB 88768
TGGGGAATATTGGGCAATGGGCGCAAGCCTGACCCAGCAACGCCGCGTGAAGGAAGAAGGTCTTCGGATTGTAAACCTTTGTCGCCGGGAACGATAATTACGGTACCCGGTAAGAAAGCCCCGGCTAACTACGTGCCAGCAGCCGCGGTAATACGTAGGGGGCGAGCGTTGTCCGGAATTACTGGGCATAAAGGGCGCGTAGGCGGCCGGATAAGTTAGGTGTGCAATCCCCGGGCTCAACCTGGGTGTTGCATTTAAAACTGTCCGGCTTGAGTGCAGGAGAGGAAAGCGGAATTCCTAGTGTAGCGGTGAAATGCGTAGATATTAGGAGGAACATCAGTGGCGAAGGCGGCTTTCTGGACTGTAACTGACGCTGAGGCGCGAGAGCGTGGGGAGCAAACAGGATTAGATACCCT
+
C8CFCGCFFFGGFDFD<C,6FCBFFGGGGGGFEGEC@FGGGCFECC+@FE799:CEFFC<FFGFGGECGGCFE9FGGGGF,<F+DFEG7FCC7CF+FF,A?7BE@FFGD:CFGC,BF8BFFEFDE@:,>BDFEGGFG=CC<@:F<@>FFE*@FG*?,3<<:4<F::>*:8*;9F8CE*CG7:C,<*2*2<CC,B*,::B6C::A(EGCC,<8;<><@,6#D@49#60CFF?EGG<@CEAA8<GFG:8CEGF<GGFDAF<FG6#=8A,<CFFC,FF+FFFA6F9B>+B=78CGCFEB,C,9F9C8+7,?AECCB,B@FF<=FCFAGFFE<F?F<?C--C8FC:BCB@C@76,9CGFC,CCECAGDEFC@B:B@FEC@B+:@B8A<B:FEEGGFA@C;,6ECCE@9EEA@FFC8A,66
@SB 408
TGAGGAATATTGGTCAATGGGCGGAAGCCTGAACCAGCCAAGTAGCGTGAAGGATGACTGCCCTATGGGTTGTAAACTTCTTTTATGCGGGGATAAAGTTCGCCACGTGTGGCGTTTTGCAGGTACCGCATGAATAAGGACCGGCTAATTCCGTGCCAGCAGCCGCGGTAATACGGAAGGTCCAGGTGTTATCCGGATTCATTGGGTTTAAAGGGAGCGTAGGCCGCCTTTTAAGCGTGTTGTGAAATGTAGGGGCTCAACCCCTGCACTGCAGCGCGAACTGGAGGGCTTGAGTACACACAAAGTAGGCGGAATTCATGGTGCAGCGGTGAAATGCTTAGATATCATGAAGAACCCCGATTGCGAAGGCAGCTTACTGGAGTGTAACTGACGCTGAAGCTCGAAAGCGCGGGTATCGAACAGGATTAGATACCCT
+
FGGGGGGGGGGGGGGGGGFGGGGGGGGGGGGGGGGGGGGGGGGGGGGGGGGGGGGGGGCFGGGGGGGGGGGGGGGGGGGGGGGGGGGGGGGGGGGGGGGGGDGGGFGFFGGGGGGGGGGGGGGGGGFEEGGGGGGGGGGGGG>FGEGGFGGGGGFGGGGG?GGGGGGGGGGGFGCGGGGGCFGFCF$5GFCGGGGGGGC?FFCFGGGGGFGGFFECGGGGGGGG?FGGGGGGFGFFEFGGGGDDFFFGGCBCFFGFGFFGGGGEGFDFFFGGGGFFFGEFGFFEEDA:,CGGFBGGGGFDGGFEGGGGCGGGGEFFE,CGGFECGGGGGGGGGGGFGGGGFDCGGGGGGGGFGGDGGGGGGGGGGFCFGGGFFFGGGDGGGGGGGGGGGEGGGGGGGEEECGGGGGGGECGGGGGGGGGGGGGGGGGGGFGCCCCC
@SB 409
TGGGGAATATTGCGCAATGGGCGAAAGCCTGACGCAGCGACGCCGCGTGAGGGATGAAGGTCTTCGGATCGTAAACCTCTGTCGGAAGGGAAGAAACTAGGGTGCTCTAATCATCATCCTACTGACGGTACCTTCAAAGGAAGCACCGGCTAACTCCGTGCCAGCAGCCGCGGTAATACGGAGGGTGCAAGCGTTAATCGGAATCACTGGGCGTAAAGCGCACGTAGGCTGTTATGTAAGTCAGGGGTGAAATCCCACGGCTCAACCGTGGAACTGCCCTTGATACTGCACGACTTGAATCCGGGAGAGGGTGGCGGAATTCCAGGTGTAGGAGTGAAATCCGTAGATATCTGGAGGAACATCAGTGGCGAAGGCGGCCACCTGGACCGGTATTGACGCTGAGGTGCGAAAGCGTGGGGAGCAAACAGGGTTAGATACCCT
+
FGGGGGGGFGGGGGGGGGGGGGGGGGGGGGGGGGGGGGFGGGGGGGGGGGGGGGGGGGGGGGGGGGGGGGGGGFGGGGGGGGGGGGGGGGFGGGGGFGGCGGGCGFGGGGGGFEGGGGGGGGGGGGGGGGGGGGGGGGG<FGFGGGGGGGGGGGGGFG?CFGGGGGGGGEGGDGGGGGGGFFFGGGGGGGGGGGCEGGG7GGEG9CGGGGCDGEGGGGGGGGGGEGGGGFGFFFGFFGGGGGGGFGGFCGFGGEFFFGFGGGGFGGFCDFGEGGFEGFDFGFFDF,<F7FGGGGGFE6+GDGE>A:7GGGGDGGGGGGGGGGGGFFFFDFFF9GGGGGDGGGGCFFFF<E8GGGFGGGGGFE8GGGGGGGGGGFCFGCFGDGGGFFGGGGGGGGEEEFGGFFGGGGGGGGDGGGGGGGGGGGFCGGGGGFGGGGGGCCCCC
@SB 71350
TGGGGAATATTGCACAATGGGCGAAAGCCTGATGCAGCAACGCCGCGGGAGGGAAGACGGTTTTCGGATTGTAAAACTCTGTTTTCGGGGACGAATAAATGACGGTAACCGAGTAGGAAGCCACGGCTAACTACTTGCCAGCAGCCGGGCTAATACGTAGGTGGCAAGCGTTATCCGGAATTACTGGGTGTAAAGGGAGCGCAGGAGGGAGAGCAAGTCAGCTGTGAAAACTATGGGCTCAACCCATAAACTGCAGTTGAAACTGTTATTCTTGAGTTGAGTAGAGGCAAGCGGAATTCCGGGTGTAGCGGTGAAATGCGTATATATTCGGAGGAACACCAGTTGCGAAGGCGGCTTGCTGGGCTCTACCTGACGCTGAGGCTCGAATGTGTGTTGAGCAAACAGGATTAGATACCCT
+
FFFCFGGG@9FFGFGGE<CECCGGDG@C<,CEFGGCFG-C8C@:CEG+@+8FD:=?EC=,BC:E9:>=++EFE,B-CEFA?<ECBF:++8+4@FFEFFCAFGGGGC@C39=:FF>FAFFC@FCFGG*<BDBBFG,,8>CCBCCFGGF****88?,,48,,<7<CFE,<FEC*1*8:A*<<8C::,?<2@E*<C9@@G8**::CEE*/>E57AC$<@F3<D:A71A@@C@C2<E:1,8F8><@,+1/<<<<#CEAA3?<9EFAGAFFD,A,E:,,,F657,,??,A4A4+CCA,FEB@4>:+,B,+>8+:CC,AFDEEFC<6,<,B,,C@,C,<66C9@CC,C::FCCF@@F@,,,,C,,F8<@,C,,6,F@BB:GGF<E@@<CCC,,,EEFCC,,FEC;6-AGFC,<ACFGGGCCCCC
@SB 63443
TGGGGAATCTTGCGCAATGGGGGGAACCCTGACGCAGCGACGCCGCGTGCGGGACGGAGGCCTTCGGGTCGTATACCGCTTTCAGCAGGGAAGAGTCAAGACTGTACCTGCAGAAGAAGCCCCGGCTAACTACGTGCCAGCAGCCGCGGTAATACGTAGGGGGCGAGCGTTATCCGGATTCATTGGGCGTAAAGCGCGCGTAGGCGGCCCGGCAGGCCGGGGGTCGAAGCGGGGGGCTCAACCCCCCGAAGCCCCCGGAACCTCCGCGGCTTGGGTCCGGTAGGGGAGGGTGGAACACCCGGTGTAGCGGTGGAATGCGCAGATATCGGGTGGAACACCGGTGGCGAAGGCGGCCCTCTGGGCCGAGACCGACGCTGAGGCGCGAAAGCTGGGGGAGCGAACAGGATTAGATACCCT
+
FGG8FGGGGGGGGGGGFGGGGGGCFGGGGGGGGGGGGGDFGGGGGGGG@EDDGGGE>FFGGGGGGGGGGGGGF@BFGGGGGGGGGGGGGEGGGGGGGGGGGGGEGGGGEFGGGGCGE@CGGGGG>EDGGGGDGG@FGCFG5EFGGGGGGE5>CGGGGGGGGGEDGGGGGGGG5EG<G?8<FGG>GG;GE.E8>E>GCEGGEGGGGGGEDGFGGGGGGEE;GGC2:E5EGGGEEEEGE*2:::CDC;:C26>EEFGGGFFFCFCCFECGDF>FEEF:DFFGGFEEFB7CGGFGGGGFEFC@GGFC7EB>GFDCGFDFCBEFGGFE>F7GGFFFB@CCGGGGGGGFFF:>GF@7EFCGGGGGCC7CGGGDGGEFCGDGGGGGGGFFC,DCGGGGGGCDGGGGGGGGGGFEGGGGCCCCC
@SB 70589
TGGGGAATATTGGGCAATGGGCGAAAGCCTGACCCAGCAACGCCGCGTGAAGGAAGAAGGCCTTCGGGTTGTAAACTTCTTTTAAGAGGGACGAAGAAGTGACGGTACCTCTTGAATAAGCCACGGCTAACTACGTGCCAGCAGCCGCGGTAATACGTAGGTGGCGAGCGTTATCCGGATTTACTGGGTGTAAAGGGCGCGTAGGCGGGAATGCAAGTCAGATGTGAAATCCAGGGGCTTAACCCTTGAACTGCATTTGAAACTGTATTTCTTGAGTGTCGGAGAGGTTGACGGAATTCCTAGTGTAGCGGTGAAATGCGTAGATATTAGGAGGAACACCAGTGGCGAAGGCGGTCAACTGGACGATAACTGACGCTGAGGCGCGAAAGCGTGGGGAGCAAACAGGAGTAGATACCCT
+
FFGGGDFCFGGGGGGGFGGGCFFGFGGFFFFGG8FGFGGGGGEGGGGGGGGGGGGGGGGGGGFFGGGGGGGGGGGGGGGGGGGGGGGGGGGGGGGGGGGGGGG7FGGGCFGGGGGGGGGDDG8@EEGGGGGGGGG<FGGGGGGFGGEFGGGGG7GGGFGFFGCFGGGGGGGGEGDFGGCGGGFG>GGGFGG:EFGGGGGGGGDGGGGGGGFGFFGGGGGGGGGGGGGGCFGFGGFGGFFGGG<GGEGGFCFFGFGFFGG9F<DFFCGGGG;GGGE@FGFGCEEGGGCGFB,@FCFGGGE@GGGGGGDGGGFFFGGGGGGFFAF;E?EC?EECEE:E<FFFGGGEGGGGEEFCGGFCCFFECC<GFC9EGEGGFDGFFB@ECCCGGFGCGGGGGFGGGGGFGE8FFFF,GGFFFCCCCC
@SB 109454
TGGGGAATATTGGGCAATGGAGGCAACTCTGACCCAGCAACGCCGCGTGCATGATGAAGGTCTTCGGATTGTAAAGTTCTTTTATTGGGGACGAAGAAAGTGACAGTACCCCAATAGCAAGCTACGGCTAACTACGTGCCAACAGCCGCGGTCATACGTAGGTAGCAAGCGTTTTCCGGAATGACTGGGCGTAAAGGGTGCGTAGGTGGGTTAACAAGTTGGTAGTGAAATTCCGAAGCTTAACTTCGGCGCTACTGCCAAGACTGGTGAACTTGAGTACAGGAGAGGTAAGGGGAATTCCTAGTGTAGCGGTGGAATGCGTAGATATTAGGAAGAACACCAGTGGCGAAGGCGACTTACTGGACTGCATCTGACACTGAGGCACGAAAGCGTGGGGAGCAAACAGGATTAGATACCCT
+
FGFGGGEGFGGF<<FGGFFGF87BFGC<FEGGF8CC@FGGGGGGGGGGG7DFGGFGGFGGFGFGGCG@FGD9CEGGC,FF9F,<C,,C=+:>FCE7C,,?AFCC9CFGDAFFGDF8E9<F,=FFFCCEC:FFFGGDF,>BD,B+83=FD@7F*>,,;FFFE>F;FDFFGC8>:(,9;;7)8;F9<:<=<7<8<<:EE><C/=;8=GF@C#=,15FFF@CC@8C7FFDED+<C@C,<,:,<EG8:>@7FBC8C-5:CE=5C65A9C,&<DBC7CBGGFFEFE:=:,,4:,4,E9E?CF<C,:,<DGGCC>ECGFFDDF@F7FAGGEFFEFBC,,,9FEFD?CFCGEFF@@B@@8,CF9,FC<F;,6,E,@,699FFAF,EFCBCC7FEEF@GGGGGGGGGFFFFGGGFF9GGGFFCB8CC
@SB 55771
TGGGGAATATTGGGCAATGGGCGAAAGCCTGACCCAGCGACGCCGCGTGAGGGAAGACGGTCTTCGGATTGTAAACCTCTTTCAGCAGGGAAGAAGCAAGTGACGGTACCTGCAGAAGAAGTCACGGCTAACGACGTGCCAGCAGCCGCGGTAATACATAGGTGGCGAGCGTTATCCGGAATTACTGGGTGTAAAGGGTGTGCAGGCGGGGAAGCAAGTCAGATGTGAAAACCAAAGGCTCAACCTTTGGCTTGCATTTGAAACTGTTTTTCTTGAGAGTGGGAGAGGTAAACGGAATTCCTAGTGTAGTAGTGAAATGCGTAGATATTAGGAGGAACACCGGTGGCGAAGGCGGTTTACTGGACCACAACTGACGCTGAGACACGAAAGCGTGGGGAGCAAACAGGATTAGATACCCT
+
GGGGDGGGGGGGGGGGGGGGGGGGGGGCGGGGGFGGGGFGGGGGGGGEGGGGGCFFEFEGGGGGGGGGGGFGGGGGGGGGGGG,EFFGGGGGGGGFCF8EEBFEFG+8B,@98DFG=BFDFF9FEGA=?=DF#FCE?FF@CF?B>EEGGGC*>F@7?$<@CE5DCCC=ECF<GDBFGGCFGGA<,EGFC2GFF?<EGFFFGGGDGGGF@8CBEC=FGGGFFGFGGFBGGG78CB;BFB>FDDCD=CFGGCCCGGFEFGF@FGGGF=DFGGGGGFFFGGGGGFFFFFF9DGFFGGGFGF8GGGFF8GGEFFFF9GGDGGDGFCGGGGFGCGGGGGGGGGGGGFGGGFGFDGGGGGFDGF<GGGGGGGGGGGGGF@@F<AGFGGFFFGGGGGGGGGGFFGGGGFGGGGGGGGGGGGCCCCC
@SB 94269
TGGGGAATATTGGGCAATGGGGGAAACCCTGACCCAGCAACGCCGCGTGAAGGAAGAAGGCTTTCGGGTTGTAAACTTCTTTTACCAGGGACGAAGGACGTGACGGTACCTGGAGAAAAAGCCACGGCTAACTACGTGCCAGCAGCCGCGGTAATACGTAGGGGGCAAGCGTTGTCCGGATTTACTGGGTGTAAAGGGCGTGTAGGCGGGGAAGTAAGTCAGAAGTGAAATCCATGGGCTTAACCCAGGAACTGCATTTGAAACTGTTCCCCTTGAGTATCGGAGAGGCAGGCGGAATTCCTAGTGTAGCGGTGAAATGCGTAGATATTAGGAGGAACACCAGTGGCGAAGGCGGCTTGCTGGACTACAACTGACGCTGAGGCGCGAAAGCGTGGGGAGCAAACAGGATTAGATACCCT
+
9@F,FECF<CF@C8FGGGGGC:FEGG,CCFGG8,6EFGGGGGGGGGGGGGGFGGFGGGGGCFGGGGG+F,CFGGGF9FEGGGG9,CFGDGGDFGGCBCE+88ED@CFCG9<9F==833FC@F,8DCF:FC,FG9FEFCFGF8*,5BGGEFD4>F;FGGFC7@)<<#;C+54<41<9E<9%3<F:37GGE0FGFCEC-E:6#/>C4*C>8,,,78,,@7+=,AGDGGGGFD,F@,<?FFFD><@+@,@9D:,8C,@,DC,FGFF?FF66++8F<FDF@8+8+B<<GFF8<F?=<GGGFEFF<<FGGGGGGFAGGGGFCGGFGGGGF<FCF8GGEGGEGGGGGGGGFGFECGGGEF@@8FGGGFE@@,<6FEF7GEGGGGGF@GGGGGGGGGGFDGGGGGGGFGFFFGGGFGFFF9CC?CC
@SB 79720
TGGGGAATATTGCACAATGGGGGAAACCCTGATGCAGCAACGCCGCGTGAAGGATGAAGGCCTTTGGGTCGTAAACTTCTGTCCTAAGGGAAGATCGTGACGGTACCTTAGGAGCAAGTCCCGGCTAACTACGTGCCAGCAGCCGCGGTAATACGTAGGGGGCAAGCGTTATCCGGAATTATTGGGCGTAAAGAGTACGTAGGTGGTTTTCTAAGCACGGGGTTTAAGGCAATGGCTTAACCATTGTTCGCCTTGTGAACCGGAAGACTTGAGTGCAGGAGAGGAAAGCGGAATTCCTAGTGTAGCGGTGAAATGCGTAGATATTAGGAGGAACACCAGTGGCGAAGGCGGCTTTCTGGACTGTAACTGACACTGAGGTACGAAAGCGTGGGGAGCAAACAGGATTAGATACCCT
+
CFC@CFECGGGGGGGGGGF<ECEGGGGGCEGDFFFGFFEGGGGGGGGGGGFGGGCGFGGGE8CFEGGFEGFGFFC9FFFFFGGEFGGGGCFGGBF?+B@FFEC:DFF<<EFGFGF?<FF,CFFGB:FGCFFEDF<C<CFEFEGGGGF@*@>0@DC:DGCCFG5=<C7F?7<:ECF=EA=<FC3FGGGGFFEGGECDF,,,<CGGF8F;F;EGGCE?@;8BC9:GFDFFFFCFFD<FGFGGFEFFGGF>7GGGE<?E?CE:FGGGGFF@GGFCG@GCGFFEGCGGFGDGGFEGGFF?GGFFGGECGGGGGGGGGGDGGGGGGGFEFCFC9<9EF8FGGGGFCGFGGGGGGGGGGGGGGGGGGGGGGGGFFFGFGGGFBFEC7FF7>GGGGGGGGGGGGGGGCGFF9GFGGGCA,C8
@SB 417
TGGGGAATATTGCACAATGGGGGAAACCCTGATGCAGCGACGCCGCGTGGAGGAAGAAGGTCTTCGGATTGTAAACTCCTGTTGTTGAGAAAGATAATGACGGTACTCAACAAGGAAGTGACGGCTAACTACGTGCCAGCAGCCGCGGTAAAACGTAGGTCACAAGCGTTGTCCGGAATTACTGGGTGTAAAGGGAGCGCAGGCGGGAAGACAAGTTGGAAGTGAAATCCATGGGCTCAACCCATGAACTGCTTTCAAAACTGTTTTTCTTGAGTAGTGCAGAGGTAGGCGGAATTCCCGGTGTAGCGGTGGAATGCGTAGATAGCGGGAGGAACACCAGTGGCGAAGGCGGCCTACTGGGCACCAACTGACGCTGAGGCTCGAAAGTGTGGGTAGCAAACAGGATTAGATACCCT
+
CE,,@:CFEDDGGGGGGFFFFGGGGGGGGGGGDCGFCGGCEGGGGGGGE@FFCEFFFGGGGGGGGGGGGGGGDFGGDAFGGFDE=?FFAFE8FFGFAFGGGGD=FFGDFGGGDBBCE,A9FF+>C@FEGFGGFFFFFDGGFGG>GG<EE*>>D4B>BCE:FFGFFGGG<>CFFGEGBFE@?F+GFF;BFA><GFC5GGGGGGDGGGG5E88DFGGGGGGGGFDD@9CFGF@8<DCGFFG=6EFEGGFDF9,<<,B9FFFGGCGGGECA@BCGGFFA@AC8DFGFDEGGGGGECGGGGF=,B9F7EB>,GGFDCEFCD??;,,C@+C:DF<AECGGFEE@:CGDGGGF7CCCFAFF,GGGFC,DGCGGFFC,GGGGGFGGGGGFEGFC;EFFFGFGFCGEFEDGGFGGGGFFCCC@A
@SB 67113
TGGGGGATATTGCACAATGGGGGAAACCCTGATGCAGCGACGCCGCGTGGAGGAAGAAGGTGTTCGGATTGTAAACTCCTGTCGTTAGGGACGATAATGACGGTACCTAACAAGAAAGCACCGGCTAACTACGTGCCAGCAGCCGCGGTAAAACGTAGGGTGCAAGCGTTGTCCGGAATTACTGGGCGTAAAGGGAGCGCAGGCGGGAAGACAAGTTGGAAGTGACAACCATGGGCTCAACCCATGACTTGCTTTCAAAACTGGTTTTCTTGAGTAGTGCCGAGGTAGATGGAATTCCCGGTGGAGCGGTGGAATGCGTAGATATCGGGAGGAACTCCAGTGGCGAAGGCGGTCTCCTGGGCACCAACTGACGCTGAGGCTCGACAGCATGGGTAGCAAACAGGATTAGATACCCG
+
9CEG7FECGFGGGGGAFDF@FCCGGGGA:FGGAFGGGGG7CFGGGG+=F+:FF:EFFFDD=,ECFCCCFG?,CA?55,BFGGGGGGFGD<4D::FGGGCGGGGGFEGFFGGGG>>E<,@><FDGGGGGCFACE,>CF;7>F>BFEGE*C**@FFEFFFGD7C7CFGGFG***?FFGEF@7+<C,A8*12*;EDG58*:**8?5:CE*@:ACB9A@FCFF?FE=@C+:7@85EE@CC=FFGFFE98:<#<<CA,E>8D<CFD846D.<?D:C8'GFCF@?8+FFFAEB5<9FA<DF=:7F=E?8+C:>FFF,9?BC:FC,=?+++GEF:,<<FEC:-EGDFF@B,E@@BC@DCE::,,,<<F@CEFFGGC8-CCB@<,@:F@@9C,CCC;-C,C<,E@<EAE<FDC,;<FFF<C?B-
@SB 64811
TGGGGAATATTGCACAATGGGCGAAAGCCTGATGCAGCAACGCCGCGTGGGGGAAGACGGTTTTCGGATTGTAAACCTCTGTTTTCGGTGACGAACAAATGACGGTAACCGAGTAGGAAGCCACGGCTAACTACGTGCCAGCAGCCGCGGTAATACGTAGGTGGCAAGCGTTATCCGGAATTACTGGGTGTAAAGGGAGCGCAGGCGGGATAGCAAGTCAGTTGTGAAAACTATGGGCTCAACCCATAAACTGCAGTTGAAACTGTTATTCTTGGGTGGAGTAGAGGCAGGCGGAAGTCCGAGTGTAGCGGTGAAATGCGTAGATATTCGGAGGAACACCAGTGGCGAAGGCGGCTTGCTGGGCTCTAACTGACGCTGAGGCTCGAAAGTGTGGGGAGCAAACAGGATTAGATACCCT
+
GGCGGGGGGGGGGGFFGGGGGGGGGGGGGGGFGGGGGGDGGGGGGGGGGGGGGGGGGGGGGGGGGGGGGGGFGGGGGGGGGGGGGGGGECGGGG@FGGGGGGGGGGGEFGG:FGGGGGFFGGFGEFGGGGGGGGGGGGGGGFFFGGGGGGECFGGGGGGGEFFGGGGGGGGGDGGGGGGGFFFGGGGB>FEGGFFC;8E>FGGGGGGGGGGGGGGGGGGGGGGGGGGGGGCEGFGGFFGGGFFFGGGGGFFFFFGGGDGGGGGGGCF<?GGGGEFFFFGGGGEFGGFDEFF+FB@C+GGGGGGGDGGGGGGGGGGGGEGFGGFC,?:F:GFDFGFECFCFGGGGGFGDDGGGGGGGGGGGGGGGGGGGGGGGGGGFGGGGGGGGGGGGGGGGGGGGGGGGGGGFGGGGGGGGFCC@CA
@SB 85823
TGGGGAATCTTGCGCAATGGGGGGAACCCTGACGCAGCGACGCCGCGTGCGGGACGGAGGCCTTCGGGTCGTAAACCGCTTTCAGCAGGGAAGAGTCAAGACTGTACCTGCAGAAGAAGCCCCGGCTAACTACGTGCCAGCAGCCGCGGTAATACGTAGGGGGCGAGCGTTATCCGGATTCATTGGGCGTAAAGCGCGCGTAGGCGGCCCGGCAGGCCGGGGGTCGAAGCGGGGGGCTCAACCCCCCGAAGCCCCCGGAACCTCCGCGGCTTGGGTCCGGTAGGGGAGGGTGGAACACCCGGTGTAGCGGTGGAATGCGCAGATATCGGGTGGAACACCGGTGGCGAAGGCGGCCATCTGGGCCGAGACCGACGCTGAGGCGCGAAAGCTGGGGGAGCGAACAGGATTAGATACCCT
+
GFDFGGGGGGGGGGGGGGGGGGGGGGGGGGGGGGGGDGGEGGGGGGGEDGGGGGGDGGGGGGGGGGGCFGGGEGGFGEGGGFFGGGGGGGGGGGGFFGFEGGFGGGGFGGGGG:EFF?CGGGGGDEGGGGGGGEGCFGFFC;7FGGGCEEGGGGG7A9FGGGGGGEE@GFGGGGGD8C8E?FFGGGGGGC(;EFFECE>GGGDGGGG>GGGDGEEEG>GEGGGGGG:FCCDEEGGGGGGGFEFGDEEG2?EGGGGGG<>CEFFGGGGFBGECGGCG?CDG<A<7GF=>=39FCFF7C7>+,CFCC7GGGGGFBEGGC:<,GGGGGEGGGGFFGGGGF>7EGGGGDGGGGGEGGDC,FFCGGF@CGGFF:7GGFF8FGGGGFF:GGGGFEEGGGFGGGGGGGFFGGFGGFGGDCCCCC
@SB 421
TGGGGAATATTGCACAATGGGGGAAACCCTGATGCAGCGACGCCGCGTGAGTGAAGAAGTATTTCGGTATGTAAAGCTCTATCAGCAGGGAAGAAAATGACGGTACCTGACTAAGAAGCCCCGGCTAACTACGTGCCAGCAGCCGCGGTAATACGTAGTGGGCAAGCGTTATCCGGATTTACTGGGTGTAAAGGGAGCGTAGACGGCATGGCAAGTCTGAAGTGAAATGCGGGGGCTCAACCCCTGAACTGCTTTGGAAACTGTCAGGCTGGAGTGCAGGAGAGGTAAGTGGAATTCGTAGTGTAGCGGTGAAATGCGTAGATATTAGGAGGAACACCAGTGGCGAAGGCGGCTTACTGGACTGTAACTGACGTTGAGGCTCGAAAGCGTGGGGAGCAAACAGGATTAGATACCCT
+
EGFGGGGGGGGGGGGGGGGGGGGGGGGGGGGGFGGGGG:FCGEEGGGGGC?FGGAFEFGCEG?FCCFCFGFFEGGFGGGF9F<?EDGGGGGGGGGGGGCEFGDCBEFFGGGFFD@<CDFGG=C7>:FF8F=D@D,@CFG7FGGGGGGGGGGCFG>3>:0GGGGG4GGECFFFGGGGGDEF<FGGFGF:GGGGFGGGGDGEEGDEEGCGFFGGGGF20CD3CF:GFCE?FFEGGGGGF>F<CCDDGGGGEFFDC9FGFCGGGGF9EFGGFCGGGGFBE<FE,CGFFC5,GGGGGGGC4,CAGGGGGGGGGGGGGGGGGFGFGE<GF9GGFA9GEFFGGFE:GCGGGGGGGGEGGGGGGGGGGCFFFGGCGGGGGGGGF@F@FGGGGGGGGCGFFGGFFCGGGGGGGGFGGFGCCCCC
@SB 422
TGAGGAATATTGGTCAATGGGCGCGAGCCTGAACCAGCCAAGTCGCGTGAGGGATGAAGGTTCTATGGATCGTAAACCTCTTTTATAAGGGAATAAAGTGTGGGAAGTGTCCTATTTTGTATGTACCTTATGAATAAGGATAGGCTAACTCCGTGCCAGCAGCCGCGGTAATACGGAGGATCCGAGCGTTATCCGGATTTATTGGGTTTAAAGGGAGCGTAGGCCGAAGATTAAGCGTGTTGTGAAATGTAGACGCTCAACGTCTGCACTGCAGCGCGAACTGGTTTCCTTGAGTACGCACAAAGTGGGCGGAATTCGTGGTGTAGCGGTGAAATGCTTAGATATCACGAAGAACTCCGATTGCGAAGGCAGCTCACTGGAGCGCAACTGACGCTGAAGCTCGAAAGTGCGTGTATCGAACAGGATTAGATACCCT
+
CFFGGFGGGCEFFFAAE<FEGGGGGGGEFGGGFE<EFGCFGGAEF@EC@CFEFCEFCGGG<AFACEFGF<EFFGGGDFFF9FGGGCCFGGF=FGGGGGGBEFEGC,B<F,B,C?FC9@FEEFGGGGFFGFFGGG9EAFGF9:DFFG=FF9,:=DD@<FGFEGD=FC>F@C:@@7>CE?FC9>>FEGGG7<CF#,=2C<<AF0CCFGC<<CB?FCEFGGDECEG9C;?:D:;?:CC;3GEEBFD98CCCGF8AE@=281>FGFE>FC>C<@FECE=B=?CF?DFEEFFFGFFBD@C7GFGFC,FF==@7FF?CB,CCC=:,4EEEGDGF9FGFFGE?FCDFB9<8@DCGGF<AGGEGGCCCGGGFFGFE@<6<EC,DECDGGDF9FEEEF@C@6<FGGEGGGFEEE:C@88C,CGGGGGGGGEGGFFFFF8GCCCCC
@SB 423
TGGGGAATATTGCACAATGGGGGAAACCCTGATGCAGCGACGCCGCGTGAAGGAAGAAGTATCTCGGTATGTAAACTTCTATCAGCAGGGAAGAAAATGACGGTACCTGACTAAGAAGCCCCGGCTAACTACGCGCCAGCAGCCGCGGTAATACGTAGGGGGCAAGCGTTATCCAGATTTACTGGGTGTAAAGGGAGCGTAGACGGATGGACAAGTCTGATGTGAAAGGCTGGGGCTCAACCCCGGGACTGCATTGGAAACTGCCCGTCTTGAGTGCCGGAGAGGTAAGCGGAATTCCTAGTGTAGCGGTGAAATGCGTAGATATTAGGAGGAACACCAGTGGCGAAGGCGGCTTACTGGACGGTAACTGACGTTGAGGCTCGAAAGCGTGGGGAGCAAACAGGATTAGATACCCT
+
DGFFGEGFFGGGGGGGGGGGGGGGGGGGGGGGGGGGGGGGGGGGGGDGEGGGGGGG8FGGGGFGGGGFFGGGGGGGGGGGG9FEGGFGGGGGGGGGFCFGGGGGGGGGGGGGGGGGGGGGGGGGGCF<FGGGGDCGGGGGGGGG=G/EBECGFGGGGGGGGGGEGGGGEFGGFGFG?GFCCGGGGGCEGFF@FGDGGGFGG0DGGGEEGGCFGGFCCFGGEAFFGF@F=FEGFEGGGFGGGCCDFGGGGGFGGGGDEFFGGGGGGGGGFFCFFGFCECGGFFDGFFF7GGGGFAEEF9GFCGGEGCGEAGGF7GGGGGF9CE??,GGGFEBEDGFFGGFFEGGFBCGGGGGGGGFGGGFB@GGGFAF7CDC;GGGGGGGGGGGGEE>EF?GGGGGGGGGGGGGGFF9GGGGCCCCC
@SB 69089
TGGGGAATATTGGGCAATGGGCGCAAGCCTGACCCAGCGACGCCGCGTGAAGGAAGAAGGCTTTCGGGTTGTAACCTTCTTTTAAGAGGGAAGAGCAGAAGACTGTACCTCTAGAATAAGCCACGGCTAACTACGTGCCAGCAGCCGCGGTAATACGTAGGTGGCAAGCGTTGTCCGGATTTACTGGGTGTAAAGGGCGTGCAGCCGGGAATGCAAGTCAGACGTGAAATCCATGGGCTTAACCCATGAACTGCATTTGAAACTGTATTTCTTGAGTACTGGAGAGGCAATCTGAATTCCTAGTGTAGCGGGGAAATGCGTAGATATTAGGAGGAACACCAGTGGCGAAGGCGGATTGCTGGACAGCAACTGACGGTGAGGCTCTAAAGTGTGGGGAGCAAACAGGATTAGATACCCT
+
D@F8CGDFCEFFGGCFGFDFFG7:FGF8FFCFGGGFGGEFCCE7FGGFCGGGG8CFEFGGFFGFGGDGGCCFGG,?EFEF<<EFFFCGCGGG7D<FFG@DE@DEFAFFCGGGGGGFFFFGGGCGGGG7FGDGGGGG83>F8<<<ECFCDBCEFGGGGDGGG9,<=C?<<9F5<F:>87:;@<FFFGGFGGGGC@FFGCEGGDE:FDEEE::@CAEDF@F<?9CECEGG9@EEFFFG588BED>>AC<?E,CGEAE=C?DFFCGGGGDEFA=B,B@C?4<EF<;EF9<A?,5A,?=,B,GFDGEGGCE@+C9,,E:CB+@,B;GCFFCGFEFFGGFECGGGGCCGGGFC:C@7<GGGFAC@CFF<9C,C,CFFDDGGGGEE,;;,,@EGGDGFF8CGFE<@CCE9FGFC,GGFFCCCCC
@SB 425
TGGGGAATATTGGGCAATGGGGGAAACCCTGACCCAGCAACGCCGCGTGAAGGAAGAAGGCTTTCGGGTTGTGAACTTCTTTTACCAGGGACGAAGGACGTGACGGTACCTGGAGAAAAAGCCACGGCTAACTACGTGCCAGCAGCCGCGGTAATACGTAGGTGGCAAGCGTTGTCCGGATTTACTGGGTGTAAAGGGCGTGTAGGCGGAGAAGCAAGTCAGAAGTGAAATCCATGGGCTTAACCCATGAACTGCTTTTGAAACTGTTTCCCTTGAGTATCGGAGAGGTAGGCGGAATTCCTAGTGTAGCGGTGAAATGCGTAGATATGAGGAGGAACACCAGTGGCGAAGGCGGATTGCTGGACAGCAACTGACGGTGAGGCGCGAAAGTGTGGGGAGCAAACAGGATTAGATACCCT
+
EGGGGEGGFGGGFGGGGFGGGGGGGGGGGGGGGGGGGGGGGGGGEGGGGGGGFGGGGGGGGGGGGGGCGEGGGGGGGGGAFDGGGGGGGGGGGGGBFGGGCFFEGGGGCD@?CDEGGGGGGEGFGCEFEEGGGGGCFDGCFFGGFGGGGGE<GC)GFG?3;FCEGFGFFCGFACF9CFGGGG>B:=EGGGGFGGFFGGGCCCECEDGFFC=>>FCFGGGFCFFGGGGGFFGCFF@EGGFGGFDGE:FACFBGFCG<FC,9EGGFGCA:BFFFFFFFFFCC9CA:GFGF7GDGFGFGFFFE,F<GGF@CF:E99GFFCF:B,9FGGFC,,FFCC,FGFAACGGCFDGGGGGGGFGFCGFGGGGGGGGFGGGGGGGDGDGGEGGGGGGGGGGGGGGGGGGGGGGGGGGGGGFFGEAA@CCC
@SB 77651
TGAGGAATATTGGTCAATGGGCGAGAGCCTGAACCAGCCAAGTAGCGTGCAGGATGACGGCCCTATGGGTTGTAAACTGCTTTTATAAGGGAATAAAGTGAGTCTCGTGAGATTTTTTGCATGTACCTTATGAATAAGGACCGGCTAATTCCGTGCCAGCAGCCGCGGTAATACGGAAGGTCCGGGCGTTATCCGGATTTATTGGGTTTAAAGGGAGCGTAGGCCGGAGATTAAGCGTGTTGTGAAATGTAGACGCTCAACGTCTGCACTGCAGCGCGAACTGGTTTCCTTGAGTACGCACAAAGTGGGCGGAATTCGTGGAGTAGCGGTGAAATGCTTAGATATCACGAAGAACTCCGATTGCGAAGGCAGCCTGCTAAGCTGCAACTGACATTGAGGCTCGAAAGTGTGGGTATCAAACAGGATTAGATACCCT
+
@EFGGGGDGGGFGGGGGGGGGGGGGGG?FEGGGGGGGFF,CFEFGGGEGGGGGGGGGFGGGEGGGCDFGFGEEEFCFE9DFGGG,ECCFD<BAEGFF9FFAC?BFAEGFGGAFGGGGDGFGFGGGGGFGFGGFGGFGGGFCGGGGGGFGGGFFGDEFFFC77<FED7*@C@CFGGDEEGEGGGGG/1FC:<F=GGG8FGFGG=GGGGGGCFGFGD>=@?CE>EF-E,#GFCCC;7@B8CGGG@:BCEFD9F@<@EGGGGE@EAFGGF<9BFFCC>C>B=-,EECA,4,<FA:+CDF7GF<E55,E@CGGFF?GF7F:8<<B,FDGGGGGGE,<,F=9FA;FEC@FFB,CFEE<@EEDGDEFC@C,,@@:,FEC9ECC,EFGFFGGGFDED@<DDDCGFEGDCEFGGGGF<FGGGFF,AECC,CC,@<C@C;6@8-@
@SB 427
TGGGGAATATTGGGCAATGGGGGAAACCCTGACCCAGCAACGCCGCGTGAAGGAAGAAGGCCTTCGGGTTGTAAACTTCTTTTACCAGGGACGAAGGACGTGACGGTACCTGGAGAAAAAGCAACGGCTAACTACGTGCCAGCAGCCGCGGTAATACGTAGGTTGCAAGCGTTGTCCGGATTTACTGGGTGTAAAGGGCGTGTAGGCGGAGATGCAAGTTGGGAGTGAAATCCATGGGCTCAACCCATGAACTGCTCTCAAAACTGTATCCCTTGAGTATCGGAGAGGCAAGCGGAATTCCTAGTGTAGCGGTGAAATGCGTAGATATTAGGAGGAACACCAGTGGCGAAGGCGGCTTGCTGGACGACAACTGACGCTGAGGCGCGAAAGCGTGGGGAGCAAACAGGATTAGATACCCT
+
GGCGGGGGGGGGGGGGGFGGGGGGGGGGGGGGGGGGGGGGGGGGGGGGGFGGFFGGGGGGGCGGGGGGGGGGGGGGGGGGGGGGGGGGGGGCGGGCCFCFFEFGGE:FFFCDFFFGGFGFGGGGGGGDGGGGGGGEEGGCFFFDF7GFG?GFGDFFGGCFGGGGFGFGGGGGFGGGGGGGGGGGG?CGGFFFFGGFEE=CCAEEGDGDD?C9GFBFGGFGFGGEEGEFFCGGGGGGGGGFFFDF>EEGFGGGGFGGGGFGGGGFGGGG>CCGGGFAFFE:GGGGFFGC?GGGDGGGGGGGGGFGGGGEDGGGGGGGGGGFCGDFFA<CDGGGGGGGGGFGGFFGGGGGGGGGGGGDGGGGGGGGGGFFGGGGGGGGGGGCGGGFGGGGGGGGGGGGGGGGGGGGGGGGGGGGGGCCCCC
@SB 428
TGAGGAATATTGGTCAATGGGCGAGAGCCTGAACCAGCCAAGTAGCGTGCAGGATGACGGCCCTATGGGTTGTAAACTGCTTTTATAAGGGAATAAAGTGAGCCTCGTGAGGCTTTTTGCATGTACCTTATGAATAAGGACCGGCTAATTCCGTGCCAGCAGCCGCGGTAATACGGAAGGTCCGGGCGTTATCAGGATTTATTGGGTTTAAAGGGAGCGTAGGCCGGGGATTAAGCGTGTTTTGAAATGTAGATGCTCAACATCTGCACTGCAGCGCGAACTGGTTTCCGTGAGTACGCACAAGGTGGGCGGAATTCGTGGTGTAGCGGTGAAATGCTTAGATATCACGAAGAACTCCGATTGCGAAGGCAGCTCACTGGAGCGCAACTGACGCTGAAGCTCGAAAGTGCGGGTATCGAACAGGATTAGATACCCT
+
FGFFGGFGGGGGGAFGGGG,<FGGGGGGGG@FCFFGGGGGGGFGCFFGGGGFGGFE6EFGGGGGGFGGGCFFGGA,C<EFG9EFAFGGGCEEFFFGFGGGGFFGGGGGCDE?FFGGFGGGGGGGGGGGGGGGAEFGGG?EF>C7FC+DE9,:8>DEFGDFGGGG7E77F:B;BEF787<>EFC:CB>GGG<:?,2=20FGGGC@FFGEC<B-B8G;DC97GF87FC53=@;GE4GDE;7D$*=GFFFFB=>@8,8FE,9FFFE9FACFD7:+GGF:DGGGFFD,FB+FA3,DD@?7CFFFFAA+DEGGDFGGFFF7F=+<GE:@+GGGGGGGFGGGGFFGGGGECGFC9GFGGFFEEFEFGGGFDGGGFFGFF9FF8FC,@FCGGFC7EF7GFAGGEC@8F@GGGGGGGEGFEFF8GGGGFFEGFF9GGGFBA,CA
@SB 101800
TGGGGAATATTGGGCAATGGGCGCAAGCCTGACACAGCAACGCCGCGTGAAGGAAGAAGGATTTCGGGTTGTAAACTTCTTTTGTCAGGGACGAGTAGAAGACGGTACCTGACGAATAAGCCACAGCTAACTACGTGCCAGCAGCCGCGGTAATACGTAGGTGGCAAGCGTTGTCCGGATTTACTGGGTGTAAAGTGCGTGTAGCCGGGAGGGCAAGTCAGATGTGACATCCACGGGCTTAACTCGTGAACTGCATTTGAAACTGTTCTTCTGGAGTATCGGAGAGGCAATCGGAATTCCTAGTGTAGCGGTGAAATGCGTAGATACTAGGAGGAACACCAGTGGCGAAGGCGGATTGCTGGACGACAACTGACGGTGAGGCGCGAAAGCGTGGGGAGCAAACAGGATTAGATACCCT
+
6E@A+,BFGC9F9EF<8F,@FF77FGGFFFGFG,CFF88FE@ECCFG@CFGGCFEEFGGG,,CE9F7>,B=FEFG,9<?F9F<FEFFFGFEBCF+C=AFF?EFCFGGCFFGGDC+F=FGDDFGG,B=>==,CDFECDFFG5:@C0EGGGC8CE:GGGC@F#98:<?F>GGGEGGFFEE::CFGC<7FF:@FFFG<#EB>CEEGGGFFDD8C->5EGFGFDDGFGE?C#35,,GGC?FGFFEF9DFD;>BCGGFFFFAFC<52FFGFCFF0<B#<=86@4:FA;FDF?++:CGFEFGGGGFFFE<F@=FFEGFFC=@@>B,,FE@B9,G@F<,9F?F<CFGCFF@77CCEEGFCFCD@?F@GGF:9ECC6FEC9F@E8C6>DEGGGGGDFDFFDFDGGGF@FEEA9EFFFECCFA<CCC
@SB 99167
TGAGGAGTATTGGTCAATGGGCGCAGGCCTGAACCAGCCAAGTCGCGTGAGGGAGGACGGTCCTACGGATTGTAAACCTCTTTTGTCGGGGAGTAACGTGCGGGACGTGTCCCGTATTGAGAGTACCCGAAGAAAAAGCATCGGCTAACTCCGTGCCAGCAGCCGCGGTAATACGGAGGATGCGAGCGTTATCCGGATTTATTGGGTTTAAAGGGTGCGCAGGCGGCGCGCCAAGTCAGCGGTCAAAGTTCCGGGCTCAACCCGGTGTCGCCGTTGAAACTGGCGTGCTCGAGTGCGTGCGGGGAAGGCGGACTGCGTTGTGTAGCGGTGAAATGCCTAGATATGACGCAGAACTCCGATTGCGAAGGCAGCTTTCCAGCGCGCTACTGACGCTGAGGCACGAAAGCGTGGGGATCGAACAGGATTAGATACCCT
+
EFGGGGGGGGGGGGGFGGEGFGGGGG>FGGGGGGDFGGGGGGEGGGGGEGGGGEGCFEGGBFGGGGGGFEGGGGGGFG8E<FGFGGGGGGGGGGGGGGG7FFFGGGGGGFFGGG=:FFGGGGGGGG<FGGGGGGGGGGGFGGGEGGGGGFDDEE78FCCCGFGFGGGGGGGGGGGG?GGGGGGGGECEGGGGCFEGGCG9CC;FGF:C'GFGGGGGGGCE=EGEGE:55CECC?&B@?EC/CGCFF<GGEEFEEG>,:CFGC<>C=6?CCFGGGFECA@>CFFCCGECCCF>CEC7F:>EGEF9C+7GEFAB+GGEBGFGDGGEF?F<FGGGDF?,,FCFFF8C:=>GGGFGFCFFFFEGEGGDGGGGGGFCGFGC@CEFCGGGGFGGGEGFGGGGGGF<EDF;CGF@@DEBC,FEAFDGGFEGGGGGGGCCCC@
@SB 102526
TGGGGAATATTGGGCAATGGGCGAAAGCCTGACCCAGCAACGCCGCGTGAGTGAAGAAGGCTTTCGGGTTGTAAAGCTCTGTTGTTGAGGACGAAGGAAGTGACGGTACTCAACAAGGAAGCCACGGCTAACTACGTGCCAGCAGCCGCGGTAATACGTAGGGGGCGAGCGTTGGCCGGAATGACTGGGCGTAAAGGGCGTGTAGGCGGCCGATTAAGTATGGAGTGAAAGTCCTGCTTTCAAGGTGGGAATTGCGTTGTAGACTGGTTGGCTTGAGTGCGGAAGAGGTAAGTGGAATTCCCAGTGTAGCGGTGAAATGCGTAGAGATTGGGAGGAACACCAGTGGCGAAGGCGACTTACTGGGCCGTAACTGACGCTGAGGCGCGAAAGCGTGGGGAGCGAACAGGATTAGATACCCT
+
GGGDG:@CEFFFFEFFGFGFGGGGGGGGF8FGGGGGGGGGGGGGGDF7FEFFGFDFCCEFGGGFFGEGGCFFEAFGACGGGGGGFFGGGFGCGGGGGGGFFGGGGGGGEGGCGEGFGGGGCF8,,@B+@FGGGGGG8CFGGGGGGGF>GGGECC%DBF:>BF@CGCEF8<CFGD#=FAECE/GGGFFGGGGGEEGGFC5CECEG=FGEGC>C:FGC<GGEFDF;GF;;GFCGFCFFGCCFACCCFGGGC97GFFG#GGGDFFC@CGFGGGGEDFF8=9ED:EEEE,GGGGFAA9,G?GGGGEE=AFFCGFC5?AACGGGGGGGGFE,8FCGGGGEGGGGGGF7FCDF<GGGGGGGGGGGEFEFCC,DGGFEEGGGGGF@,GGEGDGFEGGGGGGGBFCECFGGGGFEE@EFGGF@<?CC
@SB 432
TGGGGAATATTAGGCAATGGGGGAAACCCTGACCCAGCAACGCCGCGTGAAGGAAGAAGGCCTTCGGGTTGTAAACTTCTTTTACCAGGGACGAAGGACGTGACGGTACCTGGAGAAACAGCAACGGCTAACTACGTGCCAGCAGCCGCGGTAATACGTAGGTTGCAAGCGTTGTCCGGATTTACTGGGTGTAAAGGGCGTGTAGGCGGAGATGCAAGTTGGGAGTGAAATCCATGGGCTCAGCCCATGAACTGCTCTCAAAACTGTATCCCTTGAGTATCGGAGAGGCAAGCGGAATTCCTAGTGTAGCAGGGAAATGCGTAGATATTAGGAGTAACACCAGTGGCGAAGGCGGCTTGCTGGACGACAACTGACGCTGAGGCGCGAAAGCGTGGGGAGCAAACAGGATTAGATACCCT
+
FGGGGFGG@FGGCDEFGGGGGGGGGGGGGGEGFGGGGGGGGGGGGGGGGGGGGGGGGGG@F8EFGGGGGGGGFGGGFFGGFFFGFFGGGGGDEG7BFFFECG8FG7FDC<?FGGF8FD,<DFGGG:CEEGGGGGGCEG>FGEGDGGEECGGGG;1FGGFCGD,<FFFGGGCEE7F<>FCCEEFFFCFFD<=CFEFFE8,>0D>CGG<EE5CEFGFFFFCCCCCCFGF:9E<ECD7F3@;CC>7FE=FC<=4EFFFG;>?/GGGFGFFF@?>CFAEAF@C+=GFFC,,=+:7EEGDFGGFB,,,A9GGFGF<E,FECGGGGFGFGGGGGGGGFEE<FF,?@DGGGGGGGGFCC7GFGGF8GFGGECCEFGFGGDGFE,FCF7EDGGGGGGDGGGGGGGGGGGGGFGGGGGFGFCFCB8CC
@SB 433
TGAGGAATATTGGTCAATGGGCGAGAGCCTGAACCAGCCAAGTAGCGTGCAGGATGACGGCCCTATGGGTTGTAAACTGCTTTTATAAGGGAATAAAGTGAGCCTCGTGAGGCTTTTTGCATGTACCTTATGAATAAGGACCGGCTAATTCCGTGCCAGCAGCCGCGGTAGTACGGAAGGTCCGGGCGTTATCCGGATTTATTGGGTTTAAAGGGAGCGTAGGCCGGAGATTAAGCGTGTTGTGAAATGTAGATGCTCAACATCCGCACTGCAGCGCGAACTGGAGGGCTTGAGGACACACAAAGTAGGCGGAATTCATGGTGTAGCGGTGAAATGCTTAGATATCATGAAGAACCCCGATTGCGAAGGCAGCTTACTGGAGTGTAACTGACGCTGAAGCTCGAAAGCGCGGGTATCGAACAGGATTAGATACCCT
+
FGGCGEFFFFGGGGGGFGGGDGGGEGGGGFGGGGGGGGGGGGGGGFGGGGGGGGGGGGGGGGGGGGGGGGGGGGGGGGGCGGGGGGGGGGGGFGGGGGFFGGGGGGGGGGGGGCGGGGDGGGGFGGGGGGGGGGGGGGG?FGGEGGGGGFGGGGGGG?G<GGGGGGGG4CFDFGGGEFGGGGGEGEDEFE?GGGGDFGDGGFFGGC@2CFFEGGGEEDEGEEGGGEG5CCFEGGGGDFGGGGGDFGGGGGFGCFFFGFFGGGGGGGFGFGGGGGFFEFGGFGFGGGGFFGFE;?,CFCGGE9FEGGFDGGF<GGGGFC+FGGGDGFCFGFBGFGGGGGGGGGGGGGGGGGGF=7GGGFDGGGGGFF9GFDGGCFGGGGGGGGGGGGGGGGEGGGGFGG@GGGGGGGGGGGFGGGGGGGCGGGGGGGFCGGECCCCC
@SB 434
TGGGGAATATTGGGCAATGGGGGAAACCCTGACCCAGCAACGCCGCGTGAAGGAAGAAGGCTTTCGGGTTGTAAACTTCTTTTACCAGGGCCGAAGGACGTGACGGTACCTGGAGAAAAAGCCACGGCTAACTACGTGCCAGCAGCCGCGGTAATACGTAGGTGGCAAGCGTTGTCCGGATTTACTAGGTGTAAAGGGCGTGTAGGCGGAGAAGCAAGTCAGAAGTGAAATCCATGGGCTTAACCCATGAACTGCTTTTGAAACTGTTTCCCTTGAGTATCGGAGAGGCAGGCGGAATTCCTAGTTGAGCGGTGAAAGGCGTAGATATTAGGAGGAACATCAGTGGCGAAGGCGACTTACTGGACGATAACTGACGCTGAGGCACGAAAGCTTGGGGAGCAAACAGGATTAGATACCCT
+
GEEGGCGGFFCGGGF<C,CFGGG7:EAEFCFGGFF,FEGGGG76FF@CFGFGGGFGEFGG<E,=FGGEGGGGFFGGGFFG<FEGG9FFG++8CCEGD,,@FBGFGGGFC?FG?FGGGGGGGG8FFGGEECFG,@>7>:FFCCGGCGFGG*C<CEFDCG>9,7?F42<?=@EF@<<FCFGG5B9F99CC:<<FCFEFEA7C:EEGFFCCE91F<:E<?FC?,<7@?EFG/<CEF?6C8DEFGCFF4CGGFE?.<E?89FFC:2C6GGFF*FF<B<?,7@AEFEGFE:A4+=:B,,FDB,B8CGGF=7+@:CE<A,,B9+7A,:,EBC@<F@C6,@6,<<9-9EBCB:@GF@ECEEECC,<C,CEE966F9FB,,CGFE<F<<F8F@CE@8C6-F@@E<GGFCFGFEC6A<6C6<8CCCCC
@SB 435
TGAGGAATATTGGTCAATGGGCGGAAGCCTGAACCAGCCATGCCGCGTGAAGGACTAAGGCCCTATGGGTCGTAAACTTCTTTAGACGCAGAGCAATAAGGGCCTCGCGAGGTCCGATGAGAGTATGCGTAGAATAAGCATCGGCTAACTCCGTGCCAGCAGCCGCGGTAATACGGGGGATGCGAGCGTTATCCGGATTTATTGGGTTTAAAGGGTGCGTAGGCGGCGAATTAAGTCAGCGGTGAAAGACCGGGGCTCAACCCTGGAAGTGCCGTTGATACTGATTGGCTAGAATACCCTTGCCGTGGGAGGAATGAGTGGTGTAGCGGTGAAATGCATAGATATCACTCAGAACACCGATTGCGAAGGCATCTCACGAAGGGGCGATTGACGCTGAGGCACGAAAGCGTGGGGATCGAACAGGATTAGATACCCT
+
FFGGGGGGGGGGGGGFGGGGGGGGFGGFGGGGGGGGGGGGGGGGGGGGEGGGGGG8FGFGGG@7FFGGGGFFBFGGFG9FGGGGGFFGDGGGGGGGFGGGGGGGGGEGGGDGFFFFF+@=FFFFCCD,83FFGFFGFFGG9FEGGFGG8FFFF::CCFF<DFFGGEGG=@F@<9FCCFEG8EGGGGGGEC>C<FEEE<?,A7EGGGFGAB?@F=C6DC<:EC5<BECECGGCFFGCFGFC:GGG<FGGCC>>C8EFFF<<FC?DGGGGFC@E=DFF@-FFFDF/,48<?@,F=,GFGGEGFF:FGGC<AC?,@AGF,GF<GF>GGGGGGGGFCFFE,,GFGGGGGGGFGGGFGGFEF<F7GFDGGFFGCGGFEGFFFFF@GGGFD<9FGGGGGDGGGGGGGGGFGGDGGGGGGFDGGGGGGGGFGFADGGGCCCCC
@SB 107775
TGGGGAATATTGCGCAATGGGCGAAAGCCTGACGCAGCGACGCCGCGTGAGGGATGAAGGTCTTCGGATCGTAAACCTCTGTCAGAAGGGAAGAAACTAGGGTGCTCTAATCATCATCTTACTGACGGTACCTTCAAAGGAAGCACCGGCTAACTCCGTGCCAGCAGCCGCGGTAATACGGAGGGTGCAAGCGTTAATCGGAATCACTGGGCGTAAAGCGCACGTAGGCTGTTATGTAAGTCAGGGGTGAAATCCCACGGCTCAACCGTGGAACTGCCTTTGATACTGCACGACTTGAATCCGGGAGAGGGTGGCGGAATTACAGGTGTAGGAGTGAAATCCGTAGATATCTGGAGGAACATCAGTGGCGAAGGCGGCCACCTGGACCGGTATTGACGCTGAGGTGCGAAAGCGTGGGGAGCAAACAGGATTAGATACCCT
+
FGGGGFDFFGGGGGGGGGGGGGGGGGGGGGGGGGGGGEGGEGGGGGGCGGGGGGGGGGGGGGGGGGGGDGGGGEFGFFGGCFGFFFGGGGGG@DGGGGGFFFGGEFFEGG9DFFDCDFFGGGGGFGGGGGDGAFEGFGFFGFCDD:FGGEGGGGGGGGGGGFFFGGGGGGG7FFFEFGGGEGGGGFEGFGGGGDEDGG<FCEG=GGC@GGFF>/;CGGG81FGFFCC;+CEGG@>CFFGGGGGGGGGDGFGGFF<+GGGGGEGBCGFGCFGGGG64>?#<FFFGF,F+DGGGFGGFAEDDGGEGFFGGGGGGGGFCGFEEE,GDF<GG@D8GGFFE9FFFEBCCDGFEFEFFF<AGGEFGGFEFC@@>FGGFEDGGGF8E<@GGGFDGGGFCFEEGGGGFEFEGGGGGEEDEGGGGGFFFFFFGFGGEFGFGFF@8CCCCC
@SB 437
TGAGGAATATTGGTCAATGGGCGAGAGCCTGAACCAGCCAAGTAGCGTGCAGGATGACGGCCCTATGGGTTGTAAACTGCTTTTATAAGGGAATAAAGTGAGAGTCGTGACTCTTTTTGCATGTACCTTATGAATAAGGACCGGCTAATTCCGTGCCAGCAGCCGCGGTAATACGGAAGGTCCGGGCGTTATCCGGATTTATTGGGTTTAAAGGGAGCGTAGGCCGGAGATTAAGCGTGTTGTGAAATGTAGACGCTCAACGTCTGCACTGCAGCGCGAACTGGTTTCCTTGAGTACGCACAAAGTGGGCGGAATTCGTGGTGTAGCGGTGAAATGCTTAGATATCACGAAGAACTCCGATTGCGAAGGCAGCTCACTGGAGCGCAACTGACGCTGAAGCTCGAAAGTGCGGGTATCGAACAGGATTAGATACCCT
+
FFGFFGFFGFGGGDGFGGGGFGGGGGGGGFGGGGFGGGGGGGGGGGGFFGFEFGGGGGGDGG7FCFGGGEFFFGGGGGFGGGGGGFGGGFFGFFFFGGGC@FF<BFFGGGGFGGGFFGGGFGGGGFGEFFGGGGFFGAEGFGGEE7GGGGFGGGGFFCF7FGFGGGGGGGGGFFGCGGGG@9:FGGGGGGDCF9F=9=CFFF9FGG7FC(CECGF2GGGF5FDEFGGGEGGFGGGEGGGFGEDGFFFGGFFFFGGFGGGDGGGFFFFFGFEEDGGECCGGGGGGGGGFGGGGGGEDGFFGGGD<GFGGGGFFF8GGGGGFAGGEGGGGFGGGGGGGGGGFF9DGFGGGGGGGGGFCEFGEEFCGGGGGGGGGGGGGGGF:CGGGFFCGGGFGFFGFGGGGGGGFGGGGFCGGGGGGGGGGFGGGGGGGF<@B@8CC
@SB 94813
TGGGGAATATTGGTCAATGGGCGCAGGCCTGAACCAGCCAAGTCGCGTGAGGGAGGACGGTCCTACGGATTGTAAACCTCTTTTGTCGGGGAGTAACGTGCGGGACGCGTCCCGTATTGAGAGTACCCGAAGAAAAAGCATCGGCTAACTCCGTGCCAGCAGGCGCGGTAATACGGAGGATGCGAGCGTTATCCGGATTTATTGGGTTTAAAGGGAGCGTAGGCCGGAGATTAAGCGTGTTGTGAAATGTAGACGCTCAACGTCTGCACTGAAGCGCGAACTGGTTTCCTTGAGTACGCACAAAGTGGGCGGAATTCGTGGTGTAGCGGTGAAATGCTTAGATATCACGAAGAACTCCGATTGCGAAGGCAGCTCACTGGAGCGCAACTGACGCTGAAGCTCGAAAGTGCGGGTATCGAACAGGAGTAGATACCCT
+
GE?FGFGFGGGGGGGGGCEEGGGG:FGGGGGGGGGGGGDFFGEGGGGGGGEGGFDGGGDEGGGGGGGGGGGFGGCGFGFGGGGGGGGGGDGGGGGGGGGCFGECFGGGDGGGGGGGGGGFCFGGGGGGGGEEGG,<FGFGF@FGEFGFGFGC@:1<:CFB:CEEEEGGCEG9C<CF>FEECFG>#5FC<?CCEGCG88F@FGG=E9;CCCFFCCE>>>EE=::CFGGGFFFFCFCE>FBFGDED,A<CD<7CFFEGGGGGGFDFCEF<<@8#:CE:9B>FFFGGEAD8,8?9+@@BCE8@<GF@F@GGCFC9+A+FFFD,GFEEEFEFFEF9FEFFE<GGFFFFFFEFF,<9GGGFCC@,7GGGE<CGCGFFEE,FCEF@7C>GFFCCFEFFE9F9E7@6:,FADCGGGDGFFCGEGGGFGF<FE6<FEFE69CC-
@SB 439
TGGGGGATATTGCACAATGGGGGAAACCATGATGCAGCGACGCCGCGTGGAGGAAGAAGGGTTTCGGATTGTAAACTCCTGTTGTTAGGGACGAAAATGACGGTAACTAACAAGAAAGCACCGGCTAATTACGTGCCAGCAGCCGCGGTAAAACGTAGGGTGAAAGCGTTGTGCGGAATTACTGGGTGTAAAGGGAGCGCAGACGGGATGACAAGTTGGAAGTGAAAACCATGGGCTCAACCCATGAATTGCTTTCAAAACTGTTTGTCTTGAGTAGTGCAGAGGTAGGTGGAATTCCTGGTGTAGCGGTGAAATGCGTAGAGATCGGGAGGAACACCAGTGGCGAAGGCGGTCTACTGGGCACCAGCTGACGCTGAGGCTCGAAAGCATGGGTAGCAAACAGGATTAGATACCCT
+
F<FFGDEECECEC6CADCFFDCFEEFGF,CCF<<CFFFCDFECEEFE@BF:<FDFFDGGG+::?FFF:+?EFAEF,<5=FF9,B<,CFGGF+@F+B=?F9,BF7F7,,CF><FFC>FDFF,,8@+88@,8@8@8F>FF:FC8DBF7FF*BEGGCEFGG>F2<<FFBCE8:<F+8*<:B*3<C72CF*;*<03<<CCC8*1:C**:CE7#;88@;;;<<>;<8@FFFG?/:30@.CF>>>C:,.*BF18,FEB66+8>B5<F<AF=8#;F?5A2A9<BA@3:FEGFF4=,AF?EFF?C:+8F<7FDFF?EAE,BEDGGFF9A9+77@,8CCA@@E<GGGFGGGGDGCEFF@8FC<@;,,C;9F8FGEDGGGFFAEEDCB7C8BFECGFE-GGFGGGGGGGFCGGGGGGGEFGCCCCC
@SB 440
TGAGGAATATTGGTCAATGGGCGAGAGCCTGAACCAGCCAAGTAGCGTGCAGGATGACGGCCCTATGGGTTGTAAACTGCTTTTATAAGGGAATAAAGTGAGAGTCGTGACTCTTTTTGCATGTACCTTATGAATAAGGACCGGCTAATTCCGTGCCAGCAGCCGCGGTAATACGGAAGGTCCGGGCGTTATCCGGATTTATTGGGTTTAAAGGGAGCGTAGGCCGGAGATTAAGCGTGTTGTGAAATGTAGACGCTCAACGTCTGCACTGCAGCGCGAACTGGTTTCCTTGAGTACGCACAAAGTGGGCGGAATTCGTGGTGTAGCGGTGAAATGCTTAGATATCACGAAGAACTCCGATTGCGAAGGCAGCTCACTGGAGCGCAACTGACGCTGAAGCTCGAAAGTGCGGGTATCGAACAGGATTAGATACCCT
+
GGGGGGGGGGGGGGGGGGGFGGGGDGGGGGGGGGGGGGGGGGGGGGGGGGGFFEFFGGGGGGGGGGGGGGGGGGGGGGGGGGGGDFGGGGGGGGGGGGGGGFAFGGGGGGGGGGGGGGGGGGGGGGGGGFGFFGGGGGFGGFGGGGG?GGGGGGGGGFGGGGGGGGGGGGG?GGGGEGGEFGGGGGGDGDGGGGGGGGGFGGGGGGGGFFGGGGGGGGGGGGGGGGGGGGGGGGGGGGGGGGGGFFGGFFFFFCGGGGFCECE@FGGFFFGGCGGGC9GGFFFFGFF==,GFGF7CGGGBECDFGGGGGGFGGGGGGGGGGGGGGGGFGGGGGGGGGGGGGGGGGGGGGGGGGGGCGGGEGGGGF@GGGGGGGGGGGGGGGGGGGGGGGGGGGGGGGGGGGGGGGGGDGGGGGGGGGGFFCFGGFDFFGGGCCCCC
@SB 81638
TGAGGAATATTGGTCAATGGACGCGAGTCTGAACCAGCCAAGTAGCGTGCAGGATGACGGCCCTATGGGTTGTAAACTGCTTTTGCGCGGGGATAACACCCTCCACGTGCTGGGGGTCTGCAGGTACCGCGCGAATAAGGACCGGCTAATTCCGTGCCAGCAGCCGCGGTAATACGGAAGGTCCGGGCGTTATCCGGAGTTATTGGGTTTAAAGGGAGCGTAGGCCGTGAGGTAAGCGTGTTGTGAAATGTAGGCGCCCAACGTCTGCACTGCAGCGCGAACTGCCCCACTTGAGTGCGCGCAACGCTGGCGGAACTCTTCGTGTAGCGGTGAAATGCTTAGATAGGACGAAGAACCCCGATTGCGAAGGCAGCTGGCGGGAGCGTAACTGACGCTGAAGCTCGAAAGCGCGGGTATCGAACAGGATTAGATACCCT
+
@FEGGEGGFGGGFCFFFGAFGGGGEGGGGFGGGGGGGGGGGG9@<EFGGGEFFEDGGEFG@FCGFEGF?C@7CEFCFGEFGGGGDGGGGG>CGGGGGGFD@FGGGGGGGGFFF7+=:CFCFAF@,DFFFGGGDEECCF:CFB*<<F=FF,<?FGGGGGGGGGGF>GFCFE1;:<14CGEEG@FC5CGEFC?88:A85*#?6AFGEFG<EC8GGGGGF8CE8>CCE?E8E<GFC@:0?E;C?;GFFEFF<CC<FGDFDEGGGGFCBCFF@GGGGGDGGECECE<CCF<,FF3,GEFGFC7>=++F:B+F@EGGGGGGFB+C?EFGGGEFFFFF@<AGFF9GGGGF@,BC<GGGGCGGGGF<FGGGGGGGGFDEGEEEGDGGFCGGGFF@EF@:EFCFAE+GGGGFEFEGGECGGGGGGGGGGGGGFFFGGGFGCCCCC
@SB 442
TGGGGAATATTGCACAATGGGCGCAAGCCTGATGCAGCCATGCCGCGTGTGTGAAGAAGGCCTTCGGGTTGTAAAGCACTTTCAGCGGGGAGGAAGGCGGTGAGGTTAATAACCTCATCGATTGACGTTACCCGCAGAAGAAGCACCGGCTAACTCCGTGCCAGCAGCCGCGGTAATACGGAGGGTGCAAGCGTTAATCGGAATTACTGGGCGTAAAGCGCACGCAGGCGGGCTGTCAAGTCGGATGTGAAATCCCCGGGCTCAACCTGGGAACTGCATTCGAAACTGGCAGGCTAGAGTCTTGTAGAGGGGGGTAGAATTCCAGGTGTAGCGGTGAAATGCGTAGAGATCTGGAGGAATACCGGTGGCGAAGGCGGCCCCCTGGACAAAGACTGACGCTCAGGTGCGAAAGCGTGGGGAGCAAACAGGATTAGATACCCT
+
CAFGGGGGFFGGGGGGA@EFGGGEEFGGGFFFGGFEGFC<FEFGGGGGCBDFGGGGGGFGGGFGGGEGGCCFFEEGDGGGGGGFGD@@>@+@FBEDC8+6FB78F:>CEFFFF>,@DFGGGFG7@BFFFGGFCCEFCCFGGDGGGAFGGGCFEGGGGGF*CFGFCGFGGGGEGGCFFGGFDFGGG8/GCC>1AC/*;0<CCEDDGDCFFFGGGGFEFGGGE/CC=<C9EG<)2GFCFB:CGGGGDGGFFFGE>CGEF7CF?GGFFFDDFB9FFGF?BB=C+F@FAFFCGFD=,9FFGCGGGDDDFFGGFECFE,FFF=GEEBF?FGFGGGECFFGEAF:ECFFAGF<FCFEGGGGFGGGGF7EFGGDGGFGDGEEECGEGGFAE9F6FEAGGDGGGGDFCGGGCEFFEC,B7CDFF@DFGGGGGGGGFFGFGGFE<88,8A
@SB 113766
TGAGGAATATTGGTCAATGGGCGAGAGCCTGAACCAGCCAAGTAGCGTGCAGGATGACGGCCCTATGGGTTGTAAACTGCTTTTATAAGGGAATAAAGTGAGTCTCGTGAGACTTTTTGCATGTACCTTATGAATAAGGACCGGCTAATTCCGTGCCAGCAGCCGCGGTAATACGGAAGGTCCGGGCGTTATCCGGATTTATTGGGTTTAAAGGGAGCGTAGGCCGGAGATTAAGCGTGTTGTGAAATGTAGACGCTCAACGTCTGCACTGCAGCGCGAACTGGTTTCCTTGAGTACGCACAAAGTGGGCGGAATTCGTGGTGTAGCGGTGAAATGCTTAGATATCACGAAGAACTCCGATTGCGAAGGCAGCTCACTGGAGCGCAACTGACGCTGAAGCTCGAAAGTGCGGGTGTCGAACAGGATTAGATACCCT
+
EG,EGFGGGGGG@FFFGGGGGGGGDCCFGGFGGGG8FGGEFGGGFFGG>GGDCCF?EGEECEGGGGD<EGG7FFGGFGCDGGGGFGCGCF@EFCFFEFGG,FFGFFFFFG:9FGGFGDCG,BFG<EFGG9FFFGFF9<ECGGGDEC>F6EDFFFGD4FDGGFGGEEGGG@BFFC@7*5C.?F;FC7FFFCCC9<FC4CFF-?<F2CFFE?FGGGGGEGGGEG>CCFGGFCC#DDEEGGGFFFGGFF?CCFC@CGF:FDDFFAF;GGGGFG>:GEFG@GGFD8=DA,,,=8C?D>BCCE8FCCGEEF:CGFGFFE7GDFGDF9FCE@7GGGGGGGGGFA@GGGFE<CB7GFDGFF6=GFGGGCGGFFFGGGFFFE@GGDGGGGGFEEFDGCGGGGGGFF@8D,GGFF@+C7CFC6@,GFGGGGGFEGGGFF@BA<B6
@SB 444
TGGGGAATATTGGGCAATGGAGGCAACTCTGACCCAGCAACGCCGCGTGAATGATGAAGGTCTTCGGATTGTAAAGTTCTGTGATGGGGGACGAAGAAAGTGACGGTACCCCAATAGCAAGCTACGGCTAACTACGTGCCAGCAGCCGCGGTAATACGTAGGTAGCAAGCGTTGTCCGGAATGACTGGGCGTAAAGGGTGCGTAGGTGGTTTAACAAGTTGGTAGTGAAATTCCGAAGCTTAACTTCGGCGCTACTGCCAAGACTGTTGAACTTGAGTACAGGAGAGGTAAGTGGAATTCCTGGTGTAGCGGTGGAATGCGTAGATATTAGGAGGAACACCAGTGGCGAAGGCGACTTACTGGCCTGCAACTGACACTGAGGCACGAAAGCGTGGGGAGCAAACAGGATTAGATACCCT
+
EGGGGGGGGGGGGGGGGGGGGGGGGGGGGGGGGGGGGGGGGGGGGGGGGGGGGGGGGFGGGGGGGGGGGEFGGGGGGGGGGGGGGGGGGGGGGGGGGGGGGGGGGGGGGFGGGGGGGGGGGGFGGGGGGGCGF<CG??GG@GG<CFCGG?GFGGFGGGFFFEG>GGGCFGGGFFFGGGGGGGGGGGGFC@FF8FFGGDCFFEG@EGGGGGGGGCFGGGGGGGGGGFGGGFGE<C<EDDCGGGCDFGGGCDEGGCGGGGFGGGGGFGGFFFFFFEE=GGGFF@7GGGGGGGFGDGGGGGGGF7FGGGGDGEFGFGGGGGGGGGFFF<FDGGGFAFGFFGGGGGGGGGGGGFF7>GGGGGGGGGGGGGGGGGGGGGGFGGGGGGEGGGGGGGGGGGFFGGGGGGFGGGGGGGGGGGCCCCC
@SB 445
TGGGGAATATTGGGCAATGGGCGAAAGCCTGACCCAGCGACGCCGCGTGAAGGATGAAGGTCTTCGGATTGTAAACTTCTGTCTACAGGGACGAACAAATGACGGTACCTGTAAAGAAAGCCACGGCTAACTACGTGCCAGCAGCACGGGTAATACGTAGGTGGCTAGCGTTATCCGGATTTACTGGGTGTAAAGGGCGTGTAGGCGGGGTTACAAGTCAGGAGTGAAATCCATGGGCTTAACCCATGAACTGCTTTTGAAACTGTATGCCTTGAGGATCGGAGAGGAAAGCGGAATTCCTAGTGTAGCGGTGAAATGCGTAGATATTAGGAGGAACACCAGTGGCGAAGGCGGCTTGCTGGACGACAACTGACGCTGAGGCGCGAAAGCGTGGGGAGCAAACAGGATTAGATACCCT
+
GFGGGCGGAGG9,6CFGGGG,CFGGGGGGGGG@EFGGG:FGGGGGEGGGGFGGGGGGGGGEDFGGGGGG:FFFGG9?FGGGGCFF9AF@CGG7FGGGD<FGGG:C=<:FA<FF,@@F,D,B,36+83@3>@CFC+@>F:E<<FAF###6DBFF<2,@:3D>95<F:CCFFB:7CC@C:(18,?:CFFGA=<8:FEEBF7&G?5C;<>C#$#2:CFGGFGF?E=GGFFFD<CG6D:0FFFCBCD#,<9GGD;FDFDGG4FEB?5,@AC##/5FGGFF%6AEB5G>GFF@EEF<DB8FFD<:,CGFEFCGGGF9GGGGGGFGFEF9FD<CGGGF9GGGGGFFEF>GGGFDGGF7FGDFGGFEEF<GEC@GGGEGGGGFFGGGGGGGGFGDF7CEGGE9GGF9GGGGGGGDGGGGGCCCCC
@SB 99436
TGGGGAATATTGGGCAATGGGCGCAAGCCTGACCCAGCAACGCCGCGTGAGGGAAGAAGGTTTTCGGATTGTAAACCTCTGTCGCAGGGGACGAAGGAAGTGACGGTACACTGTAAGAAAGCCCCGGCTAACTACGTGCCAGCAGCCGCGGTAATACGTAGGTAGCAAGCGTTGTCCGGAATGACTGGGCGTAAAGGGTGCGTAGGTGGCTTAACAAGTTGGTAGTGAAATTCCGAGGCTTAACTTCGGCGCTACTACCAAGACTGTTGAGCTTGAGTACAGGAGAGGTAAGTGGAATTCCTAGTGTAGCGGTGGAATGCGTAGATATTAGGAGGAACACCAGTGGCGAAGGCGACTTACTGGCCTGCAACTGACACTGAGGCACGAAAGCGTGGGGAGCAAACAGGATTAGATACCCT
+
FGGFGDGFGGGGGGGGGGGGF@FGGGGGGFGGGGGGGGGGGGGGGGGGGGGGGGGGGGGGGGGGGGGGGGFGFGGGCFGGFGGGGGEGDEFFGG@EGGGGFGG<FEEFF,ADF9FDF<DGGGG>=:7:FGGGGGGGFFDFF:@GGGGG.<:=FEFGDGGFGG,@FFGFCFGFGGEEFFGGGGGFGDGGGGGFCEGGGEACCEGCED7CFFGGGGFGCGGGCFGGGGGFGFF<EGGFGFFGFCBC7C7CDECEGFEFE9CFFCFGGG>GGEEFFGFDFFFGGFEG9GGFAAFGGGEGEFCFDCAGGGGEC7GFFECDFEGGGGGDGGGFGFFGDCCGGGGGGGGGGGGFGDGGGGGDFGGFCFF8CGGGFEGFGGGGGGGEGEGFFFCGGGGGGGGGFGGGGGGGGGGGGGGGGFB9CCB
@SB 72235
TGGGGAGTATTGCACAATGGGCGAAAGCCTGATGCAGCAACGCCGCGTGAAGGAAGACGGTTTTCGGATTGTAAACCTCTGTTTTCGGTGACGAATAAATGACGGTAACCGAGTAGGAAGCCACGGCTAACTACGTGCCAGCAGCCGCGGTAATACGTAGGTGGCAAGCGTTGTCCGGATTTACTGGGTGTAAAGGACGTGCAGCCGGGAATGCAAGTCAGATGTGAAATCCATGGGCTTAACCCATGAACTGCATTTGAAACTGGATTTCTTGAGTACTGGAGAGGCAATCGGAATTCCTAGTGTAGCGGTGAAATGCGTAGATATTAGGAGGAACACCAGTGGCGAAGGCGGATTGCTGGACAGCAACTGACGGTGAGGCGCGAAAGTGTGGGGAGCAAACAGGATTAGATACCCT
+
GGDEGGGGGGGGGGGGFFFCGGGGGGGGGGGGGGGGGGFGGGGGGGG@FEFGGGGGGGGGGGGGGGGGGGGGGGGGGGGGGGGGGGGG@FGGGGGGGGGGGFGEGGGCC?@CGF8<DDFFGFGGGGGCFGGGDGFFFGGGGGGGGGGGGAEFGGGGG;GGGGGFGGFGGGGG@FFFEFF@6FEFFGGGGGFGGGCFGGGGEGGGGGGGGGFDFGGGGCFGGFFGGGFEGGGFGGFGFGGGGGGGFCGGGGFGEFCFGGCFGFGF=0GFCGGFF=DEFA9FFFFGEFC+:7?DE<EFGGGF@BFFGCGGFAGGFFGGGGGFFGGFEAGCGGGGGGFGGGGGGGGGGGGGGGGGGGGGGGGGFEGGGGGFGGGGGGGGGGGGFFBBFGGGGEGGGGGGGGGGFGFGGGGFEFFGFCCCCC
@SB 448
TGGGGAATATTGCACAATGGGGGAAACCCTGATGCAGCGACGCCGCGTGAGGGAAGAAGGTTTTCGGATTGCAAACCTCTGTCGCAGGGGACGAAGGAAGTGACGGTACCCTGTAAGAAAGCCCCGGCTAACTACGTGCCAGCAGCAGCGGTAATACGTAGGGGGCGAGCGTTGTCCGGAATTACTGGGCGTAAAGGGAGCGTAGGCGGTCGATTAAGGTAGATGTGAAACCCCCGGGCTTAACTTGGGGACTGCATCTAATACTGGTTGACTTAGAGTACAGGAGAGGGAAGCGGAATTCCTAGTGTAGCGGTGAAATGCGTAGATATTAGGAGGAACACCAGTGGCGAAGGCGGCTTTCTGGACTGACACTGACGCTGAGGCTCGAAAGCGTGGGGAGCAAACAGGATTAGATACCCT
+
GGGGGGEGGGGGGGGGGGGGGGGGCFGGGGGGGGGGGGEGGGGGGGGGGGGGGGGGEFFGGGGGGGGGGD??EGGGGGGGFF<DGGGGGGECFG:7>FEGDGFGGFBFGFGGGGGGFFGGGFGC7<FE@EFGGGGGGGG@FGGGGF,@CGGFEGGGGGCGGC@FGEEEF55;,:CEGGGDEGGGGGGGGG=<?GCF@*8?EGEC=:9EE#?F;CF;<F)ACGF,,@<:GGGFDGGFFGDFFC>FFGGGGGFCFDBCCEF?>FBBFGF:EE5FFCE?GFC<FEEC<A9GGECCGGGCEB?GF=FCGGGGEDFECC,,,7F>:,,E<DGF?9FEEDFGDGE<FGGFFGBGGGGGGGGGGGFFGGFFEGFC,AFGGGCGFEE?GGGFGGGFEC@GGDGFE<GGGGGGGFFGGGGGFGFCCCCA
@SB 98593
TGGGGAATATTGGGCAATGGGCGCAAGCCTGACCCAGCAACGCCGCGTGAAGGAAGAAGGCTTTCGGGTTGTAAACTTCTTTTAAGAGGGAAGAGCAGAAGACGGTACCTCTAGAATAAGCCACGGCTAACTACGTGCCAGCAGCCGCGGTAATCCGTAGGTGGCAAGCGTTGTCCGGATTTACTGGGTGTAACGGGCGTGCAGCCGGGTCTGAAAGTCAGATGTGAAATCCATGGGCTCAACCCATGAACTGCATTTGAAACTGTAGATCTTGAGTGTCGGAGGGGCAATCGGAATTCCCAGTGTAGCGGTGAAATGCGTAGATATTAGGAGGAACACCAGTGGCGAAGGCGGATTGCTGGACGATAACTGACGGTGAGGCGCGAAAGTGTGGGGAGCAAACAGGATTAGATACCCT
+
,CCFCFDCF@A<9F?,DDD@E,@B6@6DF<E8,,CEEBEGF7+@@@@@F@FGGC=?EFCF,=EAF,8CFGGGGGGAFGG9<EEGGGFFFDGG:?F<F@FFF?DC@C7+5E?ADDGGGFAEFCFF7:>FB8DG,F=F83+=<CGFEFG<F3BF@C,@:>D0C/:C>D0<$<FF%%<FEGG6EGC=FGGC,1:B<#GFB4@CEE7F8EEGEEEC@#CC9EGGG&9GGEF@9>CG:@FF@><ACC=,>CEGGC?9FAFBF9FAAGGGGCDF=<FCF<8BDFEEDDCGE<C@EFC@E,,GCE@CF?FC8+CGEFFGGFCFCBFF<EA=,DF<E=?,GFCFFFCFGGGGF7FGF@DED@E6,FDGF@FGGGGGGEGFGCDGGECCF@EBA9CE67GGGFCGGGGFCC9<GGGGGGFF<CB8C@
@SB 95152
TGAGGAATATTGGTCAATGGACGAGAGTCTGAACCAGCCAAGTAGCGTGCAGGATGACGGCCCTATGGGTTGTAAACTGCTTTTATAAGGGAATAAAGTGAGCCTCGTGAGACTTTTTGCATGTACCTTATGAATAAGGACCGGCTAATTCCGTGCCAGCAGCCGCGGTAATACGGAAGGTCCGGGCGTTATCCGGATTTATTGGGTTTAACGGGAGCGTAGGCCGGAGATTAAGCGTGTTGTGAAATGTAGACGCTCAACGTCTGCACTGCAGCGCGAACTAGTTTCCTTGAGTACGCACAAAGTGGGCGAAATTCGTGGTGTAGCGGTGAAATGCTTAGATATCACGAAGAACTCCGATTGCGAAGGCAGCTCACTGGAGCGCAACTGACGCTGAAGCTCGAAAGTGCGGGTATCGAACAGGATTAGATACCCT
+
FFGG?=CFFGGGGGGGGGCGGGDGCFGGG9ECFFGGF<DGGGFGGCCGG:FGGG@FF9C+7+:CAEGDGC@FCEGGCGFGGC?ECAFGGFG8,,5CF<E,,9,ABFFGGFGF,BFGGGDGGFGGFCEEFCFGFFAFD,?9,B4FFEFF<%;FFAD&DE<DDC=GC=B58>F:CEFFBC?F@EAEE:FGFC<CCFF??FC?=?9,?CFGG8F'CCC7GCCBECGEFCE>CF@E=:CDEGFF.GGFFEFFGGGG7CCF<>DE6:9F9FFCGGFCEGGCEA<8-,CFGA,,FAFGGF>ECGGGF??=7ECGF<FF?EF7:7FFGFFGGGGFAC,AEFGGGGGGFF9EECGGCGFFFCCCB<GGGF@,EAGGFEGGGGGGFC@C@FCFF9FFGEFEGGFF,FCC,F?F;@F@CGGFFF9GGGGFGFGGFFEFA8GCC@CC
@SB 451
TGGGGAATATTGGGCAATGGGCGAAAGCCTGACCCAGCAACGCCGCGTGAAGGAAGAAGGCCTTCGGGTTGTAAACTTCTTTTAAGAGGGACGAAGAAGTGACGGTACCTCTTGAATAAGCCACGGCTAACTAAGTGCCAGCAGCCGCGGTAATACGTAGGTGGAGAGCGTTATCCGGATTTACTGGGTGGAAAGGGCGCGTAGGAGGGAATGCAAGTCAGATGTGAAATCCAGGGGCTTAACCATTGAACTGCAATGGAAACTGTATTTCTTGAGTGTCGGAGAGGATAACGGAATTCCTTGTGTCGCGGTGAATTGCTGAGATATAAGGAAGAACACCAGTGGCGAAGGCGGCTTACTGGACGGTAACTGACGGTGAGGCGCGAAAGCGTGGGGAGCGAACAGGATTAGATACCCT
+
FFGGGGCCFGGG9<FFGGGGFGGGGG7EEGDGFGGGFGGGGGGGCFEF@FFGGFFFGGGGECFGGGG@FCEGFFFFFGGF,<EF8<FGFGGGGGG?FD8B<@<8C:FEB<CF9FBD9BFFDGFGB>@7FFGF,,3@<,@C8FC,F7@FC*5>F9>;;9>>:0,B#:33F<*7<=&2BCG:=CC29F@F>C#7FB@::.8>FFD8;+A<E0@,;-@E@GFFF7GFGF<C<C><@C@CD%C<DDGF*FCC#:#B<E7#C*=9C:CFCCAG<CDF,<=<A<,18CD?D?<,B,BFGFF<,B,,44C:F=+C@GF<?9C,B5:,,GF<C<5E,FE<FFBFDFEC,::GGFE@GFCFEE,<66F@@B68,9FFC@CEFFGFFDGF@@@CGGGGGECFF<F8F7FC9FFEC,,@C<FF@C@CA8
@SB 452
TGAGGAATATTGGTCAATGGGCGGAAGCCTGAACCAGCCATGCCGCGTGCGGGAAGGAGGCCCTATGGGCTGTGAACCGCTTTTGCCTGGGGGCAATAAGGGCGTCGCGCACGTCCGATGAGAGTACCAGGCGAATAAGCATCGGCTAACTCCGTGCCAGCAGCCGCGGTAATACGGGGGATGCGAGCGTTATCCGGAATCATTGGGTTTAAAGGGTGCGGAGGCTGTGCGTCAAGTCGGGGGTGAAATTCCGATGCTCAACACCGGGGCTGGCGTTGATACTGTCGCGCTGGAGGGCGGATTCCGCCGGAGGAATGAGGGGTGTAGCGGTGAAAGGCTTAGATATCACTCAGAACACCGATTGCGAATGCATCGGGCGAATCCGTAACTGACGCTGAGGCACGAAAGCGTGGGGATAGAACAGGATTAGATACCCT
+
DGGGGGGGGGGGGGGFGF9FFGGGGGGGFGGGFFGGGGGDCEGGGGGGC:F@E:FFCFGE=FFFGGAFCEFF8EFGFDGCEGGF9FBBFFFG+@>C=<<BD,B>F::<>3<FEFGGGDC:,<,<<;FF;:CFGGGEFFGGGF,=*4<FC?9FCC;C7<,CFFFGGG>EE?CEFFC8?>ECC*:8CE58C/;CC7:25>*29CC&8<CC58613EGEFEC#168;C@5:GCF?>C8ED><E4?<D,B?GEEGGFCFC8@*<AFF49F><>57C#5$94E=E=FCDC7BCA<B=<>B@FF89A>+=++:EFE9F?F?<?+8+,FF:@4+DCFCE<E<8GGGFEF@5,,FGEFAGF@FGFB,E:CGGGGGFAFC8++,:7DFCGC:7FEGCGGGGFE,GGGGGFEGFFF@CGGGFECGGGGGFAGEFGFAFGEGGCC@B9
@SB 90576
TGGGGAATATTGGGCAATGGGCGCAAGCCTGACCCAGCAACGCCGCGTGAAGGAAGAAGGCTTTCGGGTTGTAAACTTCTTTTAAGTGGGAAGAGTAGAAGACGGTACCACTTGGATAAGCCACGGCTAACTACGTGCCAGCAGCCGCGGTAATACGTAGGTGGCAAGCGTTGTCCGGATTTACTGGGTGTAAAGGGCGTGTAGCCGGGCATGCAAGTCAGATGTGAAATCTCAGGGCTTAACCCTGAAACTGCATTTGAAACTGTATGTCTTGAGTGCCGGAGAGGTAAGCGGAATTCCTTGTGTAGCGGTGAAATGCGTAGATATAAGGAAGAACACCAGTGGCGAAGGCGGATTACTGGACGGTAACTGACGGTGAGGCGCGAAAGCGTGGGGAGCGAACAGGATTAGATACCCT
+
CFFGGGGGGGGGGGGGFDG,@FGGGGGGGGGGGGGGGGGGGGCFGGGGGGCF@FGFFGGG<FGGGGGGGEGGGGFGGGCGCGCEGGFFF<BFDGFFGGGGGGGGGGGGFGGGFGGG9FGGG,BACEGGGGG9FGGGFGGFGGGGDGGGG6;EC;DFG:<F@>F>GGEF9CFFEFFFEE:C8#?CBFGGGGEFFCFGG7F9CGGGFFGEEDCFGGGGGFFFFGFF<?FGGD@@,<FCFFCGGG8CCEGDGCE8EGFFECDDCFDGFDDGGFFFGFD7FC@A7EEC,,B7:?+FGEEF<C?FF9GFFGEGEGGGGDF??CFEF;GGGGGGGE9FEFFEE?C,E@CF7FF6CC7>FGFFDFE7GGGFEFFCDCGF9GFGFG>DGEFGGF7DGGGFEFGGCEDGGGFGEGF9FGGFAB@CCA
@SB 454
TGGGGAATATTGGGCAATGGGCGCAAGCCTGACCCAGCAACGCCGCGTGAAGGAAGAAGGCTTTCGGGTTGTAAACTTCTTTTAAGTGGGGAGAGTAGAAGACGGTACCACTTGAATAAGCCACGGCTAACTACGTGCCAGCAGCCGCGGTACTACGTAGGTGGCAAGCGTTGTCCGGATTTACTGGGTGTAAAGGGCGTGCAGCCGGGCATGCAAGTCAGATGTGAAATCTCAGGGCTTAACCCTGAAACTGCATTTGAAACTGTATGTCTTGAGTGCCGGAGAGGTAATCGGAATTCCTTGTGTAGCGGTGAAATGCGTAGATATAAGGAAGAACACCAGTGGCGAAGGCGGATTACTGGACGGTAACTGACGGTGAGGCGCGAAAGCGTGGGGAGCGAACAGGATTAGATACCCT
+
FGGFGGGGGGGGGGGGGGGGGGGGGGGGGGGGGGGGGGGGGGGGGGGGGGGGGGGGGGGGGGGGGGGGGGGGGGGGGGGGGGGGGGGGGGGGGGGGGGGGGGGGGGGGGGGGGGGGGGGGGGGGGGGGGGGGGGGGGGGGGFGGGGGGGGGEGGGGGGGGGGGGGGGGGGGG;FGGGECCG=GFFGGGFFFFGGGGGGGGDE>BDFGGEEFFGGGFGGFGGGGGGGGGGGDGFFGGGGFF2CEFGGGGGGFGGFDGGGEGGGGGGGFGGGGGGGGGGGGGEGGFDFGEGFEGGGGGF?GGGGGGGGGGGGGGGGGGGGGGGGFEGGGGGGGGGGGGGGGGGGGGGGGGGGGGGGGGGGGGGGGGGGGGGGGGGF<GGGGGGGGGGGGGGGGGGGGGGGGGGFGGGGFCGGGGGCCCCC
@SB 455
TGAGGAATATTGGTCAATGGGCGGAAGCCTGAACCAGCCATGCCGCGTGCGGGAAGGAGGCCCTATGGGCTGTGAACCGCTTTTGCCTGGGGGCAATAAGGGCGTCGCGCACGTCCGATGAGAGTACCAGGCGAATAAGCATCGGCTAACTCCGTGCCAGCAGCCGCGGTAATACGGGGGATGCGAGCGTTCTCCGGATTCATTGGGTTTAAAGGGTGCGTAGGCTGTGCGTCAAGTCGGGGGTGAAATTCCGATGCTCAACACCGGGGCTGCCCTTGATACTGTCGCGCTGGAGTGCGGATGCCGACGGAGGAATGAGTGGTGTAGCGGTGAAATGCTTAGATATCACTCAGAACACCGATTGCGAAGGCATCTGGCGAATCCGTAACTGACGCTGAGGCACGAAAGCGTGGGGATAGAACAGGATTAGATACCCT
+
GGGGGGGGGGGGGEGGGGGGGGFEGGGGGGGGGGGGGGGGGGGGGGDGGGGGGGGGGFGGGGGGGGG,<EFGGFFGGGGGGGGGCFGGGGGGDEGGGGGGGGGGGGEGGDGGGG7FCEGG;,>?FFCC9CFF:FEGGGGGG9C<7FCFDGGGGGG7F<<E@+4CFEGC>C>EFFCFGE*5/88,*;CGE)E-EECE<:AEDEGFC6FE8C8::F?EGEGGG2=>D9EC?(CC?;/4>DGDGGF?A9<:0<*<E@<;C@5F>CFEGDC<+-GFB8-:FD:FGEGGCBB7F8EFFE@7F:B8C>>++4+FEFCGFF?FFCGGGGGGCCEGCGGGGGGFF9FGGGGGEGFFCC,GGFC7GC7GFFBBDFFCFE,C@GGEDGGGFGC7GGGFEGGGGGGGGGGGFF>GGECF@@GGGGGGGGGGGGGGGGGGGCFFCCCCB
@SB 456
TGGGGAATATTGGGCCATGGGGGAAACCCTGACCCAGCAAAGCCGCGTGAAGGAAGAAGGCCTTCGGGTTGTAAACTTCTTTTACCAGGGGCGAAAGAAATTACGGTAACTGGAGAAAAAGCAACGGCTAACTACGTGCCAGCAGCCGCGGTAATACGTAGGTTGCGAGCGTTGTCCGGATTTACTGGGTGTAAAGGGCGCGTAGGCGGAGTTGCAAGTTGGGAGTGAAATCCATGGGCTCAACCCATGAACTGCATTTGAAACTGTATTTCTTGAGTACTGGAGAGGCAATCGGAATTCCTAGTGTAGCGGTGAAATGCGTAGATATTAGGAGGAACACCAGTGGCGAAGGCGGATTGCTGGACAGCAACTGACGGTGAGGCGCGAAAGTGTGGGGAGCAAACAGGATTAGATACCCT
+
C,C,@C@FEGCCDF,,B<F8C@F7FGF,6@@EA@,CFEFG,8,:@FGGEGFG,CEBFCFGE8FC9C?+CB:=CEC,CD9,CE9EF,B<:+4+8BF=FGGFA,A<BF8>+5?DCF,AFC,B:FFFG=+5@CF8CFF7:B:*@C9D<E=CB04>>B<3<3>35=1<FG8CFCFFA:<,?=FC@<FEGFGGG1<BCC<C<183#/5EED57</'#'',,<C,9:8CF18,<DE9-66FDFGGGC+B38CDCCDA?E:,DEE<,,,CE,<FD8FFGGGFE99,AE><CEAF9FBCCFEAF,<DFE,,FFFCEEFF9GFF7@?+GGGEFC?9?FBFGGFGGGFDFCF>GF7FECDGGGFC,FEEFC@,FC;,9EFF@B6@FGGGGFE@F@FE;,@@@FECGCDGF9GGF@CFDGGGFGFB@AA@
@SB 51736
TGGGGAATATTGGGCAATGGAGGCAACTCTGACCCAGCAACGCCGCGTGAATGATGAAGGTCTTCGGATTGTAAAGTTCTGTGATGGGGGACGAAGAAAGTGACGGTACCCCAATAGCAAGCTACGGCTAACTACGTGCCAGCAGCCGCGGTAATACGTAGGTAGCAAGCGTTGTCCGGAATGACTGGGCGTAAAGGGTGCGTAGGTGGTTTAACAAGTTGGTAGTGAAATTCCGAAGCTTAACTTCGGCGCTACTGCCAAGACTGTTGAACTTGAGTACAGGAGAGGTAAGTGGAATTCCTAGTGTAGCGGTGGAATGCGTAGATATTAGGAGGAACACCAGTGGCGAAGGCGACTTACTGGCCTGCAACTGACACTGAGGCACGAAGGCGTGGGGAGCAAACAGGATTAGATACCCT
+
GGGGGGGGGGGGGGGGGGGGGFGGGGGGGGGGGGFGGGGGGGGGGGGGGGGGGGGGGGGGGGEGGGGGGGGGGGGGCFGFFFGGGGGGGGGGGGGGGGGGGGGGGGGFGGGGGGGGGGGGGG4GGGGGGGGGGFFEGGGGGGGGGGGGGGGFGGGGGGAFGGGGGGGGGGGGEC=GGGGGGGGGGGGGFGE:FGGGGGFGGGEGGGFGGGGGGGGGGGGGGGGGGGGFGGGGGGGGGGGGGGGGFFGGGCGGFGGGGFCGCGGGCF<FEFGGGGGFGGGGGGGGGGFFFGGGGGGF@EGFFCFGEGGGEGGGFAFCCEGFFAB9;FGGGGGGGGGDGGFGGGGGGGGGGGGGDGGGGGFGGGFCFD@AGGGGGGGGGGGGGGGGGGGGGGGGGGGGGGGGGGGGGGGGGGGGGGCCCCC
@SB 69711
TGAGGAATATTGGTCAATGGCCGAGAGGCTGAACCAGCCAAGTCGCGTGAAGGAAGAAGGATCTATGGTTTGTAAACTTCTTTTATAGGGGAATAAAGTGGAGGACGTGTCCTTTTTTGTATGTACCCTATGAATAAGCATCGGCTAACTCCGTGCCAGCAGCCGCGGTAATACGGAGGATGCGAGCGTTATCCGGATTTATTGGGTTTAAAGGGTGCGTAGGTGGTGATTTAAGTCAGCGGTGAAAGTTTGTGGCTCAACGATAAAATTGCCGTTGAAACTGGGTTACTTGAGTGTGTTTGAGTTAGGCGGAATGCGTGGTGTAGCGGTGAAATGCATAGATATCACGCAGAACTCCGATTGCGAAGGCAGCTTACTAAACCATAACTGACGCTGAAGCACGAAAGCGTGGGGATCAAACAGGATTAGATACCCT
+
,CAEFGGCFFFFF9FDDFFFGF:C6CFGCF<FFGGGFFFGGGGGGGGFGEFFCF@EFFFGFGCEFGCE?A8FEFGFFFG9FDFGGGGDGGG77FFGGC?DE9EC+DCFDGGFGG9F@>FAFGGGGGEFGFFCFGCFFGGGAFGGGC@EFF,BFF+@BAD>DGFFEEGGGF:FFCEG8FCCCCGGG>GEGFC=<5<0BCFFC@6=<7FC<B:<EFEC<EFGE:CF6FFC:ECFGFG6@FG?FFDGGDFFFGGGGFAD;FFGF#C4GFDCCF+GGGGFED<EG>FFGF<<FEBA@+:,,,F=A9DB,C7GFB5,+@7DGDFFFC@++C4E,C<,9<E:,,A9F9F@EDEGFCC9F,F@7FFCCB@E?GGGGFCGGFFGGDFC,GGFDEDECFBCF9FE<C@:6,9DF@7GGGGGGGGFGGGGGGGEFGFGGGFCCCCC
@SB 459
TGGGGAATATTGCACAATGGGGGAAACCCTGATGCAGCGACGCCGCGTGAAGGAAGAAGTATCTCGGTACGTAAACTTCTATCAGCAGGGAAGAAAATGACGGTACCTGACTAAGAAGCCCCGGCTAACTACGTGCCAGCAGCCGCGGTAATACGTAGGGGGCAAGCGTTATCCGGATTTACTGGGTGTAAAGGGAGCGTAGACGGATGGACAAGTCTGATGTGAAAGGCTGGGGCTCAACCCCGGGACTGCATTGGAAACTGCCCGTCTTGAGTGCCGGAGAGGTAAGCGGAATTCCTAGTGTAGCGGTGAAATGCGTAGATATCAGGAGGAACACCAGTGGCGAAGGCGGCTTACTGGACGGTAACTGACGCTGAGGCTCGAAAGTGTGGGGAGCAAACAGGATTAGATACCCT
+
GGGGGGGGGGGGGGGGGGGGGGGGGGGGGGGGGGGGGGFGGGGGGGGGGGGGGGGGGGGGGGGGGGGGGGGGGGGGGGGGGGGGGGGGGGGGGGGGGGGGGGDGGGGGGGGGGGGGGGGGGGGGDFGGGGGGGC?FGGGG?GGGGGGGGGGGGGG:FGGGCFGGGGGG;GGGGGGGGGEGGGGGGGGGGGGGGGGGGGGGGFD@GFCGGGEGGGGGFGGGGGGGGGGGGGGGGGGGGFGFGGGGFGGGGGGGGGGGGFGGGGGGGDGGF<GGGGGGGGGGGGGGGGGGGGGGGGGGFFF9FGGGEGGFGGGGGGGGGGGGGGGGGGGGFFGGGFGGGGGGGGGGGGGGGGGGGGGGGGGGGGGGGGGGGGGDFGGGGEGGGGGGGGGGGGGGGGGGGGGGGGGGGFGGFCGCC@CC
@SB 110868
TGGGGAATATTGGGCAATGGGCGCAAGCCTGACCCAGCAACGCCGCGTGAAGGAAGAAGGCTTTCGGGTTGTAAACTTCTTTTGTCAGGGACGAGCAGAAGACGGTAACTGACGAATAAGCCACGGCTAACTACGTGCAAGCAGCCGCGGTAATACGGAGGTGGCAAGCGTGGTACGGATTTACTGGGTGTAAAGGGCGTGTAGCAGGGAGGGCAAGTCAGATGTGAAATCCATGGGCTCAACCCATGAACTGCATTTGAAACTGTAGATCTTGAGTGTCGGAGGGGCAATCGGAATTCCTAGTGTAGCGGTGAAATGCGTAGATATTAGGAGGAACACCAGTGGCGAAGGAGGATTGCTGGACGATAACTTACGGTGAGGCGCGAAAGTGTGGGGAGCAAACAGGATTAGATACCCT
+
FFGCGGGGGGGGD8FFGGGGGGGFGGGGGGGGDFGGGGCFFEGGGGGGG7F?FFGGGGGGG<FGGGGGGGGGGGGFGFFGFFEFBFCFEFGCFECECEFB<DE4BFC+5<,C=:C=,BDFA=83=>@FCFFFF@CFFF7>,33@,@@B<>>FG9BCF*8CFFCF@FFCGGF*<F9?7F@7</2=C<><21#=:<41=2A#:*:E6#<5:,<CGCGGG7C9AEF@<C@:C<@:5EDCEEF9;?:7@;C3:CC>B6@9DA>:<%C,DF*FD<9F8E?CGEF@+FFFFE,4==B,FAEF<<?BEAEFF@+@FAAFE,:=4+7FB,,GE?<C,,,,FE@C,-C:,7CCB:C,,<,<F@,GFE8C7DCC;<9CEE@-;;CCGEFECBB:FGFGECGGGGGFC9CFEC;,C;,9FCEGGCCCCC
@SB 461
TGAGGAATATTGGTCAATGGACGAGAGTCTGAACCAGCCAAGTAGCGTGAAGGATGACTGCCCTATGGGTTGTAAACTTCTTTTATACGGGAATAAAGTGAGGTACGTGTGCCTTTTTGTATGTACCGTATGAATAAGGATCGGCTAACTCCGTGCCAGCAGCCGCGGTAATACGGAGGATCCGAGCGTTATCCGGATTTATTGGGTTTAAAGGGAGCGTAGGCGGACGCTTAAGTCAGTTGTGAAAGTTTGCGGCTCAACCGTAAAATTGCAGTTGATACTGGGTGCCTTGAGTACAGTAGAGGCAGGCGGAATTCGTGGTGTAGCGGTGAAATGCTTAGATATCACGAAGAACTCCGATTGCGAAGGCAGCTCACTGGAGCGCAACTGACGCTGAAGCTCGAAAGTGCGGGTATCGAACAGGATTAGATACCCT
+
EFGGGFFGGGGGGGGGGGGGGGGGGGGFGGGGGGGGGGGGGGGGGGGGGGGGGGGGGGGGGGGGGGGGGGGGGGGGFGGGGGGGGGGGGGGGGGGGGGFGGGGGGGGGGGGGGGGGGGGGGGGGGGGGGGGGGGGGGGGGDFGGGGGGGDFGGGGGGGGGGGGGGGGGGGGFGGGDGGGG?FDGGGGGGGCFGGGGFGGFFDGGFGGFGGGGGGGGGGGGGGGGGGGGGGGGGGGGGGGGGGFGGGGGGGFGFFFGFEFGGGGGGGGGFGGGFCAFFFGGGGGGGGGGF?GGGGFF99FGGGGFGFGDGGGE7GGGGGGGGF:GCGGGCGGGGGGGGGGGFGGGGFGGGGGFGGEEGGGDGGGDGGGGGFGFGGGGGGGGGGGGGGGGGGGGGGGGGEGGF>GGGGFGGEGGGGGGGGGGGGGGGGGGFCGCBCCC
@SB 99276
TGGGGGATATTGCACAATGGGCGAAAGCCTGATGCAGCGACGCCGCGTGAGGGAAGACGGTTTTCGGATTGTAAACCTCTGTCTTCGGGGACGAAAATGACGGTACCCGAGGAGGAAGCCACGGCTAACTACGTGCCAGCAGCCGCGGTAATACGTAGGTGGCAAGCGTTGTCCGGAATTACTGGGTGTAAAGGGAGAGTAGGCGGGATTGCAAGTCCGTTGTTAAATCTATCGGCTTAACCGGTAGCTGCGGCGGAAACTGTAGTTCTTGAGTGAAGTAGAGGCAGGCGGAATTCCTAGTGTAGCGGTGAAATGCGTAGATATTAGGAGGAACACCAGTGGCGAAGGCGGCCTGCTGGGCTTTAACTGACGCTGAGGCTCGAAAGTGTGGGGAGCAAACAGGATTAGATACCCT
+
EFGGGGGDGGGCGGGGGGGGGGGGGGGGGGGGGGGGGGGGGGGGGGGGGGEGGGGGGGGGGGGGGGGEGFFGGGGGGGGGGGGGGGGGGGGGGGGGGGGGGGGGFCFGGGGGGGEEGGGFGCFGG=GGGGGGEGGGGGGGGGGGGGGGGGGGGGGFFGGGGGGGGGGGBEGGGGG;EEDGGGGGGGFC#GFCGEGGGEFFGGGGGGGGGGGGG;DGGEGGFFGGGGFGGGGGGGGGGEGGFGGGFGGGGGGGGGGGFFEFFCDFFCGGGGCCFFFGGGGFGFGGGEGFGGFFFDGGGF<FGEDEECC,GGGGGGGGGGGGGGEE9FGGGFA7GGFGGGEGGGGGGGGGGGGGGGGGGGGGFGGGFFGGGGDGGGGGGGFFFE9DGDGGGGGGGGGGGGGGGGGGGGGFGGCCCCC
@SB 111510
[truncated: 43,183,389 more chars]
