# Supplementary material for: Compositional distinction of gut microbiota between Han Chinese and Tibetan populations with liver cirrhosis
Source: PeerJ. 2021 Sep 15;9:e12142. doi: 10.7717/peerj.12142 (PMC8449536; doi:10.7717/peerj.12142)
Supplement: Supplemental Information 22 [file peerj-09-12142-s022.zip › TLC18.clean.fastq]

@s701 33361
TGGGGAATATTGGTCAATGGACGAGAGTCTGAACCAGCCAAGTAGCGTGAAGGATGACTGCCCTATGGGTTGTAAACTTCTTTTATGCGGGAATAAAGTGAGCCACGTGTGGCTTTTTGTATGTACCGTATGAATAAGGATCGGCTAACTCCGTGCCAGCAGCCGCGGTAATAAGGAGGATTCGAGCGTTATCCGGCTTTATTGGGTTTAAAGGGAGCGTAGGCGGGTTGTTAAGTCAGTTGTGAAAGTTTGCGGCTCAACCGTAAAATTGCAGTTGATACTGGCGACCTTGAGCGCAACAGAGGTAGGCGGAATTCGGGGTGTAGCGGTGAAATGCTTAGATATCACGAAGAACTCCGATTGCGAAGGCAGCACACTAAGCCGTAACTGACGTTCATGCTCGAAAGTGTGGGTATCAAACAGGATTAGATACCCT
+
DDEFEFEGGFFCGFGGGGFFCFFEFFGGGGFFFFFFGGDF@F@FFGG@CFFFGGDGGGFFFFGGGFGF8EFF:BCFFGGGDFGCFGGGGGGFFGFGGGGGGGG,E8:4:BFE@<4B=CEFFFFGGE<FFGGAFBFGGGGFCFGED@EGGFGGGGFGGGF7FFGFCEF:*CFF9,=FFBFCAF9CCFCFE7CFCAC***=,CG:FEE:*CFCCFFE:E)4?5=F<EGGE5:;AECFA@0>4,2,3E;FF<:2<@CEF:EB=@B:,7CCFCDC.<FDEF9A=6CFE@8,EE9F?*B>ED9GGFF:<FCGGGFDED+E8C8+=FB>+BGF?AEFBBEFFFFFCFFF8CF<CEE9ADGGEGF@CCCCBACDGGGGGFEACAC7CGGGFGF,GGFEGGGGFFFGGGGFGGGGGFFC,GFGGGFFCFFGDAGGGGFEACCAB
@s701 39948
TGGGGGATATTGCACAATGGGGGAGACCCTGATGCAGCGACGCCGCGTGGAGGAAGAAGGTTTTCGGATTGTAAACTCCTGTCGTTAGGGACGATAATGACGGTACCTAACAAGAAAGCACCGGCTAACTACGTGCCAGCAGCCGCGGTAAAACGTAGGGTGCAAGCGTTGTCCGGAATTACTGGGTGTAAGGGGAGCGCAGGCGGGAAGACAAGTTGGAAGTGAAATCCATGGGCTCAACCCATGAACTGCTTTCAAAACTGTTTTTCTTGAGTAGTGCAGAGGTAGGCGGAATTCCCGGTGTAGCGGTGGAATGCGTAGATATCGGGAGGAACACCAGTGGCGAAGGCGGCCTACTGGGCACCAACTGACGCTGAGGCTCGAAAGTGTGGGTAGCAAACAGGATTAGATACCCT
+
FFDFGGGGGGGGGGGGGGGGGGGGGGGGGGGGGGGGGGFFFGGGGGGFGGGGGGGGGFGGFFFBFGEEGGGGGGGFFGGGGGGGDEGGGGEEGFEGGF9FGGGGGGGGGGGGGGGGGDFFGGGGG@CFG;CGGGGFCCCCFGGGGGGGEGEGGFD:C@FCAFG?CFFGG:CEFGGGGG&GGGGGGG;G;@GFFFE2CEGGEEE*CCGBEEFGGFGFFGFGCFFF?,<C9<@:FFG?EGGBCGGGGGGFCG@?CGGBF==ACFGGGGFGF0GDFGFDCEE#FGGFFBFGGGGGFEB+CFGGGGGGFGGGFF9D=F@GGGGGGECGGEGFEE<FCGGFCFEFGEEGFECCF@FGFFGGGFGGGGGCGGFEEGGGGGGGGEDGGGGGGGGGGGGGGGGGFCFGFCGGGGGGGGGCCCCC
@s701 3
TGAGGAATATTGGTCAATGGACGAGAGTCTGAACCAGCCAAGTAGCGTGCAGGATGACGGCCCTATGGGTTGTAAACTGCTTTTATAAGGGAATAAAGTGAGTCTCGTGAGACTTTTTGCATGTACCTTATGAATAAGGACCGGCTAATTCCGTGCCAGCAGCCGCGGTAATACGGAAGGTCCGGGCGTTATCCGGATTTATTGGGTTTAAAGGGAGCGTAGGCCGGAGATTAAGCGTGTTGTGAAATGTAGATGCTCAACATCTGCACTGCAGCGCGAACTGGTTTCCTTGAGTACGCAAAAAGTGGGCGGAATTCGTGGTGTAGCGGTGAAATGCTGAGATATCACGAAGAACTCCGATTGCGAAGGCAGCTCACTGGAGCGCAACTGACGCTGAAGCTCGAAAGTGCGGGTATCGAACAGGATTAGATACCCT
+
FGGGGGCFGGGAFGGGGGGFGFGGGGGGGGGGFFGGGGGGGGGGGGGEGGGGGGF=ECBFFGGFGGGFGGGCEDGGG<9EEFGGGF,CFCEEEE=E?EFGGGGGGGGGC=7EFGGFG,+CBBFGGFDAE9?<FFG,?B9FEECFEG><DG9?>>F:FDFGGC,D8EG>:<:,,>D*@@FGGGGGDG>*:4:,6CCE5*=FG;.F?<)<142+BFC:=9E@FC9497>+2'7+0<@4?228F=587,9CGF9@79CE7CF=99GGEFCD7BF9<+>=>3+7?GGGGGFF@,DFDFEFC>=:,5,AB+:E7FE@+GECCB+=AE>@5>,FCFFF??A=@5,CFEB8<7FFFEAFECGGEGGEGGFBFBFGGGGGFGGEE8EGDDEFCFFGGF@@FAFGGGEDFFFFGEGEGGFCGDGGFE<DFGGFE9GGGGGCCCCC
@s701 4
TGAGGAATATTGGTCAATGGGCGAGAGCCTGAACCAGCCAAGTAGCGTGAAGGATGAAGGTCCTACGGATTGTAAACTTCTTTTATACGGGAATAAAGTATCCTACGTGTAGGATTTTGTATGTCCCGTATGAATAAGCATCGGCTAACTCCGTGCCAGCAGCCGCGGTAATACGGAGGATGCGAGCGTTATCCGGATTTATTGGGTTTAAAGGGAGCGCAGACGGGAGATTAAGTCAGTTGTGAAAGTGTGCGGCTCAACCGTAAAATGGTAGTTGATACTGGTTTCCTTTAGTGCAGTTGAGGCAGGCGGAATTCGTGGTGTAGCGGTGAAATGCTTAGATATCACGAAGAACCCCGATTGCGAAGGCAGCTTGCTAAACTGTAACTGACGTTCATGCTCGAAAGTGTGGGTATCAAACAGGATTAGATACCCT
+
FGFGGGGGGGGGGGGGGGGFFGGGGGEGGGGGGGGGGG=EGGGGGGGCEGGGGGGGGGGGAFFGFFFE@?BEGFFGGFGGGGFGGGGEFGDC>FFEFCFGGE<@E?BFGGDFGFFGDEEFG,59,<<CFEGGGGGGEFGC?8BGGGC8B9FFCFD:FFCF8><DCG+@FFCGGDGGGDGE,,,<>:9@FEC5;FCC*:FFDC:BFC*<7?>FCC6AEBD/)*#*7,C=55'C1=7::;7ADC:5C19CBEE=7@,38C>EFFA,9=DC8,8*;<DA,;9D?DA?<CFFA5?,5BDFGCD=,E=BA=CCGEFE@,GECF@,FEEC=B89CFF;FAFGDC?=FFE8FGGGGF9GFCFF:,FEGGEGFF<FFAFGFFFCGGGCGGGGEFFGGGFFGGFBFEFBDGGGECE@GGFFFFFEGGGFGGGFFEEFFGGCCCCC
@s701 37209
TGAGGAATATTGGTCAATGGACGAGAGTCTGAACCAGCCAAGTAGCGTGAAGGATGAAGGTCCTACGGATTGTAAACTTCTTTTATAAGGGAATAAAACCTCCCACGTGTGGGAGCTTGTATGTACCTTATGAATAAGCATCGGCTAACTCCGTGCCAGCAGCCGCGGTAATACGGAGGATGCGCGCGTTATCCGGATTTATTGGGTTTAAAGGGAGCGCAGACGGGTCGTTAAGTCAGCTGTGAAAGTTTGGGGCTCAACCTTAAAATTGCAGTTGATACTGGCGTCCTTGAGTGCGGTTGAGGTGTGCGGAATTCGTGGTGTAGCGGTGAAATGCTTAGATATCACGAAGAACTCCGATTGCGAAGGCAGCACACTAAGCCGTAACTGACGTTCATGCTCGAAAGTGTGGGTATCAAACAGGATTAGATACCCT
+
FFCFGFFGGGGGGGGGGGGGGGGGGGGGGGGGGGGGFGGGGGFGGGGCFGGGGGGGGFGGFGGFGGGEGGEFGEFFGGGGGGGGGGGGGDGGGGGGGGGGGGGGGGGGGGGGG8=BF8FGGGGGCGGGGGGGGFGGGFGGG8=FGG7FGFGGGGGGGGGGGCDFCGGGFF@ECC@F:FEGCFGG7>>F:BFGCEE7EGEG@1FFC/<C52??FGGFGFGD>>?5GGDDCFFGCFGA@A9:3AFGGGCFGGEE>FEFGGGFFGGFGGGGEGGDGFGGCFFDCGGFGGEE8GGGFFCGGF=8FF8EFGCEED,B=CC=GGGGFDCB)>CGFEFE9GGGGGGGF,GGGGEGGGGFFF:EGCF=7FCFGFGGGFFFFGFC9GGEGGGGGFGDGGFFFF9GGGGGGGFGGGGGGGGGGGGGFCFGGFGFE9FGGGFCCCCC
@s701 22240
TGAGGAATATTGGTCAATGGGCGAGAGCCTGAACCAGCCAAGTAGCGTGCAGGATGACGGCCCTATGGGTTGTAAACTGCTTTTATACGGGGATAAAGTGAGCCACGTGTGGCTTATTGCAGGTACCGTATGAATAAGGACCGGCTAATTCCGTGCCAGCAGCCGCGGTAATACGGAAGGTCCGGGCGTTATCCGGATTTATTGGGTTTAAAGGGAGCGTAGGCCGTCTGTTAAGCTGGTTGTGAAATGTCGGGGCTCAACCTGGGCATTGCAGCGCGAACTGGCAGACTTGAGTGTACAGGAGGTAGGCGGGATTCGTCGTGTAGCGGTGAAATGCTTAGATATGACGAAGAACTCCGATTGCGAAGGCAGCCTGCTGTAGTGCAACTGACGCTGAAGCTCGAAAGCGTGGGTATCGAACAGGATTAGATACCCT
+
GGGGGGGGFGGGGGGGGGGGGGGGGGGGGGGGGGGGGGGGGGFGFGGGGGGGG@FFGGFGGGGFDFGGGGGGGGGGGGGGGGGGGGGGGGGGGGGGGGGGGGGGDGGGGGGGGGGFGGAFGCEEFGGDGGFGGGFGGGGGGGGGGGGFGGGGGGCDFGGGFGGGGGGGEGGGGGGGG7FGGGGGGGGGGG:C4FFG52<FCCGEFFBG9AC7CCGFCEG:9FEG:C?<:5FGFD,*#;FCFGFEE:@>>9GGGFGDG0F<<C#8GFFFGED@2A.78C=GGFGFF<C,9F8GFFEE=EE,>F4,EE@CGDFFGFCEEE@=FGDGFGGGFEF9GFGGEGGGGGFDCFEFGFEDC86,CGGGGGGGGGFGGFFEGEF<F@CAFGGGGGGGFCFGGGFE@+GGFGGGGGGGGGGGEGGGGGGFGGGGGGGGGDGCCCCC
@s701 34509
TGAGGAATATTGGTCAATGGGCGAGAGCCTGAACCAGCCAAGTAGCGTGCAGGACGACGGCCCTATGGGTTGTAAACTGCTTTTATAAGGGAATAAAGTGAGCCTCGTGAGACTTTTTGCATGTACCTTATGAATAAGGACCGGCTAATTCCGTGCCAGCAGCCGCGGTAATCCGGAAGGTCCGGGCGTTATCCGGATTTATTGGGTTTAAAGGGAGCGTAGGCCGGAGATTAAGCGTGTTGTGAAATGTAGTGGCTCAACCTCTGCACTGCAGCGCGAACGGGTCTTCTTGAGTACGCACAACGTGGGTGGAATTCGTGGTGTAGCGGTGAAATGCTTAGATATCACGAAGAACTCCGATTGCGAAGGCAGCTCACGGGAGCGCAACTGACGCTGAAGCTCGAAAGTGCGGGTATCGAACAGGATTAGATACCCT
+
CFGGFGGGGGGGGGFGGGG8FGGGGGGGG8FFGGGGGGDAFGFDDGGGGGGGGDDGEFEGGGGDGGGGGGGDFFDFGFFGGGGGGG9E<FGCF<FGFGGGGGGGGG:FCFEA<FFGGGFGGGGGGGGGG,<FEDDGFFGFGGEGGGGGGGGFFGGCG,DC7FFFFGGFFEG@,@F@F7FDFGEFEE8FCEGGGGGCEEECF7A8?F5;ECEGFGFDF?CDB>CD12:@CEGGG:C9E:DGCFC@<ECEDC?FCFDFDC'@FG'FAF<9>@80(:9C9GC@7#BB,,FGGFAF::EFC<7F@ADFC+7A@,=;D8EE@DFF<FFGFGEFFFACF<?FGGGGGFGEFGDGGGDFFB@C?FGEGGGGGFFFFEFF7:,C86GGGGGFGFFEEEEGGGGFF:GFFEGGFGGGGGGFGGGGEEFEGGGGGGGGGGGCCCCC
@s701 8
TGAGGAATATTGGTCAATGGACGAGAGTCTGAACCAGCCAAGTAGCGTGCAGGATGACGGCCCTATGGGTTGTAAACTGCTTTTATAAGGGAATAAAGTGAGTCTCGTGAGACTTTTTGCATGTACCTTATGAATAAGGACAGGCTAATTCCGTGCCAGCAGCCGCGGTAATACGGAAGGTCCGGGCGTTCTCCGGATTTATTGGGTTTAAAGGGAGCGTAGGCCGGAGATTAAGCGTGTTGGGAAATGTAGATGCTCAACATCTGCACTGCAGCGCGAACTGGTTTCCTTGAGTACGCACAAAGTGGGCGGAATTCGTGGGGTAGCGGTGAGATGCTTAGATATCACGAAGAACTCCGATTGCGAAGGCAGCTCACTGGAGCGCAACTGACGCTGAAGCTCGAAAGTGCGGGTATCGAACAGGATTAGATACCCT
+
FGFGGEFGGFGGFFGGGGGGEFE@FEFFFG<<FEFGGGFC<FEGGGGGGDEDFGGGCFEEGGG,F<FGCGG7F<FFGGGF<DCGGGGGGGC,AEFFE9EEFGCC<F8+FFCFGGCFFGGGGGGGGFGDDGGFFFF9FGGFF,DF78EF9ABDFFDF+7>+>CFB=CFD7>:FBAC:F><FCA7>:C57C**1=9*:=EF9F8@;F:<=@?<CGCE)=;E@377CA;E;ECFF7<C4C,;E6#5555:979:A31,3E=#DC>CC$FFGDGG9?G>C6:.6FDBF>,8F=D5<DCC?CE8GEB9A==@+8,E=FFB@=@4+4,C6AC8BE;EC,FDFFCGGGF@A8@F@EC5C9,:7CFF7C4@@9DDFE<AFFGGFDFEC:FGFA@CEFCBFC,9E@EGCFCFDGGGGGGFGGGGGGFBCFFFFDFGCGGGCCCCC
@s701 9
TGAGGAATATTGGTCAATGGACGAGAGTCTGAACCAGCCAAGTAGCGTGCAGGATGACGGCCCTATGGGTTGTAAACTGCTTTTATAAGGGAATAAAGTGAGTCTCGTGAGACTTTTTGCATGTACCTTATGAATAAGGACCGGCTAATTCCGTGCCAGCAGCCGCGGTAATACGGAAGGTCCGGGCGTTATCCGGCTTTATTGGGTTTAAAGGGAGCGTAGGCCGGAGATTAAGCGTGTGGTGAAATGTAGATGCTCAACATCTGCACTGCAGCGCGAACTGGTTTCCTTGAGTACGCACAAAGTGGGCGGAATTCGTGGTGTAGCGGTGAAATGCTTAGATATCACGAAGAACTCCGATTGCGAAGGCAGCTCACTGGAGCGCAACTGACGCTGAAGCTCGAAAGTGCGGGTATCGAACAGGATTAGATACCCT
+
GGGGGGGGGGDGGGGGGGGGEGEGGGFFGFGGGGGGGGGGGGGGFFGEEEGGGGFGGGGGGGGFGFFGGGGGCFGGGGGGGGGGGGGGFCFFFFFGGGGGGEDFGGFGGGGGCFAGGGGG9FFEFFGGGGGGDFFF<FFGGGDCCCGCGGGGGG+@FF8EGDFFCCBCFGGGGGF>FFFFGFGECFD:<C*4>=<C*:*?@GG?F74C*2?19C?FDDC>#.2*<::=//A#)*A<>#3>)F<FEFGF>BF<>C8:FGGC33,2@F7,@+:<2@C7>C8C+8CFFB,B=,FA)GCB=C=F=C9GGGGCFCFE6EC7E?4EFCE8:>,FE@,4?FGFDFC9FCC:FCE@E<FECB@,FDFCCEGGFACF@,FE@9GGFGGGGGGGGGGGGGGGGF9GFGGGGGGF@GGGGGGGGGFGGFFEGGGGGGFGGFGCCCBC
@s701 10
TGAGGAATATTGGTCAATGGACGAGAGTCTGAACCAGCCAAGTAGCGTGCAGGATGACGGCCCAATGGGTTGTAAACTGCTTTTATAAGGGAATAAAGTGAGTCTCGTGCGACTTTTTGCATGTACCTTATGAATAAGGACCGGCTAATTCCGTGCCAGCAGACGCGGTAATACGGAAGGTCCGGGCGTTATCCGGATTTATTGGGTTTAAAGGGAGCGTAGGCCGGAGATTAAGCGTGTGGTGAAATGTAGATGCACAACATCTGCACTGAAGCGCGAACTGGTTTCCTTGAGTACGCACAAAGTGGGCGGAATTCGTGGTGTAGCGGTGAAATGCTGAGATATCACGAAGAACTCCGATTGCGAAGGCAGCTCACTGGAGCGCAACTGACGCTGAAGCTCGAAAGTGCGGGTATCGAACAGGATTAGATACCCT
+
ECECFEFFGGGFGFFGDGCEFGFGGC:FGFGGGFFCGFFFGGF9,EEEGGFF<:FD<D7CCFF,66CCFFCGEGFEGGGGGGGGGGGGG,4BFFFFFGF<FFFFCFGF8+CCEEGGGFGGGGFGCFAFDFGGGGGGGF9BF7CFC7@FG,,C8@+@+C>FBF=8+;FEFGC733>><*>*,5F@C1@CF*4,2=:@C>:FF3C=CF7*C.:$+6*84#F>2DC7*;:.;5,0<1C9FFDFEFC@,,FAD;@>7553,8FF@<FGGGGFEE>*@++8+=8=D8D>,3BB2,C9)B>CEA>?8EFFEEC=?,B==@8+8B7FFA6+8@GFAFEA5,BDAC,=9,<=EGFEFAGGF=+GE<EGGCFDE,EFFA<DCFCF?GGGGGGGGFCGGC@GGCGFGEGFCCFGEDEEGEFFEE9C@GFFDFGGGGGGGGGCC<CC
@s701 11
TGAGGAATATTGGTCAATGGACGAGAGTCTGAACCAGCCAAGTAGCGTGCAGGATGACGGCCCTATGGGTTGTAAACTGCTTTTATAAGGGAATAAAGTGGGTCTCGTGAGACTTTTTGCATGTACCTTATGAATAAGGACCGGCTAATTCCGTGCCAGCAGCCGCGGTAATACGGAAGGTCCGGGCGTTATCCGGATTTATTGGGTTTAAAGGGAGCGTAGGCCGGAGATTAAGCGTGTTGTGAAATGTAGATGCGCAACATCTGCACTGCAGCGCGAACTGGTTTCCTTGAGTACGCAAAAAGTGGGCGGAATTCGTGGTGTAGCGGTGAAATGCTTAGATATCACGAAGAACTCCGATTGCGAAGGCAGCTCACTGGAGCGCAACTGACGCTGAAGCTCGAAGGTGCGGGTATCGAACAGGATTAGATACCCT
+
FGFGGGGGFGGGGGGGGGCFEGGGGGGGGGGGGGGGGGGGGGGGGGDEGGGGGGGGGFGGGGGGGGGGGGDGGFGGGGGGGGGFFFFF<FFGGGGGFGGGFFGGGGGGGGGGGGGGGGGCFFAFGGD9FFFGGFFGGFGGGDE>+CECCCD9AFCEGGGGFGGCCEGFEED;FFFEFGGGCEECGGDGFCG5EFGCGGE9.@=9<,74<EF?CF?;4;C:1DD79>E7C:4<<#3)GCFGFGFCCECB>F1B*C85#C9D@..1:,0<F#F9<@0GGE=DGCGGF>E@=6,A5FC@=E85,<=CGGEEE8F@>877@GFCGFC+=FEFGEC,<F<BFFGGFFEECGEFFGGGGFCGFEGCCEECGGFECGGGGGGGGGGGGGGGFGGGGGGGGFE@FFFEGFGGGGF@GGGGGGGGGGGFCFGF<9GGGGGCCCCC
@s701 12
TGAGGAATATTGGTCAATGGGCGAGAGCCTGAACCAGCGAAGTAGCGTGCAGGATGACGGCCCTATGGGTTGTAAACTGCGTTTATATGGGGATAAAGTGTGGGACGTTTCCCATATTGCAGGTACCATATGAATAAGGACCGGCTAATTCCGTGCCCGCAGCCGCGGTCATACGGAAGGTCCGGGCGTTATCCGGGTTTAGTGGGGTTAAAGGGAGCGTAGGCGGACTGTTAAGGTGGTGGTGAAACGGAGGGGCTCAACCAGGGCATTGCAGCGAAAACTGGCAGACTTGAGTGGTCAGGAAGTAGGCGGAATTCGGCGTGTAGCGGTGGAATGCTTAGATATCACGAAGAACTCCGATTGCGAAGGCAGCTTACTGGATTGTAACTGACGCTGATGCTCGAAAGTGTGGGTATCAAACAGGATTAGATACCCT
+
FG<EFFGGGGGGGDFGGGGGGDFGGGGGGFGG<<FFGG+C@F@6CFGGG7DFGGEFFFGGGGGGC=FD,E,@?FCE,5C,,BB+:EFAFFA++49FA?<,,<?7FG@F<,E,<58FA?8C9,D3,,8F,6:A,,6,55C,=33C8+33@,,@<83C<,@3**>F**<:F*1>@FFGGGE72<,*=E5FBCGG;:=**1+*2*<12@,/180:0+A:74E5-9/>,*+*FE97><3),<*9FFC@@,@+@+E:+DDGD=<<B,,8F@,AE8C@88+,,,+CFDF97,:,=FFF=:,,,,,,9FD9GGCGGGFDD4+@4,6BGFGE=B7GFEC,EADD><DGGGGDFF:,GGFGGGGEFD=BGGGGGGFEEEAGF@FFE@GFC6;,GFFCGGFGGGFEGDGGGGGGGGF,-GGGGGGCGGFFGGGF@,GGGGGCCCCC
@s701 25933
TGAGGAATATTGGTCAATGGGCGAGAGTCTGAACCAGCCAAGTAGCGTGAAGGATGACTGCCCTATGGGTTGTAAACTTCTTTTATAAAGGAATAAAGTCGGGTATGCATACCCGTTTGCATGTACTTTATGAATAAGGATCGGCTAACTCCGTGCCAGCAGCCGCGGTAATACGGAGTATCCGAGCGTTATCCGGATTTATTGGGTTTAAAGGGCGAGTAGATGGATGTTTAAGTCAGTTGTGAAAGGTTGCGGCTCAACCGTAAAATTGCAGTTGATACTGGATATCTTGAGTGCAGTTGAGGCAGGCGGAATTCGTGGTGTAGCGGTGAAATGCTTAGATATCACGAAGAACTCCGATTGCGAAGGCAGCCTGCTAAGCTGCAACTGACATTGAGGCTCGAAAGTGTGGGTATCAAACAGGATTAGATACCCT
+
CFGGGFG8E9FFGAFFEAE@@DFFGGEFD9E9EFFFFFGGEEFGGGGGGGGGFA@CGFFFGGGC<@F,EFE7?EFFFFGB<,B?F9E9<?F8EAF<EAFFC7:,@5<<FGFFG8FGGFDGFGGGFG,FFEFGGC9;C?,:<F7CCFCCA?D>CDE>F93>BDF,>E7+FFCD@FECCF:F,;D**58>:C*<@FEG*=@EFC;FFFCFC8?FCF@*4)4:)@?9+,+1++3:@<<;CCFCF@:E9+0,/:73:=E/6;<:++,3,?7,5,,6?A65C,==GF<?9B,:,,FCFEB?,A4,,,,E8E:FC=>,EDEBEC7FAC8GBFC=CACGGGGF@@B=?4B=<,E@GFFEF@:CCGFCGFDGGFDGDGFFA9FCC6,FDFCFECGGGGFEFEEGECGGCGFEGGGGGGGGGGFFE9GFGGGGFEAGGGFCCCCC
@s701 29847
TGAGGAATATTGGTCAATGGGCGAGAGCCTGAACCAGCCAAGTAGCGTGCAGGATGACGGCCCTATGGGTTGTAAACTGCTTTTATAAGGGAATAAAGTGAGCTTCGTGTGGATTTTTGCATGTACCCTATGAATAAGGACCGGCTAATTCCGTGCCAGCAGCCGCGGTAATACGGACGGTCCGGGCGTTATCCGGATTTATTGGGTTTAAAGGGAGCGTAGGCCGGCGATTAAGCGTGTTGTGAAATGTAGAGGCTCAACATCTGAACTGCAGCGCGAACTGGTTGCCTTGAGTGCGCATAAAGTGGGCGGAATTCGTGGTGTAGCGGTGAAAGGCTTAGATATCACGAAGAACTCCGATTGCGAAGGCAGCTCACTGGTGCGCAACTGACGCTGAAGCTCGAAAGCGTGGGTATCGAACAGGATTAGATACCCT
+
EEGGGGCFGGFAFGGFGGGGGGGG>EEFGGGGGGGEFG-C6CCEFGGGGGGGFG8=F@FFGGGCF8<DF<CEEG9EEEFGGG9,CAE,CEFDEC9EEEFGGG,:,,@AB<+8,CFCFGCDFGGGD,C?FDEEADDEDF,,:B>FCGD==<FAFGGGGA=FFGGCFEEF*>FFGD:CEE7@**=<F:CF7C<FF:CFGGGF?+,?CF<CEFGGDF7#88<93>;ACE-??$-1<CFFG;EGGGCC>@CCF:)<7<F*-FB@,#<%<<,@30<+GC@C>@8EFGD:,3+,9A<B5=@+8EA@E,F=CEFBB,E;@,=8@?+=DFC@5EDGGGFE?A,C99E8FA<F=6C<?9<CCCF@7DF@CGECF9FGGFGFC99FGF@++@+E9FFDGFBFCA,C,EBGDGGFCFF:F9GEDGGGDGFFFGGGGGGGGCFCCCCC
@s701 29494
TGGGGAATATTGCACAATGGGCGCAAGCCTGATGCAGCGACGCCGCGTGCGGGATGACGGCCTTCGGGTTGTAAACCGCTTTTGATCGGGAGCAAGCCTTCGGGTGAGTGTACCTTTCGAATAAGCACCGGCTAACTACGTGCCAGCAGCCGCGGTAATACGTAGGGTGCAAGCGTTATCCGGAATTATTGGGCGTAAAGGGCTCGTAGGCGGTTCGTCGCGGCCGGTGTGAAAGTCCATCGCTTAACGGTGGGTCTGCGCCGGGTACGGGCGGGGTGGAGTGCGGTAGGGGAGACTGGAATTCCCGGTGTAACGGTGTAATGTGTAGATATCGGGAAGAACACCAATGGCGAAGGCAGGTCTCTGGGCCGTTACTGACGCTGAGGAGCGAAAGCGTGGGGAGCGAACAGGATTAGATACCCT
+
CFGGGGGGGFF9FGGGGGGGDDCFFFDGGGGGFGGGGFGGGGDGGGGCEGCGGGGGGGGGGG:FEFEG8FEGFGFGGDGGGDG,FDFCEFGCFGGFFFGGG?FCFFGGGGFFAFFGGGGGGFDGFGGGFCCEC<DEFGGCFFF@<,=CCGGGEEGCEGGGGG,?F*:,=*2<<:EE:**2C8E>ECCC?F?E@EE8C5E6<7:C;C8CCE?>?8?CE5>D>=#<:G:,GEE1?CC?,:9<FFCFFCCCGGF@C,7@E>988*?CECGC:EF>:B:#7/A';67@A=+8:EBB,=<4,FEE,GGGGGGFA48*FGDFC:,98@GAFE8GGGF>EFGFFEFEEC<B,,7DFC@FFEEFFAF8FF:FGGGF@GFFCGGGGFDGFAGGEFEGGFDB>FCGGEGFGDGGGFEFGGGGFGEFCGCC9CC
@s701 16
TGAGGAGTATTGGTCAATGGGCGAGAGCCTGAACCAGCCAAGTAGCGTGCAGGATGACGGCCCTATGGGTTGTAAACTGCTTTTATAAGGGAATAAAGTGAGTCTCGTGAGACTTTTTGCATGTACCTTATGAATAAGGACCGGCTAATTCCGTGCCAGCAGCCGCGGTAATACGGAAGGTCCGGGCGTTATCCGGATTTATTGGGTTTAAAGGGAGCGTAGGCCGGAGATTAAGCGTGTTGTGAAATGTAGATGCTCAACATCTGCACTGCCGCGCGAACTGGTTTCCTTGAGTACGCGCAAAGTGGGCGGAATTCGTGGTGTAGCGGTGAAATGCTTAGATATCACGAAGAACTCCGATTGCGAAGGCAGCTCACTGGAGCGCAACTGACGCTGAAGCTCGAAAGTGCGGGTATCAAACAGGATTAGATACCCT
+
FGGGGGGFFGGFGGGGGGGCGGDGGGGGGGGGGGGGFGGFGGGGCFGGGDGFGGGGGGGDGGGDCGGECFGGGGGGGGGGGFGGGGGGFGFAGGGEFGGGGGGGGGGDFGGGGGFGGGGFGGGGGGGGGGGGGGGFFDFGFGCEEEGGCFFGGFGGGFGGG7FCECFG:*@;@FGGGGEGCFECCFEBFGGCCGCC5EFCFCF,?B<:<C:EGGGF@0*049>FF>5557EFGF1-C&DEGF9=+<C;F:>>,1C<9,#=C>:#3<9+<,:1$:8F=ECFFFD@A=DDE399)+6CGC@,,CADGGGGGGGFB47@+FEEGE=EAGEE=;EFAFGGFEF=C,DE=@GGGGGGFGEFGGGGGFGGGFFFFF@C,,DCCEEGGGEGGGGGGGFGGGGGGFEF8GFGFGGGGEFGGGGGGFECF9CFGGFEFGGCCCCC
@s701 17
TGAGGAATATTGGTCAATGGGCGAGAGCCTGAACCAGCCAAGTAGCGTGAAGGATGACTGCCCTATGGGTTGTAAACTTCTTTTATAAAGGAATAAAGTCGGGTATGCATACCCGTTTGCATGTACTTTATGAATAAGGATCGGCTAACTCCGTGCCAGCAGCCGCGGTAATACGGAGGATCCGAGCGTTATCCGGATTTATTGGGTTTAAAGGGAGCGTAGATGGATGTGTAAGTCAGTTGTGAAATTTTGCGGCTCAACCGTAAAATTGCAGTTGATACTGGATATCTTGAGGGCAGTTGAGGCAGGCGGAATTCGTGGTGTAGCGGTGAAATGCTTAGATATCACGAAGAACTCCGATTGCGAAGGCAGCCTGCTAAGCTGCAACCGACATTGTGGCTCGAAAGTGTGGGTATCAAACAGGATTAGATACCCT
+
FFEGGGGGGGGGGGGGGGGGGGGGGGGGGGGGGG<FGGGGEGFGGGFGDCGGFEFGFFCCGGGGGGGGGGGGG<FGGGGGDEGGGFGGGGA==FFFGGGC,>CFCFGFGGGACEEGGGGGGGGGG<CFG;FGFGGFGGFF=FCGGGDFFGGDGGFGGGGGGGGFEEGGFGGGGGGGGCC3,,@C*>77BFCGGFFE=*FFDDFFF<G+G7<FG@7.=>GF@>@CF4$GFF+FG3C<5(AE.FCCFG,#FB@CDEEDEGCCCCFE9ACFAGDADFBGF93C89FF<F9FD<6,0B,DD4>,8EBA4++FGEE@+8@>+D=EGFC6BFC>,EFEE?FB;FDGGFFGFEFGFFFFFFGEGGGGGGFFFE9FGGFFF9FFFECDFFGGGGCEFGFAEEFGGDGFFFFGGFGGGGGGGGGGGEGGGGGGF<FCF8GCCCCC
@s701 18
TGGGGAATATTGCACAACGGGGGAAACCCTGATGCAGCGACGCCGCGTGAACGAAGAAGTATTTCGGGATGTAAAGTTCTATTAGCAGGGAAGATAATGACGGTACCTGACTAAGTAGCACCGGCTAAATACGTGCCAGAAGCCGCAGTACTACGCATGGTGCAAGCGTTATCCGGATTTACTGGGTGTAAAGGGAGCGCAGGCGGTGCGGGAAGTCTGATGTGAAAGCCCGGGGCTCAACCCCGGTACTGCATTGGAAACTGGCGGACTAGAGTGTCGGAGGGGTAAGCGGAATTCCTAGTGTAGCGGTGAAATGCGTAGATATTAGGAGGAACACCAGTGGCGAAGGCGGCTTACTGGACGATAACTGACGCTGAGGCTCGAAAGCGTGGGGAGCAAACAGGATTAGATACCCT
+
DFEGEFGGGGGGFCFGG,+CFEGGCGFGGGFGCFFGGGGG+FC=FF@FF7FFFGDFFEF9,59E@DF7=FF<AFA?5E?FDG9EFGG9FG<,+4,CFA<F97:=+8<FCF,,C,3,8,=BF,FF7+@B,5,,3>8F<;F,3<7F@7*>FD,@;?F*8==C?,7>,,*8<<FCFGGGAE:$7??CFGC@*7<.;,<3=0:#1D9:2:?9=,,,C7F79DC?B?FEA,7=5**BF?FFD7C@3+7C@EAGGFFDFF9GEDDD?>B:><,5DC9F5GEC=8@+8=@<DECCGDA;FE=F@,8BGF>GFGGGGGF=::EGFCFCBCF;E9GFC?<FC@EFFF8C8,EFFECGGGGGGGGFFFCGFEFFGFCGGGFFECGF<CGGFGGGGEFEGGGGGGGGEAGGGGGGGGGFFCFCCCCC
@s701 19
TGAGGAATATTGGTCAATGGACGAGAGTCTGAACCAGCCAAGTAGCGTGAAGGATGAAGGTCCTACGGATTGTAAACTTCTTTTATAAGGGAATAAAACCTCCCACGTGTGGGAGCTTGTATGTACCTTCTGAATAAGCATCGGCTAACTCCGTGCCAGCAGCCGCGGTAATCCGGAGGATGCGAGCGTTATCCGAATTTATTGGGTTTAAAGGGAGCGCAGACGGGTCGTTAAGTCAGCTGTGAAAGTTTGGGGCTCAACCTTAAAATTGCAGTTGATACTGGCGTCCTTGAGTGCGGTTGAGGTGTGCGGAATTCGTGGTGTAGCGGTGAAATGCTTAGATATCACGAAGAACTCCGATTGCGAAGGCAGCACACTAAGCCGTAACTGACGTTCATGCTCGAAAGTGTGGGTATCAAACAGGATTAGATACCCT
+
EFGDG<FFGEFDGGGGGGGFEGGGEFEGGFGGGGGGGGGGGGFGGFG,@CEFE8FFEE9C<EFGGGC@FCCECDEFEFGGGFCFFGGGFGGCGDGGGGD7FFEGGGGDFEFE@EF>A@FGGFCEEFGG9,C9FFGGGCF9,:878FGGF?9FGG?F<,<+ABFGEE6@FG73,,+3FCG*@><C**?<FFEGG<4%:FC033*FC8#=B69E?<@4B0=5.298:DC15FGFCFE;C<1CFF8CE<9C@9?B:8?FCG>@<EF,;7FGF9DDF<E=@8?D<GGGGGF==?EC=CE@4,FFFF8GF@>7C>CGFCC>EGGGFDB>)>DGGGFE9FGDFGFFEFFDFGGDCC,DAB+CDFGGEGGGGGFF@GFFGFFF9FE@GGGGGGFCFF<GGFCGGGGFFCF<@GGGGGFGGGGGGGGGGGGGFFC,FFECCCCC
@s701 20
TGAGGAATATTGGTCAATGGACGAGAGTCTGAACCAGCCAAGTAGCGTGCAGGATGACGGCCCTATGGGTTGTAAACTGCTTTTATAAGGGAATAAAGTGAGTCTTGTGAGACTTTTTGCATGTACCTTATGAATAAGGACCGGCTCATTCCGTGCCAGCAGCCGCGGTAATACGGAAAGTCCGGGCGTTATCCGGATTTATTGGGTTTAAAGGGAGCGTAGGCCGGAGATTAAGCGTGTTGTGAAATGTAGATGCTCAACATCTGCACTGCAGCGCGAACTGGTTTCCTTGAGTACGCACAAAGTGGGCGGAATTCGTGGTGTAGCGGTGAAATGCTTAGATATCACGAAGAACTCCGATTGCGAAGGCAGCTCACTGGAGCGCAACTGACGCTGAAGCTCGAAAGTGCGGGTATCGAACAGGATTAGATACCCT
+
CFGGGGGGGGGGGFGGGGGGGGGDGGGFGFGFGGGGGGGGGGGGGGEFGGGGGGGGGGGGGFGGGGGGGFDBFF<EFGGGGCCGGGGGGGGGGFDFFFGGGG9EAECFGGD?FF9EAFCCC9FGGGGGGCFGGGGG9,CFEF7FGD+EFD?DFG7FG9,DCGCFCDG@::FFADCF>:*@FFFECEC7CF*6<;2C=EC*>>EG9:#FC4?>9FEF:64A?8CC<>=DGF>6,*<=>9@?EDFFFEGC;==8:<7:,FGEF?FGE>?GGFGDGFDGGFCAFGGGGGGGE<D<9GECGGGGFFFFCC=FDFEFFD8@GGFFAFDEBC@,=@<,A,ED><FDDDEFGFFGFF<B@GEGGGGDEGF@FCFGGGGGGFEC8GECGGGGF<AEEEFGFDCCE:DGGGGFDGGGGGGFGGGDGGFFGGGFGGGGGGGCCCCC
@s701 30205
TGGGGGATATTGCACAATGGGGGAAACCCTGATGCCGCGACGCCGCATGGAGGAAGAAGGTTTTCGGATTGTAAACTCCTGTCGATAGGGACGATAATGACGGTACCTAACAAGAAAGCACCGGCTAACTACGTGCCAGCAGCCGCGGTAAAACGTAGGGTGCAAGCGTTGTCCGGAATTACTGGGTGTAAAGGGAGCGCAGGCGGGAAGACAAGTTGGAAGTGAAAACCATGGGCTCAACCCATGAATTGCTTTCAAACCTGTTTTTATTGAGTAGTGCAGAGGTAGATGGAATGCCCGGTGTAGCGGTGGAATGCGTAGATATCGGGAGGAACACCAGTGGCGAAGGCGGTCTACTGGGCACCAACTGACGCTGAGGCTCGAAAGCATGGGTAGCAAACAGGATTAGATACCCT
+
<FFFCDFEFGACFFG9EFD,@FEDCCFGGFF@E9E<:F+@FEGG7C::FGFGE,EF<B,E<BCFGB7BFGFCE<EEDFG<EE=FC@E?<BAFEEDEECCGG7FGG>GGFDFGG@FFFFFGGGGGG7EFGGGG*,:8FFGFG38>F**<<FEEGGEEC7B:+=*,,+8+4<F8:F@**1A?FCFF<@;CCE?CF?AFCC:>CE5>C>CCEE8&D>:-FCF=?FFF=@:E=>;9<C?8CEFD*CFGFCDFG<=CEE38C#3(GFFFAF;8,A@E=:,:8,A<GFFGGGAF?E,EE@4++FCBAEEE@=+FAC,BEF=FFFDAC4=@7GFDFDCFFEECECEEFBFFFFF:7EEE<,,GF8BFF,B8@6FFGF@CGFFF@7GFFB,<E<EFACGGGFEFCGFFGGGGGGGFFB-CCCCC
@s701 34497
TGAGGAATATTGGTCAATGGACGAGAGTCTGAACCAGCCAAGTAGCGTGCAGGATGACGGCCCTATGGGTTGTAAACTGCTTTTATAAGGGAATAAAGTGAGTCTCGTGAGACTTTTTGCATGTACCTTATGAATAAGGACCGGCTAATTCCGTGCCAGCAGCCGCGGTAATACGGAAGGTCCGGGCGTTATCCGGATTTATTGGGTTTAAAGGGAGCGTAGGCCGGAGATTAAGCGTGTTGTGAAATGTAGATGCTCAACATCTGCACTGCAGCGCGAACTGGTTTCCTTGAGTACGCACAAAGTGGGCGGAATTCGTGGTGTAGCGGTGAAATGCTTAGATATCACGAAGAACTCCGATTGCGAAGGCAGCTCACTGGAGCGCAACTGACGCTGAAGCTCGAAAGTGCGGGTATCGAACAGGATTAGATACCCT
+
GGGGGGGGGGGGGGGGGGGGGGGEGGGGGGGGGGGGGGGGGGGGGGGGGGGGGGGGGGGGGGGFGGGGGGGGGGGGGGGGGGGGGGGGGGGCFGGGGGGGG?FGGGEGGGGGGGGGGGGGGGGGGGGGGGGGGGGGGGGGGGGGGGGGGGGGGFFFGGGGGGGGGGGGG@GGGFDEGFGGGGGG@GGGGGGG@F;FCEGGGGGGGGFGGGGGGGCFEFGFFEGGGGGFDGGGFGGEFGGGGGGGGFGF>>FGB?CGGEGGAF;CFGGCCEGGGEDGEGGGGGGGGGGF?FGGFGDGGGGFECB?FCGEEFEE8,BCGF7GGGGEAEEGGGGDFGGGFDGGFGFFGFGGFE9GGGGFCFFGGEGFFFFGGFGGFDGEFFGGGGGGGGGGGGFGGGGGFCGGGGGF@EGGGGGGGGGGGGGFGGGGGGGGGGGCCCCC
@s701 23
TGGGGAATATTGCACAATGGGGGAAACCCTGATGCAGCGACGCCGCGTGGAGGAAGAAGGTCTTCGGATTGTAAACTCCTGTTGTTGAGGAAGATAATGACGGTACTCAACAAGGAAGTGACGGCTAACTACGTGCCAGCAGCCGCGGTAAAACGTAGGTCACAAGCGTTGTCCGGAATTACTGGGTGTAAAGGGAGCGCAGGCGGGAAGACAAGTTGGAAGTGAAATGCATGGGCTCAACCCATGAACTGCAGCCGAAACTGGTTTTCTTGAGTAGGGCAGAGGTAGGCGGAATTCCCGGGGTAGCGGTGGAATGCGTAGATATCGGGAGGAACACCAGTGGCGAAGGCGGCCTACGGGACACCAACTGACGCTGAGGCTCGAAAGTGTGGGTAGCAAACAGGATTAGATACCCT
+
DFCGGFGGGGGGGGGGFGGGFEGGGGFFGGGGGGGEEFCFGDDFGGGGGCBEGGGGG8EF4?,CFEF7FGFGEFF959E?<FA,44<5BFAFFA?FFFGGGGGGGG9,,:FCD<=DFFFFFEGGGGG8B>=FFFDGG,3@,3>F:*>:CFC9@3CFB<C83,@BB83<FFFE9CEGGDG8FG9C7F0@FA8@?FFFGG3#9D:EE>8#;,7<F?@<A;<-.AFGE=F?#,1@C:>@85@6CE5,,GEGA:@3++5+,F?==38,,>,9EA,A*B,,,C8,8D?CFCC@FEEFFCCC>F8CE,CEBGGGGFE4=F@CD?ECGECEGFCEEECEF<FCAGFEGGGDFB@GFE@FGEEF@,AA4<B,FGGGGEEEGFFGFGGGGGGGGGGGGGGGGGGGFAGGGGGGGGGGFFGCCCCC
@s701 24
TGAGGAATATTGGTCAATGGACGAGAGTCTGAACCAGCCAAGTAGCGTGCAGGAAGACGGCCCTATGGGTTGTAAACTGCTTTTATAAGGGAATAAAGTGAGAGTCGTGACTCTTTTTGCATGTACCTTATGAATAAGGACCGGCTGATTCCGTGCCAGCAGCCGCGGTCATACGGAAGGTTCGGGTGTTATCCGGATTTATTGGGTTTAAAGGGTGCGTAGGCCGGAGATTAAGCGTGTTGTGAAATGTAGTTGCTCAACATCTGCACTGCAGCGCGAACTGGTTTCCTTGAGTACGCACAAAGTGGGCGGAATTCGTGGTGTAGCGGTGAAATGCTTAGATATCACGAAGAACTCCGATTGCGAAGGCAGCTCACGGGAGCGCAACTGACGCTGAAGCTCGAAAGTGCGGGTATCGAACAGGATTAGATACCCT
+
CFCFGFGGGGGGFFFGGGFGGGGG>CFFGGGGGEECGGEGFGFFFGGGDE@EECFCF<BFGGEGG8C,C=FCEEEFGG9E?FFGD9F,CADEGFGDAFFGGG98AFED?FFF9B9,BDGG,AFFGFGAEFFADCE;F?FFF7BFEG+>=<FFGGF7+,DFCBDFEC+C<3@E;CCEFCCGCCBFEF,=F:;/2,4::CF9>7.@FC@>7?9+;?2):;<)>DD=<8C=:97@FEF>E9A>CGCC<@3=FFGGGE?D?=FEFCECGGGGFGF@CCEC@:F?DGDDFFD8GD<?8FC==C4,,FGGGGGDGGFEEDCB@=44GFCEFGGGDEF9FEA>=FGFFGFFGEGDEFGGFCFFGFGEGCGGGGFFGGFGGGGGGGGGGF@GFGFGGGFGGGGGGEGGFGGGGFCB@CGFCDGGFFFGGGGGGGGGGGGCCCCC
@s701 25
TGAGGAATATTGGTCAATGGACGAGAGTCTGAACCAGCCAAGTAGCGTGCAGGAAGACGGCCCTATGGGTTGTAAACTGCTTTTATAAGGGAATAAAGTGAGAGTCGTGACTCTTTTTGCATGTACCTTATGAATAAGGACCGGCTAATTCCGTGCCAGCAGCCGCGGTAATACGGAAGGTTCGGGCGTTATCCGGATTTATTGGGTTTAAAGGGAGCGTAGGCCGGAGATTAAGCGTGTTGTGAAATGTAGTTGCTCAACATCTGCACTGCAGCGCGAACTGGTTTCCTTGAGTACGCACAAAGTGGGCGGAAGTCGTGGGGTAGCGGTGAAATGCTTAGATATCACGAAGAACTCCGATTGCGAAGGCAGCTCACGGGAGCGCAACTGACGCTGAAGCTCGAAAGTGCGGGTATCGAACAGGATTAGATACCCT
+
FGGGGFGGGGGGGGGGGGGGGGGGGGGFGGGGGGGGGGGDFFEGGGGGGGGGGDGGGGGGGEGGGGGG8EFGGGCFGFCFGFGGGGGGGGG,EEFFGGGGGGAEGGGFGGGFFGFGFFGGG9FFCGGGGGGGGGFEFCEFGFGGE+>FCEGFGG7@FGGGFGFDEGG>:FFFFCEGGGGEGFDEEGGECFGGGFGGGGCFDFD<C;1CE(G@<FCFD>F51>EGFDDCFFF<<AG2C(5AFF:==E5CCCGEC,EDF<FF;<9FGCCGGFGB:ECGCFEGGGFFCGFD8AFC)7E:CFE?F9GEDGGCGGGGC>7GGGGGEAG>AGDGGFE;GGGGGFEFGFCGF<DGGFFFDF@FCGF7GGGFGGFGFB<GGFCGGGGEGGGGGGGFEGGGGGGFFGGGGGGGGGGGGGGGGGGGGFGFFGGF<CFGGGGCCCCC
@s701 26
TGAGGAATATTGGTCAATGGACGAGAGTCTGAACCGGCCAAGTAGCGTGCAGGATGACGGCCCTATGGGTTGTAAACTGCTTTTATAAGGGGATAAAGTGGGAGTCGTGACTCCTTTTGCATGTACCTTATGAATAAGGACCGGCTAATTCCGTGCCAGCAGCCGCGGTAATACGGAAGGTCCGGGCGTTATCCGGATTTATTGGGTTTAAAGGGAGCGTAGGCCGCAGGTTAAGCGTGTTGTGAAATGTAGGGGCTCAACCTCTGCACTGCAGCGCGAACTGGCTTGCTTGAGTACGCACAACGTGGGCGGAATTCGTGGTGTAGCGGTGAAATGCTTAGATATCACGAAGAACTCCGATTGCGAAGGCAGCTCACGGGAGCGCAACTGACGCTGAAGCTCGAAAGTGCGGGTATCGAACAGGATTAGATACCCT
+
FEFGGGGGFGGGGGGGGGGGGFFFGEGGGGGGGGFGCEFGGGGGGGGCEGGGGGGGGGGGGGGCGGGGGFGGEF,CEFGGGFGGGGFGGGFGFEFGGGGGGGFCFGGGGGGFGGGGGFGGGGGGGFFGFGGF<E;DGFF<FGFGGCEGGGGGFDFGGGGGGGGFECFE:CC732DFGED@><FEEGEGGGGG+?CD5<:<:=%AFF<::9>F9<?5C;<=19;>?>85E7ECEEF@E@GFFFFGEF?GGFGGF:?8CFCFGFAGGGGGGGE?CC7:C@:C=9B<FFGFGFEB=GEEGFC??<GEGEEEGGGGCGDGGGFEDECC>7CE;E99FFCFFFF8GFFF8F@GGGGF=FCFEFECGEGCFEGGGGGFC<EFCGGGGGDGGGGGGBBEGGDGGGGGGGGGF@GGGGGGGGGGGGFGGGGGFGGGGFGCCCCC
@s701 27
TGGGGAATATTGCACAATGGGGGAAACCCTGATGCAGCAACGCCGCGTGAAGGAAGAAGGTTTTCGGATCGTAAGCTTCTATCAATAGGGACGAAATAAATGACGGTACCTAAATAAGAAGCCCCGGCTAACTACGTGCCAGCAGCCGCGGTAATACGTAGGGTGCGAGCGTTAATCGGAATTACTGGGCGTAAAGGGTGCGCAGGCGGTTGAGTAAGACAGATGTGAAATCCCCGGGCTTAACTCGGGAAGGGCATATGTGACTGCTCGACTAGAGTGTGTCAGAGGGAGGTGGAATTCCACGTGTAGCAGTGAGATGCGTAGATATGTGGAAGAACACCGATGGCGAAGGCAGCCTCCTGGGACATAACTGACGCTCAGGCACGAAAGCGTGGGGAGCAAACAGGATTAGATACCCT
+
EFGGGGGGGGGGGGGGGGGGGGGGGGGGGGGFGGGFGGGGGGGGGGGEFGGGGFGGFGGGGGFFGGGEFGGGGGGGFGGGD,CEGGGGGGGGGGGGGFGGGGGGGGGGGGGGGFFFGFBDFGGGEGGGGGGDGF,8@FGGGGGC8F>@7<FFFG9FB<,>>F7<::F+<7<:FGG@CFEG78FCC&<=CAEGDGG8F.)<998*9?8FC:DD<7<7@@<78?8:F@F?@7DGF@C>#E;=@@C@2=DF>@3#EFBGBEFFEF3DB?+@FE+@GGF=C8FEA,,CGGFB4=BDAFEDDE@8,EEF:EFBF;ADE<,F7FEGFF,<CGGGGFGFGGFEFFCE>GEGGGGGF@FGGGGFGGGGGGGGGFGGFFFDEGGGGGFGGGGGGGGGGGGGGGGGGGGGGGGGGGGGGGGGGGCCCCC
@s701 24491
TGAGGAATATTGGTCAATGGACGAGAGTCTGAACCAGCCAAGTAGCGTGCAGGATGACGGCTCTATGGGTTGTAAACTGCCTTTATAAGGGAATAAAGTGAGTCTCGTGAGACTTTTTGCATGTACCTTATGAATCAGGCCCGGCTAATTCCGTGCAAGCAGCCGCGGTAATACGGAAGGTCCGGGCGTTATCCGGATTTATTGGGTTTAAAGGGAGCGTAGGCCGGAGATTAAGCGTGTTGTGAAATGTAGAGGCTCAACCTTTGCACTGCAGCGCGAACTGGTCTTCTTGAGTACGCACGACGTGGGCGGAATTCGCGGTGTAGCGGTGAAATGCGTAGATAGCACGAAGAACTCCGATTGCGAAGGCAGCTCACGGGAGCGCAACTGACGCTGAAGCTCGAAAGTGCGGGTATCGAACAGGATTAGATACCCT
+
FGGGGGGFGGGGGFFGGGGGGFGG@FFGFFFFFCFGGGEGGGGDDFGG7FGFGEFFFEFGFDGGGGFG8FEGGFGGGGC<DFGGGEGGGCE,EFEGGGGC<FFFGGGGGGGFGFGGGGGGFBCEEGDBF9FFGGG9FFF,=4+47+8=B@<F8FFG+EEG8FFCC>CEG@GGGGCF>C**5@CFGGGDFGECBGGCG*/:++<22F<EG8:C,CC5<;GFD@D=G=D7?+,3%9C65:5-,;DDFAF):8<60>:C8CFFGC8#A;9B9C8%7C0:8A=/@C@8,3,,2,F>8CCBCF@=++A>GGCCEFDB@8GGGFBFFEGGFGGGFFBA,FC@,-CFFDE?,FFCCEGGE?FB,BF?7GGGGFDGGGFGFFEFEFGGDGGFFAGGFCBFF9GFE7GGFEGGGGGGGGGGGFE@GGFGGGGGF@,GGGCCCCCC
@s701 29
TGGGGAATATTGGGCAATGGGCGAAAGCCTGACCCAGCAACGCCGCGTGAAGGAAGAAGGCCTTCGGGTTGTAAACTTCTTTTACCAGGGACGAAGGACGTGACGGTACCTGGAGAAAAAGCAACGGCTAACTACGTGCCAGCAGCCGCGGTAATACGTAGGTTGCAAGCGTTGTCCGGATTTACTGGGTGTGAAGGGCGTGTAGGCGGAGATGCAAGTTAGGATGGAAATCTATGGGCTAAACCCATAAACTGCTTCTAAAACGTTATCCCTTGAGTATCGGAGAGGCAAGCGGAATCCCTAGTGTAGCGGTGAAATGCGTAGATATCACGAAGAACTCCGATTGCGAAGGCAGCTCACTGGAGCGCAACTGACGCTGAAGCTCGAAAGTGCGGGTATCGAACAGGATTAGATACCCT
+
FFGGGGGGGGGGGGGGGGGGGGGGGGGGGGGGGGGGGGGGGGGGGGGGGGGGGGGGEGFGFFCFGFGGGGGGGGGGGGGGGGGGGGGFDGGGGGGGGGGGGDEGGGGGGFDCFGDFGGGGGGFFFGGGGGGGGGGGFGGGDDDGGGGGGGGGGEFFDFGGCCCFGGGFDFGE@EG99@GFCECFFFCFG,*3BFCF6CCEDC;9E6<GGEE>5<1DF<<@BFBD,'EB@9,<9D>>47A/#BCGCCA:D@>G'FGBG7,7E=<>##)<EGG$DAFF@G<=.E=C,>4?=7F@8C,48@,>=@,FEC=>>89DF?A4,@=BC<DE=<9,96,@9<E<C@,?49,8,@<FE@AFEF8@C<CFCCCB@@CAGFCF@;@<5FDF6B,FGGGFEGFCDGFGFFFEDE9GFEEEF6CC,GCCCCC
@s701 30
TGAGGAATATTGGTCAATGGACGCAAGTCTGAACCAGCCAAGTAGCGTGCAGGACGACGGCCCTCTGGGTTGTAAACTGCTTTTAGTTGGGAATAAAGTGCACCACGTGTGGTGTTTTGTATGTACCATCAGAAAAAGGACCGGCTAATTCCGTGCCAGCAGCCGCGGTAATACGGAAGGTCCAGGCGTTATCCGGATTTATTGGGTTTAAAGGGAGCGCAGGCGGACCTTTAAGTCAGCTGTGAAATACGGCGGCTCAACCGGCGAACTGCAGTTGATACTGGAGGTCTTGAGTGCACACAGGGATACTGGAATTCATGGTGTAGCGGTGAAATGCTCAGATATCATGAAGAACTCCAATCGCGAAGGCAGGTATCCGGGGTGCAACTGACGCTGAGGCTCGAAAGTGCGGGTATCAAACAGGATTAGATACCCT
+
DGFFGFCFFGFGGGGFGGGGGFEGGCFDEGFFFFGGFGFEFGGFEFEFGGGGGGGGGFEECCECFGFFGGGGGEFGGGGGGGFGGGCCGGGGGGGGGGGGGGFGGGGGGGFFECGCEF8FE9EFFCFGGGGG,<@@F:F>FFCFGDEFGGGGGFGG7,,<AEFAECEFGG7=@DGGEGE:,BF,7?8FGFGGFDFGDGEFFG>FGFGEC/<6,?:*C6C;>CCDF9?7:/EGFAGD9CC?<CC:0<CFEC>ECCEC+CDGFCC-C<;F=@:#2FFE71=36,EDE<8GEFFF:FGEGGFFDF?GGGGEFGGGFEEC,FGFGFEC=GEEDGFFECFGGEAFGGGFGFGEFFGF<FEDGFDGGGGGGFAFFEDGGGGFEF@,GFE6GGGGGGGGGGFFGGGGDGGGEGDGGGFGFGGFFGGFGGGGGGGGGFGCCCCC
@s701 31
TGAGGAATATTGGTCAATGGACGCAAGTCTGAACCAGCCAAGTAGCGTGCAGGACGACGGCCCTCTGGGTTGTAAAATGCTTTTAGTTGGGAATAAAGTGCACCAAGTGTGGTGTTTTGTATGTACCATCAGAAAACGGAACGGCTAATTCAGTGCCAGCAGCCGCGGTAATACGGAAGGTCCAGGAGTTATCCGGATTGATTGGGTTTAAAGGGAGCGCAGGCGGACCTTTAAGTCAGAGGTGAAATCCGGCGGCTCAACCGTCGAACTGCAGTTGATACTGGAGGTCTTGAGTGCACACAGGGATACTGGAATTCATGGTGTAGCGGTGAAATGCTCAGATATCATGAAGAACTCCAAGCGCGAAGGCAGGTATCCGGGGTGCAACTGACGCTGAGGCTCGAAAGTGCGGGTATCAAACAGGATTAGATACCCT
+
EFGGGGGGEFFGGGGGGFFGGGGEGGGGGGGFGGGG;BDFEFECCFFGGEGGGG@FC7FCFEF,EEGDDFGGGGEF,C?E@FGFFGGGGFEF8EEFGGDEFF<=F8A?F9E7FFG7<<,EFFGF,ECF98<5CF>F,@>++8@FDGGGG9D,CFFGGDG<FCGGGGGG<CEF,;FDF75CAE9?C?*8?FE9,F:C5*=+*+,2CF1FGGC+<2<)1(<-7,6C3385,<:CC,GAC95'#@DCE@:6'#3<+,86:EECCGFCEGGGGFF6,A;,C86++@B,CGFB=GGGD<E8,49,,<B@,DGFF;CFGDFE;5+B@9B8AGGGEFFFGCGGF<ACGGGAFFF9GCFDFEFCGFEF7GGFGFFGGEEF<CGGGEFF?E<CGGGGEF@GGGGGGGGGFBEGFFGFGEGFGGGGGGGFGGGGGGGGGGGCCCC@
@s701 32
TGAGGAATATTGGTCAATGGGCGAGAGCCTGAACCAGCCACGTAGCGTGCAGGATGACGGCCCTATGGGTTGTAAACTGCTTTTATAAGGGAGTAAAGTGCGTCTCCTGAGGCTTTTTGCATGTACCTTATGAATACGGCCCGGCTAATTCCGTGCCAGCAGCCGCGGTAATCCGGACGGTCCGGGCGTTATCCGGGTTTATTGGGTTTAAAGGGAGCGTAGGCCGGAGAGTAAGCGTGATGGGAAAGGTAGGTGCTCAACAGCTGCACTGCAGCGCGAACTGTTTTCCGTGAGTGCGCACGAAGTTAGCTGAATTCGTGGTGTAGCGGTGAAATGCGTAGATATCACGAAGAACCCCGGTGGCGAAGGCAGCTTGCTAAACTGTAACTGACGTTCATGCTCGAAAGTGTGGGGATCAAACAGGATTAGATACCCT
+
FFAFGGGGFGGGC6FFGGGGGCG@@C+CFFGG88FGFGCF<C6CFGGFG,,,EF<FFGGG7+=F<=F,6FCE4CF?FG9,,A5=,5C?FC,B++:EE9@,,@F4+B,CFDA7=,,855>E?5C<?A,,54A?,8,,5>F++>::>+8>D,E,>@FCC3<+8DD,**5FF<FF,DCFG*4<1CCEGG5*=*;E97=8*//;7*+==@GC6+5941)<F88)>79*+9;22=,1F:F/,*6,,3+9CC<@,:?E<AFB7GC@@@,<9C?CFB>3+6+:6;FDDFFA++3+@4,F5@@+@@>:6,@5A9,,FE5DB?C@B+@,FFCDBGCFGGEE7CCC8ECFFD??B,F<GF9GFF@+=@9,@,F?E@CFFF<GFEC,E6A,FF<GDFFGGEDFF<C,GEGGGEFEEEF@GGGGFAGGGGGECGGGGGFGGGFCC@9C
@s701 38888
TGAGGAATATTGGTCAATGGACGAGAGTCTGAACCAGCCAAGTAGCGTGAAGGATGAAGGTCCTACGGATTGTAAACTTCTTTTATAAGGGAATAAAACCTCCCACGTGTGGGAGCTTGTATGTACCTTATGAATAAGCATCGGCTAACTCCGTGCCAGCAGCCGCGGTAATACGGAGGATGCGAGCGTTATCCGGTTTTATTGGGTTTAAAGGGTGCGTGGGCGGTTTATTAAGTTAGTGGTTAAATATTTGAGCTAAACTCAATTGTGCCATTAATACTGGTGAACTGGAGTACAGACGAGGTAGGCGGAATAAGTTAAGGAGCGGTGAAATGCATAGATATAACTTAGAACTCCGATAGCGAAGGCAGCTTACCAGACTGTAACTGACGCTGATGCACGAGAGCGTGGGTAGCGAACAGGATTAGATACCCT
+
EGGGGGGGGGGGGGGGGFFGGGGGGGD@FFGGGGFGGGGGGGGGGGGFGGGGGGGGGF<FFFFCGGEGEG@EGGGGGGGGGGGGGGGFGGGGGFGGEF,=4?C:EF>FFDDFGFGGGGFBEFGGGGGFFGGGG<EFFGFF9FFGGGGDAGDGGGGGGGGGGGGGGEGGEGGCGGDEGEF:D,@C>C5CFGEGGFC7#=C-EG1FDF<F>GGG6?+;7*<5#5ECEEED8@EGFGFDE0>CFCCCGGGF=CACFFFCCFFGF:,#:69=/BC=FGGGEDD8FGFEF?,DAA5+GGGFFF@@,??<87EGGE@CE9,,E=<,FE@BDEDGGGFEFGFACFFFCFFFCFF@9FEFFCGEGGGF:GGFFCGGGFF<,DFB<9GGGGGFGGGGFEGGGGGGGEE6CFGGGGEFEGGGGGGGGGGGGGGGGDGGGFCCCCC
@s701 34
TGAGGAATATTGGTCAATGGACGAGAGTCTGAACCAGCCAAGTAGCGTGAAGGATGACTGCCCTATGGGTTGTAAACTTCTTTTATACGGGAATAAAGTGAGCCACGTGTGGCTTTTTGTATGTACCGTATGAATAAGGCTCGGCTAACTCCGTGCCAGCAGCCGCGGTAATACGGAGGATGCGAGCGTTATCCGGATTTATTGGGTTTAAAGGGAGCGCAGACGGGTCGTTAAGTCAGCTGTGAAAGTTTGGGGCTCAACCTTAAAATTGCAGTTGATACTGGCGTCCTTGAGTGCGGTTGAGGTGTGCGGAATTCGTGGTGTAGCGGTGAAATGCTTAGATATCACGAAGAACCCCGATTGCGAAGGCAGCTTGCTAAACTGTAACTGACGTTCATGCTCGAAAGTGTGGGTATCAAACAGGATTAGATACCCT
+
GGGGGGGGGGGGGGGGGGGGGFGGGGGFFFGGGGG@FGGGGGGGDF@CFGGCFGGGGGEGGGGGGGDFGGGEGFGGGGGGGGGGGGGGGGGDDFGF9EFGGGFGGGGDFFGGGFGGGFGBFF9F?EGG+@EFEEFFCCEA4AFFCGGFF9FFEGGGGGDGGGGFE>FCF>F7DFGGFBCF7BF:CF;FFCGC9FF?G8<<===FGG@1<F4CCG52:6=60:83>GGDEEGFCCF0;GEDFGCGGFCF7EAEFE>CFC49FFGGFGFFCFGFEF@=@<+6+(9ECGFFFDEE=@+FC=FFD?8FBEGEEFGD8FEGGGD<@CCE=CEFGEF;CED8,CFC,DFC<CCGGGGF@C@@EFFCEEGFF9FFGFC,BFF<CC?AFGGGGGGGEFCGGGGGGGGGFFGGFFGGF<@FFDGGF@FAGFFFE9GGGFFCCCCC
@s701 35
TGAGGAATATTGGTCAATGGACGCAAGTCTGAACCAGCCAAGTAGCGTGCAGGAAGACGGCCCTATGGGTTGTAAACTGCTTTTATGTGGGAATAAAGTCAGGGACGTGTACCTGTTTGCATGTACCACAAGAATAAGGACCGGATAATTCCGTGCCAGCAGCCGCGGTAATACGGAAGGTCCGGGCGTTCTCCGGATTTCTTGGGTTTAAAGGGAGCGTAGGCCGGAGGGTAAGCGGGTTGTGAAATGCAGTGGCTCAACATCTGCACTGCAGCGCGAACTGTTCTCCGGGAGTGCGCAGGAAGTAGGCGGAATTCGTGGTGTAGCGGTGAAATGCTTAGATATCACGAAGAACTCCGATTGCGAAGGCAGCTCACTGGAGCGCAACTGACGCTGAAGCTCGAAAGTGCGGGTATCGAACAGGATTAGATACCCT
+
FGFGGGGGGGGGGGGGGGFGGGGGGGGDFFGGGGGGGGGFCFCFGGGGGC@AFFFFGGGGGGEFGGGGGGGGGGGGFAFFCE<CECGC?FF8EFGFGFGGGGCGGGGGGG,EFEGF9FEEGDGGFFFFFF,=FF,CEG=CBFFF++3FGFGGG@D@FFG<=FFCC6C>CEEFDGFC7FCFDGGGDGE:=@**6?FEGGC9*C#CF7CF:/FFCF7)7?<<8;;C;#FCFEE.FEF@>#>>;FCEG@FFFGGGF(CE:GFF:0C9F>0<GGF@EC>C68+===F@+++++,,D0E@>?F=:,EEB:++EF=FFB>8EBFEFGGGGFGGFEFE4<CFCF9GGFFCCGGFFGGFGFF>BGGGGGGGGGGFFFFEF<FEEGFCGGGGDCEFGGFCGGEGFGFFB@GGGGGGFGCGGGGGGGGFEGGGGFGGGGGGCCCCC
@s701 36
TGGGGAATATTGCACAATGGGGGAAACCCTGATGCAGCGACGCCGCGTGGAGGAAGAAGGTCTTCGGATTGTAAACTCCTGTTGTTGAGGAAGATAATGACGGTACTCAACAAGGAAGTGACGGCTAACTACGTGCCAGCAGCCGCGGTAAAACGTAGGTCACAAGCGTTGTCCGGAATTACTGGGTGTAAAGGGAGCGCAGGCGGGAAGGCAAGTTGGAAGTGAAATCTATGGGCTCAACCCCGAAACTGCTTTCAAAACTGGTTTTCTTGAGTATTGCAGAGGTAGGCGGAATTCCCGGTGTAGCGGTGGAATGCGGAGATATCGGGAGGAACACCAGTGGCGAAGGCGGCCTACTGGGCACCAACTGACGGTGAGGCTCGAAAGTGTGGGTAGCAAACAGGATTAGATACCCT
+
CD@FGGGGCCEEGGGGGGGGGGGGGEFGGFGFFGGGGGEFGGGGGGGC@C@<@FFFEEDCF??EFG>:CBEFFGDFAFGFFBEGFGFGFGGGGFBFGGFGFFEFCCDC<AFFCC@@F8F@FGFEGGCGFFCD7@7:<FF@F7BF@ECFFGE><FC:FFG37,7?9:<<*<<C@F*:<**?F@,,,87BFCEEF9CB8=4#>C?:C5C=60#@<A62<CD3C?G=C9:6EFD?76C:88<@C+8##CA=<0:7,<C6,=+=?D8,,,,,?<C7*A7,699AFF9E4=7?8,9FF?CCB++<:A@+)CCEE;C,,CB=+E9FFC@@:CDGGFGFFC:<E:,BCCGFE,,FF>GGFEC66C<ACEC8FAE7FC;6;,CEAGGFEGGFECGDEFC@GGGGGGFBGGGGGFGFFE<CCCB-
@s701 35920
TGAGGAATATTGGTCAATGGACGCAAGTCTGAACCAGCCATGCCGCGTGCAGGATGACGGCTCTATGAGTTGTAAACTGCTTTTGTACTAGGGTAAACTCACCTACGTGTAGGTGACTGAAAGTATAGTACGAATAAGGATCGGCTAACTCCGTGCCAGCAGCCGCGGTAATACGGAGGATTCAAGCGTTCTCCGGATTTATTGGGTTTAAAGGGTGCGTAGGCGGTTTGATAAGTTAGAGGTGAAATGTTAGGGCTCAACCCTGAAACTGCCTCTAATACTGTTGGACTAGAGAGTAGTTGCGGTAGGCGGAATGTATGGTGTAGCGGTGAAATGCTTAGAGATCATACAGAACACCGATTGCGAAGGCAGCTTACCAAACTATATCTGACGTTGAGGCACGAAAGCGTGGGGAGCAAACAGGATTAGATACCCT
+
EFFFGFGGGGGGGGGFFGGGGFGGGEGGGGFGGGFGGGFECFDCFGC@FGGGCFFGGF@CE:FCF9CECGGGGGGGGGGGFGAEFFGFAA9=EGGGGGGGFG8<FEFFG<FFGDEGGGGGGGF<FGGGGFCGGGGGGGG9,=FCEGGGGGGGGGGDGADFGGGGGGGE:FG7CFFGB@F@CC9FE).6/%%6<9=F/1FGGCEFC;C:FEFG?5(9F;ED1)EECCE;GGG>:CFAGGGFFEDD:A@?F<GGGCFGE5G<F;GD9<DB+7>@521GGCC=#DCEG,?<BA,,4:,8FFGEEC7<GGDGDEE;D@E@FCGEGF@>0+:=,FFC<9GFE?ECGGGFFGGGFGFE:C7@8,GGGGGFGGGFFFGGGGF9GGGF<GGFF9GGGFCGFFGFCF@,GGGGEFGGGGEFCCEEFEGGGGGGGAFFF?FCCCCC
@s701 30517
TGAGGAATATTGGTCAATGGACGAGAGCCTGAACCAGCAAAGTAGCGTGCAGGATGACGGCCCTATGGGTTGTAAACTGCTTTTATAAGGGAATAAAGTGGGAGTCGTGACTCTTTTTGCATGTACCTTATGAATAAGGACCGGCTAATTCCGTGCAAGCAGCCGCGGTAATACGGAAGGTCCGGGCGTTATCCGGATTTCTTGGGTTTAAAGGGAGCGTAGGCCGGAGATTAAGCGTGTTGTGAAAGGTAGCTGCTCAACCGTAAAATTGCAGTTGAGACTGGTTTCCTTGAGTGCAGTTAAGGCAGGCGGAATTCGTTGTGTAGCGGTGAAATGCGTAGATATCACGAAGAACCCCGATTGCGAAGGCAGCTTGCTAAACTGTAACTGACGTTCATGCTCGAAAGTGTGGGTATCAAACAGGATTAGATACCCT
+
@EEG<6FFFGGGG<FEFBF<,;@FGGEGG,EEFFDFFG8FGGGGFFGGCFGGCF@EFFEFCEC@<EGFGGDFE9<CFGGFFDFFFFFGFCECFD9CCFFE,9,4??+4:FD9FFGFDF@FFGFGGGG9?=F9FFF@DBFEG7:CGD+FFGGGF8<++C=7DFFGEGGGC*8EFDG73@FD7FDE@C5<FF7E?@FFA,=90C):F>;@FFFC5<78<7=9>4:3??C3EEGEEEC5FD$FFCE@C?C,,C#61#??D8FBE,C9,',:&EC8GD9,8,+=6DFFDEFGFGFA+<>,4,,,4,A,E4+@8E@,=EEFCB9,DF>6)E=CEA,E7EEF@,@,9DC88@CFFF9CEF:6DCFCFEFFGFCGFECGFC,9FC;,,,FFAFC7GFF@C,F9FFGGGGGGGGGEDFGFFEAGF,FFFGGGGGGGGFGCCCCC
@s701 39
TGGGGAATATTGCACAATGGGGGAAACCCTGATGCAGCGACGCCGCGTGGAGGAAGAAGGTCTTCGGATTGTAAACTCCTGTTGTTGAGGAAGATAATGACGGTACTCAACAAGGAAGTGACGGCTAACTACGTGCCAGCAACCGCGGTAAAACGTAGGTCACAAGCGTTGTCCGGAATTACGGGGTGTAAAGGGAGCGCAGGCGGGAAGACAAGTTGGAAGTGAAATCCATGGGCTCAACCCATGAACTGCTTTCAAAACTGTTTTTCTTGAGTAGTGCAGAGGTAGGCGGAATGCCCGGTGTAGCGGTGGAATGCGTAGATATCGGGAGGAACACCAGTGGCGAAGGCGGCCTACTGGGCACCAACTGACGCTGAGGCTCGAAAGTGTGGGTAGCAAACAGGATTAGATACCCT
+
EGGGGGEGGGGGGGGGGGGGCEECCGGGGGGGGGGGGF@EGFGGEGFFDGGCFGFGGF8FGCEGGEEFGGGFGGGGGGGGGEFFGGGGGGGGGGFCFGGGGGGGGGDGGGGGGGBFFF<>CFEGGEDGGADGEFFGGGGG<,5@CDE@7CE9F9FEFEGC9<FGGGE11=::FEG:GD+<<C#=<76F:9FECEG$=,6(:CF5CCGG?D78CGF4D2CE?><C4=C'<CG>9CG4@/GFGGGGGG@<8886/03.AC=60@9F:GFACFF>D:0CFFE89E>FGEF:C8CE@,@+CCGGGFGGACCFEE9FGGGE8C,@FGEEDGGGGDFFFFFFCGGGFGGFEEGGGGFGGGGFGGEFGGGGGGGGGGGGGGFFFGGGGGGGGGGEGGGGFGGGGGGGGGGGGGGGGFGCCCCC
@s701 40
TGAGGAATATTGGTCAATGGACGAGAGTCTGAACCAGCCAAGTAGCGTGCAGGATGACGGCCCTATGGGTTGTAAACTGCTTTTATAAGGGAGTAAAGTGGGAGTCGTGACTCCTTTTACATGTACCTTATGAATAAGGACCGGCTAATTCCGTGCCAGCAGCCGCGGTAATACGGAAGGTCCGGGAGTTATCCGGATTCATTGGGTTTAAAGGGAGCGTAGGCCGGAGATTAAGCGTGTGGTGAAATGGAGACGCTCAACGTCTGAACTGCAGCGCGAACTGGCTTCCTTGAGTACGCACAAAGTGGGCGGAATTCGTGGTGTAGCGGTGAAATGCTTAGATATCACGAAGAACTCCGATTGCGAAGGCAGCTCACTGGAGCGCAACTGACGCTGAAGCTCGAAAGTGCGGGTAGCGAACAGGATTAGATACCCT
+
DFEGGFFGFCFGGAGGFGFGEEFGGGGEFEFG<CFGGFDFGGFGGGGGGEGFGGGGG,BC7CFG,,:FCF7F=FFAEEEGFCFGGGGGGEBE@CDEGCE<?FE+4BFGGFGAEEGE9FFCGGGAFGG9EFGGA,,,CFGFG+@@878AFGGFG,<==EFFFCE,>5CEF<CFD98F7C7@>CF@*>*<<:C@G91*/*+,3+,,7=4=F,:<,2*,;9BDF@EDF;C@EGCC97C9EGF?#80:0BC#?#*8<:C@#FF@C<<F@7#<>:7@::3@+;FGF?D88G?FE,GF=EECAAEE9C,,CEFGGGF@>,>+C?DFDFECAF8E9;E9AEE,=-GFFDECF<,GGECECC+=EGFGGCEGGEFGGFEDF9FFF8GGEFF9DGGFGEEGGGFFEBGGFGGGGGGGECFECFF:GGGFGGGGGGGGGGGCCCCC
@s701 32082
TGAGGAATATTGGTCAATGGACGCAAGTCTGAACCAGCCAAGTAGCGTGCAGGATGACGGCCCTCTGGGTTGTAAACTGCTTTTAGTTGGGAATAAAAAGAGGGACGTGTCCCTTATTGTATGTACCATCAGGAAAAGGACCGGCTAATTCCGTGCCAGCAGCCGCGGTAATACGGAAGGTCCAGGCGTCATCCGGATTTATTGGGTTTAAAGGGAGCGCAGGCGGCGGCGTAAGTCAGTTGTGAAATCGTGCGGCTTAACCGTGCAGTTGCAGTTGATACTGCGTCGCTTGAGTGCACACAGGGATGTTGGAATTCATGGTGTAGCGGTGAAATGCTTAGATATCATGAGGAACTCCGATCGCGAAGGCATATGTCCGGAGTGCAACTGACGCTGAGGCTCGAAAGTGTGGGTATCAAACAGGATTAGATACCCT
+
GGGGGFGGGFGGGGGGGGGFGGGGGGGGGGGGGGGGGGGGGGGGGGG@FGGGGGGGGGGGGGGDGGGGGGGGGGFGGGGGFGGGGGFGDGGGGGFGGGGGGFGGGGGGGGGGGFGGGGGGGGGGGGGGGGGFFGGGGGGCFFGGGGGGGGGGGGGGGGGGGGDFGGGEGCGFDGGE@FEEGG@GGGGGGGGGGGGGGGGGGGGGGGCFGGFF@CDAGFGGF-GGGGDDCEFGGGGBGGGGFF-AFDGGDGCFCGGCGGGGGGGG>FD<EEF8GGFFF<8GGGGGGGEGGGED?GGGGFFFFCGGGGGGGGGGGFEGGGGGGGFEBGGFFCGFGFEGEAFGGFEFGGGFFGGGFGFCEGGGGGGGFGFFF9EFEGGGGGGGGGGGGGGGFC;GGGGGGGGGGGGGGGGGGFF8GGGGGFFFGGGGGGGGGGGCCCCC
@s701 42
TGAGGAATATTGGTCAATGGACGAGAGTCTGGACCAGCCAAGTAGCGTGCAGGATGACGGCCCTATGGGTTGTACACTGCTTTTATAAGGGAATAAAGTGGGTCTCGTGAGACTTTTTGCATGTACCTTATGAATAAGGACCGGCTAATTCCGTGCCAGCAGCCGCGGTAATACGGAAGGTCCGGGCGTTATCCGGATTTATTGGGTTTAAAGGGAGCGTAGGCCGGGGATTAAGCGTGTTGTGAAATGTGGATGCTCAACATCTGCACTGCAGCGCGAACTGGTTTCCTTGAGTACGCACAAAGTGGGCGGAATTCGTGGTGTAGCGGTGAAATGCTTAGAGATCACGAAGAACTCCGATTGCGAAGGCAGCTCACTGGAGCGCAACTGACGCTGAAGCTCGAAAGTGCGGGTATCGAACAGGATTAGATACCCT
+
DFGGGGGFFGGGGGGGGGGGGGGGGGGFGGGGDGGGGGGGGGGGGGEFGGGF?FFGFFFFGGFGCFFGGGEGGG,EFCGGGGGGGGFFEGFEFGGGGGFFGGEGGGGFGGGGGGFGCGGFGGFEGGGGGGCFGGGGGGGGGGGGGGGC?FGFGGGGGG?7FDFFGCGEFGGGGGGEG*:BFGF@BCCE**1CFGGG6<?;3:CCGFGGD,?EGGGF7<<7:1;6<*;#6,<>5?>2ECGFG18FC<7@@.@<@<D6FFF,AFFD9E@FFAGFGG=EEE=:FFFD3,8FFCDGDF8BECFEFEDF?8F??,F==,7GEF8?FA6+=>GGGGGGGGGGDFF8C9,,DGGGGGGFGFF:BFDGGEGGFACGGGGGGGGGGFGEFCGGGFEDGFCEGF@FFEGF8GGGGGGGGGFCBE,FGGGECGFFGDGGFDGCCCCC
@s701 29739
TGGGGAATATTGCACAATGGGGGAAACCCTGATGCAGTGACGCCGCGTGGAGGAAGAAGGTCTTCGGATTGTAAACTCCTGTTGTTGAGGAAGATAATGACGGTACTCAACAAGGAAGTGACGGCTCACTACGTGCCAGCAGCCGCGGTAAAACGTAGGTCCCAAGCGTAGTCCGGAATTACTGGGTGTAAAGGGAGCGCAGGCGGGAGAACAAGTTGGAAGTTAAATCCATGGGCTCAACCCATGAGCTGCTGTCAAAACTGGTTTTCGTGAGTAGTGCAGAGGTAGGCGGAATTCCCGGTGTAGCGGTGGAATGCGTAGATATCGGGAGGAACACCAGTGGCGAAGGCGGCCTACTGGGCACCAACTGACGCTGAGGCTCGAAAGTGTGGGTAGCAAACAGGATTAGATACCCT
+
GGGGGBFGGDFFGGGGGGFFCFG7CFGGGGGGGGGGGGGGGGGDEGGGGEGGGGGGGGFFEEFFFDDB7CF??@FFFGGGGGGFEFGCECFE@EFEFAFCFEE+BFFFGGGGGDEFGFFCFGGGGG:DFGGGGGGGGFFFBFGFED+<CCFGCCGCD>>3,,,@F>EFG*4=,CFFCGC8CC><<C*=C%7<CF>77CF*7E=C?;E7?>CF85<@2:CD'@5#<<CBGD@C:DF-,1@<6,9E+;@#:D@0@#B9C:C%9>GGGF@>,,FFDB6,,,98FF9CGCB8EFGEE=@7CGCCGFGE@@8,FDFE44?@,<59?+FBEGFFFDFFBC,C,FFFGGGGGGGGGGFF9CFEDE==98F?GGFGEFEEF8GGFGGGGGGFGGGGGGGGGGGGGGGGFGFE<A,9GGGCCCB@
@s701 44
TGAGGAATATTGGTCAATGGACGAGAGTCTGAACCAGCCAAGTAGCGTGCAGGATGACGGCCCTATGGGTTGTAAACTGCTTTTATAAGGGAATAAAGTGGGAGTCGTGACTCCTTTTGCATGTACCTTATGAATAAGGACCGGCTAATTCCGTGCCAGCAGCCGCGGTAATACGGAAGGTCCGGGCGTTATCCGGATTTATTGGGTTTAAAGGGAGCGTAGGCCGTGGGGTAAGCGTGTCGTGAAATGTAGGCGCCCAACGTCTGCACTGCAGCGCGAACTGCTTCACTTGAGTGCGCACAACGCCGGCGGAACTCGTCGTGTAGCGGTGAAATGCTTAGATATGACGAAGAACCCCGATTGCGAAGGCAGCTGGCGGGAACGTAACTGACGCTGAAGCTCGAAAGCGCGGGTATCGAACAGGATTAGATACCCT
+
FGGGGEGGGGGGGGGGGGGFGGGGGGGGGGGGGGGGGGGGFFGGGGGGDGGGGGGGGGGGFGGGGGGGGFGGG,FFGGGFGFGGGGGGGGGGGGGGGGGGGGGGGGGGGGGGFGGGGGGGGGGGGGGFGGGGGGGGGGGGFFGG@+BFGGGGGGGG@DGGGGGGGGEGGDFD3EFGGGGD7DFFEGGGFGGGGGE?;GF4CF#CCG<?@<@<FFEFEBED?9CFC92:0<:88CG?G4<38C>E<@F?FGDGGEF>C<:FC@CF@ECFG;>FCGGCEF;CGFFEF@>=FGGGAFCC;,7GECC:DECGDGFGE@7EEBC@FGCGFGGFFEFFGGFGGGGGFA9FFEFGFECEC=DGGGGGGGGGGFFGGFDGGGGGFFGGGFGGGGGGGGGGFF<FFFGF@FEFCFGGGGGGGGGGGGGGGGGGFGGGGGGCCCCC
@s701 26614
TGAGGAATATTGGTCAATGGGCGAGAGCCTGAACCAGCCAAGTAGCGTGCAGGATGACGGCCCTATGGGTTGTAAACTGCTTTTATAGGGGAATAAAGTGAGCCACGTGTGGTTTTTTGCATGTACCCTATGAATAAGGACAGGCTAATTCCGTGCCAGCAGCCGCGGTAATACGGAAGGTCCGGGCGTTATCCGGATTTATTGGGTTTAAAGGGAGCGTAGGCCGGAGATTAAGCGTGTTGTGAAATGGAGATGCGCAACATCTGCACTGCAGCGCGAACTGGTTTCCTTGAGTACGCACAAAGTGGGCGGAATTCGTGGTGTAGCGGTGAAATGCTTAGATATCACGAGGAGCTCCGATTGCGAAGGCAGCTCACTGGAGCGCAACTGACGCTGAAGCTCGAAAGTGCGGGTATCGAACAGGATTAGATACCCT
+
FGGGGGGGEEFDGGGGGGG8FFGGGGGGGGGGGGF@FGGFFGFGGGGGDFGFGGGGGGGGGGGDGGFGFCGEGGGGEFGGFFG?EFGCFGGGCDGGGA,?FFGGGGGGGGGGFFFGDGGFGGFFGCFGGCG9FGGG9,9=DCFGGFGGGFGGCGDEGGDEGGGFECF7FCFFGG@FGFFGGCGGGGGGGDBFGFGG*AGGGGG@FCCG?CE;/%=<:459BDG:?E+>GFGGGGGFF>CFF:=@>><8<2FGF+E?)9GF9ACGGGGEDGGGGGEFCE+FGGGGGGGGGFFGFGECGGGGGDFGGGGFGGFGEEC>GFFBDFF@0FCFGGGFCFEC,,GFEF9GFGG@E@FE6+GFEEFDGFC<FFC<E8GFFCFGFEGF7GGGGGGGGGGGGGFF<EE8FDGGGGGGEFEFGGGGGFCEGGGGGFFGGGGCCCCC
@s701 46
TGGGGAATATTGCACAATGGGGGAAACCCTGATGCAGCGACGCCGCGTGGCGGAAGAAGGTCTTCGGATTGTAAACTCCTGTTGTTGAGGAAGATAATGACGGTACACAACAAGGAAGTGACGGCTAACTACGTGCCAGCAGCCGCGGTAAAACGTAGGTCACAAGCGTTGTCCGGAATTACTGGGTGTAAAGGGAGCGCAGGCGGGAAGACAAGTGGGAAGTGAAAGCCATGGGCTCAACCCATGAACTGCTTTCAAAACTGGTGTGCTTGAGTAGTGCAGAGGTAGGCGGAATTCCCGGTGTAGCGGTGGAATGCGTAGATATCGGGAGGAACACCAGTGGCGAAGGCGGCCTACTGGGCACCAACTGACGCTGAGGCTCGAAAGTGTGGGTAGCAAACAGGATTAGATACCCT
+
FFG?EFGGGGGGGGGAFFGGFGGFGGGGGGGGGFGFFFGDGGGGFEG:FE++CFGGEFGGFFDGEGGCEGDCGGGGGGGGGFDGGGG9,EB<AFBAEFGCFGGGGG,EF<@FAEFGGG8FFFFCC7F8FFCFEEFGDDEC<@:FE:>FE@BFCC7C@E7CF7>?9/4+44<;CE8F7F<CFG,CCF6F8A@/@FGF@972984<<?;99A6/3561#$>?9E:9C;@#E66:>AC7%0@EGFF@,5@3CD:+,BB=@,@=6++,3,>,8=,FEF@,FFDFGGDGFEC:@?F;88@BGGDGFFCE=EC=,ECC8=@>,C:=56+C7GGGF@@F@C8GFFGGGGGGGC:GFFE9@,EGGFFGGFCFF<GGGGGGGGGGGGF?FDFFGGGGGGGGFAGFFCGFFFEGFGGGGGGCCCCC
@s701 39843
TGAGGAATATTGGTCAATGGGCGAGAGCCTGAACCAGCCAAGTAGCGTGAGGGATGACTGCCCTATGGGTTGTAAACCTCTTTTGTTTGGGAATAAAGTGCGGGACGTGTCCCGCATTGCATGTACCATTTGAATAAGGACCGGCTAATTCCGTGCCAGCAGCCGCGGTAATACGGAAGGTCCGGGCGTTATCCGGATTTATTGGGTTTAAAGGGAGCGCAGGCCGTGGTCTAAGCGTGCCGTGAAATTCTGTCGCTCAACGGCAGACGTGCGGCGCGAACTGGTCCACTTGAGTACGCGGGACGTTGGCGGAATTCGTGGTGTAGCGGTGAAATGCTTAGATATCACGAAGAACTCCGATTGCGAAGGCAGCTGACGGTAGCGCAACTGACGCTGAGGCTCGAAGGCGCGGGTATCGAACAGGATTAGATACCCT
+
FGGFGGGGGGGGGGGGGGGCFGGGGGGGGFGGGGGGGGGGGGFGGGGGGGGGGGGFFCEEGGGGGGGGGGGGGGGFG8FFFGGGGGGGGGGGGGGGGGGGGGGGDGGEGGGGGGGGGGGGGGGGGFGGGGGGGGGFGGGGGGGGGGGFGGGGFGGGGGFGGGGGEGGGGGGFGGGGG:EF:FGGGGGGGGGGFGCE5<CFGGGA@C<C2EFGGG7GG7GF?>EEE5?CE#2C:<F?<CGGGGGGGF?FFGF7:FFGGCGFEEGGDGGFEGGEF>>GEGG>CGFECGGFCGGGFGGGGGCEEFFGFEEB?,FGGGGGGGGGFFCEFGGGFGGFFGGFAF9FGGFGFGGGGGGGFGEGGGGF+CFDFFCGGGGGGFEGGGGGGGGGFFFGGGFGGGGGFGGFFFGEEFFCFFFCGGGGGGGEEGGGGGFGGCFCC@BB
@s701 48
TGGGGAATATTGCACAATGGGCGAAAGCCTGATGCAGCGACGCCGCGTGAGCGAAGAAGTATTTCGGTATGTAAAGCTCTATCAGCAGGGAAGATAATGACGGTACCTGACTAAGAAGCACCGGCTAAATACGTGCCAGCAGCCGCGGTAATACGTATGGTGCAAGCGTTATCCGGATTTACTGGGTGTAAAGGGAGCGCAGGCGGTGCGGCAAGTCTGATGTGAAAGCCCGGGGCTCAACCCCGGTACTGCATTGGAAACTGGCGTACTAGAGTGTCGGAGGGGTAAGCGGAATTCCTAGTGTAGCGGTGAAATGCGTAGATATTAGGAGGAACGCCAGTGGCGAAGGCGGCTTACTGGACGATAACTGACGCTGAGGCTCGAAAGCGTGGGGAGCAAACAGGATTAGATACCCT
+
FFGGGEGGGGGGGGGGGGGGGGGFGGGGGGGGGGGGGFEEFGGGGGGCGGGGEEGDGGGCEDGGFGG?FGGGGGGFGDGGFFGGGGGGFGGGGGGGGGGGGGGGGGGGFGGGGGGGFGGGGFDGGGGGFFFGGGFGGGGGGFGGGGGGEGG@,CDBFGGC;>DFGGFE7FCGGGCEC*=FGGGGGG,F-=B7C<F27ECF<5>,<?C:::839F<9C.CGGFD:B#<EF:@2CDGG:FFGFGC6CGGGGFGD9FFGGGFD>E>+@FFDFC<D>++EECCB6FFFGGG@CFBEDDGGFEFBFGGGFFCGGGGGEEFC?GFGFDFCGGFFEDGGGF@EFAFCCEGGGGGGGGGGGGGFCECGGGGFFFCCGGGGFFDFEGGGGGGFGGGGEGGEE9FGFGGGGGGGGGGGGGGCCCCC
@s701 39422
TGGGGAATATTGCACAATGGAGGAAACTCTGATGCAGCGATGCCGCGTGAGGGAAGAAGGTTTTAGGATTGTAAACCTCTGTCTTCAGGGACGAAAAAAGACGGTACCTGAGGAGGAAGCTCCGGCTAACTACGTGCCAGCAGCCGCGGTACTACGTAGGGAGCGAGCGTTGTCCGGAATTACTGGGGGTAAAGGGAGCGTAGGCGGGATCGCAAGTCAGATGTGAAAACTATGGGCTTAACCCATAAACTGCATTTGAAACTGTGGTTCTTGAGTGAAGTAGAGGTAAGCGGAATTCCTAGTGTAGCGGTGAAATGCGTAGATATTAGGAGGAACATCAGTGGCGAAGGCGGCTTACTGGGCTTTAACTGACGCTGAGGCTCGAAAGCGTGGGGAGCAAACAGGATTAGATACCCT
+
FGGGGGGGGGGEFGGGGGGGGGGGGGGFGCFGFFFGGGGGFEGGGGGFFFEGGGGGGGGGCFGGGGGGGFGGGDFFGGGFGGGFGGGGGGGGGGGGGGGGGGGGGGGGGGGGFGDGGGGG8FFGGGGGGGGGGG8,B>FFGGFFGECFCFG*8FFDF9>FF>GEEDCCGG7C>GGGDGGGGFFF<7C#F::FGGGGGG7FGGGGFGGGEGC>-CGDGFGFF=@/?EC<GDGFGFFGGGGGFCGFGFCDFGFGGGGEGFGF,,FGGGEDFCGEE7GDAECF?F<2FGGFCEEC4,>,FF=CBA,EG=GGFFCDGEEEDD<,,GFGGGGFEFCGGFCFE,FGGFCGFGGGGGDGGGFF<GGGGGGGGGF6GGGGGGGGGGGGGECFDGEGGGFFGFEGGGFGFGFGGFEGGFCGCCCCC
@s701 31818
TGAGGAATATTGGTCAATGGACGAGAGCCTGAACCAGCCAAGTAGCGTGCAGGATGACGGCCCTATGGGTTGTAAACTGCTTTTATAAGGGAATAAAGTGAGAGTCGTGACTCTTTTTGCATGTACCTTATGAATAAGGACCGGCTAATTCCGTGCCAGCAGCCGCGGTAATACGGAAGGTCCGGGCGTTATCCGGATTTATTGGGTTTAAAGGGAGCGTAGGCCGCAGGTTAAGCGTGTTGTGAAATGTAGGGGCTCAACCTCTGCACTGCAGCGCGAACTGGCTTGCTTGAGTACGCACAACGTGGGCGGAATTCGTGTGTAGCGGTGGAATGCTTAGATATCACGAAGAACTCCGATTGCGAAGGCAGCTCACGGGAGCGCACCTGACGCTGAAGCTCGAAAGTGCGGGTATCGAACAGGAGTAGATACCT
+
GGFFGGGGGGGGGGGGGGGFGGGEGGGGGCGGGGGGGGGGGGGGGGGGGGGGGGGGGGGGGGGGGGGGGGGGGGGGFGGGFGGGGGGGGGGFFGGGGGGGGGGGGGGGGGGGGGGGGGGGGGGGGGGGGG9EFGGFGGDEFGGGGGGDGFGGGGGGGGGGGD<FEEGCGGGGGGGGGGE@<:FGEGGGGGGFGGGC*CEFGGGGGC<<FG:F9FD3C;GF'2EFC8G>E<CCCGGA>'<EG<;GGGG:DF<@?EGFCCCFCACFGFGCFFGB@ECEBG5D>8@@<GEE,,5,+GEFFB44?GEEEF=EB=C=74+EEFFEE@8+ECDFFA,,9>8<E8FE<CC,7FGFFGFE=C::@A:DF@CF9GGGFEB@<B6+DEEFC:A<C,:E@CFFEE<68BGGGFC@GGGGGGECFGGGFE<@GGCF9GGGGCCC@C
@s701 30793
TGAGGAATATTGGTCAATGGGCGAGAGCCTGAACCAGCCAAGTAGCGTGCAGGATGACGGCCCTATGGGTTGTAAACTGCTTTTATAAGGGAATAAAGTGGGAGTCGTGACTCCTTTTGCATGTACCTTATGAATAAGGACCGGCTAATTCCGTGCCAGCAGCCGCGGTAATACGGAAGGTCCGGGCGTTATCCGGATTTATTGGGTGTAAAGGGAGCGTAGGCCGGAGATTAAGCGTGTTGTGAAATGTAGATGCTCAACAGCTGCACTGCAGCGCGAACTGGTTTCCTTGAGTACGCACAAAGTGGGCGGAATTCGTGGTGTAGCGGTGAAATGCTTAGATATCACGAAGAACTCCGAGTGCGAAGGCAGCTCACTGGAGCGCAACTGACGCTGAAGCTCGAAAGTGCGGGTATCGAACAGGATTAGATACCCT
+
GFGFGGGGGGGFGGGGGGG?FGGGGGGGGGGFGGGGGGGGGGGGGGGGD:DEFGGGGGEGGGGGGGGGFGGGGGGGGDFFGFEFCFFCEGGGGGD:9,BFAE,CFGGGE8F,,4BF?FFFGGGFF?FEFFEGGGGGGGFGGGGGCEGGGF9FGGGEFFGG?DFGGG8:FFGFCGGEGGGGGGF7FGGECFGGGGDFC8=F79#C<8F%C?FC@C7AEBEF@CGEEGG3?6,CC=GBGGGE:853C?C=7>1DC8865<C@C@#C9CB?CF66=FCF@C3:=AGFA8B,9DBF:@68+FEA6<A8FGGGGEC>+8@+GFCF9,CGFGEFFGFF@?C=,AF=F@<EFDGGGFFF8FFGFDF@+EDFGDGGGEFFEEAF@,GGGGGGFEFCGGGGFF,FD@FBFGGFD@EBCDGGGGGEGFFBFEGGGGGGGGGCCC@@
@s701 23164
TGAGGAATATTGGTCAATGGGCGAGAGCCTGAACCAGCCAAGTAGCGTGAAGGATGAAGGTCCTACGGATTGTAAACTTCTTTTATACGGGAATAAAGTATCCTACGTGTAGGATTTTGTATGTACCGTATGAATAAGCATCGGCTAACTCCGTGCCAGCAGCCGCGGTAATACGGAGGATGCGAGCGTTATCCGGATTTATTGGGTTTAAAGGGAGCGCAGACGGGAGATTAAGTCAGTTGTGAAAGTTTGCGGCTCAACCGTAAAATTGCAGTTGATACTGGTTTCCTTTAGTGCAGTTGAGGCAGGCGGAATTCGTGGTGTAGCGGTGAAATGCTTAGATATCACGAAGAACCCCGATTGCGAAGGCAGCTTGCTAAACTGTAACTGACGTTCATGCTCGAAAGTGTGGGTATCAAACAGGATTAGATACCCT
+
GGGGGGGGGGGGGGGGGGGGGGGGGGGGGGGGGGGGGGGGGGGGGGGGGGGGGFGGGGFGFFGGGGGGGGGGGGGGGGGGGCGGGGFFGGGGGGGGGGGGGGGGGGGAFFGGGGGGGGGGGGGGGGGGFGGGFGGGGGGGFGGGGGGGGGGGGFGGGGGGGGGGGG:GGGDFFFGEGGGGGGGGDFEGGGEGGGGDGFEGG>GGGGGGG<FGGGGFGFGF@@@FGFGGGEGGFGGDGFGFGGFGGGCFGCAFCFGGGFFFGEFEFCGGFGGFFF=>ADADGGGGGFFB49,,DGGFGGGGGFFGGGGGGGCCGEB=EGGGGGEE>GGGGGGGFFFFGGGFEFE?GGFGFEDEFGGGCCGGGGGFFGGGGGGGGGGGGGGGGGGGGGGGGGFFFFFFFEGGGGGGF8GGGGGGGGGGGGFFFGGGGGGGGGGCCA@B
@s701 53
TGAGGAATATTGGTCAATGGGCGAGGGCCTGAACCAGCCAAGTAGCGTGCAGGAGGACGGCCCTATGGGTTGTAAACTGCTTTTATAAGGGAATAAAGTGAGCCTCGTGAGGCTTTTTGCATGTACCTTATGAATAAGGACCGGCTAATTCCGTGCCAGCAGCCGCGGTAATACGGAAGGTCCGGGCGTTATCCGGATTTATTGGGTTTAAAGGGAGCGTAGGCCGGAGATTAAGCGTGTTGTGAAATGGAGACGCTCAAAGTCTGCACTGCAGCGCGAACTGGTTTCCTGGAGTACGCACAAAGTGGGCGGAGTTCGTGGTGTAGCGGTGAAATGCTTAGATATCACGAAGAACTCCGATTGCGAAGGCAGCTCACTGGAGCGCAACTGACGCTGAAGCTCGAAAGTGGGGGTATCGAACAGGATTAGATACCCT
+
GGGGGGGGGGGGGGGGFGFFGGGGEGGGGDGGGGGGGGGGGGFGFGGGGGGGGDEGEGGGGGGGGFGGGGCFCCFFGGGGFFGFGGGGGGE:EFFGEFGGFEGGGGGGGGEFGGGFF<FFGGGGGGGGEFFEGGG9FFFF<B3FGGDFGDCGGGG7FGGGCCFFE5>FGGE:9,1>FDCGCFFCFGCFGGE5BFGGGGD.CCFGGGCE</<@FFG>C0<663EFC;8==DF<=<<<>,GFG@:4,<C<@#:C5@;:5B8:%GF299:<CD@.>C:CC;==1DCGFFD@?>=<=ECCCC?FAFCCGGGGEEB>,+EB+FDGFFECACEFDEF;AFGF;C<,A,FGFDEF@AGGFFEGGGGGGDGGGEGGGFGGGGGGGFDEGGGGCEC@CCFEFFCGFGFEGGGGGGFGGGFEEFE<GGDFGGGGGGFFFFFACCBC
@s701 28159
TGGGGAATATTGCACAATGGGGGAAACCCTGATGCAGCGACGCCGCGTGAGTGAAGAAGTATTTCGGTATGTAGAGCTCTATCAGCAGGGAAGATAATGACGGTACCTGACTAGGAAGCACCGGCTAAATACGTGCCAGCAGCCGCGGTAATACGTATGGTGCAAGCGTTATCCGGATTTACTGGGTGTAAAGGGAGCGCAGGCGGTGCGGCAAGTCTGATGTGAAAGCCCGGGGCTCAACCCCGGTACTGCATTGGAAACTGACGTACTAGAGTGTCGGAGGGGTAAGCGGAATTCCTAGTGGAGCGGTGAAATGCGTAGATATTAGGAGGAACACCAGTGGCGAAGGCGGCTTACTGGACGGTGACTGACGTTGAGGCTCGAAAGCGTGGGGAGCAAACAGGATTAGATACCCT
+
DFCGGGGGGGGGGGGGGGGFGGGGGGGGGGGGGGGGGGGGGDFFGGGCFGGGGG9EFGFFGGGGGGG@F7EFGCGDFGFGGGGGGGGCFGFGGGGGGFFGGGGGGGFFFGGGGFGGGGGFGGGGG7BFGG9DGGGGGGGGFCFGGGEGGGGGGGGGGGGGGGGGGGGECFGF;?FGGCGGGC@CCC8FF9,CFFGCCEEGGGDEEGG58CEEGGFGFF?:BF<F><CGFGGFBFE>51GGGGGGGGGFC9GFFCEDFFGCC=A#DGFF9CEFFGGFADGGGFFGGECB=FC;@E,=8FGCFE@+AGCCFA<<?CGGGGEEFD9FFGGFEBEF:EFFGFFBEGGGGEEGGEFFGF9GGGGGGGGGGFFEGGGGFGGF@:GGGGGFDGGGGGGGEEFGEAGFGGGGGGGGGDGCCCCC
@s701 55
TGGGGAATATTGCACAATGGGGGACACCCTGATGCAGCAAAGCCGCGTGAGTGAAGAAGTATTTAGGTATGTACAGCTCTATCAGCAGGCAAGAAAATGACGGTACCTGACTAAGAAGCCACGGCTAACTACGTGCCAGCAGCCGCGGTAATACGTAGGGGGCAAACGTTATCCGGCTTTACTGGGTGTAACGGGAGCGTAGAAGGTTTTGCAAGTCTGAGGTGAAAGCCCGGGGCTTAACCCCGGGACTTTTTTGGAAACTGTAGAACTAGAGTGCAGGAGGGGTAAGTGGAATTCCTAGTGTAGCGGTGAAATGCGGAGAGATTAGGAGGAACACCAGTGGCGAAGGCGGCTTACTGGACTGTAACTGACGTTGAGGCTCGAAAGCGTGGGGAGCAAACAGGATTAGATACCCT
+
EF@EB,6FFEE,@FFF,,C,C7BC@CFF@@,:<FFFGFE<,CCC+@B6>=,CFGGG9,CCCCEE,<C<CFEGC,59<,:CCAAF,?F,D+:E?,BCCECDGGF?<=AF9E<,<BAEEE8E<F>+++BB3;9D3:,>=<>@@3=<CE+>*>>,<F:,>F@C**>:;,684<,,,?CC7:*<<;:,,==C<<E+*=>8C5=:1++#EC@=2;0EEC@9:7*+,37C47<@GGGEF:7,GGGFEF:>D@35+++*3,BF;8+3+9@5<@,5=E?80FDB8@CC49,8E@,<EBE,>,9,,,4,?C4=5>8,,EC94?:C@C,=?;<;<9FFF<FE:@@@8CBECCFGGF@F@+FCEFGFFGFGGGGEFEGGGGGFCGGGGGEGE7FFEEGECFBGFGCFEEB6EGFFCGGFGGGCCCCC
@s701 23011
TGAGGAATATTGGTCAATGGGCGAGAGCCTGAACCAGCCAAGTAGCGTGCAGGAAGACGGCCCTATGGGTTGTAAACTGCTTTTATATGGGGATAAAGTGAGTTACGTGTAGTTTATTGCAGGTACCATATGAATAAGGACCGGCTAATTCCGTGCCAGCAGCCGCGGTAATACGGAAGGTCCGGGCGTTATCCGGATTTATTGGGTTTAAAGGGAGCGTAGGCCGCCCCTTAAGCGTGTTGTGAAATGCCGCGGCTCAGCCGTGGCACTGCAGCGCGAACTGGGGGGCCTGAGTGCACGCAACGCAGGCGGAATTCGTGGTGTAGCGGTGAAATGCTTAGATATCACGAAGAACTCCGATTGCGAAGGCAGCTTGCGGGAGTGCGACTGACGCTGAAGCTCGAAGGTGCGGGTATCGAACAGGATTAGATACCCT
+
FGFGDFGGGGFGGGGGGGFF@FGGGGEGGGGGGGGGGGGGGGEGFGGGGGGGGGGGGGGGGGGGFGEEFGGEGGGGGFGGG9FFFG<,CFGGGGGGFGGGGGGGFGGFGGFFFGGFGGGGGCFGFGFEFFGGEFGFGGGGGGGFGGGGGGGGGGCGGGGGGGG>FCGG?GGGGGGGGDEGGGG@EGGGG;GGGGGGCEF@CGCFGGCCFFE<GGGFEDGFFBGGCE:0:?FGFFF>GGGFECFF@>CFGFEE@FFFD<6CGC>;>CCCFF@>BG?GFGD<GGGFDGGGGGFD+GGGGCFCC+:GGGGGGCGGFGGGGCF?FFEGFEGGGFGFEDFGFDF8GGFFFFDGGGGFFEGEGGGGGGGGGGGGGGFCGCFBCGGGGGGGGFFEGGFGGF9GFGGGGGGGFEGGGGGGGGGGGGGFGGGGGGGGGGGCCCCC
@s701 57
TGAGGAATATTGGTCAATGGGCGAGAGCCTGAACCAGCCAAGTAGCGTGCAGGATGACGGCCCTATGGGTTGTAAACTGCTTTTATAGGGGAATAAAGTGAGCTACGTGTAGTTTTTTGCATGTACCCTATGAATAAGGACCGGCTAATTCCGTGCCAGCAGCCGCGGTAATACGGAAGGTCCGGGCGTTATCCGGATTTAGTGGGTTTAAAGGGAGCGTAGGCCGGAGATTAAGCGTGTTGTGAAATGTAGATGCTCAACATCTGAACTGCAGCGCGAACTGGTTTCCTTGAGTACGCATAAAGTGGGCGGAATTCGTGGTGTAGCGGTGAAATGCTTAGATATCACGAAGAACTCCGATTGCGAAGGCAGCTCACTGGGGCGCAACTGACGCTGAAGCTCGAAAGCGCGGGTATCGAACAGGATTAGATACCCT
+
FGFGGGGGGGGGGGGGGGGGGGGGGGGGGGGGGGGGGGGGGGFGGGGGGGGGGGGGGGGGFGGGGGGGGGGGGGGGGGGGGDCGGGGGGGEFGGGFDCFG9EFCFEEGGGGGBFGGGGGGGGGGGGGGG@FGGGGFGGG9FFBCGGGFADGFGC+FFD<FGFGE@EGGDGCFGGGG7FCFDFFGGDG:CC*3<FECC5C>+;<=<24FFFEGGGGFGFGB2779CB=+;;;FCFF=FFB9E@0G<=<5FF4;F7CD,2FCF@4CFGE@+)EEGEC>+D9=FFGGFGFBDCFEDGCCEEGGGGGGGEGGGGFDB8@ECGGFF,>GFFCEB9GFFCEDE?58FGGGGGFGGGEFEF7C7GGFFFC@GGFGGGGGFCGFCCGEDGGGDGGGGGFGGGFFFGGGGGGGGGGGGGGFGGGGGGGFFFGGFGGGGGGCCCCC
@s701 58
TGAGGAATATTGGTCAATGGACGAGAGTCTGAACCAGCCAAGTAGCGTGAAGGATGAAGGTCCTACGGATTGTAAACTTCTTTTATAAGGGAATAAACCCTCCCACGTGTGGGAGCTTGTATGTACCTTATGAATAAGCATCGGCTAACTCCGTGCCAGCAGCCGCGGTACTACGGAGGATGCGAGCGTTATCCGGATTTATTGGGTTTAAAGGGAGCGCAGACGGGTCGTTAAGTCAGCTGTGAAAGTTTGGGGCTCAACCTTAAAATTGCAGTTGATACTGGCGTCCTTGAGTGCGGTTGAGGTGTGCGGAATTCGTGGTGTAGCGGTGAAATGCTTAGATATCACGAAGAACTCCGATTGCGAAGGCAGCACACTAATCCGTAACTGACGTTCATGCTCGAAAGTGTGGGTATCAAACAGGATTAGATACCCT
+
CFFGGGGGGGGGGGGGGGGFGGGGGGGGGGGGGGGGGGGGGGGGGGGFGGGGGEFFFGFGGFFFGGGGGGGFGGFFGGGGGGGGGGGGGGGFGGGGGGFGGGGGGFGFFFFFGFEGGFFGGGGGGGGGFGGCFFEFGGGGGF@FDGGGCGGGGGGGFFGGGGGGGGGEGG:7BFBFEGGGGFGGFCEGGEGGGF@CGCBFFCGGGGEEEGF2+?FAE@F>@FGGE>>5:EGGGGF4+/ECBF;8@:3F8FC9FD;<93C8C;=@;CCF8@92<FFG>,?6.3>7GDFBEFEF5EEC8@@,=FDB4+:F@8E;=4=@,=DC:A>B=EB>@4C,5?CCFFFFE,98CGGGFAFEFEDFCDE,GC7GGFGGGFFCGGGGGF@DGGDGGGFCGGGGGGGGGGGGGGFCFDGEEGFEFFGGGFCFGGGGGGGGFFF<CCCC
@s701 34952
TGGGGAATATTGCACAATGGGCGAAAGCCTGATGCAGCGACGCCGCGTGAGCGAAGAAGTATTTCGGTATGTAAAGCTCTATCAGCAGGGAAGATAATGACGGTACCTGACTAAGAAGCACCGGCTAAATACGTGCCAGCAGCCGCGGTAATACGTATGGTGCAAGCGTTATCCGGATTTACTGGGTGTAAAGGGAGCGCAGGCGGTGCGGCAAGTCTGATGTGAAAGCCCGGGGCTCAACCCCGGTACTGCATTGGAAACTGTCGTACTAGAGTGTCGGAGGGGTAAGCGGAATTCCTAGTGTAGCGGTGAAATGCGTAGATATTAGGAGGAACACCAGTGGCGAAGGCGGCTTACTGGACGATAACTGACGCTGAGGCTCGAAAGCGTGGGGAGCAAACAGGATTAGATACCCT
+
FEFFGFFGGGGGGGGGGGGGGGGGGGGGGGGGGGGGGGGGGGGGGGGFGGGGGGGG?FFGGGGGGGGBFFGGGGGGGGGFGFGGGGGGEGGFFGGGGGGGGGGGGGGGGGGGGGFGFGGGGGGGGGGGGGGGGGGGGGF>FFGGGGCEGGGGGGGGGGGGGGGGGBCFCGGGGG=GCE:GGGGGGGGGGDFGGGEFGGGGGGGGGGC;GGGGFGGFGEFCGFFFG9CCFGDGGGGGGFFCGGGGGGD=:61CA?FGGFGG=CCFCDFCFCAF5GGFECCCBFEGGEEDGGGFFCFFEEGGGGGE5CDFFDGFFF:E8EE8FD9GGGFFF,GFCCFF8GFGGGDGGGGGGGGGGDEGFFGFGGGFGGFGGFF@CF8GGGGGGGFDFEGGGGGGGGGGDFGFGGGGGGGFGFGCCCCC
@s701 22053
TGGGGAATATTGCGCAATGGGGGCAACCCTGACGCAGCCATGCCGCGTGAATGAAGAAGGCCTTCGGGTTGTAAAGTTCTTTCGGTAGCGAGGAAGGCATTTAGTTTAATAGACTAGGTGATTGACGTTAACTACAGAAGAAGCACCGGCTAACTCCGTGCCAGCAGCCGCGGTAATACGGAGGGTGCGCGCGTTAATCGGAATAACTGGGCGTAAAGGGCACGCAGGCGGTGACTTAAGTGAGGTGTGAAAGCCCCGGGCTTAACCTGGGAATTGCATTTGTGACTGCCCGACTGGAGTACGTCAGAGGGGGGTGGAATTCCGCGTGTAGCAGTGAAATGCGTAGATATGCGGAAGAACACCGATGGCGAAGGCAGCCCCCTGGGACGCAACTGACGCTCATGCACGAAAGCGTGGGGAGCAAACAGGATTAGATACCCT
+
FFGGGCGGFEGGGGGG@FEFGCEGGGGGEGGGGCCGGGGGFGGGGGG:FGGGGGGGFFGGGGGGGGEGFGGGGGGGGGGGGEGGDEGGFGGGGGFFGFCEFGGGGGGFGGFCFEFFGGGGGGGGGGGGGGGG9<EGCFG8EGCFGFFBEGGGGGGFG>:FGGGGFGGGF7CEGGGGGFGG>GCGGGGFF*<CGGGC:C9:A68>C@G=GGGFE:CDF49C?FGGGCE>EDGC:3A?CFGGFGCFGGGC@AAC9CFFGDFDG>;9FGFCCGGFD:CGAGGGCGFGGG@FDFEB@<@FF?FGFCCCDGFGGGGGFFE>>CE7@>4C:F?C9*=?<FDF@+EEC@FC@A,FFFFGGFFGFGGFFC:<7GEEEFFFGFECEF@FEDFGCBGGGGFFDGEFGF@F9GGGGFEGGEGGGGGGFFFFGFDEFC9FFFACGGGGCCCCC
@s701 61
TGGGGAATATTGCACAATGGGGGAAACCCTGATGCAGCAACGCCGCGTGCATGAAGAAGGATCTCGGTATGTAAAACTCTATTAGCAGGAAGGAAAATGACGGTACCTGACTAATAAGCCCCGTCTAACTACGATCCGGCAGCCGCGGTAATACGTAAGGGGCCAGCGTTATCCGGATTTACCGGGTGTACAGGGAGCGTAGACGGTTTTGAAAGTGTGAGGTGAAAGGCAGGGGCTTAACCCCGGGACGGCTTTGGGAACTGTAGAAGTAGAGTGCAGGAAAAGTAGGTGGAATTCCTAGTGTAGCGGTGAAATGCGTAGATATTAGGAGGAACACCAGTGGCGAAGGCGGCTTACTGGACTGTAAATGACGCTAAGGCTCGAAAGCGTGGGGAGCAAACAGGATTAGATACCCT
+
CG,@CFFFGGGGD,CFGGGGGDG7FGCGGGGG96EFGGGFEG7FFEEFE,,6CC,AFDFF,,,CEAF44F,,,CF,CF<BEF-,5,<CD=,,?,EFG9C?<F+4FGE,E84,5=,,?5?ED:FCF,B8D>?5++863,3:C7C,8+:<C**@3>7??,D8>CE<**6=C4=F,BEGG*=,2?<<C:7<F9+<;B***/>:<?3<;C1;E,7#>:@3)$1=,,?@,E@1,++@:,B;;<>@+:7ECC8>@,:*A,68,,+GD><,95,,,,,,*B,,===:4,@,F8:,C;GGFD9B@,4,GFDGBEE>4,9,CFC>,FCGGGFA?9F<F?<GEE:9,E,EFCGFGGGGDFCF@@<GGGFFA;<GEGGFGFGGGFC,GEGGFEGF@:F@ECFFF9FEF<EFGFGGFFGGFGGCCCCC
@s701 25175
TGAGGAATATTGGTCAATGGACGAGAGTCTGAACCAGCCAAGTAGCGTGAAGGATGACTGCCCTATGGGTTGTAAACTTCTTTTATACGGGAATAAAGTGAGCCACGTGTGGCTTTTTGTATGTACCGTATGAATAAGGATCGGCTAACTCCGTGCCAGCAGCCGCGGTAATACGGAGGATCCGAGCGTTATCCGGATTTATTGGGTTTAAAGGGAGCGTAGGCGGGTTGTTAAGTCAGTTGTGAAAGTTTGCGGCTCAACCGTAAAATTGCAGTTGATACTGGATATCTTGAGTGCAGTTGAGGCAGGCGGAATTCGTGGTGTAGCGGTGAAATGCTTAGATATCACGAAGAACTCCGATTGCGAAGGCAGCCTGCTAAGCTGCAACTGACATTGAGGCTCGAAAGTGTGGGTATCAAACAGGATTAGATACCCT
+
EFGGGGGGGGGGGGGGGGCFFGGGGGGEFFGGGGGGGGGGGGGGGGGGGEGGGGGGGF9EFGGGGGGGGGGGGGGGGGGGGGGGGGGGGGGGEGGGGGGGGGGGGGGGGGGGGFGGGGGCFGFGGGGGGGGGFGGGGGFGGGGGG7CFGGFGGGFGGGDGGCFGGGGGGDEFFFGGGGGGGGGGGCECGGG>GG;G>>G@GC=CFGFGCF>GGFG<G>F3EGGGGGGGGFAECFF?ADFFFGGG<E,=7BC>:GGFGGEDFGGGFFGGGGGFGGGGGGGDDGFCGF?C9?A@DF>9FCGGGFF=@FEECEFFEGGGDF7FCF8C=ECCFFE<EFGFEAGFE;,A,FFDFFGFFCGGCGGGGGGFGGGGECGF8GGGFCFAGGGGGGGGGFGGGGGGGGGGGGGGFFGGFDFCGGGGGGFGGGGGGFGGGGGCCCCC
@s701 63
TGAGGAATATTGGTCAATGGACGAGAGTCTGAACCAGCCAAGTCGCGTGAGGGAAGACTGCCCTATGGGTTGTAAACAACTTTTATAAGGGAAGAATAAGTTCTACGTGTAGAATGATGCCTGTACCTTATGAATGAGCATCGGCTAACTCCGTGCCAGCAGCCGCGGTAATACGGAGGATGCGAGCGTTATCCGGATTTATTGGGTTTAAAGGGTGCGTAGGCGGTTTGATAAGTTAGGGGTGAAATACCGGGGCTCAATTCCGGAACTGCCTCTAAGACGGTTGAACTAGAGAGTAGTTGCGGTAGGCGGGATGTATGGTGGAGCGGTGAAATGCTTAGAGATCATACAGAACACCGATTGCGAAGGCAGCTTACCAAACTATAACTGACGTTGAGGCACGAAAGCGTGGGGAGCAAACAGGATTAGATACCCT
+
EFGDFGGGGGGGGGGGGGFFGGGGF+:CC<E<<C@EGGAF,EFG,@BFFG,,6,BFEFEFCGGDFFGGG<@CGFFCD,6==<E<FGEE9C8EC,4CCFFGGGFGGGGBFE,<AF9FG9,C<B9C<,C<<,5A@E;EGGACCF7FGG8FA?,=FDFGCDFFGC@=@CFGGDE,DC@FC@EE7ECFC@5<>F:,2><EDGGC=+@F<2C#/,5>2<<F=-,2834*:7;+=EFF@F8#F43#<@6;CC?CFCGGF=6,,<B3+6=+=CE8+=7?F<;C8>+C84,,C@<58GGF;@FCGFCF=EBEFEC8>4:,,;9E@<@9,F>+=FCFGAEA??C8F?CC<D@,,<EEFFF<7CGGEFGGFCEGGF@GGGGGGGGGEFFEFDGGGFE6,CCCCFFFGGE8FGFGGGGGFFEGFFAEGGGFFFFEFFCGGFGCCCCA
@s701 39783
TGGGGAATATTGCACAATGGGGGAAGCCCTGATGCAGCGACGCCGCGTGAGCGAAGAAGTATTTCGGTATGTAAAGCTCTATCAGCAGGGAAGATAATGACGGTACCTGACTAAGAAGCACCGGCTACATACGTGCCAGCAGCCGCGGTAATACGAATGGTGCAAGCGTTATCCGGATTTACTGGGTGTAAAGGGAGCGCAGGCGGTGCGGCAAGTCTGATGTGAAAGCCCGGGGCTCAACCCCGGTACTGCATTGGCAACTGTCGTACTAGAGTGTCGGAGGGGTAAGTGGAATTCCTAGTGTAGCGGTGAAATGCGTAGATATTAGGGGGAACACCAGTGGCGAAGGCGGCTTACTGGACGATAACTGACGCTGAGGCTCGAAAGCGTGGGGAGCAAACAGGATTAGATACCCT
+
EFFGGGC<FFGDFFGFFGGD,@EEFDGFG8<EEGGGFFEGGGGGEGECDEGGGGGDGFFGGGGAFFCFGGFFGGGGCFGGG9F9FFGFC+BFEFGFC,,BFEDC+CFFGGGGGGGGGCFDGGGEGDF3@EGF>CCGF9,@@8CECFE@CFEG9<B>CAE8C<FFC,<:FFG>GG@G/7FGGF4CEG3**27?+CC(EE=8;ECGGGGD>FFCF<EA?=<:GDFF2:<DF:DEFD><8FC@FCC>FDCFDFE=GFEDC-CCGD=<;F3F:198@@+C87GEDDFFEFF?ECFGGGF@FEE9EEC@FFCFAFGF?,@GFDCADAFFC7EBB,C@C<EEA<,CBBCEFGGGEEGGGGGGGGEFFF<EFAGGFB,FFGGGFEF8GEFGFCGFGFGGGFAFEE9<GGGGF9GGGGFCCBCC
@s701 25778
TGAGGAATATTGGTCAATGGGCGAGAGCCTGAACCAGCCAAGTAGCGTGCAGGATGACGGCCCTATGGGTTGTAAACTGCTTTTATAAGGGAATAAAGTGAGTCTCGTGAGACTTTTTGCATGTACCTTATGAATAAGGACCGGCTAATTCCGTGCCAGCAGCCGCGGTAATACGGAGGGTCCGGGCGTTATCCGGATTTATTGGGTTTAAAGGGAGCGTAGGCCGGAGATTAAGCGTGTTGTGAAATGTAGATGCTCAACATCTGCACTGCAGCGCGAACTGGTTTCCTGGAGTACGCACAAAGTGGGCGGAATTCGTGGTGTAGCGGTGAAATGCTTAGATATCACGAAGAACTCCGATTGCGAAGGCAGCTCACTGGAGCGCAACTGACGCTGAAGCTCGAAAGTGCGGGTATCGAACAGGATTAGATACCCT
+
EFAFFFFFGFGGGGGGGGG@8EGGGGGGFFGGGGGGGGGFFFGGGGGGGGGGDGGG@FFGECFGDGGFGGGGGGEGGGGGGGGGGGF<,EFEFGGGGFFGEFGGGFFDFGEEFGCAFFGGFG9FGGGFFFGGFE;EFCFE4DFFGGGGGGGGFGGGGGGGGGFGGGGGG:@=FC::>EFF:F70C@EFG#FCCCD;ECF2=CEFCFFF4GGFFF@FGFGF@GGGGGGE@:FB<>F>GGGGGGGFEFGCF:FFEFF09GGFGFFFGD=DGFECFCCFFFD8?CGGGGFFEA<EDGCFCGGGGGGGEC=GGGFFEDGEGGGFE=@+AGGFFGGGFAGFECC,FFFFGGGGGF<EA=DGGGGGGGGGGCCGGFGGFFGFEEBGGGGGGGGGGECEGGGGGGGGGGGGGGGGGEGGGGGGFC,EFDGGEGGFGGGCCCCC
@s701 28838
TGGGGAATCTTCCGCAATGGGCGAAAGCCTGACGGAGCAACGCCGCGTGAGTGATGGCGGCCTTCGGGTTGTAAAGCTCTGTGATCGGGGACGAACGGTCAGCAGACGAATACTCTGCTGAAGTGACGGTACCCGCATAGCAAGCCACGGCTAACTACGTGCCAGCAGCCGCGGTAATACGTAGGTGGCAAGCGTTGTCCGGATTTATTGGGCGTAAAGCGAGCGCAGGCGGTTTAAGAAGTCTGAAGTTAAAGGCAGTGGCTTAACCATTGTTCGCTTTGGAAACTGTTAGACTTGAGTGCAGAAGGGGAGAGTGGAATTCCATGTGTAGCGGTGAAATGCGTAGATATGTGGAGGAACACCGGTGGCGAAGGCGGCTCTCTGGTCTGTAACTGACGCTGAGGCTCGAAAGCGTGGGGAGCAAACAGGATTAGATACCCT
+
GGGGGGGGGGGGGGGGGGGFGGGGGGGFFFGGGGGGGGGGGGGGGGGFFGGGGGGGCFFFGGEEGFFGFEEGFGFCEFFCGFF9FGGGGGEGGGG>FGEGGGGGGGGGG+>FFG<EFGGG=:<DCFFGFG>:FGG>F7>,?CFCGGGCFGGGCF8C,CEGGGGGGGB<EC@8:CC8CGG7F6CFGGGFF8FGGG*AGE7<EC;*20:C<<CF9EEG*0F9>BECEE8D<:<G:@8<D(FF;,=72,<CCDGGGGFCCD@@CCGCFFGGD@GFGGGF<GFGBE)3FFGGGFDD?DF<E+FAFE9F?8F8FGEF9F9C>>EFFB:,FFFEGECCE9FFDF@,CEF9FGGEFFE@FEAFB,7GFDGGGFEFBC,7+GGGGGGFEC8F@CDGFE9F@7CFEFD8F,GFF<EF@@C7DEFF8FCGGFFFEGGGGFAFAFBC,CCCA
@s701 38715
TGAGGAATATTGGTCAATGGGCGAGAGCCTGAACCAGCCAAGTAGCGTGAAGGATGAAGGTCCTACGGATTGTAAACTTCTTTTATACGGGAATAAAGTATCCTACGTGTAGGATTTTGTATGTACCGTATGAATAAGCATCGGCTAACTCCGTGCCAGCAGCCGCGGTAATACGGAGGATGCGAGCGTTATCCGGATTTATTGGGTTTAAAGGGAGCGTAGGCGGGTTGTTAAGTCAGTTGTGAAAGTTTGCGGCTCAACCGTAAAATTGCAGTTGATACTGGCGACCTTGAGTGCAACAGAGGTAGGCGGAATTCGTGGTGTAGCGGTGAAATGCTTAGATATCACGAAGAACTCCGATTGCGAAGGCAGCTTACTGGATTGTAACTGACGCTGATGCTCGAAAGTGTGGGTATCAAACAGGATTAGATACCCT
+
AFFGGFGGGGGGGGGGGGGGGGEGGGGGGGFGGGGGGGGGGGGGGGGFGGFGGGGGCFAFFFGGGFC@FEEGGGGGGGGGFGGGGGGGGGGGGCCC<EGGGGGGGGGGGGGGGGFFGGGGGGGFFGGGGGGGGGGGGGFE?FF7CFCFGGGGEFGGGGCFGFGFGGGGGGGGGGGGGGGDF<C>@FGEFCFGGGDGEEFGFGGG<GFFGFF9C?GAFEDD<>ECEEGFGGGFFGGFDFFGGGGGGGFGGGGEGFGFGGEGEGFFA>FGGGGGGGFEECF@@EGFGGEF9FFF5GEGGGGGGGFGFEGGGGFF@EEGEGGGGFDE>ECAGGGGGFGDGFFFA=C,EF@GGGGGGGGGGGGGGGGFGGGGGFFGGFGFFFFGGGGGGFFGGGFGGGGFDGEGFFFFDFGGGGFGGGGGGFFAGGGGGE<GGGFCCCCC
@s701 68
TGAGGAATATTGGTCAATGGACGAAAGTCTGAACCAGCCAAGTAGCGTGAAGGATGAAGGTCCTACGGATTGTAAACTTCTTTTATAAGGGAATAAAACCTCCCACGTGTGGGAGCTTGTATGTACCGTATGAATAAGGATAGGCTAACTCCGTTCCAGCAGCCCAGGTAATACGGAGGATTCGAGCGTAATCCGGATTTTTTGGGTTTAAAGGGAGCGCAGGCGGGGTGTTAAGTCGGTTGGTAAAGTTTGCGGGTCAACCGTAAAATGGCAGTTGATACTGGCGACCTTGAGTGCAACAGGGGTAGGCGGAATTCGTGGTGTAGCGGTGAAATGCTTAGATATCACGAAGAACTCCGATTGCGAAGGCAGCTTACTGGATTGTAACTGACGCTGATGCTCGAAAGTGTGGGTATCAAACAGGATTAGATACCCT
+
E@AFFEFFGFGEFGGGGGGGGGGG+@F<C<<FGD@FCF8FCDEGFFGFEE@FGGDFFFFG<C@FG,BB,B,,,<C?FF9A<FFD,B?FFGFGCFEEFCAF88=EE,@<,4BFE@FEGGF89F,5CF,8?@F,<A@@,?,:,,AFF8=E<?D@F+,,B?9B8,@3+,8:7@<,3@8=C+@+<5,87@:F:***,7<>EG+,2+4**6=**:;CFCEA80F)2(*/>3:%72;D@F::@*:D3,27,@,5++:@+@@3,3+>+=7,33,FA,,6;ADD>,66>EC>:C?,DA,,8?=,DE9:+9,,<=:EGFF>+8EGGFDEA,6>5B@EFEE,,EA=@<,,FD9FEFDEFDE@CF@FCEFFCCF?BGFGF@CF<FCFF<FEA,AFCGGGGFFEDDEEF@EF<CFGGGGGCFGFDGGGE9FGFGFF@<F9GFGCCCCC
@s701 32289
TGAGGAATATTGGTCAATGGGCGGAAGCCTGAACCAGCCAAGTAGCGTGCAGGATGACGGCCCTATGGGTTGTAAACTGCTTTTATGCGGGGATAAAGTGGGCCACGCGTGGTCTTTTGCAGGTACCGCATGAATAAGGACCGGCTAATTCCGCGCCAGCAGCCGCGGTAATACGGCAGGTCCGGGCGTTATCCGGATTTATTGGGTTTAAAGGGAGCGTAGGCCGCAGGTTAAGCGTGTTGTGAAATGTAGGGGCTCAACCTCTGCACTGCAGCGCGAACTGGCTTGCTTGAGTACGCACATCGTGGGCGGAATTCGTGGTGTAGCGGTGAAATGCGTGGATATCACGAAGAACTCCGATTGCGAAGGCAGCTCACGGGAGCGCAACTGACGCTGAAGCTCGAAAGTGCGGGTATCGAACAGGATTAGATACCCT
+
DFFFEGDCFFDF@FGGCGGFBFEDGGGGGGGGEFFFFG,=CFEFGGGGGGGFGGGGGGGFGFGFGGGCFGGG:FGGGFDGG?<FEGFFGEE7F7FGF<@,=EFGGGGEEFGGBFGGGGGGGGGGGGG@F<<FGDGGGGFDEFCCFE:DCFGGC7**4<*<FGGGGD7FFFGG9CCC7FEEF?98EEC>?CE8FGCEE5;?CCFFFGC8C:<:C:E>80C<BFDGFEGED5&1:=A>E:8C,GC@?B<@F:CFCC85/GEE3;C*3D:@<:>+508CEDFD?CDFFF8DFFFFFFB38<,3+3++GGEFGGFE@4B>+CDGGGEB)FECEEFEEF>@>,FAF9FB=CCGEFFEEF7BF@FGGCFCGGFGGFDGFGEGF@F7FEGGGFC77FFCF<FEGFC8@7GFDGGCCCFFDFEFGCGGGGGGGGGGGGGCCCCC
@s701 70
TGGGGGATATTGCACAATGGGGGAAACCCTGATGCAGCGACGCCGCGTGGAGGAAGAAGGTTTTCGGGTTGTAAACTCCTGTCGTTAGGGACGATAATGACGGTACCTAACAAGAAAGCACCGGCTAACTACGTGCCAGCAGCCGCGGTAAAACGTAGGGTGCAAGCGTTGGCCGGAATTACTGGGTGTAAAGGGAGCGCAGGCGGGAAGACAAGTTGGAAGTGAAAACCAGGGGCTCAACCCATGAATTGCTTTCAAAACTGTTTTTCTTGAGTAGTGCAGAGGTAGATGGAATTCCCGGTGTAGCGGTGGAATGCGTAGATATCGGGAGGAACACCAGTGGCGAAGGCGGTCTACTGGGCACCAACTGACGCTGAGGCTCGAAAGCATGGGTAGCAAACAGGATTAGATACCCT
+
GGDFGEEGG9FGGGGGGGGDFFGGGGGGGGGFGG9FGEEGEGGDEEF6>C:CCCEFECGCA<9BFDC+::>FFEA<@?FGFF?<FCF:?EDFGG>CFGDFFEG@@FFGGE,,8B<DFA@,>7>EF@ECCF;EBFE7CCDG,6>:EGEG:FFCGGD=<CFG+<1<CCD:41**8?EGD*;EG7<FCC*;*30<CF>,4*:89&>;6:EE5;F@A?631<FF8)3,?4C#@2:)#68<>FF>FFGDF@7,:<GFG<GDD;63=,CA3<BA,CDA7F=,6;EB8<?EE=,E?AFFGGEB+GGFFGE>AF@>DE<E@,FEFFGGGGGGGECGGGGGGGFEEDFFGE@GFCEFFCAE@6@<FA=AEC@@GGFFFFFDGGGGFFFF,GFDFFGFEEE<GCGGGGGFF@GGGFCFGGGCCCCC
@s701 71
TGGGGAATATTGCACAATGGGGGAAACCCTGATGCAGCAACGCCGCGTGAGTGAAGAAGTATTTCGGTATGTAAAGCTCTATCAGCAGGGAAGAAAATGACGGTACCTGACTAAGAAGCACCGGCTAAATACGTGCCAGCAGCCGCGGTAATACGTATGGAGCAAGCGTTATCCGGATTTACTGGGTGTAAAGGGAGTGTAGGTGGCCATGCAAGTCAGAAGTGAAAATCCGGGGCTCAACCCCGGAACTGCTTTTGAAACTGTGAGGCTAGAGTGCAGGAGGGGTGAGTGGAATTCCTAGTGTAGCGGTGAAATGCGTAGATATTAGGAGGAACACCAGTGGCGAAGGCGGCTCACTGGACTGTAACTGACACTGAGGCTCGAAAGCGTGGGGAGCAAACAGGATTAGATACCCT
+
FGGGGGGGGGGGGGGGGGGGGGGGGGGGGGGGGGGGGGFGGGGGGGGFBFGGGGGGGGGEGFGGFEEFGGGGGGGCGGGGGGFGGGGFDGG=FGFFGGGGGGGGGGFDGGGGGGGGGGGGGGGGGEGGGCGGGGFFFFFGGFGGGGGGGGDAFFD:GGGCFFG7D@FFFGGGFC/EFGBCGF(GGGGE=:BFFGG@FBGEBFGFGGCFFG;<DCFFFF9BEG%EE67CCDGEFGG1FGF::EF8EDEA<4BACDGEAC9FDDF:A5:@,A?FDF<GGGGFF@CEG,?,GGFGGD9F@9ECFGGGAGGFGGFGCFCGGGGGGGGDGF@@AEGEGFFFGGGGGEEDGFGGGEGF<GGGGGGGGGGFGGFGEGGGFGFFFGGFCCGGGEGGGGGGGGGGGGGFGGGGFEFGGGGCCCCC
@s701 25070
TGAGGAATATTGGTCAATGGGCGAGAGCCTGAACCAGCCAAGTAGCGTGCAGGATGACGGCCCTGTGGGTTGTAAACTGCTTTTATAAGGGAATAAAGTGGGGCTCGTGAGCTCCTTTGCATGTACCTTATGAGTAAGGACCGGCTAATTCCGTGCCAGCAGCCGCGGTAATACGGAAGGTCCGGGCGTTATCCGGATTTATTGGGTTTAAAGGGAGCGTAGGCCGGAGATTAAGCGTGTTGTGAAATGTAGTGGCTCAACCTCTGCACTGCAGCGCGAGCTGGTCTTCTTGAGGACGCACAAAGTGGGCGGAATTCGTGGTGTAGCGGTGAAATGCTTAGATATCACGAAGAACTCCGATTGCGAAGGCAGCTCACTGGAGCGCAACTGACGCTGAAGCTCGAAAGTGCGGGTATCGAACAGGATTAGATACCCT
+
EFGGGGGGGGGGGGGGGGGGGGGGGGGGECFGGGGGGGGGGGGGGGGGGGGGGGFGGGGGGGGGEEGGGGGCEFGGGGGGGGGGGGGGGGG8FFCFGGGGGDDG>DFF<FGFEFGGGGGG9FFGGGGGGGGGGGFFGGGF=F+FG7FFDFGGGGFGG<DFGG8FGGGD7FEGA;BEGGGGGGGGCDEG*:<7FFFG*:<<@,FG95<:C69E0AE9:DFD7>EE<FGGC=CG,'<<F;,7,F=8CED#GG>GEC6@35,0FFG9CF?,CFCFGFE@:D=F=8B,8,F5GFFF>@+7ECEGFA,<C+:FGFE=FFC8CFCF@FCE8F@9DCFC,FFC@<FFGDEFGDCGGFGFGGEGEFF7GGGGGGGGGFGFCFCGGFEGDGDGF<E@DGFEGGFC,EGFFCFEFCGEGGGGGGFDGGFEGFGGGGGFF8FCCCCC
@s701 73
TGGGGAATATTGCACAATGGGGGAAACCCTGATGCAGCAACGCCGCGTGAGTGAAGAAGTATTTCGGTATGTAAAGCTCTATCAGCAGGGAAGAAAATGACGGTACCTGACTAAGAAGCACCGGCTCACTACGTGCCAGCAGCCGCGGTAATACGTATGGAGCAAGCGTTATCCGGATTTACTGGGTGTACTGGGAGTGTAGGTGGCCATGCAAGTCAGAAGTGAAAATCCGGGGCTCAACCCCGGAACTGCTTTTGAAACTGTGAGGCTAGAGTGCAGGAGGGGTGAGTGTAATTCCTAGTGTAGCGGTGAAATGCGTAGATATTATGAGGAACACCAGTGGCGAAGGCGGCTCACTGGACTGTAACTGACACTGAGGCTCGAAAGCGTGGGGAGCAAACAGGATTAGATACCCT
+
@EFFGGGGGGCFFGGGGGGG8@EFGGEEGG88,CEFGGFGGGGGGGG++B@FGGGF<FE,E<9<FGGBFFF<FFG,CFF9BFE?FFFGFCFGFFFFFG9EG++?D@FFGGGEGFCEFFGGFGG7:>+:,8AFGB88F<,:D=AF@E8+@@C;;;C<C,>F9<DF,=CEE:<:FE77*<@FFGF24F,/1$##5C3F>:<63:;:.FC<C72=CGGCGFFFCF@E;@4980/7':GE;:ECEGGEBD9GF<B1E:<>49>26?GFFBAA@C,99<=:,E@B==,<<@9:,4B,DBE8@5,,EDEC5F8A=E6DGFF@,FGCGFGFCC:,?5B9,FEC8FCEFFGFGGGGGGFFGGGGGGFGGGCCGGGGFFFGFGGGGGGGGGFF@GGCEEFFFDEGGGGGGGGGGGGGGGFCCCCC
@s701 74
TGAGGAATATTGGTCAATGGACGAGAGTCTGAACCAGCCAAGTAGCGTGAAGGATGAAGGTCCTACGGATTGTAAACTTCTTTTATAAGGGAATAAAACCTCCCACGTGTGGGAGCTTGTATGTACCTTATGAATAAGCATCGGCTAACTCCGTGCCAGCAGCCGCGGTAATACGGAGGATGCGAGCGTTATCCGGATTTATTGGGTTTAAAGGGAGCGCAGACGGGTCGTTAAGTCAGCTGTGAAAGTTTGGGGCTAAACCTTAAAATTGCAGTTGATACTGGCGTCCTTGAGTGCGGTTGAGGTGTGCGGAATGCGTGGTGTAGCGGTGAAATGCTTAGATATCACGAAGAACTCCGATTGCGAAGGCAGCACACTAAGCCGTAACTGACGTTCATGCTCGAAAGTGTGGGTATCAAACAGGATTAGATACCCT
+
CFFGGGGGGGGGGGGGGGGGGGGGGDGFGGFGGGGGGGCDFGGGGGFFEGFGGGGGGGGFFFGGGGGGEGGFGGEFGGGGGGGGGGFGGGGGFGGG9<EEFGFGFGGGGFGGGEFGGGFGGFGGGGGGGGGGGGGGGGGGGGGGGG8FGGGGGF+FCFFGGGGGDDEFFEGCCGGGGCFFFG,F>>EGGGGGGGGD,CFDG=FAFGCFC>F99-:3C9FFB><GFDD55ECE,BD:,CCD=@;EC8GFFGDGGFGB<.7@CC8FD@9C1EC5GFEC26CDGGGFCC8F?EAA0F6GE8DDFF=CF8F7DDC9B8B+GGFFFGGGBGEEFGGGGGFFFGE9EDF:GGGGF<FGEFFCGGGGGFEGFABFGGGGGGGFFGGEFGGGGGGGGGGGGCEGFGGCGGGGFGGGGGGGGGGGCGGFGGGFGFGGGGGCCCCC
@s701 37623
TGAGGAATATTGGTCAATGGACGAGAGTCTGAACCAGCCAAGTAGCGTGCAGGATGACGGCCCTATGGGTTGTAAACTGCTTTTATAAGGGAATAAAGTGAGCCTCGTGAGGCTTTTTGCATGTACCTTATGAATAAGGACCGGCTAATTCCGTGCCAGCAGCCGCGGTAATACGGAAGGACAGGGCGTTATCCGGCTTTATTGGGTTTAACGGGAGCGCAGGCCGGAGATTAAGCGTGTTGTGAAATGTAGACTCTCAACGTCTTCACTGCAGCGCTAACTGGTTTCCTTGTGTACGCACAAAGTGGGCGGAATTCGTGGTGTAGCGGTGAAATGCTTAGATATCACGAAGAACTCCGAGTGCGAAGGCAGCTCACTGGAGCGCAACTGACGCTGAAGCTCGAAAGCGCGGGTATCGAACAGGATTAGATACCCT
+
DGGG8CFGGGCGGCGGGA9,EFEG7FE<FAFCD<EFEFGGF8;6@F@CEFGA,6:EFFFFCF:,E,,CCEEGEBDGA<FFD<,,CDFF,CFDG8FFB,5,:CFG<<?=?,B=7,BBFDDFGG9FECFDFF,9EAE9?9,,:D7+@FCFGGGGA=BFFFFFF,,>>7EG>:*E,=**61:@,5,*6FECGD*=BCGG5C7BCC99=<:FE:/48=50<,?>9:,::>FCFCG19@C78E+F<GGFC@CGFCE@@-,,3D77FFD3=,C><E7CF@@C9,7,8GGCGGFF@889*@+8+98C9:,FGGGEF8GE>@7ECGFFE,CCBF@?<A5,F9GGGGGGEDFFFFFGE<GF8BDFBEF8+C:F?9F@GF@8FFFFFGEGGGCFFFFFEGGGGFE<@FGFCEFCCGGGGGGFFCGGGFEA<GFFDFGGGFF@CC@C
@s701 76
TGAGGAATATTGGTCAATGGGCGAGAGCCTGAACCAGCCAAGTAGCGTGCAGGATGACGGCCCTATGGGTTGTAAACTGCTTTTATAGGGGAATAAAGTGAGCTACGTGTGGTTTTTTGCATGTACCCTATGAATAAGGACCGGCTAATTCCGTGCCAGCAGCCGCGGTAATACGGAAGGTCCGGGCGTTATCCGGATTTATTGGGTTTAAAGGGAGCGTAGGCCGGAGATTAAGCGTGTTGTGAAATGTAGATGCTCAACATCTGAACTGCAGCGCGAACTGGTTTCCTTGAGTACGCATAAAGTGGGCGGAATTCGTGGTGTAGCGGTGAAATGCTTAGATATCACGAAGAACTCCGATTGCGAAGGCAGCTCACTGGGGCGCAACTGACGCTGAAGCTCGAAAGCGCGGGTATCGAACAGGATTAGATACCCT
+
EGGGGGGGGGGGGGGGGGGGGGGGGGGGGGGGGGFGGGGGGGGGGGGGGGGGGGGGGGDEGGGFGGGGGGGGGGGGGGGGFGGGGGGGGGGGGGGGGGGGGGGGFGGFFFGGGGGGGGGGGGGGGCEGGGGGGGGGGGGGGGEGGGGGGFGGFC<+@FGG7CFFECFFGGECFGGGGGGGGGFGG7EEC@GGEG@CEEFGF=FGGG?<FC:C@EE5E?GD?CCDCFFDGFGFGFGFGCCC@5=EFGF)7@<CFFGFDFGFGFGFGCGFF?CFGFCGGE?:6/GFDFDFEFF?1+GFEFEB,BGGGEGGGFFE@4+DGGFGEFC88C=ED=FFFEAGGGGGFCB8FGFFFGFFCGEFGFF@@@F<FGGGGFDGGGGGGGEGGDGGGGGEFGEGGGGGFGGGFGGFGGG@GGFFFEDGGGGGGFGGFEAGF8GCCCCC
@s701 77
TGAGGAATATTGGTCAATGGGCGAGAGCCTGAACCAGCCAAGTAGCGTGCAGGATGACGGCCCTATGGGTTGTAAACTGCTTTTATAAGGGAATAAAGTGAGCCTCGTGAGGCTTTTTGCATGTACCTTATGAATAAGGACCGGCTAATTCCGTGCCAGCAGCCGCGGTAATACGGAAGGTCCGGGCGTTATCCGGATTTATTGGGTTTAAAGGGAGCGTAGGCCGGAGATTAAGCGTGTTGTGAAATGTAGATGCTCAACATCTGCACTGCAGCGCGAACTGGTTTCCTGGAGTACGCACAAGGTGGGCGGAATTCGTGGTGTAGCGGTGAAATGCTTAGATATCACGAAGAACTCCGATTGCGAAGGCAGCTCACTGGAGCGCAACTGACGCTGAAGCTCGAAAGCGCGGGTATCGAACAGGATTAGATACCCT
+
FGCGGGGGGGGGGGGGGGGGGGGGGGGGGGGGGGGGGGGGGGGGGGGGGGGGGGGGGGGGGGGGGGGGGGGGGGGGGGGGGGGGGGGGFGGGGGGGGGGGGGGGGGGGGGGGGGGGGGGGGGGGGGGGGGGGGGGGGGGGGGGGGDGFGGGGGGGGGDFGGGGGGEGG@EEF9;DEG<E@GGGGGGGGEFGGGGEE=FFFFG=CCF?<#<CC;FCFE9EF@<DDFDGBGGF=C>F>CEFDGFFGGGC@FGDFFGF99E@3'FGFFGFBF@@28@;/@D=2$DFGGGD<=A6F8:8CGFEC,8GGGGGGGFEDB@+CCGFGGGGGFGGGGGFAA9FFGGGDFCGF8GGGGGGGGGEGGFGFGFEFGGGGGGGGGGGGFFGGGGGGGGFGFCCGGGGFGGGGGGGFGFGGGGGGGGGGGGGGGGGGGGGGGGGCCCCC
@s701 78
TGAGGAATATTGGTCAATGGGCGAGAGCCTGAACCAGCCAAGTAGCGTGCAGGATGACGGCCCTATGGGTTGTAAACTGCTTTTATGCGGGGATAAAGTGAGCCACGTGTGGCTTATTGCAGGTACCGCATGAATAAGGACCGGCTAATTCCGTGCTAGCAGCCGCGGTAATACGGAAGGTCCGGGCGTTATCCGGATTTATTGGGTTTAAAGGGAGCGTAGGCCGACCCTTAAGCGTGTTGTGAAATGTCGGGGCTCAACCTGGGCACCGCAGCGCGAACTGGGGGTCTTGAGTTCACGGGAGGAAGGCGGAATTCGTGGTGTAGCGGTGAAATGCTTAGATATCACGAAGAACTCCGATTGCGAAGGCAGCTTTCCGTAGTGAAACTGACGCTGAAGCTCGAAAGCGTGGGTATCGAACAGGATTAGATACCCT
+
GGGGGGGGGGGGGGGFCEFCGGGGGGGGGGGGGGGGGGGGGGGGGGGGGGGGGGGGGGEGGGGGGGGGGGGGGFFGGGGGGGGGGGGGGGGGFFGGGGDFGGGDFGEDFGGGFFG8DFADFCFGGFGGGGGGGGGGGFC3>FBGG7@FGGCFFGFGGGECGFGGGGGG@<FFCCGGG@FDC9?FEEEFF7-2:CCE6E5?%1C<CF:C8C<C7<EFG6EFDGGGFC9,:EF@<GGFGGF?.GFC@CEFGG;ECFD6=FCFE@<>FC:C@GD8GDGGGFD=6GEFG<CF,GGGFFD=6DEF8EAFBCEGGGFFED>7ED8GFFEBAFEECFGGGGFGGGGGGGGFDFGGGFFDGGGGFFCDF@EDFGFGGGGGGGGGGGGGGGFGGGGGGGGDGGGGGGGGFFGGGGGEG@GGGGGGGGGFFCGGGGGGGGGCCCCC
@s701 79
TGAGGAATATTGGTCAATGGGCGAGAGCCTGAACCAGCCAAGTAGCGTGCAGGATGACGGCCCTATGGGTTGTAAACTGCTTTTATAGGGGAATAAAGTGAGCTACGTGTGGTTTTTTGCATGTACCCTATGAATAAGGACCGGCTAATTCCGTGCCAGCAGCCGCGGTAATACGGAAGGTCCGGGCGTTATCCGGATTTATTGGGTTTAAAGGGAGCGTAGGCCGGAGATTAAGCGTGTTGTGAAATGTAGATGCTCAACATCTGCACTGCAGCGCGAACTGGTTTCCTTGAGTACGCACAAAGTGGGCGGAATTCGTGGTGTAGCGGTGAAATGCTTAGATATCACGAAGAACTCCGATTGCGAAGGCAGCTCACTGGAGCGCAACTGACGCTGAAGCTCGAAAGTGCGGGTATCGAACAGGATTAGATACCCT
+
FGGGGFGGGGGGGGGGGGGGGGGGGGGGGGGGGGGGGGGFFGGGGGGGGGGGGGGGGFFGGGGFGGGGGGGGGGGGGGGGGGGGFGGGGGGDGGGGGGGGGGGGGGGGGGGGGFGGGGGGGGGGGFGGGGGGFFGGGGGGGGGGGGGGGGGGGGGGGGGGGGGGGEEGGGGGCEFGG=?GDF?GGG8FF:8FFGEG?FCG7@CFFGFG6CFFCF>;<9FD=:4GFGGEGG;?CFC>EFFBAFDA<FFFF@AG=ACFFF0<CFGCF?@ED@GFGGGEB@3A7>GGGGGGGCDA0+8FC9FEGEDCFDGFEGFCGDECCDDBDGEGFGGGGAFCDEDFGGGDFAF:DGGGGGGGGGGGFFGGGFCFGGGGFGGGGGGGFFB@DGGGGGGGGGFGGGGGGGGGGGGGFEGGGGGGGGGGGGFFGGGGGGFGGFGCCCCC
@s701 80
TGAGGAATATTGGTCAATGGGCGAGAGCCTGAACCAGCCAAGTAGCGTGCAGGAAGACGGCCCTATGGGTTGTAAACTGCTTTTATAAGGGAATAAAGTGAGCCTCGTGAGGCTTTTTGCATGTACCTTATGAATAAGGACCGGCTAATTCCGTGCCAGCAGCCGCGGTAATCCGGAAGGTCCGGGCGTTATCCGGCTTTATTGGGTTTAAAGGGAGCGTAGGCGGGTTGTTAAGTCAGTTGTGAAAGTTTGCGGCTCAACCGTAAAATTGCAGTTGATACTGGCGACCTTGAGTGCACCAGAGGTAGGCGGAATTCGTGGTGTAGCGGTGAAATGCTTAGATATCACGAAGAACTCCGATTGCGAAGGCAGCCTGCTAAGCTGCAACTGACATTGAGGCTCGAAAGTGTGGGTATCAAACAGGATTAGATACCCT
+
FGGGGGGGGGGGGGGGGGGGGGGGGGGGGGGGGGGGGGGGGGGFGGGGGGGGGFGGGGGGGGGGGGGGGGGGGGGGGGGGGGGGGGFGGGGGGGGGGGGGGGFGFGGFGGGFGGGGGGGGGGGGGGGGGDFAFGGGGCFGGGGGGGGGGGGGGC<FGCFFFFGGGGGGGC7=,3@FGGGGGGGGGGGGGCGGGG:B#<=CGD>@FF73@FFBCF=@GFD8A?GGFFG35FEGGFG<46@@FGFGGF,FC@+GGFGFGGGFGGEGGEFFG9FBGGFAF==E4FGGFB?=FAFEBE2C=C,8GGGGFEECECFEFGGECGGGGGECFGGGFEGGGFGGGFFEADFE8GGGGGGFDBFGDGGGGGGGGGGGGGGGGGGGGGEEGGGGGGGGGFGGGGGGGGGGGGGGGGGGGGFFGGGGGGGGGGGF9FDGGGGCCCCC
@s701 29038
TGGGGAATATTGCACAATGGGGGAAACCCTGATGCAGCGACGCCGCGTGGAGGAAGAAGGTCTTCGGATTGTAAACTCCTGTTGTTGAGGAAGATAATGACGGTACTCAACAAGGAAGTGACGGCTAACTACGTGCCAGCAGCCGCGGTAAAACGTAGGTCACAAGCGTTGTCCGGAATTACTGGGTGTAGAGGGAGCGCAGGCGGGAAGGCAAGTTGGAAGTGAAATCCATGGGCTCAACCCATGAACTGCTTTCAAAACTGTTTTTCTTGAGTAGTGCAGAGGTAGGCGGAATTCCCGGCGTAGCGGTGGAATGCGTAGATATCGGGAGGAACACCAGTGGCGAAGGCGGCCTACTGGGCACCAACTGACGCTGAGGCTCGAAAGTGTGGGTAGCAAACAGGATTAGATACCCT
+
GGGGEGGGGFGGGGGGGGGGFD:FDGGGEC8FFGGGGG7FG>EGEGG:CE@EC:ECGF<EFCF?EC?+BFFFGGGGGGGCFFGGGGFGGGGGDGGGGGGGGGGGFGGGGGGGGGGGFFGGGGDGGEEFCGGF+B8DD<FGFF,@<@**>7FFFGDGGA@;FFFG2FCCG<72FGF<7C:><G>GGFGGGCGCCGGDC9CEGCECDEECE>;FFFG?7)GFAFC;:/@FFGFCGGGFCGGFGGCCGGGGGFFFGGFD;=#@EDGFAFFEDCGG5FFB>EFCGGGGE>:@7@FGFEB7E=+@8+@C5ECEFEFFFCGE8GGGFEBF:C,,F@9FGGGGFGDGGEDGGGGGGGEGFFGFGGGGCGEFGGFGGEFGGGGGFFF@F7FGFGGGECFFFGGFE,FEGGGGGFFCFGFCCCCC
@s701 82
TGAGGAATATTGGTCAATGGGCGAGAGCCTGAACCAGCCAAGTAGCGTGCGGGATGACGGCCCTACGGGTTGTAAACTGCTTTTGCTGGAGAATAAAACGCCCCACGCGTGGGGCCTTGCATGTATCCAGTGAATAAGGACCGGCTAACTACGTGCCAGCAGCCGCGGTAATACGTAGGGAGCGAGCGTTGTCCGGAATTACTGGGAGTAAAGGGAGCGTAGGCGGGCTCGCAAGTCAGATGTGAAAACTATGGGCTTAACCCATAAACTGCATTTGAAACTGTGGTTCTTGAGTGAAGTAGAGGTAAGCGGAAGTCCTAGTGGAGCGGTGAAATGCGTAGATATTAGGAGGAACGTCAGTGGCGAAGGCGGCTTACTGGGCTTTAACTGACGCTGAGGCTCGAAAGCGTGGGGAGCAAACAGGATTAGATACCCT
+
CGGGGGGGGGGGGGGGGGEEEFGGDGGGGFGGFGGGGGGGGGGGGGGCFGGGGGGGGGGGGGGGGGGGGGGGGGGGGGGGGEGGGFFGGEFFGGGGGGG7CC@FGFGCEGGDGD>FFCFGGADFGGFGG@FFGGGGGGGGGGGGGGGGCFGEECFGGGGGG7,DEDED*4CCFFGC,2CCD@EE7<:FEC::CCEC=*;CCD:FGG0:CC.E7CEFE;GFFBEGFFG7*19:D@8-<<,9CCFEC<:6+'DDEFG0FFFGG<<8@@GGGCFFD<9FD7?=?8FEFE,F,GFF;EEACFA<FFDFE@8+FC?E>,,GF@=FFC@4)@7DDFGF@?,ED-FFA;GGGGFFAA=FD@CGGGGGGGEGFF:GGGGGEDFGFFFFGGF<GGFEGGGDFA8GGGGGGGGGGEGGGFFGGGGGGFGGGGGGGGGGGGGCCCCC
@s701 28796
TGAGGAATATTGGTCAATGGACGAGAGTCTGAACCAGCCAAGTAGCGTGAAGGATGAAGGTCCTACGGATTGTAAACTTCTTTTATAAGGGAATAAAGCCTCCCACGTGTGGGAGCTTGTATGTACCTTATGAATAAGCATCGGCTAACTCCGTGCCAGCAGCCGCGGTAATACGGAGGATGCGGGCGTTATCCGGATTTATTGGGTTTAAAGGGAGCGCAGACGGGTCGTTAAGTCAGCTGTGAAAGTTTGGGGCTCAACCTTAAAATTGCAGTTGATACTGGCGTCCTTGAGTGCGGTTGAGGTGTGCGGAATTCGTGGTGGAGCGGTGAAATGCTTAGATATCACGAAGAACTCCGATTGCGAAGGCAGCACACTAATCCGTAACTGACGTTCATGCTCGAAAGTGTGGGTATCAAACAGGATTAGATACCCT
+
EGFGGGGGGGGGGGGGGGGGGGGGGGG@FAFFGGGGGGGGGGGGGGGGGEGGGGGGG9EFCFGGGCFGDGDGGGGGGGAFEFFGGGGGGGGGGGGGG,5B,,9FEGGGGEGGC?CEFFGEGGGGFAFFGGCGGGGGFG9E5EEGGFGG,CFGGGGGGGGGGGGGGGGGGGGGGGGGGEC7FAFC*CEEFC<FFFFG5-F97AFCAFCF1<<AFGG?EBED>B5;7@G#*9@;CGGC>:FEFGGGGF9CCC5C32DFFFFFEFFF#<7C:CGF>B3&3ADGEGFCC@GGGGGGBGEFCF@FFGE@GGF7GFFFB8CBBC,,EB@+*GFFE<,<EAEC@<<=?,CFFCCGEFCGCFBECFB,GGECFFGGF<CFGGGGGGF7GGGF<EFGGGGFGCGCGGGGGGGGGGGEGCFEFGGFE@GFGGGGGGGFGGGCCCCC
@s701 29155
TGGGGAATATTGCACAATGGGGGGAACCCTGATGCAGCGACGCCGCGTGGAGGACGAAGGTCTTCGGATTGTAAACTCCTGTTGTTAGGGACGATAATGACGGTACCTAACAAGGGAGCACCGGCTAACTACGTGCCAGCAGCCGCGGTAAAACGTAGGGGGCAAGCGTTGTCCGGAATTACTGGGTGTAAAGGGAGCGCAGGCGGGCATGCAAGTTGGAAGTGAAAACTATGGGCTCAACCCATAGCCTGCTTTCAGAACGGCGTGTCTTGAGTAGTGCAGAGGTAGGCGGAATTCCCGGTGTAGCGGTGGAATGCGTAGATATCGGGGGGAACACCAGTGGCGAAGGCGGCCTACTGGGCACCAACTGACGCTGAGGCTCGAAAGCATGGGTAGCAAACAGGATTAGATACCCT
+
G?EDGGGGGGGGGFGDFFGDFGGGGGGGGFGFE<EGGGGD:FCEEGGFFE7FGG+:FFF@FF<CCFGDGGCFFF9FFGGGGGGGGGFGGGFCEGGFGDGGGG7FGGFFFFGCFFG+<:FGGGGGGDGGGEFGGGCDCF6AC:8EGGEG>EEGFFE;;*;C85:CEF8C?C*;EFGGGDFFFFD++:;C?<<F7CEE;8CCE=CE4ED+:8CECEEFDC@C43(23AAC>%@BDC<8GFCC=GC><:+FGD7C@:F>?839;5>7>/ABC@,F?GFD>9E,E<,GFCCBCGCGGGGGGGGFGGE8BB7GGGFCCF@C4<,DFEGGGGGFDFFGCDFCFFFEECE@E7EGECGGGGGGFF@GDFGGGGGGGEFGDGCFFGGGGGGGGGFFFFGFFGFGFF9GGGFFFAGEC5-B<9CC
@s701 29940
TGGGGAATATTGCACAATGGGGGAAACCCTGATGCAGCGACGCCGCGTGGAGGAAGAAGGTCTTCGGATTGTAAACTCCTGTTGTTGGGGAAGATAATGACGGTACCCAACAAGGAAGTGACGGCTAACTACGTGACAGCAGCCGCCGTAAAACGTAGGTCACCAGCGTTGTACGGAATTACTGGGTGTAAAGGGAGCGCAGGCGGGAAGACAAGGTGGACGTGAATCTATGGGCTCAACCCATAAACTGCTTTCAAAACTGTTTTTCTTGAGTAGTGCAGAGGTAGGCGGAACTCCCGGTGTAGCGGTGGAATGCGTAGATATCGGGATGAACACCAGTGGCGAAGGCGGCCTACTGGGCACCAACTGACGCTGAGGCTCGAAAGTGTGGGTAGCAAACAGGATTAGATACCCT
+
FG8CGGGGGGGGGGFGGDGFFGEGDCEFGEGGGGGGDF:F:FCCCFGFCFC,FCGGGFEGFG<FGCCBFFGGC9BE@EEAFGEF?<ECCGGC4FEEFFGGG7=FFECEEFGGGB<FFGGGAFEDECE,,@DF+,,,3>@CF,8>C:3*5>FGFGGGG:BF9CE,<,,4F7*4,<<7C7=8,,?<?CC<C:,>C80#**/*:5/:C?C;>@./>85/>-CF+5#>:F>0CD::8C8D;CE;DEC8C0@CDC,9B637EF78D;7FFFC3<<D9<DDB<ACC6EFFC:?=+,EE=C+@+7EFECE>FEGGFFC,47GGEEGF>C@,EFEB:,GGGGEF@@@GC>GGGGGGFGGGGGFGFGFFC:8GGGGGGFEGGGGF@GGGGGGFGGGGGGFFFFFFCEDGGGGGGGGGGGCCCCC
@s701 27054
TGAGGAATATTGGTCAATGGACGAGAGTCTGAACCAGCCAAGTAGCGTGAAGGATGACTGCCCTATGGGTTGTAAACTTCTTTTATACGGGAATAAAGTGAGCCACGTGTGGCTTTTTGTATGTACCGTATGACTAAGGATCGGCTAACTCCGTGCCAGCAGCCGCGGTAATACGGAGGATTCGAGCGTTATCCGGATTTATTGGGTTTAAAGGGAGCGTAGGCGGGTTGTTAAGTCAGTTGTGAAAGTTTGCGGCTCAACCGTAAAATTGCAGTTGATACTGGCGGCCTTGAGTGCGGTTGAGGTGTGCGGAATTCGTGGTGTAGCGGTGAAATGCTTAGAGATCACGAAGAACTCCGATTGCGAAGGCAGCACACTAAGCCGTAACTGACGTTCATGCTCGAAAGTGTGGGTATCGAACAGGATTAGATACCCT
+
G8FGGGGFFEFEFGGEFFGFGGEGEGGCFGGGGGFFGGGFFGCFEGGGGGCCFGFFFGCCCFFE8FF@CFEF?A9FEGFGGGGGGGGGFGGGGGGGGGF9FFGGGGGGGFDEFCGGGGGG9F,AFFFDDF<?F,6EF?FDF8CCFF+DCBDCCFFFFG8>>CFGGEG:C@FFFFFFDFE*3FGC;:E@>FGGFGCCEFF>CC9CF'G5EF@,::7DDB<D3CB==CCDEED<CDF?D/FFFFFCCCGDF:>DGFGFD:@,FC=1;8,<5CFFFG;FC<FECFE>:B+:,CEF>GGGC4FFGDFEFCCCGGFD@@6+BA,FE=EGFGGGGFGF<GGFDEGFF>,AFFFCFDDFEGGFGFE:FGGGGGGGFDFFGF<FEF@CGF@GEECGGGFGEEFCFCEFCGCAGFF@GGGFGFE,GGFECGGGGGGGFGGCCCCC
@s701 38969
TGAGGAATATTGGTCAATGGACGAGAGTCTGAACCAGCCAAGTAGCGTGAAGGATGAAGGTCCTACGGATTGTAAACTTCTTTTATAAGGGAATAAAACCTCCCACGTGTGGGAGCTTGTATGTACCTTATGAATAAGCATCGGCTAACTCCGTGCCAGCAGCCGCGGTAATACGGAGGATGCAAGCGTTATCCGGATTTATTGGGTTTAAAGGGAGCGCAGACGGGTCGTTAAGTCAGCTGTGAAAGTTTGGGGCTCAACCTTAAAATTGCAGTTGATACTGGCGTCCTTGAGTGCGGTTGAGGTGTGCGGAATTCGTGGTGTAGCGGTGAAATGCTTAGATATCACGAAGAACTCCGATTGCGAAGGCAGCACACTAAGCCGTAACTGACGTTCATGCTCGAAAGTGTGGGTATCAAACAGGATTAGATACCCT
+
@EFFGFEFFG<@<EFFGGDAF8@FFGGECFFFGGGGFCFFFG<ECFE,@FGGFFFGGGGGGGFEGFEFGGGE@@CFECEC,CFGGGGGGG<FFGGF9FF@EF,4<FE?FFFGGGGGECEFGFEFA,BE9F9:FGGGGGGGCFEGDGDGGFAGGGGDGF8AFFD>>EGGGGGFGGGGGBF77@:F:FC:81C8DGCGC5<,B@CA:CACG.8@:?DFCEGG6;E8:3>DCFDC@>,67:C,<<>?.:<@<DGFCCE6GFCGFB8@=<EF9E:@FDDDF;E@+F<CG?FBFEF8?FDFCDCF88FEFCFEGCDE@@77EFDFFE>+8>=E?A,,EFFFCGCA<@,FCC:,6,EE<FF:7GGEE:F7GGDEC9FCF9GGGFGGGGGGFFDGEGGGCGGGGGGGFEFCEFGEGGGGGGGF@GGGGGGGGFGGGGGCC9CC
@s701 30282
TGGGGAATATTGCACAATGGGCGAAAGCCTGATGCAGCGACGCCGCGTGAGCGAAGAAGTATTTCGGTATGTAAGGCTCTATCAGCAGGGAAGATAATGACGGTACCTGACTAAGAAGCACCGGCTAAATACGTGCCAGCAGCCGCGGTAATACGTATGGTGCAAGCGTTATCCGGATTTACTGGGTGTAAAGGGAGCGCAGGCGGTGCGGCAAGTCTGATGTGAAAGCCCGGGGCTCAACCCCGGTACTGCATTGGAAACTGTCGGGCTAGAGTGTCGGAGGGGTAAGCGGAATTCCTAGTGTAGCGGTGAAATGCGTAGATATTAGGAGGAACACCAGTGGCGAAGGCGGCTTACTGGACGATAACTGACGCTGAGGCTCGAAAGCGTGGGGAGCAAACAGGATTAGATACCCT
+
CF?FG@FFGGGGGGGGGGGGFFE@EGGGGCEFGAFGFGFCGGGEGGGFGGGGGGGGEG8CFEFGGGG:FGGGCFG8FFGFGGFGGGGFGGFGGGGGGGGFGGDGEGGGGGGFEGFFDGFGFE@FCFFGFCGGGGGGGGGGGGGGGDEGGGG@FGFFGBF8@FGF@,@<C<EGGGGG7CFCFGFGFFG>*ECCECEGGGFFCEDECGGG<GG8CFF;CFGD3F<GF>>CC-;7FEGD3&GFGF>A+GFFDGFFEF<FCD;=D>GFCE*8>BA76F<+43FC8:EFE@8+:89GDBFEFDDGE9C>9EGFB<C?F>DF@E9GGFE<9GGGGDEFBC@<FEA>GDDEEEDGEDGGFFGGGGEFGCF@EA@@EDF@GGGGFGGGFEEF@CGGGGGGGGGGFFCFCFGGGFFAF@CCCCCC
@s701 89
TGAGGAATATTGGTCAATGGACGAGAGTCTGAACCAGCCAAGTAGCGTGCAGGATGACGGCCCTATGGGTTGTAAACTGCTTTTATAAGGGAATAAAGTGAGTCTCGTGAGACTTTTTGCATGTACCTTATGAATAAGGACCGGCTAATTCCGTGCCAGCAGCCGCGGTAATACGGAAGGTCCGGGCGTTATCCGGATTTATTGGGTTTAAAGGGAGCGTAGGCCGAAGATTAAGCGTGTTGTGAAATGTAGATGCTCAACATCTGCACTGCAGCGCGGACTGGTTTCCTTGAGTACGCACAAAGTGGGCGGAATTCGTGGTGTAGCGGTGAAATGCTTAGATATCACGAAGAACTCCGATTGCGAAGGCAGCTCACTGGAGCGCAACTGACGCTGAAGCTCGAAAGTGCGGGTATCGAACAGGATTAGATACCCT
+
FGFGGGCGFGGGGGGGGGDFFGDGGGGFGGGFGGGGGGGGGGGGGGGGGGGGGFDFGGGGGGGGGGGGGGGCFGGGGGGGC<FGGGGGFFGGGG<FGDGGGGGGGGFFGGG<FGCEGGGGDFGGGGGGGGGGGAEGGGGGGFBEEGGGGGGGGGGGGGGGGFGG+@FGGG7CFE7BGGECA9FE>FECFGGFFCCE*=BF?F=F;D?:;E;?CFG?E9FD6DCC@5#2:76FGGG>C7CFGGCE@CFGGE@0FAFGGGFFGFA.DF,>CGC?:@EFC@88=8GGGGGGGFDD8+CGGFCGGGE:+=CGFDFEFD@7EFGFAGECAEGGFFC9GFGFEFF8AD9FFCFFFGFFD?CGFFGGGGGGGGFGGGGGGGGGGGDGGGGGFGGGGGGGGGGGFEGGGGGGGGGGGGGGGGFGGGGGGGGGGGGGGGGCCCCC
@s701 90
TGGGGAATATTGCACAATGGGGGAAACCCTGATGCAGCGACGCCGCGTGAGTGAAGAAGTATTTCGGTATGTAAAGCTCTATCAGCAGGGAAGAAAATGACGGTACCTGACTAAGGAGCCCCGGCTAACTACGTGCCAGCAGCCGCGGTAATACGTAGGGGGCAAGCGTTATCCGGATTTACTGGGTGTAAAGGGAGCGTAGACGGCACGGCAAGCCAGATGTGAAAGCCCGGGGCTCAACCCCGGGACTGCATTTGGAACTGCTGAGCTAGAGTGTCGGAGAGGCAAGTGGAATTCCTAGTGTAGCGGTGAAATGCGTAGATATTAGGAGGAACACCAGTGGCGAAGGCGGCTTGCTGGACGATGACTGACGTTGAGGCTCGAAAGCGTGGGGAGCAAACAGGATTAGATACCCT
+
AFFGGFGGGGGGGGGDGGGGGGGGGGGGGEGGGFGGGGGDGDGGGGGFFGFGGGGG?FG?FGGFGGGFGGGFGGGGGGGGFGFFGGGGGGFGGGGGGGGGGGGGGGFFFFGGGGGGGGGGFGGGGGGGGGGGGGGGGGGGGGGGEGGGBCCF9CFECFGGGGG7CCDDGCCFGGGGEGGGGG>GGGGGFGG0CCECGEGGGD8CCE5GEEE:CFGFGFFB@@C?C=FEBFCEFEG@7CGGGGGEFEGGF@GFGB<GGFDFDAGGGF<C@CFGFGEGGGGGGGGGGFGFFFGFF?GFGFFCGGGEAC@4CFGDFEEEDECFGGGGGGGGEGFFEDGGGGGFFFEFGEEGFEGGGGGGGEGGGFGGGFFF:FCGGGGGFGGGGGGGFDGGGGGGFGGGGGGGGGGGGGFGGFFCCCCC
@s701 91
TGGGGAATATTGCACAATGGAGGAAACTCTGATGCAGCGACGCCGCGTGAAGGATGAAGTATTTCGGTATGTAAACTTCTATCAGCAGGGAAGAAAATGACGGTACCTGACTAAGAAGCCCCGGCTAACTACGTGCCAGCAGCCGCGGTAATACGTAGGGGGCAAGCGTTATCCGGATTTAATGGGTGTAAAGGGAGCGTAGACGGCACGGCAAGCAAGAGGGTAGGGCCCGGGGCTCAACCCCGGGACGGCATTTGGAACTGCTGAGCTAGAGGGTCGGCGAGGCAAGTGGAATTCCTAGTGTAGCGGTGAAATGCGTAGATATTAAGAGGAACACCTGTGGCGAAGGCGGCTTGCTGGACGATGACTGACGTTGAGGCTCGAAAGCGTGGGGAGCAAACAGGATTAGATACCCT
+
DFFGGEGGEGGGGFGGGGGGGFFCFGDEGGGF<EFGGG+CFGGGGGGGG7FGFGGGGCE<C?CCEFGCAFGCGGGG<EGGCFFFGFFGGDFGD@?DFEG9,?CGEFGAEGGFGGFCGG@FG7+FE=CDF=DFG@C8FCC>3@CGE8BGG7C,3@<,3,6>7FFD@E*<*<:@CBCF**=C,+2>9F7C:9+?;FF***:8D>5<=?/5C>C:C<70,;6,,,1,*4***:;7C:?FEC@5@8+6FEB=C@3+,3>,A@=60B=<88,8@,,>D@++++B8+9,GFFFGGFEE?FEF@<E?FFGE=C@CEFA=FGGEE9FGGFFGGFGFFFEC,,@:,F4EEGGGGFBBCDDDFCGGGGGGDEACEGGGGGFEGFFGGGGE8GGGGFGGGGGGGGGFE9GGFFGGFGGGGGGCCCCC
@s701 29695
TGAGGAATATTGGTCAATGGACGAGAGTCTGAACCAGCCAAGTAGCGTGAAGGATGACTGCCCTATGGGTTGTAAACTTCTTTTATACGGGAATAACGTGAGCCACGTGTGGCTTTTTGTATGTACCGTATGAATAAGGATCGGCTAACTCCGTGCCAGCAGCCGCGGTAATACGGAGGATTCGAGCGTTATCCGGATTTATTGGGTTTAAAGGGAGCGTAGGCGGGTTGTTAAGTCAGTTGTGAAAGTTTGCGGCTCAACCGTAAAATTGCAGTTGATACTGGCGACCTTGAGTGCAACAGAGGTAGGCGGAATTCGTGGTGTAGCGGTGAAATGCTTAGATATCACGAAGAACTCCGATTGCGAAGGCAGCTTACTGGATTGTAACTGACGCTGATGCTCGAAAGTGTGGGTATCAAACAGGATTAGATACCCT
+
EGFGGGGGGGGGGGGFGGFGGFEGGGGGGGGGGGGGGGGGGGGGGGGGGGGGGGGGGGFGGGGGFGGGGGGGGGEGGGGGGGGGGGGGGGEGCFGF,?=DGGGGGGGFGGGGGGGGGFGG<EGG9FEGGGGGGGGGGGGGGGGDFFGGGFGGGGGGGGFGGGFGGGEGGCFGFGGGGEGGFGGG<:CGGE:FFCE7*FF><FFFF@;GG5BFCFGAE3>CD9GGGDGGGGGFFGGAECCFFGGG<CFDGFEGEFGGGGGGGFGFFGGGGGGGFFFC;A,8GEFF=AAFD8FFDF9GFFECGFEGFDGFE@CFCDECCC7CFD@C=@7GGFFGFEFFGGGGF,CC@FGDGGGF8GGGGGGGGGFFF<GGF<GGGGGGGFEEGGFGGFFEEDFEGGGFCGFE6GGGFGGGGGGGGGGGGGGGEGGGGC<GGGGCCC@C
@s701 28441
TGGGGAATATTGCACAATGGGGGAAACCCTGATGCAGCGACGCCGCGTGGGGGAAGAAGGTCTTCGGATTGTAAACTCCTGTTGTTGAGGAAGATAATGCCGGTACTCAACAAGGAAGTGACGGCTAACTACGTGCCAGCAGCCGCGGTAAAACGTAGGTCACAAGCGTTGTCCGGAATTACTGGGTGTAAAGGGAGCGCAGGCGGGAAGACAAGTTGAAAGTGAAATCTATGGGCGCAACCCATAAACTGCTTTCAAAACTGGTTTTCTTGAGTAGTGCAGAGGTAGGCGGAATTCCCGGTGTAGCGGTGGAATGCGTAGATATCGGGAGGAACACCAGTGGCGAAGGCGGCCTACTGGGCACCAACTGACGCTGAGGCTCGAAAGTGTGGGTAGCAAACAGGATTAGATACCCT
+
FGGFDGGEGFACFGGGEFFF8F+@FG8FE8FFGDEFGGGGGGECEFG:+74+@CC+?FBCFFGCGF@CE?F9BF,C@,FFE:FCFF?E8E<F8FCEFGE,BCFC7>AFFGGFCCEFFGG?,:+>:>@FG9,@F8DGGD7BC:DFGGCCFCFCFBF<B<*?;FFFF5=FGE7:@9C>CFG5?>,:1F.</,9/.55;=C96@E9GEE>:CB@<@;-@CE52@9E;;7(FF<G<@BE<)GGGCB,D,FFDFFGDCGE@87+2+:@FFD,:,3C8+8E<@DGFEE9GFE@FB,E;8FECEFGC@A=@5CEFDFGFCFFEEGGGFEEFCFC8C,<BBEFEDGGGGFEB@GGGGGGGGGGGGFF<CGGGGFEFECBCFCGGGGEGGGGFCGGGGGFFFFEGGFEAFEFGGGGGGFF<CCCC
@s701 28039
TGAGGAATATTGGTCAATGGGCGGAAGCCTGAACCAGCCAAGTAGCGTGCAGGATGACGGCCCTATGGGTTGTAAACTGCTTTTATGCGGGGATAAAGTGGGCCACGCGTGGTCTTTTGCAGGTACCGCATGAATAAGGACCGGCTAATTCCGTGCCAGCAGCCGCGGTAATACGGAAGGTCCGGGCGTTATCCGGATTTATTGGGTTTAAAGGGAGAGCAGGCCGCCGGGCAAGCGTGTTGTGAAATGCAGTCGCTCAACGTCTGCACTGCAGCGCGAACTGCCCAGCGTGAGTGCGCGCAACGTTGGCGGAATTCGCCGGGTAGCGGTGAAATGCTTAGATATGGCGAAGAACTCCGATTGCGAAGGCAGCTGACGGTTGCGTAACTGACGCTCATGCTCGAAAGTGCGGGTATCGAACAGGATTAGATACCCT
+
A@CFGGFGGGGGF@FCEEG8EEEEGGGGG8FGGGGGCGGCFFFGGGFGGGGGGGGEFGGGGGGGFAEEGGG:BF@E,,<F<,FGGGGGCGGE>:ECFFFFFFGGGGGGGGGG<3,=FFG9@9@CC<FCEGG>CGG,=CFFFFDGECCFGCBC:FEDDFFG:FFF@ECFC@*+?FF@FF@@F9C:C:EGEEGGGGG:EG;A+<::?E*/8,3<<CC5>)*/9;F58:C=::>GC:C:A.EE8CCGFCFF9CFCCEFCAF3@FCCCCEC<A6E4BC>:5:=CD5AC@+>F58,,0C+FB>GGGGF=F7FF:@8C4:EEB=6+,,C=>F:FGGGGDEE8EC<=C,D@EF:CGGFAC67EC,F@+GGDE69GFFC<@FF-C<@+,DGGDGFFF@@@FB9C<@C,FCDDFFFEF7GGGFGFBC55C<FF9F9EF@FC<CCC
@s701 27523
TGGGGGATATTGCACAGTGGAGGAAACTCTGATGCAGCGACGCCGCGTGAGTGAAGAAGTAATTCGGTATGTAAAGCTCTATCAGCAGGGAAGATAATGACAGTACCTGACTAAGAAGCCCCGGCTAACTACGTGCCAGCAGCCGCGGTAATACGTAGGGGGCAAGCGTTATCCGGATTTACTGGGTGTAAAGGGAGCGTAGACGGAACGGCAAGTTTGAAGTGAAATACCCGGGCTTAACTCGGGGACTGCTTTGAAAACTGTCAATCTAGAGTGTCGGAGGGGTAAGTGGAATTCCTGGTGTAGTAGTGAAATGCGTAGATATCAGGAAGAACACCGGTGGCGAAGGCGGCTTACTGGACGATAACTGACGTTGAGGCTCGAAAGCGTGGGGAGCAAACAGGATTAGATACCCT
+
CFGGGEGGGGGGGGGGFGEFFEGEGFGFGGGGGGGGGGGGGEGGGGGFFFGGGGGGGGGGG,EFGG8CFGGGGGGGGGGGGGGGGGGGGGGGGGCF<FGGG,EGFGFGGGGGGGGGGGG,<FCGGGGG<;FGG4@DFGGGGE>GGGGG>GG@GGGEGGGGGGGGGGFFGGGGG@>GGDGGGGGGGG@FFFGGGGG:DEEF=EGGGG*3*;ACFF@F,D?F0FCEGFF*5C+0D>E;C<FCG)1?8C*FF@;F#FED7D@@CFE>@:,2<E5FBGDEGGGF>C8FDEBFE,E9GGFGEAA:A,?,9A,DEFGEECDFD9EGGF<FC,GGFC,EDCCFFC,@,EGGGGGGGGGGGGGGGGGGGFF,GGFEGGGEGFGGGEGGGCFGFEGGGGGGGGGGFEFFFGGGGGFFFFGCCCCC
@s701 96
TGGGGAATATTGCACAATGGGGGAAACCCTGATGCAGCGACGCCGCGTGAGCGAAGAAGTATTTCGGTATGTAAAGCTCTATCAGCAGGGAAGATAATGACGGTACCTGACTAAGAAGCCCCGGCTAACTACGTGCCAGCAGCCGCGGTAATACGTAGGGGGCCAGCGTTATCCGGATTTACTGGGTGTAAAGGGAGCGTAGACGGCAAGGCAAGTCTGATGTGCAAACCCAGGGCTTAACCCTGGTACTGCAGTGGAAACTGTCTGGCTCGCGTGCCGGAGAGGTAAGCGGAATTCCTAGTGTAGCGGTGAAATGCGTAGATATTAGGAAGAACACCAGTGGCGAAGGCGGCTTACTGGACGGTAACTGACGTTGAGGCTCGAAAGCGTGGGGAGCAAACAGGATGAGATACCCT
+
EFGGGGGGGFEEFGGFG@<,,BCFGFGGGGFGFEF,CFGGEGGGGGCF:FG8FGGG,EFFFCFFGG+8AD8<@9<,E,,5A??FGGGCFC=FFDFGGGGGGGGCGGGGFCCADF8FFGGDFFECF7>FFC<F@F7@FFCFGGG,3@BD::FF;FCFFFDGGC7*4;=EC<*=FFEDGCEFGFG9CF:C8,2A9985==EEC1#57;:/:8CFCEC=CAF2??CD#=(77@#/:,;@87GFF2<9#9%C<;F<:,;3:F=-CEE=F<CF1;=>)C==484A=DAF==77CD<9D@99,=,CFA=@)GB@E@9,,8,@=CE8C,F=DGF<GDECCCCE:8E@6@FA?7B@@@@CEGFGGGDFFGGGGFC:CDCCGFFE8:B6,@FFFCEGGGGGFEGGGFEGGGEGFE,FAFGCCCCC
@s701 97
TGAGGAATATTGGTCAATGGACGAGAGTCTGAACCAGCCAAGTAGCGTGCAGGATGACGGCCCTATGGGTTGTAAACTGCTTTTATAGGGGGATAAAGTGTGCCACGTGTGGCATATTGCAGGTACCCTATGAATAAGGATCGGCTAACTCCGTGCCAGCAGCCGCGGTAATACGGAGGATCCGAGCGTTATCCGGATTTATTGGGTTTAAAGGGAGCGTAGATGGATGTTTAAGTCAGTTGTGAAAGTTTGCGGCTCAACCGTAAAATTGCAGTTGATACTGGATATCTTGAGTGCAGTTGAGGCAGGCGGAATTCGTGGTGTAGCGGTGAAATGCTTAGATATCACGAAGAACTCCGATTGCGAAGGCAGCCTGCTAAGCTGCAACTGACATTGAGGCTCGAAAGTGTGGGTATCAAACAGGATTAGATACCCT
+
FFGGGFGGGGGFGGGGGGFGGFGECEGFGGGGGGGGGGGGGGFGGGGGGGGGGGGGGFGGGGGGGFGGGGGGGGGFGFFGGCFGGGGGGGGG7:?EGFFGGGCGAEFGGFE7@EAFGGF9?DEGGAF=FGDGG,,=FFFGCFEGGGGGGFFF@FGEGFGGGGGGGGEEGGGGGF=B7>F6C7679<5F&ECFGG>ECFCFGC3@C;:*3C,9CF=AEDFEC>E>=::CFGGGGGG9@FGGGFCED?FFB?+3:CGFF>DGFCFD34D<5?:4AFGAGFG962B<,EEAGFFGBGFDD=,8FFGGFFC7GGGE?>CEGGGFGGGGACGGFDF=A<F?9CBCGGGGF@F@FEEFFEECGFGGG@GGGGGGGGGGGGGGGF?;FC@AGGGGGGGGFFGGGFEFFGFDGGGEGGGGGGCGGGFFGGGGF,GGGGGCCCCC
@s701 40322
TGGGGAATATTGCACAATGGGCGAAAGCCTGATGCAGCGACGCCGCGTGAGCGAAGAAGTATTTCGGTATGTAAAGCTCTATCAGCAGGGAAGATAATGACGGTACCTGACTAAGAAGCACCGGCTAAATACGTGCCAGCAGCCGCGGTAATACGTATGGTGCAAGCGTTATCCGGATTTACGGGGTGTAAAGGGAGCGTAGACGGTGATGTAAGTCTGAAGTGAAAGCCCGGGGCTCAACCCCGGGACTGCTTTGGAAACTATGTGACTAGAGTGTCGGAGAGGCAAGTGGAATTCCCAGTGTAGCGGTGAAATGCGTAGATATTGGGAGGAACACCAGTGGCGAAGGCGGCTTGCTGGACGATAACTGACGTTGAGGCTCGAAAGCGCGGGGAGCAAACAGGATTAGATACCCT
+
FG8FFFGGGGGGGGGGGCFDGGGGGGGGFGFGDEFGGGGDCFGFFDFFFGGGGGGGCFFFFAAFGGGGGG?AFEE@EFGGGGGGFGFGGGGGDFAFGGGGGGGEFDDF<FGGGGGGGGGGGGGGGGGGGGGGFGGGGGGDFGGGGGGGGGEGGGGFG>GCCGGGGGGG:FGFFGGGDG/<CC#GGG;E:FFGGGGFGGG5;CEGGGGG>GGFC?E*CFC@<@AF<CFFG>CGGGGF=B@FEGGEGCFBGFFGFG+GEFC3AC<7C<A<EGFF6EGGGCFG8EEFC,F<C,>>@,EDGFFAGGGC9FCDF9F?+:GGGF<FGC<E8GGGF<FFCFE9GFFGGGGGGCCGGGGGGGGGFEEFGGFCGGFGDGFGGGDGCGGFFFFFCCF7GGGGFGEFFCGGFGFFGGFGGGFAC<CC
@s701 25376
TGAGGAATATTGGTCAATGGGCGAGAGCCTGAACCAGCCAAGTAGCGTGAAGGATGAAGGTCCTACGGATTGTAAACTTCTTTTATACGGGAATAAAGTATCCTACGTGTAGGATTTTGTATGTACCGTATGAATAAGCATCGACTAACTCCGTGCCAGCAGCCGCGGTAATACGGAGGATGCGAGCGTTATCCGGATTTATTGGGTTTAAAGGGAGCGCAGACGGGAGATTAAGTCAGTTGTGAAAGTTTGCGGCTCAACCGTAAAATTGCAGTTGATACTGGTTTCCTTGAGTGCAGTTGAGGCAGGCGGAATTCGTGGTGTAGCGGTGAAATGCTTAGATATCACGAAGAACCCCGATTGCGAAGGCAGCTTGCTAAACTGTAACTGACGTTCATGCTCGAAAGTGTGGGTATCAAACAGGATTAGATACCCT
+
GGGFGGGGGGGGGGGGGFGGFGGGGGGGGGGGGGGGGGGGGFFGFGEFEEGGGGGGFGFGGGGFFGGEEGGFGFGGFFCGCFGGGGGGGGGGGGFGGFGGGGGGFGGGGGGGGGGGGFGGFFFGGGCGFFGGGGFFGGGGGFEEEGGGGGGGEFEFGDG?FG@FFGGGGGGGCC<>FG:@FF7>1>=FGDGFFGGGGGGGGG>GDFC::FCFDCE<F:@:B:DCG=GGEGGGFF9;3:FF9GGFFCGGGC@GFEGBDGFFFGGGGGGFFD=@C<@E5D?DGFGGGF?B,E8F?FDGGGGCGGFFFFCB>8GGGGGGEF@EGGGEAGCED;<EDGGGGGFGGGGGGFGGGGFGGGGF7GFGGEEFFCGGGFGGGGGGGGGGFFGGGGFGGGGGGGGGGGGGGDGFE8GGGGGGGGGGGGGFFGGGGCGGGGGCCBCC
@s701 100
TGAGGAATATTGGTCAATGGGCGAGAGCCTGAACCAGCCAAGTAGCGTGCAGGACGACGGCCCTATGGGTTGTAAACTGCTTTTATAAGGGAATAAAGTGAGTCTCGTGAGACTTTTTGCATGTACCTTATGAATAAGGACCGGCTAATTCCGTGCCAGCAGCCGCGGTAATACGGAAGGTCCGGGCGTTATACGGATTTATTGGGTTTAAAGGGAGCGTAGGCCGGAGATTAAGCGTGTTGTGAAATGTAGTGGTTCAACCTCTGCACTGCAGCGCGAACTGGTCTTCTTGAGTACGCACAACGTGGGCGGAATTCGTGGTGTAGCGGTGGAATGCTTAGATATCACGAAGAACTCCGATTGCGAAGGCAGCTCACGGGAGCGCAACTGACGCTGAAGCTCGAAAGTGCGGGTATCGAACAGGATTAGATACCCT
+
FCGGGGGGGFGGGGGGGGGF<DEECFGGGGGGGGGGGGGGGGGGGGGEGGGGGGGGGFGGGGGCGGGGGFCFFFFGGGGGFDFFFFGGFGGGGGGGGGGCGCFA5CEDFFFAFGGGFFGGF,??FFGGFEGFFGGGGGGEGFFEGCEEA9@<@=>+D>CCGCEAE*5@5*>,,6>FFEGG@CC<@C*=FC4;+<<**1<?:CF=>C<<7F:<9?E:448@.1:<@84<?,'9<C@9:FFD,;FE<:8FGGGGD:A#:2<@@F%E,GFCGF>5<8CEC3?+8DFF8DDFGGGGFGGGEC@F@<@CCEGGEDF@+BEGEGGGFFEE>F=EEC<,9,F=;FFE?ECE<GGF?FGGFCCGCDGGGGEDGFBGFEGF@GDGGGGGGGGGGGFGDGFFGEGGEGGGGGGFGGGGGGGGGFGFGEFEFGGGGGGGGGGCCCCC
@s701 101
TGAGGAATATTGGTCAATGGGCGAGAGCCTGAACCAGCCAAGTAGCGTGCAGGATGACGGCCCTATGGGTTGTAAACTGCTTTTATAAGGGAATAAAGTGAGTCTCGTGAGACTTTTTGCATGTACCTTATGAATAAGGACCGGCTAATTCCGTGCCAGCAGCCGCGGTAATACGGAAGGTCCGGGCGTTATCCCGATTTATTGGGTTTAAAGGGAGCGTAGGCCGGAGATTAAGCGTGTTGTGAAATGTAGACGCTAAACATCTGCACTGCGGCGCGAACTTGTTTCCTTGAGTACGCACAAAGTGGGCGGAATTCGTTGTGTAGCGGTGAAATGCTTAGATATCACGAAGAACTCCGATTGCGAAGGCAGCTCACTGGAGCGCAACTGACGCTGAAGCTCGAAAGTGCGGGTATCGAACAGGATTAGATACCCT
+
EE,EFFEGGA9CEGGGFGG<@EFGEEFGFGG8EFG8FFAFG8FGCCC,BFFFFDCFFFCFGGG,E6CFCFF=CFF?CAE?E,CEAFGGGFGGGGFF,,C9C,B?BFGEGFE9F<,CEEEEC,9EAFFC<>,<FGCCF9,5,?F7CECF<,@B87@:@9DGFFFDEEFGGGDGFGGG@C@EFC,*5*9*<*B;B,,41<34DC#=<7,,4%7?BC7FC2<04GGDF;C+C121**<2F?>23,+B:CFFF7?C6*7,7,@B=>,CFGGFF@83+CDC8=33=,,GFGFE?CDA16+=GGGFAFD<BACEB=E@+F>FEB@,DGEB5BCE@C<4,GGGGGGGF8EDCGGFEC,EC:C7FBEC+GGGFF,GGGGFFED@8FF=>GGGGGGGGGGFEEFE8DGGFGFFCGEGGGGCGGFGGGGCGGGGGGGGGGGCCCAC
@s701 29283
TGGGGAATATTGCACAATGGGCGCAAGCCTGATGCAGCGACGCCGCGTGCGGGATGACGGCCTTCGGGTTGTAAACCGCTTTTGATCGGGAGCAAGCCTTCGGGTGAGTGTACCTTTCGAATAAGCACCGGCTAACTACGTGCCAGCAGCCGCGGTAATACGTAGGGTGCAAGCGTTATCCGGACTTATTGGGCGTAAAGGGCTCGTAGGCGGTTCGTCGCGTCCGGTGTGAAAGTCCATCGCTTAACGGTGGATCTGCGCCGGGTACGGGCGGGGTTGAGTGCGGTAGGGGAGACTGGAATTCCCGGTGTAACGGTGGAATGTTTAGATATCGGGAAGAACACCAAGGGCGAAGGCAGGTCTCTGGGCCGTTACTGACGCTGAGGAGCGAAAGCGTGGGGAGCGAACAGGATTAGATACCCT
+
FFGGGGGGGGGFGGGGGFFF<EFGGGEFFFGFGGFFGGCFGGGEEEGFGGGGGGFCBFFEEGFGGGGCEGGGGGGGF=FEGGGGGGGGCEEDGGGFFGDGG?GGGGG@FF<<FAEGGGGGGFFGF9CG@7:FG7?:8D<F,8>FFFC,=C:@7@F77F<FG:?A:EF,*=FCC7::*;FFGC=.$8C9F>::>2?-35:9$*8C?GEC:E?*DC?DE:?:5BCCEDG(G:<9>;@6C7389</:*=37FB?F>9F>:51FCCDEEC:CF@E57F:,3,F5FCGGGGGGEGFGEEEFGEEDGGEE@CGGGGE:47EGGGFECFF;-C3<E7C7GGGFFBA:FCCBF<:,EE@GFFGF@EDFC,9FGEEF7DGFGGEEF;FF@FFEFF@B7GFCGF>GGFC@E@GGGGFCCFF<,GFGGGCCCCC
@s701 40042
TGAGGAATATTGGTCAATGGACGAGAGTCTGAACCAGCAAAGTAGCGTGCAGGATGACGGCCCTTGGGGTTGTAAACTGTTTTATTAAGGGAAAAAAGTCAGTCTCGTGAGACTTTTTGCATGTACCTTATGAAAAAGGACCGGCAAATTCCGTGCAGGCAGCCGCGGTAATACGGAAGGTCCGGGCGTTGTGCGGAGTTATGGGGTTTAAAGGGAGCGTAGGCGGGTGATTAAGTCGGTTGTGAAAGGTAGATGCTCAACAGCGGGACTGCAGTGCGTACTGGATTCCTTGAGTGCGCACAAAGTGGGCGGAATTCGTGGTGTAGCGGTGAAATGCTTAGATATCACGAAGAACTCCGATTGCGAAGGCAGCTTACTGGAGCGTAACTGACGCTGAAGCTCGAAAGTGCGGGTATCGAACAGGATTAGATACCCT
+
FED<EF<;@E9F9@,E<EE<9C@@+6C@EFEGAC-C@FAE;@66,C+88:6E@7<=4:8@FGD,,,CF7C+>,9BCEF<,<<B,,9E9EF<F=,:C>7:,5CFE954+,:4,,,<E9<=,@5,,CF<FGDC,<?,6,+6,DB833+@3FEF9,:BF+,8+<:>B7:><.*3.3,6511:*373(0;B?4-(1*<67);@@8GEEFCC<747(46;;756)9CEC12*+>,B<>*5**7FF@DFD@36,85,,8,C@8,@88+++8B,>:DGFF@+3+33,EFFBBFD8GF=89C47?C,,E<9,B+7E@9,;8@=8DGGGGGEC5C@FGFE<A<AGFGGGGFFFFD6DF9FGEFFGGGFCGGGFFC<FC@C:,,,CBCFF,EFC,9GGGEFGFFECB+GGGGGGGGGGGGGGGFFFF@9FGGGGGGGGF<F<CCCC
@s701 104
TGAGGAATATTGGTCAATGGACGAGAGTCTGAACCAGCCAAGTAGCGTGAAGGATGACTGCCCTATGGGTTGTAAACTTCTTTTATACGGGAATAAAGTGAGCCACGTGTGGCTTTTTGTATGTACCGTATGAATAAGGATCGGCTAACTCCGTGCCAGCAGCCGCGGTAATACGGAGGATTCGAGCGTTATCCGGATTTATTGGGTTTAAAGGGAGCGTAGGCGGGTTGTTAAGTCAGTTGTGAAAGTTTGCGGCTCAACCGTAAAATTGCCGTTGATACTGGCGACCTTGAGTGCAACAGAGGTAGGCGGAATTCGTGGTGTAGCGGTGAAATGCTTAGATATCACGAAGAACTCCGATTGCGAAGGCAGCTTACTGGATTGTAACTGACGCTGATGCTCGAAAGTGTGGGTATCAAACAGGATTAGATACCCT
+
GGGGGGGGGGGGGGGGGGGGGGGCFFGGGDGGGFGGGGGGGGFGGGGGGGFFGGGGFFGGGFGGGGGGGGGEEGGGGGGGGGGGGGGGGGGF7,:CFGGGGGGGGGGC8FGGGGGGGFGFCEFEDBFGGEEFFGCFGCGCFCCGDECGGFGGCDFGGGGGGGGG@>FE<@CCFAFGCF>B<,<CDCEGGGCDFFG@=*??7@FGFF<F2EF99CF)<(4=>8;+DEGFGFCE3AF4<7<:C@%/CFGGGGGGGECFCFF:88@>DDEF@30+#3DFD;B+DECC+C5FE?ED6FDFFFFFFFEGGGFF@8FD@8@8CGDCB=DCFGEEDC,;CGFGFE,FDE<GGGFEEFFGFGEGGFFCCFFGFE<FDDFFGGGFGGGGGGGGF9EGEEGGGGGGGGGGGGGGGGGGGGGGGGGGGGFFFGGGGAGFGGGCCCCC
@s701 23403
TGAGGAATATTGGTCAATGGACGAGAGTCTGAACCAGCCAAGTAGCGTGAAGGATGAAGGTCCTACGGATTGTAAACTTCTTTTATAAGGGAATAAAACCTCCCACGTGTGGGAGCTTGTATGTCCCTTATGAATAAGCATCGGCTAACTCAGTGCCAGCAGCCGCGGTAATCCGGAGGATGCGAGCGTTATCCGGATTTATTGGGTTTAAAGGGAGCGCAGACGGGTCGTTAAGTCAGCTTGGAAAGTTTGGGGCGCAACCTTAAAATTGCGGCTGATATTGGCGTCCTTGAGTGCGGTTGAGGTGTGCGGTATTCGGGGTGTAGCGGTGAAATGCTTAGATATCACGAAGAACTCCGATTGCGAAGGCAGCACACTAAGCCGTAACTGACGCTGAAGCTCGAAAGTGCGGGTATCGAACAGGATTAGATACCCT
+
FGGGGGGGGGGGG9FFFGGGGGGGG@FEFGFGGFGGGGFGGGEDFGGCFGGG8FFDGGGGGGFF9EC@CECFGGGGFFEGFCFFFFDFGGFFGG9AF<B,FFFGGGDE<<DCC<F:EE,9EFFG,CFGGEDF,CEEE,=A,BCCDDCCFC?,:C9FFGG?@=D,@CBFG+CD9=++@C7>BC,><F5FFECG?FGGGG>FDGFFGG*=:2F9ACGF*8<C;4*7C=87CE:GGG<F?1280##@9:C*,:C?7=C3*>A@>8@FCGGGFGGGF>,D;;@3++>@3>::,GFFBGCEE@<BEA,=B+C:7C=9+8++8++,FA@7>C@?F9EFEDGF9??=C,C8F=C<GGGFCC7CCB@,+FCBFE<FGGGGFFFC@C@BFGGECDFGGCFGGGGGGGGDGGFEF7GGF@GGGGGDGFEFCGFFFGGGGCGCC@AC
@s701 32473
TGAGGAATATTGGTCAATGGACGAGAGTCTGAACCAGCCAAGTAGCGTGAAGGATGAAGGTCCTACGGATTGTAAACTTCTTTTATAAGGGAATAAAACCTCCCACGTGTGGGAGCTTGTATGTACCTTATGAATAAGCATCGGCTAACTCCGTGCCAGCCGCCGCGGTAATACGGAGGATGCGAGCGTTATACGGATTTATTGGGTTTAAAGGGAGCGCAGACGGGTCGGTAAGTCAGCTGTGAAAGTTTGGGGCTCAACCTTAAAATTGCAGTTGATACTGGCGTCCTTGAGTGCGGTTGAGGTGTGCGGAATTCGTGGTGTAGCGGTTAAATGCTTAGATATCACGAAGAACTCCGATGGCGGAGGCAGCACACTAAGCCGTAACTGACGTTCATGCTCGAAAGTGTGGGTATCAAACAGGATTAGATACCCT
+
FGGGGGGGGGGGFGGGGFDCEFGGGGG@FCCFFFGGGGFGGGGGGGCBFFGGGGGDGGFG,CFGGGGGGGE,BEFFGG9FFGGGGGGGGGGGGGGGGGEFG<FGGGGFGGGGGGDBFGGGGGGGGEGGGFGGGGA@EAFDFBFGGGGFG<FGGFGDFGDF+3@EGGGGGG>,@FG:5@7CEG8FCCEGGGEF,FCFC=CC@7F:FG6<*#826<7-C::F@9E65CC2/8'FEGD6>5,1@?)68:=FFCCCGGDD:GCFCCFDFEAFD<9DFGBGBCFGDEECCEB=6,EA9F@4+CGGFFFGFEF@7EDCGGGE>FAEEA8EAF+DEC,A,E?C;DGGGFFCCDCC,E@FCCEF7EE@@,,GFF<CC,GGGFDGFCDFGGGGFFEGGFFDFFFEFE@,8FC,<<F@;FCFGGFGFE,FDFBFGGFFGEF@CCCC
@s701 107
TGGGGAATATTGCACAATGGGCGAAAGCCTGATGCAGCGACGCCGCGTGAAGGATGAAGTATTTCGGTATGTAAACTTCTATCAGCAGGGAAGAAAATGACGGTACCTGACTAAGAAGCCCCGGCTAACTACGTGCCAGCAGCCGCGGTAATACGTAGGGGGCAAGCGTTATCCGGATTTACTGGGTGTAAAGGGAGCGTAGATGGCATGGCAAGTCTGAAGTGAAAGCCCGGGGCTTAACCCCGGGACTGCTTTTGAAACTGCTAAGCTAGAGTGCAGGAGAGGTAAGCGGAATTCCTAGTGTAGCGGGGAAATGCGTAGATATTAGGAGGAACACCGGTGGCGAAGGCGGCTTACTGGACTGTAACTGACATTGAGGCTCGAAAGCGTGGGGAGCAAACAGGATTAGATACCCT
+
FDGGGBCFGGEGGGGFFFFGGGGGGGGGGGGFGCFGFGG7FE@FGGGFGGGGGFGGGCFFGGGEFGGEGGGGGGGGFGGGGFGGGGGGGGGGGGGGC<FGGGGGGGFGFGGGGGGGGDGGGGGGGGGDFFFFGFCGGFFGF@FGGGGGEGGGGGDGDFGGCEGGFFGGGGGFCFEEDGCGGGGFGGC785<8GG;5E8C*CDGGGDCGGGGGGFFFG9C>A?F;F+7@CC:GGEGCACGCFGFGGGGD>@1?CFF'D9DDE?@7@AFFGGEFDF?C4AFFFGFFEEC=GEF@4,C,E<@<4,GB@7EE>,?E=FFDFGC@FAC4FGGGGGEFC8DGGFECCEGGGFEEDGGGGDGFGGGGFGFEFGGGGGFDGGGFGGCB,GFFEGGFFFFD;CGGFGGEGGGGFCGGGGFCCCCC
@s701 28560
TGAGGAATATTGGCCAATGGGCGAAAGCCTGAACCAGCCAAGTAGCGTGAAGGATGACTGCCCTATGGGTTGTACACTTCTTTTATAGGGGAATCAAATGAGCCACGTGTGGCTTTTTGTATGTACCCTATGAATAAGGATCGGCTAACTCCATGCCAGCAGCCGCGGTAATACGGAGGATCCGAGCGTTATCCGGATTTATTGGGTTTAAAGGGAGCGTAGGCGGGTTGTTAAGTCAGTTGTGAAAGTTTGCGGCTCAACCGTAAAATTGCAGTTGATACTGGCGACCTTGAGTGCAACAGAGGTAGGCGGAATTCGTGGTGTAGCGGTGAAATGCTTAGATATCACGAAGAACTCCGATTGCGAAGGCAGCTTACTGGATTGTAACTGACGCTGATGCTCGAAAGCGCGGGTATCGAACAGGATTAGATACCCC
+
DFGGGGGGGGDAGGGGGGFGFGGGDGGGFFGCFFGGGFFGCFEFGGGGGGGGGGFGGGFDGGGFGGGGGGGGDE,EFGCGGGGGGGGGGCGGGD,CE,FFEFFGGGGEGGGGGCFFFFEGGGGGGFFGGGGGCEGGGF9A,:??F7@F8<BFGGFFGGFGGFGGDEE7FEGGGGGGGGGFGGGCFGEGGGGFGCEC?CFGC=FGGGEF1FGG9FGGGFGD;;::=D?BDG(EGGFBFFGGGGGGFDFFCDF<<:CC@CCCF,C79GGGGGF=DB1GFFCG?-GF:EGGGF8EBGGGFFDFFE9=FC=EEE;=+FGEC=FF8?EE5EFEA?GFFFCGGFFDFGGGFFGGEFGE<CEGDGGEGCGGFF@FF8CGGGGGFGGFAGGGGF<EGGGEFGFE@:FCGGF8GGGGGGFECGGGGGGEF9GGF9GGFCGCCCCC
@s701 28362
TGAGGAATATTGGTCAATGGGCGAGAGCCTGAACCAGCCAAGTAGCGTGAAGGATGAAGGTCCTACGGATTGTAACCTTCTTTTATACGGGAATAAAGTATCCTACGTGTAGGATTTTGTATGTACCGTATGAATAAGCATCGGCTAACTCCGTGCCAGCAGCCGCGGTAATACGGAGGATGCGAGCGGTATCCGGATTTATTGGGTTTAAAGGGAGCGCAGACGGGAGATTAAGTCAGTTGTGAAAGTTTGCGGCTCAACCGTAAAATTGCAGTCGATACTGGTTTCCTTGAGTGCAGTTGAGGCAGGCGGAATTCGTGGTGTAGCGGTGAAATGCTTAGATATCACGAAGAACCCCGATTGCGAAGGCAGCTTGCTAAACTGTAACTGACGTTCATGCTCGAAAGTGTGGGTATCAAACAGGATTAGATACCCT
+
FGGGGGGGGGGGGGGGGGGGGGGGGGGGGFGGGGGGGGGFFGFGGGGGGGGGGGGGCGDGFGGGGGDFGGGFGGGGGGGGGFGGGGGGGGE7CFGGAFGCFGGGGGGCFGGFGFGFGGGGGGGGGGGGFGFG<EFGGGGGFFFEGFGGGFGGGGGGGGFFGGGGGGGGGDGGABCFDEGG<GG(@B?F(:F;GDCFDGGGGGGG>FFFGCFFGGGGCEEDFFGGGGGGGGGGFED?AD?EGFFGGGGGGFGCFEEG>CCFGGGFGGGG8FDB@F8<FFAA?GGGGGGFCAFEDGGF@<?GGGGGFCCGFCEGFE7GGGFFA,7C>FGGGEE<?GFGGFEFFFEEC,GGFGEFCGCGFEF7CGEFFCEGGGFGGGGF<GCFGGFF9FCDGGFGGGGGGGGGGGF<FGGGFFGGGGGGFFEFFGGGGGGFGGGCCCCC
@s701 34025
TGAGGAATATTGGTCAATGGACGAGAGTCTGAACCAGCCAAGTAGCGTGCAGGATGACGGCCCTATGGGTCGTAAACTGCTTTTATAAGGGAATAAAGTGAGTCTCGTGAGACTTTTTGCATGTACCTTATGAATAAGGACCGGCTAATTCCGTGCCAGCAGCCGCGGTAATACGGAAGGTCCGGGCGTTATCCGGATTTATTGGGTTTAAAGGGAGCGTAGGCCGGAGATTAAGCGTGTTGTGAAGTGTAGATGCTCAACATCTGCACTGCAGCGCGAACTGGTTTCCTTGAGTACGCACAAAGTGGGCGGAATTCGTGGTGTAGCGGTGAAATGCTTAGATATCACGAAGAACTCCGATTGCGAAGGCAGCTCACTGGAGCGCAACTGACGCTGAAGCTCGAAAGTGCGGGTATCGAACAGGATTAGATACCCT
+
FGFFFCFCFFECCFFCCFGGGGGGDCFFGGFFGFFGGGGGGGFG<EFFGGGGGGGGF9FEGGECFFGFCE8CFGBFGGGCECFG9FFC,EFBFFGGGGEGGFAFGGFCCFGGF<F,CFECCFGGGGGFFDFGGGGCF?9EF+CCEGGGGDGGG<DF7F@CGFG838CGCC7DFGGE@F@C>F9<CE=FGDG,,,8<57+C37<BFFF74C:,,?7/=8/)===>*9@D5?9F<0,?GEG>EG2;D+FFF=9C?FFGFAFDFDA-FFEFFE@97>4G@D&DFGFF=<<B9FF?5ECB6GEFACFFEGGGGFF;D@66++FGFF@=8ECAFCFFEFCGFFB,9,AFGGGGFFCFFB+8EFFC@GGGFE<E:DFFDGGGFGEGGGGFF9ACEFFGGFGGGFEGFFFGGCC@C7FFDGGGGGGFGGGGGFFGGFGCCCCC
@s701 32722
TGAGGAATATTGGTCAATGGACGAGAGTCTGAACCAGCCAAGTAGCGTGCAGGATGACGGCCCTATGGGTTGTAAACTGCTTTTATAGGGGAATAAAGTGAGTCACGTGTGATTCTTTGCATGTACCCTATGACTAAGGACCGGCTAATTCCGTGCCAGCAGCCGCGGTAATACGGAAGGTCCGGGAGTTATCCGGATTTCTTGGGTTGAAAGGGAGCGTAGGACGGAGATTAAGCGGGTTGTGAAATGTAGATGCTCAACGTCTGTACTGCAGCGCGAACTGGTTTCCTTGAGTACGCACAAAGTGGGCGGAATTCGTGGTGTAGCGGTGAAATGCTTAGATATCACGAAGAACTGCGATTGCGAAGGCAGCTCACTGGAGCGCAACTGACGCTGAAGCTCGAAAGTGCGGGTATCGAACAGGAGTAGATACCCT
+
E,ECFFGCE<EFFCEE<C@BFFGGGGE<A<CEFF,ECBDA@ECFGGB@,C@9FFGFFC@E@@F,C8<6,66>CEFA6,EEFECCF,C<,8C77?BCE9E,:C,<?<BFFE4C<9,9,BBFF?<FDEFAEFF?F,CDFGFEFDEGC+6=<A?B,8C+:,@FC,:,6>:+8>F,8,*@:<3*<:F**>E*=8F,@,**==+>C,<@<CF:.?<:,1D;<,<9:5=&-F>D88EC2CF9C*1,,8@,75,;E,;>8,8D8C@<:FD;@:,=@F<6E>7C:GF=?A<FFCB,6,,9*FBC@D8GFABCC7CDEFA;@CECEGGGAE8+:7,,@59,:,A,,C,=FGGFFCF<?CCB<86B,GDCGEEB9CFGFF<EFFEF8C@77EGCDGFEGECCC,CGE:CFF:A9FCGF@+GGEFFFFEB,CGFFF<GGGGGCC<CC
@s701 112
TGAGGAATATTGGTCAATGGACGAGAGTCTGAACCAGCCAAGTAGCGTGAAGGATGAAGGTCCTACGGATTGTAAACTTCTTTTATAAGGGAATAAAACCTCCCACGTGTGGGAGCTTGTATGTACCTTATGAATAAGCATCGGCTAACTCCGTGCCAGCAGCCGCGGTAATACGGAGGATGCGCGCGTTATCCGGATTTATTGGTTTTAAAGGGAGCGCAGACGGGTGGTTAAGTCAGCTGGGAAAGTTTGGTGCTCAACCTTAAAACTGCAGTTGATACTGGCGTCCTTGAGTGCGGTTGAGGTGGGCGGAATTCGTGGTGTAGCGGTGAAATGCTTAGATATCACGAAGAACTCCGATTGCGAAGGCAGCGCACTAAGCCGTAACTGACGTTCATGCTCGAAAGTGTGGGTATCAAACAGGATTAGATACCCT
+
ADDFGGGGFGGFF9FCFGG8FGGGGEGGGGGGGFGGGGGFFEDGCGCFG,CAFGGFF<@FCEFFG<CEDG7FEEFGGFGGA<FGFGCEFCEEFEFFGDF:8F8CCGGGCF7::,BC8<FFFGGGFGGGG9,A9E9EFDECCF77E+8DAFFG7>A=@FFGGGG<=CF>F:FFGGGGDC7*7D>:**=<FE+5CCFEEFFA:D<8?#4.2<4FEC8)4.F:9BGC@:5;#GFF9EE:99,,>@+C;FCC7FCD>,:8?FCB?FF@7@,>,DF?@,>,8,92CCFE@CGCEDCF=>=:=@,:494CGE==EFFGFE@+EFDBEE>C5GEGGFCFGFFGGGGFGGGGGGFF@FFFF8+7BCGGGGGFCFDGEDGFGFGDFC+CECGF9FGGGGEFFBC9F@FE8@F9GGGGGCFFFFF@C<GFFGGFCGGFGGGCCCCC
@s701 30278
TGAGGAATATTGGTCAATGGGCGAGAGTCTGAACCAGCCAAGTAGCGTGCAGGATGACGGCCCTATGGGTTGTAAACTGCTTTTATAAGGGAATAAAGTGAGTCTCGTGAGACTTTTTGCATGTACCTTATGAATAAGGACCGGCTAATTCCGTGCCAGCAGCCGCGGTAATACGGAAGGTCCGGGCGTTATCCGGATTTATTGGGTTTAAAGGGAGCGTAGGCCGGAGATTAAGCGTGTTGTGAAATGTAGACGCTCAACGTCTGCACTGCAGCGCGAACTGGTTTCCTTGAGTACGCACAAAGTGGGCGGAATTCGTGGTGTAGCGGTGAAATGCTTAGAGATCACGAAGAACTCCGATTGCGAAGGCAGCTCACTGGAGCGCAACTGACGCTGAAGCGCGAAAGTGCGGGTATCGAACAGGATTAGATACCCT
+
CGFGGGDGG9FFGGG9FGE6,CFGGGGFGGCFGGGGGGFFGGFGGGGGGGGFFBFGGGDGFGGGGGGGGGGGGGGGGGGGGFFGFCGGGGGFGGGGFGGGGGGGGGGGGGGGGGGGGFGGFGGGGGGGFFGGGGGGGGGFFDFF7FGFGFFGGGGGGGGGGGGFEE7@<FGGCCFDGGGGGGGGGGGGGDG>GGGCECEG+CCCE;CGGCFFD?GFGFGGFFEGGGGGGGGGGG=0/9FCFGGGCGGGGGEEFDGFGFEFGGFEC,,CDEF6CGGDGGG5>FGGDFD,3,GGD@6GGFFGEC,AEGEB@@>47FC8@F?GEF:E>DFEFADEDGFGFEGFE@,AFFGFFFEFEFCF:7GGEGGGFCCEE,CGGGGE?GGGGDGFEC@CFC:GGGGGDGFF,GGGGGGGGGGGGGGGGGF@DCGGGGGGGCGCCCCC
@s701 114
TGAGGAATATTGGTCAATGGGCGAGAGCCTGAACCAGCCAAGTAGCGTGCAGGATGACGGCCCTATGGGTTGTAAACTGCTTTTATAAGGGAATAAAGTGAGTCTCGTGAGACTTTTTGCATGTACCTTATGAATAAGGACCGGCTAATTCCGTGCCAGCAGCCGCGGTAATACGGAAGGTCCGGGCGTTATCCGGATTTATTGGGTTTAAAGGGAGCGTAGGCCGGAGATTAAGCGTGTTGTGAAGTGTAGACGCTCAACGTCTGCACTGCAGCGCGAACTGGTTTCCTTGAGTACGCACAAAGTGGGCGGAATTCGTGGTGTAGCGGTGAAATGCTTAGATATCACGAAGAACTCCGATTGCGAAGGCAGCTCACTGAAGCGCGACTGACGCTGAAGCTCGAAAGTGCGGGTATCGAACAGGATTAGATACCCT
+
FGGGGGGGGGGGGGGGGGGGGGGGGGGGGGGGGGGGGGGGGGGGGGGGGGGGGGGGGGGGGGGFGGGGFGEGGGGGGGGGGGGGGGGGGGGGGGGGGGGEGGGGGGGGGGGGGGGGGGGGGGGGGGGGGGGFFGGGGGGGGGGGGGGGGGGGGGGGFGGFGGCFGEGFGGGGGGGGG@CEGG:*CCEEGGGFFG<EG=C9;DE<?CC=G@GGGGGAEBGF;GGGFFGFGGGFFC@<E7BFAFGFF<41?FAC7E8CFGGF;GGE@@<DGGG6CDGGGGFCDFGFCFCCGFGFD7GFEGDFFFDE7CGGCDE9FFE7DGFEGFGGFGGGFFFFEC,E@CCDCFF@GGGGGGGGGGGGCFGGGGEFGGFFGFCGGGGGF<GGGGGGGGFGGGGGGGGGGGGGFGGFEGGGGGGGGGGGGGGGFFGGGCGGGGGCCCCC
@s701 35527
TGAGGAATATTGGTCAATGGACGAGAGTCTGAACCAGCCAAGTAGCGTGAAGGATGAAGGTCCTACGGATTGTAAACTTCTTTTATAAGGGAATAAACCCTCCCACGTGTGGGAGCTTGTATGTACCTTATGAATAAGCATCGGCTAACTCCGAGCCAGCAGCCGCGGTAATACGGAGGATGCGAGCGTTATCCGGATTTATTGGGTTTAAAGGGTGCGTAGGCGGTTTGATAAGTTAGAGGTGAAATTTCGGGGCTCAACCCTGAACGTGCCTCTAATACTGTTGAGCTAGAGAGTAGTTGCGGTAGGCGGAATGTATGGTGTAGCGGTGAAATGCTTAGAGATCATACAGAACACCGATTGCGAAGGCAGCTTACCAAACTATATCTGACGTTGAGGCACGAAAGCGTGGGGAGCAAACAGGATTAGATACCCT
+
FGGGGGGGGGGGGGGGGGGGGGGGGGGGGGGGGGGGGGFEFGGGGGGFGGGGGGGGGGFFGGGGGGGGGGGGGGFGGGFGGGGGGGGGGGGGGGGGGGGGGGEGGGGGGGGGGGGGGGFGGGGGGGGGFGGGGGGGGGGG?AFGDGEGGGGGGGGGGGGGGGGFGDGGGGGGGC<:7FGGGGCFE@E;GGCCFCFEGGGGGG7GGG?FGGGGGG6FGFFE?@EGEE85:ECD=CD=9EC9FFDEDGGFGFGGGFGFE+==CFAFF>A?FGGD9GGFCEFDEEGFEC,FCFE=7DFECFCGGGCCGEEEC8F9GFGGF<EC?=FC>GGGFEC:,,CEBEFFGGFFGFEGFGGGGEGFGGGGGGGGGFFGGGGGGGGGGGFFFE9GGGGGGFDEGEEE@F;GGGGGFGGGGGGGGGGGGGGFGGGGGFCGGFDCCCCC
@s701 116
TGAGGAATATTGGTCAATGGGCGAGAGCCTGAACCAGCCAAGTAGCGTGAAGGATGTCTGCCCTATGGGTTGTAAACTTCTTTTATAAAGGAATAAAGTCGGGTATGCATACCCGTTTGCATGTACTTTATGAATAAGGATCGGCTAACTCCGTGCCAGCAGCCGCGGTAATACGGAGGATCCGAGCGTTATCCGGATTTATTGGGTTTAAAGGGAGCGTAGATGGATGTTTAAGTCAGTTGTGAAAGTTTGCGGTTCAACCGTAAAATTGCAGTTGATACTGGATATCTTGAGTGCAGTTGAGGCAGGCGGAATGCGTGGTGTAGCGGTGAAATGCTTAGATATCACGAAGAACTCCGATTGCGAAGGCAGCCTGCTAAGCTGCAACTGACATTGAGGCTCGAAAGTGTGGGTATCAAACAGGATTAGATACCCT
+
CFGGGGGGGGGGGGGGEGGGGGGGGGGGGGGGGGGGGGGGFGGGGGGGGGFGGGGFGGCGGGGGGGGGGGGEGGGGGGGGGGGGGGGGGGGGGGGGGGGGGEGGDGGGGGGGFFGGDGFGGGGGGGGGGGGGGGGGG9DDFGGGGGEGGDCFGGGEFGFFGGGFDEGDGGGG=G7FBGG@AFFGGEGGGGEFCCFEGGGFGEBCGGEGGGGGGGGFGFDBFFC@;F<?;FFF@@EAEGGGGCGGGD<DC@GEFGGGGGGGFGDGGGGFCGGFGGDFEC9,FGGGFFF9@,FFBGGGGGGGGGGGFGGEFFFEE@@+EGGGFE6+5GGGFFCA9GFFED@9F8GGGGGGGGFF@CCEFCGGGGEGGGGGGE@FFGGGFGGCGGGGGGGGGGGGGGGGGGGGGGGGGGGGGGGGGGGGGFFFFGGGGFGGGGGCCCCC
@s701 30028
TGGGGAATGTTGCACAATGGGCGCAAGCCTGATGCAGCGACGCCGCGTGCGGGATGACGGCCTTCGGGTTGTAAACCGCTTTTGATCGGGAGCAAGCCTTCGGGTGAATGTACCTTTCGAATAAGCGCCGGCAACCTACGTACCAGCAGCCGCGGTAATACGTGGAGTGCAAGCGTTATCCGGGGTTACGGGGTGTATAGGGAGCGTAGACGGCTGGGCAAGTCTGAAGTGAAGTCCCGGGGCGCAACCCCGGAATGGCTTTGGAAACTGGCCAGCTAGAGTACCGGAGGGGTAGGCTGAATTCCTGGGGGAGCGGTGAAATGCGTAGATATTAGGAGGAATACCAGTGGCGAAGGCGGCTTACTGGACGGTAACTGACGTTGAGGCTCGAAAGCGTGGGGAGCAAACAGGATTAGATACCCT
+
EFGGGGGGDFFGGGGGGGDDGGGGGGGGGFGGGGGGGG7F@CGGGGGGG@=+@F:FEC4FEECFEGEGFGGGGGG,,6=FFG,C+C,DFFGG7FFG-DD=<>::<33,3:>8F<CF9F+8DB@C=F*****5*162,?:C,,*8@CC<CF,47*<1<1CCCC,,1*884:+<CC*1*12,+;C**:98C*:8C8C7A#C?9$,;A>;DC88C;**,,,,C,FB?,?9;F:C<6*>7CC3<;;@,CE@3++FGFDB6,E@<83FD336+A3B,,GGFF,F?B6++FFBD:9,B,4,C9,99,E+DB++@+@+FDF=CGFA,7GEFDEDE=,FC6<GGGFDC<,@FB9CFCGGGGFF7GGFC,6-CEGGGFC,,DEGFFDCC,E88FB4,CGGGGGGGGGGGGGGGFCFFGGGGGGGGGGCCCCC
@s701 118
TGGGGAATATTGGGCAATGGGGGAAACCCTGACCCAGCAACGCCGCGTGAAGGAAGAAGGCCTTCGGGTTGTAAACTTCTTTTACTAGGGACGAAAGAAATGACGGTACCTGGAGAAAAAGCAACGGCTAACTACGTGCCAGCGGCCGCGGTAATACGTAGGTTGCAAGCGTTGTCCGGATTTACGGGGTGTAAAGGGCGTGTAGGCGGAGATGCAAGTTGGGAGTGAAATCCATGGGCGCAACCCATGAACTGCTCTCAAAACTGTATCCCTTGAGTATCGGAGAGGCAAGCGGAATTCCTAGTGTAGCGGTGAAATGCGTAGATATTAGGAGGAACACCAGTGGCGAAGGCGGCTTGCTGGACGACAACTGACGCTGAGGCGCGAAAGCGTGGGGAGCAAACAGGATTAGATACCCT
+
FGGGGGGGGGGGGGGGGGGGGGGGGGGGGGGGGGGGGGGGGGGGGGGGGGGGGGGGGGGGGGFGGGGGGGGEGGGGGGGGGGGFGGGFGGGGGGGGGGGGGGGGGGEFGGFGFGGGGGDGCGGFGGEG=ECC=FCEGGGFGGGGGECFGGECCFG,?FF9:CFCBFGCFGFEGGGG;FGDEGF@E1EFF?E:CGCCFEEGGDC#+9<?E<BCCFC?GF<FCDE9GGGFCE2<AEFCG8@#;#CCGFFC;CGGGF6FFGDGDDFGGGGF=7F9D:F9C6C>GGFCF=EFD?@FDGGGGGFE<E9GFEGAEDGGGGFCEEGGGGGGFFE?9FFE9GGEFCCGGFGGEGFFCDGGGGGGGGGGGGGGFGGGGGGGGFGGGGGGGF@GGGGGFGGGGGGGGGFF<FFFGGFDFGGGGGCCCCC
@s701 119
TGAGGAATATTGGTCAATGGGCGAGAGTCTGAACCAGCCAAGTAGCGTGAAGGATGACTGCCCTATGGGTTGTAAACTTCTTTTATAAAGGAATAAAGTCGGGTATGGATACCCGTTTGCATGTACTTTATGAATAAGGATCGGCTAACTCCGTGCCAGCAGCCGCGGTAATACGGAGGATCCGAGCGTTATCCGGATTTATTGGGTTTAAAGGGAGCGTAGATGGATGTTTAAGTCAGTTGTGAAAGTTTGCGGCTCAACCGTAAAATTGCAGTTGATACTGGATATCTTGAGTGCAGTTGAGGCAGGCGGAATTCGTGGTGTAGCGGTGAAATGCTTAGATATCACGAAGAACTCCAATTGCGAAGGCAGCCTGCTAAGCTGCAACTGACATTGAGGCTCGAAAGTGTGGGTATCAAACAGGATTAGATACCCT
+
EEFGGGGGGGGGGGGGGGGGGGGGGGGFFFFGGGGGGGBFGGGFGGGGGGGGGFGGFGEGGGGGGGGFGGGGGGFFGGFGGGGGGGGGGGGGFGGGGGG,?FGGGGGGGFGG8BFFG8CEFGEFFGGGGGGFG9,ECFFF<:?@EGGFG<?<FDCFFGGGDBCFEGGGC+FEFFC<CFGEF<CFDEGGGGGGG>GG=5>CC8FFFGCGC2:9994FEDC=EG>;AFFC9ECFCGFECCCGFFFFDCCGEFGGGGDE7;3>@FC8GFFGGGEFFE7A;9F?AFCAF,<E8FA98EFGF;EF8GFFFGDGECGGFEGGDFECFGGGBGGGGEC4FFCFGGGFGGCEGGGGGFFGFFGGDEFCGGGGGGGGGGGGGGFGGFCEGGGGGGGGGFEGGGGGGGGGGGGECGGGGGFFGGGGFGGGGGGGGGGFFGGCCCCC
@s701 120
TGAGGAATATTGGTCAATGGGCGAGAGCCTGAACCAGCCAAGTAGCGTGAAGGATGAAGGTCCTACGGATTGTAAACTTCTTTTATACGGGAATAAAGTATCCTACGTGTAGGGTTTTGTATGTACCGTATGAATAAGCATCGGCTAACTCCGTGCCAGCAGCCGCGGTAATACGGAGGATGCGAGCGTTATCCGGATCTATTGGGTTTAAAGGGAGCGCAGACGGGAGATTAAGTCAGTTGTGAAAGTTTGCGGCTCAACCGTAAAATTGCAGTTGATACTGGTTTCCTTGAGTGCAGTTGAGGCAGGCGGAATTCGTGGTGTAGCGGTGAAATGCTTAGATATCACGAAGAACCCCGATTGCGAAGGCAGCTTGCTAAACTGTAACTGACGTTCATGCTCGAAAGTGTGGGTATCAAACAGGATTAGATACCCT
+
DFFGGGGGGGGGGGGGGGGGGGGGGEGGGGGGGGGGGGGGDEFGGGGGGGGGGEFGGGDCGGGGGGGGGCBFGGGFGGGGGGGGGGG<FGEEGGGFF9CAFEFAFGDGGGGGGCEGDCEFFGFGFFGGGGFFFGGGGGGFFGEEEGGGGFGGGGGG=BFGFDB>CGCCFEBCFGFFEGGG7F7FG<E7FFEFGAFEEE3EFG>GGDBC>F:EGG=2<5F1C;C338C<>CGGGCFB?=FGGGFGGGGFF:6@@3,15FEFBCE=EEGGFB3*<#;8,4:?==GGGGFB88FGDCFGGGGGGGGGGCGCGGFE6CECCC7<?FDGAE@FGFCAC,D>;EFFFAF8?GGGFFAFEGGGGGGEFFDGGDGGFFGGFFGGGFGGGGGGGGGEFFFGGGFGFCGGGGGFGGGGGGGEGGFGFFFEFGGFF<FGGGGCCCCC
@s701 121
TGAGGAATATTGGTCAATGGACGAGAGTCTGAACCAGCCACGTAGCGTGAAGGATGACTGCCCTATGGGTTGTAAACTTCTTTTATACGGGAATAAAGTGAGCCACGTGTGGCTTTTTGTATGTACCGTATGAATAAGGATCGGCTAACTCCGTGCCAGCAGCCGCGGTAATACGGAGGGTCCGAGCGTTATCCGGATTTATGGGGTTTAAAGGGAGCGTAGGCGGGTTGTTAAGTCAGTGGTGAGAGTTTGCGGCTCAACCGTAAAATTGCAGTTGGTACTGGCGACCTTGAGTGCGACAGGGGTAGGCGGGATTCGTGGTGTAGCGGGGAAATGCTTAGATATCACGAAGAACTCCGATTGCGAAGGCAGCTTACTGGAGTGTAACTGACGCTGATGCTCGAAAGTGTGGGTATCAACCAGGATTAGATACCCT
+
FGFGGGGGGGGGGGGGGGGGGGGGDCGGGGFGGGGFGG8E,@,CEFEFE@<FFGGGGG<FFFEC6CFGGG7>FGGFGG9BFFFGGGGFFF7F7DFGGFFDEEF<FFCFFF<@G@DGGG7?F,FFFC9@=>E8FC9FG9?FEFC7C8=FFGFGCB+>CFDG,>@DE6:7CFFDC;EF*CF*6,5>51*4=CEGGGGD#=FF0C1<=4FCB69C/80.82F9?<DFFDG?F<?AFGFFC:><&1;@7<,$B9@?(D:>,<@=B;C7,FDC,><43C2C/10=C=F++B58FFFE0C=4+,E==A,=CC?CDCE@+D8+,@FEGCGGAC+8E4<F<CFFE9:,FGFFGFGGGF<EEC@@,A87GGEGFE,FE<9CDF@C8FFA,,C9GGGGEGGGGGFFBCEF8DGFEFCGGGGGFFGFFEE<GGGGGGGFE88CCCCC
@s701 122
TGAGGAATATTGGTCAATGGGCGAGAGCCTGAACCAGCCAAGTAGCGTGAAGGATGACCGCCCTATGGGTTGTAAACTTCTTTTATAAAGGAATAAAGTCGGGTATGCATACCCGTTTGCATGTACTTTATGAATAAGGATCGGCTAACTCCGTGCCAGCAGCCGCGGTAATACGGAAGGTCCGGGCGTTATCCGGATTTATTGGGTTTAAAGGGAGCGCAGGCCGCCGGGCAAGCGTGGTGTGAAATGCAGTCGCTCAACGTCTGCACTGCAGCGCGAACTGCCCAGCTTGAGTGCGCGCAACGTTGGCGGAATTCGCCGTGTAGCGGTGAAATGCTTAGATATGGCGAAGAACTCCGATTGCGAAGGCAGCTGACGGGTGCGTAACTGACGCTCATGCTCGAAAGTGCGGGTATCGAACAGGATTAGATACCCT
+
EFFGGEGGGGGGGGGGGGGG8EGCCGEGGGGGFFGGGGCFFGCFFGGGGGGGGGGGFF8F7@EGGGGGGGGCCGGGD9FF5?EFFEGGGDFGGFGGGGCDEGGGFGFCDFEG8,:??ECGAFGGGDFG,EFCFF;E9FGG9=FFGGGCCD?A+=F:=>FFFG8@C+@FG7FFFGGGGGDCEFECCFEEE=E>FGGDDEGFFCF:FE26F7:BCF=;8:FD;72%8DDDC6@;2/<2F8;#GC<C<??(FEGE<<C?5GE:BAC='8,/DFFFEFCGGE7CCEGGE<<<CDD@=F9=37CB,8DEFGGDECGFFEC+EC7=GGDE=@+FFFGFEE99,?EDGFFGGFECFF@EF?@,GFE7GEEFEAEFGEFC@FCFEEGCDGEFFGCGGGFEE,F<EEGFGEGGFFGGFCGFGGGGGGGFGGGGGFGGGGGCCCCC
@s701 36098
TGAGGAATATTGGTCAATGGACGAGAGTCTGAACCAGCCAAGTAGCGTGAAGGATGAAGGTCCTACGGATTGTAAACTTCTTTTATAAGGGAATAAAACCTCCCACGTGTGGGAGCTTGTATGTACCTTATGAATAAGCATCGGCTAACTCCGTGCCAGCAGCCGCGGTAATACGGAGGATGCGAGCGTTATCCGGATTTATTGGGTTTAAAGGGAGCGTAGGCGGACGCTTAAGTCAGTTGTGAAAGTTTGCGGCTCAACCGTAAAATTGCAGTTGATACTGGGTGTCTTGAGTACAGTAGAGGCAGGCGGAATTCGTGGTGTAGCGGTGAAATGCTTAGATATCACGAAGAACTCCGATTGCGAAGGCAGCTTGCTGGACTGTAACTGACGCTGATGCTCGAAAGTGTGGGTATCAAACAGGATTAGATACCCT
+
FGGGGGGGGGGFGGGGGGFGGGGGGGGGGGGGGGGGGGGFGGGGGGGGGGGGGGGGGCGGCFGGGGGGCGGFGGGGGGGGGGGGGGGFGCGFGGGGGAEC=FCFCFGGGGGGDB:BFGGGGGGGGGGGGGGGGFGGGGGFFEGGGGCFGFGGGGFGGGGGGGGGGGGGGGGGDCGGG<EGGDGGCGGGFCDFFGGGDGFFCF@GGFGGGGFGGGD8FBF5AFDGGG27F=EE5CFFFCEFFGGGGGGGF>GGFFGC:;CDCGGEEGGGGGFFFGGGGEAFGGGGFCGGGGCF7DDAGFDCGGFGGGGGEFFE@,@8GGGGFAEGFGFEGFFB<GGGGGGGGFE,,F@GGF<FECFFE?GGGEC@<@@FF@FGGGFEFGFGGGGGGGGGGFFGGFGGFGGDGGGFGGGGGGGFGEGGGFFFFGGGGFGGGGGCCCBC
@s701 124
TTGGGAATATTGGACAATGGAGGAAACTCTGATCCAGTGACGCCGCGTGAAGGAAGAAGGTCTTCGGATTGTAAACTTATTTTATCAGGGAAGAAGAAAGTGACAGTACCTGAAGAAAAAGGATCGGCAAACTACGTGCAAGCAGCCGCGGTAATACGTAGGGAGCGAGCGTTGTCCGGAATTACTGGGTGTAAAGGGAGCGTAGGCGGGATCGCAAGTCAGATGTGAATACTATGGGCTTAACCCATAAACTGCATTTGTAACTGGTGTTCTTGTGTGAAGTAGAGGTAAGCGGAATTCCTAGTGGAGCGGTGAAATGCGTAGATATTAGGAGGAACATCAGTGGCGAAGGCGGCTTACTGGGCTTTAACTGACGCTGAGGCTCGAAAGCGTGGGGAGCAAACAGGATTAGATACCCT
+
CEFGFCEFFFGGGGGG,FAFGFGGEFGGGGFG<FGGGEEG,B,+6FCFE7CFGGGGGGGGGFDGAFGGGG8<,CFFGGDBFGFGGGF,CF@4CFECAFGDEE?F,CFG,E<?FC<AFCFG+C,,:?FEGG<FGGGECFA+ADFF88,8@::<:FD,3+,:,>:F*3C@C*5:CE73?FGF7EC9<,:<<@BCF57<-/*@CDFCCEC@F5G,@C,FF;7F;<0,@.-7(#,@@=<>CCFFFEB<#:DAD>A,EC@=,6,3,?D?88,,=:,8F7A*B=<@9E??FDCF4B+C><CCFGDFEE<F?@+)6,@FGGFC@BCEF?=C,9FFFGFE@,AFGFF9F<GGEGGGGGGEEFFFDEF<FDAAF9FFFFGECFGGF@EEEGGGGGGEGGGEGGGGGGGFCEEEGGGGGGFFEFCCCCC
@s701 36251
TGAGGAATATTGGTCAATGGACGAGAGTCTGAACCAGCCAAGTAGCGTGAAGGATGAAGGTCCTACGGATTGTAAACTTCTTTTATAAGGGAATAAACCCTCCCACGTGTGGGAGCTTGTATGTACCTTATGAATAAGCATCGGCTAACTCCGTGCCAGCAGCCGCGGTAATACGGAGGATGCAAGCGTTATCCGGATTTATTGGGTTTAAAGGGAGCGCAGACGGGTCGTTAAGTCATCTGTGAAAGTTTGGGGCTCAACCTTAAAATTGCAGTTGATACTGGCGTCCTTGGGTGCGTTTGAGGTGTGCGGAATTCGTGGTGTAGCGGTGAAATGCTTAGATATCACGAAGAACTCCGACTGCGAAGGCAGCACACTAAGCCGTAACTGACGTTCATGCTCGAAAGTGTGGGTATCAAACAGGAGTAGATACCCT
+
6CFGGEGGGGGFFGGGGGG8EFDGGGGGFFGGGGGG,BDFGFAFGGGFEGGFGGGG8F9FFDFFGG>@@CGCF9FCGGGEFGDFGGGGC9,CFFEFFEGCADEGGGGGGFGDECGDEFGGGFDEFFCCEFDAAFGCGGFGFFF>BDEFGGDFGG7:FDFG,,B,>B+@CFGC9C7+:>7FFGGGGF*>>>CCC,4(C-8CCB,<?1<CGGGGC-5:;B8DFBDF>::,/-DF9FF?CF&DFFGFF;A8C:>F@@<#EAE2+FF@9GGGGFFCFFGFE9A@CDFF>,B4,4+4*+@F7C,FFGGGE@FBF8;E8E7GCF:F?GCC>F?,9FF9AA<FGGGGFDC,FD@FFGFAGGGF@FF?7FDFGDGFE<GGGFFFCFFFGGGFDE<GGFFEFGGGGGGFD@GDEFEGGGGFEGGGGFEEE<FFC,EFGFGCCCBC
@s701 35175
TGAGGAATATTGGTCAATGGGCGAGAGCCTGAACCAGCCAAGTAGCGTGCAGGATGACGGCCCTATGGGTTGTAAACTGCTTTTATAAGGGAATAAAGTGGGGCTCGTGAGCTCCTTTGCATGTACCTTATGAATAAGGACCGGCTAATTCCGTGCCAGCAGCCGCGGTAATACGGAAGGTCCGGGCGTTATCCGGATTTATTGGGTTTAAAGGGAGCGTAGGCCGGAGATTAAGCGTGTTGTGAAATGTAGATGCTCAACATCTGCACTGCAGCGCGAACTGGTTTCCTTGAGTACGCACAAAGTGGGCGGAATGCGTGGTGTAGCGGTGAAATGCTTAGATATCACGAAGAACTCCGATTGCGAAGGCAGCTCACTGGAGCGCAACTGACGCTGAAGCTCGAAAGTGCGGGTATCGAACAGGATTAGATACCCT
+
CFGGGGGGGGGGGGGGGGGFGGGGGGEFG8EFGGGGGGFGEEFGGGGGGGGGGGCFGGFGGGGFFCDGGFEGGG<FFFGGCEGGFFEGGGGFGGGGGGFGGGGGDGGGFFGGGGGGGGFGDFGGGFGGGGGGGFGGGGGGGGGGG7CFGFGGGGGGGGG7@>CFEGGGGGGGGG<FGG7CFGGGGGGG>GGFCECC;*F9F%GGGGFGGGGGGGEDEEG?FFGGGGGDGDG+GGGAGFGGGFDE?GC;GF9@F@8>',@<AGFBFF@F-DFCGF:?=FE=DFGGGGD8CFC,04+CEGGFCFCGGGGDEEFA@+@+GGGGFFF@*GGGFGGFFCGGGGGDE9FFCCEDFFGGCF@FF@DCGGGGGFGGFFCGGGFFFGEEGGEGFECEGFBGGFAF@EDGGFDFCGC7GGGGGGGGGGGFFEFFGGGGGGGCCB@C
@s701 26841
TGGGGAATATTGCACAATGGGGGAAACCCTGATGCAGCGACGCCGCGTGGAGGAAGAAGGTCTTCGGATTGTAAACTCCTGTTGTTGGGGAAGATAATGACGGTACCCAACAAGGAAGTGACGGCTAACTACGTGCCAGCAGCCGCGGGAAAACGTAGGTCACAAGCGTGGCCCGGAATTACTGGGAGTAAAGGGAGCGCAGGCGGGAAGACAAGTTGGAAGTGAAATCTATGGGCTCAACCCATAAACTGCTTTCAAAACTGTTTTTCTTGAGTAGTGCAGAGGTAGGCGGAATTCCCGGTGTAGCGGTGGAATGCGTAGATATCGGGAGGGACACCAGTGGCGAAGGCGGCCTACTGGGCACCAACTGACGCTGCGGCTCGAAAGTGTGGGTAGCAAACAGGATTAGATACCCT
+
GCFCFGC,EEGCFGGGFFCCGGGGEFGGFGGGGGGGGGGGGGGD+@C+@+8F:=FF8=FCFEFFCFGGEGCCGGGGFGGGFAEG<FFGGGG+44,ABFGF,?BGG7FFGGGGFGFG8FGF9FFDGEGGA,@3:>:7DFF:,,3<>CEC*1=:FFBFCGE,>:,CF**8C*<C8BE@EE@C:FCFCG#;:7AFF??7C8::C5C:;?=7GFCEFGFCF><C=7#<@FC,A08D@-CFE:CFCCGFBBF3@F=ECFF:8@8@=7:GGFF>DFG>+<8BGGAFGFDD,EEFEEC8,>+CEC:,AFCEBF84B<F?:@?+@,AGGGFEGGGEFCF<,C,CFCECFCB,FF@F@:EEEAFFFEAEFC:EGCFGEEF7GEFC7GGGGGGGFCGGGGFGGGGFF@CGGGGGGGGGFCGC<CCC
@s701 128
TGAGGAATATTGGTCAATGGGCGAGAGCCTGAACCAGCCAAGTAGCGTGCAGGATGACGGCCCTATGGGTTGTAAACTGCTTTTATAAGGGAATAAAGTGGGGCTCGTGAGCTCCTTTGCATGTACCTTATGAATAAGGACCGGCTAATTCCGTGCCAGCAGCCGCGGTAATACGGAAGGTTCGGGCGTTATCCGGATTTATTGGGTTTAAAGGGAGCGTAGGCCGCAGGTTAAGCGTGTTGTGAAATGTTGGGGCTCAACCTCTGCAGTGCAGCGCGAACTGGCTTGCTTGAGTGCGCACAACGTGGGCGGAATTCGTGGTGTAGCGGTGAAATGCTTAGATATCACGAAGAACTCCGATTGCGAAGGCAGCTCACGGGAGCGCAACTGGCGCTGAAGCTCGAAAGTGCGGGTATCGAACAGGATTAGATACCCT
+
FGFGGFFGGGGGGGGGGGGGFGGDCGGCFFGGGGGGGCFGGGGGGGGGGGGGGGGGGGGGGGGGGGGGGGGGGGGGGGGGGGGGGGFA?FGGGGGGGGGGFFGD=FCFGFEGCAEFFGGGGCFFGCGG,EFGFGGGGGGGGGGGGGGFFGGGGGGGGCFFGGGGGGGGF7FGGGCFFGGGGGGGGGGGGGDCGGGGGEDGDGGGGGC*<?C9CGGFEFGB;;CFF:+@<%:FFGGAG>EC9G$GGG,,,9#>7;E?EGC>>2:@*@6,#E>A@G?F8;B==CFC(B3,@,@FBF@+ED8@GGE:4+GFFDFEFDEECGGEF?CC>F@9CDGF?EAD4F<DF;5,ECGGGFGGGGEF7EGFCGE?GGGGGGGGGFCCF<GGGF@GFGFEEFGGGGGGGGGFCGGGEEFEGGGFGGGFGGGEGGGGGGGGGGGCCCCC
@s701 22652
TGAGGAATATTGGTCAATGGGCGGAAGCCTGAACCAGCCAAGTAGCGTGCAGGATGACGGCCCTATGGGTTGTAAACTGCTTTTATGCGGGAATAAAGTGAGCCACGTGTGGCTTTTTGTATGTACCGTATGAATAAGGATCGGCTAACTCCGTGCCAGCAGCCGCGGTAATACGGAGGATTCGAGCGTTATCCGGATTTATTGGGTTTAAAGGGAGCGTAGGCGGGTTGTTAAGTTAGTTGTGAAAGTTTGCGGCTCAACCGTAAAATTGCAGTTGATACTGGCGACCTTGAGTGCAACAGAGGTAGGCGGAGTTCGTGGTGTAGCGGTGAAATGCTTAGATATCACGAAGAACTCCGATTGCGAAGGCAGCTTACTGGATTGTAACTGACGCTGATGCTCGAAAGTGTGGGTATCAAACAGGATTAGATACCCT
+
FFGGGGGGGGGGGGGGGGGGFGGGGGGGGCFGGGGGGGGGGGFGGGGGGGGGGGGGGGGGGGGGGFGEGGGGGGGGGGGGGGGGGGFGGGGFGFFGGGGGGF<ECGGGGGGCGGFGGGGGGGGGFFEGGGGGGGFFFGFDFFEDC7:FGGGGC+DEFCBFFGGGGGGGCCEC,;CGG9=BF,FFFGG:CF<=GGGGCEFF?C=FFGF?C53>C/CFE>E31,@9C8GGEFC>CCC51:EF9GGGFCGGEGGGCGGEC>9<<EGGGFEFG09?>F@:19E@=EFE:AFB,E8A+F=FFFFFE9,?FEFFCEE=?GGGGGGFGFECBGGE@,E9EBGGECGGGGGFCFGGGEFGFCDGGFFCEEGGGFGGGFCFCGFFCFEA,DGGGGGGGEGDGGGGGGGGGGGGGGGGGGGGGGGGGGFEGGGGFCGGGGFCCCCC
@s701 33672
TGAGGAATATTGGTCAATGGGCGAGAGCCTGAACCAGCCAAGTAGCGTGCAGGATGACGGCCCTATGGGTTGTAAACTGCTTTTATGCGGGGATAAAGTGAGCTACGTGTAGCTTATTGCAGGTACCGCATGAATAAGGACCGGCTAATTCCGTGCCAGCAGCCGCGGTAATACGGAAGGTCCGGGCGTTATCCGGATTTATTGGGTTTAAAGGGAGCGTAGGCCGTTTGTTAAGCGGGTTGTGAAATGTAGTGGCTCAACCAGGGCATTGCAGCGCGAACTGGCAGACTTGAGTGCGCAGGAAGTAGGCGGAATTCGTCGTGTAGCGGTGAAATGCTTAGATATGACGAAGAACTCCGATTGCGAAGGCAGCCTGCTGTAGCGCAACTGACGCTGAAGCTCGAAAGCGTGGGTATCGAACAGGATTAGATACCCT
+
FEGGGFGGGGGCFFGC;CFCFGGGGGGFFGGGGGGD8EFGGGGGGGGGGGGGGGGGFGFGGGGGGGGGFGGGGGFGGGGGGGGGGGGGEGGGGGFGGFGGGGGGGGG8EGGGGGGGGGGGGGGGFGGEGGGGGGGGFGGGGGGGGGGGGGGGGGGCFFFGACFFGGGGGD@FEFFFGGGGGGCFGG1<>GGGFGGGGCEGFG%GFF;+GGCC@E:?57?.1E=CCCGDGGFF<=GBF+GFF@.ADCCCGFFC>EC@CCEFGFGFCFGDFDFCGFEFGG>G?GGGGGGF?FFF5GEGGFDGGFAFA=C4>,GGF@>DEGFCFFCB8EDGGFGFFAFECGFFFDFE<FFGGEEFDGGG>GFCGGGGDFFGGGGGGE8GGGGC7GGGGGFFFBBFF9GGCGGGGGGFCGGGGGGGGGGGGGGFGGGGGGGFF8GCCCCC
@s701 131
TGGGGAATATTGCACAATGGGGGAAACCCTGATGCAGCAACGCCGCGTGAGTGAAGAAGTATTTAGGTATGGAAAGCTCTATCAGCAGGAAAGAAAATGACGGTACCTGACTAATAAGCCACGGCTAACTACAAGACAGCAGGCCCCGTAATAAGTAGGGGGCAAGCGTTATCCGGATTTACTGGGTGTAAAGGGAGCGTAGACGGTTTTGCAAGTCTGAAGTGAAATCCCGGGGCTTAACCCCGGGACTGCTTTGGGAACTGTTGAACTAGAGTGCAGGAGAGGTAAGTGGAATTCGTAGTGTAGCGGTGAAATGCGTAGATATTAGGAGGAACACCAGTGGCGAAGGCGGCTTACGGGACTGTAACTGACGTTGAGGCTCGAAAGCGTGGGGAGCAAACAGGATTAGATACCCT
+
EF<FFEGGGGFAF<EFFGGGCBFGDGFGGGFD<FFEFGFFCFFGGEFFCF:ECF<E9EF9?,C9,CF,9FE,9CF=CAFC99-C?,C:=84B<<FFA9,5,BF+?B5EEF=,<9,C5:?B<8>47>F,B=5,,,,,:A>FG<+>++++883+@,:@,7@>*7:>8C@FG<*=,?7FE:::9C#C?@;C:3EB=29#5*,2BC<,:<:/8?>,@,:*<+F>,E9<<,4*3*+C3,@5,FFC7@3+,,FGD=8;=B,A7,63+><,,EB,E5EA5FFFEE>=,A>,B,,DFEC>8@,B>,E?A,E8=FC9EEC=,FEEDC<9GFGDCGGGGFAEF8F<FF,FCGGEFF@EF:ECFF:AF8FGGGGFEFFEGGGGGGGFE7GGFGGFFBEGGGGFGGGGF<GFGFGGGFACGGGCCCCC
@s701 34475
TGGGGAATATTGGGCAATGGGCGCAAGCCTGACCCAGCAACGCCGCGTGAAGGAAGAAGGCTTTCGGGTTGTAAACTCCTTTTAAGAGGGAAGAGCAGAAGACGGTACCTCTAGAATAAGCCACGGCTAACTACGTGCCAGCAGCCGCGGCAATACGTAGGTGGCAAGCGTTGTCCGGATTTACTGGGTGTAAAGGGCGTGCAGCCGGGTCTGCAAGTCAGATGTGAAATCCATGGGCTCAACCCATGAACTGCATTTGAAACTGTAGATCTTGAGTGTCGGAGGGGCAATCGGAATTCCTAGTGTAGCGGTGAAATGCGTAGATATTAGGAGGAACACCAGTGGCGAAGGCGGATTGCTGGACGATAACTGACGGTGAGGCGCGAAAGTGTGGGGAGCAAACAGGATTAGATACCCT
+
DGGGGGGGGGGGGGGGGGGFGGGGGGGGGFGGGGGGGGGGGGGGGGGGGGGGGGGGFGGGGGGGGGDGGGGGGGGGGGGCFFGFGGFGGGGGGGGFFGGGGGGGGGGGGGGGGGGGGGGGGGGGGGGGGGGGGGGGCFGGFGGGGGGGGGGCFFEFF<FFGGFG?GF<FFFCGGGGGG??<FFGGGGGFGGGGGFFCEGGGGGGGGEGGGFGGGGFGFGFDFFFFGGFGGFGGFGFGGFFGGGGGGGGGGGGGFFFF?FFC=CDG?CGCFFACGFGCGEFCGFGGGGDGFEEEFE8EEF@EFFDGGFGGGGGFE=@4EDGGGGFF;FCGFDEGGEFCFEFFFFCBCGGGGGEGGGGGGGGGGGGGGGGGGGGFGGGGGGGGGECGFFFGGGFGGFGGGGGFFDDGGGGGGFD<CCCCC
@s701 33136
TGAGGAATATTGGTCAATGGACGAGAGTCTGAACCAGCCAAGTAGCGTGAAGGATGAAGGTCCTACGGATTGTAAACTTCTTTTATAAGGGAATAAAACCTCCCACGTGTGGGGGCTTGTATGTACCTTATGAATAAGCATCGGCTAACTCCGTGCCAGCAGCCGCGGTAATACGGAGGATGCGAGCGTTATCCGGATTTATTGGGTTTAAAGGGAGCGCAGACGGGACGTTAAGTCAGCTGTGAACGTTTGGGGCTCAACCTTAAAATTGCAGTTGATACTGGCGTCCTTGAGTGCGGTTGAGGTATGCGGAATTCGTGGTGTAGCGGTGAAATGCTTAGATATCACGAAGAACTCCGATTGCGAAGGCAGCACACTAAGCCGTAACTGACGTTCATGCTCGAAAGTGTGGGTATCAAACAGGATTAGATACCCT
+
DFCGGFFGGGGFGEFEGGDE<FGGGGDFGGGFEEFEGGGGFGGGGGD@68CFFE<FFGG@EFFAFECG@C,CFFAEEFCGGEFGGGCF99EF=,CFFFAFB?E,4FEGGGGD7CCECFF@?FGGGGGFF,FFGGGGGGAFGD@EGGGF?FE8FGCFGGC3FFFFECFGGGGGGGF7FEDE7C,5<FEC*=C>CA<CEGGGGG9:8:8CE?33>CFFFFEB>@;::C5#CFFF@@(A,,5,@@#FA@$$>2B>5EGB2#>)9D>=CD<ACFF?<CDF<CGDCF>@+4,5,,,F9FCB=,4=,C,=B8+478E=>8GECDF9FF>4>F,FGGFFF?EFF?A8E9ECED:,C@F9FEFGGGFCFCCFE<CFC9FEF6DFF6+++,:C,GFGEF@GGFE<FGGGFGGGFGGGFDGFGGGEGGGFFGGGGEGGFCECCCCC
@s701 134
TGGGGAATATTGCACAATGGGCGAAAGCCTGATGCAGCGACGCCGCGTGAGCGAAGAAGTATTTCGGTATGTAAAGCTCTATCAGCAGGGAGGATAATGACGGTACCTGACTAAGAAGCACCGGCTAAATACGTGCCAGCAGCCGCGGTAATACGTATGGTGCAAGCGTTATCCGGATTTACTGGGTGTAAAGGGAGCGCAGGCGGTGCGGCAAGTCTGATGTGAAAGCCCGGGGCTCAACCCCGGTACTGCATTGGAAAATGTCGTACTAGAGTGTCGGAGGGGTAAGCGGAATTCCTAGTGTAGCGGTGAAATGCGTAGATATTAGGAGGAACACCAGTGGCGAAGGCGGCTTACTGGACGATAACTGACGCTGAGGCTCGAAAGCGTGGGGAGCAAACAGGATTAGATACCCT
+
GGGGGGGGGGGGGGGGGGGFEGGGGGGGGGGGGGGGGGGGGEGGGGGGGGGGGGGGFGGCGGGGGGGFGGGGGGGGGGGGGFAGGGG?DEFGGGGGGGGGGGGGGGGGGGGGGGGGGGGGGGGGGGGFGGGGGGGGGGGGGGGGG>EEGGGGGGGGGGFGGGGGFGGGFFGGGGG?GCFG?F0GFGGGFGGGGGGFDEDGDGGEFDGEGGFEFC;?F*CFBF7F6FFGFCEEGGG8#.;CFC7GED;GDBB7:B@4>3:#*EF.FFCFFGGF)5#CE;DFCFFGFCC:8,GGFE;GFDE<GGGGFEGFGGGGGGEGGGGGGGFFGGFFECFA@GGFGGGGFCGGGEGGECGFCGGGGGGGGGGGGGFGGGGGGGGGFGGGGGGGGGGEGFGGGGGGFGGGGGGGGGAGGGGCCCCC
@s701 135
TGGGGAATTTTGGACAATGGGGGCAGCCCTGATCCAGCAATGCCGCATGAGTGAAGAAGGCCTTCGGGTTGTAAAGCTCTTTTGTCAGGGAAGAAAAGGACTGGGTTAATACACTGGTTTAATGACGGTACCTGACGAATAAGCACCGGCTAACTACGTGCCAGAAGCCGAGGTAATACGACGGGTGCGAGCGTTAATCGGAATTACTGGGCGTAATGCGTGCTCAGGCGGTTGTGTAAGACAGATGTGAAATGCCCGGGCTTAACCGGGGAATTGCCTTTATGACTGCACGGCTAGAGTGTGTGAGAGGGGGGTAGAATTCCACGTGTAGCAGTGAAATGCGTAGATATGTGGAGGAATACCGATGGCGAAGGCAGCCCCCTGGGATAACACTGACGCTCATGCACGAAAGCGTGGGGAGCAAACAGGATTAGATACCCT
+
FFDCFFG8@,FC>FGGGGG@C7FCE:CCGGGGFGGEFFCCCEFE@FGGGG,EDCGGFGFEGG?DGGGDF7FCEEFFFGGFAFCGFGC9,E7<CAEFC=CFD,=EAFGG9:9C,,,,EE,,,5B,AB++BD:DFGG,FE+:DF98,,,33F7+<,FFDFB,+@FC,DC,3@*31>;DFFGF**>CE*=*41**:**8CGC*85C@CC:<?BBCG*=>#6:>#8*#).21**5FFGFCACF9CFB:CDF:2,,=4****<,99;7>8++:,,=9GFD<;,,>9,9D8DD>=33B,,?53)B=FD;E,=:>:@+<C<><;BFFGC<=:CAE=;@FDFE?;@,CC8C9=9@6,=CFEB9FBEDDFEC<@@:F<EGGGEF@ECDGG@CA;GGGGGGFE:F@GGFGFGDGGGGGGEGGGFCDFGGFGGGGGGFGGGFGFGFF@CCCC
@s701 136
TGGGGAATTTTGGACAATGGGGGCAGCCCTGATCCAGCAATGCCGCATGAGTGAAGAAGGCCTTCGGGTTGTAAAGCTCTTTTGTCAGGGAAGAAAAGGACTGGGTTAATACCCTGGTTTCATGACGGTACCTGAAGAATAAGCACCGGCTAACTACGTGCCAGCAGCCGCGGTAATACGTAGGGTGCGAGCGTTAATCGGAATTACTGGGCGTAAAGCGTGCGCAGGCGGTTGTGTAAGACAGATGTGAAATGCCCGGGCTTAACCTGGGAATTGCATTTGTGACTGCACGGCTAGAGTGTGTCAGAGGGGGGTAGAATTCCACGTGTAGCAGTGAAATGCGTAGATATGTGGAGGAATACCGATGGCGAAGGCAGCCCCCTGGGATAACACTGACGCTCATGCACGAAAGCGTGGGGAGCAAACAGGATTAGATACCCT
+
FGGGGGGGGGGGGGGGGGGGGGGGGGGGGGGGGGGGGGF=<FGGDGGGGGGGGCDFFGGGGGGGGGGGGGGEGGGFGGGGGGGGGGGGGGGGGGGGGGGGGGGGGGGGGGGFGGGGGGGFGGGGGGGGGGGGGFGGGG?FGGGGGGDG>FECGF9>FEC,+D=FF@FGGGGGGGDGEF9FFGGGG:7FGCCCGFE15CFD<D:7CFFFGGCGD:1>*9?>>CEGDEG=>GD5C866C?EG7@:FC@CEE@9C>FFGEFCFAGGGF9GFCGE9FC?E4:GGFFF=2+DFCGEFDDFFFBECGGGE<DC6CCGGFECEF8FBCEGGGEAGGEFEEGGGGFF@E8FFCGD?GGE<=?,EFFFABCCFCECGFFGFGFCCCCFF<GGGGGGGGGGGGGGGGGGGFGGGGGGGCEGGGGGFGFGGGGGFFGGGGF,GGGGGCCCCC
@s701 137
TGAGGAATGTTGGTCAATGGACGAGAGTCTGAACCAGCCAAGTAGCGTGCAGGATGACGGCCCTATGGATTGTAAACTGCTTTTATAAGGGAATAAAGTGAGTCTCGTGAGACTTTTTGCATGTACCTTATGAATAAGGACCGGCTAATTCCGTGCCAGCAGCCGCGGTAATACGGAAGGTCCGGGCGTTATCCGGATTTATTGGGTTTAAAGGGAGCGTAGGCCGTCTGTTAAGCGTGTTGTGAAATGTAGTGGCTCAACCAGGGCATTGCAGCGCGAACTGTGAGACTTGAGTGCGCAGGAAGTAGGCGGAATTCGTCGTGTAGCGGTGAAATGCTTAGATATGACGAAGAACTCCGATTGCGAAGGCAGCCTGCTGTAGCGCAACTGACGCTGAAGCTCGAAAGCGTGGGTATCGAACAGGATTAGATACCCT
+
FGGGGGGGGGGGGGGFGGGGFFGGGGGGGGGGGGGGFGGGGGGGGGGGFGFGGGGGGGDGGEGGGFFGEGFFGFFFGGGGGEFGGGGGGGGGGGGEGGGGBECEFGGFFGGGGGGCGGGGGAFFGGGGGGGGFGEBGGGFFGGGGGGGG9FFFFFGGGGGGGGGGGDGGGEGGGEEE7FCFD:EEECCFGGFC@FEC1CC4CFFFG7;*?@CCCE4C@GD?CEDF@C>6FGG@:C>EEGGGFFGG=#0BF0D<@FFG7CGGGGFEGC@3FFEGCEECD;DFDE:GGFCD8GGAGECDGGGGFGGGGGEFGE@+D7EGGGEGGEC@GEAFFFAFGGGGGGGGFFF7EFGGGGEGGFEEDD:FGDGGGGGGGGGDFFFGGGGGGGGGFC,GGGGGGGFCGGDGGGGGGGGGGGGGGGGGGGGGGGGGFGGGGGCCCCC
@s701 20852
TGAGGAATATTGGTCAATGGGCGAGAGCCTGAACCAGCCAAGTAGCGTGCAGGAAGACGGCCCTATGGGTTGTAAACTGCTTTTATAAGGGAATAAAGTGAGTCTCGTGAGGCTTTTTGCATGTACCTTATGAATAAGGACCGGCTAATTCCGTGCCAGCAGCCGCGGTAATACGGAAGGTCCGGGCGTTATCCGGATTTATTGGGTTTAAAGGGAGCGTAGGCCGGAGATTAAGCGTGTTGTGAAATGTAGACGCTCAACGTCTGCACTGCAGCGCGAACTGGTTTCCTTGAGTACGCACAAAGTGGGCGGAATTCGTGGTGTAGCGGTGAAATGCTGAGATATCACGAAGAACTCCGATTGCGAAGGCAGCTCACTGGAGCGCAACTGACGCTGAAGCTCGAAAGTGCGGGTATCGAACAGGATTAGATACCCT
+
FGGFGGGGGGGGGGGGGGGGGGGGGGGGGGGGGGGGGGGGGGFGGGGGGGGGGGGGGFGGGGGGGGGGGGGGGGGGGGGGGGGGGGGGGGGGGGGFGGGGGGFFFFGGGGGGGGGGGGGGGGGGGGGFGGGGFGGGGGGGGGGGGGGGGGGGGFFGGGGGGGGGGGGGGGGFGGFGGGGGGGGGGGGGGGG.GGGG?GGGFF>FGG<;FFEFGGGFE<C<@CEFGGGFGGCC<CC)F>E5FGF@E<CCFFCEGEGGGFDGGGGGFC:AFFEEAF7GEED:GFDGGF<B8A,75GGGGGGGGGGGGGECCDEA9,+7FD78FA@+DB7FCEAF<F?FBC,8C,GF?GGGGGFEFBB,CDDCC7F7GFGGGGEFFFCGF<GF>ECGGGFFFFFGGGGGF@F<FGGGGGGGGGGGGGDFDGFBFFGGGGGGGGGCCCCC
@s701 139
TGAGGAATATTGGTCAATGGGCGAGAGCCTGAACCAGCCAAGTAGCGTGCAGGACGACGGCCCTATGGGTTGTAAACTGCTTTTATAAGGGAATAAAGTGAGTCTCGTGAGACTTTTTGCATGTACCTTATGAATAAGGACCGGCTAATTCCGTGCCAGCAGCCGCGGTAATACGGAAGGTCCGGGCGTTATCCGGATTTATTGGGTTTAAAGGGAGCGCAGACGGGGGATTAAGTCAGTTGTGAAAGTTGGCGGCTCAACCGTAAAATTGCAGTTGATACTGGTTTCCTTGAGTGCAGTTGAGGCAGGCGGAATTCGTGGTGTAGCGGTGAAATGCTTAGATATCACGAAGAACCCCGATTGCGAAGGCAGCTTGCTAAACTGTAACTGACGTTCATGCTCGAAAGTGTGGGTACCAAACAGGATTAGATACCCT
+
FGGGGGGGGFFGGGGGGGGGGGGGGGGGGGGGGGGGGGFFFFGGGGDGGGGGGGGGGFFFGEGGGGFGGGGGGCFGGGAFGFGGGGFGAFGGFGGGGFGGGGGGFGGGGGGFGDEFGGGGGFFGGGGGGEFFFFDDFEGGFF7CEGGGGGGGGGFDGGGFF?FGCEGGGG@FFGGGE>7FFB:B7CGGGEC*?C>CEECE>EFGGG@,*03<CF<8C)/:;DC95>C#BFF=FFFBD9FE<<B=,A6E@<.C43':FEEGFGFE;;99GGF?9GF;C;GDFGGFE=4,EDF?*CA9=,E,CF9@FD@EGGFE=CCGGGGFCFGGBEGFFGGGFFF?DGGGGFFEAGGGFDFF@@7GGGGGGDGFFDFGGGGGGGGGFDGGGGGGFGGGFF@FEAFGGGGGGGGGGGGGGGGGFGF@<,GGGGGGGGGGGGF<CCCC
@s701 25544
TGGGGAATATTGCACAATGGGCGAAAGCCTGATGCAGCGACGCCGCGTGAGCGAAGAAGTATTTCGGTATGTAAAGCTCTATCAGCAGGGAAGATAATGACGGTACCTGACTAAGAAGCACCGGCTAAATACGTGCCAGAAGCCGCGGTAATACGTATGGTGCAAGCGTTATCCGGATATAATGGGTGTAAAGGGAGCGCAGGCGGTGCGGCACGTCTGGTGTGAAAGCCCGGGGCTCAACCCCGGTACGTCATTGGAAGCTGTCGTAGTAGAGGGTCGGAGGGGTAAGCGGAATTCCTAGTGTAGCGGTGAAATGCGGAGATATTAGGAGGAACACCAGTGGCGAAGGCGGCTTACTGGACGATAACTGACGCTGAAGCTCGAAAGTGCGGGTATCGAACAGGATTAGATACCCT
+
C6C,:FFFDFFGGFA;FFCB,;@+:@FAF@F,CFECEFG7CF>FGGGGEC7A@:CFCEE<AFFFG8+?AFE?EDFEEFGGF9F,@F9FFGGFGDFAFEF,E@CC@CE,EFGGFGCGDG,=FGDCGGGGFFEGFGG@F>A3,,:33>3@@>*@D,*@,DFFF:FGGDCB<FEC;<:F7<*<,,,?<F6<:?CCEEEFGGE:C**2:*8:?88>>**CF::$@BC,A<?:508*@5C,?F@CCC#CDD337##((EC,=C72DEFFBDC<,<,F:F+@7EGGFD8E?B7B=EGEE@,9,,@EFCEB8F@:EC5,8,+B+6@8A4,=9,FGFE?F@EC9,<@?7@7FE@677+FFDEDFFB@4;8FEE6FCGFB:FA,,E@B,8CFF,:DGGEFEFFGGCFEA,FC@<E9AC,E@CA-C
@s701 36570
TGAGGAATATTGGTCAATGGGCGAGAGCCTGAACCAGCCAAGTAGCGTGCAGGATGACGGCCCTCTGGGTTGTAAACTGCTTTTAGTTGGGAATACAGTGCACCACGTGAGGTGTTTTGTATGTACCATCAGAAAAAGGACCGGCTCATTCCGTGCCAGCAGCCGCGGTAATACGGAAGGTCCAGGCGTTATCCGGATTTATTGGGTTTATAGGGAGCGCAGGCGGACCTTTAAGTCAGCTGTGAAATACGGCGGCTCACCCGTCGAACTGCAGTTGAAACTGGAGGTCTTGAGTGCACACAGGGATACTGGAATTCATGGTGTAGCGGTGAAATGCTCAGATATCATGAAGAACTCCAATCGCGAAGGCAGGTATCCGGGGTGCAACTGACGCTGAGGCTCGAAAGTGCGGGTATCAAACAGGATTAGATACCCT
+
FFFFG<<F,,CEFCEFGFFFCFGGGEGG<FDFF@CFFG8=,CC,FF@FC,<FFGGGGA@EFFDEE,CD8,8:=EACFFA<9,?FFG5E9FDFFF9ADC<FBE9<F+B<F,+,:9,+?BAFFGGCF,B9FE=,=,@EDCC,BFF7@C+BE=BD,,=BDD7<F:F786F:>*5E@,*>7F>CC9<,?FFEFFGGGFCG5=<C+CFF9CGDGF,F9,:A7:CD>>E89)86E2FC@7<.#:>,@C)CF9+01::+5:8,DCF&:@///,FGFFE@<9E0CC#D=&FE,E45>8GGFGED=A=:,A,GFE5C5,ECFFE,;BGGGF8C5>,F?FC5ECFFE<<GGDF@CFECGFFDCCGEFDB+F+GFAFGGFE,AFC,GF@FC@,GGEDGGGGF@8FFFFGGCGGGGFEC7ECGGFCGCGFGFGGGGGFF9E8GCCCCC
@s701 142
TGAGGAATATTGGTCAATGGACGAGAGTCTGAACCAGCCAAGTAGCGTGCAGGATGACGGCCCTATGGGTTGTAAACTGCTTTTATAAGGGAATAAAGTGAGTCTCGTGAGACTTTTTGCATGTACCTTATGAATAAGGACCGGCTAATTCCGTGCCAGCAGCCGCGGTAATACGGAAGGTCCGGGCGTTATCCGGATTTATTGGGTTTAAAGGGAGCGTAGGCCGGAGATTAAGCGTGTTGTGAAATGTAGACGCTCAACGTCTGCACTGCAGCGCGAACTGGTTTCCTTGAGTACGCACAAAGTGGGCGGAATTCGTGGTGTAGCGGTGAAATGCTTAGATAGCACGAAGAACTCCGATTGCGAAGGCAGCTCACTGGAGCGCAACTGACGCTGAAGCTCGAAAGTGCGGGTATCGAACAGGATTAGATACCCT
+
FCGGGGGGGGGGGGFGGGGDFGGGGGGGGGGGGGGGGGGGGGGGGGGFGGFGGGGGGGFGGGGGGGGGGGGGGGGGGGGG,EEGGGGCFGFEGGGGGFF<FGGGGGFGGFGGEGGGGGGGGGGGG<FGGGDG,EC@,FDEGGGGGGGGG?FCFGFGGD8FECDFCEGGF@C7FGCF>FEEGEF7:CE>C*1:B;FED5+CFFGF@C7*:CFCFFGAC2?>67?C?>8>CE,C<FGAD>>ECDGGFFCF@F3E?FFB>FGGGGGFGFFFB<F5@FEF8E=FDGFFFGFF?D?75EEFEGDF8FFCFCGEGFFFDD7ECCFGEFC>=FBCEEF@@,EFDGF?F8A?,FFDA9FE=?FCFCFC:EC?GFGGF<GGGFFF8CF?7GEFDGFDGFFGGGGGGGECGEGGEGGGGGFFGFGGGGGEGFGGGGFGFDGCCA<B
@s701 37694
TGAGGAATATTGGTCAATGGACGCAAGTCTGAACAAGCCAAGTAGCGTGCAGGATGACGGCCCTCTGGGTTGTAAACTGCTTTTAGTTGGGAATAAAGTGCACCACGTGTGGTGTTTTGTATGTACCATCAGAAAAAGGACCGGCTAATTCCGTTCCCGCAGCCGAGGTAATACGGAAGGTCCAGGCGTTATACAGATTTATTGGGTTTAAAGGGAGCGCAGGCGGACCTTTAAGTAAGCTGTGAAATACGGCGGCTCAACCGTCGAACGGCAGTTGATACTGGAGGTCTTGAGTGCACACGGGGAGACTGGAATTCATGGTGTAGCGGTGAAATGCTCAGATATCATGAAGAACTCCAATCGCGAAGGCAGGTATCCGGGGTGCAACTGGCGCTGAGGCTCGAAAGTGCGGGTATCAAACAGGATTAGATACCCT
+
CFFCGEFGGFGGGFGGGG<8FFGD68@EEE@FFF6FB,A<4E,C,C@F@FGGGGG8EFBC7F+CC<@CCCCCC<AFCGFDB,@FGG,CE@CBFGGFFEFGGGGG8DCF,BDCAG4?E<ED<,,9EBAF,EE,,B,,A:CCBBF7FE=FFDCC8<,FD,8+@C@FD+CCFGA,8FE7<EC:,3>DCFGGGG7F@F,C::@8@C@C<CG/=,41:1<?7AGDAA=*2?8??DFC0<:4%=<+#@->F,>4;0EF@B>6@@C18FFB7CFB+,F@,AAD,CF=GFF<B3>,=<E=5E>?+6+CC@?C5,,5,FGFE;FECDGGGFFCACF9DEC9GFF8FE9DECFCDFAF@?,B<6EAE=D:F@CBFEGFE9AFFECC7GGGGGDFDFF>FF:@,@GF<EEDGGGE8EFDDCGFFGFGFCAFDCGGGGGGGFGCCCCC
@s701 22433
TGAGGAATATTGGTCAATGGGCGGAAGCCTGAACCAGCCAAGTAGCGTGCAGGATGACGGCCCTATGGGTTGTAAACTGCTTTTATGCGGGGATAAAGTGGGCCACGCGTGGCCTTTTGCAGGTACCGCATGAATAAGGACCGGCTAATTCCGTGCCAGCAGCCGCGGTAATACGGAAGGTCCGGGCGTTATCCGGATTTATTGGGTTTAAAGGGAGCGTAGGCCGGAGATTAAGCGTGTTGTGAAATGTAGTGGCTCAACCTCTGCACTGCAGCGCGAACTGGTCTTCTTGAGTACGCACAACGTGGGCGGAATTCGTGGTGTAGCGGTGAAATGCTTAGATATCACGAAGAACTCCGATTGCGAAGGCAGCTCACGGGAGCGCAACTGACGCTGAAGCTCGAAAGTGCGGGTATCGAACAGGATTAGATACCCT
+
DFGGGGGGGGGGGGGGGGGG8EEC7FGEGGGGGGGGGGGGGGGGGGGGGGGGGGGGGGFGGGGGGGGGGGGGGGGGGGGFGGGGAGBACFEFGGGGCFEFFC@FEGD>FEG+@<FGGGG?FFGGGGG7<>CFCG9D3>99CFGGGGGGFG9FEEBCGCFGGGGGG:FEGG*+<?<C<C=:FGGGGC=ECE**<CE2<<CF7CFGGF<C8@EFFGD>CBGFFEDCF?E;:#;GGGEAGFGGG<$FD5,9GGGGGGGFGGG=CFGFED6GFGGEGFDGGGFGGGGGGD8F9F,GFEEFGE7FCGFGGGGGEGFGFGE@EB+FGFGGFEGFFCGGCGGGGGGGDFFFE7FGGDGFGGGGGGGFCGGGGGGGFFGGGGGGGGGGGGGGGGGGGFFGGGGGGGGFCCGGGGGGGGGGGGGFGGGGGGGGGGGGGGGCCCCC
@s701 22966
TGAGGAATATTGGTCAACGGGCGAGAGCCTGAACCAGCCAAGTAGCGTGCAGGATGACGGCCCTATGGGTTGTAAACTGCCTTTATAAGGGAATAAAGTGGGAGTCGTGGCTCTTTTTGCATGTACCTTATGAATAAGGACCGGCTAATTCCGTGCCAGCAGCCGCGGTAATACGGAAGGTCCGGGCGTTATCCGGATTTATTGGGTTTAAAGGGAGCGTGGGCCGGAGATTAAGCGTGTTGTGAAATGTAGACGCTCAACGTCTGCACTGCAGCGCGAACTGGTTTCCTTGAGTACGCACAAAGTGGGCGGAATTCGTGGTGTAGCGGTGAAATGCTTAGATATCACGAAGAACTCCGATTGCGAAGGCAGCTCACTGGAGCGCAACTGACGCTGAAGCTCGAAAGTGCGGGTATCGAACAGGATTAGACACCCT
+
GGGGGGGGGGGGGGGGGGGEGGGGGGGGGGGGGGGGGGGFGGGGGGGGGGGGGGGGGGGGGGGGGGGGGGGGGGGGGGGGGGGGGGGGGGGGGGGGGGGGGGGGGGGGGGGGFGGGGGGGGGGGFGGGGGGGGGGGGGGGGGGGGDEGGGGGGGGGGGGGGGGGGGGGGGEFFGGGGGGGGGGGDFGD?GGGGGGGGGGGGGGFFGC:GFFFGGGFGFGD?FGGGGGGFACFEGGBGGGGFFEGFFCFFGDGGCCEGGGFGFEFGGGGGGGFGGGGFGE=GGGGGGGGFD?GFGEEGFGGGGFFECGCGFFFGGGGGGGGGFGGEGGGFEF?FFGFGFGGFFGGGGGGGGGFFFCFFGGGGGGFGGGGGEGGGGGGGGGGGGGGGGEGGGGGGGGFGGGGGGGGGGGGGGGFGGGGGGGGGGGGGGGGGGGCCCCC
@s701 29018
TGAGGCATATTGGTCAATGGGCGGAAGCCTGAACCAGCCAAGTAGCGTGAGGGATGACTGCCCTATGGGTTGTAAACCTCTTTTATAAGGGAATAAAATACGGGACGTGTCCTGTTTTGCATGTACCTTATGAATAAGGACCGGCTAATTCCGTGCCAGCAGCCGCGGTAATACGGAGGGTCCAGGCGTTATCCGGATTTATTGGGTTTAAAGGGAGCGTAGGCGGGTTGTTAAGTCAGTTGTGAAAGTTTGCGGCTCAACCGTAAAATTGCAGTTGATACTGGCGACCTTGAGTGCAACAGAGGTAGGCGGAATTCGTGGTGTAGCGGTGAAATGCTTAGATATCACGAAGAACTCCGATTGCGAAGGCAGCTTACTGGATTGTAACTGACGCTGATGCTCGAAAGTGTGGGTATCAAACAGGATTAGATACCCT
+
FGGGG,BFFEEGGGGGGGFGGGGGGGGGGGGGGGGGGGGFGGGGGGGEGGGFGGGGGGGGGGGGFGGFFFGGFFCGGGGGGCFGGGFGGGGGGFFGGGGGGGGGDFDGGGGGGFCCGGGGGGGGGGGGGGGGGGGGGGGGGGGGGGGGFGGGGGGGGGGGCFFGEECDFGGGGGGDGGGGGGGGGGGF>GCEGGGGGGFFEG>CF;?FGEFGGGG)C9GB?>DECEGFDGGDFGFAEDG@EGFGFFGGGGGDGD>>?CFGGFGGGEFGFDC>GFFGFCC??EGGFFGGGFB<BFDF9FDB9GGFEGDGGFCFCGGGDGGFFC@B5F=E?FFAEEGGEFFFF,GGFFF@FAGGFEGF@7GGGGGGGGGGGGGGGGGGGGGGGGGGGGFGGGGGGGGGF@GGGGFGGGGGGGGGGGGGGDGFGGGGGGGGGFGCCCCC
@s701 28808
TGGGGAATATTGCACAATGGGGGAAACCCTGATGCAGCGACGCCGCGTGGAGGAAGAAGGTCTTCGGATTGTAAACTCCTGTTGTTGAGGAAGATAATGACGGTACTCAACAAGGAAGTGACGGCTAACTACGTGCCAGCAGCCGCGGTAAAACGTAGGTCACAAGCGTTGTCCGGAATTACTGGGTGTAAAGGGAGCGCAGGCGGGAAGACAAGTTGGAAGTGAAATCCATGGGCTCAACCCATGAACTGCTTTCAAAACTGTTTTTCTTGAGTAGTGCAGAGGTAGGCGGAATTCCCGGTGTAGCGGTGGAATGCGTAGATAGCGGGAGGAACACCAGTGGCGAAGGCGGCCTACTGGGCACCAACTGACGCTGAGGCTCGAAAGTGTGGGTAGCAAACAGGATTAGATACCCT
+
CCFGGGGG<FFGGGGGGGG8E@FFGGGFGFFGGGGGFFECFGGGGGGFFCEEEGGGDFEFEGCFGFGEEGDGFGGGGGGGG?EFGGGGGFFGF8EFGGGGGGCFGGG9EFGGGGGGGGGGGGGGGGGGGGGFGGGGFGFGFFGE>FFEFGGGGGGCC<BFGGFGCECDGDEGGGGF?GF-FF>C:FED*>FCFGGGGGC@55:*:>GGEGGGGGEAGFFE8ACEC3;?>,,<<CFD@FCF@C<EFG=FFGFFFF@C@<<:8:BBB0B;9<CFA63GFCFBEFFGGGGGGFFEEFCGGGGGGGGGDGGFA<FFBFCFDC9=9,C=7GGGDAFECEEAFEFFGGGFECBEGEGF9GEEFFF8GGGGGGFGEF@GGGGGGGGGFGGFFFGGFGGGGGGGGFFF<FGGGGGGGCGCCCCC
@s701 148
TGAGGAATATTGGTCAATGGACGAGAGTCTGAACCAGCCAAGTAGCGTGAAGGATGACTGCCCTATGGGTTGTAAACTTCTTTTATACGGGAATAAAGTGAGGCACGTGTGCCTTTTTGTATGTACCGTATGAATAAGGATCGGCTAACTCCGTGCCAGCAGCCGCGGTAATACGGAGGATCAGAGCGTTATCCGGAGTTATTGGGTTTAAAGGGAGCGTGGGCGGACGCTTAAGTTAGTTGTGAAAGTTTGCGGCTCAACCGTAAAATTGCAGTTGATACTGGGTGTCTTTAGTACAGTAGAGGCAGGCGGAATTCGTGGTGTAGCTGTGAAATGCTTAGATATCACGAAGAACTCCGATTGCGAAGGCAGCGTGCGGGAGTGCGACTGACGCTGAAGCTCGAAGGTGCGGGTATCGAACAGGATTAGATACCCT
+
CFFGGGGGGGGGGGGGGGGGGGEGGEGFGGGGGFGGGGGFGFFFGGD@FGGFGGGGG@<FGFGCG,C,CFCG@FFGGFGCCFF<FCFG8CFGGFGGGGGFGCEGGCFG8A<AFF9EDGGDGGGFGEF+9@FFFFCFGGGGFCFCC7C<,?,7BFCDGFGFGC<<6=FFCFCFC,3CC*@3:@,3>>CF@FBGCC*>C*1?++@;?F<:<EE8<C@AB1CA#4C7?;:+E5;?CFC4#96,9E@GF1<*@=8?>FC>6GGFGGGGGCFGFGF?4?FF@77F5+B'GFFD,8,,BD=,?CGGFE@?:=7=@8?@BD>7C==EEF=9),,,CEF;EAABGGFCGEA,GGGGGGGGECF:EGF,@,FGGGGGGGFC@+GGGGGFGF>GEGGGGGFFFFFGGGGGGGGFGGGFE@GGGGGGGGFFFFFGGGGFF?GCCCCC
@s701 149
TGAGGAATATTGGTCAATGGGCGAGAGCCTGAACCAGCCAAGTAGCGTGCAGGATGACGGCCCTATGGGTTGTAAACTGCTTTTATACGGGGATAAAGTGAGCCACGTGTGGCTTATTGCAGGTACCGTATGAATAAGGACCGGCTAATTCCGTGCCAGCAGCCGCGGTAATACGGAAGGTCCGGGCGTTATCCGGATTTATTGGGTTTAAAGGGAGCGTAGGCCGTCTGTTAAGCGTGTTGTGAAATGTCGGGGCTCAGCCTGGGCCTTGCAGCGCGAACTGGCAGACTTGAGTGTACAGGAAGTAGGCGGAATGCGTCGTGTAGCGGTGAAATGCTTAGATATGACGAAGAACTCCAATTGCGAAGGCAGCCTGCTGTAGTGCAACTGACGCTGAAGCTCGAAAGCGTGGGTATCGAACAGGATTAGATACCCT
+
FEEGGGGGGGGGGGGGGGGGGGGGGGGGGGGGGGFFFGFF@FGGGGGGGGGGGGGGGGGGGFFGGGGECFECEGGFGFGG9EFGGGGGGGGGDGGGCFGGGGGGFGEFGGGDGEGGGGGGFCGGGCFGBFGE,ACED<FFGGGGGGGGGGGCFFGGC,@<FFGGGGGGCFGDFFFEGGDEGGGGGGGG@7:8B,=7C:FCF/FGCF?:E2<+,28@C6GBBBCF;E:>,/CCC0C4FEGC8C<C:FEGGFCGGEE:@CCFC8FDFDF#E,>2@@38>,+837:7,5?CCF8D>DEDFGGFDC9,GGFB:4FDCE>+CEC7GFGGFECFB9F;AFCFFDGD@,ECCDGFGCGGCFFF?<EC@EEFEDE@FE8F8E8EFDFFGGFDFFGFCF;GGFGGCGGFFFDFGFGGEEGGGFCFFEGGGGEFFAFAGFECCCCC
@s701 150
TGAGGAATATTGGTCAATGGACGTAAGTCTGAACCAGCCAAGTCGCGTGAGGGAAGACTGCCCTATGGGTTGTAAACCTCTTTTATAAGGGAAGAATAAGTTCTACGTGTAGAATGATGCCTGTACCTTATGAATAATCATCGGCTAACTCCGTGCAAGCAGCCGCGGTACTACGGAGGATGCGAGCGTTATCCGGATTTATTGGGTTTAAAGGGTGCGTAGGTGGTCTTTTAAGGCAGCGGTGAAAGTTTGTGGCGCAACCATAAAATTGCCATTGAAACTGGGAAACTTGAGTATTGTTGAGGTAGGCGGAATGGGTGGTGTAGCGGTGAAATGCATAGATATCACGCAGAACTCCGATTGCGAAGGCAGCTCGCCAAGCCATAACTGACACTGAAGCACGAAAGCGTGGGTATCAAACAGGATTAGATACCCT
+
GGCFFFFGGGGGGEFGGGGGGGCGFFCFEC<@F<FGFGGGGEEGECE7:@C8B:F@,C,F8,9F@,CFCEFGGGGGC,CFEFGFGGECFGGG,CAD9BFE,EE<<BFGEDCCEGAFGCF9FCEEFGGD<@FGG<@,?,9FGDGD7DB,=,5D7BFE+,ADF@FBC+3FC:+7=@CE7*@*,,6:CB5FFED,2?B:C5<98CF9:F*1*,,+2,<A71F()7C*><EF9D;F;FF#39FFE5.CE9(:+@:4986.#0,F?FC#7@3:C>85)<EDE<==?AC7,,,C,,?E*B=59,,GFF?FF87CB,DD>9+@+BDBA48>0>8BE,FFA,FCF??FGE,F:=:@D9EEFB@,GGGFEBC<FBCE8F@@@8+CF@CF<ECF@AGGFFEAEGFC<GFCFDGGGGGGGGGGGGGGGGGGGFFGGAGGFB@CCCC@
@s701 33862
TGAGGAATATTGGTCAATGGACGAGAGTCTGAACCAGCCAAGTAGCGTGCAGGATGACGGCCCTATGGGTTGTAAACTGCTTTTATAAGGGAATAAAGTGAGTCTCGTGAGACTTTTTGCATGTACCTTATGAATAAGGACCGGCTAATTCCGTGCCAGCAGCCGCGGTAATACGGAAGGTCCGGGCGTTATCCGGATTTATTGGGTTTAAAGGGAGCGTAGGCCGGAGATTAAGCGTGTTGTGAAATGTAGACGCTCAACGTCTGCACTGCAGCGCGAACTGGTTTCCTTGAGTACGCACAAAGTGGGCGGAATTCGTGGTGTAGCGGTGAAATGCTTAGATATCACGAAGAACTCCGATTGCGAAGGCAGCTCACTGGAGCGCAACCGACGCTGAAGCTCGAAAGTGCGGGTATCGAACAGGATTAGATACCCT
+
DGGGGGGGGGGGGGGGGGGGFFFEGGGGGGGGGGGA<FD<FFFGGGEBFGFCF7FC=CF:FGGCFGGFGFGEGGGGGGCGFFGGGGGGGGGGGGGFFCBFGG9EFGGGDFDGGGCFFFGGCGGGFFCFGGGGGGGGGGFFFGG>CGGGGGGGGD@CDGGGGGGGCECCFGCFGGFG7FEGGGGGGGGGGGEG9FGGGG@GGG=GFFC<FGGFF@GFGFGGFBG?EC>EEGG?FGGAC=GGGGGGGFFGGF?CFGC<:FF?EE>9F>FFFC<27C7GGEGD?GGGGGFGFF9D?@+B898GFCFFGGGGGFDFD@CGGGGGFFFE>DEGFFFFEGGE;EFDEGGFGGGGGGGFE=DGGGGGFGECFFCCDCGFFGFC,@FB@GGGGEECEGFGGGGGGDGGGGGFGGGGGGGGGGGGFGGGGGGGGGGGGFGCCCCC
@s701 152
TGAGGAATATTGGTCAATGGACGAGAGTCTGAACCAGCCAAGTAGCGTGAAGGATGACTGCCCTATGGGTTGTAAACTTCTTTTATATGGGGATAAAGTTTTCCACGTGTGGGATTTTGTATGTACCATATGAATAAGGATCGGCTAACTCCGTGCCAGCAGCCGCGGTAATACGGAGGATCCGAGCGTTATCCGGATTTATTGGGTTTAAAGGGAGCGTAGGTGGACATGTAGGTCAGTTGTGAAAGTTTGCGGCTCAACCGTAAAATTGCAGTTGATACTGTGTGTCTTGAGTACAGTAGAGGTGGGCGGAATTCGTGGTGTAGCGGTGAAATGCTTAGATATCACGAAGAACTCCGATTGCGAAGGCAGCTCACTGGACTGTTACTGACACTGAGGCTCGAAAGTGTGGGTATCAAACAGGATTAGATACCCT
+
GFGGGGGGFFGGFGGGGGGFFFGGGGGGGFGCFFFGGFFEFFGGGGEFFGFGGFCGGGCFGGGGF8EFFGGGGGGGGGGGGGGGGGGGGGFGGGGGGGFFGGEDC,CFFB<FGFC<CFGGGGGGGGGDFFFFFGGFEEGD9FFGGCEGGGGGGFFCFGDFFGGGECGECE7;@>@B@CEFCCCCGDEEFEGCCFFG5E8C8FGGGGFC<FFGFGG>8+:85@.:=:2;>:F9CF,8@GGGGFGE<CGFFFGGCCCB2>GFCFFE;DEFEA@FFF=C4,+2DCGGGGGGGFAA*EAEFGGGFFDGGGGGGGGFGCECGFEGFGEGBECCAAGGGGGGGFEGGFFCEDCGGGADCEGGDGF:@EGFFGFGFGGGGGGFGFFGGFGGGFGGFFFFDDFFEGGGFEFEACGGGFFFGGGGGFCEFGGGGGGGGGGCCCCC
@s701 153
TGAGGAATATTGGTCAATGGGCGAGAGCCTGAACCAGCCAAGTCGCGTGAGGGAAGAATGGTCTATGGCCTGTAAACCTCTTTTACGAGAGAAGAATAAGAAGCACGCGTGCTTTGATGCCAGTATCTCGTGAATAAGCATCGGCTAACTCCGTGCCAGCAGCCGCGGTAATACGGGGGATGCGAGCGTTCTCCGGATTTATTGGGTTTAAAGGGCGCGTAGGCGGGACGCCAAGGTAGCGGTAAAAGACTGCAGCTAAACTGTAGCACGCCGTTGAAACTGGCGACCTAGAGAGAAGTCGAGGGAGGCGGAACAAGTGAAGTAGCGGTGAAATGCATAGATAGCACTTGGAACCCCGATAGCGAAGGCAGCTTCCCAGCCTTTATCTGACGCTGATGCGCGAGAGCGTGGGTAGCGAACAGGATTAGATACCCT
+
FGGGGGGGGGGGGGGGGGGFFDGGGGGGGDGGGGGGGGFGGG9FGGGFGGGGGGGGGFFCFCFGGGF?EFFDECFFGGFE@EFFFGGGEDGGGGGGGEAFFFFFDGCGGGGGGGGGGGFFGGGGFFABFGGGGGGGGGGCBFGGGEGGFFFBFGG>FGGFGGGGD8<73@<D<EGG7CC=FEFG@:CCG**3C?7::*CGG7CC6>1AEG@:0,8>>1C>>;CFFDGE?=C:C2/%#>:8>C5ECG<FFFE@>9:CFF@:,7<FFGGGG@::DF?F@?2DECCGGDC8FA80,,?87E7EF@:B47C>GFD9GCFFFEB4,EC>GGGGGFFDFFFE-@,ADDE<DCCFDGGEFGDFCE:F:GFFGCGGFEGGGFC7EFFFGFFGF6,ECFBE9DEEDGGGGFGGDGGGGGGGGGEGGCFGGGGGGGGGGGCCCBC
@s701 154
TGGGGAATATTGCACAATGGGGGAAACCCTGATGCAGCGACGCCGCGTGGAGGAAGCAGGTCTTCGGATTGTAAACTCCTGCTGTTGAGGAAGATAATGACGGTACTCAACAAGGAAGTGATGGCTAACTACGTGCCAGCAGCCGCGGTAAAACGTAGGTCACACGCGATGTCCGGAATTACTGGGTGGCAAGGGAGCGCAGGCGGGAAGACAAGTTGGAAGTGAAATCCATGGGCTCAACCCATGAACTGCTTGCAAAACTGTTTTGCGTTAGTAGTGCAGTGGTAGGCGGAATTCCCGGTGTAGCGGTGGAATGCGTAGATTGCGGGAGGAACACCAGTGGCGAAGGTGGCCTACTGGGCACCAACTGACGCTGAGGCTCGAAAGTGTGGGTAGCAAACAGGATTAGATACCCT
+
,CF8CCCFD9FFFGFGGCFFCC@GGFEE,@EEGGGGGCC=FE@FF7F+@@CFGFFG8D=DGFF?FC=F?FBEFEDC9FCEGF9E,,FD?=EA,,A,,:?:5C>+=?5<FGGGGFGEA3:<:@,DFFC<,=>>FD3@=BFGGGG,@CGE>CCEGF*6C:7,72,>,:*****0@,1=B<6B9C#B<<C:%/8><5@CEDDECC58:>E7D7?EGCF@70@>;C@F74,4C<8CF8,30+3<:<.*FD>9FD79C36,332=FDB,@+@36,C,*F=?FFE?,7,EC@4?48GGF?GEDGEEEE8=5@CGGFEA:FEC@6C=A68+GGF8FFB9,,FF:,8FC:?,FA:;,,GFCDGFFFC?FEF?DF,EC@6:E48GFGEFFBCFC@EEFCFFFEGGEEBEGFGFFEFF<8C@9BAA
@s701 29446
TGAGGAATATTGGTCAATGGGCGAGAGCCTGAACCAGCCAAGTAGCGTGCAGGAAGACGGCCCTATGGGTTGTAAACTGCTTTTATAAGGGAATAAAGTGAGCCTCGTGAGGCTTTTTGCATGTACCTTATGAATAAGGACCAGCTAATTCCGTGCCAGCAGCCGCGGTAATACGGAAGGTCCGGGCGTTATCCGGATTTATTGGGTTTAAAGGGAGCGTAGGCCGGAGATTAAGCGTGTTGTGAAATGTAGACGCTCAACGTCTGCACTGCAGCGCGAACTGGTTTCCTTGAGTACGCACAAAGTGGGCGGAATTCGTGGTGTAGCGGTGAAATGCTTAGATATCACGAAGAACTCCGATTGCGAAGGCAACTCACTGGAGCGCAACTGACGCTGAAGCTCGAAAGTGCGGGTATCGAACAGGATTAGATACCCT
+
CFFGGGGGGGGCGGEGGCFEEGGGGGGGG8AFFF<FF8<EFFFFGGEGGGFGFGFFFFCEF7CFGGFFCFEGGGGGCGGGDBFGGGGGFGGGGFGDFGGGGFGGC8FFFGEGGFGGFGD99<FGGGGGGGGGCB;EF,A,DAF<FA:FECGAFF7CFG8D<FFGGGGD@F:@=DFCEGEG,?A>*>EECCEF9CFGEDC?/#?FF?-?<BFFGG7CF8C-37=>CF=8?GCCEGGAGFFGAGFGGGEDGGGFCEG>FF;CGGG>GGGFFD@=>C8C=C388GGGGGGGCCC<9EE7GGGGGCCDDGGGGGEFDGE@GGGGGGGGFGGGGFFE9GGGFGFGFFE@GGF@GFFGGGGF7DGGFEFFFEAFFEE<DFGECFF@:GGFGF<GGGEDGGGFFGGGGGGEGGGGGGGGGGGGGFECCGGGGGFGAGGCCCCC
@s701 31124
TAGGGAATATTGCACAATGGGGGAAACCCTGATGCAGCGACGCCGCGTGAAGGAAGAAGTATTTCGGTATGTAAACTTCTATCAGCAAGGAAGAAAATGACGGTACTTGACTAAGAAGCCCCGGCTAAATACGTGCCAGCAGCCGCGGTAATACGTATGGGGCAAGCGTTATCCGGATTTACTGGGTGTAAAGGGAGCGTAGGCGGCATGGCAAGTCAGAAGTGAAAGCCTGGGGCTCAACCCCGGAATTGCTTTTGAAACTGTCAGGCTAGAGTGTCGGAGGGGTAAGCGGGATTCCTAGTGTAGCGGTGAAATGCGTAGATATTAGGAGGAACACCGGTGGCGAAGGCGGCTTACTGGACGATTACTGACGCTGAGGCTCGAAAGCGTGGGGAGCAAACAGGATTAGATACCCT
+
GGGGGFFGGGGAFGGGGGGGGGGGGGGGG8FFGGGGGGDGGDEEGGGFFGGGGGGGGGFGGADAFGDFGFEGGGGGCGGGGFGGGGGG?FFGGGGGGGGGGGGGGGGGGGGGGGGGGGGDGEGGGGGGGDGGGCGGGGGGGCGGGGGD1GG@GGGGGGGGGGG@GGGECGGGGGGGEGGGFGFFGGGGG??FGFG@CCGFEGGGGGGGGFCCFCFGGFGGGFGGFGGFFEGGGGDE7FFFGGDGGGGFCB?GGGGGGEG<EGGFGFGGGGGGFFGGGGGGGGGGGEFCFC@9,CA8A<DAGGDGFGGGGGGGGGEGGGGGGFCGGGGGGFFF@EGGCGFGFCEGGGGGFGGFFGGGFEEGGDGF9FECGFGGGGGGGGGGGGFDEFGGEGCFCCGGGFEEGGFGGGGGGFFCCCCC
@s701 23252
TGAGGAATATTGGTCAATGGGCGAGAGCCTGAACCAGCCAAGTAGCGTGCAGGATGACGGCCCTATGGGTTGTAAACTGCTTTTATAGGGGAATAAAGTGAGCTACGTGTAGTTTTTTGCATGTACCCTATGAATAAGGACCGGCTAATTCCGTGCCAGCAGCCGCGGTAATACGGAAGGTCCGGGCGTTATCCGGATTTATTGGGTTTAAAGGGAGTGTAGGCCGGGGATTAAGCGTGTTGTGAAATGTAGACGCTCAACGTCTGCACTGCAGCGCGAACTGGTTTCCTTGAGTACGAACAAAGTGGGCGGAATTCGTGGTGTAGCGGTGAAATGCTTAGATATCACGAAGAACTCCGATTGCGAAGGCAGCTCACTGGAGCGCAACCGACGCTGAAGCTCGAAAGTGCGGGTATCGAACAGGATTAGATACCCT
+
FEFFF,EGGGGGGGGGGGGGGGGGGGGGGGGGCEFGGGGGGGGGFGGCFEGGG@EFFFEGGGGGGCGGGGGGGGAEFGGGGCFGGGGGGGGGGGGGGGGA,CFGGGGGF?FD?FFFCFCGGCFG<F9<FFFGGGGFGGGFEFGGEGE8DGGFGD7F7,DGGGFDF5<EF<EFCFGGGD;<>CC<=F:CFGGG:7=<<38<@FFFFFGGCGCFFFE>E>@#;EC9AE<+>,;/EE>97GGDGD@GFCD7GDCB17C@5FDCEFFFDGGGGGCEGCCGEG<EDCFC<GDCGFFGDBDC@3,EFDGFGEFGF?GFFGE7EDFFGGEGFGGGGF9GGGGGF9FFECFGGFGGGGGGGGDGGFBBFEGFGGGGGGGGGGGGFGGGEDGGGGEGEFB@GGGFAGGGFFFGFGEDGCGGGFF,GGGGGGGGF<GGGGFACCCC
@s701 21437
TGAGGAATATTGGTCAATGGACGAGAGTCTGAACCAGCAAAGTAGCGTGCAGGATGACGGCCCTATGGACTGTAAACTGCTTTTATAAGGGAATAAAGTGAGCGACGTGTCGCTTTTTGCATGTACCTTATGAATAAGGACCGGCTAATTCCGTGCCAGCAGCCGCGGTAATACGGAAGGTCCGGGCGTTATCCGGAATTATTGGGTTTAAAGGGAGCGTAGGCCGGAGATTAAGCGTGTTGTGAAATGTAGGGGCTCAACCTCTGCACTGCAGCGCGAACTGGTTTCCTTGAGTACGCACAAAGTGGGCGGAATTCGTGGTGTAGCGGTGAAATGCTTAGATATCACGAAGAACTCCGATTGCGAAGGCAGCTCACTGGAGCGCAACTGACGCTGAAGCTCGAAAGTGCGGGTATCGAACAGGATTAGATACCCT
+
FGFGGDGGGGGGGGGGGGGGEFGGEFGGGGGGGGGGEF,EFGGGGGGG:FGG?FGFGFFGFGGGDFGGGFEG?EFGGFGGDFCFACG<<CE,AFFGGGGFGGGFGGGGGGGGG+:?FCGGGGGGFAGFCFGG,F;DFFGFFGGGG7FDGG9DFFGE<ADBFFCFGEGGEGDDCF:C*>FFGGCCEGGG*=*49<CFC*8?ECG9FE*=F<CF+??<A;59:68C9EG<9B=CCFFFGGGC8,#&5:9@FGC>?@C@8/DA@6?FGGG%AEF7FFDCCFDC@FFFDGDGFGFGFGCB=E8EE5,<FDGGGGCF=8B8B?:DGGGEAEB<FFE?DCCFC,<,GGGFEF6<?EAF<F:CFCE:GDGGFF<GFGF@EC,FEFEGGGEE@,CGGFBEFAFFECGGFEFFFEGGGGGFEFGGGGFDGGGFGGGFFFGCCA@B
@s701 159
TGAGGAATATTGGTCAATGGACGAGAGTCTGAACCAGCCAAGTAACGTGCAGGATGACGGCCCTATGGGTTGTAAACTGCTTTTATAAGGGAATAAAGTGAGAGTCGTGACTCTTTTTGCATGTACCTTATGAATAAGGACCGGCTAATTCCGTGCCAGCAGCCGCGGTAATACGGAAGGTCCGGGCGTTATCCGGATTTATGGGGTTTAAAGGGAGCGTAGGCCGGAGATTAAGCGTGTTGTGAAATGTAGATGCTCAACATCTGCACTGCAGCGCGAACTGGTTTCCGTGAGTACGCACAAAGTGGGCGGAATTCGTGGTGTAGCGGTGAAATGCTTAGATATCACGAAGAACTCCGATTGCGAAGGCAGCTCACTGGAGCGCAACTGACGCTGAAGCTCGAAAGTGCGGGTATCGAACAGGATTAGATACCCT
+
FGGFGGGGGGGGGGGFGFFGGGGGGF@FGGGGGGGGGGGGGGGGDFGGGGGGGGGGGGGGGGGGGGGGGGGCGGFGGGGGGCFGFGGGGGGFFFCFGGGGGGGGGGGFFGGGGGGGGGGGDFGGGGGGGGGAFGGGGGGGGGDGDGCGGCDGGGCEGGFGGGD<8CFGEGGGF9DFGGGG,,:>BEEGDCCGEFDCE:GGGC/@@D343=:?B9C5C:EBF575<78FGC;C1<CAF4GGFGFGGGGFFF7@GGGGGE0GCDGFAGGGGE>>.DGE@D48GGGGGGGFA,DD=+EFGFGGFGGGFCGEGGFFDFGGGGFEFFEEBGEEEDE,DGGGGGF@GGECGGGGFGGGFEFCGGGGGEEBEF?FFE9GGGGGDGGGGGGGFGFGEFGGGGGEGGGGGGGDGGGGGGGGGGGGGGFEGGGGGGGGGGGCCCCC
@s701 160
TGGGGAATATTGCACAATGGGGGAAACCCTGATGCAGCGACGCCGCGTGGAGGAAGAAGGTCTTCGGATTGTAAACTCCTGTTGTTGAGGAAGATAATGACGGTACTCAACAAGGAAGTGACGGCTAACTACGTGCCAGCAGCCGCGGTAAAACGTAGGTCACAAGCGTTGTCCGGAATTACTGGGTGTAAAGGGAGCGGAGGCGGGAAGACAAGTTGGAAGTGAAATCCATGGGCTCAACCCATGAACTGCTTTCAAAACTGTTTTTCTTGAGTAGTGCAGAGGTAGGCGGAATTCCCGGTGTAGCGGTGGAATGCGTAGATATCGGGAGGAACACCAGTGGCGAAGGCGGCCTACTGGGCACCAACTGACGCTGAGGCTCGAAAGTGTGGGTAGCAAACAGGATTAGATACCCT
+
EFGGGGEGGGGGGGGFFFGGG7FFGGGGGGGGGFGCFFGGGGGGDGGGCGEGGFFGGFCGGGGGGFGEEEGGG<BFGGGDFGGGGGFFGGGGGGGGGGGFDFGCGGEGGGGGGFFGFGGFEFCGEG7FEDFGEGGGFFGGGGG7C8*CFGGGFCC,::CCFGDFGGGGEF:CCF@F7FEFCFCCFG?E;8<CC<C7:E(*4>8C:EG5CC6FGFFFFGGGFFFCE7<9G=F;@38D:<:@EFDEFC<GCD8FFB,=FDGFFB><DGDD2,F8EF=,GGFE=C,BFA7GC=<D84+4B>+GFBEE5:DFE,CFFBCE>ACGGGEEF@DFD9EF@FC@EGGFCFCAEGGGGGGGGGGFEC;,F8GFFGFEEF@EGFGGGGGGGGGFCFGGGGGFGGGGGFFFFGGGFGGGGGGCCCCC
@s701 161
TGAGGAATATTGGTCAATGGGCGTAAGCCTGAACCAGCCAAGTAGCGTGAGGGATGACTGCCCTACGGGTTGTACACCTCGTTTGTTTGGGAATAAAGTGCGGGACGCGTCCCGCATTGCATGTACCATTTGAATAAGGACCGGCTAATTCCGCGCCAGCAGCCGCGGTAATACGGAGGAGCCAAGCGTTATCCGGATTTATTGGGTGTAAAGGGTGCGTAGGCGGTTTGATAAGGTAGAGGTGAAATACCGGGGCTCAACCCCGGAACTGCCTTTAATACTGTTGAACTAGAGGGTAGTTGCGGTAGGTGGAATGTATGGTGTAGCGGTGAAATGCTTAGAGATCATACAGAACACCGATTGCGACGGCAGCTTACCAAACTATATCTGACGTTGAGGCACGAAAGCGTGGGGAGCAAACAGGATTAGATACCCT
+
GGFDFFGGFGGGGGGGGGFGGGGGGGGG@<EGGGGGFFFGGGGDCECFE>FGGGGFF<,@FFGCEGGGG@BFFE9CF@CF,4C,B=,CEEEDG,CCD?E?A:=FG7=CF@:FFFCC=:B9?<B,CFGGCFGGGFGFFFGFFFGGG+@FCGGG:*@FGFCFFA@AC?C:4<<,CC8:*4B@**4?<<:FFGGFFBFD=*;<:7+368A*:FCC@FGFG0E;((26>@*<*:?2DD#%373<C@5,<,+*778@9CE,?F8+++7=93,,+D3;35,C,EGD=@,AA8,,=8,+0:,,?E>+EC>FF@<<FBEFDD@E=,+EE?6>5F=FFEEF?9GFGFFDB8FGGF9FEGGFCCB,=FBGGGEFCB+FFDCFEFCFFEEAFGFGGGFFEF@GGGGGGGGFEEFF,FGDGGGGFFFGGEEFFGGGGGGGFAFBCCCC
@s701 162
TGAGGAATATTGGTCAATGGACGAGAGTCTGAGCCAGCCAAGTAGCGTGAAGGATGACTGCCCTATGGGTTGTAAACTTCTTTTATACGGGAATAAAGTGAGGCACGTGTGCCTTTTTGTATGTACCGTATGAATAAGGATCGGCTAACTCCGTGCCAGCAGCCGCGGTAATACGGAGGATCCGAGCGTTATCCGGATTTATGGGGTTTAAAGGGAGCGTAGGCGGACGCTTAAGTCAGTTGTGAAAGTTTGCGGCTCAACCGTAAAATTGCAGTTGATACTGGGTGTCTTGAGTACAGTAGAGGCAGGCGGAATTCGTGGTGTAGCGGTGAAATGCTTAGATATCACGAAGAACTCCGATTGCGAAGGCAGCTTGCTGGACTGTAACTGACGCTGATGCTCGAAAGTGTGGGTATCAAACAGGATTAGATACCCT
+
FGGGGCFGGGGGFGGGGGGGGGGGGGGGGGGGGGGGGGGGGGGGGGGGGGGGGGGGGGGFGGGGGGGGGGGGGGGGGGGGGGGGGGGGGGEDGGGGGFFGGGGGGGGGCFGGGGGGFGGFGAFGGAFGGGDGGGGGGGF@CFEGDGGGGFGGGGGGGGGGGGC@BCEDFGEFFFGG@CBFFFGD7<E@GEC>CGGGGEGC3G'CCF:=GFDCC?G>G;G>DFGF5:/7>*F>;F@<:+>?CE=51FCFEEEECDCBGG=F;GGFCE>ECFF)9D;F6<9:GGGGFF=E=,EGEF@,?=9AFCGGGFDGGFFE=4=GGGFCFFEGFGGGFE<CAGGGFGGGGFGECGFFFF9F8@C:EGGEEGGGFF9GGGGGCFGGGGGGGGGGFGGGGFEGGGFGFGGGGGGGFGGGGGGFGGGGGFFFFFGFF9GFFFF@CCCC
@s701 163
TGAGGAATATTGGTCAATGGGCGGAAGCCTGAACCAGCCAAGTAGCGTGCAGGACGACGGCCCTATGGGTTGTAAACTGCTTTTATGCGGGGATAAAGTGGGCCACGCGTGGTCTTTTGCAGGTACCGCATGAATAAGGACCGGCTAATTCCGTGCCAGCAGCCGCGGTAATACGGAAGGTCCGGGCGTTATCCGGATTTATTGGGTTTAAAGGGAGCGCAGGCCGCCGGGCAAGCGTGTTGTGAAATGCAGTCGCTCAACGTCTGCACTGCCGCGCGAACTGCCAAGCTGGAGTGCGCGCAAGGTTGGCGGAATTCGCCGTGTAGCGGTGAAATGCCTAGATATGGCGAAGAATTCCGATTGCGAAGGCGGCTGACGGGTGCGTAACTGACGCTCATGCTCGAAAGTGCGGGTATCGAACAGGATTAGATACCCT
+
GFCEGFGGGGGGGDFFFGGGFFGCGGGGGGGGFGFFGGFF,CCFGGGGGE@FGGCFEFFDFEGFF8FFGE:F=FGFGGCFAEGG,@<<?FC7+CBF<,CDFD@<>FF7FEFFGFC8FEGGGGGGC>@:C@*:=CADGGGGGGEDGDCGFGGGGFDBCFFCFGGG:8:ECGGD9CCFGCEEC<E>CE=>CCE*CEG555/+:C90:*AC><0<CC51E*:760:D:1.<EEE8:CF8C,GF1C2;3:<-B8<9,*FEFF:9GGFCEFC$53;0(F8C:=2;;CF@,,GEC@,CBCCCEB8B,<>+F=:GGGGGF@+EB+++GGGGFGEFDEFGGFE8E<@DA,FF@7DFFA?FE:,7GFGEGFF@FCDGEEFGGECGF:EGGGGA9GGGGGCFFBC,B7GFFGGGGGGCF@GGGGF@FEE@GGGGFEGGGGFCC@CB
@s701 32052
TGAGGAATATTGGTCAATGGGCGGAAGCCTGAACCAGCCAAGTAGCGTGCAGGATGACGGCCCTATGGGTTGTAAACTGCTTTTATGCGGGGATAAAGTGGGCCACGCGTGGTCTTTTGCAGGTACCGCATGAATAAGGACCGGCTAATTCCGTGCCAGCAGCCGCGGTAATACGGAAGGTCCGGGCGTTATCCGGATTTATTGGGTTTAAAGGGAGCGCAGGCCTCCGGGCAAGCGTGTTGTGAAATGCAGTCGCTCAACGTCTGCACTGCAGCGCGAACTGCCCAGCTTGAGTGCGCGCAACGTTGGCGGAATTCGCCGTGTAGCTGTGAAATGCTTAGATATGGCGAAGAACTCCGATTGCGAAGGCAGCTGACGGGTGCGTAACTGACGCTCATGCTCGAAAGTGCGGGTATCGAACAGGATTAGATACCCT
+
FGGGGGGGGGGGGGGC;CFFFGGGGGGGGGGGGGGGGGGGGGGGGGGGGGGGGGGGGGGGGGGGGGGGGGGGGGGGGGGGGCFGGGGGGGGGGDGEGFGGGGGGGGGGGGGGGGGGGGGGGGGGGGGDGGGGGGGGGGGGGGGGGGGGGGGGGGGGGGGGGGGGGGGGEFGGGGGGGGGEGGGGDGG>CE*;FFGCGGCGEF0GGGCC?GGFCCGFGFGGB5:CC#CDGFFGFCC?GGGG<F*<7GGGGECCFCFEGGDEFDBFGGFGEGCCCGEECEDC<FFGGGFF6CGGFGG@C=7DGGFC?GEGGGFAFBEC7FCCEE=9FGFGGFFEDEGFCGFDGDFCGF77GGGFECFEC7CGGDGGGGFGGGGGGGGGGGGGGGGGGFGGFC@7GFDAEEGGGEFFFGGGGGGGGGGGGGGFGGGGGGDFGGF<CCCC
@s701 22934
TGAGGAATATTGGTCAATGGGCGAGAGCCTGAACCAGCCAAGTAGCGTGCAGGATGACGGCCCTATGGGTTGTAAACTGCTTTTATAAGGGAATAAAGTGAGTCTCGTGAGACTTTTTGCATGTACCTTATGAATAAGGACCGGCTAATTCCGTGCCAGCAGCCGCGGTAATACGGAAGGTCCGGGCGTTATCCGGATTTATTGGGTTTAAAGGGAGCGTAGGCCGGAGATTAAGCGTGTTGTGAAATGTAGTGGCTCAACCTCTGCACTGCAGCGCGAACTGGTCTTCTTGAGTACGCACAACGTGGGCGGAATTCGTGGTGTAGCGGTGAAATGCTTAGATATCACGAAGAACTCCGATTGCGAAGGCAGCTCACGGGAGCGCAACTGACGCTGAAGCTCGAAAGTGCGGGTATCGAACAGGATTAGATACCCT
+
FGGGGGGGGGGGGGGGGGGGGGGGGGGGGGGGGGGGGGGDFFFGGGGGGGGGGGGGGGCGGGGGGGGGGGGGGGGGGFGGGGGGGGGGGGG,FFGGFFGGGGGFAFFDG?=<EFGGFGGGG9FGGFG<EFGGDGGGGGGGG7CGGGGGGGGGFGCEGGGG@FGGGGGGGGCCC@FEGGGG?;FFFGGGFCCGGGFEEDFFGG3GGGCCECFFFFCFE;F>BCGGGGGFEG@EFCFAGFGFFGGGFFGFCFDFGFG@#FCGGGGGGGGGFFGGGGGGGDEEGGGFF3A,GEBFFF@:GGEEFFD+GGGGGGGFGFDGGGGFEFGGEGFFGFBFGGFGFDFAFFFGEGGGGFFGGEGGGGGF:GEFFFFGGGFFCFEEGGGGGGGGGGGGEEEGGGGEFFGFGGGGFDGGGGGGGGGGGGGFGGGGF9GGGGGCCCCC
@s701 31907
TGAGGAATATTGGTCAATGGGCGAGAGCCTGAACCAGCCAAGTAGCGTGCAGGACGACGGCCCTATGGGTTGTAAACTGCTTTTATATGGGGATAAAGTGAGCTACGTGTAGTTTATTGCAGGTACCATATGAATAAGGACCGGCTAATTCCGTACCAGCAGCCGCGGTAATACGGAAGGTCCAGGCGTTATCCGGATTTATTGGGTTTAAAGGGAGCGTAGGCCGCCCCTTAAGCGTGTTGTGAAATGCCGCGGCTCAACCGTGGCACGGCAGCGCGAACCGGGGGGCTTGAGTGCACGCAACGCAGGCGGAATTCGTGGTGTAGCGGTGAAATGCTTAGATATCACGAAGAACTCCGATTGCGAAGGCAGCACACTAAGCCGTAACTGACGTTCATGCTCGAAAGTGTGGGTATCAAACAGGATTAGATACCCT
+
GGGGGGGGGGGGGGGGGGGGGGGGGGGGGGGGGGGGGGGGGGGGGGCGGEGGGCGGGEGGGGGGGDFFGGGGGGGGGGGGGGGGEFGEAFFFGGGGGGGGGGGGGGGGGGGFCFGGGGGGGGGGGGGAFFFFG9EFDDDFGGGGGGGGGGGGGGGGFFGCCFAD@EGGG@FECFEEGGEFG,@FFFGGGGECFFE>EGGCCFGCF7FGGAC,9FGFE@G2BGGGF7:@GGGGGEFDGFE:><9?9FG+=:C7BEED-<CB7GGFF@>5F#DDCDC:+5CC8EF:GFF<?GFF8FD?>@:4B=4+=8BEEFCGEE7DEFFFBFEC9ECFCFEF@EGFECCFF=FA:,DFGE9F<CCGCFE?+7GGFCDGGGECA,FFGF:CGGGGGGGGGGFFGFFEA@GFGGGDFGGGGGGGGGGGGGFDFFFGFFFDGGEC9CCC
@s701 167
TAGGGAATCTTCGGCAATGGGGGCAACCCTGACCGAGCAACGCCGCGTGAGTGAAGAAGGTTTTCGGATCGTAAAGCTCTGTTGTAAGAGAAGAACGTGTGTGAGAGTGGAAAGTTCACACAGTGACGGTAACTTACCAGAAAGGGACGGCTAACTACGTGCCAGCAGCCGCGGTAATACGTAGGTCCCGAGCGTTGTCCGGTTTTATTGGGCGTAAAGCGAGCGCAGGCGGTTTAATAAGTCTGAAGTTAAAGGCAGTGGCTTAACCATTGTTCGCTTTGGAAACTGTTAGACTTGAGTGCAGAAGGGGAGAGTGGAATTCCATGTGTAGCGGTGAAATGCGTAGATATATGGAGGAACACCGGTGGCGAAAGCGGCTCTCTGGTCTGTAACTGACGCTGAGGCTCGAAAGCGTGGGGAGCAAACAGGATTAGATACCCT
+
GGGGGGGGGGGGGGGGGGFGGGGGGGGGGFGGGFGGEGGCGGGEGGG>FDEEGGGGCFFGFFGGGGGGCGGGG<FGGGGGGGGGGGGGGGGGFGGFGGGGGGFFFFG<FGFGCFGFGGGGGGGGAFFGGGGEGGGGG@CCFFF@8CFGGGGDE7:FFFGGCFDGFFGGFCG5:EB:CF@CFGG7C8,?F7##1=,,=2<$5>#=B>>/<63:5=@8CBG4:?>,D=FC<//G:FE@<9@<CCF7,==BFGCFFFF:FCFGGFGDB<EFFF6#@C@A?GGGGF23=7???FEAC6A84*,GGGGFFDFE<GGFAGGGFFFFFEC85CCEGAGCDGGDC@8,DFGGFFD,CGGGFA9AF:B@@GGGGGEGGGGECGGFGGGGGGFEDFGGGGFCDEF@GGGFGGGGGGGGGGGGGGGCEEGGGGFFFEFGGGGGGGGGCCCCC
@s701 26089
TGGGGAATATTGCACAATGGGGGAAACCCTGATGCAGCGACGCCGCGTGGAGGAAGAAGGTCTTCGGATTGTAAACTCCTGTTGTTGAGGAAGATAATGACGGTACTCAACAAGGAAGTGACGGCTAACTACGTGCCAGCAGCCGCGGTAAAACGTAGGTCACAAGCGTTGTCCGGAATTACTGGGTGTAAAGGGAGCGCAGGCGGGAAGACAAGTTGGAAGTGAAATCCATGGGCTCAACCCATTAACTGCTTTCAAAACTGTTTTTCTTGAGTAGTGCAGAGGTAGGCGGAATTCCCGGTGTAGCGGTGGAATGCGTAGATATCGGGAGGAACACCAGTGGCGAAGGCGGCCTACTGGGCACCAACTGACGCTGAGGCTCGAAAGTGTGGGTAGCAAACAGGATTAGATACCCT
+
FGGGGGGGGGGGGGGGFGEAFGGGGGGFGGGGFGGGGGGGGGGGGGGFGFGGGGGGGGGGGGGGGGGGGGGGGGGGGGGGGGFGGGGGGGGGGGGGGGGGGGGGGGGGGGGGGGFGGGGGFGG7CCEBFGGGDGGCGGGFGGFFEGEDFGGGGGGGGCEFFGG?@:CBF@GGGGDF>FF?FGGFCGFGGFF:9<F@EEEGGCGDEE:,9CFGGGGFGFFG;FF8?<FGGGGGFGFFGCGGGGEEF#CGGDGFEFEDGEGE=CFFGE,;FFCGFGFEDF>AGFFGFGCGGFEA=FFCGFDGFCGE9GGGFCFFEGGFDEECGGGCCEEFE@GFDFFFDB,GEGGGGGGGGGGGFGGGGGGGGGGFGGGGGGGGGGGGDGGGGGGGGGGEGGFFFGGGGGGEFGGGGGFGGGGCCCCC
@s701 39016
TGAGGAATATTGGTCAATGGACGAGAGTCTGAACCAGCCAAGTAGCGTGCAGGATGACGGCCCTATGGGTTGTAAACTGCTTTTATAAGGGAATAAAGTGAGTCTCGTGAGACTTTTTGCATGTACCTTATGAATAAGGACCGGCTAATTCCGTGCCAGCAGCCGCGGTAATACGGAAGGTCCGGGCGTTATCCGGATTTATTGGGTTTAAAGGGAGCGTAGGCCGGAGATTAAGCGTGTTGTGAAATGTAGATGCTCAACATCTGCACTGCAGCGCGAACTGGTTTCCTTGAGTACGCACAAAGTGGGCGGAATGCGTGGTGTAGCGGTGAAATGCTTAGATATCACGAAGAACTCCGATTGCGAAGGCAGCTCACTGGAGCGCAACTGACGCTGAAGCTCGAAAGTGCGGGTATCGAACAGGATTAGATACCCT
+
CEFGGFGGGGFGGGGGFGFFGFGGDEGFGC@DFFEFF8@<<E@E<EFFDFGGGGG?AF7CGGGGFCFG?FDFGGGGDFGFGFGGFCGGFFGFFFGFFGFGGFGFDF8?FG7FDGFDCFEFE9,AAFFGFGFEFFGGG<CDFG7FGEEGGGGGGGGGGGCE8FDGDDEGGGG.@FGDFFEFFFECECCC<FE9F;=@=CG@FFC8?4?#C&26,,=1CB@4@EC4FGGFG;@FCEFFGFFEBBCEAC<=;CGGF>?F;F<E<FB9FFGGGGGG?>@F@;('FDFGGGFA,DD<5C=CCF8?DCFFCEGGFCE97E@7CFFCGGGG@7EE5@,9A,<FAE<A?8CCGFFC,FFFECEF7ECCGGEDFGFGGGGGGGGGGGFDGGGGFC,FF@7EFFD@@+GGGGGGFGGGGGGCGFGGGGGFCFFFFGGFC,EB<A-B
@s701 25202
TGAGGAATATTGGTCAATGGACGAGAGTCTGAACCAGCCAAGTAGCGTGAAGGATGACTGCCCTATGGGTTGTAAACTTCTTTTATACGGGAATAAAGTGAGCCACGTGTGGCTTTTTGTATGTACCGTATGAATAAGGATCGGCTAACTCCGTGCCAGCAGCCGCGGTAATACGGAAGATTCGAGCGTTATCCGGATTTATTGGGTTTAAAGGGCGCGTAGGCGGGTTGTTCAGTCAGTTGTGAAAGGTTGGGCCTCAACCTTAAAATTGCAGTTGATACTGGCGTCCTTGAGTGCGGTTGAGGTGTGCGGAATTCGTGGTGTAGCGGTGAAATGCTTAGATATCACGAAGAACTCCGATTGCGAAGGCAGCACACTAAGCCGTAACTGACGTTCATGCTCGAAAGTGTGGGTATCAAACAGGATTAGATACCCT
+
FFGFGGGGGGGGGDGGGGGGGGGGGGGGGGGGGGGGGGGECFFGGGGEGCFGGGGGGFFFFFGGGGGGGGGGGGGFFGGGGFGGGGG,FEGEGGGGGGGGGGGGGGGGGFC@GGGGGGGGGGGGFFGEGFFFGGGGGGGG9EFGGGGG>FFGFD@CFEGFC<<FEEGGECG93>BFF*C3>ADB9,;CG>GGFGDEG*=FFFFFF?B#<FA95<-*45F&.DFF<G>52/<F%<F;@FGCFFG5@5<C#F;89C#C6EF@GF>C9<#<DGEDC6;9C<,0DGEF@=B,?GGF>GECEFFGFEGGGCF+EFFCCDGCCFFGFFEBAGGF=@<EFGGGGEE,FCGGGGGGGFFFDFCGFGGGGGGGGEFGGFGFFFEFFE@7GFGGCFGGGF@GGAFDFGGGGGGGFGGGGGGGGGFCF6<FGGGGGGGGGCFCCCCC
@s701 171
TGAGGAATATTGGTCAATGGGCGAGAGCCTGAACCAGCCAAGTAGCGTGCAGGAAGACGGCCCTATGGGTTGTAAACTGCTTTTATAAGGGAATAAAGTGGGAGTCGTGACTCTTTTTGCATGTACCTTATGAATAAGGACCGGCTAATTCCGTGCCAGCAGCCGCGGTAATACGGAAGGTCCGGGCGTTATCCGGATTTATTGGGTCTAAAGGGAGCGTAGGCCGGAGATTAAGCGTGTTGTGAAATGTAGACGCTCAACGGCTGCACTGCAGCGCGAACTGGTTTCCGTGAGTACGCACAAAGTGGGCGGAATGCGTGGTGTAGCGGTGAAATGCTTAGATATCACGAAGAACTCCGATTGCGAAGGCAGCCTGCTAAGCTGCAACTGACATTGAGGCTCGAAAGTGTGGGTATCAAACAGGATTAGATACCCT
+
CGFFGGGGGGGGGGGGGGGGGGGGGGGGGGGGGGGGGGGGFGGGGGGGGGGGGGGGGGDGGGGGGGGGGGGGGGGGGGGGGGGGGGGGGGGGGGGFGGGGGGDGGGGGGGGGGGGGGGGGGGGGFEGGGGGFGGGGGGGGGGG>C88FFGGGGGGGGGGGGFGGGGGEGGDGFGGG7FFGGGGGDEGD<<*BFGDGGGGGGG79-EGGG/<+;C75C;E.26C86>EGGGGGFCC4F>@CED?ECCEGFFCC:EGGGE>FC<#=FFGFGGE<<DEDGGD?D@9E7FF@FCFFDGCBGGGGFEFDECGEEFFD88B+8FGCGFB6A>@=;GF,?DGFFC,FED9:<CGGGGFEFF7F:GGGGGEGGGFGGGFF8GGGGGGGGGGGGGECGFFGGEEFDGGGGGGGFFGGGFGFE,GGGGGFGGGGGGGGGGGCCCCC
@s701 172
TGGGGGATATTGCGCAATGGGGGAAACCCTGACGCAGCAACGCCGCGTGAAGGATGAAGGTCTTCGGATTGTAAACTTCTTTTATTAAGGACGAAGAAAGTGACGGTACTTAATGAATAAGCTCCGGCTAACTACGTGCCAGCAGCTGCGGTAATACGTAGGGAGCAAGCGTTGTCCGGATTTACTGGGTGTAAAGGGTGCGTAGGCGGCTTTGCAAGTCAGATGTGAAATCTATGGGCTCAACCCATAGCCTGCATTTGAAACTGCAGGGCTTGAGTGAAGTAGAGGCAGGGGGAATTCCCCGTGTAGCGGTGAAATGCGTAGAGATGGGGAGGAACACCAGTGGCGAAGGCGGCCTGCTGGCTTTAACTGACGCTGAGGCACGAAAGCGTGGGTAGCAAACAGGATTAGATACCCT
+
CFGGGGGGGGGGGGGGGGGGGGGGGGGGGGGGGGGGGGGGGGGGGGGFGGGGGGFGGGGGGGEGGGGCFGGGGGGGGGGGGGGGGGGFGGGGGGEGGGGGGGGGGGGGGGGGGGGGGGGDGGGGGGGGGGGGGGGGGGGGGGGGGGBFCGGFCFGGGGGGGGGGGGGFGGGGGCGF,,CF:D>BFFGGG:CGGGGGGGFECD>:?ECEFDFCGFFF@CCC:D29FFGFFC;BFF@FFF<0GGGGGGGGGGDGFGF?FFCGFFCDDGCF:#==DE>BDFF9GG?GEEF@4+>4,9F8E>GFE>=GDC=7GGGEGGGEFE><FFEDCFGFGEGGEGGEFFGFFGGDGGGGGGGGGGGGGGGGGGGGGGGGFGEFFEGGFFCGGGGGGFGGGGGGGGGGGGFGGGGGGGGFGGGGFCCCCC
@s701 173
TGAGGAATATTGGTCAATGGGCGAGAGCCTGAACCAGCCAAGTAGCGTGAAGGATGAAGGTCCTACGGATTGTAAACTTCTTTTATACGGGAATAAAGTATCCTACGTGTAGGATTTTGTATGTACCGTATGAATAAGCATCGGCTAACTCCGTGCCAGCAGCCGCGGTAATACGGAGGATGCGAGCGTTATCCGGATTTATTGGGTTTAAAGGGAGCGCAGACGGGAGATTAAGTCAGTTGGGAAAGTTTGCGGCTCAACCGTAAAATTGCAGTTGATACTGGTTTCCTTGAGTGCAGTTGAGGCAGGCGGAATTCGTGGTGTAGCGGTGAAATGCTTAGATATCACGAAGAACCCCGATTGCGAAGGCAGCTTGCTAAACTGTAACTGACGTTCATGCTCGAAAGTGTGGGTATCAAACAGGATTAGATACCCT
+
FGDGGGGGGGGGGGGGGGGGGGGGGGGGGGGGGGGGGGGGGGGGGGGEGGGGGGGGGFFGGGGGGFGGCGDFGGFGGGGGGGGGGGGGGGGGGGGGFGGGAFGGGGGGGDGGGGGFDGGFFGGGGFFGGGFGEGGFGGGFEFGGGE+DFFFFGGGGGGCECFFFGGGGGGFFGFGGG7FDCGC:E<>GGGGGCF@CE;FF8DFF<FCF@CCCFCFFG>EEF9@CE@G?FCFAFFFBGFC@8C)AFA9ECDEECCEFGDGFCGFGGACGFGG6;:=CD=FGFGGGFFGEEFFCFGFGGGGGFFGGF?DFECFA>=@+E<CECFEB=FDGGFF9A9,EECB@GFF8GGGFFEFE7GGGGGGGCBC8GGGGGGGGGGGGGFD9GGGGGFFGGFGFGGGGGGGGGGGGGGGGGGGFFDGGGF<DFEGGGFGGGGGCCCCC
@s701 174
TGAGGAATATTGGTCAATGGACGAGAGTCCGAACCAGCCAAGTAGCGTGCAGGATGACGGCCCTATGGGTTGTAAACTGCTTTTATAAGGGGATAAAGTGGGAGTCGTGACTCCTTTTGCATGTACCTTATGAATAAGGACCGGCTAATTCCGTGCCAGCAGCCGCGGTAATACGGAGGATCCGAGCGTTATCCGGATTTATTGGGTTTAAAGGGAGCGTAGGCGGACGGTTAAGTCGGTTGTGAAAGTTTGCGGCTCAACCGTAAAATTGCAGTTGATACTGGGTGTCTTGATTACAGTAGAGGCAGACGGAATTCGTGGTGTAGCGGTGATATGCTTAGATATCACGAAGAACTCCGATTGCGAAGGCAGCTTGCTGGACTGTAACTGACGCTGATGCTCGAAAGTGTGGGTATCAAACAGGATTAGATACCCT
+
FGGGGGGGGGFGGGGGGGFCFGGEBCGGGGGGGGGGGGG<CFCEFFFFCGGGGEGDFGGGCGGGG,<FFGGDFFFFCFGGCFCFGGGGFCF7EEGGGGFGGGGGGGG?7E@,,,?FGFGGG<?FFDGFFGGGGGGGDGDGC+@@EEGGGDGGFG=F<BFGGGGGCG<FF*F7@F:FC*>*2,<CFC5C<*B89FFB:5<:@CGGG<FEG,8;F9>575?%493**3/*4*3FCCC::#@D@<99<<267@EGGGGGGCCD+@FAE=CCGCFFF8E=@,+06D:?E,ECDDEC*,8?FE;<FA4E?=,E:@,,D?@+@GFGF=+@)GGFFE,A,CFDDFFDFCE,FFED,<,FC@7FCGGEGGGGGEE@DF?GFGGGFCDEFGGGFGGGGGEGFGGGFEE8GGGGGGGGEFFDC9GEE6AGGGGGGGGDF8GCCCCC
@s701 24582
TGAGGAATATTGGTCAATGGGCGGAAGCCTGAACCAGCCAAGTAGCGTGCAGGAAGCCGGCCCTCCGGGTTGTAAACTGCTTTTAGTTGGGAATAAAACGCGGTACGCGTACCGCCTTGTATGTACCATCAGAAAAAGGACCGGCTCATTCCGTGCCAGCAGCCGCGGTAATACGGAAGGTCCGGGCGTTATCCGGTTTTAGTGGGTTTAAAGGGAGGGCAGGCGGACCTTTAAGTCAGCTGGTAAATACGTCGGCGCAACCGTCGAACTGCAGTTGAGACTGGAGGTCTTGGGTGCACATAGGGATGCTGGAATTCATGGGGGAGCGGTGAAATGCTCAGATATCATGAAGAACGCCGATCGCGAAGACAGGCATCCGGGGTGCAACTGACGCTGAGGCTCGAAAGTGCGGGTATCAAACAGGATTAGATACCCT
+
G<9,CEC6C<,CFGGGGG@@,CC:FCFGF@FGGGGCFGGGCAE@EF:FGGGGGG?,,CBFG@FFDFFDEF@FFDFAF,?A?E?DFFGACF7BFF9EFFEFDGC@FEGGFCFGGGD::F,>B<<<BFG9@FFGC98>FG@EFF@7F<*?FE,C8>*F+?FGG7FFECEG:*41,<FCGF**?FFEGGE8***/0ACE/<337%<CFD<;81@3:CC>/%*87;59C+CFCCFC<CC2,C@;<7#20<244*=*C:*>5CDGGEF3+3=<@33+CF=,C,,=CFFGEFFD6+D@?C7,D?A,6,CGFGGFEFDDE=F9EB>>@A4+)GFCE<D<A<FGECD@GGE?F9DDE<7B@+@+GCDCGGGGGDEC:,9GGDDGFGGGFGGGGGFGFF@:GGFFF:GGGDGEC7FGGGEEFDGGGFDGFEFFFF9DFC@CCCCC
@s701 176
TGGGGAATATTGCACAATGGAGGAAACTCTGATGCAGCGACGCCGCGTGAAGGATGAAGTATTTCGGTATGTAAACTTCTATCAGCAGGGAAGAAAATGACGGTACCTGACTAAGAAGCCCCGGCTAACTACGTGCCAGCAGCCGCGGTAATACGTAGGGGGCAAGCGTTATCCGGATTTACTGGGTGTAAAGGGAGCGTAGACGGCACGGCAAGCCAGATGTGAAAGCCCGGGGCTCAACCCCGGGACTGCATTTGGAACTGCTGAGCTAGAGTGTCGGAGAGGCAAGTGGAATTCCTAGTGTAGCGGTGAAATGCGTAGATATTAGGAGGAACACCAGTGGCGAAGGCGGCTTGCTGGACGATGACTGACGTTGAGGCTCGAAAGCGTGGGGAGCAAACAGGATTAGATACCCT
+
CFFGGGGGGGGGGGGGGGGGGGGGGGGGGGGGGGGGGGGGGGGGGGG@FGGGGGFFAFGEGAFGGFGFGGGGGGGGGGGGGGCFGGGGGGGGGGGGGGGGGGGGGGGGGGGFGGGGFFGGGDEDFEGGGFEGGFGGGGGFGGGGGGGGDGGGGFGG@@FGGFFFCFFEGE7CFGGGGEEGGGCFFF<FFBFGGGG;5=FGDGEE<<?9:EE5FBCFG?F<1F<FFBFGGGGGFC:;D8?FGGFGFBE,<@<7:BE9DD<FC@>6,CCD;A5A<EEB=CFF8C3FE8E?,><;BDB=GFFAGEE>9GDGGFF;:CCCGGF@AE<GFGGGFCGGDFCFDGFGFBCFFGEGGCCGGGGGGFFGGGGGGF9FCDEGGFEGFGGGGGGGGGGGGGGFGGGGFGFFFFGGDFEGGGGCCCCC
@s701 177
TGGGGAATATTGCGCAATGGGGGAAACCCTGATGCAGCGACGCCGCGTGAGTGAAGAAGTATTTCGGTATGTAAAGCTCTATCAGCAAGGAAGAAAATGACGGTACCTGACTAAGAAGCCCCGGATAAATACGTGACAGCAGCCGCGGTAATACGTCTGGTGCAAGCGTTATCCGGATTTACTGGGTGTAAAGGGAGCGTAGGTGGCAAGGCAAGCCAGAAGTGAAGTCTCGGGGCTCAACCGCGGGATTGCTTTGGTAACTGTCATGCTAGAGTGCAGGAGGGGTGGGCGGAATTCCTGTTGTAGCGGTGAAATGCGTAGATATTAGGAGGAACACCGGAGGCGAAGGCGGCTCACTGGACTGTAACTGACACTGAGGCTCGAAAGCGTGGGGAGCAAACAGGATTAGATACCCT
+
FDFFGFGGGGGGF,CFFGF<E@CG,CCGGFGEFFFGGG@F+@CFGGG@CGDEFGFGF=<,CC,CFFGFCFG<CGG,?E,,95-C<,:,BFEC=,?BFFGFAF+4+BCFEF,:?<BD?=8,=3FF+++CDEF9FF,>D,@>,:@<EC@CC*>3,,1?,>>FCCFC;1*C<:*=,BEF>=*2,?<FFF)#C,>@534=D@CB@7C96;'A6AC5:7DF5#CB)E:=,<1**7DC<6CE@+CCF@F8=>,<>,D*653,3,3?FDB8,,FFGGFGEE=A8@84+B@7GE>+CDFFF?GE84E,CA66)+>,EDFE,B:GGGGGGGFFF<GFGGFGEFC@CCE7@GEFGFCCCFCGGGGGGGFFE6,FFF<GDEEF@GGFE@GGGGGGGGGFGEBFFC<GF<FEGGGGFEFGGGGCCCCC
@s701 24014
TGAGGAATATTGGTCAATGGACGAGAGTCTGAACCAGCCAAGTAGCGTGCAGGATGACGGCCCTATGGGTTGTAAACTGCTTTTATAAGGGAATAAAGTGAGAGTCGTGACTCTTTTTGCAAGTACCTTATGAATAAGGACCGGCTAACTCAGTGCCAGCAGCCGAGGTAATACGGGGGATCCGAGCGTTATCCGGATTTATGGGGTTTAAAGGGAGCGTAGGCGGGTTGTTAAGTCAGTTGTGAAAGTTGGCGGGTCAACCGTAAAAGTGCAGTTGATACTGGCGACCTTGAGTGCAACAGAGGTAGGCGGAATTCGTGGTGTAGCGGTGAAATGCTTAGATATCACGAAGAACTCCGATTGCGAAGGCAGCTTACTGGATTGTAACTGACGCTGATGCTCGAAAGTGTGGGTATCAAACAGGATTAGATACCCT
+
;CEFGGGFGFCF@FCCEFGGG@FG>F@FFGFFGFFGGG<EFFGGGGG@CCGGGGGGF9FEGCCCG=9EFGGGGGGGGG9@D5?FGGE9?9<CD85?CF,,B<?F=BFB=B=<??FCC<@F@,55,A<FGGGGAEFGFGGFFG+>F>+BADCAFF<=,,@+>,B=:8+8@DFGF33***5*=<BC**774C@EGGGG<GFG,E5<?,?=*#8+25-):=D1>=:3EG5C,9>;<CF>ECF<D::F>,CFFC8EF37,6+>C7FDFEB8?,GFGGGFD@=@2=BF@@,5,GFEDFE9E,<??GFGGE8FCB8EGFEEGGF@FDGGGAEEEFFFFFCFE,GGFFEE4:7F@E9GGDGGGGGFF@GGGFEFGGGGGGEGGGGGGGGGGGFF:EGGGGFGGGGGFGGGGDFFDGGGGGGGGGGGGFGGGF<GGGGGCCCCC
@s701 31170
TGGGGGATATTGCACAATGGGGGAAACCCTGATGCAGCGACGCCGCGTGGAGGAAGAAGGTTTTCGGATTGTAAACTCCTGTCGTTAGGGACGATAATGACGGTACCTAACAAGAAAGCACCGGCTAACTACGTGCCAGCCGCCGCGGTAATACGTAGGGAGCAAGCGTTGTCCGGATTTACTGGGTGTAAAGGGTGCGTAGGCGGCTTTGCAAGTCAGATGTGAAATCTATGGGCTCAACCCATAGCCGGCATTTGAACCTGGAGGGCTTGAGTGAAGTAGAGGCAGGCGGAATTCCCCGTGTAGCGGTGAAATGCGTAGAGATGGGGAGGAACACCAGTGGCGAAGGCGGCCTGCTGGGCTTTAACTGACGCTGAGGCACGAAAGCGTGGGTAGCAAACAGGATTAGATACCCT
+
CFEGE@F>FGGFGFFFDFGGAEGGGGGGG?GGEFGGDF@F@FGGEFE=FCFGGGGFG8FG@FFBFEF:=F@EDEEFFGF9<FACFFG@FG<F:76C7A,BFGD@DGFGGGGFFEFGFCCFGF7+@@FGE9E,@F78C9@F*1<FCGDGGCG9FF94FCFFDCB-<B<FF:<E@9FEGGEGGG)FGC;EED3@FFGGE*7F@EE:C9;:C*?F@FGFGDC,FA7CFFE;@,C<D8FF?E:F2<9F1@EF>3,8FC,E==6,,D8,3++>,,8F?GGDGGGECFGGGFGGGE@,9=+@@+7:GGGGFGGGFFE9=FFB=FEFGGGFE:B,FECFCGFFFFA@,GCFGGDGF@8@CFFF@,@8FGFCFGFGGGGGGGCGFFF<FGGGGGGGGFGFGGGFFCGFFGGGGCGFGECCCC9C
@s701 30166
TGAGGAATATTGGTCAATGGACGAGAGTCTGAACCAGCCAAGTAGCGCGAAGGATGAAGGTCCTACGGATTGTAAACTTCTTTTATAAGGGAATAAAACCTCCCACGTGTGGGAGCTTGTATGTACCTTATGAATAGGCATCGGCTAACTCCGTGCCAGCAGCCGCGGTAATACGGAGGATGCAAGCGTTATCCGGATTTAGTGGGTTTAAAGGGAGCGCAGACGGGTCGTTAAGTCAGCTGTGAAAGTTTGGGGCTCAACCTTAAAATTGCAGTTGATACTGGCGTCCTTGAGTGCGGTTGAGGTGTGCGGAATTCGTGGTGTAGCGGTGAAATGCTTAGATATCACGAAGAACTCCGATTGCGAAGGCAGCACACTAAGCCGTAACTGACGTTCATGCTCGAAAGTGTGGGTATCAAACAGGATTAGATACCCT
+
EGFGGGGFFGGGGGGGGGGDFFGGGGGGGGDGGGFGGGCFGGGGGGGGGGGCFFGGCF,-:@CCFGGGDGGFEFGGGGGGAFGFEGFGGGGGGGFGGGGGEFGGGGGFGGGEFDEGGGGG<FGGGDGFFGGGGGGGFCEFFGGGGGGGFAFGCGGGGCGGGGGG+>BEG:FGFCFDFEGEC,>FGGGGFFEGGGGEE,8<,2CCFC>F)>EFGDC:@>F38AC:7GGGGDF9FGFFED30:ADGGFGGFFCGGFE58*<+8CGGGGGFFGGFFCACC==ECCGG.F8?GFDF>EEF8C=<EAEGFE>GF8E;GEECB<FGGFGEBGFDEFEE<GFEGFGFGFEFFGFFF9F9FB+FCFFCCC@,CFGGGFFFAAFFFF@@EGGGFFCEFCC<D?GGGEDFGGGGFEEGGFEDGGFEFF9GFGGGGCFGFE9CC@CC
@s701 181
TGAGGAATATTGGTCAATGGGCGAGAGCCTGAACCGGCCAAGTAGCGTGCAGGATGACGGCCCTATGGGTTGTAAACTGCTTTTATAGGGGAATAAAGTGGGCCACGCGTGGTTTTTTGCATGTACCCTACGAATAAGGACCGGCTAATTCCGTGCCAGCAGCCGCGGTAATACGGAAGGTCCGGGCGTTATCCGGATTTATTGGGTTTAACGGGAGCGTAGGCCGGAGATTAAGCGTGTTGTGAAATGTAGATGCTCAACATCTGAACTGCAGCGCGAACTGGTTTCCTTGAGTACGCATAAAGGGGGCGGAATTCGTGGGGTAGCGGTGAAATGCTTAGATATCACGAAGAACTCCGATTGCGAAGGCAGCTCACTGGGGCGCAACTGACGCTGAAGCTCGAAAGCGCGGGTATCGAACAGGATTAGATACCCT
+
CFFFGGGGGGGGGGGFEFFGGGGGGGGGGGGGGGGGGGGGGFFGGGGFGGF9F@EECFCFGGGGGGGGGFEGGGAFFGGFFFFGGGGGGFGF@8EFFGFGGGFGDFGGD>CFB=FGFGGG9,5FDGCFGGGGGGGGFGFF,@FGG@EFGGGG8:@FCB,DFFCGGGGGGGG,,6=EFGG><EF7:F=FCC*;F<EE5=C+?FCFCFG-C>G$8/24:0/.?9;F?5E)F>FB6<EAG5C9@8#BCGCFB.CD<@?F4;<,':@,@<,<<99BCG:DGD=?C;<EFFGFEDDFD7=:C=9F,A8F@=7GEDAD8?EEEFDFA,B+=E@9@9995AF?EGF9?=C,GGGGGGFDFFEEGGGGFFC,GGGGF@GGDFGGGFEECGGGGGGGGEFGFGGGGGGGGGGGCEGGGGGGGGGGGGGFFEDGGGGGGGFCCCCC
@s701 182
TGAGGAATATTGGTCAATGGGCGAGAGCCTGAACCAGCCAAGTAGCGTGAAGGATAACTGCCCTATGGGTTGTAAACTTCTTTTATAAAGGAATAAAGTCGGGTATGGATACCCGTTTGCATGTACTTTATGAATAAGGATCGGCTAACTCCGTGCTAGCAGCCGCGGTAATACGGAGGATCCGAGCGTTATCCGGATTTATTGGGTTTAAAGGGAGCGTAGATGGATGTTTAAGTCAGTTGTGAAAGTTTGCGGCTCAACCGTAAAATTGCAGTTGATACTGGATATCTTGAGTGCAGTTGAGGCAGGCGGAATTCGTGGTGTAGCGGTGAAATGCTTAGATATCACGAAGAACTCCGATTGCGAAGGCAGCCTGCTAAGCTGCAACTGACATTGAGGCTCGAAAGTGTGGGTATCAAACAGGATTAGATACCCT
+
FFEGGFGGGFGGGGGGGGFFGGGGGGGGGGFGGGGGGGGGGGGGGGEGGDGGGFGGGFCEEGGGGGFFGFCFGGGGGGGGGGGGGFGGGGGFGFFFFGGGGGGFFFGGGGGGG8FFFGGGGDFGGGGGGGGFGGFGGGGG<FFG+DGGGFGGGDFG?FGFGFGD>CEEFGGAFFGG7FF*,@DF@:CEFFEDCCBEGGF=DFCCC;7B7><CGGD>>FGFDB>D=A1<D/8FG>@:7?@:<EFD,=CGF:6EBFCFGDGFFGGG@FFEC:@2DFEFBCF6FEB?A5,DFEF?5FAF=9FGGGDFFFCGGGEFCFB7EDBCF@>B=GGGFEFFAAFF9GGGGGEEFDFGGFGFCEGGGGGGFGGGGGDGGGFEFFGCDEFGGGGGGGGGGGGGGGGFGGEFDGGGGGGGGGGGGGCFGGGFGGGGGGFGGGFCCCCC
@s701 36823
TGAGGAATATTGGTCAATGGACGCAAGTCTGAACCAGCCATGCCGCGTGCAGGAAGACGGCTCTATGAGTTGTCAACTGCTTTTGTAAGAGGGTAAACTCACCTACGTGTAGGTGACTGAAAGTATCGTACGAATAAGGATCGGCTAACTCCGTGCCAGCAGCCGCGGTAATACGGAGGATTCAAGCGTTATCCGGATTTATTGGGTTTAAAGGGTGCGTAGGCGGTTTGATAAGTTAGAGGTTAAATACCGGTGCTTAACACCGGAACTGCCTCTAATACTGTTTAACTAGAGAGTAGTTGCGGTAGGCGGAATGTATGGTGTAGCGGTGAAATGCTTAGAGATCATACAGAACACCGATTGCGAAGGCAGCTTACCAAACTATATCTGACGTTGAGGCACGAAAGCGTGGGGAGCAAACAGGATTAGATACCCT
+
DFFGGFFGGGGGGGGGGGGGGFG@FGGGEGGGGGGGGGGGDGGGGGGGGGGGGEGGGGGGE:FGFFGFCFGGG9EDEFGCFEEFGGG,,<E<FGGGGGGGGGFG8D@EFCFG,,CF8@FFCAAFCGCFGGGEG@EFGGFF9FEE7@==3,CDFFGDC,@<DFGG:8+@5>:%@F@EGC@25;D9FE9;=G7CF9/7:FCFFGDFCCCCF8C$9@9DF=FD?ECEGG>FFCD:FFGFFC@,D>,#A@?#:FCF<FFFE27GGEG>GGGGGGGF=C;A>;F=,9BB5,B?ACFA+GDCFGF+GGGGGGGFGFGE=;CFCAGGAECCAGFCFGFB<FGEEFEFFEDEF<FCA<FFCEGFFEFF:EFFE9GGGGGFGGGGEFEGGGGGGGGGGFDGGGGGFGGFCEGFC7GGGGGGGGGGCECEGGGF@BGGGFFCCCCB
@s701 184
TGAGGAATATTGGTCAATGGGCGAGAGCCTGAACCAGCCAAGTAGCGTGCAGGAAGACGGCCCTATGGGTTGTAAACTGCTTTTATATGGGGATAAAGTGCGTTACGTGTAACTTATTGCAGGTACCATATGAATAAGGACCGGCTAATTCCGTGCCAGCAGCCGCGGTAATACGGAAGGTCCAGGCGTTATCCGGATTTATTGGGTTTAAAGGGAGCGTAGGCCGCCCCTTAAGCGTGTTGCGAAATGCCGCGGCTCAACCGTGGCACTGCAGCGCGAACTGGGGGGCTTGAGTGCACGCAACGCAGGCGGAATTCGTGGTGTAGCGGTGAAATGCTTAGATATCACGAAGAACTCCGATTGCGAAGGCAGCTTGCGGGAGTGCGACTGACGCTGAAGCTCGAAAGTGCGGGTATCGAACAGGATTAGATACCCT
+
FGCFGFGGGGGGGGGGGGGGGGGGGGGGGGFGGGGGGGDGGGGGFGGGGGGGGGGGGGGGGGGGGFFGGGGGGGCFGGDFGFGGGGFGGGGGGGGGGGGG,FEFGGGGGGGGGGGGGGDGGGGGGGGGGGGGGGGGGGGGGEFGGGGCEGFFGGFGGFGGGGGGGGGGGGGGG9DFFGEFCFGE,FCFGG7CCFGGGECCGGGGGGFGC<?FC7E;C@7;:78=FDC9E<::CGF9FCFACFFE9<:CFFCC<CEC1;7FCG>>FCCGGFF>@CEF6F8CDGGGGGGFFCDA*GFGE>E@@=8>GGGGGEEFDDEGCB+FFFDGAF7FFGFCEFFDGFGFGFFFGGGGGGGGGFEGGGGGGGEBF9FFFFGGGGDGGGGGGGGGGGGGFGF@CEFGFGGGGGGGGGGEGGGGGGGGGGGEGGGGGFFGGGGCCCCC
@s701 38884
TGAGGAATATTGGTCAATGGGCGAGAGCCTGAACCAGCCAAGTAGCGTGCAGGATGACGGCCCTATGGGTTGTAAACTGCTTTTATACGGGGATAAAGTGAGCCACGTGTGGCTTATTGCAGGTACCGTATGAATAAGGACCGGCTAATTCCGTGCCAGCAGCCGCGGTAATACGGAAGGTCCGGGCGTTATCCGGATTTATTGGGTTTAAAGGGAGCGTAGGCCGTCTGTTAAGCGTGTTGTGAAATGTCGGGGCTCAACCTGGGCATTGCAGCGCGAACTGGCAGACTTGAGTGCGCAGGAAGTAGGCGGAATTCGTCGTGTAGCGGTGAAATGCTTAGATATGACGAAGAACTCCGATTGCGAAGGCAGCCTGCTGTAGCGTAACTGACGCTGAAGCTCGAAAGCGTGGGTATCGAACAGGATTAGATACCCT
+
GGGGGGGGGGGGGGGGGGGGGGG+CFGGGGGGGGGGGGGGGGGGGGGGGGGGGGGGGGGGGGGGGGGGGGGGGGGGGGGGGGGGDGGGGGGGGGGFGGGGGFGGDGGGGGGGGGGGGGGGGGGGGGGGGGCFGCFGGGFCFGGGGGGGGGGGGGGGGGGGGGGGBEGDGGGGGGGEGGGG6GGGGGGGGGG>GGGGGGEGG.FGFG:CF6CGGGGFD@GGFFGGGECBGGFGFFGFGFFEFGDEEDGGGGGFEGGFGFGFGGGGGGGGFD?6@F0=9GAGFEFGFGFBDA,G>GGFCGDGFGGGGGFGGGGE>=@+GFF+GGGCFGEFGGGEEDGGGFGDGDGGFCGGGGGGDGGGEDFFCGCGGGGGFCGGGGGGE@GGGGGGFGGGGGGGGGGGGGGGGGGGGGGGGGFFGGGGGGGGFGGGGGGGGFGCCCCC
@s701 21374
TGGGGAATATTGCACAATGGGGGAAACCCTGATGCAGCGACGCCGCGTGGAGGAAGAAGGTCTTCGGATTGTAAACTCCTGTTGTTGAGGAAGATAATGACGGTACTCAACAAGGAAGTGACGGCTAACTACGTGCCAGCAGCCGCGGTAAAACGTAGGTCACAAGCGTTGTCCGGAATTACTGGGTGTAAAGTGAGCGCAGGCGGGAGAACAAGTTGGAAGTGAAATCCATGGGCTCAACCCATGAACTGCTTTCAAAACTGTTTTTCTTGAGGAGTGCAGAGGTAGGCGGAATTCCCGGGGTAGCGGTGGAATGCGGAGATATCGGGAGGAACACCAGTGGCGAAGGCGGCCTACTGGGCACCAACTGACGCTGAGGCTCGAAAGTGTGGGTAGCAAACAGGATTAGATACCCT
+
EFFDFBFGGGGGGGGGGGGFFGGGGGGGGGGGGGGGGGGGGGEGGGEF+@FGEECFEFCDDFDGF7CFEEFFFEFFFGGGGFGGGCFGGGEFFGDFGGGFGEEGGGGGCFGGGGFFGFGDGGGGGGGGGGGGGGFGFGG@8F>F7FBFF:>>C:C8BA@;FFGGGG,<F>7*<<F:C:<FGGFGGGGGEF9EG%FCC=F7:>E:=CE>E)7@FE83EFFCAF8CC8G9C6,3FGGGD:FGDFDG@<:4?*,55B2.EF?E8GFF:<GE#?GGFF<9GGFBBG8GF=B@GF=4,>8+86+?E?@>)=+CFA,@7FF78,C3:+67CDFFB,GE@:,EA8FCGGF7FB@6ECEA<9@@@GFGGFFFGFEGFF7GFAC@6FCFFBGGFFEGEDGGFGGFDFFEEDGFAAGFFFFCCCCC
@s701 30433
TGAGGAATATTGGTCAATGGACGAGAGTCTGAACCAGCCAAGTAGCGTGCAGGATGACGGTCCTATGGGTTGTAAACTGCTTTTATAGGGGGATAAAGTGTGCCACGTGTGGCATATTGCAGGTACCCTATGAATAAGGACCGGCTAATTCCGTGCCAGCAGCCGCGGTAATACGGAAGGTCCGGGCGTTATCCGGATTTATTGGGTTTAAAGGGAGCGTAGGCCGGAGATTAAGCGTGTTGTGAAATGTAGATGCTCAACATCTGCACTGCAGCGCGAACTGGTTTCCTTGAGTACGCGCAAAGTGGGCGGAATTCGTGGTGTAGCGGTGAAATGCTTAGATATCACGAAGAACTCCGATTGCGAAGGCAGCTCACTGGAGCGCAACTGACGCTGAAGCTCGAAAGTGCGGGTATCGAACAGGATTAGATACCCT
+
GGGGGGGGGGGGGGGGGGGFGGGGGGGGEFGGGGGGGGGGGGGGFGGEGGGGGGGFEFGGGGGGGGGGGGGFGGFGGGGGGGGGGGGDFGGGGGGGGGGGGGGGGGGGFGGGGGGGGGGGGGGGGGGGGDEFGGGGGGGGGGGGGGGGGGGGGGGGGGGGGFGGGGGGGGGFGGGGGGEEGGG>9FGGEGGFFFFGCECFFG=FFFFEE@CC9CCDEFGGFFGECEGFGEDGGEEFGGGGGGGG?FFCGGFGCCE:;FFFFGFFFCFGGGGFGGEC9C5FGGGGEGFE9<FCFFC>8GGGE?F8GGGGGGGGGGC>GGFFFGGGFGGFFFCA,FGFFEGGGGGGGGGGF<GGFEEGCGGF@ECFFFDGGGGGGGGGGGGGGGGGGGFEGEFGGGGGF@GFGGGGGGGGGGGFGFGGDGGGGGGGGGGGGFFCCCCC
@s701 188
TGGGGAATATTGCACAATGGGGGAAACCCTGATGCAGCGACGCCGCGTGGAGGAAGAAGGTCTTCGGATTGTAAACTCCTGTTGTTGAGGAAGATAATGACGGTACTCAACAAGGAAGTGACGGCTAACTACGTGCCAGCAGCCGCGGTAAAACGTAGGTCACAAGCGTTGTCCGGAATTACTGGGTGTAAAGGGAGCGCAGGCGGGAAGACAAGTTGGAAGTGAAATCCATGGGCTCAACCCCTGAACTGCTTTCAAAACTGTTTTTCTTGAGTAGGGCAGAGGTAGGCGGAATTCCCGGTGTAGCGGTGGAATGCGTAGATATCGGGAGGAACACCAGTGGCGAAGGCGGCCTACTGGGCACCAACTGACGCTGAGGCTCGAAAGTGTGGGTAGCAAACAGGATTAGATACCCT
+
EFEGEGGGGGFGGGGGGGGGGGGGGGGGGGGGGGFGGGGGGGGGGGG:CCEGGGFE?ECEFFF9FGGDEFFGGFFGGGGGG<FGGG?<FGGGFA?FGGDDGGGGGG9FGF8FFFGGD<D9FFEFCFGGGGCFGGG@BC@FFC@FGGDD*>CDB,*3>FC<CFGGGE,1<F7CFFGGGF;FF+1<AF8F#8?CD6*,:21:)111?CGD??+FFCC>?:BFAA9FFFDFGCFCEG56:F<,@6+$;GFF:FB+AC?,;=#7F@<ECFB:<=C<DB@,=,DB,?,EFEEFC8<DD8GGC@+F=,B6AF7EBFDGFB=C@-9CFC@>7GGFC9A<CEEC<@EGGGC?GGGGFGFEGGGGGGGGFFEGFEGGEFFFCGGGGGGFFEFC,,GGFGGFGGGGGGCECGGGFFFGGGGCCCCC
@s701 33833
TGAGGAATATTGGTCAATGGGCGAGAGCCTGAACCAGCCAAGTAGCGTGCAGGATGACGGCCCTATGGGTTGTAAACTGCTTTTATAAGGGAATAAAGTGAGTCTCGTGAGACTTTTTGCATGTACCTTATGAATAAGGACCGGCTAATTCCGTGCCAGCAGCCGCGGTAATACGGAAGGTCCGGGCGTTATCCGGATTTATTGGGTTTAAAGGGAGCGTAGGCCGGAGATTAAGCGTGTTGTGAAATGTAGACGCTCAACGTCTGCACTGCAGCGCGAACTGGTTTCCTTGAGTACGCACAAAGTGGGCGGGATTCGTGGTGTAGCGGTGAAATGCTTAGATATGACGAAGAACTCCGATTGCGAAGGCAGCCTGCTGTAGTGCAACTGACGCTGAAGCTCGAAAGCGTGGGTATCGAACAGGATTAGATACCCT
+
GFGGGGGGGGGFFGGGGGGGGGGGGGGGGGGGGGGGGGGGGGGGGGGGGGGGGGGGGGGGGGGFGGGGGGGGGGGGFGGGGGGGGGGF9FGFGGGGGCFGGGGGFGGGGGGGGGGGGGGGGGGGGGGGGGGFGGGGGGGFGGGGDECFGGGGGGGGGGFFGGGGGGGGGGGGGGFFFGEGGFGGGGGGG7F=FFGFGGGGFG>GGGF+EGCC9F::F>CF;EC=CGGFGGGGC@GBGGDGFFCGE@GFFF@FCFGGFECCGGGGGGGGGGG?FFEGCG=>GGGGFFFBCFFE5FCGGGF@CE:=GGGGGGFDCCGGGGGGGGGGBEDGFGGGFGFE4<98F9FFGFEGFEAEFEGEGGGGGGGGGFGGGGGGGGGGFFDEGGGGGGGGGDGGGGGGFFFDGGGGGFGGGGGGGGGGGGEEGGGGGGGGGGGCCCCC
@s701 25258
TGAGGAATATTGGTCAATGGACGAGAGTCTGAACCAGCCAAGTAGCGTGCAGGATGACGGCCCTATGGGTTGTAAACTGCTTTTATAAGGGAATAAAGTGAGTCTCGTGAGACTTTTTGCATGTACCTTATGAATAAGGACCGGCTAATTCCGTGCCAGCAGCCGCGGTAATACGGAAGGTCCGGGCGTTATCCGGATTTATTGGGTTTAAAGGGAGCGTAGGCCGGAGATTAAGCGTGTTGTGAAATGTAGACGCTCAACGTCTGCACTGCAGCGCGAACTGGTTTCCTTGAGTACGCACAAAGTGGGCGGAATTCGTGGTGTAGCGGTGAAATGCTTAGATATCACGAAGAACTCCGATTGCGAAGGCAGCTCACTGGAGCGCAACTGACGCTGAAGCTCGAAAGTGCGGGTATCGAACAGGATTAGATACCCT
+
GGGGGGGGGGGGGGGFGCFFGGGGGGGFFDFGGGGGGGGGGGGGGGGGGGGGGGGGGGGGGGGFGFGGGGGGGG9FGGCFFGGGGGGGGGGGGGFFGGGGGGGGGGGGGGGGFCFGGGGEGGGGGGGGGGGGFGGGGGGGGGGGGG7FGGGGGGGGGGGGGGGGDGGC7CFAFG7FGGGGCGGGGGGE*=CG@FEFEEFGGGGGGGFEF<CGFGG?EFG58=EGGGDEGGGGGFGBEGDEGGFGFGD@GGFGGFA:CEGFFEEFECFGFGFC@GGFCEE3?FFCFD,EEF?8:GEBEEF,BA:FGGGGGGEGFBC8GFFGGGGGFGGGFDFFBFGF@<?,FABCAGGGGGGGGGGGGGGG@GEFGFGGFEGGGFFGGGGGGGGGGGGGGGGGGGGFECGGGGGGFGGGGGGFGGGGGGGFGGGGGFGFGGGCCCCC
@s701 22603
TGAGGAATAGTGGTCAATGGACGAGAGTCTGGACCAGCCAAGTAGCGTGCAGGATGGCGGCCCTATGGGTTGTAAGCTGCTTTTATAAGGGAATAAAGTGAGTCTCGTGAGACTTTTTGCATGTACCTTATGAATAAGGACCGGCTAATTCCGTGCCAGCAGCCGCGGTAATACGGAAGGTCCGGGCGTTATCCGGATTTATTGGGTTTAAAGGGAGCGTAGGCCGGAGATTAAGCGTGTTGTGAAATGTAGATGCTCAACATCTGAACTGCAGCGCGAACTGGTCTCCTTGAGTACGCATAAAGTGGGCGGAATTCGTGGTGTAGCGGTGAAATGCTTAGATATCACGAAGAACTCCGATTGCGAAGGCAGCTCACTGGGGCGCAACTGACGCTGAAGCTCGAAAGCGCGGGTATCGAACAGGATTAGATACCCT
+
FGGGGGGGGGGGGGGGGGGGGGGGGGGGGGGGGGGGGGGGGGGGGGGGGGGGGGGG@FGGGGGGGGGGGGGGGGGCFGGGGGGGGGGGGGGGGGGGGGGGGGGGGGGGGGGGGGGGGGGGGGGGGGGGGGGGGGGGGGGGGGGGGGGGGGGGGGGGGGGGGGGGGGGGGEGFDFF?GGFGGGFGGG5CF@CFGFGGGEGGGGGGGGCFEF@GFGGFGFG@?FGGGGGFGGFFFGC@?>EGGGGGGGGGGFCGGDFGFGGGGGGGFFGGGFGBFF0GGGEEEFGGGGGGFGGFD=+BCAFF;CDGGGEGFFGFFCEE@DFGGGEE9CGGGGGGGGGGDF<;FFFGGGGGGFGGGGGGFFGGGGGGGGFFGGGGGGDCGGGFCGGGGGGGGGFGGFEFGGGGGGGGGGGFGGGGGGGGGGFGGGGGGGGGGGGCCCCC
@s701 192
TGAGGAATATTGGTCAATGGGCGAGAGCCTGAACCAGCCAAGTAGCGTGAAGGATGACTGCCCTATGGGTTGTAAACTTCTTTTATAAAGGAATAAAGTCGGGTATGCATACCCGTTTGCATGTACTTTATGAATAAGGATCGGCTAACTCCGTGCCAGCAGCCGCGGTAATACGGAGGATCCGAGCGTTATCCGGATTTATTGGGTTTAAAGGGAGCGTAGATGGATGTTTAAGTCAGTTGTGAAAGTTTGCGGCTCAACCGTAAAATTGCAGTTGATACTGGATATCGTGAGTGCAGTTGAGGCAGGCGGAATTCGTGGTGTAGCGGGGAAATGCTTAGATATCACGAAGAACTCCGATTGCGAAGGCAGCTCACTGGAGCGCAACTGACGCTGAAGCTCGAAAGTGCGGGTATCGAACAGGATTAGATACCCT
+
DFGGGFGGFEFGGGGGGGGGGGGGGGGGGGGGGGGGGGGFGGEGGGGGG:DFGFGGGGGGGGGGGGFGGGGGEDFGFGGGGGGGGGFGGFGGGGGGGGGG7FGFCFGGGAF<FFCCFFGGGGGGGGGGGGGGGGGGGGGG,A?FGGGGDFGGGFFGGGGGGGGGCEGE@F7EFGFGG7F*2DFG>@EFEGEGCFEEEEDGGDA9FF*=EGFGG9FFGFGE09877689EGFCCC?1#/6CGFFC@?=7C35B33:>CDEFEGEF>FFFDFGF;@DF@6,+#=C<<+38,,<<EFGCDFBFEGGFFCGEFEEADFEEECDGGFB+=@7EC,FEGGFD9GGGGGFFEGGGGECFCF@CFGGGGGEGFFCGGGGGFDFFGFFEGGGGGGGGF@8@@GFFCGGFGGGGEFGGGGGFF@EEDGCFCFFFAGGGGGGCCBCC
@s701 193
TGAGGAATATTGGTCAATGGGCGCAGGCCTGAACCAGCCAAGTAGCGTGAAGGATGACTGCCCTATGGGTTGTAAACTTCTTTTATATGGGAATAAAGTTTTCCACGTGTGGAATTTTGTATGTACCATATGAATGAGGATCGGCTAACTCCGTGCCAGCAGCCGCGGTAATACGGAGGATCCGAGCGTTATCCGGATTTATTGGGTGTAAAGGGAGCGTAGGTGGACAGTTAAGTCAGTTGTGAAAGTTTGCGGCTCAACCGTAAAATTGCAGTTGATACTGGCTGTCTTGAGTACAGTAGAGGTGGGCGGAATTCGTGGTGTAGCGGTGAAATGCTTAGATATCACGAAGAACACCGATTGCGAAGGCAGCTCACTGGATTGCAACTGACACTGATGCTCGAAAGTGTGGGTATCAAACAGGATTAGATACCCT
+
DGFGGGEFGFGGCFGGGGGCFGGGGGGGGGGFDFGGFG@FGGGGFFGGGGGGGGGFFFFGGGGGG8FCCGGDEGGCFGGGGGGGDGGGGGGG8,:FFGGFGG9EFECDAFF7DF9FCFFCCFFG9FEFGGG9EEC9C?EB8<CCG?@FFFGGC+AEF9FCGGF,@C@EF+FF<E@E3*>*,@FFCFCGCCEFDBF?7886;87F?F-'=::E5<F4:=C81FCFFF+/FFFFCC;5GGFE:E?71EAA7FCG@FFD8DE8GGGGFFFFCGF6=8FFD4+8=8D?,,@?E9<F9FC@DGC9GGGGGGGCGFGGFFE7DFFFFFCC5GEFF9F;FCED@DGGGEFECF<GGDFGEEGEGFGEE>GGGGFFE@GGGGGGGFEEDCCAFGEF@C<EDGGFGGGGFEFCGEGGGGGFCDCGGGFFGGGGGGGGGGGCCCCC
@s701 194
TGAGGAATATTGGACAATGGGCGAGAGCCTGAACCAGCCAAGTAGCGTGCAGGACGACGGCCCTATGGGTTGTAAACTGCTTTTATATGGGGATAAAGTGAGCTACGTGTAGTTTATTGCAGGTACCATATGAATAAGGACCGGCTAATTCCGTGCCAGCAGCCGCGGTAATACGGAAGGTCCGGGCGTTATCCGGATTTATTGGGTTTAAAGGGAGCGTAGGCCGGAGATTAAGCGTGTTGTGAAATGTAGTGGCCCAACCTCTGCACTGCAGCGCGAACTGGTCTTCTTGAGTCCGCACAACGTGGGCGGAATTCGTGGTGTAGCGGTGAAATGCTTAGATATCACGAAGAACTCCGATTGCGAAGGCAGCTCACGGGAGCGCAACTGACGCCGAAGCTCGAAAGTGCGGGTATCGAACAGGATTAGATACCCT
+
CGFGGGGGGGGGGGGGGGGGGGGGGGGGGGGGGGGGGGGGFGGGGGGGGGGGGGGGGGGEGGGGGCFGGGGGGGGGGGGGGGGGGGFGGGGGGGGGGGGGGGGGGGGGGFFGGGGGGGDCFGGGGGGGFDGGGGGCGGGGGFGGGGGGFGGGGFGG7,DBFFGFECGGGGCCGCFF@B7FFF:CBFGGGGEGGGGGGDFGGGDGF*<C5CCFGGGFE>EEF0EGF>G-EE7+<EC8B6F>EFF8=EF2F?>C7CGEC<93<>3%%37,#,C>@BCG3CGGGGFFD<,8,DGF=@=+C,>:@=8BF8GECGD=8>C8EF@DGE>@0+CFCFFA<A<DE-<9EDF@GGGGGFAEC=7GCCFGGGDGFFFGGGFGFFGGGGGGGGGGGFFGEECDGCGGGGGGGGGGGEGGGGFFFFFGGGGFGGGGGGGGGCFCCCCC
@s701 195
TGAGGAATATTGGTCAATGGGCGAGAGCCTGAACCAGCCAAGTAGCGTGCAGGATGACGGCCCTATGGGTTGTAAACTGCTTTTATAGGGGAATAAAGTGAGCCACGTGTGGTTTTTTGTATGTACCCTATGAATAAGGACCGGCTAATTCCGTGCCAGCAGCCGCGGTAATACGGAAGGTCCGGGCGTTATCCGGATTTATTGGGTTTAAAGGGAGCGTAGGCCGGAGATTAAGCGTATTGTGAAATGTAGATGCTCAACATCCGCACTGCAGCGCGAACTGGTTTCCTTGAGTACGCACAAGGTGGGCGGAAGTCGTGGTGTAGCGGTGAAATGCTTAGATATCACGAAGAACTCCGATTGCGAAGGCAGCTCACTGGAGCGCAACTGACGCTGAAGCTCGAAAGTGCGGGTATCGAACAGGATTAGATACCT
+
FGGGGFGGGGGGGGGFGGGGGGGGGGGGGGGGGGGGGGFGGGGGGGCFGGGGGGGGGEFGGGGGGGGGGGCFEFGGGGGG9FGFGGGFGGG=FCFGGGGGGGCE<FFGGGGDEFFCG@FFFGCFFFGGGGGCF,,CFGFBFFGGGGGGDGFGFEGEFGGGGGGGGGGGGCE@@CGGCC7FF,?CDGGGGGGGDCEEGGG9@F?CFE26;C<?FFG3C007?F5FFC8;=:?BC9>>C0CCC:,,B=C@>=FD7@D?GGGFF<;F,E@<CF?83E@E@EG?FDA2=D:2,FE:<E:GEE8GGDFB+GGDG@GGEC8CGGGFFBE=EC>4;EF@AEA?GGFBDF=F8<FGGFCGFCCEDGGCGFGGGEGGGGGGFFGGGGEFEGGF,9FFCEFGGGGEGEGGGGGGGGFGGGGGGGFDFFFFFFGGGGGGFGCCBBC
@s701 196
TGAGGAATATTGGTCAATGGACGAGAGTCTGAACCAGCCAAGTAGCGTGCAGGATGACGGCCCTATGGGTTGTAAACTGCTTTTATAAGGGAATAAAGTGAGTCTCGTGAGACTTTTTGCATGTACCTTATGAATAAGGACCGGCTAATTCCGTGCCAGCAGCCGCGGTAATACGGAAGGTCCGGGCGTTATCCGGATTTATTGGGTTTAAAGGGAGCGTAGGCCGGAGATTAAGCGTGTTGTGAAATGTAGACGCTCAACGTCTGCACTGCAGCGCGAACTGGTTTCCTTGAGTACGCACAAAGTGGGCGGAATTCGTGGTGTAGCGGTGAAATGCTTAGATATCACGAAGAACTCCGATTGCGAAGGCAGCTCACTGGAGCGCAACTGACACTGAAGCTCGAAAGTGCGGGTATCGAACAGGATTAGATACCCT
+
GGGGGFGGGGGGGGGGGGGGGGGGGEGGGGGGGGGGGGGFFFFGGGGGGGGGGEGGGGFGFGGGGGGGGGGGGGGGGGGGGGGGFFGFACFFFGGGGGGGGGGGGGGGGGGGGGGFGGGGGGGGGGGGGGGG9EFFGFGDGD>GGGGGGGGGGGGGGGGGGGGGGGGGGEGGGGGGGGG7>FC:@CGFGFGGGGGDG5F?C=4EBFC7EEC?9GG=@2FE?FEFF4CDGFFF>EC@E/FDFC<ACCE?F@A=CEFD:C@6;CGCFGGFFFGEEFEC3FD?DEGFGDFB@8DCFFGGEE,FACGGEEFFEGFGFDGGEF@FFGC>>@,EAGFE@,EEFFFGFGFCGGGFGFFGGEGGGGGGGGGGGGGGGFGGGGGGDGGGGGDGGGGGGGGGGGFF8GGGGGGGGGGGGGGGGGGGGGGGGGGGGFGGGGGCCC@C
@s701 197
TGAGGAATATTGGTCAATGGACGAGAGTCTGAACCAGCCAAGTAGCGTGCAGGATGACGGCCCTATGGGTTGTAAACTGCTTTTATAAGGGAATAAAGTGAGCCTCGTGAGGCTTTTTGCATGTACCTTATGAATAAGGACCGGCTAATTCCGTGCCAGCAGCCGCGGTAATACGGAAGGTCCGGGCGTTATCCGGATTTATTGGGTTTAAGGGGAGCGTAGGCCGGAGATTAAGCGTGTTGTGAAATGTAGATGCTCAACATCTGCACTGCAGCGCGAGCTGGTTTCGTTGAGTACGCACAAAGTGGGCGGAATTCGTGGTGTAGCGGTGAAATGCTTAGATATCACGAAGAACTCCGATTGCGAAGGCAGCTCACTGGAGCGCAACTGACGCTGAAGCTCGAAAGTGCGGGTATCGAACAGGATTAGATACCCT
+
EEFGGGGGGGGGGGGGGGGFGGGGGGGGGGGGGGGGGGGGGGGGGGGGEGGGGGGGGGGGGGGFGDGGGFGDGFGGGGGGGEGGGGGGGGGGGGGGFFFGFG8FFGDGGGGGGDGGGGGGGGGGGFGGGGGGGFEFGGGG@F@CEGGGGCFCGGGGGGGGGGCFEEGGGCGGGGGGG7CGGGGGGGGGGGGGG9FE5*=F++7<?,?CCC90FFE583ED?C<CFFG3E=C0=&F7?<>:-:+FE@C4@1GF>2?6GFF@80;A;4<F<CGEGF>DG@8FFFGGFB7=DCE?5GGGGFFF=?@8BEGGGFEDCE@EGFGGGGGGA@>9;EFD@GFCCGCGFFEGEFE<EAGGFCEFFEGGDGGGFGFGGGGGGGGGGGGGGGGGGGGGGGGGGGFFGGGGGGGGFGGGGGGGGGGGGGGGGGGFCFF9FFGCCC@C
@s701 26165
TGGGGAATATTGCACAATGGGGGAAACCCTGATGCAGCGACGCCGCGTGAGCGATGAAGTATTTCGGTATGTAAAGCTCTATCAGCAGGGAAGAAAATGACGGTACCTGACTAAGAAGCACCGGCTAAATACGTGCCAGCAGCCGCGGTAATACGTATGGTGCAAGCGTTATCCGGATTTACTGGGTGTAAAGGGAGCGTAGACGGAGTGGCAAGTCTGATGTGAAAACCCGGGGCTCAACCCCGGGACTGCATTGGAAACGGTCAATCTAGAGTACCGGAGAGGTAAGCGGAAGTCCTAGTGTAGCGGTGAAATGCGTAGATATTAGGAGGAACACCAGTGGCGAAGGCGGCTTACTGGACGGTAACTGACGTTGAGGCTCGAAAGCGTGGGGAGCAAACAGGATTAGATACCCT
+
EFGGGGEFGGGFGGGGGGG8D@FGGGGGGFGG<FFGGGGGGGGGGGG=FGGFGGGGGGGEFEFGGFD?DGCDFGFEFCGGGCGGGGGGFEFGGFCFGFGGGGGGGGGGGFFCFGGGGGGEFGDEG@EFGGGGGGGGGGGGGFGGGGGGGDCFC;C<CFGGGGGGG7485CF>GF4GDBFF<<9<FA.<:<:CGF>;@=<2BC:FECDCCBE?EFFAFCFB;BC?3<<=;<EGGF88CCFC@@5CFGDDGFD@D=DFA325//F9DFC@:FFCFGBGGGFGGFFFGGGEEE9E,E,GFE:DFAC@AGGGGFGGGGGGGGGCGGFGGGGGFE?97FFGEFCGECGGGEDGGGGGGGGFGGDFFGGFGGGGGFFGGGGGGGGGFEGFFCGFCGGGGGCGGFGFGGGGGGGGGGGCAA@C
@s701 199
TGAGGAATATTGGTCAATGGGCGAGAGCCTGAACCAGCCAAGTAGCGTGCGGGATGACGGCCCTATGGGTTGTAAACTGCTTCTATAAGGGAATAAAGTGAGCCTCGTGAGGCTTTTTGCATGTACCTTATGAATAAGGACCGGCTAATTCCGTGCCAGCAGCCGCGGTAATACGGAAGGTCCGGGCGTTATCCGGATTTATTGGGTTTAAAGGGAGCGTAGGCCGGAGATTAAGCGTGTTGTGAAATGTAGATGCTCAACGTCTGCACTGCAGCGCGAACTGGTTTCCTTGAGTACGCACAAAGTGGGCGGAAGTCGTGGTGTAGCGGTGAAATGCTTAGATATCACGAAGAACTCCGATTGCGAAGGCAGCTCACTGGAGCGCAACTGACGCTGAAGCTCGAAAGTGCGGGTATCGAACAGGATTAGATACCCT
+
FGGGGGGGGGFGGGGGGGGGGGEGGDGGGGGGGGGGGGGFFGGGGGGGEGGGGGGGGGGEGGGDGGGGGDGCFEFGCGGGGGGGGGGGGGGFGGGGGFFGGCGGGGGGGCEGGGGGGGGGFGFGGGGGGGGGGGGGDGGGFGGGGGGGGGGGGGFEGEFGGFFC8CCGGGDC9;8C:EFGGG9<FFGE@:EGDFFGGE=C@@:FDG8E<3C,6<?>7>G@>DEGFFF>FB73<CF>E@E<FG<DF<FDF@CD:FF8D:CC@@8C=CFCFGGFGCGEEDE>6GGFF=CB6FEFDE>GEF8E8GFAFEGFCCCA=6+8GF=GFEDGBGEFCEC,9EACDEDDE=GFGGGGGFEF=@CF:FGGFGFCGFFFDGGGCGFGF@GGCGGGGDFGDGFDGFEF8FGGFGGGFGGGGDGGEGGGGGFEFGGFFGFFGGGCCCCC
@s701 200
TGGGGAATATTGCACAATGGGGGAAACCCTGATGCAGCAACGCCGCGTGAGTGAAGAAGTATTTCGGTATGTAAAGCTCTATCAGCAGGAAAGAAAATGACGGTACCTGACTAAGAAGCCCCGGCTAACTACGTGCCAGCAGCCGCGGTAATACGTAGGGGGCAAGCGTTATCCGGATTTACTGGGGGTAAAGGGAGCGTAGACGGTTTTGCAAGTCTGAAGTGAAAGCCCGGGGCTTAACTCCGGGACTGCTTTGGAAACTGTAGAACTAGAGTGCAGGAGAGGTAAGTGGAATTCCTAGTGTAGCGGTGAAATGCGTAGATATTAGGAGGAACACCAGTGGCGAAGGCGGCTTACTGGACGATAACTGACGCTGAGGCTCGAAAGCGTGGGGAGCAAACAGGATTAGATACCCT
+
EFGGGGGGGGGGGGGGGGFGGGGGGGGGGGGGGGGGGGGGGGGGGGGFGGGGGGGG?EFFGGGGGGGGGGGGGGGGGGGGGGFGGGGGGEFGGGGGGGGGGGGGGGGGFGGGGGGGGGGGGGGGGCFGG0GGGGGGGFGGGGGGGGGGEEGGGGGFCD@=D@GGGGGGGGGGGGEGEGGGGFGGGG)<>CFGGCF5CEG:CDGGGGEGGGGGB@E9GFGFFFFA8FCGF><CD?ED=FG>@EDGFEGFFFFFFGFGFEFDFAFFEFFGGAGFFFGF8GGGGFFGFFF?EDGGGFFGFCFFFC@>8GGGFE9E,BC@DC<FGGGGGGGGFFFFF<E@@GGGGDGGFC@EF:?GGGGGGGGFGGGGGGGGGE@EFGGFFGGGFCGGGGGGGGGGGGFGGGGFEGGGGGGGGFFBCCCC
@s701 34236
TGAGGAATATTGGTCAATGGGCGAGAGCCTGAACCAGCCAAGTAGCGTGCAGGAAGACGGCCCTATGGGTTGTAAACTGCTTTTATAAGGGAATAAAGTGAGTCTCGTGAGACTTTTTGCATGTACCTTATGAATAAGGACCGGCTAATTCCGTGCCAGCAGCCGCGGTAATACGGAAGGTCCGGGCGTTATCCGGATTTATTGGGTTTAAAGGGAGCGTAGGCCGGAGATTAAGCGTGTTGTGAAATGTAGACGCTCAACGTCTGCACTGCAGCGCGAACTGGTTTCCTTGAGTACGCACAAAGTGGGCGGAATTCGTGGTGTAGCGGTGAAATGCTTAGATATCACGAAGAACTCCGATTGCGAAGGCAGCTCACTGGAGCGCAACTGACGCTGAAGCTCGAAAGTGCGGGTATCGAACAGGATTAGATACCCT
+
EGGGGGGGGGGGGGGGGGGCFGGGGGGGGGGGGGGGGGGGGGGGGGGGCGGGGGGGGGGGGGGGGGGGGGGGGFCFGGGGGGFGGGGGGGGFGGGGGGGGGGGGGGGGGGGGGGGGGGGGGGGGGGGGGGGGGGGGGGGGGGGGGGGGGGGGGFFGGGGGGGGDFGGGGGE:;FGGGGGGGGFEGDGGG@EFGF7FGGFGGG(GGGEGGFFGGGGFC5:D?9DGGGGDGGGGGGGAGGGGGGGFGDFGGGGGGGGGEEGGGGFDDGGGGGGCFGEGDFEE8FGGGFGFE<<A5EEEGGGGGGGGGGGGGGFE+CGCGGGGFFCC5GDFFGEEE9GGGFADEAGGFGAGGGGF<FGEGGGGGGGFGGGGGGGGFGGGGGGGGGGGGGEGGGGGGGGGGGEGGGGGGGGGGGGGGGGGGFGFGGGGGEGFGGGCCCCC
@s701 30656
TAGGGAATTTTCGGCAATGGGGGAAACCCTGACCGAGCAACGCCGCGTGAGTGGTGAAGGTCTTCGGATTGTAAAGCTCTGTTGTAAGGGAAGAACGGCTTGGGGAGAACTCAAGAGTGACGGTACCTTACCAGAAAGCCACGGCTAACTACGTGCCAGCAGCCGCGGTAATACGTAGGTGGCGAGCGTTATCCGGAATTATTGGGCGTAAAGGGTGCGTAGGCGGCCTTTTAAGTTTGTGGTGAAAGCGTGGGGCTCAACCCCATACAGCCATAGATACTGGGAGGCTAGAGTACTGGAGAGGGTAGTGGAATTCCATGTGTAGCGGTAAAATGCGTAGATATATGGAGGAACACCGGTGGCGAAGGCGGCTACCTAGCCAGAGACTGACGCTGAGGCACGAAAGCGTGGGGAGCAAATAGGATTAGATACCCT
+
EGGGGGGGGGGGGGGGGGDFDEEGGGGGG8FFGGGEGGGGGGGGGGGFC7FGCFGGGGFGGGGGGGDG@EDFGGFGGGGGGGGGGGGGGCFFGGGGGC@7CFGFGGGGGGGGGGGGFFFGGGGDFGGGGFFGGGG7FGG<FGEFCEEFGCCC:DD7F9<FGFFDEDG@**=CFGF:BFF<FFGCF@5E6;?CCF562,3C7C:CFGFGGGGGDE87GCCCC?C;:DDCD.GEFFCD>GGEECGGCGGFFCGFEGGGC.GFEGFD=9EFFDGF1F<DD@69%GFE%FCGFFGFF7,FGGGGGGGEGFCFE=>8E=FGGF=E<@8)=,FCFE9GGGGGGGFGGGGGFFGF<GFEFGFFFFEGGGGFFCGGGFCFGGGGFGGFGGGCFFEGFFFFGGGGGGFFDGGFGGDGGGGGGGFGGGFFGFGGGFGGGGCCCCC
@s701 203
TGAGGAATATTGGTCAATGGACGAGAGTCTGAACCAGCCAAGTAGCGTGCAGGATGACGGCCCTATGGGTTGTAAACTGCTTTTATAAGGGAATAAAGTGAGTCTCGTGAGACTTTTTGCATGTCACTTATGAATAAGGACCGGCTAATTCCGTGCCAGAAGCCGCGGTAATACGGAAGGTCCGGGCGTTATCCGGCTTTATTGGGTTTAAAGGGAGCGTAGGCCGGAGATTAAGCGTGTTGTGAAATGTAGATGCTCAACATCTGCACTGCAGCGCGAACTGGTTTCCTTGAGTACGCACAAAGTGGGCGGAATTCGTGGTGTAGCGGTGAAATGCTTAGATATCACGAAGAACTCCGATTGCGAAGGCAGCTCACTGGAGCGCAACTGACGCTGAAGCTCGAAAGTGCGGGTATCGAACAGGATTAGATACCCT
+
CFFFGFGGGFGDGGGGGGF@FGGGGGGFF@FGGG@E8ECDFGEEFFEFCGGG86BFCCGEGGG,F8EEFGGCFFAE,E9EFFFGFFF<,EFGFGGGGGF9FAFAFGG<=F7B=FDFGGCFGGF?,,CFEFGGG?EEDFFF@=4@=ECFFGF9DF+3CFF,>F>ACEGGGE@F;CFEG*>FFF9CEFGGG:DDGC-C#886/3F<B:CFEGFC9C'8:2::57GGGFGDFD,FB3>3CDCGFF@;E,7CC=7D:,,D7FF@9F<AF;,ACFEBGECFEBD3CFF<BD=D9,AGDFCGGGFGDGFGGEBBB,E;88BEEFFFCDEEBC@,CGDECFA8999,C,F@GGGFF,GFEBCFDGFEGDEDEECFGFGGGGGF@GGEGDGGGFGDGF;GGFGGGEDGGGGGFGGGGGGGGGGGGGGGGGGGF9CGGFFCCCCC
@s701 30864
TGAGGAATATTGGTCAATGGGCGAGAGCCTGAACCAGCCAAGTAGCGTGCAGGATGACGGCCCTATGGGTTGTAAACTGCTTTTATAGGGGAATAAAGTGAGCTACGTGTAGTTTTTTGCATGTACCCTATGAATAAGGACCGGCTAATTCCGTGCCAGCAGCCGCGGTAATACGGAAGGTCCGGGCGTTATCCGGATTTATTGGGCTTAAAGGGAGCGCAGGCGGAGGATCAAGCCAGCCGTCAAATGTCGGGGCTCAACCCCGTTGAGCGGTTGGAACTGGTTCCCTTGGTTGCGGGAGAAGAAGGCGGAACTCGTGGTGTAGCGGTGAAATGCATAGATATCACGAAGAACTCCGATTGCGAAGGCAGCCTTCCGGCCCGCCAATGACGCTCATGCTCGAAGGCGCGGGTATCAAACAGGATTAGATACCCT
+
EGGGGGGGGGGGGGGGGGGGGGGGGGGGGGGGGGGGFFGFGGGGGGDGGGGGGGGGGGGGGGGGGGGFGGDGGGGGGGGGGGGGGGGGGGGGGGGGGGGGGGGGGGG8FGCBEFGGGGGGGGGGGGGGGGGGGGGGGGGGGGEGGGGFFADGFGFGGGGGGGGGGGGGGGG,EFGGGDGGGGG@FFGGG3DFC@>GG=<?:FFFGF=FFECGG<G:EEGFFFGGGGFFC*#EFCDC:EEC=CF=7CCFC;DGGGG>GFGGGGEFF9GEDF>CDEAEGGGGGGGGFF@5*63*F>CE7GGGGGGFGGGDEDB8@7EEGGGFF@6)GGFAGFFB9FFECFD?E@,FCFGFAFF<BECGFB+:GEGGGGGGGGGGGGGGGGGGGGGGGGGGGGGGGGGGGGGFFFGGGGGGGGGGGFGGFFGFGGGFGGFGGGCCCCC
@s701 25156
TGAGGAATATTGGTCAATGGACGAGAGTCTGAACCAGCCAAGTCGCGTGAGGGAAGACTGCCCTATGGGTTGTAAACCTCTTTTATAAGGGAAGAATAAGTTCTACGTGTAGAATGATGCCTGTACCTTATGAATAAGCATCGGCTAACTCCGTGCCAGCAGCCGCGGTAATACGGAGGATGCGAGCGTTATCCGGATTTATTGGGTTTAAAGGGAGCGTAGGCCGCAGGTTAAGCGTGTTGTGAAATGTAGGGGCTCAACCTCTGCACTGCAGCGCGAACTGGCTTGCTTGAGTACGCACAACGTGGGCGGAATTCGTGGTGTAGCGGTGAAATGCTTAGATATCACGAAGAACTCCGATTGCGAAGGCAGCTCACGGGAGCGCAACTGACGCTGAAGCTCGAAAGTGCGGGTATCGAACAGGATTAGATACCCT
+
GGGGGGGGGGGGGGGGGGGGGFGGGGGEGGGGGGGGGGFGGGGGCFGCGGGGGGGGFFFGGGGGGGGGGGEEFGGGGGGGGGGGGGG?FGFE,4AFGGGGGGGGGGGGGGGGFGGCFGGGGGGGDGGGGGGGFGGGGGGGFGCGGGGGGFGGGGFGDFGGF?F<FCEGGGGGCFGGGDGG7?BE@C>FFFGEGGGGGDFBAGFFFGCCGGGGCCGGFFGFBFGFGCEDFGGG?FGBC>@@CFCDFFGGFFFGGGG?DFG8EFDCGFECCFF6#C>@EGEFFFF7CF<FE,FFFFCB@?+FFF=GEGFF==EFFGGGGGGGGGEC=F=EEFC,9FEGEC58FEAGEGGEB9FGEGGEGFCCEGGGFCFFGGFFCCGGGGGGGGDGFFCGGGCGGGGGGFB<FBGFFGGGGGGGGGGCGFFFFDFGGGGGGF@CCCCC
@s701 38144
TAGGGAATCTTCGGCAATGGGGGCAACCCTGACCGAGCAACGCCGCGTGAGTGAAGAAGGTTTTCGGATCGTAAAGCTCTGTTGTAAGAGAAGAACGTGTGTGAGAGTGGAAAGTTCACACAGTGACGGTAACTTACCAGAAAGGGACGGCTAACTACGTGCCAGCAGCCGCGGTAATACGTAGGTCCCGAGCGTTGTCCGGATTTATTGGGCGTAAAGCGAGCGCAGGCGGTTTAATAAGTCTGAAGTTAAAGGCAGTGGCTTAACCATTGTTCGCTTTGGAAACTGTTAGACTTGAGTGCAGAAGGGGAGAGTGGAATTCCATGTGTAGCGGTGAAATGCGTAGATATATGGAGGAACACCGGTGGCGAAAGCGGCTCTCTGGTCTGTAACTGACGCTGAGGCTCGAAAGCGTGGGGAGCAAACAGGATTAGATACCCT
+
FGGGGGGGGGGGGGGGGGGGGGGGEGGFE8FFFFGFFGGGGGGGCFG=FGGCFGGGFDECEFFGGE7FEGGGGGGGGGGGGGGGGGEFFGGDGGFGEFGFFEGGGGGGG7FFGGGFFGGGGGGAAFDGBFEGGGGGGGGGFFGGGGGGGGGGGGGGGGGGGG@F?FFFDGGGEDFGG?FGGGGFGGGGF0GGGGE3EEFG<G94;@CCEGFDFE>5><CFF;EFGD:=EGGGCE;;CCFCFGFEFFGFCFBGFF?CEGGGF9DGFFGGGGGF:GED?CA:FGCEDACFGGFFED,A,BGAGGGFF@BECGFCCFE=E4,,GFE?GGFCG>C@99<C<:GGF@FC=:,,ADGFF<<EFB?:CGGGGFEF@A@GGGGGFBF8AGFFGF<GGGGCGFEFCGGGGFEFFGGGGEEGGGGGGFFFEGFFEEA9GFCFDGGGCCCCC
@s701 207
TGAGGAATATTGGTCAATGGGCGAGAGCCTGAACCAGCCAAGTAGCGTGAAGGATGAAGGTCCTACGGATTGTAAACTTCTTTTATACGGGAATAAAGTATCCTACGTGTAGGATTTTGTATGTACCGTATGAATAAGCATCGGCTAACTCCGTGCCAGCAGCCGCGGTAATACGGAGGATGCGAGCGTTACCCGGATTTATTGGGTTTAGAGGGAGCGCAGGCGGTAGATTAAGTCAGTTGTGAAAGTGTGCGGCTCAACCGTAAAATTGCAGGTGATACTGGTTTCCTTGAGTGCAGTTGAGGCAGGCGGAATTCGTGGTGTAGCGGTGAAATGCTTAGATATCACGAAGAACCCCGATTGTGAAGGCAGCTTGCTAAACTGTAACTGACGTTCATGCTCGAAAGTGTGGGTATCAAACAGGATTAGATACCCT
+
FGGGGGFGGGGDFGGGGGGGGFGGFGGGFGGGGGCEFGFGFGF<EFECFGGCFGFFGGFGGFFGGGGGECCEFGD<FA9FE?FGFGGFGGGD+AECEEFE<FFFGGG,BBEAF<5EBCFBEDCGGGGDF+<=FGGCFA,C,AFECFCFG,,D=<+>D9,F,FFG735FCFBCFCFEC<F7F,:B::?*<CE*;CF7C8<>@CGGG;:BFF,<C;EB@9FC@>/*=:#CE4:ECGF@CD>,FFFC@99C@*+>+GFD=3FCG7F==>CFC,8FGF@;;;96+CFBE<<FA,A90FDGFGF@DFD<B+4=C8E@8CEGEFFGFDGE@FC9GEE;@<F>>9@GFFDFEC6<EAGGEF@+C??<9FFFFGGGGGGGFFCE<@FAEFEFCFAGEGFEC,F@FCGGGGGGFFGDGGGFEFC9FEGFGGGGGGGFGGF@CCCC
@s701 208
TGAGGAATATTGGTCAATGGGCGAGAGCCTGAACCAGCCAAGTAGCGTGAAGGATGAAGGTCCTACGGATTGTAAACTTCTTTTATACGGGAATAAAGTATCCTACGTGTAGGATTTTGTATGTACCGTATGAATAAGCATCGGCTAACTCCGTGCCAGCAGCCGCGGTAATACGGAGGATGCGCGCGTTATCCGGATTTATTGGGTTTAAAGGGAGCGCAGACGGGAGATTAAGTCAGTTGGGAAAGTTAGCGGCTCAACCGTAAAATTGCAGTTGATACTGGTTTCCTTGAGTGCAGTTGAGGCAGGCGGAATTCGTGGTGTAGCGGTGAAATGCTTAGATATCACGAAGAACCTCGATTGTGAAGGCAGCTTGCTAAACTGTAACTGACGTTCATGCTCGAAAGTGTGGGTATCAAACAGGATTAGATACCCT
+
<6E@FFGGGGGGGG@FGFECGGGGGGGGGFGGEEFFEFFFGGGGGGG@:@CFGCE8?CCFEEF9<FGGEGGGG,CEFGFGGGGGGGGGGGGBEFG9FFGGGGGF<,BF,=EF<CEEFGGFCFGGGFFGCFFGGFGGGGGGGGC+BFE8B<FGD@FGGGGC,8>D>6FCCEDGGAFG*BC*DF7>#1;FFC*B,CC35<8<:C:7FC?CC6;;CAC8>)7247CCF?G1GFDGCF>9,+@B=<+E=7,6+@+DFD>,GGGFGFEDGGGGF9?*FFD9FAFGFEEGGFFFCFCDDGGGGGGGGFFFFFCGDGEED88+>GGGGFGGFGEFFGFEFA,=DFFCFFF8FFGGGFGDAC@:,FGGFFFGGFCGGGGF@@GFEC<A?GGGGGGGGGGGFDFFEGGGFCGGGGGGGGFFGGGGGFFGGGGGFFDGGFFCCCCC
@s701 39495
TGGGGGATATTGCACAATGGAGGAAACTCTGATGCAGCGACGCCGCGTGAGTGAAGAAGTATTTCGGTATGTAAAGCTCTATCAGCAGGGAAGATAATGACGGTACCTGACTAAGAAGCCCCGGCTAACTACGTGCCAGCAGCCGCGGTAATACGTAGGGGGCAAGCGTTATCCGGATTTACTGGGTGTAAAGGGTGCGTAGGTGGCAAGGCAAGTCAGATGTGAAAGCCCGGGGCTCAACCCCGGTACTGCATTTGAAACTGTCTAGCTAGAGTGCAGGAGAGGTAAGCGGAATTCCTAGTGTAGCGGTGAAATGCGTAGATATTAGGAGGAACACCAGTGGCGAAGGCGGCTTACTGGACTGTAACTGACACTGAGGCACGAAAGCGTGGGGAGCAAACAGGATTAGATACCCT
+
FEGGEGGGGFGGGGGGGGGGGGGGGGGGGGGGGFGGGGGGGGGGGEEFCGGGGGGGGGG<FFGGFGC=FGGGGGGGGGGGGFGGGGGGGGGGEFGFGGGGDFFEGGGGGGGGGGGGFFGFCFEGGCBFGGGGGGGGGGGGGFFGGDCFC>FG9>C,FFGGE8:CBC:CFGGG:FGFE7FGG9FF<F.FEEF>2==CFGE4BD>CCFCG;GCE;CGB<AGF9GGFC@CC@;GGGCGG@FFFGGGECFFCDGFFGGGDFCD3@9GGGFGFFFEF5GFGFGGGGFFGGGEFCGFGGGGGGGFFGCEE>EFCECF@=@CGGGGGGGEDCCFEE<EEFFFCFFEGGEF@GGFGGGGGGGGGGGGGFFGGFEEGGGGFFGGGGGGFFGGFGGGGGGGCFEGGGGGGGGGGGGGGGGFCCCCC
@s701 34861
TGAGGAACATTGGTCAATGGGCGGAAGCCTGAACCAGCCAAGTAGCGTGCAGGATGACGGCCCTATGGGTTGTAAACTGCTTTTATGCGGGGATAAAGTGGGCCACGCGTGGTCTTTTGCAGGTACCGCATGAATAAGGACCGGCTAGTTCCGTGCCAGCAGCCGCGGTAATACGGAGGATGCGAGCGTGATCCGGATTTATTGGGTTTAAAGGGAGCGCAGACGGGAGATTAAGTCAGTTGTGAAAGTTTGCGGCGCAACCGTAAAATTGCAGTTGATACTGGTTTCCTTGAGTGCAGTTGAGGCAGGCGGAATTCGTGGTGTAGCGGTGAAATGCTTAGATATCACGAAGAACCCCGATTGCGAAGGCAGCTTGCTAAACTGTAACTGACGTTCATGCTCGAAAGTGTGGGTATCAAACAGGATTAGATACCCT
+
GFFFFGGGFGGFD<FFCFA8EE:FGDFFFFFGFGFGFGGFGGGGGGGG@FGFGGGFGFCEFBEFGGFGGFGEE,CE?EGFFBCFFFFG:FCC@EFGFGGGD8+BFGCCECFC7=DGGGGGGFGAFFGCGGGGFGACFCFF@FC77BF>FFGGG,*><CCCFGGFD><:=FB<<C*:<EC8?F1?7@DEE.C=GFE?5/;<?CFFFF?80,3@=?E7>>G:9EG>=E;7CDC=EGD><7CDFGFFD>7@8:/:CCCE#=C8<::DD<:E,E<8GGGGF4B77FGG1B,<8E8E5F><F,8=8<GGFFCB4@CEFCECEGFEA,CEAF:FFEDD?EFFFFFCEGF=@GGFGFGGGFFCFFF:FCC?GGGGGGGGFEC<FF9GGFCGGGGGEE@GFAGEGEFEGGGGGFGGGEFFGGGGGFGGFGGGGGGGGGGCCCCC
@s701 211
TGAGGAATATTGGTCAATGGGCGAGAGCCTGAACCAGCCAAGTAGCGTGCAGGATGACGGCCCTATGGGTTGTAAACTGCTTTTATAAGGGAATAAAGTGAGTCTCGTGAGACTTTTTGCATGTACCTTATGAATAAGGACCGGCTAATTCCGTACCAGCAGCCGCGGTAATACGGAAGGTCCGGGCGTTCTCCGGATTTATTGGGTTTAAAGGGAGCGTAGGCCGGAGATTAAGCGTGTTGTGAAATGTAGAGGCTCAACCTCTGCACTGCAGCGCGAACTGGTCTTCTTGAGTACGCACAACGTGGGCGGAATTCGTGGTGTAGCGGTGAAATGCTTAGATATCACGAAGAACTCCGATTGCGAAGGCAGCTCACGGGAGCGCAACTGACGCTGAAGCTCGAAAGTGCGGGTATCGAACAGGATTAGATACCCT
+
FGFGGFGGGGGGGGGGGFGGFGGGGGGGGGGGGGGGGGGFFFGGGGGGGGGGGGGGGGGGGGGGGGFFFGGGGGGGGGGGGFGGGGGGGGCG8EFFGFGGGGFGFGGGGGGGFGGGGGGGGGGGGGGGFDGGFGGFEEFCCFEDGGGGGGGGGGFGGGGA<FGGGGGGGGGGCFGGCCEEFFFGDG5CFF*8CFFGDECG,1-FGGGGGFC;CGGFG<CE?FGF<:EDGGGGCCF9GGEGFCFGD:CFFFD><<8?GGB@EFFGC>FFFGGBFCBC>C=66CFF?<D9E<CC1:@GGGGGFA@+FEECGGGFFGE=EF@FGFCCBGEFFGFCEDGGFGGGF=GGGGGGGGGGGGGGGGGGGGDGGGGGECGFGGGGGGGGGGGGGGGGGFFGGGGGGFGGFFEGGGGGGGGGGGGFGGGGFGGGFAGGFGGCCCCC
@s701 34709
TGGGGAATATTGGGCAATGGGGGAACCCTGACCCAGCAACGCCGCGTGAAGGAAGAAGGCCTTCGGGTTGTAAACTTCTTTTACCAGGGACGAAAGAAATGACGGTACCTGGAGAAAAAGCAACGGCTAACTACGTGCCAGCAGCCGCGGTAATACGTAGGTTGCAAGCGTTGTCCGGATTTACTGGGTGTAAAGGGCGTGTAGGCGGAGATGCAAGTTGGGAGTGAAATCCATGGGCTCAACCCATGAACTGCTCTCAAAACTGTATCCCTTGAGTATCGGAGAGGCAAGCGGAATTCCTAGTGTAGCGGTGCAATGCGTAGATATTAGGAGGAACACCAGTGGCGAAGGCGGCTTGCTGGACGACAACTGACGCTGAGGCGCGAAAGCGTGGGGAGCAAACAGGATTAGATACCCT
+
FGGEGG>FCFCFDGGFGGGGFGGGGGFGCFEFGGFDFEFGFCFFGGGECFEFFGGGGG8FGGGGGGGGGGGGGGGFGGGGGEGGGGGGGGGGDEGGGGGGGEDGGGGGGGGGGGGGGGCFGGG,CFGGGGGGGGGFCGGGGG>GCEEGCF.FFGGGGCGFEFFGGC-,<7=C73FGFF@+FFECEFGGCFGG@GF?B=DBGGFGFGFGGGD?FFGGFFGGFFCEEFEDFGGFFCC@FCFFFFGFGEGGGGGFGGGFEDGFGGGFGGGFCFGFGFAG:EGGGGGGGGGGEGGGEEGFFEEFGFGDGGFGGFGGGF@GGGCFFFFA@FGGGGGGGGGFFGGGGF7GF7GFCGGGGGFFGGGGFFFGGGGGDGGFEGGGGGGGGGGDGGGGGGGFFFEFGGGGGDFF@FF9GGGGGCCCCC
@s701 213
TGAGGAATATTGGTCAATGGACGAGAGTCTGAACCAGCCAAGTAGCGTGAAGGATGACTGCCCTATGGGTTGTAAACTTCTTTTATACGGGAATAAAGTGAGGCACGTGTGCCTTTTTGTATGTACCGTACGAATAAGGAACGGCTAACTCCGTGCCAGCAGCCGCGGTAATACGGAGGATCCGAGCGTTATCCGGATTTATTGGGTTTAAAGGGAGCGTAGGCGGACGCTTAAGTCAGTTGTGAAAGTTTGCGGCTCAACCGTAAAATTGCAGTTGATACTGGGTGTCTTGAGTACAGTAGAGGCAGGCGGAATTCGTGGTGTAGCGGTGAAATGCTTAGATATCACGAAGAACTCCGATTGCGAAGGCAGCTTGCTGGACTGTAACTGACGCTGATGCTCGAAAGTGTGGGTATCAAACAGGATTAGATACCCT
+
FGGGGGGGGGGGGGGGGGGGGGGGGGGGGGGGGGGGGGGGGGGGGGG:CGGGGGGGFFCFGGGGGFGGGGGDGGGGGGGGFFGGGGGGGGGGGFGFGGGGGGGGFGGGGGGGGGGGGFECFGFFEEGGGFG7BBFGGCEC,:@+C7+CDGGGGGGGGG?FGFGGGGGGGDGCFGGG7CFG>GCGG77@C0=B?@FF:C=B=E0FCA.*11<B@GGFGFGFDCE*835GGE=;;,@6,DB@CF98,5)ABBCCC=:DDCEF@FGGGCCFDCEFGGGCE@=09GFAF8FGGFC5DEFFDFGFGFDDGGEB?CFFFDC7EFD=FDC>AFCCCFD=AFGGCCFEAGDGGFGGGGGGFFCFGGGGFGEFFEFGGGGF?GGGGGGGGGGGGGGGGEGGGGGFFGF@9CFGGFGGGGGFGFGGGGGGGGGFA9GGGGGCCAAC
@s701 36893
TGAGGAATATTGGTCAATGGGCGAGAGCCTGAACCAGCCAAGTAGCGTGAAGGATGAAGGTCCTACGGATTGTAAACTTCTTTTATACGGGAATAAAGTATCCTACGTGTAGGATTTTGTATGTACCGTATGAATAAGCATCGGCTAACTCCGTGCCAGCAGCCGCGGTAATACGGAGGATGCGAGCGTTATCCGGATTTATTGGGTTTAAAGGGGGCGCAGACGGGAGATTAAGTCAGTTGTGAAAGTTTGCGGCTCAACCGTAGAATTGCAGTTGATACTGGTTTCCTTGAGTGCAGTTGAGGCAGGCGGAATTCGTGGTGTAGCGGTGAAATGCTTAGATATCACGAAGAACCCCGATTGCGAAGGCAGCTTGCTAAACTGTAACTGACGTTCATGCTCGAAAGCGTGGGTAGCAAACAGGATTAGATACCCT
+
CFFC<F@FGCGGGGGFGFFEGG7FDGGGG8FCGFGF@EFCCFFGGGGEF@FFFGGGCC9FFFFGGGGGGGCEFGGGGGGGFGFGGFFFGGEFE?<FGAFFGFCFGGGGFF,,E<<<EFGGGGGGG?<FDDE8EGGGGGGCECCGE?7DDCF8+3:BFGGGGGG8>E:FEGGCCFCCEEE7CFCCC3GC677;4F=CCCF8.8?:;CFECFF*>?C#,1ED@AC7CGEDGDFFFFFAA7CF@FG=@CGCCCE::D:FGGCFFGGCCDAGGGDDDBDCE,89FEF<?B:=DD8FDBBGFFF8FGFGGGGGGGFE+8GGEEEGGGGEAGGGGGECE9FFE9E;GGGGGGGFCFF@7F@CGGGGGGGFGFAECEEFFGGFFGF<GGGGGFFGGFCEEDGFE:GGFDGFDFECGGGGGF9FDFFEFEGGGFGGGGGCCCCC
@s701 215
TGGGGGATATTGCACAATGGAGGAAACTCTGATGCAGCGACGCCGCGTGAGTGAAGAAGTATTTCGGTATGTAAAGCTCTATCAGCAGGGAAGAAAATGACGGTACCTGACTAAGAAGCCCCGGCTAACTACGTGCCAGCAGCCGCGGTAATACGTAGGGGGCAAGCGTTATCCGGATTTACTGGGTGTAAAGGGAGCGCAGACGGCACTGCAAGTCTGAAGTGAAAGCCCGGGGCTCAACCCCGGGACTGCTTTGGAAACTGTAGGGCGAGAGTGCTGGAGAGGCAAGCGGAATTCCTAGTGTAGCGGTGAAATGCGTAGATATTAGGAAGAACACCAGTGGCGAAGGCGGCTTGCTGGACAGTAACTGACGTTCAGGCTCGAAAGCGTGGGGAGCAAACAGGATTAGATACCCT
+
AEEFGGGGGGGGGGGGGGGGGGGGGGGGGFGFGFGGDGCFGGGGGGGBGFEGGGGAFGG<FGGFG@FFFGGGGFGEGFGGGFGGGFCFFGGCEFGGGGFGGGGGGGEFDF?D?FAFGGGGGGGCGFEGGGGCFG@8CF:@FGFGGGEC@*1,@C:FFGGGDGG@FECFF7FFEGGGGDFGGGGG78+15:EC?95*7C:3)799<8?C<8@C@;F7C9:,,@997=0GFB@/GCFFFGF<FCF6D8DD=EF5FGGGGD=6D@,DGGFBC5FE5GFC@GFE8CFEDFE7DGFFEFDCC<@5,:C>9GGFDDFEGGGGGFF8FFFGGGGGFFGFCCFCFEA@:FFFFBBCE@GFEEFCGGGGGGGFAFEGGGGGGCGGGGGGFFFFGDGFC,GGFFDFGGGGGGGGGGGGGGGCCCCC
@s701 31395
TGAGGAATATTGGTCAATGGACGAGAGTCTGAACCAGCCAAGTAGCGTGAAGGATGAAGGTCCTACGGATTGTAAACTTCTTTTATAAGGGAATAAACCCTCCCACGTGTGGGAGCTTGTATGTACCTTATGAATAAGCATCGGCTAACTCCGTGCCAGCAGCCGCGGTAATACGGAGGATGCGAGCGTTATCCGGATTTATTGGGTTTAAAGGGAGCGCAGACGGGTCGTTAAGTCAGCTGTGAAAGTTTGGGGCTCAACCTTAAAATTGCAGTTGATACTGGCGTCCTTGAGTGCGGTTGAGGTGTGCGGAATTCGTGGTGTAGCGGTGAAATGCTTAGATATCACGAAGAACTCCGATTGCGAAGGCAGCACACTAATCCGTAACTGACGTTCATGCTCGAAAGTGTGGGTATCAAACAGGATTAGATACCCT
+
GGGFGFGGGGGGGFGGCFEFGGGGGGGEFFGGGGGGGGGGGGGGGGGFEGFFGGGGFGCFDFGGGFFEEGGFFGGGFGGGDFGGGGGGGDGGGGGGGGFGGGFFGGGGGGGGDFGGGGGGGGGGGGGGGGGGGGGFCFGFEFGGGGGGFFGGCFCCGG<FGGGGDEGGGDGFGFGGGGGGGGGEFEGGGEE>GGEEG,GGGGGFG<<F@F?FGGGGGFGG>EGFEGG>EBEE;C96GF@5+C==FCGGF@3<FGGF?GFEFCGFGGGFFFD@B@A?C7<DGFGF%GFEDAE8DGEEGF=B,A8:F@+8+E;C4>B8CGGE?FC@0=C,FGFE9GFECFE,FFGGGGEGFFCGGGFC7GGGGGFFFAFFFCGGGGGGGGGGGGGGFGGGGGGGGGGGGGGGGGF@GGGGGGFGFAGG@FFGFFGFDFFGGGFCC@CC
@s701 217
TGAGGAATATTGGTCAATGGGCGAGAGCCTGAACCAGCCAAGTAGCGTGAAGGATGACTGCCCTATGGGTTGTAAACTTCTTTTATAAAGGAATAAAGTCGGGTATGGATACCCGTTTGCATGTACTTTATGAATAAGGATCGGCTAACTCCGTGCAAGAAGCCGCGGTAATACGGAGGATCCGAGCGTTATCCGGATTTATTGGGTTTAAAGGGAGCGTAGATGGATGTGTAAGTCAGTGGTGAAAGTTTGCGGATCAACCGTAAAATTGCAGTTGATACTGGATATCTTGAGTGCAGTTGAGGCAGGCGGAATTCGTGGTGTAGCGGTGAAATGCTTAGATATCACGAAGAACTCCGATTGCGAAGGCAGCCTGCTAAGCTGCAACTGACATTGAGGCTCGAAAGTGTGGGTATCAAACAGGATTAGATACCCT
+
AC<FGFCGGGGEEFFGCFG<FFCGEGFGGDFFGGGGGGEGF,CFFGEFGFFCD<FFFFEAC8CFF@AFFFGGGAEEGF<CAE9EFGF,C,CFA,5:CEFEFG>FGGGGFGGGG<FFFFGEFGE<EA,@E,CEEGGGGFCBAE7C@7@DEFFG+ACF+=D,=:<3B8F+<F@C,36@CED*?,?,<>C*4<*,6>:CA>C;-==<,2#6:(;BA*@040=0;9;7#?7FD;,@<FGC<GGCB9+F@:9=GGGF=D>,C@>B7FFGGFDEE9E6,8F=;@F?FGF?@99B@,490F=A8GE<4A99,+7CC>FEFCGGGGGGFEEE9F@,AFGEDEEGEGDGFGFA,FGFGF9FC@DGFFB?+DGGFB9GGGGGGGGGFF?<DGFGDFFCGGGGCGGGFGEE<GGGGFDGFGFFGFGGGGFEFGGGDFFFFCGCCCCC
@s701 218
TGAGGAATATTGGTCAATGGACGAGAGTCTGAACCGGCCAAGTAGCGTGCAGGATGACGGCCCTATGGGTTGTAAACTGCTTTTATAGGGGGATAAAGTGTGCCACGTGTGGCATATTGCAGGTACCCTATGAATAAGGACCGGCTAATTCCGTGCCAGCAGCCGCGGTAATACGGAAGGTCCGGGCGTTATCCGGATTTATTGGGTTTAAAGGGTGCGTAGGCCGGCTTATAAGCGTGTTGTGAAATGCCGCGGCTCAACCGTTGCACTGCAGCGCGAACTGGGGGGCTTGAGTGCACGCAACGCAGGCGGAATTCGTGGTGTAGCGGTGAAATGCTTAGATATCACGAAGAACTCCGAGTGCGAAGGCAGCTCACTGGAGCGCAACTGACGCTGAAGCTCGAAAGTGCGGGTATCGAACAGGATTAGATACCCT
+
DGGGGGGGGGGGGGGGGGGGGGGGGFGGGGGGGGG@CEFEGGFGGGGGGGGGGGGGGGGGGFGGGEFGGGDGGGDGGGGGFEFE9FGFGGG7@FEFDDGGGGCFCFC@FFFCFFF=FF9FGE8FFGGDDEFGGGGCFFFFGGFGGGGGGGGDFGGGCG7DF,C>EGGGG7FGGGD@F@*<6CC@:FEGE7CGFGEEDCECFGFD9F:EEF@GFFE)88E0:589;9#$0,(*<@GFGGEC8>7E&<+:=7:GFGG<7EF>C&D7#CGFED@57EBF8CC==6EFC7GGGFFA0B@:+BEF=7C@B++GEFE@8@>>EFFGCEB+>==,DFC4,99B>-E=,DFF8GGGF?EACGGGFFA4+GEGGE9GGGGGGGGF<FGGDGGGGFFEF@FGGFGGGGGGGDGGGGGGGGGGEGGGGGFECCFGGGGGGGGCCCCC
@s701 219
TGAGGAATATTGGTCAATGGGCGAGAGCCTGAACCAGCCAAGTAGCGTGCAGGAAGACGGCCCTATGGGTTGTAAACTGCTTTTATCGGGGGATAAAGTGTGCCACGTGTGGCATATTGCAGGTACCCTATGAATAAGGACCGGCTAATTCCGTGCAAGCAGCCGCGGTAATACGGAAGGTCCGGGCGTTATCCGGATTTATTGGGTTTAAAGGGAGCGTAGGCCGTCTTATAATCGTGTTGTGAAATGTCGGGGCTTAACCTGGGCATTGCAGCGCGAACTGGGGGACTCGAGTGCGCAGGAAGTAGGCGGAATTCGTCGTGTAGCGGGGAAATGCGTAGAGATGGGGAGGAACACCAGTGGCGAAGGCGGCCTGCTGGGCTTTAACTGACGCTGAGGCACGAAAGCGTGGGTAGCAAACAGGATTAGATACCCT
+
DFG9EECFGGGGGGGGFGFFGFGGGGGGGGGGGGGFGGGFEGFGGGGC@FGGG7EEFCFGGGGGGFGCGGGGGGGEAFGGGFFDGC,C:>FCGEDDDFFFECFDFG7CEE+BCDFFFGGFFGCDAFFEGGGGGFGGCFEFG<CGGC@DC9FGGFGG7AC:CFFFEEGC@:C9CCFGCEEGGGGEGGE7<7CF+?CEE5C6C7<C;+<#A0:CFF@?GBG;BFG4<.6;0F?749'2@CEGGGFGGFCEC=5:@ED>#D@CFF?6FFFFFDF9:<B>8CC=0CEC@,=C6F7DAGDGDGEDDF@:,+GCGCFD@,+8CGC@DFGGFGGGCFD9F:CECDFCF;ECFEFC5,9CEGGFEFGGGFCFCF:FCDEFFE@,FGGGGGGGFGECBCCGFE@B,GGGGGGGGGGGGGGFF<CE<C<EGFFEAFCGGGGCCCCC
@s701 220
TGAGGAATATTGGTCAATGGACGAGAGTCTGAACCAGCCAAGTAGCGTGAAGGATGAAGGTCCTACGGATTGTAAACTTCTTTTATAAGGGAATAAAACCACCCACGTGTGGGAGCTTGTATGTACCGTATGAATAAGGATCGGCTAACTCCGTGCCAGCAGCCGCGGTAATACGGAGGATCCGAGCGCTATCCGGATTTATTGGGTATAAGGGGAGCGTAGGCGGGTTGTTAAGTCAGTTGTGAAAGTTTGCGGCTCAACCGTAAAATTGCAGGTGTGACTGGCGACCTTGAGTGCAACAGAGGTAGGCGGAATTCGTGGTGTAGCGGTGAAATGCTTAGATATCACGAAGAACTCCGATTGCGAAGGCAGCTTACTGGATTGTAACTGACGCTGATGCTCGAAAGTGTGGGTATCAAACAGGATTAGATACCCT
+
EGGGGGGGGAFGGGGGFFFGGFGGGGGGGGGGGGGGEGFFGGGGGGCBEFFGGGGGGFGG<EFGGGGGDGG@FGFFFDFGFFGGGGGGGGGGGGGGGE,8,44BDFEDFFG:F8::FCFEEADGGGG7DDGFGGCFFCFG?FFCE7=DAFGGEGGGGGGGCFCGCCGGGGGFGGGEC5C:,DGD:7CF<<*1?FEE/=CCCG9FFF:#=C@9;FC389EDF;;=>>C;=F;:8056C#;AACC@<CGFCG=B=C668FBA'DFAA@0<D83*,>,,>,FDC68=+C9:,DFCDDCFDC,5,,,?EC+B8,FFCD@46,,@GFC6):C=DEC;FGAE><A,?EC4AD<D,F:,,F+B:@GEEFC=AEFGFGGF<F9GCEFGFF,FDGGGGFBFF9FEFEGFFCFGGGGDGFGEFE,@F<GFFFGF9CGFE8FC@@CC
@s701 39589
TGGGGAATATTGCACAATGGGGGAAACCCTGATGCAGCGACGCCGCGTGAACGAAGAAGTATTTCGGTATGTAAAGTTCTATCAGCAGGGAAGATAATGACGGTACCTGACTAAGAAGCACCGGCTAAATACGTGCCAGCAGCCGCGGTAATACGTATGGTGCAAGCGTTATCCGGATTTACTGGGTGTAAAGGGAGCGCAGGCGGTGCGGCAAGTCTGATGTGAAAGCCCGGGGCTCAACCCCGGTACTGCATTGGAAACTGTCGTAATAGAGTGTCGGAGGGGTAAGTGGAATTCCTAGTGTAGCGGTGAAATGCGTAGATATTAGGAGGAACACCAGTGGCGAAGGCGGCTTACTGGACGATAACTGACGCTGAGGCTCGAAAGCGTGGGGAGCAAACAGGATTAGATACCCT
+
FGGGGGGGGGGGGGGGGGGGGGGGGGGFBDFGEGFGGGGEFFGGGGGCFGGGGGGDFGGGGCGGGGG7EFGDFFEF?@FGCBFFGGGGGCFGGDGFAFEGFGGGDGGGGGGGGGFFF?CFGGGGGGGGGGGGGG?7FC7>FGGGEGGGEGGGGGG9?CFGGGGGFFFCEEC:9FGGD7FFGGFCGG8FF9CFF>D>C0:<:EGGGGDC:EDFFCF@GD;F<3$ACGEEC>GEGGGF@DGGGECEGFC==;D8GFCFG@F9FGFB@E<C-AAFDF6GGGGGGGFGGGGGGGGFEE@8E9FFGFEC=CFFEEC<7GGEGF@8A=EFF,GFFAGFFCE<FFGGGGGFFG@GFCGGGGGGGGGGGGGEF<,EGGFEEFGGGGGE8GGFCEGDGGGGGGFGFFE@AGGGGGGGGDGCCCCC
@s701 21736
TGAGGAATATTGGTCAATGGGCGAGAGCCTGAACCAGCCAAGTAGCGTGCAGGATGACGGCCTTATGGGTTGTAAACTGCTTTTATATGGGGACAAAGTGTGGGACGTGTCCCATATTGCAGGTACCATATGAATAAGGACCGGCTAATTCCGTGCCAGCAGCCGCGGTAATACGGAAGGTCCGGGCGTTATCCGGATTTATTGGGTTTAAAGGGAGCGTAGGCCGTCTTTTAAGCGGGTTGTGAAATGTAGTGGCTCAACCAGGGCATTGCAGCGCGAACTGGTAGACTGGAGTGCGCAGGAAGTGGGCGGAATTCGTGGTGTAGCGGTGAAATGCTTAGATATGACGAAGAACTCCGATTGCGAAGGCAGCCTGCTGTAGCGCAACTGACGCTGAAGCTCGAAAGCGTGGGTATCGAACAGGATTAGATACCCT
+
FGGGGGGGGGGGGGGGGGGG8FGGGGGFGGGGGGGGGGGGFGGGGGGEGGGGGGGGGFEFGGGGFCFFGGGCGGGGGGFFDFFGGGG,CFG,@+A:EEFG<FE:AGGFE=EEGGGCFGGGGGGGGGGEGGGFGGF,F9BDDFGGGD7FGGGGFFCGGGFGGGGDCEGGGGGGGGGGGGEFGFFGGGGGGCGGGGGGGGDFF;CFGGCGEC>GG?GFG//D?>GGGGFB,#<FAFE?G/:D3F;FFFFCFF6BEF5D8+@9C2C:FC@<CGGDC@$=:C9A1EE:,<,5?<,FBFC7CF,C9?FFC@+?F@,C4GGGEB+,FA88=GDGGGGFCFGFE?GCEGGFFDFEF9FEFGGGGGGGF@F7F@,GGGGFB6F<CGGGGGGGGGGGGGFGGGGFECEF8GGGGGGFGEGGGGGGGGGGFFGGGGGGGGGCCCCC
@s701 223
TGGGGAATATTGGGCAATGGGCGCAAGCCTGACCCAGCAACGCCGCGTGAAGGAAGAAGGCTTTCGGGTTGTAAAATTCTTTTGTCAGGGACGAGCAGAAGACGGTACCTGACGAATAAGCCACGGCTAACTACGTGCCAGCAGCCGCGGTAATACGTAGGTGGCAAGCGTTGTCCGGATTTACTGGGTGTAAAGGGCGTGTAGCCGGGAGGGCAAGTCAGATGTGAAATCCACGGGCTCAACTCGTGAACTGCATTTGAAACTACTCTTCCTGAGTATCGGAGAGGCAATCGGAATTCCTAGTGTAGCGGTGAAATGCGTAGATATTAGGAGGAACACCAGTGGCGAAGGCGGATTGCTGGACGACAACTGACGGTGAGGCGCGAAAGCGTGGGGAGCAAACAGGATTAGATACCCT
+
FFGGGGGGGGGGGGGGFGGGGGGGGGGGGGGGGGGGGGGGGGGGGGGGGGGGGGGGGGGGGGGGCFGGGGGGGGGGGGGGGGGGGGGGGGGGGGGGGGGGGCFCFFFDGGGGGGGGGGGFGGGGGGGGGGGGGGGGAFFGFGGCGGGGGGE:FGGGGGGGGGGGGGGGFD@8*;CCGGGGFCCFFFFG<FEGGGGGGGGEDD;CCCGGGGGEGCFFGFGGGGGGGFFGGGGGEDGFFGGGGFCDFFCFGFAGGGFCGGGEFGFGCFDFFGCGGGDGGEEC8F?F;FF6GEGFGDDBFE@EFBGCE6FGEGGGGFDFFCGGGFFAFEGGDFC,GGEGGFFGGFCGGFFGCGF7GGGFGGGGGGGGGGGGFGEFFFFDFB:GGGGGGF,EGGGGGGGFGFGGGGGGGGGGGGGGGCCCCC
@s701 26694
TGAGGAATATTGGTCAATGGACGAGAGTCTGAACCAGCCAAGTAGCGTGAAGGATGAAGGTCCTACGGATTGTAAACTTCTTTTATAAGGGAATAAAACCTCCCACGTGTGGGAGCTTGTATGTACCTTATGAATAAGCATCGGCTAACTCCGTGCCAGCAGCCGCGGTAATACGGAGGATGCGAGCGTTATCCGGATTTATTGGGTTTAAAGGGAGCGCAGACGGGTCGTTAAGTCAGCTGTGAAAGTTTGGGGCTCAACCTTAAAATTGCAGTTGATACTGGCGTCCTTGAGTGCGGTTGAGGTGTGCAGAATTCGTGGTGTAGCGGTGAAATGCTTAGATATCACGAAGAACTCCGATTGCGAAGGCAGCACACTAAGCCGTAACTGACGTTCATGCTCGAAAGTGTGGGTATCAAACAGGATTAGATACCCT
+
GGGGGGFGGGGGGGGFFGDFG8FGGGGFGGGGGGGFGFGF?FGFGGGFCFCEFGGFGGFGFGFFGGGGGGEGGGGGGGGGGGGGGGGGGFGFGGGFCEGGGGFEFFGFGG7C7EFGEGGGGCGEBFGGG9FGFDGGGFGGG@CGGFG,EBF8CGDDDEFG,3<F@CGGGGGGGFF7FDFCCGF=G7?><CFGFGGGEFGGGFGGFF7<B7FBFG@>DBGGEBEFECECGFEGFG758D@CFFEC;@DDF<FEGDG(D<9FDEFGCGGGFFDCACAFDC<FGGGGFFGF9DFG>FCE@EDF8FGGGGE,FDFF@4CGGGGGGFGE97CF?FE<<<<C;C,GGGGGFECGDEF@C8+,7GGFC7CCGF<GF9GGFGGGGFGEGGGGGFGGGGEFF9GEFGGGFGGGEDGGGGFCGGGFGGGFFFGGGGGGGGGCCCCC
@s701 29280
TGAGGAATATTGGTCAATGGGCGAGAGCCTGAACCAGCCAAGTAGCGTGAAGGATGACTGCCCTATGGGTTGTAAACTTCTTTTATAAAGGAATAAAGTCGGGTATGGATACCCGTTTGCATGTACTTTATGAATAAGGATCGGCTAACTCCGTGCCAGCAGCCGCGGTAATACGGAGGGACCGAGCTTTATCCGGATTTATTGGGTTTAAAGGGAGCGTAGATGGATGTTTAAGTCAGTTGTGAAAGTTTGCGGCTCAACCGTAAAATTGCAGTTGATACTGGTTATCTTGAGTGCAGTTGAAGCAGGCGGAATTCGTGGTGTAGCGGTGAAATGCTTAGATAGCACGAAGAACTCCAATTGCGAAGGCAGCCTGCTAAGCTGCAACTGACATTGAGGCTCGAAAGTGTGGGTATCAAACAGGATTAGATACCCT
+
EFGGGGFGGGGGGGGGGGGF,C:CCCE86CFGG?FGGGF-F8EFGG+BFCFGGGGGEF9FFGECFEGGGGGCGGGGGGGGGFDCGAFFCFFFCGGFFGGG7@EGG,F<?EC8FF7+EFGFEFGGCF<ECEF9EE9=FFGGEE+FEFEFBBFGGDBEFFGGFFGGC8:@FDFF,@F>*5F**6FF<3:&5BGGGFGCGEEGGGC:BF;F:AAGF9<>E5CCCE2<EF#GGE9DGGG52%>>ACGGFDE8:FF@CFD>=EGEGFGFCAFCDGFCFE9.AF,AFAB:,,,:>9F9+DE?9,,,,9C,EDFGGFFFDEEGEGGGGGGC5ECFFGFCEAGFEE<8FFFA,GGGGGFFFGE9GFCGGGGGGGGFCFFF89F<C,B,GGFGFGGGGEEDEGGGGGGGGGGFFGGGGFFFFEFE,9AFFGGFF<GCGGGCCCCC
@s701 38928
TGAGGAATATTGGTCAATGGACGAGAGTCTGAACCAGCCAAGTAGCGTGAAGGATGAAGGTCCTACGGATTGTAAACTTCTTTTATAAGGGAATAAAACCTCCCACGTGTGGGAGCTTGTATGTACCTTATGAATAAGCATCGGCTAACTCCGTGCCAGCAGCCGCGGTAATACGGAGGATGCGGGCGTTATCCGGATTTATTGGGTTTAAAGGGAGCGCAGACGGGTCGTTAAGTCAGCTGTGAAAGTTTGGGGCTCAACCTTAAAATTGCAGTTGATACTGGCGTCCTTGAGTGCGGTTGAGGTGTGCGGAATTCGTGGTGTAGCGGTGAAATGCTTAGATATCACGAAGAACTCCGATTGCGAAGGCAGCACACTAAGCCGTAACTGACGTTCATGCTCGAAAGTGTGGGTATCAAACAGGATTAGATACCCT
+
DFGGGGGGGGGGGGGGGGGGGGGGGGGFGGGGGGGGGGGFEFFGGGGFGGGGGGGGFGDGFGGGGGGGGGCCFGGGGGG9FGGGGGFGGGGFGGGGFFAFFFFGGGGGGGGGGGGGGGGGFGDFGGGGGGGGGGGGGGFFFGGGGGCBAFFGEGGGEFGGGGGGGGGGGGC;@BFGGGDFGFGGEFGGGGGGGGEC/>EGCFGGGG@G4?FFACCA75FD948:=EGFGGGG@C7?CFGGGGGGFGGF:GGGGGGBD;FGGGGGFGGG9DC9@>6CCCEFGF+@>CFFF<EEAECC@<EF8E8CF8@7GGF@4=+@7FDEGGEGAC=9??<EE9GGGGGCFFCEGGGGGGFGCFFF>GGGGECGGECGGGGGGGGFFGGGGGGGGGGGGGGGGGGFFGGGGGFFFGGGGGGGGGGGGGGFGFGGGGGGGFFCCCCC
@s701 29031
TGAGGAATATTGGTCAATGGTCGGCAGACTGAACCAGCCAAGTCGCGTGAGGGAAGACGGCCCTACGGGTTGTAAACCTCTTTTGTCGGAGAGTAAAGTACGCTACGTGTAGCGTATTGCAAGTATCCGAAGAAAAAGCATCGGCTAACTCCGTGCCAGCAGCCGCGGTAATACGGAGGATGCGAGCGTTATCCGGATTTATGGGGTTTAAAGGGTGCGTAGGCGGCACGCCAAGTCAGCGGTGAAATTTTCGGGCTCAACCCGGAATCTGCCGTTGAAACTGGCGAGCTAGAGTGCACAAGAGGCAGGCGGAATGCGTGGTGTAGCGGTGAAATGCATAGATATCACGCAGAACCCCGATTGCGAAGGCAGCCTGCTAGGGTGCGACAGACGCTGAGGCACGAAAGCGTGGGTATCGAACAGGATTAGATACCCT
+
EFGGGFGGFFFGGGGGGGFFFFCCG@@FC8FFGGGGGGFFGFEFGGGFGGE@FBFGGGGGGGGGGGGGGGGGFFAFGFFGFGGGGFFGGFGGCGGFBFGG9FGGDGEFGFCFFG:FFFGGGGGGGGDFGGGGGGFFFBEG<@BFCFDC<=FGGG:FFGGGFEEGG7BCGEG,<CFDEB:C@CFC<<5CC@:*?FFEG5399E'AC+E?4=<=<@EFD?GE::CC5+2+:.8FF?C.9DC+FB=CF?:C>::CD?EBECCCEFEDCEG+B@36?EFEF8:CFFGG1F85E9AGDA>5,?EA8A,FB+:FE8AGEDGGGGGGGFEGAGGGFEAFFFFFECC9GGGGF@=>GFFGFFGGC,GGGGGGGGGGGF8FGGGFFGGGFB7GFFEGDECGGGGGFGGFFEGFFEGGGFFFGGFGEGCFFDGGFGFDGFGCCCCC
@s701 21674
TGAGGAATATTGGTCAATGGACGAGAGTCTGAACCAGCCAAGTAGCGTGAAGGATGAAGGTCCTACGGATTGTAAACTTCTTTTATAAGGGAATAAACCCTCCCACGTGTGGGAGCTTGTATGTACCTTATGAATAAGCATAGGCTAACTCCGTGCCAGCAGCCGCGGTAATACGGAGGATGCGAGCGTTATCCGGATTTATTGGGTTTAAAGGGAGCGCAGACGGGTCGTTAAGTCAGCTGTGAAAGTTTGGGGCTCAACCTTAAAATTGCAGTTGATACTGGCGTCCTTGAGTGCGGTTGAGGTGTGCGGAATTCGTGGTGTAGCGGTGAAATGCTTAGATATCACGAAGAACTCCGATTGCGAAGGCAGCACACTAATCCGTAACTGACGTTCATGCTCGAAAGTGTGGGTATCAAACAGGATTAGATACCCT
+
AEFGGGGGGGGGGGGGGGGGCFGGGGGGGAFFGGGGGGGGGGGGGGGG@FGGGGGGGFGGEFFGGGDFGGGGGGGGGGGGGGGGGGGGGGGGGGGGGGFGGGGGGGGGCFGGGGGGGGFGGDGGDGGGGGGGGGGGGGGGG,AFGDFGGFGGGFGGGGGGGFFGEDFGGGGGGAC>ECF=GGGGGD7FG@@GGGGGGGGGGGGF?FC?<<BFGG0FE3BB9;E>GFE9:>/FFFFFGFCE:;DFFGD:>7CGGFGECC>FCFGDEFG90BFFE=@4FEC?GEECEGEA@8AFFGEEEE@,GFFCFGF@+,C9@@GGEGDGGGEC5>:C4F?,<FFGFGFCFF@8CF<DFA<FFGGGGGFGGGCFGGFGGFGGGGGGGFGF@GGGGGFGGGFGGGGGF@GGGGGGGGGGGGFGGGGGGGGGGGGGGGFGGFGCCCCC
@s701 229
TGAGGAATATTGGTCAATGGACGAGAGTCTGAACCAGCCAAGTAGCGTGCAGGATGACGGCCCTATGGGTTGTAAACTGCTTTTATAAGGGAATAAAGTGAGAGTCGTGACTCTTTTTGCATGTACCTTATGAATAAGGACCGGCTAATTCCGTGCCAGCAGCCGCGGTAATACGGAAGGTCCGGGCGTTATCCGGATTTATTGGGTTTAAAGGGAGCGTAGGCGGGAGATTAAGCGTGTTGTGAAATGTAGACGCTCAACGTCTGCCCTGCAGCGCGAACTGGTTTCCTTGAGTACGCACAAAGTGGGCGGAATTCGTGGTGTAGCGGTGAAATGCTTAGATAGCACGAAGAACTCCGATTGCGAAGGCAGCTCACTGGAGCGCAACTGACGCTGAGGCTCGAAAGTGCGGGTATCGAACAGGATTAGATACCCT
+
FGFFGCFGGGGGGGGGGGGGGGGGCFGGGGGGGGGGGGGGGGFGGGGGGEGGGGGGGFGGGGGGGCGFGGEEGGGGFFGGGGGGGGGFFGGGGGGGGGGGGG,=FGGGGGD<FFGGGG7FGGGGGGEGFFFGGFFGGGGGGG7FEGGGGFGGGG7FFGGGFFFDECFGGGGFFGGGGEGGGGGGDGCGGGGFGGEEDEFFDFF,2<<*FBB9CFG?GFD;;C8?$?C:5FEGGGGA?.EE.GFGA<C.BBCGF<:ECCGFCF@AC33%7@FFFG6:6CGFFD<BAFFB=<,F=@1+>FCF@,9FC>:FF=E9=8CGDGFFGEC+BF>DFEC,CGGFGFFC=4,9,CC<EFGGFGFF@,EDGFCGGGGGFGFFCFCFGGGFCF:AGGEGGGGGGGGGGGGDGEGGGGGGGGGFGGGGGGGFGGGFE,GGFGGCCCCC
@s701 230
TGAGGAATATTGGTCAATGGACGAGAGCCTGAACCAGCCAAGTAGCGTGAAGGATGAAGGTCCTACGGATTGTAAACTTCTTTTATAAGGGAATAAAACCTCCCACGTGTGGGAGCTTGTATGTACCTTATGAATAAGCATCGGCTAACTCCGTGCCAGCAGCCGCGGTAATACGGAAGATGCGGGCGTTATCCGGATTTATTGGGTTTAAAGGGAGCGCAGGCGGGTCGTTAAGTCAGCTGTGAAAGTTTGGGGCTCAACCTTAAAATTGCAGTTGATACTGGCGTCCTTGAGTGCGGTTGAGGTGTGCGGAATTCGTGGTGTAGCGGTGAAATGCTTAGATATCACGAAGAACTCCGATTGCGAAGGCAGCACACTAAGCCGTAACTGACGTTCATGCTCGAAAGTGTGGGTATCAAACAGGATTAGATACCCT
+
GGGGGGGGGGGGGGGGGGGGGDGGDGG,FFGGGDGGGGFGFGCEFGGGG7FGGC,AFGGFEGGGGCFC:F7@CFFFEE<@FGGGFF9FFFEFEFFGGECFFFC@FGD+=ADC@<:FFDFEFEFFDFGGFGGGGGGGFGFG9A=F8BCF,CFGGGGGGG8<>DFFGDGGGG@CFFCFG*F8,,7C*>*<F7*=:>CEG5:2;:FFGGF.=<<CGFGFG9FB>F$GFDE&GGE8>@:)50@,380AEEFCFEGGGFD@DCE@CA6>;9FFDGF;B<,FGFGGGEF@3,:,CF@GFGGEEFE8?GGGGGFFGGGGGGEB@:,EF9BC8FCGFFC9,B?DFEE8FDFF@C6@FFAEFCEFFDE:F=DFGECGCFFGGGFGDE+=CGGFGGFEFF<FFAF9GFGGGGGFFFGGGGFGGFGFFCFFGGGGGGFGGGGCCCCC
@s701 34959
TGGGGGATACTGCACAATGGGGGAAACCCTGATGCAGCGATGCCGCGTGGAGGAAGAAGGTTTTCGGATTGTAAACTCCTGTCGTTAGGGACGATAATGACGGTACCTAACAAGAAAGCACCGGCTAACTACGTGCCAGCAGCCGCGGTAAAACGTAGGGTGCAAGCGTTGTCCGGAATTACTGGGTGTAAAGGGAGCGCAGGAGGGAAGACAAGTTGGAAGTGAAACCCAGGGGCTCAACCCATGAATTGCTGTCAAAACTGTTTTTCTTGAGTAGTGCAGAGGTAGATGGAATTCCCGGTGTAGCGGTGGAATGCGTAGATATCGGGAGGAACACCAGTGGCGAAGGCGGTCTACTGGGCACCAACTGACGCTGAGGCTCGAAAGCATGGGTAGCAAACAGGATTAGATACCCT
+
DFFFGCGDFGFFGGGGGGFFABE@EECEGGGGAFGGGGGGCEG8FGGFGGC<FGGG8FEG--FFGGEC,8EFFGG,AEFACFGFGGGGFFFGGG7FEGGGGGDGGGGGGFGGGGF8,=FFFFGG7+8FFGGGGF8FFGFGFF8FGEGGCFGFFGD:F:C7<<<FFBF8C+FG@CEGG@=8<F>GGG#FFF;GF9F77>?*2C:#:::7DFFGCF@BACFFFGC;@<C$CD4#2@C?GGFDFDDCFF=,>,FD>,EB@D==8FGFGGFA9FGEDE@,,FEBCGFGFFCE9GFE@9B7C@+GGGGGAB:DAGFE7GEGGFAGF@+GGGGGGFE@FFFFGGGF@GGFGGGGGGFGGGFFEFGCGGGGGGF@GGFGFECEGGGGDGGGGGGGGGGFFGDGEFGGGGGGGEGGGGGCCCCC
@s701 32334
TGGGGAATATTGCACAATGGGGGAAACCCTGATGCAGCGACGCCGCGTGGAGGAAGAAGGTCTTCGGATTGTAAACTCCTGTTGTTGAGGAGGATAATGACGGTACTCAACAAGGAAGTGACGGCTAACTACGTGCCAGCAGCCGCGGTAAAACGTAGGTCACAAGCGTTGTCCGGAATTACTGGGTGTAAAGGGAGCGCAGGCGGGAAGACAAGTTGGAAGTGAAATCCATGGGCTCAACCCATGAACTGCTTTCAAAACTGTTTTTCTTGAGTAGTGCAGAGGTAGGCGGAATTCCCGGTGTAGCGGTGGAATGCGTAGATATCGGGAGGAACACCAGTGGCGAAGGCGGCCTACTGGGCACCAACTGACGCTGAGGCTCGAAAGTGTGAGTAGCAAACAGGATTAGATACCCT
+
FGFGDFGFGGEEGGGGGGGGFGGGGGGGGGGGDFFGGG7+@FEGEGGFE@EFEGFGFGCF=?FFGGGGEC@FDGGGEFGG?FFEF,BFGG?:?F@FGGGFGGGGGGA?FFGGGGCDFGB,CFCGEFCAFAFGGGF@FFDGGCDC<BCFE<FFGCGGCCFGGGGFC,,=F@7;F>GG7FFFCF&FCC6FEAFFGGGC<=?5?ECEE=G=?C8CGFEFFDFFC?5%AE;EA6:=GGGD8:GGFCD3CF<B18F:D:@=F@ACF@@0:@FFGGGFDF@58<A,0D=FFECEGGGFED@+++CGGE@>)E=EFCGECCCGGFC;FB+@,7GGFEAFCF@FCGFEGECDFBCBGGFDEEGGFF<<CGGGGGFDGGFEGFGGGFCCFGGFFFFEGFFCF9FGGFEFFGGGGEGGGGGCCCCC
@s701 233
TGAGGAATATTGGTCAATGGACGAGAGTCTGAACCAGCCAAGTAGCGTGAAGGATGACTGCCCTATGGGTTGTAAACTTCTTTTATACGGGAATAAAGTGAGCCACGTGTGGCTTTTTGTATGTACCGTATGAATAAGGATCGGCTAACTCCGTGCCAGCAGCCGCGGTAATACGGAGGATCCGAGCGTTATCCGGATTTATTGGGTTTAAAGGGAGCGTAGGCGGGTGGTTAAGTCAGTTGTGGAAGTTTGCGGCTCAACCGTAACATTGCAGTTGATACTGGCGACCTTGAGTGCAACAGAGGTAGGCGGATTTCGTGGTGTAGCGGTGAAATGCTTAGATATCACGAAGAACTCCGATTGCGAAGGCAGCCTGCTAAGCTGCAACTGACATTGAGGCTCGAAAGTGTGGGTATCAAACAGGATTAGATACCCT
+
EFGGGGGGGGGGGGGGFGEFGGGGGGGCFGGGGGGGGGFFFGGGGGEFGGFGGGGGGGFGGGFGGFGGGGGFGGFFFCEFFGFEGGGGGCFCGFGGGGGGGGGEGGG<B=F@FGG8AFGGGGGFGDGG@DAFFGGAFCFF9E7CCDEFGCFFEEFGGGGGFCFF>=CEFGGGEGGGGGE*33@C:.9CB;CEFGDEG?BF7D9<8C<F<.,8?CF4<5?5<DGGEBE98A:G>@E2:9F:4FFD@,3<9F=C+@89>D=B+>:DC6#A:AF-9DDFB8766BECEFCE?EFE6CGFF;@FD?9?,+FFFB:@9,>+4:,<GFEEA@8GFEF9EEA4@9F8DD@96,EGGGGEC@7GEFFFC7GCFFFGGGFGGGGGGGGFGGGGGGGGGGFGFFCEFEF<@GGGGGGGEFC,GGGGGFEEFGGGGGGGGGGCCCCC
@s701 234
TGAGGGATATTGGTCAATGGGCGGAAGCCTGAACCAGCCAAGTAGCGTGCAGGATGATGGCCCTATGGGTTGTAAACTGCTTTTATGCGGGGATAAAGTGGGCCACGCGTGGTCTTTTGCAGGTACCGCATGAGTAAGGACCGGCTAATTCCGTGCCAGCAGCCGCGGTAATACGGAAGGTCCGGGCGTTATCCGGATTTATTGGGGTTAAAGGGAGCGCAGGCCGCCGGGCAAGCGTGTTGTGAAAGGCAGTCGCTCAACGTCTGCACTGCAGCGCGAACTGCCCAGCTTGAGTGCGGGCAACGTTGGCGGAATTCGCCGTGTAGCGGTGAAATGCTTAGAGATGGCGAAGAACTCCGATTGCGAAGGCAGCTGACGGGTGCGTAACTGACGCTCGTGCTCGAAAGTGCGGGTATCGAACAGGATTAGATACCCT
+
EFFGGGEG8CFGGGGCCCEEFGGGGGGGGGGGGGGGGGFFGGGGGGGFEGGGGGFGGFGGGCGGGGGGFGGGGGGFGFGGGGGGGGGGGGDGGGGGGGGGGGGGEBFFDBFGGGGGGGGGGGGGFGGGGGGEDGGGGFCCGGGGGGGGGGGGGGFFGFGGGGEF7EGGGGCFF9CE@FEGG9F@GGDGGGG5C+8CC5+<72+<CF**8CFF@FG:C>EEFGGGDE>5EGG:8,C:F7CB#FC;??F'7B?:2:8:DD<8C>,9;>?,<CFB:A4/5E8:;FGCCF<F<5@3)GEB6,,+68+:F6GGEFC@+4B7=EC:FFCEACGEEAF=AGEFGGEFC,,DGGCCC,EF=FFCEFAEF@GGGGEFFE9CFFB,GGFGGGGFFFFEEF@EGGEGGGGGCGGF8EFCFCGGGFA@GGCFGFGGGGGAGGFCCCCC
@s701 35143
TGAGGAATATTGGTCAATGGACGAGAGTCTGAACCAGCCAAGTAGCGTGCAGGATGACGGCCCTATGGGTTGTAAACTGCTTTTATAAGGGAATAAAGTGAGAGTCGTGACTCTTTTTGCATGTACCTTATGAATAAGGACCGGCTAATTCCGTGCCAGCAGCCGCGGTAATACGGAAGGTCCGGGCGTTATCCGGAGTTATTGGGTTTAAAGGGAGCGTAGGCCGGAGATTAAGCGTGTTGTGAAATGTAGATGCTCAACATCTGCACTGCAGCGCGAACTGGTTTCCTTGAGTACGCACAAAGTGGGCGGAATTTGTGGTGTAGCGGTGAAATGCTTAGATATCACGAAGAACTCCGATTGCGAAGGCAGCTCACTGGAGCGCAACTGACGCTAAGGCTCGAAAGTGCGGGTATCGAACAGGATTAGATACCCT
+
GGGGGGGGDFGFGGGFEFGGGGGGGEFFGFGGGGGGGGGGGGGGFGGGGGGEFGGGGGGGGGGGGGCFGFGGGGGGGGGGCFFGGGGGGG8FFGGGGGGGGGGGFFGGG8FFGGGGGGGGGGGGGGGGFGGGGGGGGGGGGG:FGGCEFFFFGFFGGGGGFGGGEECFGEG;==FCGC:EFGGGGGD>F;E>GGGGC3=FC=GGGGFFCABF,CB@CAFFDGEFGGDCEDGGGGF5GCGFGGFGGGGGGFEF>@@=FFCFGGGFFGFBDGGGFCGGEDAE@,FFD,GCGGF<?B@EGGFGFGFFFEFF=8EEFE8FFGGFFGGEAF>FFFE,,9GFFFGGFADF=GFFF<DEDEGCGGGGFGGFGGFGGGGFCGGGGFEGCGGGFFFGGGEGGGFD8EEFD7GGFFFCGEGDGGGFGGGGFGGGGGGGGGFCCAAB
@s701 30845
TGAGGAATATTGGTCAATGGGCGAGAGCCTGAACCAGCCAAGTAGCGTGAAGGATGAAGGTCCTACGGATTGTAAACTTCTTTTATACGGGAATAAAGTATCCTACGTGTAGGATTTTGTATGTACCGTATGAATAAGCATCGGCTAACTCCGTGCCAGCAGCCGCGGTAATACGGAGGATGCGAGCGTTAGCCGGATTTATTGGGTTTAAAGGGAGCGCAGACGGGAGATTAAGTCAGTTGGGAAAGTTTGCGGCTCAACCGTAAAATTGCAGTTGATACTGGCTGTCTTGAGTACAGTAGAGGTGGGCGGAATTCGTGGTGTAGCGGTGAAATGCTTAGATATCACGAAGAACTCCGATTGCGAAGGCAGCTCACTGGACTGCAACTGACACTGATGCTCGAAAGTGTGGGTATCAAACAGGATTAGATACCCT
+
FGFGGGGGGGGGGGGGGDEFGGCGGGGGGFFGGFGGGGDFGFFGGGGFFEFGG@FGGGGGGGGGGGFFGGGF?FFFGGGGAAFEGGGGGGGGGGFGGFGGGGGFGGEFGGGGGGGGFFFE<BFGFGCFEGFGGGGGGGGGFCFGGGFGGFGGGGGGGGGGGCFGCGGGGDGGGGGGGG>FGGCFCCEGFF<,FFGEC?<?B<CFGGCFE<DECFGFCBG>@9,::CG>G>6C9C,;:,@@<9*>@FFFF@+:CGGGFEGFCFGGGFGGGGG9FGFEC<FCFGDF8FFF=AAFFFE9FFC,ECFGGGFECGE;D=GGGGGGFFC>)CEFFGF@AFF8EFC8EDE8ED8GEB@F<B68,DCGGGGFFFEGGFGGCFDGGFGGGGFEGGFCFGGGGDEGFEE<FGFFFGGEEFFEGGGGGFFFFGGGGGGGFDGCCCCC
@s701 21287
TGAGGAATATTGGTCAATGGGCGGAAGCCTGAGCCAGCCAAGTAGCGTGAGGGACGACTGCCCTATGGGTTGTAAACCTCTTTTATAAGGGAATAAAATACGGGACGTGTCCTGTTTTGCCTGTACCTTATGAATAAGGACCGGCTAATTCCGTGCCAGCAGCCGCGGTAATACGGAAGGTCCAGGCGTTAGCCGGATTTCTTGGGTTTAAAGGGAGCGTAGGCCGGAGATTAAGCGTGTTGTGAAATGTAGACGCTCAACGGCTGCACTGCGGCGCGAACTGGTTTCCTTGAGTACGCACAAAGTGGGCGGAATTCGTGGTGTAGCGGTGAAATGCCTAGATATCACGAAGAACTCCGATTGCGAAGGCAGCTCACTGGAGCGCAACTGACGCTGAAGCTCGAAAGTGCGGGTATCGAACAGGATTAGATACCCT
+
CFFGFGGGDFGE@FFDFFGFG@CCFG@ED<EEGGGFGGGGFGGGGGGGGGGGGGGGFEFC=EFFF8FFDE7>F@<CC<FGGEFFDFDFG9DFFFDCE9,EFGCFGGGGEGEGED?DFA8F,CBB9@F?FGCFFGGGCFD<DD>FC+>,3@D<@FC:FFE*@73DFEGEEGE7,@FEC*4*-<?CFG:BF<C#+:>BEGD?,#><?C=/:?<:<:;27;CF;5;7:<ECEGGC3<E?<?EB;9GG<;<,FD5EF>CEFCC<CF7@,F6FC++@>:+GGF==D@B,GFFFE,FGFF@4+=,,D?C,FDFCE@CE7=87DGGGF9GC5GCGF9GFGGGFE-EAGGGFFDFDFE,FGFGGFGFEGFGFGGGGFFFGFEAFFFEEF::9FFGE:CCCF,FFE@CGFCGEGEFCFEGGCFGGGFEEFFGGGGGGGGGCCCCC
@s701 238
TGAGGAATATTGGTCAATGGACGAGAGTCTGAACCAGCCAAGTAGCGTGAAGGATGAAGGTCCTACGGATTGTAAACTTCTTTTATAAAGGAATAAACCCTCCCACGTGTGGGAGCTTGTATGTACCTTATGAATAAGCATCGGCTAACTCCGTGCCAGCAGCCGCGGTAATACGGAGGATGCGAGCGTTATCCGGATTTATTGGGTTTAAAGGGAGCGCAGACGGGTCGTTAAGTCAGCTGTGAAAGTTTGGGGCTCAACCTTAAAATTGGAGTTGATACTGGCGTCCTTGAGTGCGGTTGAGGTGTGCGGAATTCGTGGTGTAGCGGTGAAATGCTTAGATATCACGAAGAACTCCGATTGCGAAGGCAGCACACTAAGCCGTAACTGACGTTCATGCTCGAAAGTGTGGGTATCAAACAGGATTAGATACCCT
+
FGGGGGGGGGGGGGGGGGGFGGGGGGGGGGGGGGGGGGGGGGGGGGEBCGGGGGGGFFEFEFGGGGGDGGGFGGGGGGFFGGGGGGGGGGGGFGGGGG<FGFGGGGGGGGGGGGGGGGGGGGGGGFGGGGGGGGGGGGGFFFFGGGGGGFGGGGGGGGGGGGGGGGGGGGGGCGGEEDG:BFGGD7EG?GGGGGG:GDGGGGGFFGG?GGFFFGC);@@)BCDFC7DC=C=GGGFEC@FFGGGECFCFD:GEGDGFGFC#9GGFGFFFDFG#,GGE=57<DFGF@GFEDGGDAFDFC?GF?EGGGGGFCDF9D8GGGGFFGFC@)>,E;FFA<GFGDC,=,DGGFFFDE9FFA:FFCFF@EGGFGGFGGFGGGFFFDFF7F@GGGGFFEGGFGCGFGGGFDFFCGGGGGGGGFFGGGFFBEDAE@9CFFBGCCCCC
@s701 239
TGAGGAATATTGGTCAATGGACGCAAGTCTGAACCAGCCATGCCGCGTGCAGGAAGACGGCTCTATGAGTTGTAAACTGCTTTTGTACGAGAGTAAACGCTCTTACGTGTAAGAGCCTGAAAGTATCGTACGAATAAGGATCGGCTAACTCCGTGCCAGCAGCCGCGGTAATACGGAGGATCCAAGCGTTATCCGGATTTATTGGGTTTAAAGGGTGCGTAGGCGGTTTGATAAGTTAGAGGTGAAATACCGGTGCTTAACACCGGAACTGCCTCTAATACTGTTGAACTAGAGAGTAGTTGCGGTAGGCGGAATGTATGGTGTAGCGGTGAAATGCTTAGAGTTCATACAGAACACCGATTGCGAAGGCAGCTTACCAAACTATATCTGACGTTGAGGCACGAAAGCGTGGGGAGCAAACAGGATTAGATACCCT
+
GGGGGGGGGGGGGGGGGGGGFFFGGGFFGGFFGGGGFFFGGGGGGEGGGGFGFGGGGGFGG>F8FGGGGGGGDFEGGGGGGGGGGGGGG,?CGFGGGGGGCEGGFGGGGGGGGDFGGGFFGGGGGEEGDEGEG8DFFFGFEF7@CGEGGGGFGDEEGG7FGGGGGCGGEGGGGGGGGGGG7CEFG?EGGGGGGCBE4CGFFFFGGFGGGG>?*FFFF<EEBCG@>:<.EA9F;F>::FGFFD9CEGC>CCCDD:EECG7CB@CGFG>F@CGFFCFGFFGFFE<E9E8,DA,A9E;DFDGGGGEFGGGGGGGFFFFCFDGGFC@+9GGFFGEDFFGGFGGFEE@,GGFEEF9FF:GGEGGGGFC<CE9GGGCFFFGGGGEFFGGGGGGF@<GGGGEFFGEDEEGGGGGGGGGGGGEGGGGGGGGGGGGGGGGCCCCC
@s701 240
TGAGGAATATTGGTCAATGGGCGAGAGCCTGAACCAGCCAAGTAGCGTGAAGGATGAAGGTCCTACGGATTGTAAACTTCTTTTATACGGGAATAAAGTTTCCTACGTGTAGGATTTTGTATGTACCGTATGAATAAGCATCGGCTAACTCCGTGCCAGCAGCCGCGGTAATACGGAGGATGCGAGCGTTATCCGGATTTATTGGGTTTAAAGGGAGCGTAGATGGATGTTTAAGTCAGTTGTTAAAGTTTGCGGCTCAACCGTAAAATTGCAGTTGATACTTGGTGTCTTGAGTGCAGTTGAGGCAGGCGGAATTCGTGGTGTAGCGGTGAAATGCTTAGATATCACGAAGAACTCCGATTGCGAAGGCAGCTTGCAGGACTGTAACTGACGCTGATGCTCGAAAGTGTGGGTATCAAACAGGATTAGATACCCT
+
CGGGGGGGGACGGCCEGGGGGGGGGCG?FGEFGFFFGGGFGFA@FEGFGGFGGGGGGGGGGGGGGGGGGGGGGGGFGFDFGCDGGGGFGGGGEGGGGGFFFFGGGGGGGGFGGFCAEEGFGGGGGGGE7><FGGGGGGGGFCBFEDCGC9FGGGGGFGGGGGG8CCFG+@FC@,DEF*:<FFG:7<>GG*;B?CCEGG<F?C(FF5=>EGCGGFG.G@G>?BC>@;CF)FCFCFC56*<;GGG#@8GFC@<E7@:@,19CFCF5,@?CCFG#6F6<4(+)62(A,<<GGGFF=<=5@,@,,99,8D+?+DEE=,E7@C=:,,@C5C4,;@E;EDF8AFFD<GFGE@EFFEBCEB7GFFGEGGGGFEDGGGFGFFFCGFFFGGGGFAFDEGFGGFGGGFFGGGFGGGGGGFFEFFFFGFFECGGGGFFFGFGCCCCC
@s701 241
TGAGGAATATTGGTCAATGGACGAGAGTCTGAACCAGCCAAGTAGCGTGAAGGATGAAGGTCCTACGGATTGTAAACTTCTTTTATAAGGGAATAAAACCTCCCACGTGGGGGAGCTTGTATGTACCTTATGAATAAGCATCGGCTAACTCCGTGCCAGCAGCCGCGGTAATACGGAGGATGCGAGCGTTATCCGGATTTATTGGGTTTAAAGGGAGCGCAGACGGGTCGTTAAGTCAGCTGTGAAAGTTTGGGGCTCAACCTTAAAATTGCAGTTGATACTGGCGTCCTTGAGTGCGGTTGAGGTGTGCGGAATTCGTGGTGTTGCGGTGAAATGCTTAGATATCACGAAGAACTCCGATTGCGAAGGCAGCACACTAAGCCGTAACTGACGTTCATGCTCGAAAGTGTGGGTATCAAACAGGATTAGATACCCT
+
DEGGGGGGGGGGGGGGGGGGGGGGGGGGGGGGGGGGGGFGGGGGGGGGGGGGGGGFGGGFFGFGGGGGFFGGGGGGGGGGGGGGGGGGGGGGGGGGGGFGGGGGGGGGGGGGGCCGGAFGGGFFGFGGGGGGGGGGGGGGGGGGGGGGGFGGGGGGFGGFFGFGGEEGGGDGFGGGDEGGGGGGCE=EEDEF:EF:EGFBC7=C?FGEFCA36?FFG>CEF9CF>BEDGGGGFGGEF6FCFGGGFCFEC@EEGGGD:GGGGGGGFCFGF<FBGDD@=@D56GGGGGGEGFGFBF>FCEE8FF8GFEC:GFDD88ECEGGGGEB4)EGEFFF9FGFCDC?9FEGGGGEFFFFGGGGGGGGGGEFFGGGGGGGGGGFFCGGEGGGGGGFGGGGGGGGGGGGGGGGGGGGGGGGGGGGGGGFGGGGGGGGGGGGCCC@C
@s701 242
TGGGGAATATTGCACAATGGGGGAAACCCTGATGCAGCGACGCCGCGTGGAGGAAGAAGGTCTTCGGATTGTAAACTCCTGTTGTTGAGGAAGATAATGACGGTACTCAACAAGGAAGTGACGGCTAACTACGTGCCAGCAGCCGCGGTAAAACGTAGGGCAAAAGCGTTGTCCGGAATTACTGGGTGGAAAGGGAGCGCAGGCGGGAAGACAAGTTGGAAGTGAAATCCATGGGCTCAACCCATGAACTGCTTTCAAAACTGTTTTTCTTGAGTAGTGCAGAGGTAGGCGGAATTCCCGGTGTAGCGGTGGAATGCGTAGATATCGGGAGGAACACCAGTGGCGAAGGCGGCCTACTGGGCACCAACTGACGCTGAGGCTCGAAAGTGTGGGTAGCAAACAGGATTAGATACCCT
+
GEFDG@FGGDF9EGGGFFCGEEE7FG8FGGGGGF<@FGEECEEGGEE@FD7EFCFFFGFGF<?FGGG@CCCEE<FF<EGAEFGA?FE9EFAFDD???FEC9=F?C7C,CFCFFF<EGDA,<C:C:@FF8=FCFF7DEGGFG7,FB8*:5>CF;,>F,F**3**B?>::1FCC1@?C:B3:637?@C6C/*?C6CE$1279=?D;D=;:>,:<CFC9FCF.8:CA9FFCF@99EE8FF@CCD<,,FGGGGFGF@F>:,DFC=GGGGGGF9GFF><=?GGFFGF9EF@BEGFGFFFEGGGDFGGGGFGGGFEEGGEGGGGFFFCF>7GGGGFGGGGGGGFGF:GGGGGGGGGGGGGGFGGFGGF@GGGGGGFFGGGGGGGGGGGGGGGF@;GGGGGGGGCFEGGGGGDGGGGGCCCCC
@s701 29985
TGGGGAATATTGCACAATGGGGGAAACCCTGATGCAGCGACGCCGCGTGGAGGAAGAAGGTCTTCGGATTGTAAACTCCTGTTGTTGAGGAAGATAAATGACGGTACTCAACAAGGAAGTGACGGCTAACTACGTGCCAGCCGCCGCGGTAATACGTAGGGGGCAAGCGTTATCCGGATTTACTGGGTGTAAAGGGAGCGTAGACGGCACGGCAAGCCAGATGTGAAAGCCCGGGGCTCAACCCCGGGACTGCATTTGGAACTGCTGAGCTAGAGTGTCGGAGAGGCAAGTGGAATTCCTAGTGTAGCGGTGAAATGCGTTGATATTAGGAGGAACACCAGTGGCGAAGGCGGCTTGCTGGACGATGACTGACGTTGAGGCTCGAAAGCGTGGGGAGCAAACAGGATTAGATACCCT
+
DFG,CEFGGFGGGGGGGGGGGGGGGGGGGGC<EGFG9FFFGGGGGGDFCEFFGGGGGGGGFGGGFCGG@FEBFGGGCBFGGGGG8FFGFFGGGGGFGGGGGGGGGGGDFFDEGGGGGGG<<CA:BFC>F8DDGGGGGGGFG++5***>FEEGGGCGC:CCEC7FFGF7*4=*<:F7BCE-C;8B<-?735A:+1:>5=C7=EEGFEGEGGGGE8CGG;GFFEFFEECCCF@DGF@>CFEGGGGDEFEDB13;;?C0FDE3AFFFA:C7F?C.G8GGECEGFCE8GE9GCGFAF@,E@GCFAE96+*B7EF@E?8,F=7C9,GGGGGGGGF@?<,CAEEB<CGFDFFFCGGCFGFGFCGGGGFFFCGFC@CC,BFGGGGGGFFGGFGGGGEGGFFFFFFCEFGGGGGFGFGFGCCCCC
@s701 244
TGAGGAATATTGGTCAATGGACGAGAGTCTGAACCAGCCAAGTAGCGTGAAGGATGAAGGTCCTACGGATTGTAAACTTCTTTTATAAGGGAATAAAACCTCACACGTGTGGGAGCTTGTATGTAACTTATGAATAAGCATCGTCTAACTCCGTGCCAGCAGCCGCGGTAATACGGAGGATGCGAGCGTTATCCGGAGTTATTGGGTTTAAAGGGAGCGCAGACGGGTCGTTAAGCCAGCTGTGAAATTTTTGGGCGTAACCTTAGAATTGCAGTGGATACTGGCTTCCTTTAGTGCGGTTGAGGTGTGCGGGATTCGTGGTGTAGCGGTGAAATGCTGAGATATCACGAAGAACTCCGATTGCGAAGGCAGCACACTAAGCCGTAACTGACGTTCATGCTCGAAAGTGTGGGTATCAAACAGGATTAGATACCCT
+
CFGGGFGG9FFG?FFEFG,CFFD@FECCECEGGGGGGGG,E8CEGGG,BFD<CDGGF<6CFFF9FEFFF,6CF?6CE,FFGFEFFFCF,CBA@FFGEFECGF,B=EC=EBCGEGGF,4BFFEFEG,,<,9FA,A=ECDCA,A++8@BFCF9AF+A:C5,:FFFG8C=@CEG,@D:FFC::,@,@F@*5*8>2,=<C*/8CFFCGD,4=*?<CF:781(==9(4;);:7C8EE#<::8>C8,,+;E5,+<:++E@++3,C<8CDE,,GGF==*FFE,99FD?FFA3,8BDE?,=F8F>FGF=A,:F=F+C=A9+,+>=CCCAA>C84,,FAE,FFA=4<,FE;<A6<GFEE:FEEEC=DFCCCGFGF@FF9CCAEGGF8GGGGGGGGGFGFFFGEGGGGGEC:EGFGGGFFC;EF9GFFFEFFFGGGFFGGGCCCCC
@s701 39537
TGAGGAATATTGGTCAATGGGCGAGAGCCTGAACCAGCCAAGTAGCGTGAAGGATGACTGCCCTATGGGTTGTAAACTTCTTTTATAAAGGAATAAAGTCGGGTATGGATACCCGTTTGCATGTACTTTATGAATAAGGATCGGCTAACTCCGTGCCAGCAGCCGCGGTAATACGGAGGATCCGAGCGTTATCCGGATTTATTGGGTTTAAAGGGAGCGTAGATGGATGTTTAAGTCAGTTGTGAAAGTTTGCGGCTCAACCGTAAAATTGCAGTTGATACTTGATATCTTGAGTGCAGTTGAGGCAGGCGGAATTCGTGGTGTAGCGGTGAAATGCTTAGATATCACGAAGAACTCCGATTGCGAAGGCAGCCTGCTAAGCTGCAACTGACATTGAGGCTCGAAAGTGTGGGTATCAAACAGGATTAGATACCCT
+
EEGGGGGGGGFGFGGGGGF<<EEGGEGGFGGGGGGGCFGGGGGGGGGGGGGGGGGGGECFDEFGGGCEGGG@C<?CEGGGGGGGGGGGGFFFGGGFGGGGG7CFGGGGGGGD8EFFGGGGGGFGGGGGGGGF9ABEGGFDDGDGGGGGGGFGGFFF<?>F@8F>FCEGGGDD9FGGGGGGGGGGGGE>FD7,2@5E=1E'FE=GGGEDGG:?>CFFD6-A>39;FC2.;EF<GFGCEFFFFGGECFFDCF@C@CEFD5GGCDGGEGECGF@D?:@<A<F@87,<,,FDDE4FFGFGGGGGFGFFGGGGFCF@+@ECEFGGGFC+AF7FFFE9A,9GGGFFFDC,F@F7FFFE68+BEFF@7GGFFFGGGFGGFGGGFGF@FGGGGGGGGGGFFGGGD>FDFDGGFCGGGGGGGGFF8FEFFGGGGGGGF8GCCCCC
@s701 34099
TAGGGAATTTTCGGCAATGGGGGAAACCCTGACCGAGCAATGCCGCGTGAGTGAAGACGGCCTTCGGGTTGTAAAGCTCTGTTGTAAGGGAAGAACGGCATAGAGAGGGAATGCTCTATGAGTGACGGTACCTTACCAGAAAGCCACGGCTAACTACGTGCCAGCAGCCGCGGTAATACGTAGGGGGCAAGCGTTATCCGGATTTACTGGGTGTAAAGGGAGCGTAGGCGGGCTGGCAAGCCAGAAGGGAAAGCCCGGGGCTTAACCCCGGGACTGCTTTTGGAACTGTTAGACTAGAGTGTCGGAGAGGTAAGTGGAATTCCTAGTGTAGCGGTGAAATGCGTAGATATTAGGAGGAACACCAGTGGCGAAGGCGGCTTACTGGACGATAACTGACGCTGAGGCTCGAAAGCGTGGGGAGCAAACAGGATTAGATACCCT
+
FGGGGGGGGGGGGGGGGGGGGEGGGGGGGGGGGGGGGGGGGGGGGGGEDGGFGGGFGGEGGGGGGFGGGGGGDFGGGGGF<BFFGFFFCGGGGGGGGGGGDGGGFGGGGGGGGGFGFGGGFGFFF=FGGGGGGGGGGGFC<FGGGGGFDGDGCGGGGGGGG@FCC6,>FFGGGEGGGGGGGGFEGGDE7<>CEA;:CFG=CDEEGFG=9FFCEE/974C>:?EGGGGCGGGDDGF<>C386C4E#;@#>D,<ECFGGGCFD;FGFGGF?FGFCE8C0:GFFGG<DDD9FFFB,EE<8EGGGDEGGGGFGF;ACFFF;CGFCEGECFD@+AGEFCFCFCEFC6FADGGFEGGFFFC9FCCAE8FFGFCGGGEGFEEGGFGGGGGGGGGGGGGGGGGGGGGGGGGGGGGGGF7FCGGGFEC9FEFFFCEFGCGGFGFGCCCCC
@s701 247
TGGGGAATAGTGCACAATGGGCGAAAGCCTGATGCAGCGACGCCGCGTGAGCGAGGAAGTATTTCGGTATGTAAAGCTCTATCAGCAGGGAAGATAATGACGGTACCTGACTAAGAAGCACCGGCTAAATACGTGCCAGCAGCCGCGGTAATACGTATGGTGCAAGCGTTATCCGGATTTACTGGGTGTAAAGGGAGCGCAGGCGGTGCGGCAAGTCTGATGTGAAAGCCCGGGGCTCAACCCCGGTACTGCATTGGAAACTGTCGTACTAGAGTGTCGGAGGGGTAAGCGGAATTCCTAGTGTAGCGGTGAAATGCGTAGATATTAGGAGGAACACCAGTGGCGAAGGCAGCCTGCTGTAGCGCAACTGACGCTGAAGCTCGAAAGCGTGGGTATCGAACAGGATTAGATACCCT
+
FGGGGFGGGGGGGGGGGGGGFGGGGGGGGDFGGGGGCFGGEDEGGGGGGGDCCCGGFGFDDGGGGGG@FFCFGGGFFGGGGGCBF8BDFGFGGGGGEEFGGGGG7:EFGGGGGGGGGGGGCGGGGFFFGGFFFGCFFFGFF7>FED8FGCCFGGGGGGGFGGGFFGGEC<CFFGGGGFF@@CFGGF=F4CFG?5DCGGGFDDGCECCCEF9EGGFFG<C4<A-F@?9C>G;GGFFCFGE6GDGCDE?FFF=?CFDCFD0FDEFFFGGDFFDGFGGGC7GGGGGFFCB7GGGGFDB8CFB?FFEE>F=EGGF=7GGGGGGFGF9GGGGGGGGGFEEDGF<GGDFFGFGGGGGGGGGGGGGGGGGGFGGGGGGGGGGGGGFECGFGGGGGGGGFGGFGGGGGGGGGGGGGGGGCCCCC
@s701 30053
TGAGGAATATTGGTCAATGGACGAGAGTCTGAACCAGCCAAGTAGCGTGAAGGATGACTGCCCTATGGGTTGTAAACTTCTTTTATACGGGAATAAAGTGAGCCACGTGTGGCTTTTTGTATGTACCGTATGAATCAGGATCGGCTAACTCCGTGCCAGCAGCCGCGGTAATACGGAGGTTTCGAGCGTTATCCGGATTGATTGGGTTTAAAGGGCGCGTAGGCGGGTTGGTAAGTCAGTTGTGAAAGGTTGCGGCTCAACCGTAAAATTGCAGTTGATACTGGCGACCTTGAGTGCAACAGAGGTAGGCGGAATTCGTGGTGTAGCGGTGAAATGCTTAGATATCACGAAGAACTCCGATTGCGAAGGCAGCTTACTGGATTGTAACTGACGCTGATGCTCGAAAGTGTGGGTATCAAACAGGATGAGATACCCT
+
ECEEFEFFFGGGGGFGFFGFDFCFFGGEFGGFGFEGGGGFGGGGGGGGGGG9FGFFCF<C9EGGFCFGGFGEGFFFGFEFAFFGGGGGFGGCFGGFDGGGGGCFGGDB=,==D,EEFEGGGGGC?FFE+D<FGFC,CF8,BBCCGC+ABFDDCGEEDFB+:@D<FEFEG*F;FGGGG:F#?F9,<24;CC,,@C<F72@)3=;<CBF4=EBFFC/&(2CA8EDCGGGGDC1C<C7-56@,)3';7,D@+F=F@FF@8+BB+7AD?CDEDECGCFAFE=F?8ECF@,=59DF8FGGFCFFCGGFFGGGEF@F@@8CEEGFEC<8GB@7GFAFAACFGFFEGF;9FC@<CEFFB,GGGGFF:DF>FGGFGGGFFA9FAFEEB,<GGGFFFCCBCFGGGFGGFF@FE9GGGGGFGFEGGFFCFCEFC9E,GGGGCCCCC
@s701 22160
TGGGGAATATTGCACAATGGGGGAAACCCTGATGCAGCGACGCCGCGTGGAGGAAGAAGGTCTTCGGATTGTAAACTCCTGTTGTTGAGGAAGATAATGACGGTACTCAACAAGGAAGTGACGGCTAACTACGTGCCAGCAGCCGCGGTAAAACGTAGGTCACAAGCGTTGTCCGGAATTACTGGGTGTAAAGGGAGCGCAGGCGGGAAGACAAGTTGGAAGTGAAATCCATGGGCTCAACCCATGAACTGCTTTCAAAACTGTTTTCCTTGAGTAGTGCAGAGGTAGGCGGAATTCCCGGTGTAGCGGTGGAATGCGTAGATATCGGGAGGAACACCAGTGGCGAAGGCGGCCTACTGGGCACCAACTGACGCTGAGGCTCGAAAGTGTGGGTAGCAAACAGGATTAGATACCCT
+
FGGGGGGGGGGGGGGGGGGGGCFGGGGGGGGGGGGFDFCGGGGGGGGGGGGGGGGGGFGGGGFFGGGGGGGGGGGGFGGGGGGGGGGGGGGFFGGGGGGGGGGGGGGGGGGGGGGGGFGFGGGGGGGGGFGGGGGGFGGGGGGGGGGGGDGGGGGCGGG>GGGGGGGGGGGGGG?GGGGGGG>GGGGG7?FCEGGGGGGGGGGGDDGDEECDGGGFGGGFCGGFC@CFGGGDFFD:GGGGGGCFFFDGGFGFGGGGGFGGGFFGGGGGGGFFFGFFGGGGGFGGGGGGGGGF@,EGGGEFB,B7BGGFGFFGEGF7DFFFCCDGGGGGFFGGFF8EFFEBCFCDGGGGGGGGGGGGGGGGGGGGGGGGGGGGGGGGFGGGGGGGFGGGGGGFGGGEGGCFF9GGGGGGGCGCCCCC
@s701 250
TAGGGAATCTTCCGCAATGGACGCAAGTCTGACGGAGCAACGCCGCGTGAGTGAAGAAGGATTTCGGTTCGTAACACTCTGTTGTTAGAGAAGAACAGCGCATAGAGTAACTGTTATGCGTGTGACGGTATCTAACCAGAAAGCCACGGCTAACTACGTGCCAGCAGCCGCGGTAATACGTAGGTGGCAAGCGTTGTCCGGATTTATTGGGCGTAAAGCGAGCGCAGGCGGTTCTTTAAGTCTGATGTGAAAGCCCCCGGCGCAACCGGGGAGGGTCATTGGAATCTGGAGAACTTGAGTGCAGAAGAGGAGAGTGGAATTCCATGCGTAGCGGTGAAATGCGTAGATATATGGAGGAACACCAGTGGCGAAGGCGACTCTCTGGTCTGTAACTGACGCTGAGGCTCGAAAGCGTGGGTAGCAAACAGGATTAGATACCCT
+
GGGFEFFGGGGGGGG:FGGGGGGGDGGFGGGFGGGGEEGGGGGGGGGCGDBFGGGEFGGGFFFGGGGFGDG@FF+C<?FF?EEEGFGGFGFGGGGGCBFC77FGGGGGGFFFFGGFGFGGGGGGGGG>FDFFBFFGGGCFEC<FDFGEG7F<FGFGA7<,:3;:>85<FFGEFEGCE,,129=C<<:BFFGGGCFE*0,49511?2FGF+:;EC*7:>FEBF5*>;>53C9#:9;71=7:.;@G<GGF?7#3EFC:EC31//C:@CGGGFE6-GFD;/8<CF8++?CF9<E8A9GFE8F;CGGFFFGGGGGF<FEC9,9>E88+FC@EDBGGGFEE;EFF8>EGCEDCFFGGFFEFFCE8FGGFEEFCCGF7GCFD<GGGGECD<CEFFCFFDGGEFFFDFEGFFFGGD@EGGGGGFCFGGFEFGGFFGGGGFGGGCCCCC
@s701 251
TGAGGAATATTGGTCAATGGACGAGAGTCTGAACCAGCCAAGTAGCGTGAAGGATGAAGGTCCTACGGATTGTAAACTTCTTTTATAAGGGAATAAAACCTCCCACGTGTGGGAGCTTGTATGTACCTTATGAATAAGCATCGGCTAACTCCGTGCCAGCAGCCGCGGTAATACGGAGGATGCGAGCGTTATCCGGATTTATTGGGTTTAAAGGGAGCGCAGACGGGTCGTTAAGTCAGCTGTGAAAGTTTGGGGCTCAACCTTAAAATTGCAGTTGATACTGGCGTCCGTGAGGGCGGTTGAGGGGTGCGGAATTCGTGGTGTAGCGGTGAAATGCTTAGATATCACGAAGAACTCCGATTGCGAAGGCAGCACACTAAGCCGTAACTGACGTTCATGCTCGAAAGTGTGGGTATCAAACAGGATTAGATACCCT
+
CGFFGFGGGGGGGFGGGGGGGGGGGGGGGGGGGGGGGGGGGGGGGGGGGGGGGGGGGGGFGGGGGGGGGGGGGGGGGGGGGGGGGGGEGGGGGGGGGGGGGGGGFGGGGGGGDFGGGGGGFGGGGGGGFFGGGGGGGFFG<AFGEDGGGGGGGGGGFFGGGGGGGGGGGGGGAFGGGGGGFCF7C@5FFGGGDGEGDGCGGGFFFGG@G?:<FFC3C(=;@C:8ADG0E<GCGG7:?FGGGG@AFCFFG=5GFGGEE@:<?C?EEFGFGFGFGGGGF@?@DEECFC>86,=E)B=F=8E:,@@CB6GGGGFE>>44,4,FA?=>0=BCC,C,BE<EEFF=F8FDGGGGFCEDCGGGDGGEF=CEFDGGGGGGGGGGFFGFGGGGGGGGGGGGGGGGFGGGGGGGCGGGGGGGFGGGFFGFGGGGGGGGGGGCCCCC
@s701 33814
TGAGGAATATTGGTCAATGGGCGAGAGCCTGAACCAGCCAAGTAGCGTGCAGGATGCCGGCCCTGTGGGTTGTAAACTGCTCTTATACGGGGATAAAGTGGGCCCCGTGTGGCTTATTGAAGGTACCGTATGAATAAGGACCGGCTAATTCCGTGCCAGCAGCCGCGGTAATACGGAAGGGCCGGGCGTTATCCGGATTTATTGGGTTTAAAGGGAGCGTAGGAAGTCTGTTAAGCGTGTTGTGAAATGTCGGGGCTCAACCTGGGCAGTGCAGCGCGAACTGGCAGACTTGCGTGCGCAGGAAGTAGGCGGAATTCGTCGTGTAGCGGTGAAATGCTTAGATATGACGAAGAACTCCGATTGCGAAGGCAGCCTGCCGTAGCGTAACTGACGCTGAAGATCGAAAGCGTGGGTATCGAACAGGATTAGATACCCT
+
FFFFGGF,CCAED<;CCFGGEG++@FGGGGGFFGDF<@DA,C,,CECFCECF<E@@CFD>FFG,,C-CC644BFEFFGG,A,?<E9,B,8>F:+ABD<CFFEGF++6?FE7=D,==FGF<B9<ADCFB+6,>,<@D=A,<=B7:FGDGFADF?FFC>F,*7<DFGEDEG<*=;FFCFGGD**<*=<CE<:C*52/1>CE699C9ACEE5:@F+385*-8C56E9+0299CC7++<4EFCEC<B@<E3*9145/58GF>,8+,,,6,,@,>>1+<:@@8+2DGGFC,C,@+8>3+68+,5,ECEF<8+?=,4;+ECCEB@+99++5>,,9,9,5,E8E<E,F>?4,7FC@<,C,8+,,FF7FB,FFE<F@,,@GC@+,DEFBC@EFDGGGGFBC9<EF<C,,,E,CEF@;@6C@CC@;@AEAGDE,,FFC;9A-@CC
@s701 37661
TGAGGAATATTGGGCAATGGAGGCAACTCTGACCCAGCCATGCCGCGTGAGTGAGAAGGTTTTCGAATTGTAAAGCTCTTTCGGGTGTGAAGATGATGACGGTGACACCAGAAGAAGCCCCGGCAAACTTCGTGCCAGCAGCCGCGGTAATACGAAGGGGGCGAGCGGTGTTCGGAATTACTGGGCGTAAAGGGTGTGTAGGCGGTTAAGTAAGATAGTGGTGAAATGCCGGGGCTCAACCTCGGAATTGCCATTATGACTATTTTGCTAGAATGATGCAGAGGATAGCGGAATACCCAGTGTAGAGGTGAAATCCGTAGATATTGGGTAGAACACCAGAGGCGAAGGCGGCTATCTGGGCATTGATTGACGCTGAGGCACGAAAGCATGGGGATCAAACAGGATTAGATACCCT
+
DFFFGGGGGGGGGCFFGGGGF@FGDGGGGGGGGGGGGGFFEFCFGGC:C@CGGFGFGGGCFGGGECFG7GGAFEFFEFD?EE7@FFF7?FGGGGGGFGGCFGG<7FDFFGGGD,EECFGGGGGGGGCFFFGGGGGGGGCGFGGDGGDB:FEF9D7,<7CEGC*<FC71<*1*84=FGF?C0FGFD%822;;EFG8E#>8<C7EF?:8CE61@??#2,C<F>7@FD86C7>@?BEFFF===2=><CCFFDC9,CFECFFC?,9DGE48;<<F05:?/5F8FGFFF67+GGGGGFE@E=F<FGFCDA,GGGGFFCF:BGGGF;CE7GFEEDGGGFFEFF<C7GGGGGGGGGGFCF<CGGGGGGGGFGGGGFBGFE6FGDEDCGGFFFFF<GFEFFAFCCGGGFFFGGGGGFGCCCCC
@s701 254
TGAGGAATATTGGTCAATGGACGAGAGTCTGAACCAGCCAAGTAGCGTGAAGGATGAAGGTCCTACGGATTGTAAACTTCTTTTATAAGGGAATAAAACCTCCCACGTGTGGGAGCTTGTATGTACCTTATGAATAAGCATCGGCTAACTCCGTGCCAGCAGCCGCGGTAATACGGAGGATGCGAGCGTTATCCGGATTTATTGGGTTTAAAGGGAGCGCAGACGGGTCGTTAAGTCAGCTGTGAAAGTTTGGGGCTCAACCTTAAAATTGCAGTTGATACTGGCGTCCTTGAGTGCGGTTGAGGTGTGCGGAATTCGTGGTGTAGCGGTGAAATGCTTAGATATCACGAAGAACTCCGATTGCGAAGGCAGCTCACTGGAGCGCAACTGACGCTGAAGCTCGAAAGTGCGGGTATCGAACAGGATTAGATACCCT
+
GGGGGGFGGGGGGGGGGGGGGGGGDGGGGGGGGGGGGGGGGGGGGGCCFGGGGGGFGGGGGFGGGGGGGGFGGDGGGGGGGFGGGGGGGGFGGF<FFGGCFGGGGGGGGGGDE8FFGGFFGGEFGGGGGGGFGGGGGDGFEFFGEGCFGBFGEGGGGGGGGCEGEDF:FDGG9DFGGGGGGGF@FC>EGE0E@CE=DEFGCGFEFG0::?CFFGG:EBB<DEGCDGGFGGGGE>F><@C>3FCCEFGFDFECGEE@9@GFCFGGGGEFCGGDGFGGGGFGGGFFCFDFDGGGBCEF>CGGGFFFGEGGGGGGF8GEFF:,FFCCEGFGGGGECGGGGGGFA,<8FCFFGGEFGGGGEFD@F@GGFGGGGGGGGGGGGFEGGFFFCGGGGFBGGCGFFFGGGGGFCGGGGGGGGGGGGGFFGFGGGGGGGGFCCCCC
@s701 26196
TGAGGAATATTGGTCAATGGACGAGAGTCTGAACCAGCCAAGTAGCGTGCAGGATGACGGCCCTATGGGTTGTAAACTGCTTTTATAAGGGAATAAAGTGAGTCTCGTGAGACTTTTTGCATGTACCTTATGAATAAGGACCGGCTAATTCCGTGCCAGCAGCCGCGGTAATACGGAAGGTCCGGGCGTTATCCGGATTTATTGGGTTTAAAGGGAGCGCAGGCCGTGGGTTAAGCGTGTCGTGAAATTCCGTCGCTCAACGGCGGACGTGCGGCGCGAACTGGTCCACGTGAGTACGCGGGACGTTGGCGGAATTCGTGGTGTAGCGGTGAAATGCTTAGAGATCACGAAGAACTCCGATTGCGAAGGCAGCTGACGGTAGCGCAACTGACGCTGAGGCTCGAAAGTGCGGGTATCGAACAGGATTAGATACCCT
+
EGFGGG8FEGGGGGGGGGGGFGGGGGD<FFGGGGGGGGFGGGFGGGGEEEGGC@BBFFCFCGGGGGGGGGGGEGGFEFFFGFGFDGF,EFGF@DGGGCGE,CCDFFFFGF+CFAFGGGEFGGGFGG<EFGGGFGGGCGCFGGEGGGGGFGG9BFGCGFGF,,BFEGCEE+@F,DF7@@FEFGGDGDCEGGDGGGGGCEGCCGGD@C:<:<:9B9FFGBGD:>EC5?C9CA:C*C?BC/;?;?C>G>9*<:1<@FEG<FGG<C:,GGGFECEGEF>8$8C27GFA:8,D=<9GFGGEGEFCEFA=D+BGEB=,=,CEGGFGGGE@AF:ACFC,,BF@@,9CE@9GE7FGFFEFEB+B@FE?F4EGGEEGF<<FB8,<CFCFCFBCAFFDGF@FC,GGCGGGGGGF@GGGGFGGGFFFGGGGFGGGGFCGGGGCCCCC
@s701 256
TGAGGAATATTGGTCAATGGGCGAGAGCCTGAACCAGCCAAGTAGCGTGCAGGATGACGGCCCTATGGGTTGTAAACTGCTTTTATAAGGGAATGAAGTGGGGCTCGTGAGCTCCTTTGCATGTACCTTATGAATAAGGACCGGCTAATTCCGTGCCAGCAGCCGCGGTAATACGGAAGGTCCGGGCGTTATCCGGATTTATTGGGTTTAAAGGGAGCGTAGGCCGCAGGTTAAGCGTGTTGTGAAATGTAGGGGCTCAACCTCTGCACTGCAGCGCGAACTGGCTTGCTTGGGTACGCACAACGTGGGCGGAATTCGTGGTGTAGCGGTGAAATGCTTAGATATCACGAAGAACTCCGATTGCGAAGGCAGCTCACGGGAGCGCAACTGACGCTGAAGCTCGAAAGTGCGGGTATCGAACAGGATTAGATACCCT
+
EGGGGGFGFGGFGGGGGGGFGGGGGGGGGGGGGGGGGGGGGGGGGGEGGGGGGEGGGGGGGGGGGGCGGGGGGFFDGGGGCFGGGGGGGFGEFC@FGGFGGGDGGGGGDGGGEFGGGCDFFGGGFGGGGGGGGGFGGGGGGGGGGGGGGGGGGGGGGGGGFFFGGGGGGGGGFGGCG>FG8:FF<FGGGGG>FFGGEEGGA.<E?F9<F8>FFFE>57C9?GEGGGFFGGFFE9DFF@EFDGGFA>/GCCGGGGGF6GGGGGGGGGGGGGGECFEF8;9GGGED>BGDD7EE?GGGGF>FCEB@FGGGGGEB:GFGGGGGGGGEEEEFAGFEFFGFFE<CCFFFGGGGGFF?GC>GFEFB@ECEGGGGFF<FEFGGGGEGGGGGGGGGGGFGGGGGGGGGGGGGGGGGGGGFGGGGFFFGGGGGGGGGGGGCCCCC
@s701 257
TGGGGAATATTACACAATGGAGGAAACTCTGATGCAGCGATGCCGCGTGAGGGAAGACGGTTTTAGGATTGTAAACCTCTGTCTTCAGGGACGAAAAAAGACGGTACCTGAGGAGGAAGCTCCGGCTAACTACGTGCCAGCAGCCGCGGTAATACGTAGGGAGCGAGCGTTGTCCGGTATTAATGGGTGTAAAGGGAGCGTAGGCGGGATCGCAAGTCAGATGTGAAAACTATGGGCTTAACCCATAAACTGCATTTGAAACTGTGGTTCTTGAGGGAAGTAGAGGTAAGCGGAATTCCTAGTGTAGCGGTGAAATGCGGAGATATTAGGAGGAACATCAGTGGCGAAGGCGGCTTACTGGGCTTTAACTGACGCTGAGGCTCGAAAGCGTGGGGAGCAAACAGGATTAGATACCCT
+
@;CEFGGGGCECGGFFGGGFF<@F6CEAFCFCGCGGGG7=<:CF>FGFECCF7:FFE,BCEGDCGGGFGGFFGECEFFFCFFAFCFGAEFFGGGGGGGGGGGGGGGGG<FGGGGGGGFGG<A=E@FE:FDFGFFF,FEFFGGGG7EEDGC7*@,@*?FF@<EECF861FFGE1CFE<#1=F0#,48=>F<B8<4C2G@>:=GF<98C>0::ECGG<=@5,,#<FFADFCGE@3+>9GGFGFDGFGGB=FBE?$B9D7DCE@8,GGGFB:,8EA+=,,F;C<FFCCFCF@GFGFGGGGE=4GFACCFGEFGGGFGGEECC,DGCFGFFFEE,@F<EE@9DGGFBF<EF7FDFF9A@GGGGGGDCGGGDFGGGGGGFGGGGGGGGGGEEGDGGGGGFFFFE<BEDGGGFFGGGGCCCCC
@s701 23909
TGAGGAATATTGGTCAATGGGCGAGAGCCTGAACCAGCCAAGTCGCGTGAAGGATGAAGGATCTATGGTTTGTAAACTTCTTTTATATGGGAATAAAGTGAGGACCGTGTTCCTTTTTGTATGTACCATATGAATAAGCATCGGCTAACTCCATGCCAGCAGCCGCGGTAATCCGGAGGATGCGAGCGTTATCCGGATTTATTGGGTTTTAAGGGTGTGTAGGTGGTTTTTTAAGTCAGCGGTGAAAGTTTGTGGCTCAACCATAAAATTGCAGTTGATACTGGTTTCCTTGAGTGCAGTTGAGGCAGGCGGAATTCGTTGTGTAGCGGTGAAATGCTTAGATATCACGAAGAACCCCGATTGCGAAGGCAGATTGCTAAACTGTAACTGACGTTCATGCTCGAAAGTGTGGGTATCAAACAGGATTAGATACCCT
+
DGGGGGGGGFGCGFGGGGFF8FFF7FE8FFGGGGGGGG-E,EEFGFGFGDDGFFFGGDEFCEEFE9FFFGGDEEC9?EEFAFGEFCCEFFG8,?=<E9@,:C,::B:FGG<CEA<,C9:EFDFF,E?<EFGDCD9E9<FFAE+BEF@F@BDD,,,:,8,<=:=,86>C<7>,3@+@BF*3DCFFGGE7FC7EDGGFE&8C+-:78<8//')A?;CAG#F>8E>87GDGFECCFCFADE@1D<DED@3DDAB@GFD=?CB5,5:6,=,:=>B+?BFFFE=8DGGFGDEBEFF?EFD=8CDE8GGFB++=CFGDFBDGE@9,8EGEAFB:FEEA,9GGFFFCFAEFFEFCGGFEDGFDDCF=F:GGGGGGGFEGCGGCGFFB@GGFFFEGGFFGGGFFFGGGGGGGGGGEGGFFFFCEGFFBEFAGGFGCFGGCCCCC
@s701 29900
TGGGGGATATTGCACAATGGAGGAAACTCTGATGCAGCGACGCCGCGTGAGTGAAGAAGTATTTCGGTATGTAAAGCTCTATCAGCAGGGAAGATAATGACAGTACCTGACTAAGAAGCACCGGCTAACTACGTGCCAGCAGCCGCGGTAATACGTAGGGGGCAAGCGTTATCCGGATTTACGGGGTGTAAAGGGAGCGTAGACGGAACGGCAAGTTTGAAGTGAAATACCCGGGCTTAAGTCGGGAACTGCTTTGAAAACTGTCGATCTAGAGTGTCGGAGAGGTAAGTGGAAGTCCTGGTGTAGTAGTGAAATGCGTAGATATCAGGAAGAACACCGGTGGCGAAGGCGGCTTACTGGACGATAACTGACGTTGAGGCTCGAAAGCGTGGGGAGCAAACAGGATTAGATACCCT
+
EF?<CFGGGGFGGFFE,<6EE@FCGDFDFFAEFG9FFFCFGGGGGGGGCCFGGGGG9FFGA-CFGGGFGGCFFFEFGFGGDFGF,F?,B++BBFFEFGCGGGGGGFFGGGG95CFDF<F,BBFGGGEA@FAFGFFGGF,B8,:DFBFCCFGEGFG,@7:F<:74F@F5<F78EBFFCGD3FF;=6F2CCCGF:5B=CCC>EGGGGGDGGFDADCFFF;FD9F=,CFFGFCCG@GG>E<>+#<>@/=;GDE>8FFCDCE(D>CC2<,;,=3DE<FC@C9<E?F=GEFFCFE99,,+FECCGGFECDFE;A,,E4FCF7FGGGGFFFGGGGGGFCGF@:FF=,:C@CGCGGGGGGGGGGGFCGFGGGGECGFCCFFGGGGGFECCGGGGCGGGGGGGGGFGGFGGGGFGGGGGCCCCC
@s701 24363
TGGGGAATATTGCACAATGGGCGAAAGCCTGATGCAGCGACGCCGCGTGAGCGAAGAAGTATTTCGGTATGTAAAGCTCTATCAGCAGGGAAGATAATGACGGTACCTGACTAAGAAGCTCCGGCTAACTACGTGCCAGCAGCCGCGGTAATACGTAGGGTGCAAGCGTTATCCGGAATTATGGGGCGTAAAGGGCTCGTAGGCGGTTCGTCGCGTCCGGGGTGAAAGTCCATCGCTTAACGGTGGATCCGCGCCGGGTACGGGCGGGCTTGAGTGCGGTAGGGGAGACTGGAATTCCCGGTGTAACGGTGGAATGTGTAGATATCGGGAAGAACACCAATGGCGAAGGCAGGTCTCTGGGCCGTTACTGACGCTGAGGAGCGAAAGCGTGGGGAGCGAACAGGATTAGATACCCT
+
FFGGGGGGFGGGGGGGGGGFGGGGGGGGGGG,ECGGGGGGGGGGGGGGGGGGGGGGGGGGFFGGGGDEGGGGGEFGGGGGGGGGGGFGGGGGGGGGGGGGGFGGGGGGGGGGG?FGGGGGGGG>FGEFFGFGGGGGFCFGFAFGGGGG>:@;FFFGG:EECGGGGGGGGBF=FGGGCFFFFE(A:F=CF@EGGGG76EF=BCEEED>1?E5CE5EDEFGF#9-GGGGFEGGGFGGFCFEFCGF:F<1<>EGGFCEFEEEECEEGEGGGDC@9*A2CEGGFGGFEGCE<,FCFEDGGE@+FEEEC8FDGFFE9?FAGGFC,FEGGGGFFGGGGGFFGDGGDGGGGGDFFGCGGGGGFGFDGGGGGGGGGGGFGGGGGGGGGGGGGGGGGGFGGGFEGGGGGGGGGGFGGGGGCCCCC
@s701 29382
TGGGGAATATTGCACAATGGGGGAAACCCTGATGCAGCGACGCCGCGTGGAGGAAGAAGGTCTTCGGATTGTAAACTCCTGTGGTTGAGGAAGATAATGACGGTACCCAAAAAGAAAGCCACGGCGAACTACGTGCCAACAGCCGCGGTAATACGTAGGTGGCAAGCGTTATCCGGAATTATTGGGCGTAAAGCGCGCGTAGGCGGTTTTTTAAGTCTGATGTGAAAGCCCACGGCTCAACCGTGGAGGGTCATTGGAAACTGGAAAACTTGAGTGCAGAAGAGGAAAGTGGAATTCCATGTGTAGCGGTGAAATGCGCAGAGATATGGAGGAACACCAGTGGCGAAGGCAACTTTCTGTTCTGTAACTGACGCTGATGTGCGAAAGCGTGGGGATCAAACAGGATTAGATACCCT
+
<FFC+B6<C@E,EFGG,,@FDECFEFCGEG8;,CEFGGGGGGGDGGGE7F,CCGGGCGGCFFC9C,?BFEEFGFGEEFGFF,,BF<FAFCCD@F9EGGG<FG7==+EFFE,3DFEFFG,:B<+@++8C+,,,8DFFGG7:<FGD**1>:C*BEFFB,<7<F7B:FEF<FGGGGGCEE,8?C%C=,=C3#+>C>@CGDC<FA@4'@902;E?:#F7CFFCFC<CG@C57C+;:@E?FD9BC=GGGDF:=@E:9<CFEF=0=F=8B,<,<C4FD<A4GFAGGGGFCFFFCFE>4,CFE8<:EEE:8DFC:F9FA,C@EE=E8EDFGGFGCCFDF@FEFFEGF7EEDA,AC,,99EF8GGFB,DGGFFFFEGEFBE<AFF:@CGEFC;;7CEFCFF@6<GFDGFFGGGE;9F@DCCCCC
@s701 30991
TGAGGAATATTGGTCAATGGACGAGAGTCTGAACCAGCCAAGTAGCGTGAAGGATGAAGGTCCTACGGATTGTAAACTTCTTTTATAAGGGGATAAAACCTCCCACGTGTGGGAGCTTGTATGTACCTTATGAATAAGCATCGGCTAACTCCGTGCCAGCAGCCGCGGTAATACGGAGGATGCGAGCGTTATCCGGATTTATTGGGTTTAAAGGGAGCGCAGACGGGTCGTTAAGTCAGCTGTGAAAGTTTGGGGCTCAACCTTAAAATTGCAGTTGATACTGGCGTCCTTGAGTGCGGTTGAGGTGTGCGGAATTCGTGGTGTAGCGGTGAAATGCTTAGATATCACGAAGAACTCCGATTGCGAAGGCAGCACACTAAGCCGTAACTGACGTTCATGCTCGAAAGTGTGGGTATCAAACAGGATTAGATACCCT
+
FGGGGGGGGCFCGGGGGGGGGGGGGGG@FCFGGFFGGG8FGGFGGGGGGEGGGGGGFFAFFGGGGGEGC7CFGGGGGFGGGGGGGGGGGFCCFGGGGF@CFFCGDGGFE=FGGCGDGGGGGGGGGGGFGGGGGGGGGGGGGDCCEFEGFDFGGGCGGGGGGGGGGGGCGGGGGGFGF*5CEFFGEGGEC7FGC<:F=E<?GG?FFF?FGECA88CF@AFGEBE=EGG5(1@:CF@9::C9GFFFFCE8EGGGGBECD<>33;@,EFGFFFC==FCECF?A@EGCBEFF?FEF9CCDGFA,B<,GFEE:C@;>7E7DEGGGFFFB<EF<<AFDGGGGGEE,DGGGGGFFFGGF@@+ECFGGGGGFFGFFFGGGFFGGGGGDGCCGFGEGGFFGGGFFFGGFFGFGGGGGF@GGGFAGGDFGGGGGGGGGGGGCCCCC
@s701 25130
TGGGGAATATTGGGCAATGGGCGCAAGCCTGACCCAGCAACGCAGCGTGAAGGAAGAAGGCTTTCGGGTTGTAAACTTCTTTTAAGAGGGAAGAGCAGAAGACTGTACCTCTAGAATAAGCCACGGCTAACTACGTGCCAGCAGCCGCGGTAATGCGTAGGTGGCAAGCGTTGTCCGGATTTACTGGGTGTAAAGGGCGTGCAGCCGGGAATGCAAGTCAGAGGTTAAATCCATGGGCTTAACCCATGAACTGCATTTGAAACTGTATTTCTTGAGTACTGGAGAGGCAATCGGAATTCCTAGGGGAGCGGTGAAATGCGTAGATAGTAGGAGGAACACCAGTGGCGAAGGCGGATTGCTGGACAGCAACTGACGGTGAGGCGCGAAAGTGTGGGGAGCAAACAGGATTAGATACCCT
+
<EFGGFFFGGGGGGGGFGGGFEFEGGGGGFGGGGGGFGGGGEG7BEEBFEGDDGGF<AFFG<FEFFGC,?FFCFGAFGGC,<<?,CFFGGGE4AFC<FFGGF8A<FGGGGGGG99EFG9FE?,AFGECFFGG?FGGDGGDFGF=FGFEE73>FFFGG*33<F,<DB,>>CC8BB,3CF:CGFF99<1,,*4CC:B,7EDCGG7><*=CGECCGG#9C4E78$#@E53C#8FFC?F:FC4C<07D?=EAFFDCB9059CC9F=7CCF<FFE9EF97=65/?ED685??+CC7FFE8D>,,<7FEB@+5EGGGCFCF=BF@C9DEEC4,ECEFC<<,F8BEBDFEGFCFB,GGFF8DCEC;9GGFFFFEGGGGEFEGGGGGGGCF@GFFGGGEFB,FADFAC9FFGGFF<9GGFGCC<CB
@s701 264
TGAGGAATATTGGTCAATGGGCGAGAGCCTGAACCAGCCAAGTAGCGTGCAGGACGACGGCCCTATGGGTTGTAAACTACTTTTATAAGGGAATAAAGTGAGTCTCGTGAGACTTTTTGCATGTACCTTATGAATAAGGACCGGCTAATTCCGTGCCAGCAGCCGCGGTAATACGGAAGGTCCGGGCGTTATCCGGATTTATTGGGTTTAAAGGGAGCGTAGGCCGTCTGTTAAGCGTGTTGTGAAATGTCGGGGCTCAACCTGGGCATTGCAGCGCGAACTGGCAGACTTGAGTGTACAGGAAGTAGGCGGAATTCGTCGTGTAGCGGTGAAATGCTTAGATATGACGAAGAACTCCGATTGCGAAGGCAGCCTGCTGTAGTGCAACTGACGCTGAAGCTCGAAAGCGTGGGTATCGAACAGGATTAGATACCCT
+
@CECFGG@FFGGGGGCFGG8CFGGGGGGFCEEDFFFGGGCFFFEFF:FCFGGGCGGEGEFGGFGGGGGGGD>CCEEFFGGFGAEFGCGGFFFGGFGGGGGGCE<EGGEFGGGGGGGGFGGGDFGGGCFFGGGGEGFFF9FCFBEEGGGGGGEFFGCC9F?,3@B>E*CGC:CGGCCFG7FFFGGGGCFFEGGGFGGCFA<CC:@CFE,:CFC7CEFC;E@@F?C4518A>F=13<6C*B?;E<G7CECF7E@/CCCFFFD?<C>GGGGGGG?F>6GEGCEFD<A9GGFFGGFBGGFGGGGFEFGGGFEFEGGF=:FF>+:GFGDEECFE9EA@FGGEC,;F9FGFFFGGGGGFEGGGGF@EGGGGFEFGFCEGFF<?GGGGGGGGFECFFBEGGGFDCGGGEFF,GGGFFFGGGGGGGFFFFFGGGGGGFGCCCCC
@s701 27598
TGAGGAATATTGGTCAATGGGCGAGAGCCTGAACCAGCCAAGTAGCGTGCAGGATGACGGCCCTATGGGTTGTAAACTGCTTTTATACGGGGATAAAGTGAGCCACGTGTGGCTTATTGCATGTACCTTATGAATAAGGACCGGCTAATTCCGTGCCAGCAGCCGCGGTAATACGGAAGGTCCGGGCGTTATCCGGATTTATTGGGTTTAAAGGGAGCGTAGGCCGGAGATTAAGCGTGTTGTGAAATGTAGACGCTCAACGTCTGCACTGCAGCGCGAACTGGTTTCCTTGAGTACGCACAAAGTGGGCGGAATTCGTGGTGTAGCGGTGAAATGCTGAGATATCACGAAGAACTCCGATTGCGAAGGCAGCTCACTGGAGCGCAACTGACGCTGAAGCTCGAAAGTGCGGGTATCGAACAGGATTAGATACCCT
+
EGGGGFFGGGGGGGGGGGFFFGGGGGGGGFGGGGGGGGGGFGFGGGGGGGGGGGGGGGGGGGGGGGGGGGGGGFGGGGGGFGCFGGGGGEGGGGGGGGCFGGG=EGGGGGGGGGGGGGGEFGGGGGGGGGFGGGFFGFGGGFGGCGGGGGGGGBFGFGGGGFGGGGGGGG7F@FF<>@7:FGFDCFEGF74=C:FFEGFGCF4EFG@F9GF@A<C1@7EDDFGGGG:FCCFCC@GEGGGGFFGGGGGGGFEF<GGEC>:EFGGFAFC:FGGGGF?GFGGDDCFF8FCGF8GGFGGECCGGFGGGGGGGGGFFFE7E=FF=GGGE=GGGGGGFGGGGFF?FFAFGEGECGFCDFGGEFFFF:GGCGF9GGGGGGGGFGFC@CGGCFFE@DGGGGGGGGGGGGGGGGGGEFEGGGGGGGGGFGGGGGGGGGGGCCCCC
@s701 266
TGAGGAATATTGGTCAATGGGCGGAAGCCTGAACCAGCCAAGTAGCGTGCAGGATGACGGCCCTATGGGTTGTAAACTGCTTTTATGCGGGGATAAAGTGGGCCACGCGTGGTCTTTTGCAGGTACCGCATGAATAAGGACCGGCTAATTCCGTGCCAGCAGCCGCGGTAATACGGAAGGTCCGGGCGTTATCCGGATTTATTGGGTTTAAAGGGAGCGCAGGCCGCCGGGCAAGCGTGTTGTGAAATGCAGTCGCTCAACGTCTGCACTGCAGCGCGAACTGCCCAGCTTGGGTGCGCGCAACGTTGGCGGAATTCGCCGTGTAGCGGTGAAATGCTTATATATGGCGAAGAACTCCGATTGCGAAGGCAGCTGACGGGTGCGTAACTGACGCTCATGCTCGAAAGTGCGGGTATCGAACAGGATTAGATACCCT
+
D8CFGGFGFGFGGGFEFEFGGGGEDGEGGGGGGGGGGGGGGFCGGGGGDGGGGEGGGGGGGGGGGGGGGCFFGFGGGGCE<<FDFGGG@FG7FCFFFGGGGGCFGFGDGFEDFGGGGGFGGFGGGGGCFGDGGGFGFF?FGFEE>8FGGGGGGCCFFFGF:FFGGGGGGGEFGGGF7FCFGF:<CE*:CE8EGFEE:CCEC9@CEGC?>-<C?7E>GFGG;>GDE8C>CC8ECFG::*GGGGFG79C?G=8>CCC>;FDCCCF>:FG?E<FEC:@>>GG,<GGEF>,<:@+EDFEC>DCGFFFCGDFCB@FED+CEEF7GGFCGBGGFFFE9,9EF@F@3,;F=7GEF<EEECF@,,GFCFC:,=9,F9,9F:GFCGGGDEGGGCE@B,F@EGFF<FFGFCCFC@:GGGGGFGGGGGGFCGEEEGFAGGFFCCCCC
@s701 267
TGAGGAATATTGGTCAATGGGCGGAAGCCTGAACCAGCCAAGTAGCGTGAAGGATGACTGCCCTATGGGTTGTAAACTTCTTTTATGCGGGGATAAAGTTCGCCACGTGTGGCGTTTTGCAGGTACCGCATGAATCAGGACCGGCTAATTCCGTGCCAGCAGCCGCGGTAATACGGAAGGTCCAGGCGTTATCCGGATTCATTGGGTTTAACGGGAGCGTAGGCCGCCTTTTAAGCGTGTTGTGAAATGTAGGGGCTCAACCCCTGCACTGCAGCGCGAACTGGGGGGCTTGAGTACACACAAAGTAGGCGGAATTCATGGTGTAGCGGTGAAATGCTTAGATATCATGAAGAACCCCGATTGCGAAGGCAGCTTGCTAAACTGTAACTGACGGTCATGCTCGAAAGTGTGGGTATCAAACAGGATTAGATACCCT
+
FEFGGGGGGFGFGGGGGGGGGGGGGGGGGGGGGFGGGGGGGGGEEGGGGGGGGGGGGGGGGGGGGGGGG<FFFGGGGGGGGGGGGGGGGGGGGGGGGGGGFDFDGGGGGFDEGGF7FGFGFGGGGGGGGGGGCGG,FFGGF7FDEECGGAFG@>BGGGFGGCGGGGC7F:FCGGGGGGGGCFGCGCGGGGGFG7:CE?C@CFCGGGC<GGFEGGG>E38569GGGEE=EEGC:<>=EEGGFFFGGC?BF@DGDEGFGFCFFCEEGFGGFDFDGGGECFDED@FB-DFB8FFGFGEB?FGF9E9FF8CEDGFGFA9GFE7AGGGGFGGGGFC,FF,FE9GGGGGGGGFCFFCF@BDFFGFGECGFFFFGGGFGFF<FGGEE?GFFAGGGGECFE,GFFGGGGGGGGGGGGGGGGGGGGDGGGGGGGGGGGGGCCCCC
@s701 25209
TGAGGAATATTGGTCAATGGGCGAGAGCCTGAACCAGCCAAGTAGAATGCAGGATGACGGCCCTATGGGTTGTAAACTGCTTTTATAAGGGAATAAAGTGAGTCTCGTGAGACTTTTTGCATGTACCTTATGAATAAGGACCGGCTAATTCCGTGCCAGCAGCCGCGGTAATACGGAAGGTCCGGGCGTTATCCGGATTTATTGGGTTTAAAGGGAGCGTAGGCCGGAGATTAAGCGTGCTGGTAAATGTAGATGCTCAACATCTGCACTGCAGCGCTAACTGGTTTCCTTGAGTACGCACAAAGTGGGCGGAATTCGTGGGGTAGCGGTGAAATGCTTAGATATCCCGAAGAACTCCGATTGCGAAGGCAGCTCACTGGAGCGCAACTGACGCTGAAGCTCGAAAGTGCGGGTATCGAACAGGATTAGATACCCT
+
EGDF<<FFGGGGGCFAGFCC,ECDGGGGGGGGFFD@E@FFGGGGG,6CFFF9<BFFFEFC+@BFCEFG8FGFGFGFEFF9E9FEGFGG9ECFGFGFFGFCF<FFFF8B,AEGFEAFGGGGFF,FFGGGCF9FFA;E?EC<FFC77@CADFGG,AF7D<<7DDFF>EG:CC7,@,@CE*CE<EGCC7>C@F@@CF7CGGGDGG9<(F/7F<2<?,<>CDE<@588<FFFE:C<9?F>C>::C@'#4;@96)@CFE<?CF3ACCC@3@A@CGC9@GEFC,+8?GGEFFB>3>?C*:6F8E8F9?<?GGGGEFE@>,+EC+GFE8ECBEGF=9F9FE,4,-A,A,F>6+,CA,A,,GFEC@E4+:@,FC,CFFCFFFE@EF:F+8+C,9FGEGCGGFDF,C7GGGGFFDGGFCAFFFGEEGFGGGGGCGGGGGFCC<CC
@s701 269
TGAGGAATATTGGTCAATGGGCGAGAGCCTGAACCAGCCAAGTAGCGTGAAGGATGAAGGTCCTACTGATTGTAAACTTCTTTTATAAGGGAATAAAACCTCCCACGTGTGGGAGCTTGTATGTACCTTATGAATAAGCACCGGCTAACTCCGTGCCAGCACCCGCGGTAATACGGAACATGAGAGCGTTATCCGGATTTATGGGGTTTAAAGGGAGCGCAAACGGGTCGTTAAGTCAGCTGTGAAAGTTTGGGGCTCAACCTTAAAATTGCAGTTGATACTGGCGTCCGTGAGTGCGGTTGAGGTGTGCGGAATTCGTGGTGTAGCGGTGAAATGCTTAGATAGCACGAAGAACTCAGATTGCGAAGGCAGCACACTAAGCCGTAACTGACGTTCATGCTCGAAAGTGTGGGTATCAAACAGGATTAGATACCCT
+
GGGGFFFF,C9FGGGCFGG8AFGGD@7,EEFFGGEGCGFCC8,CFG@BFG7,CEGFCFFGFAFG9,,CFF9FF<FEGECCFDAECEFGG=8?FDFG<FFGF8,CCFEFG@E7CC7C<<8,EFFGFC<E,,C,CEECGAAB,:++8C+5AFFG7>=FFFGB>,6+C=+3+8@DFDFGC**3@:,,@>CFCF7CCE*>CGG5@B#=F.:FCGGG+<<AGFGC9#+CC@EDE;?>0,0(,?C7B@#@3,7@F4+81FD>C,<@,CCDAFE@,E>,EF>=@;9G>GGGGFF7D<FF5F=7GFCGFFE+F>CFGGEECFCGGGGGGFGGA87GGGFFEEFGFGFFFBB96DGGFF@E6C<E:,GF@,B,GGGGFCGGGGGFEDGGGDGGFFF:CDCFC,CGFDGGGEEGGGGGGGGDGFFGGFFGGGGGFFGFGGGCCCCC
@s701 22946
TGGGGAATATTGCACAATGGGCGAAAGCCTGATGCAGCGACGCCGCGTGAGCGAAGAAGTATTTCGGTATGTAAAGCTCTATCAGCAGGGAAGATAATGACGGTACCTGACTAAGAAGCACCGGCTAAATACGTGCCAGCAGCCGCGGTAATACGTATGGTGCAAGCGTTATCCGGATTTACTGGGTGTAAAGGGAGCGCAGGCGGTGCGGCAAGTCTGATGTGAAAGCCCGGGGCTCAACCCCGGTACTGCATTGGAAACTGTCGTACTAGAGTGTCGGAGGGGTAAGCGGAATTCCTAGTGTAGCGGTGAAATGCGTAGATATTAGGAGGAACACCAGTGGCGAAGGCGGCTTACTGGACGATAACTGACGCTGAGGCTCGAAAGCGTGGGGAGCAAACAGGATTAGATACCCT
+
EFGGGGGGGGGGGGGGGGGDGGGGGGGGGGFGGGGGGGGGGGGGGGGFGDGFEGGGGGGEFFGGFGGFFGGGGGGGGGGGGFGGGGFGGGGGGGGGG9FFFGGGGGGFGGGGGGDGFGGGGGGE@FGGGGAAFGGGGGGGFFGGGGGGGGGGFGGFGCGFGGGGFGCF*:FGGGGE4=FGGGFFGGAC<<CGGGGG=EC:CEEDEE.;:CE>F;F?F=<F;DGGGGGCFG@CFG?GGF@EGGGCFC:GGGFGGFGFE;EAB@FDFFGCFGGGFGEFECEEDD8GGGGCFC?;CFEGEF?BFGGGFDFEFEFEFCEEGGGGGFGGGGGFGEGGFCEF8GFFCGGGGGGGGGFGGGGGGGEGGGGGGFGGGFFGGGGFGGGGGGGGGGGGGGGGGGGGGFGFFGGGGGGGGGGCCCCC
@s701 40034
TGAGGAATATTGGTCAATGGGCGCGAGCCTGAACCAGCCAAGTAGCGTGCAGGATGACGGCCCTATGGGTTGTAAATTGCTTTTATGCGGGGATAAAACCCTCCACGTGTGGAGGTCTGCAGGTACCGCATGAATAAGGACCGGCTAATTACGTGCCAGCAGCCGCGGTAATACGGAAGGTCCAGGCGTTGTCCGGATTTATTGGGTTTAAAGGGAGCGTAGGCCGTGAGGTAAGCGTGTTGGTAAATGGAGGCGACCAACGTCTGCACTGCAGCGCGAACTGCCCCACTGGAGTGCGCACAACGCCGGCGGAAGTCGTCGTGGAGCGGTGAAATGCTTAGATATGACGAAGAACCCCGATTGCGAAGGCAGCTGGCGGGAACGTAACTGACGCTGAAGCTCGAAAGCGCGAGTATCGAACAGGATTAGATACCCT
+
FGFGGFGGGGDGGGFCCFGGGGGGGEGGEGGGGGGGGGFGCFCFFFEFEGGGFGGGGFGGCGG7EEAFCCFC=DEEECFGGCAEFCFACGG:@FFG9FFE:FFCDGGGGDGGGGGFFG@EEGGEFGGGGF>@CFFFCFF<A<BCGCGGGD,>EFCGFGGGGCEGGGE7BFB@FGGGGGG7:FCF:FDF<:F8:CGG758A9+<F6C*AEGGGGGG>GF*912EC2C5C99E8C8EB?7*/<E*#1+<-*#8C=4C#8=E:>FFGGF?3<#@?<C0FF?FC@GF9:GF@,F,B0:6F7DEFBCC3BB7FCC@,@8+C=7ECGFC+AF@GFCF9<FAC@FAFGGGGGF9<A,GFBFGDF7FFFFB7E@<GE?GGDGGF@E@FCFGFGGE@,FFGGFGGGFGFCGFGFFGEEEGGGFCGGGFEFCFF<A,<GGGCCCCC
@s701 272
TGAGGAATATTGGTCAATGGGCGAGAGCCTGAACCAGCCAAGTAGCGTGAAGGATGAAGGTCCTACGGATTGTAAACTTCTTTTATAAGGGAATAAAACCTCCCACGTGTGGGAGCTTGTATGTACCTTATGAATAAGCATCGGCTAACTCCGTGCCAGCAGCCGCGGTAATACGGAGGATGCGAGCGTTATCCGGATTTATTGGGTTTAAAGGGAGCGGAGACGGGTCGTTAAGTCAGCTGTGAAAGTTTGGGGCTCAACCTTAAAATTGCAGTTGAGACTGGCTTCCTTGAGTGCGGTTGAGGTGTGCGGAATTCGTGGTGTAGCGGTGAAATGCTTAGATATCACGAAGAACTCCGATTGCGAAGGCAGCACACTAAGCCGTAACTGACGTTCATGCTCGAAAGTGTGGGTATCAAACAGGATTAGATACCCT
+
GFGGGEFFFGGGFGGGGGGGGGGGGGEGGFFGGGGGGGFGGGGGGGGFGGGGGCFFDEFGGGGG<,BC:FFGGGGGGFGGGFGGFEFFFGFGFFGGGGGGGGGGGGG+,B@FFDFGCFFGGGGGCCFGEFECDED;5CFFCGEGGFED>FGACFGEDFFDF:DGGGECGG:E;FGD7CC@F?FG>FEGGGGFEFGGGECFED<DGG:=F@?GGG@9=5B#154<DE:7GEEGG@D8F9C?FF@F<:C@:968@BC,9DFGGGGGDFGFFGGFGF9FD9#F;8>:,,8ECEGGFGDEEEE?B?,FECGGFCFFA,=FFD?GFCEEBCCGFFC,9GGGCDFGED9FAFCGGGFFFFB@,A,,@BFBFFGGFC@FFECF<8EGGGGGGGFGGGGGGFGGFEGGFEFFAFGGFFGFGFDGGGGGGFAFGGGFFFGCCCCC
@s701 273
TGGGGGATATTGCACAATGGGGGAAACCCTGATGCAGCGACGCCGCGTGGAGGAAGAAGGTTTTCGGATTGTAAACTCCTGTCGTTAGGGACGATAATGACGGTACCTAACAAGAAAGCACCGGCTAACTACGTGCCAGCAGCCGCGGTAAAACGTAGGTCACAAGCGTTGTCCGGAATTACTGGGTGTAAAGGGAGCGCAGGCGGGAAGACAAGTTGGAAGTGAAATCCATGGGCTCAACCCATGAACTGCTTTCAAAACTGTTTTTCTTGAGTAGTGCAGAGGTAGGCGGAATTCCCGGTGTAGCGGTGGAATGCGTAGATATCGGGAGGAACACCAGTGGCGAAGGCGGCCTACTGGGCACCAACTGACGCTGAGGCTCGAAAGTGTGGGTAGCAAACAGGATTAGATACCCT
+
GFGGGDGGGGGGGGGGGGGFFGGGGGGGGGGGGGGGFGGGGGGGGGGEGGGGGGGGGFFEFGGFGGGGGGGGGGGGGFGGGGGGGGGGGGGGGGGGGGGGGGGGGGGGGGGGFGGGCFCFGGGGGGGGGGFFFGFFFGGGGGGGGGGGGDEDGGGFCE7>C0?CC<FEFDEE<ACFG@,>9@FCB@:CEGEGEFFFGGGGGGEGEGG=:>EGGDFFGFFCCFCCFFFFFGGFFFG:8GFFF9CGGADGGGGEDEC8FC:DFGGGGCED6FFDFFCFGGFF:FFGGGGDEDGGGGEGGEGGGGGEDGGGGGCF:GGGGGGFGGGF@EFCFDFE7GGGFFFGGEGFFGGGEEGGGFFFC<GFFGGGGGGGECCGGFGGGGGGGGGGGGGGGGGGGGGGGGGGGGGGGGGGGGGCCCCC
@s701 40261
TGAGGAATATTGGTCAATGGGCGAGAGCCTGAACCAGCCAAGTAGCGTGCAGGATGACGGCCCTATGGGTTGTAAACTGCTTTTATACGGGGATAAAGTGAGCTGCGTGTGGCTTATTGCAGGTACCCTATGAATAAGGACCGGCTAATTCCATGCCAGCAGCCGCGGTAATACGGAAGGTCCGGGCGTTATCCGGATTTATTGGGTTTAAAGGGAGCGTAGGCCGTTTGTTAAGCGTGTTGTGAAATGTAGTGGCTCAACCAGGGCATTGCAGCGCGAACTGGCAGACTTGAGTGCGCAGGAAGTAGGCAGAGTTCGTCTTGTAGCGGTGAAATGCTTAGATATGACGAAGAACTCCGATTGCGAAGGCAGCCTGCTGTAGCGCAACTGACGCTGAAGCTCGAAAGCGTGGGTATCGAACAGGATTAGATACCCT
+
FGGGGGGGFGGGGGGGGGGCFGGGGGGGGGGGGGGGGGFCFGFGGGGGGGGGGGGGGGGGGGGGGGGGFGGGGGGGGGGGGGGGGGFGGGGGGGFGGGGGGGGGCFEFGGGGGGGGGGGGGFGGGGGGGGGGGGG,FG<FGF7FGCEGFGGGFGGGGGGGGGGGGGGGGDFGGGG8GGDG>FGG@GGGGG@ECGGGGCGGGFEFFGFC=FGGDG8CGDGGFFGGGGCBFBEFFGGAG:EGGC<@FGFGGFFGFCGGGGGCGDEFCGFGFFGFFF@GFFEFCGFF<D?<FGGGDGE@>FFFFGFFGGGGGFECFC7ECEA59<EC>F:BFC<,9EGGGGGFFFC@FF<FFE9EFFGFCCGEGFDGFFFGGFGGGEF9DGGDGGGGGGGGGGGGGGGGGDGGGGGGGGGGGGGGFAGFFFAFFGGGFE,GGGGCCCCC
@s701 36736
TGAGGAATATTGGTCAACGGGCGAGAGCCTGAACCAGCCAAGTAGCGTGCAGGATGACGGCCCTATGGGTTGTAAACTGCTTTTATAAGGGAATAAAGTGAGTCTCGTGAGACTTTTTGCATATACCTTATGAATAAGGACCGGCTAATTCCGTGCCAGCAGCCGCGGTAATACGGAAGGTCCGGGCGTTATCCGGATTTATTGGGTTTAAAGGGAGCGTAGGCCGGAGATTAAGCGTGTTGTGAAATGTAGACGCTCAACGTCTGCACTGCAGCGCGAACTGGTTCCCTTGAGTACGCACAAAGTGGGCGGAATTCGTGGTGTAGCGGCGAAATGCTTAGATACCACGAAGAACTCCGATTGCGAAGGCAGCTCACTGGAGCGCAACTGGCGCTGAAGCTCGAAAGTGCGGGTATCGAACAGGATTAGAGACCCT
+
EFF,=@EFFFFFGGGGGF@CCECGGGGGGGGF<FFGCFF@FACEGGGGGGGCEDG,EFF>FGGGGGGG@CE+BFEFGCFFGFGDGGGCAEFFFGDFGGGGG9,CCEFBCFGA9FGGGGGDCGFFF<AFGGGAAAEGGGGGGG+@EGGECFGGGG7:@FDFECCGCEG:C<FFFF7FFF>F<CGGDC*<FCCCCGCGGGGDFF<FDF,1:@CG79?FG>CGF6ED/?.@8EG:13<6?FF:FCFFFD5CF>6CF-E87<:/7GGFFAFGGGF?EFB@7D62=AFGFF>:,878*@+CEEDFF<FFFE@88,E=7E77>7DFB,88=B7?7DEAFC9DEC,FF@5=GGFFGFAC66>B,7GDGDGGGFC<E<EFDFGGGGGFEGGGGGFF@@+GGGAFE7E8GGGDA@E>CFF<FA9FFC9ACFCGFGFFF88B99@B
@s701 27837
TGAGGAATATTGGTCAATGGGCGAGAGCCTGAACCAGCCAAGTAGCGTGCAGGATGACGGCCCTATGGGTTGTAAACTACTTTTATATGGGGATAAAGTGTGGGACGTGTCCCATATTGCAGGTACCATATGACTAAGGACCGGCTAATTCCGTGCCAGCAGCCGCGGTAATACGGAAGGTCCGGGCGTTCTCCGGATTTATTGGGTTTAAAGGGTGCGTAGGCGGTTTGATTGGTTAGAGGTGAAATACCGGTGCTTAACACCGGAACTGCCTCTAAGACTGTTGATGTAGAGAGTAGTTGCGGTAGGCGGAATGTATGGTGTAGCGGTGAAATGCTTAGAGATCATACCGAACACCGATTGCGAAGGCAGCTTACCAAACTATATCTGACGTTGGGGCACGAAAGCGTGGGGAGCAAACAGGATGAGATACCCT
+
F8<@E<FGGACEFGGGGGD@;<6@FCE?CCFC@FF,FCCFAECFEFB,@,C<8FCFGE6CFGGGG,CFGGGFEFFEFE9FFB5<F,C,EFCFEGF,<95,5<C:B,@+BF,?F<FGGEF95EA<EFFGDEADG,@=CDA<><CGGC=BC<<,,,:CF,3CC,@CBC>EECGCC,*****8@C9<=*=FE7*44<=**7<9C+,,?F<*<FCCC,A<>029:BG?EG8AEGCG,,73;7F@AAC-FCF)FGGC;@6,8?B8+<<B<C?EEC89704@%1:+9EB:,,8,,?=A+GGGGFEGECECF=4CB8FEE;C94,+,FFECA>8,@C6C5,<CGFDGFDF9?C,FB@,FCF@:CFE7@@@<FDFFECGFGGFF:CEB@GGGCGFGEGFGE::C,DBCE@ECECGGFDGFCGFEGGEBFGFFCC,GGGGCCCCC
@s701 277
TGAGGAATATTGGGCAATGGGCGAAAGCCTGACCCAGCAACGCCGCGTGAAGGAAGGAGGCCTTCGGGTTGTAAACTTCTTTTACCAGGGACGAAGGACGTGACGGTACCTGGAGAAAAAGCAACGGCTAACTACGTGCCAGCAGCCGCGGTAATACGTAGGTTGCAAGCGTTGTCCGGATTTACTGGGTGTAAAGGGCGTGTAGGCGGAGATGCAAGTTAGGAGTGAAATCTATGGGCTCAACCCATAAACTGCTTCTAAAACTGTATCCCTTGAGTATCGGAGAGGCAAGCGGAATTCCTAGTGTAGCGGTGAAATGCGTAGATATTAGGAGGAACACCAGTGGCGAAGGCGGCTTGCTGGACGACAACTGACGCTGAGGCGCGAAAGCGTGGGGAGCAAACAGGATTAGATACCCT
+
EGGFGEFFDGGGGFGGGGGGGGGGGGGGGGGGGGGGGGFFGGGGGGGFGGFGGGGGGGFEGFGGGGGGGGGGGGFFFGGGFFFGGGG?EGFGDEFCEGFGDGGGGGGGDGGFG@FDFGCFEGCFGFGGGGGGGGE+:DFGGGF@EGFGGGGGGG9FFFFG>ECFFGGGGGGGG7F:FG;4FEGFFFDGG<BEGGF5+,>D3?:2AC/CEGECFF#CF5CF@9FDF;EFGGGFFFGFFGGFF<FCFE#C9?FCCFEBGDC70FGGGFFFFEGGGFGFFCCGFGGGFFFGGFCBEADF@GF?EBDGGGGBCEFGGGFCECEECECGGGGGFGGGEEA7CGGEGGGGGGGFBCGGEFGGFFFGEEDFCFGGGFFCFB@GFGGGGGGGDGGGGGGEGGGGFFGFF<EFEGGGGFFFFFCCCCC
@s701 278
TGAGGAATATTGGTCAATGGGCGAGAGCCTGAACCAGCCAAGTAGCGCGCAGGATGACGGCCCTATGGGTTGTAAACTGCTTTTATAAGGGAATAAAGTGGGAGTCGTGACTCCTTTTGCATGTACCTTATGAATAAGGACCGGCTAATTCCGTGCCAGCAGCCGCGGTAATACGGAGGATGCGAGCGTTATCCGGATTTATTGGGTTTAAAGGGAGCGCAGACGGGTCGTTAAGTCAGCTGTGAAAGTTTGGGGCTCAACCTTAAAATTGCAGTTGATACTGGCGTCCTTGAGTGCGGTTGAGGTGTGCGGAATTCGTGGTGTAGCGGTGAAATGCTTAGATATCACGAAGAACTCCGATTGCGAAGGCAGCACACTAATCCGTAACTGACGTTCATGCTCGAAAGTGTGGGTATCAAACAGGATTAGATACCCT
+
GFGFGG@DFFFFGGGGGFFFFGGGGGGGGGGGGGFFGFFDGGFGGGGGGGGGGGGFFFEEFGGGEFDFEF@FCFEFGGCFGCDGGGGGGGCDCFFEFGEEEFGGGGGGGGGGGGGCFGGFGGGGFGFCFCFEGGGGGGGCFFGGGGGGGFCEGGGDGFECGFCFBEDEGGDGFGGG*1:F7FFGGCEFGEGGCCFGDCEG+<#CEGC@;3<>EGG?C>?77859C@A5ECCE3:C;0,'CFF9E7C:BGDGDGGGB</9CE==:GFGG9DFE</;:EEFFGGFE:B=8=AFA5GGGECE<GD:EGEECC@9?:9++7GFEF9EEB8FFCFFC,?9E;EAFDFC,F@CD,AAACC@7F<GEFGDFGGFGGFCFFDGF;,4,CCGGFGGCEGFGGGGGGGEGGGGFGGFCGGFFFEAGGGGGGGGGFF@EEGGCCCCC
@s701 30384
TGAGGAATATTGGTCAATGGACGAGAGTCTGAACCAGCCAAGTAGCGTGAAGGATGACTGCCCTATGGGTTGTAAACTTCTTTTATACGGGAATAAAGTGAGCCACGTGTGGCTTTTTGTATGTACCGTATGAATAAGGATCGGCTAACTCCGTGCCAGCAGCCGCGGTAATACGGAAGGTCCGGGCGTTATCCGGATTTATTGGGTTTAAAGGGAGCGCAGGCCGCCGGGCAAGCGTGTTGTGAAATGCAGTCGCTCAACGTCTGCACTGCAGCGCGAACTGCCCAGCTTGAGCGCGCGCAACGTTGGCGGAATTCGCCGTGTAGCGGTGAAATGCTTAGATATGGCGAAGAACTCCGATTGCGAAGGCAGCTGACGGGTGCGTAACTGACGCTCATGCTCGAAAGTGCGGGTATCGAACAGGATTAGATACCCT
+
DGGFGGFFGDGGGGGGGGGGGGG@:FGFGGGGGGGGGGGGGGAFDGEGGEGGGGGGGGFAFFG?FGGGGGGEGGCFGGGGGGFGGGGGGGG7FFGGGGFGGGGGGGGGGGFGGF8FGGGGFEGGGFGGCEFGGGGDFGFDF8FFEDC<,?:CC7B7FFGGGGGGGGGGGGFFFEFDEEFGGGGEGGGGEDGGGG?GG6FF17/FF5+=3A:ACFG4E>1F?=:CGGDGEF<::+;9CEEEGFCA?>0/:F.=2::FFFC9:F2FF;CFF<C=7C>>7=>FDF>C:B8,6,E>B>EFEF:F8DGGGEGGGFGGECCCDFB=A,CB8CCGDGEFEFGGGFFCGDEEEGGCFEGGFCGGEGGFGEF7FFFGFGFF7GDFCC@CGGGGFGFDGGEGGGGGGEGFC7FGGGGGGGGGGGGFGGGFFCGGFGGGGFGCCCCC
@s701 280
TGAGGAATATTGGTCAATGGACGAGAGTCTGAACCAGCCAAGTAGCGTGCAGGATGACGGCCCTATGGGTTGTAAACTTCTTTTATACGGGAATAAAGTATCCTACGTGTAGGATTTTGTATGTACCGTATGAATAAGCATCGGCTAACTCCGTGCCAGCAGCCGCGGTAATATGGAGGATGCAAGCGTTATCCGGATTTATTGGGTTTAAAGGGAGCGTAGGCCGTCTGTTAAGCGTGTTGTGAAATGTCGGGGCTCAACCTGGGCACTGCAGCGCGAACTGGCAGACTTGAGTGCGCAGGAAGTAGGCGGAATTCGTCGTGTAGCGGTGAAATGCTTAGATATGACGAAGAACTCCGATTGCGAAGGCAGCCTGCTGTAGCGTAACTGACGCTGAAGCTCGAAAGCGTGGGTATCGAACAGGATTAGATACCCT
+
CFFFGGGGGGGFGGGGGGGGGGGGGGGEGGFFEFGGGGGFGEFGGGGGGGGGGGGG<F:FCGGGG?F@E,=FFFEGGGGG<<<EFGFGGGGGGFFFFFFDA<FGFGGGD,EAFGCGGGCGGGGFEFGDF=A<FGGGGFDC,BBEE7CF<DF@@D@@GCA7DF>DFECE@7CACA9CCGDCFGFGC>48E:E>GFD>CGFGFGGAF=#>14AC<6<DD>?C?=;8DEEAGFGGCGE=CGGFFFFF@FF#G<ECDG5FCGCGFFG>CF8:@2C0$F8@-FE=88FAC,FA9EGG@8+:6FGGF<DGGGGFDGGFB8ECC@+?EGGEDGDGGGF@FFFDEACFFCGEBF:GFECFGGCGCCGFGEGGGFCGGGFGFGGFCFDGEFDGGGFGEGFGGCGGGGGFGGGGEFGGGGGGGGGGGGGFFFFC,F9GGGGCCCCC
@s701 281
TGAGGAATATTGGTCAATGGACGCAAGTCTGAACCAGCCATGCCGCGTGCAGGATGAAGGTGCTATGCATTGTAAACTGCTTTTGTACGAGGGTAAATGCAGGTACGTGTACCTGTTTGAAAGTATCGTACGAATAAGGGTCGGCTAACTCCGTGCCAGCAGCCGCGGTAATACGGAGGACCCGAGCGTTATCCGGATTTATTGGGTTTAAAGGGTGCGTAGGCGGAGTAGTAAGTTAGGGGTGAAAGCTCGATGCTCAACATCGAAATTGCCTCTGATACTGTTAGTCTAGAGTATAGTTGCGGAAGGCGGAATGTGTGGTGTAGCGGTGAAATGCTTAGATATCACACAGAACACCGATTGCGAAGGCAGCTTTCCAAGCTATTACTGACGCTGATGCACGAAAGCGTGGGGAGCGAACGGGATTAGATACCCT
+
AFFFGFCFFFGGGGGGGFFGGFGGGGGGGGGGGGGGGGFGFGGGGGEGGGGGGCG?FCEGGGGGGGGGFDAFGGGGGGGFEFGGDGGG7?CFEFGDFCFFFGGGGFGGGFG@?<?EGGF,AFEFG9B7FEE:FCFG9E9>FDFC7=:BFFCEFGGGGGGFGFC73BFGECCC@3DFGEGGG8F<?CCGFGG>GGGGCG<7=+EBCFF@<FFFEFFFGBC%DGDD>@:#ACE9EAF@D9F#0;CFGCF8<9/GGGGF=9<B@F?CGFE<C@DD<@EC<7GGGGGFF9GEGGCGFE=<>F@+8FGFE+7BDGF;FFDGGFFGGGGE5EGFF@<,<GGGFFECFFGGGGFE5FGGEFCCEGGGCFC@F@EFFFEFFCGGGCDFGGFFGGGGGC@GGFDFCGC<;GFFGGGGGGGGFEEGGGGFCFEGGGGGF?GCCCCC
@s701 20782
TGAGGAATATTGGTCAATGGACGCGAGTCTGAACCAGCCAAGTAGCGTGAAGGATGACTGCCCTATGGGTTGTAAACTTCTTTTATATGGGAATAAAGTGGTCCACGTGTGGATTTTTGTATGTACCATATGAATAAGGATCGGCTAACTCCGTGCCAGCAGCCGCGGTAATACGGAGGATCCGAGCGTTATCCGGATTTATTGGGTTTAAAGGGAGCGTAGGCGGATTGTTAAGTCAGTTGTGAAAGTTTGCGGCTCAACCGTAAAATTGCAGTTGATACTGGCAGTCTTGAGTGCAGTAGAGGTGGGCGGAATTCGTGGTGTAGCGGTGAAATGCTTAGATATCACGAAGAACTCCGATTGCGAAGGCAGCTCACTGGAGTGTAACTGACGCTGATGCTCGAAAGTGTGGGTATCAAACAGGATTAGATACCCT
+
FFGGGGGGGGGGGGGGGGGGGGGGGGGGGGGGGGGGGGGGEFFGFGGGGGGGGGGGGGGGGGGDGGGGGGGGGGGGGGGGGGGGGGGGGGGG,=CFGGGGGGGGGGGGGGGGGFGGGGGGGGGGGGGGGGGGGGGGGGGGCFFGGGGGGGGGGGGGGGGG:GGGGGGGGGGF<CCEECF>FFFGGEEGGGGGGGGGGGGGGGGEGGCGG7CFGGGFGFGD=EFGFFC>FCFGCGFDFFGGGGFGFCGGFFBF=EGGGGGGGDGGCGGGGGFF=6CGFB@48GGGGGGGGGGGDGEAFGGEGGGGGGEGGGGGFEFCFFGGGGGGFEGGGGFFFGGGDGGFF9AGGGFGGGGGFF7GGGF7GGGGFGFGGFGGGGGFGGGGGGGGFGGGGGGGGGGGGGGGGGGGGGGGGGGGGGGGGGGGGGGGGGGGGGGCCCCC
@s701 283
TGAGGAATATTGGTCAATGGACGCAAGTCTGAACCAGCCATGCCGCGTGCAGGATGAAGGTGCTATGCATTGTAAACTGCTTTTGTACGAGGGTAAATGCAGGTACGTGTACCTGTTTGAAAGTATCGTACGAATAAGGGTCGGCTAACTCCGTGCCAGCAGCCGCGGTAATACGGAGGACCCGAGCGTTATCCGGATTTATTGGGTTTAAAGGGTGCGTAGGCGGATTAGTAAGTTAGAGGTGAAAGCTCGATGCTCAACATCGAAATTGCCTCTGATACTGTTAGTCTAGAGTATAGTTGCGGAAGGCGGAATGTGTGGTGTAGCGGTGAAATGCTTAGATATCACACAGAACACCGATTGCGAAGGCAGCTTTCCAAGCTATTACTGACGCTGATGCACGAAAGCGTGGGGAGCGAACGGGATTAGATACCCT
+
EGFGGGGGGFGFFGGGGGGGFEFCGGGDFGGGGFGGGGDEFGGGGGGGGGGGGFFFFGGGGFGGFFGCCGEFGGGFGFGGFGFCEFAEFCF@FEEGGGGGGGGGGGGF@FEFCFFE<?BFDFFFDGFGGFGGEGF8EEFDDFCCEECCFG,F=@FEFFGGF@FCCEGGGG>E,EEGGG78>>FFFEEGG7@C<BFEGGGF@@<FCEF,=CF>-CFFGFG;?F8;9CE3E7CFEFFCF;CFFGGFDFC@9F3@9B@88FFDF70@;8EFD=FAADA<=3:EDGGF<<GFGFCGFGGD?FFC6EEFF8EEGFFEA,7FEFFFGGGEFGGFC;E9FE?=FCGFGGEEFGFEADCGGGGGFFFGGFE@EFFFFEEFB,FCFCDEGGEEAEFGGECGGGFGGGEDF@FGGGGGGFGGGGGFGGGGFFGGGGGGGGGCCCCC
@s701 27924
TGAGGAATATTGGTCAATGGGCGAAAGCCTGAACCAGCCAAGTAGCGTGAAGGATGACTGCCCTATGGGTTGTAAACTTCTTTTATAGGGGAATAAAATGAGCCACGTGTGGCTTTTTGTATGTACCCTATGAATAAGGACCGGCTAATTCCGTGCCAGCAGCCGCGGTAATACGGAAGGTCCAGGCGTTATCCGGATTTATTGGGTTTAAAGGGGGCGTAGGCCGTTTTTTAGCGTGTTGTGAAATACTGTCGCTCAACGACAGAGGTGCAGCGCGAACTGGAGGACATGAGTGCGCGGAATGTAGGCGGAATTCGTCGTGTAGCGGTGAAATGCTTAGATATCACGAAGAACTCCGATTGCGAAGGCAGCTCACTGGAGCGCAACTGACGCTGAAGCTCGAAAGTGCGGGTATCGAACAGGATTAGATACCCT
+
GGGGGFFGGGGGGGGGGGGGGGGGGGGGGGGGGGGGGGGFGGGGGGGGCEGGGGGGGGFGGGGGGGGGGGGEGGGGGGGGGGGGGGGGGGGGGGGGGCFFGGGGGGEGGGGEFFDGGGGGGFAFGGGGGGG9,FFGFGGFD?FGGGGGGGGGGGGGG9DFGGGGCGGGGGGGGGC7FEDGGGGGGGFGGGGFFGGGGGGFCA@<FDG<GGGGGGGGG7FCBEGGCCGFFGGGGGGGCFED>,FEGC>>GEFA>ECCFGGFGCFCF7GGDFF7EGFCFDD?FGFAGEC@,GGDGGGGF?GGFFE8GGGGFGEBB@47GGGGGGG>GGGGGGGGGFGFFDDFFFD8FEFGFFFDF@B@GGGGFC<EC,GGGFEFFFF8FECCGGFFGGGGFCGGGGGGGGGFEGFCGGGGDGGGGGGGFEEFGGGGGDGGGGCCCCC
@s701 29884
TGGGGAATATTGCACAATGGGGGAAACCCTGATGCAGCGACGCCGCGTGAAGGAAGAAGTATCTCGGTATGTAAACTTCTATCAGCAGGGAAGATAATGACGGTACCTGACTAAGAAGCACCGGCTAAATACGTGCCAGCAGCCGCGGTAATACGTATGGTGCAAGCGTTATCCGGGTTTACTGGGTGTAAAGGGAGCGCAGGCGGTGCGGCAAGTCTGATGTGAAAGCCCGGGGCTCAACCCCGGTACTGCATTGGAAACTGTCGTACGAAAGTGTCGGAGGGGTAAGCGGAATTCCTAGTGTAGCGGTGAAATGCGTAGATATTAGGAGGAACACCAGTGGCGTAGGCGGCTTACTGGACGATAACTGACGCTGAGGCTCGAAAGCGTGGGGAGCAAACAGGATTAGATACCCT
+
GGGGGGGGGGGGGGGGGGGGGGGGGGGGGGGFDGGGGGFFGGGGGGGCGGGGGGGDEFEFFFFGEF@FFGGGGFGGFFGGGGGGGGGGGGGGGGGGEGFGGGDFGGGGGGGGGGGGGGGGGGGGGGGGGCGFFGFCFFGGGGGGCEFG@FEGGEFFGGGGFDFGFG7FGGGGGGGGD@EGGG#GGGGG?AEG;F9CECCEEGGEGG=GEEE5?GFAFFC,ABFGG>BCEFGGFE?@@FFECEGCCE8CGGFGGGDEA.6<0/@2FFGB6$<#4C2C6CEGCGGFE8EFC8GFFE,,=<F??<>7BF:CDGFEB@CGGFGGF@,CFEF@AAEB=@CGFCFF@:C@@ECEGEGGGGGGGGGGGGGFFA@GGFFFE8EE,GGCFCE8FCDGEGFFGGFGCE@EEEFFC;<AGGGCCCCC
@s701 25205
TGAGGAATATTGGTCAATGGGCGAGAGCCTGAACCAGCCAAGTAGCGTGCAGGAAGACGGCCCTATGGGTTGTAAACTGCTTTTATAAGGGAATAAAGTGAGCCTCGTGAGGCTTTTTGCATGTACCTTATGAATAAGGACCGGCTAATTCCGTGCCAGCAGCCGCGGTAATACGGAAGGTCCGGGCGTTATCCGGATCTATTGGGTTTAAAGGGAGCGTAGGCCGGGGATTAAGCGTGTTGTGAAATGTAGATGCTCAACATCTGCACTGCAGCGCGAACTGGTTTCCTTGAGTACGCACAAAGTGGGCGGAATTCGTGGTGTAGCGGTGAAATGCTTAGATATCACGAAGAACCCCGATTGCGAAGGCAGCTTGCTAAACTGTAACTGACGTTCATGCTCGAAAGTGTGGGTATCAAACAGGATTAGATACCCT
+
FG<FGGGGGGGGGGGGGGDGCFGGGGDFGGGGGGGGGGGCEFFGGGEGGGGGGGGGGGGGEEGFEFFGGGGEGGGGGGGGGGGGGGGGGGGGGGGGGGGGGGFGGGG<FFGGGGFGGGGGGGGGGGGGGGGGGGGGDE@DFFGGGGGGGGGGFGGGGGGGGGGGGGGGGGGFFGGGGGGGCFGEGGG7>FGGGGG<=54C<9CGFFGEGF>@CF;GGFGGFFG9GGGGGEEGGGFAEDEEGGGGCFGGFFGFFGCCCGGGFFGGGDFFF?GDFEFGCE8?88CFF,EC=EEF5GECGGF@>F9CF>@FGFE>4,+@GFGGFFE=)GDFGFECDFE:,<,,:,,F@GFFFGGFGCEF@<FCC,4<GGGGGGGGGGGGGGGFFE9E9GF7FFDFFGGGGGGFFGGFACGGGGFEGGGGGGGGGGGGGGGFC,F<CCCC
@s701 287
TGAGGAATATTGGTCAATGGGCGAGAGCCTGAACCAGCCAAGTAGCGTGCAGGATGACGGCCCTATGGGTTGTAAACTGCTTTTATAAGGGAATAAAGTGAGTCTCGTGAGGCTTTTTGCATGTACCTTATGAATAAGGACCGGCTAATTCCGTGCCAGCAGCCGCGGTAATACGGAAGGTCCGGGCGTTATCCGGATTTATTGGGTTTAAAGGGAGCGCAGGCCGTGGGTTAAGCGTGTCGTGAAATTCCGTCGCTCAACGGCGGACGTGCGGCGCGAACTGGTCCACTTGAGTACGCGGGACGTTGGCGGAATTCGTGGTGTAGCGGTGAAATGCTTAGATATCACGAAGAACTCCGATTGCGAAGGCAGCTGACGGTAGCGCAACGGACGCTGAGGCTCGAAAGTGCGGGTATCGAACAGGATTAGATACCCT
+
DGGGCDEGGGGGGGGGGGGDGGGGGGEGGFFGGGGGGGG@EF,CEGGGGGGGDFCACEFGGGGGGGGCCFCFGFFGFGGG9EEEGGFGEEGCGGGFGFEFGEFFGG8FGGGGCF8EFFGGGGGGGGGCGGGGGGFGGGC<FDGGGGGGGGGGGEFGFGFDG73F7C7FFGGC,EFDC<CE@CDC7<CEEEC@FFCEG@F$9+?=FC34:F2BF?9687CDFFCCDEEBDG?CEG?BEFF;2;CEGFDBCC5C:F<<C:7FEGGGGEEG=1C?CC>GBGGA#EFCC,C@=@F>:++>CEGGGGGGGGE@FCCF?=GEGGFGFEEDFGFEC9CEC9CE;CA,GGGFEECGFE9FGGGGFFD@EEEFDF9CGGFFCFCFCD@ECGGGF@C6+EGGGGGGFFC8GGGGGGEGGGFEECGGGGDFGFGFF9FAGGGCCCCC
@s701 288
TGAGGAATATTGGTCAATGGACGAGAGTCTGAACCAGCCAAGTAGCGTGCAAGATGACGGCCCTATGGGTTGTAAACTGCTTTTATAAGGGAATAAAGTGAGTCTCGTGAGACTTTTTGCATGTACCTTATGAATAAGGACCGGCTAATTCCGTTCCAGCAGCCGCGGTAATACGGAAGGTACGGGCGTTATCCGGATTTATTGGGTTTAAAGGGAGCGTAGGCCGGAGATTAAGCGTGTTGTGAAATGTAGATGATCAACATCTGCACTGCAGCGCGAACTGGTTTCCTTGAGTACGCACAAAGTGGGCGGAATTCGTGGTGTAGCGGTGAAATGCTTAGATATCACGAAGAACTCCGATTGCGAAGGCAGCTCACTGGAGCGCAACTGACGCTGAAGCTCGAAAGTGCGGGTATCGAACAGGATTAGATACCCT
+
DGGGGFGGGGGGGGGGDAFGDGGGGECFGGCFGFGGGGFFGFGGGGGFEFGGE,<FFFDEEGGGGFGCGGGEGGFFGAFGGG9CFFGGFFGGCFGGGCGGGGGAF<BF8FDGGGGGGFGGGGGFE@EFAEFGFGFGG9,,:BFGG7FGAFFGCA,<<CFDGFEG++8><3*,,>*@@F:G7#><>7E<1*#:<;FCC?FG?CFFCCF<=B<;:<@AD28>(F<C'AB=FDAF?2<,?..GGFFFCE<+CF<D>DF'FFFCCGGFCGFFC?@<3F8C7FED?9CEF=D<,ED?57ECEA,FFFEFFEGECDA,=8FFCFCFBFC>5CC9FFF99E,EEEE8CDFFGGEGFEAGFGGGGGFEFCEFGFFFFCFE9GGFGGC?CGGGF<GGGE;FFACGGGGGGGGE,GGGGGFFGGFGGFFFFGGGGGGGGGGCCCCC
@s701 23694
TGGGGAATATTGCACAATGGGGGAAACCCTGATGCAGCGACGCCGCGTGGAGGAAGAAGGTCTTCGGATTGTAAACTCCTGTTGTTGAGGAAGATAATGACGGTACTCAACAAAGAAGTGACGGCTAACTACGTGCCAGCAGCCGCGGTAAAACGTAGGTCACAAGCGTTGTCCGGAATTACTGGGTGTAAAGGGAGCGCAGGCGGGACGACAATGGGGAAGTGAAATCCATGGGCTCAACCCAGGAACTGCGTTTAAATCTGGTTGTCTTGAGTAGGGAAGAGGTAGGCAGAATACCCGGTGTAGCGGTGGAATGCGGAGATATCGGGAGGAACACCAGTGGCGAAGGCGGCCTACGGGGCACCAACTGACGCTGAGGCTCGAAAGTGTGGGTAGCAAACAGGATTAGATACCCT
+
FGF8F@FGFGGGGGGGGGFG8EGGGFEFFCEFDEGFEF7CFD:7FGCFCF?,?FEFF,C9-9-CF@C+BFFFFEGGEFGFCE:FEE8E,9BB,A,,?,5:,+8B<:<FAF,E8,,,8A55<FE7:FEGFDFGG>,@<CCF<,3DF>EC3FF;@FGE><*?>F>AC,8<=*1;B,=CFCE8,CFC>=FF*?C+<F*:EC<:***2:92**,@286#*#,75+C<7<99@,,8,@,,,CGFFD<@,,FEF@++6,B,,C,3,,@B,,:,?@,,,+3,,,,C,9EF=AF=B;;;6,>8+87=:=9=@AF:ECDC,+7EFC:,CF=>@,7FDDDE@6C,@FF<GCCCDF@CF>CE<47CF@8F=<@@,,E@FEEB@C,,CC:GEGEFF@<GFCCC6FGFF@,EAFGGFE,EFD@GCCCCC
@s701 29085
TGAGGAATATTGGTCAATGGGCGAGAGCCTGAACCAGCCAAGTAGCGTGAAGGATGAAGGTCCTACGGATTGTAAACTTCTTTTATACGGGAATAAAGTATCCTACGTGTAGGATTTTGTATGTACCGTATGAATAAGCATCGGCTAACTCCGTGCCAGCAGCCGCGGTAATACGGAGGATGCGAGCGTTATCCGGATTTATTGGGTTTAAAGGGAGCGCAGACGGGAGATTAAGTCAGTTGTGAAAGTTTGCGGCTCAACCGTAAAATTGCAGTTGATACTGGTTTCCTTGAGTGCAGTTGAGGCAGGCGGAATTCGTGGTGTAGCGGTGAAATGCTTAGATATCACGAAGAACCCCGATTGCGAAGGCAGCTTGCTAAACTGTAACTGACGTTCATGCTCGAAAGTGTGGGTATCAAACAGGATTAGATACCCT
+
ED<FGGGGGFGGGGFGGGGGFGG:@FFGGFGGGGGGGGGGGGFGGGGEGGGFFEFFGGGGFGGGGGGGCGFGGGFDG9FGDGGGGGGGG>FGGFFGGGGGDFEE9EFFG@GGGGAFGGF<,,:CF9FGGGGGDGGGFCFA<F>EDC?FCFG@BFCFDD8FCFGGGDGGG+>EFGFD7FFGGGFB@C:F58/:BCFFGGCC7C@C<==FGC4CGGDAEFGD;@C59C;B3EFFGGFFFFEGFDFGFFDB@<C>3CFF8=FF;8FEGGGF=EC?GGECEEDDEFCFB,,:,,BF?4D<,FCBGGGGC?CGGGFGFFGEEFGFEEC@0GGGGGGEB<?EECGGE;<<F<EDFCACCF+@@EFF7EECGFGGGFFFCFFFAF9F<EF<AFEGFCC8ECGGGGDFDDGGDGFCC<E@GGGGFFFFDGGGGGGGF8FCCCCC
@s701 36280
TGAGGAATATTGGTCAATGGGCGAGAGCCTGAACCAGCCAAGTAGCGTGCAGGATGACGGCCCTATGGGTTGTAAACTGCATTTATACGGGAATAAAGTGGGCCACGCGTGGTCTTTTGCATGTACCGTATGAATAAGGATCGGCTAACTCCGTGCCAGCAGCCGCGGTAATACGGAGGATCCGAGCGTTATCCGGATTTATTGGGTTTAAAGGGAGCGTAGATGGATGTTTAAGTCAGTTGTGAAAGTTTGCGGCTCAACCGTAAAATTGCAGTTGATACTGGATATCTTGAGTGCAGTTGAGGCAGGCGGAATTCGTGGTGTAGCGGTGAAATGCGTAGATATCACGAAGAACTCCGATTGCGAAGGCAGCCTGCTAAGCTGCAACTGACAGTGAGGCTCGAAAGTGTGGGTATCAAACAGGATTAGATACCCT
+
DEFGGEFDGGGGGGGGGGGFEFGGDFGFGGFGGAFGGGGGGGFFGGGGGGGGGGGGGF@FGGGFG8FCDGGGCEDFGF<<,CEFGFGGGGGEFGGGFCECEFGF@DBFGGG+:A?EFGGGGGFGGDBCDF,<EEGGGGD>EF@CEGGDDFGGGDFGGDDCFFFF7>F:FFGCFDCFGGGEFG7FB<8;B.CCF@@C:.:;FGCC@77+C*0:<CGGE=E:E9;D3<8GGFC$FGFFFCCCGG:F;@CGF>BCFDEGFFD36;C7;;CC7EC4FGGFF/8DGGFFAECGGFFF@F>:,,C@GF:FGFGEC@9GGDEDGFDFFFGEDCGFFEF,?=88,,F@,=AGGGEGGF@CDCCEDFFGGGGGGGGDFECGGFC;,E@@FDGGGGEGGGDEC,GGGGEEFGGFGGGFFGEEGDF<FCAFFGGGCF<FGGGCBCCC
@s701 292
TGAGGAATATTGGTCAATGGGCGAGAGCCTGAACCAGCCAAGTAGCGTGCAGGATGACGGCCCTATGGGTTGTAAACTGCTTTTATAAGGGAATAAAGTGGGGGTCGTGACCTCTTTTGCATGTACCTTATGAATAAGGACCGGCTAATTCCGTGCCAGCAGCCGCGGTAATACGGAAGGTCCGGGCGTTATCCGGATTTATTGGGTTTAAAGGGAGCGTAGGCCGGAGATTAAGCGTGTTGTGAAGTGTAGTTGCTCAACATCTGCACTGCAGCGCGAACTGGTTTCCTTGAGTACGCACAAAGTGGGCGGAATTCGTGGTGTAGCGGTGAAATGCTTAGATATCACGAATAACTCCGATTGCGAAGGCAGCTCACTGGAGCGCAACTGACGCTGAAGCTCGAAAGTGCGGGTATCGAACAGGATTAGATACCCT
+
FGFGGFGGGGGGGGGGGFGGGGGGGGGGGGGGGGGGGGGFGGGGGGGGGGGGGGGGGGGGGGGGGGGFGGGGGFFGGGGGGGGGGGGGGGGGGGGGGGFGFGGEFGGGGGGGGGGGGGGGGGGCFFGGGGGFGDFGGGGGGGGGGGGFAFFGGGFEGGGGGDFGGDGGGGGGGGGG*CEEGGGGGGG0G;GGGGFGECGGGGGGFG8?8FFGG?GFGFDD@FGCGGG@CFFGGGC>GCCEGF@F@<C@FBGGGGGFGFGFCFEEFFGGCEF6GFBG12/=8@CGEF@FGGFF5F=8+ECFFGGFF6FCCEEE7CF@FFF,GGEDDCCEE=FC,FE==9E,GGGGFFEDFA@,FGFGGGGGGGGGGFFDC?GGFFGGGGGGGEEGFCCGGGFFGGFACGGGFCAFGFGGGGGGGGGFGGFEFCFFGEFFGGGCCCCC
@s701 25099
TGAGGAATATTGGTCAATGGGCGAGAGCCTGAACCAGCCAAGTAGCGTGCAGGATGACGGCCCTATGGGTTGTAAACTGCTTTTATATGGGGATAAAGTGTGGGACGTGTCCCATATTGCAGGTACCATATGAATAAGGACCGGCTAATTCCGTGCCAGCAGCCGCGGTAATACGGAAGGTCCAGGCGTTATCCGGATTTATTGGGTTTAAAGGGAGCGTAGGCCGTCTGTTAAGCGTGTTGTGAAATGTAGTGGCTCAACCAGGGAATTGCAGCGCGAACTGGCAGACTGGAGTGCTCAGGAAGTAGGCGGAATTCGTGGTGTAGCGGTGAAATGCTTAGATATCACGAAGAACTCCGATTGCGAAGGCAGCTCACTGGAGCGCAACTGACGCTGAAGCTCGAAAGTGCGGGTATCGAACAGGATTAGATACCCT
+
GGGGGFFFFGGGGGGGCEEG@EFGGGGGF?FGGFFFDDFDFEEEFFGCGGFEFEGGGGCECFGGGGGGGGGGCCFGGGGGGGGGGGFFFGGG,+AEBGF9FFEGFGGGGGG,EFGGG?EEFFFFF9FFGEG9E9@FFGGGGFCE>=FD9AFGD8=FFGGGFFGGGEEGGC>9FF<**:7>,7D,3D*1=C::AFGDG5+<:CF,,<:**,<CCF*8B8C<B?CGC;?CGFF?><A283F?-@9C,0:/FD8<0<8FD@6<CB<FFD#D@DF=43$@3D9D?@F+,,<B=A,A*B@,8<CFC:,GGGGGGE@,DE@88BA,FGCDAFCD=C5,?C:4,EFCEGGGGFGGFCFF@GECEGGGGFCFFFFE<CDFAEEEBC4B+F7A9ECDGEBGFAFCF@CB97FCFFGFF7FEEEEFEFFEDFGGF<GGGGGCCCCC
@s701 294
TGAGGAATATTGGTCAATGGGCGAGAGCCTGAACCAGCCAAGTAGCGTGCAGGATGACGGCCCTATGGGTTGTAAACTGCTTTTATAGGGGAATAAAGTGAGCTACGTGTGGTTTTTTGCATGTACCCTATGAATAAGGACCGGCTAATTCCGTGCCAGCAGCCGCGGTAATACGGAAGGTCCGGGCGTTATCCGGATTTATTGGGTTTAAAGGGAGCGTAGGCCGGAGATTAAGCGTGTTGTGAAATGTAGTGGCTCAACCTCTGCACTGCAGCGCGAACTGGTCTTCTTGAGTACGCACAAAGTGGGCGGAATTCGTGGTGTAGCGGTGAAATGCTTAGATATCACGAAGAACTCCGATTGCGAAGGCAGCTCACTGGAGCGCAACTGACGCTGAAGCTCGAAAGTGCGGGTATCGAACAGGATTAGATACCCT
+
GGGGGGGGGGGGGGGGGGGGGGGGGGGGGGGGGGGGGGGGGGGGGGGGGGGGGGGGGGGGGGGFGGGGGGGGFGGGGGGGGFGGGGGGGGGGGGGGGGGFGGFFGGGGGGGGFGFGGGGGGGGGGGGGGGGGGGGGGGGGGGGGGGGGGFGGGFGGGGGGGGGFFGGGG?DG<CGGGFGD8CFGGGGGGGGGFGGGGGE:9EFGGG2<EGGGGGGFGEEGBEDGGGGEGEGGFGGAECFCFGFG@AF-GFFGGFFCGGGGGGFCGGGGGGGEGDGGGGEGGGGGDCGCGGFGFFCCGGGGFAGGGGGGGGFBDCEF:GGGFFEGDEGGGGGFFGGGGGGGGGFDGGFGGGFGGGGGGGGGGGGGGGGGGGGGGGGGFFFFCGGGGGGGGGEGGGFFFGGGGGGGGGFEGGGGGFGGGGGGGGGFEEGGGFGCCCCC
@s701 25686
TGAGGAATATTGGTCAATGGACGAGAGCCTGAACCAGCCAAGTAGCGTGCAGGATGACGACCCTATGGGTTGTAAACTGCTTTTATAAGGGAATGAAGTGAGTCTCGTGAGACTTTTTGCATGTACCTTATGAATAAGGACCGGCCAATTCCGTGCCAGCAGCCGCGGTAATACGGAAGGTCCGGGCGTTATCCGGATTTATTGGGTTTAAAGGGAGCGTAGGCCGGAGATTAAGCGTGTTGTGAAATGTAGACGCTCAACGTCTGCACTGCAGCGCGAACTGGTTTCCTTGAGTACGCACAAAGTGGGCGGAAGTCGTGGTGTAGCGATGAAATGCTTAGATATCACGAAGAACTCCGATGGCGAAGGCAGCTCACGGGAGCGCAACTGACGCTGAAGCTCGAAAGTGCGGGTATCGAACAGGATTAGATACCCT
+
GGCCGGGGGFGFFGGGGGGGGGGGGGGGGGGGGGGGGGCGGGGGGGGGGGGGGGGGGGGGGGGFFEFGDGGGGFGGGGAF<FFGGGGGGEFFFGGGGGA@CFGGGGGG8DG<FCGGGGGGGGGFGGGGGFGF<FFFFDGGGFEECGGGGGGGG@BFFGGGGGGGGGGGGGGG,FEE@*@@FFGGGGGGFGG:FFEDGGEE7CGGGGCG?GGGG9B8D;=$?BEFC;<8EGGGF+<5GCCCFF+DDFF@>>CCGGGEGEEF<F;@FF@9ECC5FCBE>DD>DFA=8GD=D8,,FF>C8E8GGGGFGGGFCEAEC@+GGFFDGGGEFEEFFGGGGFAFFFFDECGGFFEDBDEGFF@CDEGEF6F<FC,GGFFGGGGGGGF:GGGGFCE7GEFGGFFFGGGGGGGGGGF>GGGGGGGGGGGEGGGFGGGGGGGCCCCC
@s701 27466
TGAGGAATATTGGTCAATGGGCGAGAGCCTGAACCAGCCAAGTAGCGTGAAGGATGAAGGTCCTACGGATTGTAAACTTCTTTTATACGGGAATAAAGTTTCCTACGTGTAGGATTTTGTATGTACCGTATGAATAAGCATCGGCTAACTCCGTGCCAGCAGCCGCGGTAATACGGAGGATGCGAGCGTTATCCGGATTTATTGGGTTTAAAGGGAGCGCAGAAGGGAGATTAAGTCAGTTGTGAAAGTTTGCGGCTCAACCGTAAAATTGCAGTTGATACTGGTTTCCTTGAGTGCAGTTGAGGCAGGCGGAATTCGGGGTGTAGCGGTGAAATGCTTAGATATCACGAAGAACCCCGATTGCGAAGGCAGCTTGCTAAACTGTAACTGACGTTCATGCTCGAAAGTGTGGGTATCAAACAGGATTAGATACCCT
+
@@FFFGECGGGAFGGFGGF@,CFG:FGGGGGGGGF8CC<<EDEEAEGC,BCFDA,?=F<8EFG,FGCCGGGDFEECEGGGGGGGFFFDG>EDDE9FFFDFEEFFFGGEE<EEFFGEF?EFFFGGG<ECEGGGGGGEE9DC,:B7CGEDGCF8FFFDFFCF?EGDC7:C+<CA=,@:>CEDC,,>71*><1<8B,5=&??359/<8,<F=FC;FE/580&<@FE6GGG=E8;EDF7F;<:<C,2/,2@7FC+>3,>/=,>B@?B@@:,GGGGGF=EA,EFD8E8FF<FE8FFF5FEFE9FGE<EEE=CGGFFFDB@E>8+,FFFC>@6,A@<C,9C8CGE8E@DFGFFC@,CB+8+767GFGFED9<FFDEFFFFEF9FECGFE<FECGEDCE<GFFF7C@@GGGEGECGGGEFFCDGFE@AEGGGCGGGFGCCCCC
@s701 37208
TGGGGAATATTGCACAATGGGCGAAAGCCTGATGCAGCGACGCCGCGTGAGCGAAAAAGTATTTAGGTATGTAAAGCTCTATCAGCAGGGAAGATAATGACGGTACCTGACTAAGAAGCACCGGCTAAATACGTGACAGCAGCCGCGGTCACACGTATGGTGCAAGCGTTATACGGATTTACGGGGTGTAAAGGGAGCGCAGGCGGTGCGGCAAGTCTGATGTGAAAGCCCGGGGCTCAACCCCGGTCTTGCATGGGAGACTGTCGTACTAGATGGTCGGAGGGGTAAGCGGAATTCCTAGTGTAGCGGTGAAATGCGTAGAGATTAGGAGGAACACCAGTGGCGAAGGCGGCTTACTGGACGGTAACTGACGCTGAGGCTCGAAAGCGTGGGGAGCAAACAGGATTAGATACCCT
+
FFFGGG@FGGFGG<FF,CCD,EFFCCGGGGGGDFF@CECG@F:FGGGFFGGFE@7:FFC<C?5E9F,5<A,5<FF5E?A5EEG9?EEAFGCFGGGEFFGEGGGG@FBFG,,EDFFGFD,>=CCC:E7FFFFFGC3,+,@C8C@@B+3:>**,85C<FGC<,@98=9*=F1:,,7F:BCB9::/E;@<2=.+;58C3C=:FGC:*:5:<=4/:C<CAB?A9F@4,09'9>>5GFF<3:CF>>8++,3,,7BF8B3,<C6,2+3CBF?<B@,58*+GC7CFCED:FE=+CGFEE=EF8FCF<GFB7=EFAC,<57EGGFCGFGD9GFE<C?ECFC@::DF8GGGGDGGEGEGGGGGGGGGGGCB6,,,EEGECGGGGGFCF8FFF<EFF@GFFFC,F9GGFCCCGGGGGGFCGCCCCC
@s701 36254
TAGGGAATCTTCGGCAATGGGGGCAACCCTGACCGAGCAACGCCGCGTGAGTGAAGAAGGTTTTCGGATCGTAAAGCTCTGTTGTAAGAGAGGAACGTGTGTGAGAGTGGAAAGTTCACACAGTGACGGTAACTTACCAGAAAGGGACGGCTAACTACGTGCCAGCAGCCGCGGTAATACGTAGGTCCCGAGCGTTGTCCGGAATTATTGGGCGGAAAGCGAGCGCAGGCGGTTTAATAAGTCTGAAGTTAAAGGCAGTGGCTTAACCATCGTTCGCTTTGGAAACTGTTAGACTGGAGTGCAGAAGGGGAGAGTGGAATTCCATGTGTAGCGGTGAAATGCGTAGATATATGGAGGAACACCGGTGGCGAAGGCGGCTCTCTGGTCTGTAACTGACGCTGAGGCTCGAAAGCGTGGGGAGCAAACAGGATTAGATACCCT
+
FECFEEFGGG<EF@FGGGGG?D:FFGGFECFGGGGGDFGGGGGGGGG@:FGCGGGGFGFDCFF<C@FGEGGGGGFDAEFGFFFFGGGCEFE@CEGFGDGGGFFGGGGGG7>FFGGFDGGGGGGGFGGDC:FFFFGGG?;>FGG<FGG<F7FCCC<FGGGGGGFG:BD8>,CE@<FEGCC???CFEFGFD@@GCB<:==C7E?%#359::@CF>*+>>7@:71:(:;#4C:CD7CCD;>9DAAF7<9,2,C@ACGFCGGFDF;ACDF<7GCEGFC=<8,D=<C,,:EDC5<<<5,7,F8GGFCGFDFGE?F9GAGFE4=,EE8,E,EFEEEF7FFF<9F7GEEAFDCGGFFCFC,,GFCB6+@7FBFGEFE:@+GGGGGF@ECGGGGGGGCFDF@B,GGGGGEEGGGGGGCGGGFFGGFC,FFAECE@<E@9ECFDDC@<C@
@s701 35790
TGAGGAATATTGGTCAATGGACGCAAGTCTGAACCAGCCATGCCGCGTGCAGGATGACGGCTCTATGAGTTGTAAACTGCTTTTGTCCGAGGGTAAACGCCGATACGTGTAACTGTCTGAAAGTATCGTACGAATAAGGATCGGCTAACTCCGTGCCAGCAGCCGCGGTAATACGGAGGATTCAAGCGTTATCCTGTTTTATTGGGTTTAACGGGTGAGTAGGCGGTTGTATAAGTTAGAGGTGAAATTTCGGGGCGCAACCCTGAACGTGCCGCTAATACTGTTGAGCTAGAGGGTAGTTGGGGTAGGTGGAAGGTAGGGGGTAGCTGTGAAATGCTGAGAGATCATACAGAACACCGATTGCGAAGGCAGCTTACCAAACGATATCTGACGTTGAGGCACGAAAGCGTGGGGAGCAAACAGGATTAGATACCCT
+
FGGGGGGGGFAFFEFGGFEFFE:FGDCGFFGGGEFFGGFF,C@FGEGFGGGFFE@FEFFGDCFFCFGFE?FAFDFDE9CF<FFF,B,<=+8BCF,,BFBC+4+6C:EG8,,,<?,C,,<EDF9CF<?+8=<BB=DB,3EE,,+8@+3<<BEG7FB7<,@BF,@,>BFE>F7EGF:F<<C<73C@C,A=C7*=;,,?+02?+<C@F7FEGE:,4=:DE36*#:3'C?775$F<@CFDGFF6F=7F<@77CFGG=@A3$:>D=3,=-(09@C5+03;7:,49@=B;C,,5,5??+4,,DA48++,4<>,94,899,4@9++<9,C,5,4,9A,EEA9?E:,@E;?,C,<C<,GE:ECC>@C@@@B,E@CC:,GGGFF@68,A;,,;6;,,BCDF8FF<<FCD@CCGFDFFCFF8FGFFEFDE@,EGFCCDGGGCCCCC
@s701 300
TGAGGAATATTGGTCAATGGACGAGAGTCTGAACCAGCCAAGTAGCGTGAAGGATGAAGGTCCTACGGATTGTAAACTTCTTTTATAAGGGAATAAAACCTCCCACGTGTGGGAGCTTGTATGTACCTTATGAATAAGCATCGGCTAACTCCGTGCCAGCAGCCGCGGTAATACGGAGGATGCAAGCGTTATCCGGATTTATTGGGTTTAAAGGGAGCGCAGACGGGTCGTTAAGTCAGCTGTGAAAGTTTGGGGCTCAACCTTAAAATTGCAGTTGATACTGGCGTCCTTGAGTGCGGTTGAGGTGTGCGGAATTCGTGGTGTAGCGGTGAAATGCTTAGATATCACGAAGAACTCCGATTGCGAAGGCAGCACACTAAGCCGTAACTGACGTTCATGCTCGAAAGTGCGGGTATCGAACAGGATTAGATACCCT
+
FFFGGGGG9FGGGGGGGGFFGGGGGGGFGFGGGGGGGGGFFGGFGGGGGGGGGGGGGGGGFGGGGEFGFGDGGGGGGGGGGGGGGGGGFGGGCGGGGGGCFFFDF8FB<FFC@DFDFGGGF9?@,BFFFGFGFFGGFFFC?FFE7@FGGDFGGGGDGGGGD=FGECFGCFGGGGGGGGGEGGG?CF-7F,65FGGDGEGF;;CFFF<@;FDFF:F>E9CC9@5CCGG?EFGGGGE3CGGFFC=@EGC@@8@C@GFGGGFFGGF,@<9F=GGGFFDDD::FECGF@GFB,GGGEGGDEFA,8E:CF>F@GFF;7FGGGFEFFEGEFGGFDE<,F<?EE?,,GFEFGGGGGGGGFFGGEFFCF7GGGFFFGFGGF<FFCF:FGGGGGGGGGGFGGCGGGGGEFGGGGGGGGGGGGGGGFEGFGGGGFGGFFFGCCCCC
@s701 24639
TGAGGAACATTGGTCAATGGGCGAGAGCCTGAACCAGCCAAGTAGCGTGCAGGATGACGGCCCTATGGGTTGTAAACTGCTTTTATAAGGGAATAAAGTGAGAGTCGTGACTCTTTTTGCATGTACCTTATGAATAAGGACCGGCTAATTCCGTGTCAGCAGCCGCGGTAATACGGAAGGTCCGGGCGTTATCCGGATTTATGGGGTTTAAAGGGAGCTTAGGCCGGAGATTAAGCGTGTTGTGAAATGTAGACGCTCAACGTCTGCACTGCAGCGCGAACTGGTTTCCTTGAGTACGCACAAAGTGGGCGGAATGCGTGGTGTAGCGGTGAAATGCTTAGATATCACGAAGAACTCCGATTGCGAAGGCAGCTCACTGGAGCGCAACTGACGCTGAAGCTCGAAAGTGCGGGTATCGAACAGGATTAGATACCCT
+
GGDE@FGCFGG9FEFGFCF,EFGGGDGGFFGFGGDFGGGGGFFFGGGGGGFG8B@8FFFGD7C7CFAFF8?>FFCFEGGGGCFG,FEFGG8<8FEFFGG?:EFFFEC<FED,CFGGCGE?FGCEEFFFG,A=EDFGF<,=<B=FGGGGGAFGGGGGFGA<DFGGFE+F7**,<@>7@FC<>FF<::=7<<CB;FD@CFC4FG8B??F@C,<@FG5F6=#F<=5/<GGDG=FGFC:4F9@B@C5#-3(,%GEFF:EFC=CDFE>F09:EDE<8C:07ED9CDFBFD8FF=<C,DCCB+CGGEDDFC6GEGFGDEDC>7GFCA<CC8@,E?CCAAFFE9EF8GGFGGFGGFGGFCB68,FF::E@F?C9FA8GFGGGFFFFGGGEFCC<GGECEFBFF8FFEFDGGGGFEGGGF7GCGGFEFGGGGGGGGF8GCCCCC
@s701 24537
TGGGGAATATTGCACAATGGGGGAAACCCTGATGCAGCGACGCCGCGTGGAGGAAGCAGGTCTTCGGATTGTAAACTCCTGTTGTTGAGGAAGATAATGACGGTACTCAACAAGGAAGTGACGGCCAACTACGTGCCAGCAGCCGCGGTAAAACGTAGGTCACAAGCGTTGTCCGGAATTACTGGGTGTAAAGGGAGCGCAGGCGGGCGATCTAGTTGGAAGTGAAATCCATGGGCTCAACCCATGAACTGCTTTCAAAACTGGGCGTCTTGAGTAGTGCAGAGGTAGGCGGAATTCCCGGTGTAGCGGTGGAATGCGTAGATATCGGGAGGAACACCGGTGGCGAAGGCGGCCTACTGGGCACCAACTGACGCTGAGGCTCGAAAGTGTGGGTAGCAAACAGGAGTAGATACCCT
+
FGFGGGGCFFFGGGGGGGGGFGGGGGGGGCGGGGGGGGGCGGGGGGFFEG@FGGGG,CE<FD?FGGEGECDGGDFFGGGGGEFFGGGGGGFF8,?EFGGGGDDGCFGGEFDG8FDGGG8BFFEGGD+DFCGCDFF8FGC@8,,@+@CF*>>,@FEGGGDF?FDGG>C<<*4=<CFEDFCFFC9?,*:@F<F=;<CC==5/7:4::DD<C@E<#FCFF)?>FFFDD7@883C7:CF86:GFFC<EBCCDFB@?FFA6<AC=DCF@+3B3,>F5*<.<FFC,/7=GGECCGF>,DDCE@+>CFECC=>CAFGGDCGGDCF<8FEC>EF=GFEEB=?@C7GFEECDGFCCGGEDFECF@FCD@F@GGFCEFCC7GGGGFFCFCE@GGGEGGGGGFGFFFGFGGGGFB,,GFGGGCCCCC
@s701 303
TGAGGAATATTGGTCAATGGGCGAGAGCCTGAACCAGCCAAGTAGCGTGCAGGATGACGGCCCTATGGGTTGTAAACTGCTTTTATAAGGGAATAAAGTGGGAGTCGTGACTCCTTTTGCGTGTACCTTATGAATAAGGACCGGCTAATTCCGTGCCAGCAGCCGCGGTAATACGGAAGGTCCGGGCGTTATCCGGATTTATTGGGTTTAAAGGGAGCGTAGGCCGGAGATTAAGCGTGTTGTGAAATGTAGATGCTCAACATCTGCACTGCAGCGCGAACTGGTTTCCTTGAGTACGCACAAAGTGGGCGGAATTCGTGGTGTAGCGGTGAAATGCTTAGATATCACGAAGAACTCCGATTGCGAAGGCAGCTCACTGGAGCGCAACTGACGCTGAAGCTCGAAAGTGCGGGTATCAAACAGGATTAGATACCCT
+
CECFGFFGGGGGGGGGGGGGGGGGGGGGGGGGGGGGGGGGGGGGGGGGGGGGGGGGGGGGGGGCGGGGGGGGGGGGGGGGGGGGGGGG9F8<8AEEGGGGGGGGGGGGGGGGGGFGGGGGDEFGGGGGGGGCGGD9FGGGFFGFDGGGGFEFGGGGGGDGGFFGEDEGG>FG9FGGGGGDFGGGDGGGEEGGGGGGGGEGGF1;?FCFGDCC?EG@GEED818CCGFDGGGG:CFAGGGF@C?>@<9,,BADGGGFGFFFCGGGFFCFG<GFGFEGED=EDGGFFD8DE,FFFFEF==,AFFGGGGGGGFFFDFGGGGGGFEC>*EFFCFFFFBAGGGFFGGF?GGGGGFDFD@GC@FA,CFEGFFFGGFEFGGDGGGGDGGGGGFCEGGFGGGGGGGGGGGGFGGGGGGGGGGGGGGFGGGGGGGGGGGGCCCCC
@s701 33679
TGAGGAATATTGGTCAATGGGCGAGAGCCTGAACCAGCCAAGTAGCGTGCAGGATGACGGCCCTATGGGTTGTAAACTGCTTTTATAAGGGAATAAAGTGGGAGTCGTGACTCTTTTTGCATGTACCTTATGAATAAGGACCGGCTAATTCCGTGCCAGCAGCCGCGGTAATACGGAAGGTCCGGGCGTTATCCGGATTTATTGGGTTTAAAGGGAGCGTAGGCCGGAGATTAAGCGTGTTGTGAAATGTAGATGCTCAACATCTGCACTGCAGCGCGAACTGGTTTCCTTGAGTACGCACAAAGTGGGCGGAATTCGTGGTGTAGCGGTGAAATGCTTAGATATCACGAAGAACTCCGATTGCGAGGGCAGCTCACTGGAGCGCAACTGACGCTGAAGCTCGAAAGTGCGGGTATCGAACAGGATTAGATACCCT
+
FCGGGGGGGGGGGGGGGGGGGGGGGGGGGGFGGGGGGGGGGGGGGGEEGGGCFGGGFFEGGGGGGGGGGGGGDFGGGGGGGGCEFGFFFFGGGFGGBFGGFGDGGGGGGGGGGGGGGGGGGGGGGGFGGGGFEGGGGGGEFFEEGGGFGGGGGGGGFGGGGGGGGGGCFGGGGGGGGCEEGGGGGEGGGGFGGGGG?FFFCE=GGGGGGGCGFAEFFFFFFEGF9:EGGFGGFEG@F7GGDGCGGGFFFGGGFCFFFFGFFGGFFGGGGGGGFGEGGFEFCCFGGGGGGF?GFEC=C9FGF<FGGGCFGGGEGGGGGGGFGGGGFGGGGGFECFGEEFFFGFGGFFGGGFGGEFEGCFFGFFGEGFGFE8GF@,CFFGDGEECGFCEGGGGGF<GGGEFCGGGGFEGGGGFGGGGGGGGFGGGGGGGGGGGCCCCC
@s701 37283
TGAGGAATATTGGTCAATGGGCGAGAGCCTGAACCAGCCAAGTAGCGTGCAGGATGACGGCCCTATGGGTTGTAAACTGCTTTTATAAGGGAATAAAGTGGGGCTCGTGAGTTCCTTTGCATGTACCTTATGAATAAGGACCGGCTAATTCCGTACCAGCAGCCGCGGTAATACGGAAGGTCCGGGCGTTATCCGGATTTATTGGGTTTAAAGGGAGCGTAGGCCGCAGGTTAAGCGTGTTGTGAAATGTAGGGGCTCAACCTCTGCACTGCAGCGCGAACTGGCTTGCTTGAGTACGCACAACGTGGGCGGAATTCGTGGTGTAGCGGTGAAATGCTTAGAGATCACGAAGAACTCCGATTGCGAAGGCAGCTCACGGGAGCGCAACTGACGCTGAAGCTCGAAAGTGCGGGTATCGAACAGGATTAGATACCCT
+
EFGGGGFGFGGGGGGGGGGGGGGGGGGGGGGGGGGGGGGGGGGFGGGGGGGGGGGGGGGGDGGDFFFDFFGEGGGGGGGFGGGGGGGGFGGGGGGGGGGGGGGGGGGGGGGGGGGGGGGGGGGGGGGGGGGGGGGGGGGGGGGGGGGFCGGGGGGEGGGGGGGGGEEGG@GGGGGGG7CFCFGGGGGGGD<FFGGG5<F6GD1GFGCFGFFGGF@FGFGGBFGGGGGGGGCEE>F>GGEFGGDGGEFFFGGGFFFFGGF@CEFGGGFFF<F?6CCGEF=CGCGGFFFACFFC*F6GGFEF=FAEFEGGGGGGGFGCGGFGGGGEAECE<GGGGGGGGFF=E4,FFGFFDCGGGGGGGGGGGFGGFE@FGGFGF@GFGGGGGGGGFGFGEF@GGGGGFGGGGGGGGGGGGGGGEGGGGGGFGFGGF9GGGGGCCCCC
@s701 306
TGAGGAATATTGGTCAATGGACGAGAGTCTGAACCAGCCAAGTAGCGTGAAGGATGACTGCCCTATGGGTTGTAAACTTCTTTTATACGGGAATAAAGTGAGCCACGTGTGGCTTTTTGTATGTACCGTATGAATAAGGATCGGCTAACTCCGTGCCAGCAGCCGCGGTAATACGGAGGATCCAAGCGTTATCCGGATTTATTGGGTTTAAAGGGTGCGTAGGCGGTTTGATAAGTTAGAGGTGAAATACCGGTGCTTAACACCGGAACTGCCTCTAATACTGTTGAACTAGAGAGTAGTTGCGGTAGGCGGAATGTATGGTGTAGCGGTGAAATGCTTAGAGATCATACAGAACACCGATTGCGAAGGCAGCTTACCAAACTATATCTGACGTTGAGGCACGAAAGCGTGGGGAGCAAACAGGATTAGATACCCT
+
FGGGGGGGGGGGGFFGGGGGGGGGGGGGGGGGGGGGGGGGGGEFGGGGGGGGG?C=F9<EFGGGGGFGGGGGGGGGGGGGGGGDGGGGFGGGGFFFGFGGGGGGGGGGGGEGGFGGGGGGGGGGGGFGGF<FGGCGFGGF9BFGGGGGG9?FGG?ECBA@FCGGDGGGEEGFGGGDGD>FFFGG,>CFGG0D<DEECECG:@FGGG@CCFEF9FCA@BG5?GDCGGGFGF<EGGC5CFECGGDEF@FFFEGCGDGGGGCFFFGFGEFFEFC=0F?FEFFCDDFC,@,<455EDFDCE8FGECC@GEEEDECA,GFCGGGGGGGGFGGDGEF@,E9GE?F=AGGGF9E<CAGGFE@GGGGGFGEDGGGGGECFAAFFGGEFAGFAACCGGFEGFEFGFGEGFGGFGGGGGGGGGEEFGFCGGGGGGGGGGGGCCCCC
@s701 307
TGAGGAATATTGGTCAATGGGCGAGAGCCTGAACCAGCCAAGTAGCGTGCAGGATGACGGCCCTATGGGTTGTAAACTGCTTTTATAAGGGAATAAAGTGAGTCTCGTGAGACTTTTTGCATGTACCTTATGAATAAGGACCGGCTAATTCCGTGCCAGCAACCGCGGTAATACGGAAGGTCCGGGCGTTATCCGGATTTATTGGGTTTAAAGGGAGCGTAGGCCGGAGATTAAGCGTGTTTTGAAATGTAGACGCTCAACGTCTGCACTGCAGCGCGAACTGGTTTCCTTGAGTACGCACAAAGTGGGCGGAATTCGTGGTGTAGCGGTGAAATGCTTAGATATCACGAAGAACTCCGATTGCGAAGGCAGCTCACTGGAGCGCAACTGACGCTGAAGCTCGAAAGTGCGGGTATCGAACAGGATTAGATACCCT
+
@EFGGGGGGGGGGGGGGGGGFGGGGGGGGGGGGGGGGGGFFFFFFFEGGGFGGEFGFCFGGEGG8FFFGGFGDG,CEFGGA<FFFGGG9CFFGFFEGGAAFFGGGGGGGGGGG<DFFFGGFGGECFGFGGCGDFGAEFGGGGGGGGGGGGGGGGGGGGGGGGGGGGGGGGGGGCCFGGGGFFG7CFEGGGE@CGDGGGG)FFAB><@EGE29/,=58ACD:CCF:CC>E5CFG=5=<C528/7EGE>@FBDG<GFCD<:DFD@FF<CCFGF?FGGGGA@660GGFGFGGGFE5DEEGGFGFCGGFGGEGFGFCFF7GGGGGFCCEE7GGGFA,,E@GF?95,FAB@FC9FEFEF:7FBB,GGF@:<:@DFGGGFF,GGGGGGGGFAEGCFBGGFGFFGGGGGGGGGGGGGFGGGECEF9CCGFEGGGGFFFCCCCC
@s701 31940
TGGGGAATATTGCACAATGGGGGAAACCCCGATGCAGCGACGCCGCGTGAAGGAAGAAGTATCTCGGTATGGAAACTTCTATCAGCAGGGAAAAAAATGACGGTACCTGACTAAGAAGCCCCGGATAAATACGTGCAAGCAGCCGCGGTAATACGTAGGGGGCAAGCGTTATCCGGATTTACTGGGTGTAAAAGGAGCGTAGACGGCTTGACAAGTCTGATGTGAAAGGCTGGGGCTCAACCCCGGGAATGCATTGGAAACTGCCCGTCTTGAGGGCCGGAGAGGTAAGCGGAATTCCTAGTGTAGCGGTGAGATGCGTAGAGATTAGGAGGAACACCAGTGGCGAAGGCGGCGTACTGGACAGTAACTGACGTTGAGGCTCGAAAGCGTGGGGAGCAAACAGGATTAGATACCCT
+
FEFGGGF@FGG9C6FDEEEEECGECGCGGFGCF,BFFFFGCFD>@FEC@CF<FAE8FGC<C@ED,B7=AF,,9CEEEA,CEGGG,EE=FD@E,4ABFFGACE+BFFDFFGGCFCFGFCFDFGDD+@FF<=FF@C7@+@,@,,3<1C*4=<F9FF738,<::FG*<BGGG*<*,?F7F>*<@F70</**2:F++3;0*:2:E=A9EC*2*2,A0,*1:)3065<DCCGF>*8*FC:D0*3:58++,=;:,,:0,,;7C37,+@@++@B:,,=A*>6CC@@EBEAB=@88B@,EB=,@,:,AE<EE>@?,CFC<F=C7@F9DF=69,9GGFFFE?:<,8@ACFGGGFDDGE7ECB,FC<CGFFGFCFACFDGFC@FC<@FEECFGFCCFCGFFCGGGGFFFFACEE<<FFGGGCCCCC
@s701 309
TGGGGAATATTGCACAATGGGCGAAAGCCTGATGCAGCGACGCCGCGTGAGCGAAGAAGTATTTCGGTATGTAAAGCTCTATCAGCAGGGAAGATAATGACGGTACCTGACTAAGAAGCACCGGCTAAATACGTGCCAGCAGCCGCGGTAATACGTATGGTGCAAGCGTTATCCGGATTTACTGGGTGTAAAGGGAGCGCAGGCGGTGCGGCAAGTCTGATGTGAAAGCCCGGGGCTCAACCCCGGTACTGCATTGGAAACTGTCGTACTAGAGTGTCGGAGGGGTAAGCGGAATTCCTAGTGTAGCGGTGAAATGCGTAGATATTAGGAGGAACACCAGTGGCGAAGGCGGCTTACTGGACGATAACTGACGCTGAGGCTCGAAAGCGTGGGGAGCAAACAGGATTAGATACCCT
+
EFGGGEGGGGGGGGGGGGGGEGGGGGGGGGGGGGGGGGGGGGGGGGGFGGEGGEGGGGG9EEEFGFGFGFFGGGGGGGGGGGGGGGGGGGGGGGGGGGGGGGGGGGGGGFGFGGGGGGGGGGGGGGGG9FGGGGFGGGG@GGGGGGGGGGGGGGGGGGGG/GGGGFEFGGGGGGGGGGGGGG-FGGGGFFGGFGDFEGGGFGDEGG68CEFGFFE@GGGGGFGGFG7CCEFEGFEFFGFFGGGGGGGGGEFFFGGFGGGGGGGGGGCFFGGDBGFGFGGG>GGGGGGCGEFA=FGGFBGFGGGGFGFFGDGGC:EGGGGGFE,GGGGGGGGFFAFEGGGFCFGGGGGGGGGGGEGGGGGGGGGGGGFFCFBGGGGGGGGGGGGGGGGGGGGGGGGGGGGGGGGGGGGGGGGCCCCC
@s701 310
TGAGGAATATTGGTCAATGGACGCAAGTCTGAACCAGCCATGCCGCGTGCAGGAAGACGGCTCTATGAGTTGTAAACTGCTTTTGTACGAGGGTAAAGTCACCTACGTGTAGGTGACTGAAAGTATAGTACGAATAAGGATAGGCTAACTCCGTGCCAGCAGCCGCGGTAATACGGAGGATTCAAGCGTTATCCGGATTGTTTGGGTTTAAAGGGTGCGTAGGCGGTTTGATAAGTTAGAGTTGAAATCCCGGGTCTTAACTCCGGAACTGCCTCTAATACTGTTAGACTAGAGAGGAGTTGCGGTAGGCGGAATGTAGTGTGTAGCGGTGAAATGCTTAGAGATCATACAGAACACCGATTGCGAAGGCAGCTTACCAAACTATATCTGACGTTGAGGCACGAAAGCGTGGGTAGCAAACAGGATTAGATACCCT
+
<ED<CFF<EF<EF<EGC9F<EEFEFGCFDFFCCCC@FC8A@AFEFGGFCCDF8@<,EE@@@:=C?FEE?E?E,6C<A9FA,?CF?FGEFCEGD+=EF,C,CEE99<=,B=8<<95<5B?5?<E,@?,<,A5@FFCDAFCD=,AFG8<C@FDFGDD+>=F<DD<@>+5>5**,<=@B@7F*@@FFF59&2<>GAC7=*88#,#CCF4?,<,0+4?<8B<?:>CD>CBA6CA@,@,;:,,9FC@+F:@+6EC=D8<;@=9B88+:@=FADDCEFFC9FAFCFFFGGGFFF=EA9+9,,,:::>FFFE+CEEEAFAAA:A9,5F?++5GGGGFFFAAGFDEC,CCFAFEC,??9GEFCCGFEFFEGFE,<CGGGE@E9CFFFAGFE9FC,FGFDGFFFEEDCFEGCCGFEGEEGE@9GFGECFFGGFGGGGF8GCCCCC
@s701 26341
TGGGGGATATTGCGCAATGGGGGAAACCCTGACGCAGCAACGCCGCGTGAAGGATGAAGGTCTTCGGATTGTAAACTTCTTTTATTAAGGACGAAGAAAGTGACGGTACTTAATGAATAAGCTCCGGCTAACTACGTGCCAGCAGCCGCGGTAATACGTAGGGAGCAAGCGTTGTCCGGATTTACTGGGTGTAAAGGGTGCGTAGGCGGCTTTGCAAGTCAGATGTGAAATCTATGGGCTCAACCCATAGCCTGCATTTGAAACTGCAGAGCTTGAGTGAAGTAGAGGCAGGCGGAATTCCCCGTGTAGCGGTGAAATGCGTAGAGATGGGGAGGAACACCAGTGGCGAAGGCGGCCTGCTGGGCTTTAACTGACGCTGAGGCACGAAAGCGTGGGTAGCAAACAGGATTAGATACCCT
+
CCFFGGGG@FGFGGG+@:E@EFFFGFGFF8FCFDEDFFGGGGBFGGGCEGGGGFCFFDFFGFEEFFGCFGGGGGFEGFGGGCDFGGGGFGGGGGGGGGGGGDGDFCFGGGGGGGGGGFGGGGGGDCGGGGG<BFGEFCGGEF*,:@CGGGGGFGGFGGGGFGGDCBCCGCCBFEF2<FG<*GCCACGGC;CGG@<2>=2;=:;4@::EE885@C@CGBFE@F:FF7?CCC;FFGGFGFG?FC@)<ADFD<3F>DFE<.<FFG18C,0CG:G,GGGGGGGGFF9@BEFFCF8>=@==E@+ECCGGGFC5F7FCFFA7GGGGGFGFFFE8E7F??E?B6E9,GFFGGDFDGDGFDGEFFGFAFD@<FGGGGFGEB6GGGGGF8GFEDGGFCGGFCEGGGF9DCEDEC5FEDEGCGGCCCBC
@s701 312
TGAGGAATATTGGTCAATGGACGAGAGTCTGAACCAGCCAAGTAGCGTGAAGGATGAAGGTCCTACGGATTGTAAACTTCTTTTATAAGGGAATAAAACCTCCCACGTGTGGGAGCTTGTATGTACCTTATGAATAAGCATCGGCTAACTCCGTGCCAGCAGCCGCGGTAATACGGAGGGTGCGGGCGTTATCCGGATTTATTGGGTTTAAAGGGAGCGCAGACGGGTCGTTAAGTCTGTTGTGCAAGTTTGGGGCTCAACCTTAAAATTGCAGTTGGTACTGGCGTCCTTGAGTGCGGTTGAGGTGTGCGGAATTCGTGGTGGAGCGGTGAAATGCTTAGATATCACGAAGAACTCCGATTGCGAAGGCAGCACACTAAGCCGTAACTGACGTTCATGCTCGAAAGTGTGGGTATCAAACAGGATTAGATACCCT
+
DFGGGGFEFGGGGGGGGGGGGGGGGFGEGFFGCFDFG8=EGGGGGFEBC@FFFGGGGFCE:CFFFEEGCGGGGGFGFG9FCFFGGGGGGGGFGGGGDC9,4B<F=FEFGEF>B8?+A8FFGFFGGGFGGDGGGGFFG<,C?<CF+DCF<?FDEGGGFGGGGGGFDGFGGC3@F;<CF@B*>3*>5>C:GGEB;@FEGGG,=E,=:C<CFE4B?FEAE>G/-4857EG7?C?CFEFA,:C#3A?8#9AB7?:@+DFGGFD<C@69@5?CCEF9<>6)(#,=#CFF@CF=FFCE?FECCEFFD<:8FEF=B,FC=FDGGGGEFE>+AGFF@;C9F?,FFDAGFGGFED,7GFFFGGGGGGFFFCCDFFFGGGGGGDGGFE>FCDGGFGFGEGDGGGFE<DGGFGGFEEGFF@FEEFGGGFGGGGGGGFGGECGCCCCC
@s701 21562
TGAGGAATATTGGTCAATGGACGAGAGTCTGAACCAGCCAAGTCGCGTGAGGGAAGACTGCCCTATGGGTTGTAAACCTCTTTTATAAGGGAAGAATAAGTTCTACGTGTAGAATGATGCCTGTACCTTATGAATAAGCATCGGCTAACTCCGTGCCAGCAGCCGCGGTAATACGGAGGATGCGAGCTTTATCCGGATTTATTGGGTTTAAAGGGTGCGTAGGCGTGTTATTAAGTTAGTGGTTAAATATTTGAGCTAAACTCAATTGTGCCATTAATACTGGTAAACTGGAGTACAGACGAGGTAGGCGGAATAAGTTAAGTAGCGGTGAAATGCATAGATATAACTTAGAACTCCGATAGCGAAGGCAGCTTACCATACTGTAACTGACGCTGATGCACGAGAGCGTGGGTAGCGAACAGGATTAGATACCCT
+
GGC<EFGFGGGGGGGGGFC@FGGGDGG@E<EDGGFGGGGFGFFGGGGGGCEEFECFAEDFGGG?F8AFCFGGFGGGGGGGGCCGGCE,,CD=F:E<FAEGGFC<FFFGF8?DFFGGAD<EGF9EEFGGGFGGGGFGGDGDE,:7>+B=F<CCFD7CFGGDGGFGCEG7:FEGGGFG*CE>DFCCEEE*3<BC;;>ECEBFCC#F@F9DFF?F@230.8;E<FC;>&'@E9FFDA+3(6C?:B9/==C4:D8?FFF;FGCDGDF7F@?+)@,<-0:%,;:DEAC(A<DGFGGFGDEEF4+CC9FFC:FEEB,EFCCFE9C9,C@9CFGFFCFF?@4,6<,GGFC,,EGECFFAFCDDFF:CFFFFFDGGFCGEGGF@@E,GGGGGFAEEGGGGGFGGGGGGDFD@CE@FFE8GGGEGDFFFFGGGGGGGGGCCCCC
@s701 36368
TGAGGAATATTGGTCAATGGGCGAGAGCCTGAACCAGCCAAGTAGCGTGCAGGACGACGGCCCTATGGGTTGTAAACTGCTTTTATAAGGGAATAAAGTGAGCGACGTGTCGCTTTTTGCATGTACCTTATGAATAAGGACCGGCTAATTCCGTGCCAGCAGCCGCGGTAATACGGAAGGTCCGGGCGTTATCCGGATTTATTGGGTTTAAAGGGTGCGTAGGCCGGAGATTAAGCGTGTTGTGAAAGGTAGAGGCTCAACATCTGAACTGCAGTGCGAACTGGATTACTTGAGTACGCATAAAGTGGGCGGAATTCGTGGGGTAGCGGTGAAATGCTTAGATATCACGAAGAACTCCGATTGCGAAAGCAGCTCACTGAGGCGCAACTGACGCTGAAGCTCGAAAGCGCGGGTATCGAACAGGATTAGATACCCT
+
FGGGGGGGGGGGGGGGGGGGGGGGGGGGGFGGGGGGGGFGGGECFGGGGCGGGGFGGCF>:6CFGFFE,F:FGGGGGGAFFGGGGGGEFGGGGCFFFGGG<=,@FGGGGFGEC=FGGGECFGGGGGGGGGGGGGDCFGGGAFGGGGGGFFGGGFGGGGGGGGGGFGGGGEEGFGFFGDGFFGGGCCCGGGECFFGGDGFGGGFGG=?CECEGGG8#CBEFF=G6CC&+E#DCFGG<:9GE;GCGGG?#,>+@$*<GEC=CD?87,,GGDGCDE@#F7ADEEFFG,?<,AF<FDF8B+DEFE5E,E@7GGGGGGGGEGF:EE,GC=FFEECGFFFBE@CGDGFGGGGGGFAGFFFEGFCAEBGGFD<FCEECFDDFGDE4,BCF,,GGGGGFB9GGFGFGF?GGFE@GFB7GGFCFE;EFGGFGGGGGGGGGCCCCC
@s701 27008
TGGGGAATATTGCACAATGGGGGAAACCCTGATGCAGCGACGCCGCGTGGAGGAAGAAGGTCTTCGGATTGTAAACTCCTGTTGTTGAGGAAGATAATGACGGTACTCAACAAGGAAGTGACGGCTAACTACGTGCCAGCAGCCGCGGTAAAACGTAGGTCACAAGCGTTGTCCGGAATTACTGGGTGTAAAGGGAGCGCAGGCGGGAAGACAAGTTGGAAGTGAAATCCATGGGCTCAACCCATGAACTGCTTTCAAAACTGTTTTTCTTGAGTAGTGCAGAGGTAGGCGGAATTCCCGGTGTAGCGGTGGAATGCGTAGATATCGGGAGGAACACCAGTGGCGAAGGCGGCCTACTGGGCACCAACTGACGCTGAGGCTCGAAAGTGTGGGTAGCAAACAGGATTAGATACCCT
+
EFGGGCFFGGGGGGGGGGGGGGGGGGGGGFGGAFGGGGGGGGGGGGGFGGGGGGGDEGGF<F9FGFEGCFFGGGGGGGGGGBFGF8FAA<FEFFDGGGGGFGGGGGAGGGFGGFGGGGGGGGGGGGDGGGCFEGFGGGGGGGGGGGDGGFFGG9FCFGGG,DFGGGGG:CGGGFGGGGGG?F<CFF?FFE9FFGGCGCGFFGECF@F>;C;FGGC=FCGFFGGFF@CGGGGGGGGGGGFCFFDCE,9EFD@AGGEFF@ADE8GGGGFD=<F?FGE<GGGCFB<FGGGGGDFDGFCGCEGGGGGCDEB=FCCF:CBFCGEDFDGDGEGGGGGFCE<C,FGFEGFFC,DGGGGGFFFFFGGGGGGGFAFFGGEGGFCGGGGGFCFGEFGGGGGGGGGGGFCAFFGGF9GGE@GCCCCC
@s701 24037
TGAGGAATATTGGTCAATGGGCGAGAGCCTGAACCAGCCAAGTAGCGTGCAGGACGACGGCCCTATGGGTTGTAAACTGCTTTTATATGGGGATAAAGTGAGCTACGCGTAGTTTATTGCAGGTACCATATGAATAAGGACCGGCTAATTCCGTGCCAGCAGCCGCGGTAATACGGAAGGTCCAGGCGTTATCCGGATTTATTGGGTTTAAAGGGAGCGTAGGCCGCCCCTTAAGCGTGTTGTGAAATGCCGCGGCTCAACCGTGGCACTGCAGCGCGAACTGGGGGGCTTGAGTGCACGCAACGCAGGCGGAATTCGTGGTGTAGCGGTGAAATGCTTAGATATCACGAAGAACTCCGATTGCGAAGGCAGCTTGTGGGAGTGCGACTGACGCTGAAGCTCGAAGGTGCGGGTATCGAACAGGATTAGATACCCT
+
FGFGG@FGGGGFGFGGGGFGGGGGGGGGGGFGGGGGGGGGFGGGGGGGGGGGGGGGGGGGGGGGGGFFGGGGGGGGGGGGGAFGGDFFGGGEGGGGGGGGFGGGGGGDGGGGGFGGFCGGGGGGGGGGGGGGGGG9FFGGGGGGGGGCFGG9FGFGGGC@CBCFGGGGGGGGF@@FGGGGGGGFDGFGCGGGFFCGGCFG21FFGF:CEFCCCCEFG2C@?>EGG9D>EGGFGGGBGGGFGGGGGC9.EF>GGGG@E7CFF;CFGEEFF;GDF>#@CF8EEEECGGDB,DDDFF>B+@GDEFFFA=CFE=CC49CC8GFFGGEE=FCGFGGFGGGE@F9DEDFGGGGGGGGGGEFGCFF=@CEFF9GGGGGGGGGGGGFGGFGGGGGGGFFGGFGGGGGFGFGGGGGGFCFGGGFFF9EEFGGGGFAGGGGCCCAB
@s701 26064
TGAGGAATATTGGTCAATGGGCGAGAGCCTGAACCAGCCAAGTAGCGTGCAGGATGACGGCCCTATGGGTTGTAAACTGCTTTTATAAGGGAATAAAGTGAGAGTCGTGACTCTTTTTGCATGTACCTTATGAATAAGGACCGGCTAATTCCGTGCCAGCAGCCGCGGTAATTCGGAAGGTCCGGGCGTTATCCGGATTTATTGGGTTTAAAGGGAGCGTAGGCCGGAGATTAAGCGTGTTGTGAAATGTAGACGCTCAACGTCTGCACTGCAGCGCGAACTGGTTTCCTTGAGTACGCATAAAGTGGGCGTAATTCGTGGTGTAGCGGTGCAATGCTTAGATATCACGAAGAACTCCGATTGCGAAGGCAGCTCACTGGAGCGCAACTGACGCTGAAGCTCGAAAGTGCGGGTATCGAACAGGATTAGATACCCT
+
D@GGGFGGFGGFGGGGGGGGFFGGGDGGGFFGGGGGGFGGGGF<CEGGGDGGCEGGCF:CFGG7FFACFGDGEFGGGGGGGGFGAEFGGFFEFGGGGGGGGGGGFFGGGGGGGGGGGFGGGGGGGGGGGGCEFF;;FCEFFGEGDFEFGDFFGFDGGGGGGGGGEG>FGGGGC;::@@FGGFGCEC:<FC*<FFBFG5<FFGCFFG*FCFFG?EEGE58757CCFE5>E58C9FG8C<E?>CC8,AEDD:960</>EBC-*:8;G>$:8<++==BCC@2:5@CFB>=B38,8*@++>?,C4,,FCCECC@99+:@+@4+,F<88*+6@EF?59:BFFAF;EEFFEC,C?9GFE?::GFGGGGECF<@GGFGGGFEC8GCFGGGFFFECCFF7E;,,<@C@GGFE;EGGGGCGGGGGGFEE9CGGFGGGGGGCC@CC
@s701 31310
TGAGGAATATTGGTCAATGGACGAGAGTCTGAACCAGCCAAGTAGCGTGAAGGATGAAGGTCCTACGGATTGTAAACTTCTTTTATAAGGGAATAAAACCTCCCACGTGTGGGAGCTTGTATGTACCTTATGAATAAGCATCGGCTAACTCCGTGCCAGCAGCCGCGGTAATACGGAGGATGCGAGCGTTATCCGGATTTATTGGGTTTAAAGGGAGCGCAGACGGGTCGTTAAGTCAGCTGGGAAAGTTTGGGGCTCAACCTTAAAATTGCAGTTGATACTGGCGTCCTTGAGTGCGGTTGGGGTGTGCGGAATTCGTGGTGTAGCGGTGAAATGCTTAGATATCACGAAGAACTCCGAGTGCGAAGGCAGCACACTAAGCCGTAACTGACGTTCATGCTCGAAAGTGTGGGTATCAAACAGGATTAGATACCCT
+
DGGGGGGGGGGGGFGFGGF@FG@GGGEEFAFGED@@FFFF<F<FFFGGGGFEFFGGGGGGGG?FGG:,6FEDBCFFGGGGCFFGGGFGGCFFFFGGGF@EGFECC==4=?FCF<?E<FCGFGCE,@FF,?EGFDDFFG<CEGECEFFFF<F@FF7>F,<BFG<DCGGGCEFD,,@BCCCEFGGG@@CFGEGF,?<FC9A*,4@BFF<,/.4@2?FFE>AF>?==<?>,=F<AF;@,8F9#,@#D;ACGF*BGFEEF=CCFF=GE=@<C@EF6$@FF@;D<3FF@3,D5=BDF@4++8FCFE>+EF@6+E@FGGEC>8<A4AA+EBC@GFFE59,FGGGGGGGGF@<CCFGEGGFF@CFB=+FGGGGFGFCGGEFGGGGCC@GFDFFC7CF@FGDFCE@GGGGGGGGGGGGGFGGFGFFFFFGGGGGGGGFFCCCCC
@s701 34987
TGAGGAATATTGGTCAATGGACGCAAGTCTGAACCAGCCATGCCGCGTGCAGGATGACGGCTCTATGAGTTGTAAACTGCTTTTGTACGAGGGTAAACGCAGATACGTGTATCTGTCTGAAAGTATCGTACGAATAAGGAACGGCTAATTCCGTGCCAGCAGCCGCGGTAATACGGAAGGTTCAGGCATTATCCGGCTTTATTGGGTTTAAAGGGAGCGCAGGCGGCGGCGTAAGTCAGTTGTGAAATCGTGCGGCTTAACCGTGCAATTGCAGTTGATTCTGCGTCGCTGAAGTGCACACTGGGATGTTGGAAGTCATGGTGTAGCGGTGAAATGCTTAGATATCATGAAGAACTCCGATCGCGAAGGCATATGTCCGGAGTGCAACTGACGCTGAGGCTCGAAAGTGTGGGTATCAAACAGGATTAGATACCCT
+
EGFDFFGGGGGG9FGGGFGFFGCGFEGFGGGGGGGGGG8EFCFFGCFF>7DFGGGGGFFEE@FGGGGGF,CF,6@CDCEFF,BFCEFAEGGGDFFFFC:F>CCFGGFFGGGD9FFB9EFFGGG<A<,C8:F++B>+EFFE,3>:>FEFCFEGG8FG7FGGF>>@FEEG>CEGFFFD7CCC,<B>;CF,,>?FFEG***<:+9<:9FC@%F9?:<C-@>E5;ECE?7/DGFGD@CF<CFG9FCC@9C=9DD50CC>:@:<<7B<AF=A@AFDFGFDE>D@#9B@76+CB759,+EE,=?9:,,EFFCGFFEE9,4,DEEA<FAB7==?,GGGF<EGFE<,9,,<4,?FGGGFEA@:CFCC7GGGFGEGGFCEGFCEEDGGFFGGGGGFCFGFEFEGDFGFGFGGFFGGGGGFGGGGFCGDFGGGFFC,CGEFCCCCC
@s701 320
TGAGGAATATTGGTCAATGGACGAGAGTCTGAACCAGCCAAGTCGCGTGAGGGAAGACTGCCCTATGGGTTGTAAACCTCTTTTATAAGGGAAGAATAAGTTCTACGTGTAGGATGATGCCTGTACCTTATGAATAAGCATCGGCTAACTCCGTGCCAGCAGCCGCGGTAATACGGAGGATGCGAGCGTTATCCGGATTTATTGGGTTTAAAGGGTGCGTAGGCGGTTTATTAAGTTAGTGGTTAAATATTTGAGCTAAACTCAATTGTGCCATTAATACTGGTAAACTGGAGTACAGACGAGGTAGGCGGAATAAGTTAAGTAGCGGTGAAATGCATAGATATAACTTAGAACTCCGATAGCGAAGGCAGCTTACCAGACTGTAACTGACGCTGATGCACGAGAGCGTGGGTAGCGAACAGGATTAGATACCCT
+
FFFGGGGGFFFGGGGGGGGGGGGGGGGFGFGGGFGGGGGGGGGGGGGGGGGGGCFEGGGGGGGGGGGGGGGGGGFFGFEGGGGGGGGGGGGG8FGGGGGGGGGGGGGGGGGGGGGGGGGGGGGGGGGFDFG<<FFGGGGGGGGEEGGGGFGGGGG7FAFGGFGGGGGGGGGGGGGGCC9EG@C4EEGFFC7=FG@G<D/GGG0GGFCFCFFEGG7=8;F9+:DF@CFFCDCCEEEGDEDE<CCGFF9GFEAGFFGGGECFCFGGGF7=<FFFGGGGFF<=FFCGFGEFCGGFEFEDA:<@,,GFCFBC@GGGFFGGGGGF@GGDGGGGGGGFDGGFFFEGGGGGFFGGGGGGGGGGGGGGGGGGGGGGGFGGFGGF<GGGGGGGGFGGGGGGFFGGGGGGGGGGEGGGGGGGGGGGGGGGGGGGGGGGGGCCCCC
@s701 321
TGAGGAATATTGGTCAATGGACGAGAGTCTGAACCAGCCAAGTAGCGTGCAGGATGACGGCCCTATGGGTTGTAAACTGCTTTTATAAGGGAATAAAGTGAGTCTCGTGAGACTTTTTGCATGTACCTTATGAATAAGGACCGGCTAATTCCGTGCCAGCCGCCGCGGTAATACGGAAGGTCCAGGCGTTATCCGGTTTTATTGGGTTTAAAGGGAGCGTAGGCCGGAGATTAAGCGTGTTGTGAAATGTAGTGGCTCAACCTCTGCACTGCAGCGCGAACTGGTCTTCTTGAGTACGCACAACGTGGGCGGAATTCGTGGTGTAGCGGTGAAATGCTTAGATATCACGAAGAACTCCGATTGCGAAGGCAGCTCACTGGGGCGCAACTGACGCTGAAGCTCGAAAGCGCGGGTATCGAACAGGATTAGATACCCT
+
CGGGGGGGGGGGGGGGGGGGGGGGEGGGGGGGGGFGGGGGGGGGGGGGGGGGGGGGFGEGFGGGGFEFGFGGGGGGGGGFFCEGGFGGEGGGGGGGGGGGGGGGGGGGGGGFFFFGGGGGGGGGGGGGGGGGFGAFGEFEEGGGDEFFGGFGFGFGGF8D++@CE:C:FCGDFGFCC9><FFGGGGD8F@:7@<F@#;8<5?F:FF:FEEFGG8CFGFGGFFGGGGG+CC;CFFGFGGFBF@FDFFG?:29FDC@BF@=77AFCFFCF@3:7FC6F9EE9DDE@9DB:,,FFDCCGGGFF8@FGGGECCEEFCFFDGGGGGGEE>EEFCFE99EGGGGFFGEDGGFFGGGGFCFFGEGGFFCDFGGFFCEFE,,GGGGFEGGGGGGGGGFEGGGGGGGGGGEFFGGGGGGGGGGGGGGGGGGGGGGGGGGGCCCCC
@s701 34732
TGGGGAATATTGCACAATGGGGGAAACCCTGATGCAACGACGCCGCGTGGAGGAAGAAGGTCTTCGGATTGTAAACTCCTGTTGTTGAGGAAGATAATGACGGTACTCAACAAGGAAGTGACGGCTAACTACGTGCCAGCAGCCGCGGTAAAACGTAGGTCACAAGCGTTGTCCGGAATTACTGGGTGTAAAGGGAGCGCAGGCGGGAAGACAAGTTGGAAGTGAAATCCATGGGCTCAACCCATGAACTGCTTTCAAAACTGTTTTTCTTGAGTAGTGCAGAGGTAGGCGGAATTCCCGGTGTAGCGGTGGAGTGCGTAGATATCGGGAGGAACACCAGTGGCGAAGGCGGCCTACTGGGCACCAACTGACGCTGAGGCTCGAAAGTGTGGGTAGCAAACAGGATTAGATACCCT
+
FFGGGGGGGGGGGGGGGGGGGGGGGGGGGGGGGFGGFFF-@FFGGGGFGGEGGGGGGGGGCGFFGCEEEGCFGGGGGGGGGFFGGGGGFFEGGGGGGGGGGGGGGGGGGGGGGGGFFEGFGFGGGDGGGGGGGGGGGGGGGGGGGGGGGGG;CFGGGGGGGGGGGGGDFFGGG=GGGGFGGGGGGGGGGGFGGGEDGGGGGGGGGGGGGGFFGGGGFFFGFGGGGGGGGGGGGGGBGCGGGGFGGGGFGDFFFFGCFGGGGGGDGGGD<EGGGGGGGGFGGGFFFB7GEGFEEB7EGEGGGGGE>GEFGGCF@CGGGGGGFEEGGGGGFCGGGGFFCGFFBDGFF:7GF7GGFFF<FFFGGGGGFGFEGGEGGGGGGGGGGGGGGFGGGGGGFFGGFCEBCFGGGGGGGGGCCCCC
@s701 40040
TGAGGAATATTGGTCAATGGACGAGAGTCTGAACCAGCCAAGTAGCGTGAAGGATGAAGGTCCTACGGATTGTAAACTTCTTTTATACGGGAATAAAGTGAGCCACGTGTGGCTTTTTGTATGTACCGTATGAATAAGGATCGGCTAACTCCGTGCCAGCAGCCGCGGTAATACGGAGGATCCGAGCGTTATCCGGATTTATTGGGTTTAAAGGGAGCGTAGGCGGGTTGTTAAGTCAGTTGTGAAAGTTTGCGGCGCAACCGTAAAATTGCAGTTGATACTGGCGGCCTTGAGTGCAACAGAGGTAGGCGGAATTCGTGGTGTGGCGGTGAAATGCTTAGATATCACGAAGAACTCCGATTGCGAAGGCAGCTTACTGGATTGTAACTGACGCTGATGCTCGAAAGTGTGGGTATCAAACAGGATTAGATACCCT
+
FGFGGGGGGGGDGGGGEFGEGGGGGGGFGGGGGGGGGGGGGGDDFGFEFGGGGGGBCFFCCEFFGGGEGGGFFEFFGCEG9?AFGGFGGGDFGGGGGGGGGGGCEG7FF<DGGGCGGGGFGGGGGGGGGFGGFEFGFGGDBFC@EGGG?EGGDGGGG9DF8FDGGGGDGGG:FG7FCEEFGGGGC@GGGGDFDFEGE>7FFEGGG&:<CCCCFFCAEEFDFECFEGGGGGGDGD?437+30GEEGG>F5GGGGCE@#@CCCFGEGDCFGGGDFGDFE:8=0DGGGGGFFFF@DE9B,EEFGE?8F8FBB8GFD8GGGFFF?ECDBGDGGGGGGGGGGGGFGGGFFGEGFFGGFFGF@7GGFCGGFDEFGGGGGGGGGGGGFGFGGGGGGGGGGGGGGGGGGGGGFGGGGGGGGGGGGGGFGGGGGGFGGFGCCCCC
@s701 38267
TGCGGCATATTGGTCAATGGGCGAGAGCCTGAACCAGCCAAGTAGCGTGAAGGATGACTGCCCTATGGGTTGTAAACTTCTTTTATAAAGGAATAAAGTCGGGTATGCATACCAGTTTGCATGTACTTTATGAATAAGGATCGGCTAACTCCGTGCCAGCAGCCGCGGTATTACGGAGGATCCGAGCGTTATCCGGATTTATTGGGTTTAAAGGGAGCGTAGATGGATGTTTAAGTCAGTTGTGAAAGGTTGCGGCTCAACCGTAAAATTGCAGTTGATACTGGATATCTTGAGTGCAGTTGAGGCAGGCGGAATTCGTGGTGTAGCGGTGAAATGCTTAGATATCACGAAGAACTCCGATTGCGAAGGCAGCCTGCTAAGCTGCAACTGACATTGAGGCTCGAAAGTGTGGGTATCAAACAGGATTAGATACCCT
+
CD9BC+@@;CEFDFFFFF,BFFGGGGGGGGGGGGGG?E<E8DFFGGGFG@FGECFGFEDFFDGD<CE,C<?CGEFF<FCGGFGGFGGGE9ED8FCE??EFCF=FFFGC?5EE8,=A<EEGF999<5E9FEEAFGACF9F@<<>+B+@=<<DFEECFE97+@>C,@C<CGG*,@FGGC7FCFF#7,4*F<:<>9FCE@58%=A?@DB?<F<<CC976@8>?>@*2:C=D<7,9><E-<FFF<FCCED@6+7E>>?D=8>B,7>C,GGGFE4A,FGGGGEEEDGF?:,<?8AFF8F9CF?AE4F@CF7GGGFE@FFGGGFD4FFC>:4:EAEF<GGGFDGGGEGFF8FC7E<DFEBCF:7CGGGGGGDGGGFGGFFE<,<9EFDFF<FC,EC9FGGGGGGGGCGGFFFGGGGFGGGGFEEFE@GGGGGGFFF9<CCCC
@s701 29406
TGGGGAATATTGCACAATGGGGGAAACCCTGATGCAGCGACGCCGCGTGGAGGAAGAAGGTTTTCGGATTGTAAACTCCTGTCGTTAGGGACGATAATGACGGTACCTAACAAGAAAGCACCGGCAAACTACGTGCCAGCAGCCGCGGTAAAACGTAGGGTGCAAGCGTTGTCCGGAATTACTGGGTGTAAAGGGAGCGCAGGCGGGAAGACAAGTTGGAAGTGAAAACCATGGGCTCAACCCATGAATTGCTTTCAAAACTGTTTTTCTTGAGTAGTGCAGAGGTAGATGGAATTCCCGGTGTAGCGGTGGAATGCGTAGATATCGGGAGGAACACCAGTGGCGAAGGCGGTCTACTGGGCACCAACTGACGCTGAGGCTCGAAAGCATGGGTAGCAAACAGGATTAGATACCCT
+
FE8FGFEGFGFDCFGGGFEE<CCEGGGGEE8FFGGGFGCFGGGECFGCFGGGDFEA9EFEFD9DE@FCFDFGFFFF,CFGGGFGG=FCGGFFGGGGFGGGGDGGGGGGGGGGGGGGCGFGGGGC+CFGGGGGEFGGCFGGGGGFB**>>1FFGCG38CF<<F2@FCF17<<EGG1GGECFGFFFC<@/9:?9C@E>EGGCFGEEFEEEGGEFGGDGGFGFFCGGGGGBGEF>+@0FFFGFGGC>FF9FGGFA?FEFFADCFGD>GFFCC<C<7FFFGG<FF?:FGFCDFF@,GGEC@F>EEGGE>ECFFGFFFFGFFGGGGGFGGGGGEEEE:FFE,@8EGCE7GF@GGGGGGGGGGGCFGGGGGGGGGFFGGGGFGGGGGGGGFFGFGGFEGGGGGEFEFFFGGFGGGFGCCCCC
@s701 35813
TGAGGAATATTGGTCAATGGACGAGAGTCTGAACCAGCCAAGTAGCGTGAAGGACGACTGCCCTATGGGTTGTAAACTTCTTTTATACGGGAATAAAGTGAGCCACGTGTGGCTTTTTGTATGTACCGTATGAATAAGGATCGGCTAACTCCGTGCCAGCAGCCGCGGTAATACGGAGGATTCGAGCGTTATCCGGATTTATCGGGTTTAAAGGGAGCGTAGGCGGGTTGTTAAGTCAGTTGTGAAAGTTTGCGGCTCAACCGTAAAATTGCAGTTGATACTGGCGACCTTGAGTGCAACAGAGGTAGGCGGAATGCGTGGTGTAGCGGTGAAATGCTTAGATATCACGAAGAACTCCGATTGCGAAGGCAGCTCACTGGAGCGCAACTGACGCTGAAGCTCGAAAGTGCGGGTATCGAACAGGATTAGATACCCT
+
FGGGGGGGGGGGGGGGGGGFGGGGGFGGGGGGGGGGGGFGGGGGGGGGGGGGGGGGGGGGGGGGGGFFGGGFGGGGGGGGGGGGGGEFGGGGGGGGGGGGGGEFGFGGGGGGGGGGGGGFFFGGGGGGGGGGGGGGGGGGFFCGGGGGGGGGGGGGGGGGGGGGGGGGGGGGFFGGGCE<FGGGGFEFGGFGFG@FEFFGGGC==;8>G?FFGGEFGF<5FGGCGGGDGGGGDFC?:DFCGGGGCACCGGEGGGGFD:ACGGGGFFGGGGGGGGFDGCF:DGFC,FFFFFFA8GGGFFFCGE=GGGGGGFEE@EB+EFFCGGGGBGGGGFGFEGGGGFFDAABGFGFFF?,FFGGF7GGGGDGGGGFFF8FF@<GGFGGGGGGGEGGGGGGGGGGGGGGGEDGGGGGGGGGGGGGGGGFFGGGGGGFGGFGCCCCC
@s701 31694
TGAGGAATATTGGTCAATGGGCGAGAGCCTGAACCAGCCAAGTAGCGTGCGGGAAGACGGCCCTATGGGTTGTAAACCGCTTTTGATTGGGAACAAAGAGCGCCACGTGTGGTGCGTTGCGTGTACCTTTCGAATAAGCATCGGCTGCTTCCGTGCCAGCAGCCGCGGTAATACGGAAGCTGCGAGCGTGATCCGGATTTATTGGGGTTCAAGGGAGCGCAGACGGGAGATTAAGTCAGTTGTGAAATTTTGCGTCTCAACCGTAAAATTGCAGTTGATACTGGTTTTCGTTAGTGCAGTTGAGGCAGGCGGAATTCGTGGTGTAGCGGTGAAATGCTTAGATATCACGAAGAACCCCGATTGCGAAGGCAGCTTGCTAAACTGTAACTGACGTTCATGCTCGAAAGTGTGGGTATCAAACAGTATTAGATACCCT
+
EEGFGGGGGGFGGGGGGGGGGGGGGGGGG?FGFGCFDFFFGCAFCG@FDGCFGDCGGGGGGBF7CFAGGGGGGAEGGDFDF@DGF+,<,=<=FFFF=,?A@@CEGGGGG<F7FFFC@FC>CC7F8FGFFFAFG8@CCCFC<FF7FG*+7=FGGGGGGGGG:><D7BFGGGGF9C7FEGE*C>C:**:C***+43;CC5?EFC:CFG#<**<<$<DC:9><D>5=>C;FC>7<8AE;,:GFF@1;731#839FBF'B>7B>AF>D53;0AFFDE,6,=8DCFEFFC48+=4A,BGFCFFCG@FF?B87GGGGFFFDGGGGGGF@CBC:9FGF9F?<CEEC,ECFCFFCC,EGGGCCEGGFGCB@CFFEGDEECEE,;AGCFF<EF69<@CFFEFCGFGEGFGGGGGGGEGGGECE9GFC@FFEFFFAGGGGGCCCCC
@s701 328
TGAGGAATATTGGTCAATGGGCGAGAGCCTGAACCAGCCAAGTAGCGTGCAGGATGACGGCCCTATGGGTTGTAAACTGCTTTTATAAGGGAATAAAGTGAGTCTCGTGAGACTTTCTGCATGTACCTTATGAATAAGGACCGGCTAATTCCGTGCCAGCAGCCGCGGTAATACGGAAGGTCCGGGCGTTATCCGGATTTATTGGGTTTAAAGGGAGCGTAGGCCGGAGATTAAGCGTGTTGTGAAATGTAGTGGCTCAACCTCTGCACTGCAGCGCGAACTGGTCTTCTTGAGTACACACAACGTGGGCGGAATTCGTGGTGTAGCGGTGAAATGCTTAGATATCACGAAGAACTCCGATTGCGAAGGCAGCTCACGGGAGCGCAACTGACGCTGAAGCTCGAAAGTGCGGGTATCGAACAGGATTAGATACCCT
+
FFGGGGGGGGGGGGGGGGGGGGGGGGGGGGGGGGGGGGGGFGGGGGGGGGGGGFGGGGGGGGGGGGGGGGGGGGFGFGGGGDFGGGGGGGGGGGGGGGGGGGGGGGGGGGGGGGGGGGGGGFGGGGGGGGGGGGGGGGFFGGGEGGGGFFGGGGFGGGGGFGGGGEFGGGDFCGGG8FGG9GG?7<7FGGGGFFGGGEEF7C/GGGEG7<FCCFDFCDGGFFDGGGGFEECCC0GAFFFEG@DECFGCGF@C1GEFFFFCFFGFGGFGGFGG@GGFFGDEFFDFF8BA@A594CD8GGGGFFFGGGGGF@DFA=:GGGFBFGEGFGDFDBC,FAFFGGGGGGFGGGGGGCGGFEGGGFGGGFGFFFAFGGGGFFGGGGGGGFEGDGFEEF@GGGGGGGGGFGGGGGGGGGGGGGGGGGGGGGGGGDFGGGGCCCCC
@s701 329
TGAGGAATATTGGTCAATGGGCGAGAGCCTGAACCAGCCAAGTAGCGTGCAGGATGACGGCCCTATGGGTTGTAAACTGCTTTTATAAGGGAATAAAGTTTGAGTCGTGACTCATTTTGCATGTACCTTATGAATAAGGACCGGCTAATTCCGTGCCAGAAGCCGCGGTAATACGGAAGGTCCGGGCGTTATCCGGATTTATTGGGTTTAAAGGGAGCGTAGGCCGCAGGTTCAGCGTGTTGTGAAATGTAGGGGCTCAACCTCTGCACTGCAGCGCGAACTGGCTTGCTTGAGTACGCACAACGTGGGCGGAATTCGTGGTGTAGCGGTGAAATGCTTAGATATCACGAAGAACTCCGATTGCGAAGGCAGCTCACGGGAGCGCAACTGACGCTGAAGCTCGAAAGTGCGGGTATCGAACAGGATTAGATACCCT
+
DFCFFCFFFGGEFFGFGA@DEFCCFGGGGFGGGGGGGGFGGGCGGGGGGEGGCEGGDFFGFFEF<FCEAFGGGFFGFFFGDFFFGGGGGGGC,9:CEA@F9FFDGGGGGFGGGGCEFGGFDGGGGGDCEFFCC,9EGGGGG7@FECFFFF,,:FFFFF8,,8><BECGGG@FFGE:CFFGBCGGGG>FGC8,7<CE>E7FF+C9<C+1<><;9F7FB5FD0<;8CE5=EECF#<B6C9>CA@5CFC@@>FF>@:>341>,:587FGDFB@F>C@3=2@@EGE@B3F3CE>A9*@+CEE+?@8FCC>:@CCEFBA@+GGGGGGGEFE?:,ACFF?GGFFGGFFGFFCGGFFGEFEECF@E7@B,,FGGGF<EFFDGFGGF@GGEFCCECDGFFE5,,<FEFGGFFGGGGEEFCDFGGGDFBF@@FDC,GFCFCC@CC
@s701 33881
TGAGGAATATTGGTCAATGGGCGAGAGCCTGAACCAGCCAAGTAGCGTGAAGGATGAAGGTCCTACGGATTGTAAACTTCTTTTATACGGGAATAAAGTATCCTACGTGTAGGATTTTGTATGTACCGTATGAATAAGCATCGGCTAACTCCGTGCCATCAGCCGCGGTAATTCGGAGGATGCGAGCGTTATCCGGCTTTATTGGGTTTAAAGGGAGCGCAGACGGGGGATTAAGTCAGTTGTGAAAGTTTGCGGCTCAACCGTAAAATTGCAGTTGATACTGGTTTCCTTGAGTGCAGTTGAGGCAGGCGGAATTCGTGGTGTAGCGGTGAAATGCTTAGATATCACGAAGAACCCCGATTGCGAAGGCAGCTTGCTAAACTGTAACTGACGTTCATGCTCGAAAGTGTGGGTATCAAACAGGATTAGATACCCT
+
C<CF@D,EC@6CE<6,,,<,,;@@F7@,C,,,CEGFGGGF8,,CA<:,BB@CE<FG,@,:F@FDECCEGGEFB@A,FAFEAGFGGGC<8F7:C==CFFGGF9F,CEE8DFDFFC?,E9FF9E9?9AE@F+A,5F@4E<9?FEE7:4+B<?<FF+BCFF,8,8BFC6FGGDEF,,+,@>:C:,3*<>EE>:EFFC:<,2@E==(<?#;=C:<F0?@'<;CFA3?9@*4#/2EG=AF;@GEFGFFCDC@CE>@>==8=8::ECCFF9FCF,6C=5,9DE=D6+CFF@E=,E<4A+GGGGGGGE@EDGFFB=8;=@CGGGGGGGGGE=C@9C<GGFAE8EGF@<,CGFDGGGGGGGGFFCDE@7GGGGGGGFFFGGFF9FGFECFGGGGDGGGGGGGGFCGGGFGGGECGFGGFGFGGF@EA@FEGFGGGGGGFCCCCC
@s701 331
TGAGGAATATTGGTCAATGGACGAGAGTCTGAACCAGCCAAGTAGCGTGCAGGATGACGGCCCTATGGGTTGTAAACTGCTTTTATAAGGGAATAAAGTGAGTCTCGTGAGACTTTTTGCATGTACCTTATGAATAAGGACCGGCTAATTCCGTGCCAGCAGCCGCGGTAATACGGAAGGTCCGGGCGTTATCCGGATTTATTGGGTTTAAAGGGAGCGTAGGCCGGAGATTAAGCGTGTTGTGAAATGTAGATGCTCAACATCTGAACTGCAGCGCGAACTGGTTTCCTTGAGTACGCACAAAGTGGGCGGAATTCGTGGTGTAGCGGTGAAATGCTTAGATATCACGAAGAACTCCGATTGCGAAGGCAGCTCACTGGAGCGCAACTGACGCTGAAGCTCGAAAGTGCGGGTATCGAACAGGATTAGATACCCT
+
GGFFGGGGGGGGGGGGGGGGGGGGGGGGGGGGGGGGGGGGGGGGGGGGGGGGGGGGGGGGGGGGGGGFGGGGGGGGGGGGGGGGGGGGDGGFGGGGGGGGGGFGDFFGFGGBGGGGGGGGGGGGGGGGGGGGGDFGFGFGFGCGGGGGGGGGGGGGGGFFGEGGGGGGGGGCDFEF>F@FFFFGGGGGDF>EGGG1GGGGGG;CFFFGGFGGGGGAG>GFFFCGF>GECFCF>EGAGFGGGFGGFCFFF@2E>CC>FGGGFGGGFE@F@FF?>C6EEFDACGGGGGFFGFGGFGEFGGGFAA,EFECEDGF=FGE@EB7GGF>>)GGGFFGFFDFGFEFCF;,GGGGGGFGGF:CCDFGGGGGFFFGGFEGGGGGGGGGGGGGGGEFEGGFGGGGGGGGGGGGGGGGGGDGGGGGGGGGGGGGGGGGGGGGCCCCC
@s701 332
TGGGGAATATTGGTCAATGGGCGCAGGCCTGAACCAGCCAAGTCGCGTGAGGGAAGACGGTCCTACGGATTGTAAACCTCTTTTGTCGGGGAGTAACGTGCGGGACGCGTCCCGTATTGAGAGTACCCGAAGAAAAAGCATCGGCTAACTCCGTGCCAGCAGCCGCGGTAATACGGAGGATGCGAGCGTTATCCGGATTTATTGGGTTTAAAGGGTGCGCAGGAGGCGCGCCAAGTCAGCGGTCAAAGTTCCGGTGTCAACCCGGTGTCGCCGTGGAAACTGGCGTGCTCGAGGGCGGTCGAGGAAGGCGGAATGCGTTGTGTAGCGGTGAAAGGCTTAGATATGACGCAGAACTCCGATTGCGAAGGCAGCTTTCCAGCGCGCTACTGACGCTGAGGCACGAAAGCGTGGGGATCGAACAGGATTAGATACCCT
+
AFGGG:FFFFCEFGFGGFGG8EEC@C:CFGGGGGGGGGGGFGFGGGGGGGEGGGGCFGBFBCFCFFGGBFGGGGGGGG@FFFGGFDGCGGGGGGGGCEFFGGG73@>FCGGGGD,:<FG9C7<FGGGG7@FEGGGGFGFC9B>FGCCG@A<E<CC:F97BFCFC78<<FCGG9@*=CFDC<+**/8CEC5**<+;8*:C:C>@FFE88?8CG?FE)*4C3((/*)01)12:8<3;1+*G7F@93+<+<**E<A5++EF7<7<47::5*1:**F@,3,+;5ED@+@+>:C>C=@683@3++?FDGG@EFDF=88GCEC@@FFEC5F=C@EE954,>9-E9?GE:GGGGFFGGFFC=,GGF@@FBFFEDDEGGFDDF:BCC+GEFAE@CGEEDGFFFFGGGEGGEFCGGGGGGGGGGFFFGGGGGGGGGGGGCCCCC
@s701 333
TGGGGGATATTGCGCAATGGGGGAAACCCTGACGCAGCAACGCCGCGTGAAGGATGAAGGTCCTCGGATTGTAAACTTCTTTTATTAAGGACGAAGAAAGTGACGGTACTTAATGAATAAGCTCCGGCTAACTACGTGCCAGCAGCCGCGGTAATACGTAGGGAGCAAGCGTTGTCCGGATTTACTGGGTGTAAAGGGCGCGTAGGCGGCTTTGCAAGTCAGATGTGAAATCTATGGGCTCAACCCATAGCCTGCATTTGAAACTGCAGAGCTTGAGTGAAGTAGAGGCAGGCGGAATTCCCCGTGTAGCGGTGAAATGCGTAGAGATGGGGAGGAACACCAGTGGCGAAGGCGGCCTGCTGGGCTTTAACTGACGCTGAGGCACGAAAGCGTGGGTAGCAAACAGGATTAGATACCCT
+
EGGGGGGGGGGGGGGGGGGGGGGGGFGGGGGGGGGGGGGGGGGGGGGGGGGGGFGGGGGGGG,EFGECFGGGGGGGGGGGGGGGGGGGGGGFGDC7CFGGGGGGGGGGGGGGGGGGGGGGGGGGGGGGGGGGFGGDCFFGGGFGGG>:FGGCEFGCFFFGFGGGGGGGGGGG-E+C0CCFFG?GGFDG<1CEGGGGG@CDD?2FDEGGGGGGGGDGGGEFDA@CFFCBGGG<<GGGGGGGGGGGGGE@FGGGFCC<D>GGEFFGGGGAF9C:EF<0ECFAFE,GFGGFGECB8CAGGGEEC=7F,GGFF7GFGFFGGFGGFEFGGGFGGGFDEFEGGGGGGGGGFEFGGEGGEGGGGGGGGGGGGGGGGFGGGGGGGGFGGDFEGGGEFGGGGGGGGGGGGGFFGGGGGGGGFGCCCCC
@s701 32745
TGGGGAATATTGCACAATGGGCGAAAGCCTGATGCAGCGACGCCGCGTGAGCGAAGAAGTATTTCGGTATGTAAAGCTCTATCAGCAGGGAAGATAATGACGGTACCTGACTAAGAAGCACCGGCTAAATACGTGCCAGCAGCAGCGGTAATACGTATGGTGCAAGCGTTATCCGGATTTACTGGGTGTAAAGGGAGCGCAGGCGGTGCGGCAAGTCTGATGTGAAAGCCCGGGGCTCAACCCCGGTACTGCATTGGAAACTGTCGTACTAGAGGGTCGGAGGGGTAAGCGGAATTCCTAGTGTAGCGGTGAAATGCGTAGATATTAGGAGGAACACCAGTGGCGAAGGCGGCTTACTGGACGATAACTGACGCTGAGGCTCGAAAGCGTGGGGAGCAAACAGGATTAGATACCCT
+
FGGDGFGGGGDGGGFGGGDFDFGGCG:FFGGFGGFGGGGGGCGFGG@FCFGGGGEGGGF<??ACGFGCDDFCEFFEFGGGGFGGG?FFGG<EFGGGF<FFFEFGGGGGGG<DFGGGGGGG,FFCGCBFF;FFGGGGFG7<CFG,@>FGCFEGFGGGGGG>3,>CG9EFG@*:FFCEFD7C<F;<BFCE;@F+4:C@EGFFE=C:FCF?:*CG@CAFC;<77@<97DCC5ACCEGGF>GCC5C<??GFGDCB@?7D,@??CCCDF@FC8@/=>*=,EDFCG8BFGFEEC:>4,,,C,>,=,GFGC8C,FF<GE:@:FFGGEFAF?FGCDAFFFBE8F@B8FCEE7E8,GGGFDGEF@@EEGGGGFGFFGFB,CGGGGCC@FD7F<BFDGGE7DC<CF,GGGGGGFGGFGGFGCCCCC
@s701 23566
TGAGGAATATTGGTCAATGGGCGAGAGCCTGAACCAGCCAAGTAGCGTGCAGGACGACGGCCCTATGGGTTGTAAACTGCTTTTATAAGGGAATAAAGTGAGTCTCGTGAGACTTTTTGCATGTACCTTATGAATAAGGACCGGCTAATTCCGTGCCAGCAGCCGCGGTAATACGGAAGGTCCGGGCGTTATCCGGATTTATTGGGTTTAAAGGGAGCGTAGGCCGGAGATTAAGCGTGTTGTGAAATGTAGTGGCTCAACCGCTGCACTGCAGCGCGAACTGGTCTTCTTGAGTACGCACAACGTGGGCGGAATGCGTGGTGTAGCGGTGAAATGCTTAGATATCACGAAGAACTCCGATTGCGGAGGCAGCTCACGGGAGCGCAACTGACGCTGAAGCTCGAAAGTGCGGGTATCGAACAGGATTAGATACCCT
+
FFEFGGGGGGGGGGFGGGGGGGGFFGGGGGGGFFFGFGFGG@FGCFGFGGGGFFGGGGGGEFEG,CEFGFDFFGGGGGGGDFGFDGFGGGGEFFGFGFGFG@AEGFCEFFGGFGGGGGGGGGGAEEFEFGGGCFFGFGFG8FFGGCFGGFCFGGGGGGGGGAFFF>FGCF*,@CC>*>FECFG<=F*1=CGEFFGGGG@9>C=GGFEC42/<CFEFGFG66;<CFEG>G(;C<EGFGGGGGFCG>EF@GFECCEGDGGF.EG#<FFFEBGF>AG@+,99C3*FD88>9FD,FDF@CC9CFB<FFF@+B?,FABEC>GFFGGGEEAB7FFA,,E9GGFD@FF=,?ACFFFEDCC=@,FFGGDGEC8GFGGEAF@CCFF@CEDGGGGCEEDGFEFDFEE+GGFGGGFGGGGGGFGFA<DGGGFGFGEGGGGFFCCCCC
@s701 27050
TGGGGAATATTGCACAATGGGGGAAACCCTGATGCAGCGACGCCGCGTGAGCGAAGAAGTATTTCGGTATGTAAAGCTCTATCAGCAGGGATGAAAATGACGGTACCTGACTAAGAAGCACCGGCTAAATACGTGCCAGCAGCCGCGGTAATACGTATGGTGCAAGCGTTATCCGGATTTACTGGGTGTAAAGGGAGCGTAGACGGTGATGTAAGTCTGAAGTGAAAGCCCGGGGCTCAACCCCGGGACTGCTTTGGAAACTATGTGACTAGAGTGTCGGAGAGGCAAGTGGAATTCCCAGTGTAGCGGTGAAAGGCGTAGATATTGGGAGGAACACCAGTGGCGAAGGCGGCTTGCTGGACGATAACTGACGTTGAGGCTCGAAAGCGTGGGGAGCAAACAGGATTAGATACCCT
+
FFGGGGGGGGGGGGGGGAFCEFGGGGGGEFGGGGGGGGGGGGGGGGEFFGEGGGGGGG=FGFFGGGGEGGGGGGGFFGGGGGGGGGGFGGGCCFFFFGGGGGGGFGGGGGGGGGGGGGGGGGGGGGGGGGGDFFFCGGGGGGGGDGGGGGGGGGGG9<FGGGGGGGGGGDEGFGGGGEGGG>CGFFBCFGCFGGGGG>GEE>GCECCGGC?,BFGFGEFGGFCF@:FGGGEGGGGBGFGE<F=EGGGFCCFGGFFDFDFFFFFGFCC?CEGE=GDGGGGFFEEFE4,CGFGGGGGDFE9AGGGC@=7CEDF?=A+GGGFGGB?FGGGGGFGFEEFE@<GGGDGCGFDGGGGGFGCF<FCGGGGGFFEGEGFDFEGGGGFCF7GGEEGGGFGFFE9FGGFEGGGGGFCGGGGB@CCC
@s701 337
TGGGGGATATTGCGCAATGGGGGAAACCCTGACGCAGCAACGCCGCGTGAAGGATGAAGGTCTTCGGATTGTAAACTTCTTTTATTAAGGACGAAGAAAGTGACGGTACTTAATGAATAAGCTCCGGCTAACTACGTGCCAGCAGCCGCGGTAATACGTATGGTGCAAGCGTTATCCGGATTTACTGGGTGTAAAGGGAGCGCAGGCGGTTCGGCAAGTCTGATGTGAAAGCCCGGGGCTCAACCCCGGTACTGCATTGGAAACTGTCGTACTAGAGTGTCGGAGGGGTAAGCGGAATTCGTGGTGTAGCGGTGAAATGCTTAGATATCACGAAGAGCTCCGATTGCGAAGGCAGCTCACGGGAGCGCAACTGACGCTGAAGCTCGAAAGTGCGGGTATCGAACAGGATTAGATACCCT
+
EGGGGECCGGGGGGGGGDFGGGGGGGGGGGGGGGGGGGGFGGGGGGGGGGGGGGGGGAFFGFFFGGGCGGGGFGGGGGGGGGGGGFGGGGGGCCFFGGGGFGGGGEGGGGFGGFGGGGGGDGD@BCGGGCEFFAEGGGGGGGGC@FFGGCEGEGFFC@<CFFG@;AFGG@GGGGGAAGGGGEGD:C1CFC8AC9CC<>9<DD85:CCFC*-?CEEF:<EBBFCDF=?00C?8FFGFG32<<F@5;:CD@5@<E:3.8GGF=@D>BF7CFF?EE?D9GEC5GGGFGFGGEFCEGGGFFGGGGGGCGGGBGEEC,EC99F>D?GEBDDFFGGFGGGGFEFC:FE=@FFFGEFFFCEGGGGGGGFEGGEGFGGGGGEGGGGFF7GGGFFGGGGGGGGGGGGGGGGGGGGGGGGGGGGCCCCC
@s701 34286
TGAGGAATATTGGTCAATGGACGAGAGTCTGAACCAGCCAAGTAGCGTGCAGGATGACGGCCCTATGGGTTGTAAACTGCTTTTATAAGGGAATAAAGTGAGTCTCGTGAGACTTTTTGCATGTACCTTATGAATAAGGACCGGCTAATTCCGTGCCAGCAGCCGCGGTAATACGGATGGTCCGGGCGTTATCCGGATTTATTGGGTTTAAAGGGAGCGTAGGCCGGAGATTAAGCGTGTTGTGAAATGTAGATGCCCAACATCTGCACTGCAGCGCGAACTGGTTTCCTTGAGTACGCACAAAGTGGGCGGAATTCGTGGTGTAGCGGTGAAATGCTTAGATATCACGAAGAACTCCGATTGCGAAGGCAGCTCACTGGAGCGCAACTGACGCTGAAGCTCGAAAGTGCGGGTATCGAACAGGATTAGATACCCT
+
GGGG?DEEFEF9FGGFGGGCFGGGGDGFGFGGGGFECCDCDCFGGGGGGGGGCCFGFGGEGEGCFGDGGGGEGFGGGGGGGFCGGGGDDGGGGFGGGDDFFFGG99FFFGGGGGGGGGGDFGGGGGGGGGFFGCEFFGCFDFGECEEFGGGGEFCG=,@FCEFFEGGG>F>AFCFEC7*FFFFGEGDEFG7CC,<FCGGA:C:FFCC=CF@,7:D;<2C740&CCC>EGEGFFF><EG7FGCCGGFGGFGFF@:9EDCC=F@FGFFBF7FG?FGFG=DE<D8GG3GF8D8GFFC8BCGFFFC,@GECGGGFCBGGDGGGFFGC>0:,E9ACE9GAFGFGGGGFF<@DFFDGFA?+:CFFDGGGFEAFFGFEF9GGGGGGGGGGGFGF7CFFEEE9EGGGGGGGGGGGGEDFECEFFDFCDGGGGGGGFF,GCB-CC
@s701 36993
TGAGGAATATTGGTCAATGGGCGAGAGCCTGAACCAGCCAAGTAGCGTGCAGGATGACGGCCCTATGGGTTGTAAACTGCTTTTATAAGGGAATAAAGTGGGTCACGTGTGACTTTTTGCATGTACCCTATGAATAAGGACCGGCTAATTCCGTGCCAGCAGCCGCGGTAATACGGAAGGTCCGGGCGTTATCCGGATTTATTGGGTTTAAAGGGAGCGTAGGCCGGAGATTAAGCGTGTTGTGAAATGTAGATGCTCAACATCTGAACTGCAGCGCGAACTGGTTTCCTTGAGTACGCATAAAGCGGGCGGAATTCGTGGTGTAGCGGTGAAATGCTTAGAGATCACGAAGAACTCCGATTGCGAAGGCAGCTCACTGGGGCGCAACTGACGCTGAAGCTCGAAAGCGCGGGTATCGAACAGGATTAGATACCCT
+
FGG?FGGGGGGFGGGGGFFFGGGGGGGGGGGGGGGGGGGGFGFCFFFGGGGGGGGGGG7FCFEFFFGGGGGGGGGGGGGGFFGGGGGGGGGGGFFGGGGGFGGGGGGGGGGFGGGGGGEFFGGGGGFFGGCGGGGGGGGGGGGGGGGGGGGGG@CGFFGGGFFGGGEGGGGGGGGGGG@EGFFFGGG?FGFFA>CFEEGGGG>FFGGGG@F=CG=#=32F<EGGFG<:GGE:<FGFEFGGGFFGF<CF9GFFBA<:<FFCGFFFGGFG<@:9GGGFCGDFGGGGGDDD8<FD?FC7GFFF9GDGGE>:CF9FBA+CF7FEB=CE>GGFGGGFBF?EAFDGF8?CGGGFFEAGFCCGEFGF@EEDF,GGGFGGGGGGGDEFEGGGFF<GFB:GGGGGGGGFF>FGGGGGEGGGGGGGGGGGGGGGGEGGGGGCCCCC
@s701 28971
TGGGGAATATTGCACAATGGGGGAAACCCTGATGCAGCGACGCCGCGTGGAGGAAGTAGGTCTTCGGATTGTAAACTCCTGTTGTTGAGGAAGATAATGACGGTACTCTACAAGGAAGTGACGGCTAACTACGTGCCAGCAGCCGCGGTAAAACGTAGGTCACAAGCGTTGTCCGGAATTACTGGGTGTAAAGGGAGCGCAGGCGGGAAGACAAGTTGGAAGTGAAATCTATGGGCTCAACCCATAAACTGCTTTCAAAACTGTTTTTCTTGAGTAGTGCAGAGGTAGGCGGAATTCCCGGTGTAGCGGTGGAATGCGTAGATATCGGGAGGAACACCAGTGGCGAAGGCGGCCTACTGGGCACCAACTGACGCTGAGGCTCGAAAGTGTGGGTAGCAAACAGGATTAGATACCCT
+
FGGGGGGGGGGGGGGGGGGGFGGGGGGGGGGGGGGGGGGGGGGGDGGFGGGGGGGGGGGGGGGGGGGGGGGGGGGGGGGGGFGGGGGGGGGGGGGGGGGGGGGGGGGGGGGGGGGGGGGGGGGGGGGGGFGGGGGFGGGGGGGGGGGGGGGGGGGGGGGGGGGGGGGGGGGEFGGGGGG9G>GEFFCCFBFGGGGGGGGEGGGEEEGGFFFFFF@CFCGGGGGGFFGGGGGGGFG;FGGGGGGC=<CCFGCAGGEGGGFFCFF??FFGGGGGFGFFFGFGGGGGFDGGFEFDGGGBGGGGFCEB9DGFEFFE:EGGGGFFF6CCCCGGF<GGGFDGFFGGGGGGGDGGGDGGGGGGGFEFGGGGGDGGGGGGGGGGGGGGGGGGGGGGGGGGGGGGEFFEGGGF9GGGGGFA9CCC
@s701 37874
TGAGGAATATTGGTCAATGGACGAGAGTCTGAACCAGCCAAGTAGCGTGAAGGATGAAGGTCCTACGGATTGTAAACTTCTTTTATAAGGGAATAAAACCTCCCACGTGTGGGAGATTGTATGTACCTTATGAATAAGCATCGGCTAACTCCGTGCCAGCAGCCGCGGTAATACGGAGGATACGAGCGTTATCCGGATTTCTTGGGTTTAAAGGGCGAGCAGACGGGTCGTTAAGTCAGCTGTGAAAGTTTGGGGCTCAACCTTAACATTGCAGTTGATACTGGCTTCCTTGAGTGCGGGTGAGGTGTGCGGAAGTCGTGGTGTAGCGGTGAAATGCTGAGATATCACGAAGAACTCCGATTGCGAAGGCAGCACACTAAGCCGTAACTGACGTTCATGCTCGAAAGTGTGGGTATCAAACAGGATTAGATACCCT
+
EFGGGGFGFGFFGFGGFGFG?ECF68@CFCEFEF<CFFGCFGGFGEEFGGGECD<FE9,CEFFG<EFBCCFFFFGGGFFCEFGFGGFECE=FF,FDFEF,F=E7EFF<<?BE74C+B9=?FEEGCFFF9,,F9@=EF<FE<FG7CDFFGGFG7DF@F9F7,@BFGG7:FGDFFFGE@GGGG,@>*14CFED,@;<B*4<1;C;FFF<1.FGC%<**4#31511:>E7@@>ECGG?9<ECE9FGD:7;?ACB:FCFE>>>CGGG32B#@@==,;'@AFFFAFFFFFB?DCGGFBFDGE=A,DEFBB+=4@+AA>+7GEFDCFE@4*@@FGEE??,FC=F<FFEC4E<CFFADFFEDCFFEC@:GGGFGGGCFGFFFGED@+7EDGFCFCCGFGGGF9FGGFGFC,9GGGEFGFFEC9ECFDDGGFGDCFF8CCCCCC
@s701 342
TGGGGAATATTGCACAATGGGGGAAACCCTGATGCAGCGACGCCGCGTGGAGGAAGAAGGTCTTCGGATTGTAAACTCCTGTTGTTGGGGAAGATAATGACGGTACCCAACAAGGAAGTGACGGCTAACTACGTGCCAGACGCCGCGGTAAAACGTAGGTAACAAGCGTTGTCCGGAATTACTGGGCGGAAAGGGAGCGCAGGAGGGAAGACAAGTTGGAAGAGAAATGGATGGGCTCAACCCATAAACTGCTTGCAAAACTGGTTTTCGTGAGTAGTGCAGAGGTAGGCGGAATGCCCGGTGTAGCGGTGGAATGCGTAGATATCGGGAGGAACACCAGTGGCGAAGGCGGCCTACTGGGCACCAACTGACGCTGAGGCTCGAAAGTGTGGGTAGCAAACAGGATTAGATACCCT
+
GGFGGCFGFGGGEGGGGFFC<@FECFD@FEFG,CEEFGCGGD:F>EFF7BFGGGGCFDCFGCDGGFG>4=,9FBB?E<AC<?FFEF@EEG>CC<AEF9,:5F+88BA9DFFGDE,AF,>,CD7>+8B,@D9><@,>3,@<+*3@>@C:FE7CFFC4=:<<,<BF?:::FE<8,>8<<<F,,?,2,+***2*8*8>*:5*5@99#)FC=;<27,?<7D8>,,,+,@,22,,,3*,@,,+>C<>3,,D9=CGCFFGED;=B2D@+,@B3+,,C,*<?<8D@,,9?BB6CEGF?=,DB7E:CBDE8E@EB@FFE@,=BEGGFFF@++7FFCA@@ECFCC,A,CEFF7F@@CF@E@E@GDGFE=,<FECGDGGEFGFEF<FEF@FFF@9GEGGGGGFGGF@@EDGGGGGF9GGEGCCCAA
@s701 26345
TGAGGAATATTGGTCAATGGACGAGAGTCTGAACCAGCCAAGTAGCGTGAAGGATGAAGGTCCTACGGATTGTAAACTTCTTTTATAAGGGAATAAAACCTCCCACGTGTGGGAGCTTGTATGTACCTTATGAATAAGCATCGGCTAACTCCGTGCCAGCAGCCGCGGTAATACGGAGGATGCGAGCATTATCCGGATTTATTGGGTTTAAAGGGAGCGCAGACGGGTCGTTAAGTCTGCCGTGAAAGTTTGGGGCTCAACCTTAAAATTGCAGTTGATACTGGCGGCCTTGAGTGCGGGTGAGGTGGGCGGAATTCGTGGTGTAGCGGTGAAATGCTTAGATATCACAAAGAACTCCGATTGCGAAGGCAGCACACGAATCCGTAACTGACGGTCATGCTCGAAAGTGTGGGTATCAAACAGGATTAGATACCCT
+
EGGGGGGGGGDGGGGFGGGFGGGGC@C<FGGGGGGGGGGEGGF<FGGBFDCFFFGGGGGFGFG<EFG>CGGFEFACFFFGA9FGGGGG9DGGGGECCF<FGGGDGGGFFFFGGFCFGFFFE,FEGFGGGG<5@F9EG9FEEE@EFDFFGGGGD=+B+<DCFG8>+>FF:FEF,>CF<*33,>B:7CE7:@FG;DCFEE<5EC=F5<C@;CA3C:CFGDGGBE=6<FGDEF>@A>D;8#2D%;:E>8<,0'>C>8E>8>=,GFGCD<<F,F<9@CACF8=<6<FF=>+CFFE<6C47=A9,,:,+C@C:C@FE@8CGGGGFA=FBBGFC<9DFF?EFE<9,A9FAC,6E9GGFFGGEEGGGC77GGGFGGGGGF@GFB,GEGCFC<CEGCBCGFAGFGGGGGGGFFGEDGGFEDFFFF9FEFFGFFF69GFECCCCC
@s701 23022
TGGGGAATATTGCACAATGGGGGAAACCCTGATGCAGCAACGCCGCGTGAGTGAAGAAGTATTTCGGTATGTAAGGCTCTATCAGCAGGAAAGAAAATGACGGTACCTGACTAAGAAGCCCCGGCTAACTACGTGCCAGCAGCCGCGGAAATACGTAGGGGGCAAGCGTTATCCGGATTTACTGGGTGTAAAGGGAGCGTAGACGGTTTTGCAAGTCTGAAGTGAAAGCCCGGGGCTTAACCCCGGGACTGCTTTGGAAACTGTAGAACTAGAGTGCAGGAGAGGTAAGTGGAATTCCTAGTGTAGCGGTGAAATGCGTAGATATTAGGAGGAACACCAGTGGCGAAGGCGGCTTACTGGACTGTAACTGACGTTGAGGCTCGAAAGCGTGGGGAGCAAACAGGATTAGATACCCT
+
EGGGGGDGGGGCFGGFGEE<CGGGGGGGGGGDCEFGFFGGGGGGGGG:FGGGGFGCEFGFFGGGGFG:DFGGGGGFGGGGGGGGGGGG+CGGGGGFGGGGGGDG?F9<?,8AF,,B<8FFGGGGDFEFGGGDEGE=BDAED<FFCGGD*3@FGFGGGFEDDFGGGFGF<<<8=?<:CCFGFG>GGDFG7CF>9F?>5CGECEGE5F65;ECCCFG0>,EE$F<GFFGFGC;8A@:9GGG@GFDEEGDFGCFCCEFCC?:DGFFB9EEFEA<=9<0FDFGF=F<FFFE?9EEE@99EEB,FE,@>@:,<FFFC,,CGGGGGGGGGGGFGFFFC7EDFFFFGEGGFCCCGEEGGGFEEFFFFCGFGGGGGGFFGGFEAF@CA67GCEC@+FEEGFFFGFAGFEGGGGFFEF8F@A?CC
@s701 345
TGAGGAATATTGGTCAATGGGCGAGAGCCTGAACCAGCCAAGTAGCGTGCAGGATGACGGCCCTATGGGTTGTAAACTGCTTTTATAAGGGAATAAAGTGAGTCTCGTGAGACTTTTTGCATGTACCTTATGAATAAGGACCGGCTAATTCCGTGCCAGCAGCCGCGGTAATACGGAAGGTCCGGGCGTTATCCGGATTTATTGGGTTTAAAGGGAGCGTAGGCCGGAGATTAAGCGTGTTGTGAAATGTAGAGGCTCAACCTCTGCACTGCAGCGCGAACTGGTCTTCTTGAGTACGCACAACGTGGGCGGAATTCGTGGTGTAGCGGTGAAATGCTTAGATATCACGAAGAACTCCGATTGCGAAGGCAGCTCACGGGAGCGCAACTGACGCTGAAGCTCGAAAGTGCGGGTATCGAACAGGATTAGATACCCT
+
FGGGGGGGGGGGGGGGGGGGFGGGGGGGGGGGGGGGGGGGGGGGGGGGGGGGGGGGGGGGGGGGGGGGGFGGGGGGGGGGGGGGGGGGGGGFGGGGGGGGFGFGGGGGGGGGGGGGGGGGGGGGFGGGGFGGGGGGGGGFGGGGGGGGGGGGFF7FFC8FDGEFEDEGGGEGCGFEGFG@FFG<EGGCE@GCFGGEEGGGGF.BCF7<C:FC,?FF861@FDGGFFG)GC?#<FF9<;/8CF7C<C?CF9:DBDBCGGCCGGGGGGGGC?F>C@+GGEGE8EGFCDA5,>??DGCFGFBBCGGDGGGFGFGGGGGGGGFEGGEE=GEFEFGCFCFGGFGGGEF8FFE@FGGGFGGGEFF7GGGGGGGGGFFGGGGGGGGGGFC,GGFDGFGGGGGEGGGGGGGGGGGGGGGGGGGGGGGFGGGGGGGGGGGCCCCC
@s701 346
TGGGGAATATTGCACAATGGGGGAAACCCTGATGCAGCGACGCCGCGTGGAGGAAGAGGGTCTTCGGATTGTAAACTCCTGTTGTTGAGGAAGATAATGACGGTACTCAACAAGGAAGTGACGGCTAACTACGTGCCAGCCGCCGCAGTAAAACGTAGGTAACAAGCGTTGTCCGGAATTACTGGGTGTAAAGGGAGAGCAGGCGGGAAGACAAGTTGGAAGGGATATCCAGGGGCTCAACCCATGAACTGCTTGCAAAAGTGTTGTTCTTGAGTAGTGCATGGGTAGGCGGAGTTCCCGGTGTAGCGGTGGGATGCGTAGATATCGGGAGGAACACCAGTGGCGAAGGCGGCCTACTGGGCACCAACTGACGCTGAGGCTCGAAAGTGTGGGTAGCAAACAGGATTAGATACCCT
+
GFEFEFEE@,CFGDFGFEFFFBFGFFFCFFGGGGAGEF:7@FCFCFF@BBCFGGC<F=EFGG,5EBFD7C,,B,9?C?8?EABA=EF?EF5=FFC,AAFG9@7=?F55<BAFDFFGG8B,:CE@:+==,;,@CC@:<BF++>*F*8*56<DFFE@F>FFF,@FGFFFCF7<*8?C<C*=CC2:,?C6:F9<<CFE75*1*22**2:=8CE686<2*F7A?$8#57$0@3*;*@,,64*3,7C=7D5,<GF<5AEDC3,+6+=F@8,,,,,,8*B,9@,8:,,,B?6CFCDFE7+>+=7E<:F8+=F@>,>=,+4,CD9E=GGFCGEEF99,:,,:,,5,B7EC7F@:7F:EED@9<DFGFGFEGFAEFFGFCFFFCGGGFDCFEFGGCGGGGGGGGEC,FGFFGCGFFEFEC@A<B
@s701 347
TTGGGAATATTGGACAATGGAGGAAACTCTGATCCAGTGACGCCGCGTGAAGGAAGAAGGTCTTCGGATTGTAAACTTATTTTATCAGGGAAGAAGAAAGTGACAGTACCTGAAGAAAAAGGACCGGCAAACTACGTGCCAGCAGCAGCGGTAATACGTAGGGTCCAAGCGTTATCCGGATTTACTGGGGGTAAAGGGCGAGTAGACGGCGCTGTAAGTCAGCTGTGAAAACTTAGGGCTCAACCTTAAGCCTGCAGCTGAAACTGTAGTGCTAGAGTGCAGGAGAGGTAAGCGGAATTCCTAGTGTAGCGGTGAAATGCGTAGATATTAGGAGGAACACCAGTGGCGAAGGCGGCTTACTGGACTGTAACTGACGTTGAGGCGCGAAAGTGTGGGGAGCAAACAGGATTAGATACCCT
+
GEFGGGGGGEFGGGGGGGGGGGGGGGGGGGGGFGGGGGGGGGGGGGGGEGGGGFFG<CFGGGFFGGGGGGGGGGGGGGGGGGGGGGGGGGGGGFFGFGGGDEGGGGGGFGGGGGGGGGGGGGFGGGEGGEGGDGGGC=@DFGGGGG,BFEEFGEGC=FCFGEG:FCCF9FG;FGFFGG;EGGFCG;=C8,=:EDFAF>:FDCCF9:C@E5FCEGCFDD@AACF,F?CFFFG?FCDGGGGGGGGGFC8F1GFGGGFGFDCC==FGCGG7FEEEA?@BGFFGGGG5GGCGGE:EGEGGFFCFCE?FGGGFGGGGGGFGGGGGFF@EFFCFGGGGCEGGGGEGGFGGGGGGGGGGEGGFGGGGGGGGGGGGGGGFD@FF<GFDGDGGDGGGGGGGGGGGGGGGDGGGGGGGGGGGGGCCCCC
@s701 37709
TGAGGAATATTGGTCAATGGACGAGAGTCTGAACCAGCCAAGTAGCGTGAAGGATGACTGCCCTATGGGTTGTAAACTTCTTTTATACGGGAATAAAGTGAGGCACGTGTGCCTTTTTGTATGTACCGTATGAATAAGGATCGACTAACTCCGTGCCAGCAGCCGCGGTAATACGGAGGATCCGAGCGTTATCCGGATTTATTGGGTTTAAAGGGAGCGTAGGCGGACGCTTAAGTCAGTTGTGAAAGTTTGCGGCTCAACCGTAAAATTGCAGTTGATACTGGGTGTCTTGAGTACAGTAGAGGCAGGCGGAATTCGTGGTGTAGCGGTGAAATGCTTAGATATCACGAAGAACTCCGATTGCGAAGGCAGCTTGCTGGACTGTAACTGACGCGGATGCTCGAAAGCGCGGGTATCGAACAGGATTAGATACCCT
+
@EEGGG8FGGGGGGFFGGGDFFGGEGEFGFGGFECFGGGGGGGGGGGGDGFFGF9FGGGFGGGGGGGFGGGCEGEFFFGGGGGGGGFGGGGEGFFFFF?F<FFC@GDG,ADFGGFGGGGGFDFGFGGGGGGGFGFGGG<ACFGE=+8A<CFFGGFDFFGCF8,BFGGGEEFACGD:F<CF@FFCCEGGECG7B?EG<E?FGGCFCF:CFFC3582/F2FCBFGGGGDD;CC8EGF4<D<E=@:=FE@B>6EDE@FDEGGDDF.DFDDF<DF:9FGGFFGEDF@GFBFCD8GGFCFE@9FCGE:B8D+?>,;C@4=+>++8D=F7>GGGGFCAADDE;FCEC,GGGGGGFDFFFFEFECGGEGGGGGDGEC8FFGGFFCFD@GGGGGGGGGFFFF,GGGGGGGGDCCGGGGGGEGGGGGGFGGGGGGGGGFGCCCAC
@s701 31468
TGAGGAATATTGGTCAATGGCCGAGAGGCTGAACCAGCCAAGTCGCGTGAGGGATGAAGGTTCTATGGATCGTAAACCTCTTTTATAAGGGAATAAAGTGTGGGACGTGTCCTATTTTGTATGTACCTTATGAATAAGGATCGGCTAACTCCGTGCCAGCAGCCGCGGTAATACGGAGGATCCGAGCGTTATCCGGATTTATTGGGCTTAAAGGGTGCGTAGGCGGCCTTTTCAGTCAGCGGTGAAAGTCTGTGACTCAACCATAGAATTGCCGTTGAAACTGGGGGGCTTGAGTATGTTTGAGGCAGGCGGAATGCGTGGTGTAGCGGTGAAATGCATAGATATCACGCAGAACCCCGATTGCGAAGGCAGCCTGCCAAGCCATTGCTGACGCTGATGCACGAAAGCGTGGGGATCAAACAGGATTAGATACCCT
+
EFGGGGGGGGGGGGGGGGGGGGGGGGGGGGGGGGFGGGGGG8CEGGGFGGGGGGGDGGFF<FFGFFGGGGGG<BDFGGGGFFGGGGGGGGGGGGCFGGGGGGDF9FGGGGCFFG9FFGGGGGGGGGGGGGGGCEFCGFFC,BC@C:FFGFGGGF7FGGGGDGCFGGGCFG@FGEFEC::FFFGGGGGGFGGGG9FC**<;:F:FGGC<C2<GGGC;G?GEABEF*:2>:G<G,F?<9FDGECC?E;GDC77.<AAGGGFDGDGCADGFEFFC:A:E,81FC>GEGGG=?FFF?,AAGF?GEFEGF7FC@=E=++EC8ACFF,@+::B:FE9FCFEC,FF=:,,,7F?6FFFGGFCEFB:,C7GGGFFFGGEGGGGGEFEEGGGGFGGFCEEDGGFFADEFFEGFEGGGGFGGGGGGGFGEFDGGGGGGGGGCCCCC
@s701 350
TGAGGAATATTGGTCAATGGACGCAAGTCTGAACCAGCCATGCCGCGTGCAGGATGACGGCTCTATGAGTTGTAAACTGCTTTTGTACTAGGGTAAACTCACCTACGTGTAGGTGACTGAAAGTATAGTACGAATAAGGATCGGCTAACTCCGTGCCAGCAGCCGCGGTAATACGGAGGATTCAAGCGTTATCCGGATTTATTGGGTTTAAAGGGTGCGTAGGCGGTTTGATAAGTTAGAGGTGAAATGTTAGGGCTCAACCCTGACACTGCCTCTAATACTGTTGGTCTAGAGAGTAGTTGCGGTAGGCGGAATGTATGGTGTAGCGGTGAAATGCTTAGAGATCATACAGAACACCGATTGCGAAGGCAGCTTACCAAACTATATCTGACGTGGAGGCACGAAAGCGTGGGGAGCAAACAGGATTAGATACCCT
+
FGFGGGGGGGGGGGGGGGGGGGGGGGGFFGGGGGGGGGGGGGFGEGGGGGGGGGGGGFGGGCEGGGGCGGGGGGGGGGGGGFFGFGGGGGGG8EEGGCEGG@FFAFGGGEFGCFGGGGGG<FFAEFGGGFBFGGGDGGGGEFGGGGGGFGGDFGGGGEGGFGDGGGGGEGGFGGGGGEG:ECG9FCGGGGGCDG<GGFFGC/;CFC,6FF2FGFEFE;FA81EGFF5-E=CEGGFF?9@7FGFFGDGFB@.EGGF:8GDD83<3-@#FFEB?:E@8=ED?+FB;GGFF;E9,>E8FD8>:=CDGGECGGGGF9GGDF?GFF@GGBFCFFFFFF?AGFGGGFGGFDFFCFGGFEFFCGGGGGGGDGF9GGGGGFFCGFEEFGGGGGFFCGGFFFA,GFGEFFEFFCFGGGFGGGGGGF@FBFGGGGFGGGGGCCCCC
@s701 21580
TGGGGAATATTGCACAATGGGGGAAACCCTGATGCAGCGACGCCGCGTGGAGGAAGAAGGTCTTCGGATTGTAAACTCCTGTTGTTGAGGAAGATAATGACGGTACTCAACAAGGAAGTGACGGCTAACTACGTGCCAGCAGCCGCGGTAAAACGTAGGTCACAAGCGTTGTCCGGAATTACTGGGTGTAAAGGGAGCGCAGGCGGGAAGACAAGTTGGAAGTGAAATCCATGGGCTCAACCCATGAACTGCTTTCAAAACTGTTTTTCTTGAGTAGTGCAGAGGTAGGCGGAATTCCCGGTGTAGCGGTGGAATGCGTAGATATCGGGAGGAACACCAGTGGCGAAGGCGGCCTACTGGGCACCAACTGACGCTGAGGCTCGAAAGTGTGGGTAGCAAACAGGATTAGATACCCT
+
CFFGGGGGGGGGGGGGGGGGGGGGGFGGGGGGGEGGGGGGGGGGGGGEGGGGGGGGGGGGEGGGGGGGGGGFGGGGGGGGGGGGGGGGGGGGGFCGGGGGGGGGGGGGGGGGGFGGGGGFGGGGGGDGGGGGGGGGF=FFFGFGGGGGGDFFGGGGGGG2FFGGF>FG:<@*F@FFGGCGGG#GGGGGFCF<BGG9D@:CGEGGGGG?EFFEFE?FFFG?AGGGGGGFFFFGGGGFGGGGGGEEFGGGFF?FC=>CGGEGGGFFFGGFFFFFFFGGGFE??E>GFCGGFFFEECE>GDGGGFB4?EEFGGGGEGGFFCC8GGGEGGGGFEFE:FFE8BFGGEDGGFFGGGGGFAGGGFGGGGGGGGF@GGFGGGFE@GECGGGGGEEEEFGFGGGFGFCFFGGGFEFGGGGCCCCC
@s701 352
TGAGGAATATTGGTCAATGGGCGAGAGCCTGAACCAGCCAAGTAGCGTGAGGGATGACTGCCCTATGGGTTGTAAACCTCTTTTGTTTGGGAATAAAGTGCGGGACGTGTCCCGCATTGCATGTACCATTTGAATAAGGACCGGCTAATTCCGTGCCAGCAGCCGCGGTAATCCGGAAGGTCCGGGCGTTATCCGGATTTATTGGGTTTAAAGGGCGAGCAGGCCGTGGGCTAAGCGTGCCGTGAAATTCTGTCGCTCAACGGCAGACGTGCGGCGCGAACTGGTCCACTTGAGTACGCGGGACGTTGGCGGAATTCGTGGTGTAGCGGTGAAATGCTTAGATATCACGAAGAACTCCGATTGCGAAGGCAGCTGACGGTAGCGCAACTGACGCTGAGGCTCGAAAGCGCGGGTATCGAACAGGATTAGATACCCT
+
GGGGGGGGGGGGGGGFGGGGGGGGGGGGGGGGGGGGGGGGGGGGGGGGGGGGGGGGFGFGGGFGGGGGGFEFGFGFGGDFGCGGGGGGCGG=FGGGGFFGAFECB:CFEGGFDGG7FGGGGGGGGGGFDDFAFGFGGGGEGFEGG7EFGDGGGGCGFGFF,D<FEE@C<C@,,,=<**<F<;FCGGD7FFGGGF<C=EGGC799E>*:8E?FFGC*801131CD@GGF=E222'<::*FCFFD=42)276<:>7G?=F=33D7*CD>F>*<*>@4@@3+208EFCGFDFFGE=3CGEGEECGGGGGGEE?C6+B>7CB4FFGEDFGGGFGF=,FFCFFCEFCFF?GFCGFFGEBEF>FFGGFC,9GGGGF<CB6BDCFECCGGGGGGGGGFGGGGD8EGGGGFGEFGGFCGFDE9GGGEEGGGGGGGFGGGCCCCC
@s701 353
TGAGGAATATTGGTCAATGGGCGAGAGCCTGAACCAGCCAAGTAGCGTGAAGGATGGAGGTCCTACGGATTGTAAACTTCTTTTATACGGGAATAAAGTATCCTACGTGTAGGATTTTGTATGTACCGTATGAATAAGCATCGGCTAACTCCGTGCCAGCAGCCGCGGTAATACGGAGGATGCGAGCGTTATCCGGATTTATTGGGTTTAAAGGGAGCGCAGACGGGAGATTAAGTCAGTTGTGAAAGTTTGCGGCTCAACCGTAAAATTGCAGGTGATATGGGTTCCCTTGGGTGCAGTTGAGGCAGGCGGAATGCGGGGTGTAGCGGTGAAATGCTTAGATATCACGAAGAACTCCGATTGCGAAGGCAGCTCACTGGAGCGCAACTGACGCTGAAGCTCGAAAGTGCGGGTATCGAACAGGATTAGAACCCT
+
FFGGGGGGGGGGGGGGGGGGGGGGGGGFGGFGGGGGGGGGGGGFFGGGEEFGGGFFFCEFFGGGGFGGGGGGGGEDFGGG<EFGDFFGGGGGGGGGGGGG9FFGFFGFGFCFFGFCFFFFF9,E<FF>FGGGGFGGGDBC?EFCEFCFFFGGGG7FFGGGGGGGEDEEGGGG=;FE>CFCF7F*>CEFGGGFCFFGE5FC++@CF<FEGC7B>.@1CBF%78#:;>G3EDFGG<CD71;AFE@CCGGB/9A=;D43GBFDFCDGC:FAEBA<,<+DD=:+++FFD:++>3+18DA=@,GGF@,A@+4?+,GDEB@+:B+FEF@0+8>GGGFFEC@9-A,?F9;FCFFGFCFFGGF:EGGFC,C7FF9GFFFFFFFFEF>ECGC<9GF@GC@FFACEC7B8F@GFFC@+CCFFCEDFEGGGGGGGGFFFFGCCCCC
@s701 354
TGAGGAATATTGGTCAATGGACGAGAGTCTGAACCAGCCAAGTAGCGTGCAGGATGACGGCCCTATGGGTTGTAAACTGCTTTTATAAGGGAATAAAGTGAGTCTCGTGAGACTTTTTGCATGTACCTTATGAATAAGGACCGGCTAATTCCGTGCCAGCAGCCGCGGTAATACGGAAGGTCCGGGCGTTATCCGGATTTATTGGGTTTAAAGGGAGCGTAGGCCGGAGATTAAGAGTGTTGTGAAATGTAGAGGCTCAACCTCTGCACTGCAGCGCGAACTGGTCTTCTTGAGTACTCACAACGTGGGCGGAATCCGTGGTGTAGCGGTGAAATGCTTAGATATCACGATGAACTCCGATTGCGAAGGCAGCTCACGGGAGCGCAACTGACGCTGAAGCTCGAAAGTGCGGGTATCGAACAGGATTAGATACCCT
+
FGGGGGGGGGGGGGGGFFGAEGGGGGECEFFGGDGGFGFDDGF9FEF@FGCFCEGFDCCEBC8CFGF<FFC@F,CEFGGGFEEFGGGGGFE=EF5CE,@,CDFFCGGGGGCGGDFGFE@?FFGGFGG9@9<EG9,@FFGFFC@CD7@AF,CAFGG@CGGGG,@>=8<F:@FFFGGGC:F:CF:C>F*4C:E5?FCEGEC:7#<1>:74<<?CCEGFC(B):CCD<7DB3EFC<3<#<0F?,@55#<,,3:?E>@;:::B,D<:9C;CEFB@3++6FC3=DFD<FECGF8FFC9C3,,9EDGGFCCCBFFD<9EEECC=+CFFEGBGGFDGE=<AFCDAC,E;FGFFF<C5,E=CEEEDE7FBDFFGGGFFFGCC>GFD>8+ECGFFFCEF;FGDGFCGGGGGGFCGGGGGFEGGGGGGGFGGGGFEFGGGGCCCCC
@s701 355
TGGGGAATATTGCACAATGGGGGAAACCCTGATGCAGCGACGCCGCGTGGAGGAAGAAGGTCTTCGGATTGTAAACTCCTGTCGTTGGGGACGATAATGACGGTACCCAACAAGAAAGCCACGGCTAACTACGTGCCAGCAGCCGCGGTAAAACGTAGGTGGCAAGCGTTGTCCGGAATTACTGGGTGTAAAGGGAGCGCAGGCGGAAGGACAAGTTGGAAGTGAAACCCACGGGCTCAACCCGTGAACTGCTTTCAAAACTGTTTTTCTTGAGTGGTGTAGAGGTAGGCGGAATGCCCGGTGTAGCGGTGGAATGCGTAGATATCGGGAGGAACACCAGTGGCGAAGGCGGCCTACTGGGCACCAACTGACGCTGAGGCTCGAAAGCATGGGTAGCAAACAGGATTAGATACCCT
+
FGGGGGGGFGGGGGGGFGGGGGGGGGFGGGGFFGGGGG@FGGGGGGGGG78CFFFGGGGGGGGGGGGFE4ACAEF?@=FFGGG@FEGGGGGGEGDGGGGGGGGGGGGGGFGGGGFGGGGG8FFEECEGGGGGGGGFGGCGGGGGCEEGCGCEGEGGGFD,?CFGGFGGFDCEFFEDFCGCFFFFFG?B*AFFFGGFCEC*5DGEEE+2:80;C8:*%6C:AC=CFF=#2:7B<EG;<0BGDGCECC<>7/D<,86#CDD0FFC==FB;=AGFDFD>@,E,FEEGFCGDGGFD>CE7C@+=FGGGFGGFF@GFGECGGGFGGGGGGGGGGFGFEGFEDACEEDGGFFFGGGGFGFE;GGFFDC88GGGGGGGGGGGGGGGF8GGGGGGEEFEFE,GGGGGCGFGGFDGGEFGCCCCC
@s701 35966
TGGGGGATATTGCACAATGGGGGAAACCCTGATGCAGCGACGCCGCGTGGAGGAAGAAGGTTTTCGGATTGTAAACTCCTGTCGTTAGGGACGACAATGACGGTACCTAACAAGAAAGCACCGGCTAACTACGTGCCAGCAGCCGCGGTAAAACGTAGGGTGCAAGCGTTGTCCGGAATTACTGGGTGTAAAGGGAGCGCAGGCGGGAAGACAAGTTGGAAGTGAAAACCATGGGCTCAACCCATGAATTGCTTTCAAAACTGTTTTTCTTGAGTAGTGCAGAGGTAGATGGAATTCCCGGTGTAGCGGTGGAATGCGTAGATATCGGGAGGAACACCAGTGGCGAAGGCGGTCTACTGGGCACCAACTGACGCTGAGGCTCGAAAGCATGGGTAGCAAACAGGATTAGATACCCT
+
CEFGEGGGGFGGGGGGGFGGGGGGGGGGGGGCGGGGGG>FGGGGGGGCEGGGGGGGFG=<FGGDGGGEGFGEGFFGGGFGFFFGGGGDGCEDEF=CFGDFDEGGGGGGGCFGD8DGGFFFFE@FGGGGGGGGGGGDFCCFDGFGGGGG<FFGGGE6CFC@+E?%@9F4+FF8<F8EG?GGGGFC<C8EG9FFGGGFGGGFCEEC?:C2?EEF=F>FGFCFGFGF<<;=?FED@8ECGGFFGGCGG=FF7GGGG7B6FGFGGCFFGGGFFFC58GGFGG<FGGGGGFCCFDEE8ECEEDGFCFF7BGGGGFGGEGGEGGFFE=FGCGGGFEDD@C<C,A@BF@EEFGDGGGGGGFGGF<GFGGGGGGGDGE@GFECGEGFB9,FECDGGGDGGGGGGGE@FFEGGGGGGGGGCCCCC
@s701 357
TGGGGAATATTGCACAATGGGGGAAACCCTGATGCAGCGACGCCGCGTGGAGGAAGAAGGTCTTCGGATTGTGAACTCCTGTTGTTGAGGAAGATAATGACGGTACTCAACAAGGAAGTGACGGCTAACTACGTGCCAGCAGCCGCGGTAAAACGTAGGTCACAAGCGTTGTCCGGAATTACTGGGTGTAAAGGGAGCGCAGGCGGGAAGACAAGTTGGAAGTGAAATCCATGGGCTCAACCCATGAACTGCTTTCAAAACTGTTTTTCTTGAGTAGTGCAGAGGTAGGCGGAGTTCCCGGTGTAGCGGTGGAATGCGTAGATATCGGGAGGAACACCAGTGGCGAAGGCGGCCTACTGGGCACCAACTGACGCTGAGGCTCGAAAGTGTGGGTAGCAAACAGGATTAGATACCCT
+
DFGGGFGG@FFGGGGGGGFGFDGGGGGGGGGGGGGGGFG@FFGGGGG@FFGGGFFGFGGF<FGFGGF+CFGGCEGGGGGFFFFGGFFGGGGGGGGGGGGGGGGGGGGGGGGGGGGGGGGFGGGGDGGGGGGGGGGGGGGGGFGGGGGGGGGGGGGGGGGGGGGFGGG+=F@:F@EGDG8GGGGGGG<GG?CGFFGFECEEC<GEF=G5?;8FFC>:<*BFFFFC9@9BFCFFGGGFD<>FGGGFCECDEB?FDFFFFGGG>FGGGEGFFFGGDEA<FAC8GGGGGGGDEEA79+@7@C7EFEEC5GCFC@GFCEBDGFCGGEEGGGFFC9FE@GGF<GGGGGGGGEGGGGGGFAEFGGDCGGGGGEEGGGGGGGGGGGGGGGGFFFGGGGFFGGGGGGFFGCGGGGGGGGGCCCCC
@s701 358
TGGGGAATATTGCACAATGGAGGAAACTCTGATGCAGCGACGCCGCGTGAAGGATGAAGTATCTCGGTATGTAAACTTCTATCAGCAGGGAAGAAAATGACGGTACCTGACTAAGAAGCCCTGGCTAACTACGTGCCAGCAGCCGCGGTAATACGTAGGGGGCAAGCGTTATCCGGATTTACTGGGCGTAAAGGGAGCGTAGACGGCACGGCAAGCCAGATGTGAAAGCCCGGGGCTCAACCCCGGGACTGCATTTGGAACTGCTGAGCTAGAGTGTCGGAGAGGCAGGTGGAATTCCTAGTGTAGCGGTGAAATGCGTAGATATTAGGAGGAACACCAGTGGCGAAGGCGGCTTGCTGGACGATGACTGACGTTGAGGCTCGAAAGCGTGGGGAGCAAACAGGATTAGATACCCT
+
CEFFGFGFFFGGFGGGGGGGGFGG?FFGGGFGGGGGGGGGGGGGEGG7CEGGFGGGFGCFGFG9EFGFGF<FFGGCFGGGGGGGGGGGGGFGGGGFGGGGGGGGGEGGFGGGGG8FGGGGGGGGGGGGGGGGDGFFGGGGGGGGGCEGGGGGGGGGGCGGGGGGGGGG:CF8;,;FCG>:FECFGGGGGGEF.<C7E=7*1C?<ED:*E>@C>88@??CDBDD>F;9DGGGGGDEGGFC@CFGED?GDGGFDFB2F@CFFC=FFGF<FE-,65EGG@GEE8GFGGGGFAGGGGFGGFCFEEGGDAGGGGGGEBCFEEEE6DDGFGGCEGGGGFFGGFFGGGGGGGGEGCEGGGGGGGGGGGGGGGGGGGFEGGDGFCGGGGGGGGCGEGGGGGGGGGFGFGGGGGGGGGGGCCCCC
@s701 36215
TGAGGAATATTGGTCAATGGACGAGAGTCTGAACCAGCCAAGTAGCGTGCAGGATGACGGCCCTATGGGTTGTAAACTGCTTTTATACGGGGATAAAGTGAGCCACGTGTGGCTTATTGCAGGTACCGTATGAATAAGGACCGGTTAATTCCGTGCCAGCAGCCGCGGTAATACGGAAGGTCCGGGCGTTATCCGGATTTCTTGGGTTTAAAGGGAGCGTAGGCCGGAGATTAAGCGTGTTGTGAAATGTAGACGCTCAACGGCTGCACTGCAGCGCGAACTGGTTTCCTTGAGTACGCACAAAGTGGGCGGAATTCGTGGTGTAGCGGTGAAATGCTTAGATATCACGAAGAACTCCGATTGCGAAGGCAGCTCACTGGAGCGCAACTGACGCTGAAGCTCGAAAGTGCGGGTATCGAACAGGATTAGATACCCT
+
FGGFGC@FFGGGGGGGGGG,,FFGGECFGFGFGGGGGGGFGGGGGGG7FFGGGGCFDFBGGGGFGGCE8FEGCGECFGGGGAFF<ECGFCEGGGGFD<?<FC<FFGEGEFDCFAA<AECFGDGCA<FCB??@FAEGGDFFGGEG7:@E=FGCD<+BFFGFCFGGGGGGEFB9FDCFGG>CCCFEGCEGGGGG/?<FC-&B$=?CFG?FGGG508<;C:>C@DG6FEGD,;?9.3C>?3CGG<>FCG/>F7-<@<39?EECGC/AGF7<CC@0EECGE=;FFGGGGGGFCFGFFGECEFFGFF=FFGGGGFGDFEECGGGGGFEEDC@,GGFE9F9FEFGGEDADFGDGGFFEA?+GGEFEEGGGGGFFGFGGEFFGFFEGGGEGGGEFFF;GGGGGFFCFD@FFFGGFGGGGGGGGGGGFFGGGGGGGGGGCCCCC
@s701 39950
TGAGGAATATTGGTCAATGGACGAGAGTCTGAACCAGCCAAGTAGCGTGAAGGATGACTGCCCTATGGGTTGTAAACTTCTTTTATACGGGAATAAAGTGAGGCACGTGTGCCTTTTTGTATGTACCGTATGAATAAGGATCGGCTAACTCCGTGCCAGCAGCCGCGGTAATACGGAGGATCCGAGCGTTATCCGGATTTATTGGGTTTAAAGGGAGCGTAGGCGGACGCTTAAGTCAGTTGTGAAAGTTTGCGGCTCAACCGTAAAATTGCAGTTGGTACTGGGTGTCTTGAGTACAGTAGAGGCAGGCGGAATTCGTGGTGTAGCGGTGAAATGCTTAGATATCACGAAGAACTCCGATTGCGAAGGCAGCTTGCTGGACTGTAACTGACGCTGATGCTCGAAAGTGTGGGTATCAAACAGGATTAGATACCCT
+
CFFFGFGGC@EFGGGGGGGGGGGGGGGGGGGGGGFGGG8FECGGGGGGGGGGGGGGGGCGGGGGGGGGFGGGEFGGGGEGGGFFGGGGFEGGGGGGAEGGG9<ECGDGFFFFFDGGGFGDEFGGGFGGGGGGGGGGGFECCFGGG7=>FFGGEGCEFFGGGGCGDCFGGGGGGGGGGGG@DFFCF>CFGGCFF<>EDGD@7;CFAFFCGGGGGG?FG)3?7@=CGEG5C99FEAGAFFFGFGFE3A60:7B@=<=3FDFFFCCE?;8FD9GDEEE9?#=CFEFF/GADDFFCCGFGGGFDGFCFFBEGGGGF@ECEGFDF,GEG=GGGGGGGGGGGGFFDEFFE,CFGFEA<@F@B@?GGGFCGGGFGF?GGGGGGGGGGFFGGGGEDEGGGGGGGFGF?GGGGGGGGEGGGGGGGGGGFFGFFGGGGGDGCCCCC
@s701 35758
TGAGGAATATTGGTCAATGGGCGAGAGCCTGAACCAGCCAAGTAGCGTGCAGGATGACGGCCCTATGGGTTGTAAACTGCTTTTATAAGGGAATAAAGTGAGTCTCGTGAGACTTTTTGCATGTACCTTATGAATAAGGACCGGCTACTTCCGTGCCAGCAGCCGCGGTAATACGGAGGGTCCGGGCGTTATCCGGATTTATTGGGTTTAAAGGGAGCATAGGCCGGAGATTAAGCGTGTTGTGAAATGTAGACTCTCAACGTCTGCACTGCAGCGCGAACTGGTTTCCTTGAGTACGCACAAAGTGGGCGGAATTCGTGGTGTAGCGGTGAAATGCTTAGATATCACGAAGAACCCGATTGCGAAGGCAGCTTGCGGGAGTGCGACTGACGCTGAAGCTCGAAGGTGCGGGTATCGAACAGGATTAGATACCCT
+
@<FEGFFGGGGFGGGGFGFFDFGE@FFCCGCGCEF8<CFF<EEFGGBF,BDFGG@DFA:F@FE,6C,<=ECFGBEFDFGGEFDEGGGGGFC,?,C?<?5CFGCE9FEFGFGF9F<CADCGG9,C@FEF,?9:FFCEGG9<<DC7C88,@>=FF8+>FCACDFCFGDFGGGG,@=35***<>F@CGD5<<F**;,=77/1,4+<F<7=<FFCFFFC)*)*2=EC76?59E?E8@<.1;#GGGGFF=2,32,78,,,,7>3*DGFFF=7FGF?:BCEE8,=@:FBEFB,,,8CD=EGGEE=C,=EFGGGECDGFD,7>?D<A@E88EGEGEAF9?FFB958A99F,FEF7F?9F7FCCFGF@DEF@E@GGECFCDGEFEEFGGEGGFC,GF@FFCE9FCGDFFGGGGGDGGFCFC9GGGF<FGGGGGGGFFE@CCCC
@s701 21958
TGAGGAATATTGGTCAATGGACGAGAGTCTGAACCAGCCAAGTAGCGTGAAGGATGACTGCCCTATGGGTTGTAAACTTCTTTTATACGGGAATAAAGTGAGGCACGTGTGCCTTTTTGTATGTACCGTATGAATAAGGATCGGCTAACTCCGTGCCAGCAGCCGCGGTAATACGGAGGATCCGAGCGTTATCCGGATTTATTGGGTTTAAAGGGAGCGTAGGCCGCAGGTTAAGCGTGTTGTGAAATGTAGGGGCTCAACCTCTGCACTGCAGCGCGAACTGGCTTGCTTGAGTACGCACAACGTGGGCGGAATTCGTGGTGTAGCGGTGAAATGCTGAGATATCACGAAGAACTCCGATTGCGAAGGCAGCTCACGGGAGCGCAACTGACGCTGAAGCTCGAAAGTGCGGGTATCGAACAGGATTAGATACCCT
+
FG9FFEFGGGGGGGGGGGGGGGGGGGGGGGGGGGGGGGGGFGGGGGGGGGGGGGGGGGGGGFGFGGGGGGGGGGGGGGGGDGGGGGGGGFGGGGGGGGGGGGGGGGGGGGGGFGFGGGGGAFGGCEGGGFGGGGGGGGGGGFG>C+BFGFGFGDFCGGGGFGGGGGGGGGCCGGGG7@EGFCFFECEDF>G>G@GG?GDG7=@CFFFG<CFEGGFFFEFFDFGF:8:>GECFCFGFC1GEGFGFGEFFGD*CGEGGGGGGGFCFGFFGF?GGGGFGFGCFGEFFAECEB<FFFGGGGGGEFCFGGGGGGGGF@GGGGGFDFEC@*EFCGGGFEEA?AC9A<;C8FGECECFECB7B:@EDEEC@FGGGGFGGF<DGGGGGGGGGGGFDE@BGGCGFE@GFCCGFAEGGGDGGGGGGGGEBFEFGDEFFGGF@CCCC
@s701 363
TGAGGAATATTGGTCAATGGACGAGAGTCTGAACCAGCCAAGTAGCGTGAGGGATGACCGCCCTACGGGTTGTAAACCTCTTTTGTTTGGGAATAAAGTGCGGGACGTGTCCCGCATTGCATGTACCATTTGAATAAGGACCGGCTAATTCCGTGCCAGCAGCCGCGGTAATACGGAAGGTCCGGGCGTTATCCGGATTGATTGGGTTTAAAGGGAGCGTAGGCCGGAGATTAAGCGTGTTGTGAAATGTAGTTGCTCAACATCTGCACTGCAGCGCGAACTGGTTTCCTTGAGTACGCACAAAGTGGGCGGAATTCGTGGTGTAGCGGTGAAATGCTTAGATATCACGAAGAACTCCGATTGCGAAGGCAGCTCACTAAGCCGTAACTGACGTTCATGCTCGAAAGTGTGGGTATCAAACAGGATTAGATACCCT
+
EGGGGGGGGFGGGGGGGGGGGFGG7FGGGGGGGGGGGGDEFFFGGGGGGGGGE:FGGFGGGGGGGGGGGGGCGGGGGGGGGGGGGGGFDFGEEFGGGFGGGGGECCDGGGGFGGGGGGGGCFGGG@DGGGGGGGGGGGGGGGGGEECFGGGCGGGGGF?FGGGGGGCGG7FGGFCFGGGG7BFECCE7BCEF<<CCA?E13A<CCF>CGC>GFFE@EFGD?C7>F46-D=FFGGG>EDFCFCFE@CFFFFFFFCCCCF=EDFCED3@0FFC9BDGE>D=:FD9FEFEB2EGED@C:GE8E9,FGGGGGGGEECFC>8GGGGGECFGGGE@<F9<GGGFFFFAE=CGFGGGFB@B+@FFGGGFFAFBCFFGGGGGDGGFGGGGGGGGFGGGEGGGGGGGGGGGGGGGGGGGGGGGGFFCFFGGFGGGGGGGGCCCCC
@s701 364
TGAGGAATATTGGTCAATGGACGAGAGTCTGAACCAGCCAAGTAGCGTGAGGGATGACCGCCCTACGGGTTGTAAACCTCTTTTGTTTGGGAATAAAGTGCGGGACGTGTCCCGCATTGCATGTACCATTTGAATAAGGACCGGCTAATTCCGTGCCAGCAGCCGCGGTAATACGGAAGGTCCGGGCGTTATCCGGATTTATTGGGTTTAAAGGGAGCGTAGGCCGGAGATTAAGCGTTTTGTGAAATGTAGTTGCTCAACATCTGCACTGCAGCGCGAACTGGTTTCCTTGAGTACGCACAAAGTGGGCGGAATTCGTGGTGTAGCGGTGAAATGCTTAGATATCACGAAGAACTCCGATTGCGAAGGCAGCTCACTAAGCCGTAACTGACGTTCATGCTCGAAAGTGTGGGTATCAAACAGGATTAGATACCCT
+
CGFGGGGGGGGGGGGGGGGGGGGGGGGGFFGGGGGGGGGGGGFGGGGGGGGGGG?FGGFGGGGGGGGGGGGGGGGFFGGGGAFFF<FGGGGFGFFGGGGDGGGGGGGGGGGGGGGGGGGGFFGGGFGGGGFG<FDFGGC<DD>EGGEFFGGGGGFC7FGCCFEGGGG@FGCC;2CEGECFFGFGGGGCFFECGC:7*=:F?FG?FC:CCE9C7AF@CAFB:;?D?;E4ECF6EC:5D*1EAGDFFCGGGFGGFFFEC8D@3=CDGGGGGGGFGC8CDFDGGGEFGGGFECEE5DGFEC@F9?FGFEC7GGFDCFDGGFDCEF>GFGGGGGGFFGFFDCBEGFFGGGGGGGGGGGFDGGDGGFGGGGFGEGGGGGGGGF@GGGGFDGGDGGFGGF,GGGE@CGGGGGGGGGGGGGGGGGGGFFGGGGGGGGGCCCCC
@s701 365
TGGGGAATATTGCACAATGGAGGAAACTCTGATGCAGCGATGCCGCGTGAGGGAAGAAGGTTTTAGGATTGTAAACCTCTGTCTTCAGGGACGAAAAAAGACGGTACCTGAGGAGGAAGCTCCGGCTAACTACGTGCCAGCAGCCGCGGTAATACGTAGGGAGCGAGCGTTGTCCGGAATTACTGGGTGTAAAGGGAGCGTAGGCGGGATCGCAAGTCAGATGTGAAAACTATGGGCGTAACCCATAAACTGCATTTGAAACTGTGGTTCTTGAGTGAAGTAGAGGTAAGCGGAATTCCTAGTGTAGCTGTGAAATGCGTAGATATTAGGAGGAACATCAGTGGCGAAGGCGGCTTACGGGGCTTTAACTGACGCTGAGGCTCGAAAGCGTGGGGAGCAAACAGGATTAGATACCCT
+
AFFGGGGGGGGGGGGGGGGGGGGGGGGEGFGGGGGGGGCFE:CFF@@CCGGGGEFGFF<=FCGGGFFFGGDE9FFGGGGGGGGGGDCGGGCFEGGGFD7FGGGGGGGGCFGGCGFDFFGGGFGGGGDGGFGFFC8,BFF8DFCCCE:FCC7FBFFC,@FGGGGGEEC=FCC:F9CEEFFGGG#9FED@F4<CGFGGFE->D5C80@CEGE8EG>8BC<78@:FFFFG?GGDFE@C:C0CEF9GF=@*@,0;CFFFCABGDDCFDFCF?8CC'FFGEEC#><@A9GGGBB+,?;CEE,E?,CGF@,8A,,C,FA:FCEEC,DGFEGGGECGDFFCC<C9DFCFGGGFC@C:GGGGGGFF7FFFGGGGFAECGGGGGGFGGGGGGGGEGGGGGGGGFFGFGGFFCGGGFGGGGGCCCCC
@s701 38821
TGAGGAATATTGGTCAATGGGCGAGAGCCTGAACCAGCCAAGTAGCGTGAAGGATGAAGGTCCTACGGATTGTAAACTTCTTTTATACGGGAATAAAGTATCCTACGTGTAGGATTTTGTATGTACCGTATGAATAAGCATCGGCTAACTCCGTGCCAGCAGCCGCGGTAATACGGAGGATGCGAGCGTTATCCGGATTTATTGGGTTTAAAGGGTGCGTAGGCGGTTTGATAAGTTAGAGGTGAAATTTCGGGGCTCAACCCTGAACGTGCCTCTAATACTGTTGAGCTAGAGAGTAGTTGCGGTAGGCGGAATGTATGGTGTAGCGGTGAAATGCTTAGAGATCATACAGAACACCGATTGCGAAGGCAGCTTACCAAACTATATCTGACGTTGAGGCACGAAAGCGTGGGGAGCAAACAGGATTAGATACCCT
+
GGGGGGGGGGGGGGGGGGGEGGGGGGGGGGGGGGGGGGGGGGGGGGGGGGGGGGGGFGFGGGGGGGGEEGGGGGGGGGGGGGGGGGGGGGGFFG,FGGGGGGGGGGGGGGGGGGFGGGGGGGGGGGGGGGGGGGGGGGGGGGEDGGGGGGGGGGGCGGGGGGGGGGDEFGGGD?C8FEEECFFEEEGGGG*CGFC?GDGCFGGGDGG$FEEGGGCABBFGFCEEGGGFGGFFEEGFG<G;EFGGGG?@GGEGGFGDEGGFGEFGFDGGGGGDFC9DFCFFFGFFCFCFDFFF9FGGGGGGGFC?FCGGEGE@4,GGGGGGGGEB)EEGEFGGGGGFAGGFC,EADGGGGFCGGGGG@GGDGEEGGGGGGCGGFGGECGFE,GGGGFGGGFFEFF@GGGFGF@EF@FF:GDFDEGDGGGFGGGGGGGGGGGGCCCCC
@s701 367
TGGGGAATATTGCACAATGGGGGAAACCCTGATGCAGCGACGCCGCGTGAGCGATGAAGTATTTCGGTATGTAAAGCTCTATCAGCAGGGAAGAAAATGACGGTACCTGACTAAGAAGCACCGGCTAAATACGTGCCAGCAGCCGCGGTAATACGTATGGTGCAAGCGTTATCCGGATTTACTGGGTGTAAAGGGAGCGTAGACGGAGTGGCAAGTCTGATGTGAAAACCCGGGGCTCAACCCCGGGACTGCATTGGAAACTGTCAATCTAGAGTACCGGAGAGGTAAGCGGAATGCCTAGTGTAGCGGTGAAATGCGTAGATATTAGGAAGAACACCAGTGGCGAAGGCGGCTTGCTGGACAGTAACTGACGTTCAGGCTCGAAAGCGTGGGGAGCAAACAGGATTAGATACCCT
+
FGGGGGGGGGGGGGGGGGGGGGGGGGGGGGGGGGGGGGGGGGGGGGGFGGGGGGGGEGGFGCFGGGGGGGGGGGGGGGGGGGGGCFGGGGC<CFGGGGGGGGGGGGGGGGGGGGGGGGGDGGGGGGGGGFFGGGGGGGGGFGFGGGGGEGGGFGGGDFGGGGGGGGGGGGGG?FDEE:CFG>FGGCEG9B9CCFDDGGGGCDCFGG6DE8<C#BG>><E4FGF=C@GFGGGDFEGD6EFFGFGGGGGFFGFBFCGGFA=>8:EE=FF<ACEFBGE<GGFFFG2GGEFBFFDE9GEECFFFECEC8F@CEEFFECFGFEEFF,GGGGGGGGFEGF8AFF=CFGGGFF7GGGGGGGGGGGGGGGGGGFGGFC@FGFCGGGGGGEGGFFGGGFGFGGGGGFFFGGGGGGGGGGGCCCCC
@s701 34463
TGGGGAATATTGCACAATGGGGGAAACCCTGATGCAGCGACGCCGCGTGGAGGAAGAAGGTCTTCGGATTGTAAACCCCTGTTGTTGAGGCAGAAAATGACGGTACTCAACAAGAAAGTGACGGCTAACTACGTGCCAGAAGCCGCGGTCAAACGTCGGTCACAAGCGTTGTCCGGAATTACTGGGTGTAAAGGGAGCGCAGGCGGGAGAACAAGTTGGAAGTGAAAGCCATGGGCTCAACCCAGGAACTGCGTTCAAAACTGTTTTTCTTGAGTGGTGCAGAGGTAGGCGGAATTCCCGGTGTAGCGGTGGAATGCGTAGATATCGGGAGGAACACCAGTGGCGAAGGCGGCCTACTGGGCACCAACTGACGCTGAGGCTCGAAAGTGTGGGTAGCAAACAGGATTAGATACCCT
+
FGGFE@FFGDFC9<EFGGGCGCGG@FEGGCGGACEGGGCGGGGGFEE=F+C@:FGFGEFFCF?<?@F:+B,A@<FEF+BCFEGC=B,<<E+8@D,5E<9<,4C7CC?FG,8,:B,8,,,8B<F>E=:FF,,78:@C@,@,,3,,*5><F*>FFF*68*1=:*,82,*+4*<A,:FFFE8CG:C9AE+<FAE?994.;*F8C?4#70E4:/&,:B>15:?2;D:D4DD*<<?CCFFGGDGGFC<;,=@5+C@,,B3,;@CACDB8FB3,CGFGFF@,><A8EC,8GDGFDFEFED@7=4+8FGGGFF7FGFF,CFCE@?FFGGFFCFBFF9GGEF@C8FBEGFFAEGEGDEDEF9E@FFBC@<88FFC7GGGGGEFFGCGFDGGGEFFDGGGGGFFEF<DEFFCGGGGGGGGCCCCC
@s701 369
TGAGGAATATTGGTCAATGGGCGAGAGCCTGAACCAGCCAAGTAGCGTGCAGGATGACGGCCCTATGGGTTGTAAACTGCTTTTATAAGGGAATAAAGTGGGAGTCGTGACTCTTTTTGCATGTACCTTATGAATAAGGACCGGCTAATTCCGTGCCAGCAGCCGCGGTAATACGGAAGGTCCGGGCGTTATCCGGATTTATTGGGTTTAAAGGGAGCGTAGGCCGGAGATTAAGCGTGTTGTGAAATGTAGATGCTCAACATCTGAACTGCAGCGCGAACTGGTTTCCTTGAGTACGCACAAAGTGGGCGGAATTCGTGGTGTAGTGGTGAAATGCTTAGATATCACGAAGAACTCCGATTGCGAAGGCAGCTCACTGGAGCGCAACTGACGCTGAAGCTCGAAAGTGCGGGTATCGAACAGGATTAGATACCCT
+
FGGGGGGGGGGGGGGGGGGGGGGGGGGGGGGGGGGGGGFFGGGGGGGGGGGGGGGGGGGGGGGGGGGGGGGGGGGGGGGGGGGGGGGGGGGEFGFGGGGGGGGGGGGGDGGGDG?FGGGGGGGDDFGGGGGGGFC,FFGG=FEGGGEGGGGGGGGGGGFGFFGGGGEDGGDFGGGGGGGGGGGGGGD@FGGGGGGEE<FG@:=DFFCFEC?CDG>FE>F@:9EF;<D75:CF>CC7:BGE>AB;/FGFD=6CFE@,-#FF9CF@ACGGG'5*$C@78CF@8$GGGFGGFD<GDEEGECDGGF@4@GGGGGGGDFGGGD8E?FGGFGFGGGGEA5FD=FGGFFFCGFFFGGFFFF>GGGGFGGGGGGCGF?GGFEGGGGGEGGGGGGGGGGGGGGGGGGGGFDGFGGGGGGFGGGGGGGFFFGGGFCGGGFGCCCCC
@s701 370
TGAGGAATATTGGTCAATGGGCGAGAGCCTGAACCAGCCAAGTAGCGTGCAGGATAACGGCCCTATGGGTTGTAAACTGCTTTTATGCGGGGATAAAGTGAGTGACGTGTCGCTCATTGCAGGTACCGCATGAATAAGGACCGGCTAATTCCGTGCCAGCAGCCGCGGTAATACGGAAGGTCCGGGCGTTATCCGGATTTATTGGGTTTAAAGGGAGCGTAGGCCGGCTGTTAAGCGTGTTGTGAAATGTCGGGGCTCAACCCGGGCCTTGCAGCGCGAACTGGCAGACTTGAGTGCGCGGGAAGTAGGCGGAATCCGTCGTGTAGCGGGGAAATGCTTAGATATGACGAAGAACTCCGATTGCGAAGGCAGCCTGCTGTAGCGCAACTGACGCTGAAGCTCGAAAGCGTGGGTATCGAACAGGATTAGATACCCT
+
FGGGGGGGGGFGGGGGFGFGGGGGGEEGGGGGGGGGGGGGGGGGFGG:FGGGGGGGGGGGGGGGGGGGGGGG7FAFFGGFCGFFGG9EFGGGGGGGGGGGGGFDGGGGGGGGGGGEGGGGGGGGGFGGD=FGFFDFGGCGGGCCEG7FGGGCGGFGGGGGG,<FEEGGFDGG,2CE=FD:FFGDEGGEEEG*<FCC=;;<0/0;CECAEGFEFGG>>1:<?>EG<:'*<C<=C>7@GEGEFGDCF<79@F:=1FDF@@@F(<69FEC-GGGFGF9@ED8CC?FFADDC,@@<AC@8++=B,DDGFEEEC8EB@+CC7F8?8?EE=GEE=,<GFAGFGFFGGDFCEGGGGFFGFF7GGGGGGGCFFGGFGFFF?GGGFGGGGGGFDGFGGGGGGGGGGGGGGGGFGGGGGGFFEGGGGGGFGGGGGGGGGFGCCCCC
@s701 371
TGGGGAATATTGCACAATGGGCGAAAGCCTGATGCAGCGACGCCGCGTGAGCGAAGAAGTATTTCGGTATGTAAAGCTCTATCAGCAGGGAAGATAATGACGGTACCTGACTAAGAAGCACCGGCTAAATACGTGCCAGCAGCCGCGGTAATACGTATGGTGCAAGCGTTATCCGGATTTACTGGGTGTAAAGGGAGCGCAGGCGGTGCGGCAAGTCTGATGTGAAAGCCCGGGGCTCAACCCCGGTACTGCATTGGAAACTGTCGTACTAGAGTGTCGGAGGGGTAAGCGGAATTCCTAGTGTAGCGGTGAAATGCGTAGATATTAGGAGGAACACCAGTGGCGAAGGCGGCTTACTGGACGATAACTGACGCTGAGGCTCGAAAGCGTGGGGAGCAAACAGGATTAGATACCCT
+
FDFGGGGGGGGGGGGGGGGGGGGGGGGGGGGGGGGFGFEGGGGGGGGFGGGGGGGGGGGEFCFFGGG+BFGGGGGCFGGGGGGGGGGGGGCEGGGGGFD9FEGGGGFGFFGGGGGGGGGG@FGGGCGGD;<F@CGGGGFGGGGGGG@GGGGFG9B,@FCGG?9BE7BF3GCFGGGG/FG9CFCFFG2C0F>8BFD>CEFEGGGGFFGC8*??FFF>B<G?<FFGFBFFGDGGFGFFFCDFCFC>A@,C8EDFDFGBGGFDGF=:CGGGGDFA4F>C=-EF?GGGGGFGEEED8@,GFF8EF:GGFGGGGGF9EF:DGGFGEGGF9GFGGFEFCCF@E=GGGEGGGGGGGGGGGFEEFGFFGF<EGGGGGFCDGGFEFGGDGGGGGGGGGGGGGGFFGGGFGGGGGGGGGGGCCCCC
@s701 23768
TGGGGAATATTGCACAATGGGGGAAACCCTGATGCAGCGACGCCGCGTGAGTGAAGAAGTATTTCGGTATGTAAAGCTCTATCAGCAGGGAAGAAAATGACGGTACCTGACTAAGAAGCCCCGGCTAACTACGTGCCAGCAGCCGCGGTAATACGTAGGGGGCAAGCGTTATCCGGATTTACTGGGTGTAAAGGGTGCGTAGGTGGCAAGGCAAGTCAGATGTGAAGGCCCGGGGCTCAACCCCGGTATTGCATTTGAAACTGTTTAGCTAGAGTGCAGGAGAGGTAAGTGGAAGTCCTAGTGTAGCGGCGAAATGCGTAGATATTAGGAGGAACACCAGTGGCGAAGGCGGCTTACTGGACTGTAACTGACACTGAGGCACGAAAGCGTGGGGAGCAAACAGGATTAGATACCCT
+
GGGGGFFGGGFCFGGGGGG,CBEGGFGGGGGGFFGGGG>EGEGGGGGFGGGGGGGFGGG<CFEEF,CF,FG9AEA?FGFGGGF?FGGGFGGFECFGGDGGGGGGGGGGCFGGGGGGGDFGGC@FGC7DGGDF7=EGC<FF>@<FEE7F:5CC3?B:>AEECFGGG5<+<:=C?FFG>+=9FC=CEC?C'<?<<4:CC5CEFFC=A8:>6#FGGFD@@FGEGFC@CCC7<#<GFB@9D>:@=CGEFF>0FFED9GFBE,==DCFFGGCFE<5?5FCFDGFCFE;?9GGFGGFE@GDGCECFFFDGDECCC,F<:FGFCED;F=FAE9FDFEEFGDCGGGGGGGGFFEFGEEGGGFFG@GGGGFEECGGFGGGFFFFF9GGGFGGFC@ECGGGGGGGGGGGFFFFFF,GGGFECCCCC
@s701 38237
TGGGGAATATTGCACAATGGAGGAAACTCTGATGCAGCGACGCCGCGTGAGTGAAGAAGTATTTCGGTATGTAAAGCTCTATCAGCAGGGAAGATAGTGACGGTACCTGACTAAGAAGCTCCGGCTAAATACGTGCCAGCAGCCGCGGTCATACGTATGGAGCAAGCGTTATCCGGATTTACTGGGTGTAAAGGGAGTGTAGGTGTCCATGCAAGTCAGAAGTGAAAATCCGGGGCTCAACCCCGGAACTGCATTTGGAACTGCGGGTCTAGAGAGTCGGAGAGGCAAGTGTAATTCCTAGTGTAGCGGTGAAATGCGTAGATATTAGGAGGAACACCAGTGGCGAAGGCGGCTTGCTGGACGATGACTGACGTTGAGGCTCGAAAGCGTGGGGAGCAAACAGGATTAGATACCCT
+
EAEFEEGCEC@FDC,C<6C<,CCGGFGG,FFFACFGFFCGEEDC@F:+@F,CFFFDAFEFG9EGF,=,4<<CCEEEFAFCFAEGGGGEEE@=FGGCFGGGG@CCF:,CEFDCEF<E,BFE,ECE7FGFCCFCFGF+3:>+8B,BCGC:F+@ACFGF@,6@FCFF:8*+6*1:F,5<@:FC9@3@:B01*8@BFFE<EC,<<@<<F1,FCCCFG;>6<<CA;6=0<C34+F88C>8/D::@C-7@?=:5=C?=4:;+A1;1++@:F55,,<A=+++44:E=BE9DFE?:?>9,,8>8=<:E@B=48+=CFF<F@@CE?FDFE>FFF<@F<9?A@E8DC@<B7C7FE,,FB+DFEEFFFGEGFFFGFEF@CGGFCEFF8GGFC,FDGE@7FCC@AEFE<9FCEGGGFE@6,CECC9CC
@s701 32004
TGAGGAATATTGGTCAATGGGCGAGAGCCTGAACCAGCCAAGTAGCGTGCAGGATGACGGCCCTCTGGGTTGTAAACTGCTTTTAGTTGGGAATAAAGTGCACCACGTGTGGTGTTTTGTATGTACCATCAGAAAAAGGACCGGCTAATTCCGTGCCAGCAGCCGCGGTAATACGGAAGGTCCAGGCGTTATCTGGATTTATTGGGTTTAAAGGGAGCGCAGGCGGACCTTTAAGTCAGCTGTGAAATACGGCGGCTCAACCGTAGAACTGCAGTTGATACTGGAGGTCTTGAGTGCACACAGGGATACTGGAATTCATGGTGTAGCGGTGAAATGCTCAGATATCATGAAGAACTCCGATCGCGAAGGCAGGTATCCGGGGTGCAACTGACGCTGAGGCTCGAAAGTGCGGGTATCAAGCAGGATTAGATACCCT
+
EGGGGGGGGGGFGGGGGGCF8FFFGGGGFGGGFGFFFGGGGGGGGGDGFECDFGGGGGEGGGGGGGGFGGGFEFFFGGDGFEACFG?FFGEFDGGGFGGGGGGGGGGCFFGGGGGGGGF,EFGGGGGGDGGFCFGGFGGGGFEGGD+>FFGGGGFGGDFGF,@@FDCGEGGFGDFEEE:F7BFGCCGC*1CGG7<F7CC:5<GCFFGE:#1:CECFG2FF>>CEDEA9EGCCFGGFGGG69FFC6@99FF:5:<EGGGGGGGED&C8ECGFFFGFFACDC?FF<A?FF9AAA0E;GGGGFCFAE<4,EAGFE=99EEGFEFFC>0F@E@EGFAFFC9C<=?9,AAGFCFFEE==CG@FD++GGDC,CFE@9GFCF:ECGEFGFEAFGGGGFECGGGFGGFEEFGDEEEGGGGGGFFGGGGGGGGGFEGF?GCCCCC
@s701 375
TGGGGAATATTGCACAATGGGGGAAACCCTGATGCAGCGACGCCGCGTGGAGGAAGAAGGTCTTCGGATTGTAAACTCCTGTTGTTGAGGAAGATAATGACGGTACTCAACAAGGAAGTGACGGCTAACTACGTGCCAGCAGCCGCGGTAAAACGTAGGTGGCAAGCGTTGTCCGGAATTACTGGGTGTAAAGGGAGCGCAGGCGGAAGGACAAGTTGGAAGTGAAACCCACGGGCTCAACCCGTGAACTGCTTTCAAAACTGTTTTTCTTGAGTGGTGTAGAGGTAGGCGGAATTCCCGGTGTAGCGGTGGAATGCGTAGATATCGGGAGGAACACCAGTGGCGAAGGCGGCCTACTGGGCACTAACTGACGCTGAGGCTCGAAAGCATGGGTAGCAAACAGGATTAGATACCCT
+
DFGGGGGGGGGGGGGGGGGGGGGGGGGGGGGGGGGGGGGGGGGGGGGFGGGGGGGGFGGFGGGGGGGCFEGGGGGGGGGGGGGGGGGGGGGGGGGGGFGGGGGGGGGGFGGGGGGGGGGGGGGGGGGGGGGGGGGGGGGGGGGGGGGGGGDGGGGGGGGFGGGGGGGGGGGGGGGGGGGGGD%GGGGGGGGCCG@F1>>D@DE5<?CCB;>CFF?FGFCFF?<BA=F?GCEGFGFD-CEGGG<FGGFFD8DCFFF/CGD:F,CGGGFFFDGFFGCF=<FC2B@EF6FGEDFED8GGGGGGGGEC>CCFDGGGDGDGGGFGFE@FCGFGDCGGEFGGGGGF@CGGGFEEGGGGGEFFDGGGGGGGGGGGDGFGGFGGGGGGGGGGGGGFGGGGGGGGGGFGGGGGGGGGGGGCCCCC
@s701 376
TGAGGAATATTGGTCAATGGACGAGAGTCTGAACCAGCCAAGTAGCGTGAAGGATGAAGGTCCTACGGATTGTAAACTTCTTTTATAAGGGAATAAAACCTCCCACGTGTGGGAGCTTGTATGTACCTTATGAATACGCATCGGCTAACTCCGTGCCAGCAGCCGCGGTAATACGGAGGATGCGAGCGTTATCCGGATTTGTTGGGTTTAAAGGGAGCGCCGACGGGTCGTTAAGTCAGCGGTGAAAGTTTGGGGCTCAACCTTAAAATTGCAGTTGATACGGGCGGCCTTGAGGGCTGTTGAGGTGTGCGGAATTCGTGGTGTAGCAGTGAAATGCTGAGATATCACGAAGAACTCCGATTGCGAAGGCAGCACACTAAGCCGTAACTGACGTTCATGCTCGAAAGTGTGGGTATCAAACAGGATTAGATACCCT
+
FEFFGCFGGGGGGGGGGGFFFGGGGGGGFGGGGG<FFF<FFGFFFFG:FGGGGEFFFFFGGDFGGGCB7F7FGGFFEAFGDCFGGGGCGGGGGGCAACC7B<CCFGGFCBDECAFE8FA,??F9FFGDEA<F<FGG,6@?FEFF@>85<AF,><D:FGGDDCGDGGEDEDGGGG>:CFE<FGGGD<CECFGGGC<7*:+<FCFEFGFG*>,+2?:48(C),88/<CC/*:=C/F@:A*@+<F?E@8@1,@:8C=C,,8=D@F>EF3939GFDADF=88?+=+@++E?A9A9A)?9,,,FE?ACEGEFGGGFF=88DGEFFFFD>;EC,CEAFEFFC@9,,E;B8BCEGGGEEFCGGF<FB@F:A9C6G?FFFGFGFGFFGGGGGGFDFFFFFAEGGCGGGFGCFCGGGGFFGGGGGGFFFGGGGGGGGGFFCCCCC
@s701 377
TGAGGAATATTGGTCAATGGGCGAGAGCCTGAACCAGCCAAGTAGCGTGCAGGACGACGGCCCTATGGGTTGTAAACTGCTTTTATAAGGGAATAAAGTGAGTCTCGTGAGACTTTTTGCATGTACCTTATGAATAAGGACCGGCTAATTCCGTGCCAGCGGCCGCGGTAATACGGAAGGTCCGGGCGTTATCCGGGTTTATTGGGTTTAAAGGGAGCGTAGGCCGGAGATTAAGCGTGTTGTGAAATGTAGATGCTCAACATCTGCACTGCAGCGCGAACTGGTTTCCTTGAGTACGCACAAAGTGGGCGGAATCCGTGGTGTAGCGGTGAAATGCTTAGATATCACGAAGAACTCCGATTGCGAAGGCAGCTCACTGGAGCGCAACTGGCGCTGAAGCTCGAAAGTGCGGGTATCGAACAGGATTAGATACCCT
+
FFGGGGGGGGGGGGGGGFGGGGGGGGGGGGGGGGGGFFFGGG<FFGGGGGGGGGGDFGGGGGGCGCEFGGGGGGGGGGGGGGGGGGGGFGGDFGGG?EFGGGGGGGCGGGGEFGFGGGGGGGGGGFGGGGGGCGGGGGGGF7@FGGGGGGGGFGGGGGGGG7CEEEFGGG7@FFGGG:FG?F9;EEEDG=EGGGGGG2CECF*FGGFCGGFG<GG:<?EBBFGGFEE=EGFGFGGAECGGGGFGFCFFFGFFGFFGGGGGGFFGFGGGG78#7DEGGFD?DCFGEFB=8F<F53+BCGGFD<@,CEFEFFFE@+8GEF@?FEC>8EECGGGGGGGGGFFCGFFFBFFGFECFGFFCGFGCGGGFFGFGGGGGGFGEEGEFFGGGGGFGGECGGGGGFDGGFGGGGGGGEGGGGGGGGGFFFCFFGCGGGGGCCCCC
@s701 378
TGAGGAACATTGGTCAATGGACGAGAGTCTGAACCAGCCAAGTAGCGTGCAGGATGACGGTCCTATGGGTTGTAAACTGCTTTTATAAGGGAATAAAGTGAGTCTCGTGAGACTTTTTGCATGTACCTTATGAATAAGGACCGGCTAATTCCGTGCCAGCAGCCGCGGTAATACGGAAGGTCCGGGCGTTATCCGGATTTATTGGGTTTAAAGGGAGCGTAGGCCGGAGATTAAGCGTGTTGGGAAATGTAGATGCTCAACGTCTGCACTGCAGCGCGAACTGGTTTCCTTGAGTACGCACAAAGTGGGCGGAATTCGTGGTGTAGCGGTGAAATGCTTAGATATCACGAAGAACCCCGATTGCGAAGGCAGCTCACTGGAGCGCAACTGACGCTGAAGCTCGAAAGTGCGGGTATCGAACAGGATTAGATACCCT
+
FGGGGGGFGGGGGGGGGGGGGGGGGGGFGGGGGFGGGGDGFGGFGGGEEGD@CCFGGGGGGGGGGFEEGGCGGGGGGGGGAFFFFCGGGGG@FGFFGGG,EGFF9FGGGGGGGGGGF?:EGGGGGGGFFGGGFFAFDFGFFFEEEG@FGFGGGGDDFGG7FGGGGGCFGGGGC9DFGGGEFFFFGGGGB**,6;CE55F987<FFF7F:2:99F<,467541E=ABE#?17F*F<2E;>:9<+E@<<@D@AEGG?AEFFFDF53@>@EFFG52@>F>@6=7GGGGF8F=,GFDF>>@@,E9A=8C6FCC?FFBGEGGFFFGFGGFGECFFGFCFFDFFF@F,AFF<AFEFFFF@CCF<<EFCB7GGGGGGGGFFF@FEEGGGGGFFFGGF@GGGGGFCGGFCGFECEFECGFEFGFGGGFGGGGGGGGGGGCCCCC
@s701 25310
TGGGGAATATTGCACAATGGGGGAAACCCTGATGCAGCGACGCCGCGTGGAGGAAGAAGGTCTTCGGATTGTAAACTCCTGTTGTTGAGGAAGATAATGACGGTACTCAACAAGGAAGTGACGGCTAACTACGTGCCAGCAGCCGCGGTAAAACGTAGGTCACAAGCGTTGTCCGGAATTACTGGGTGTAAAGGGAGCGCAGGCGGGAAGACAAGTTGGAAGTGAAATCCATGGGCTCAACCCATGAACTGCTTTCAAAACTGTTTTTCTTGAGTAGTGCAGAGGTAGGCGGAATTCCCGGTGTAGCGGTGGAATGCGTAGATATCGGGAGGAACACCAGTGGCGAAGGCGGCCTACTGGGCACCAACTGACGCTGAGGCTCGAAAGTGTGGGTAGCAAACAGGATTAGATACCCT
+
FGGGGGGGGGGFFGGGGGGGGGGGGGGGGGGGGGGGGFGEFGGGGGGCEEGGGGGGGGGGFGFGGFGFFGGCG<FGCGG9EFEFGFGGGGGGGGGGFGGGGGGGGGGGGGGGGGGGGGGGGGGGDE7EGGGGCGGGGGG?FGGGGFGGGGG9FFEFGFGG=GGGGGEF@FE>GGGGGC45EF#<<FCGGFEG9FFCCCEGECCCEFGGCCFCDF>AF9EFAF@FGFF)F<@3D@CGGGGFFEDGFFFGGGGD<GEFFE:CC@C=CFAF9FAG=GGFFAFCFFEGGGGC7FFE8FEGGGGGGGGGFGGGGGGFB:=GFFFAFC6@GGGGEGGGCFGGFFGF@FCFFF:GGGGGGGFGGGDCGGGGGGFGDGGGGGGFFGGGFGGFGGGGGGGGGGGGGGGGGGFED9GGGGGCCCCC
@s701 34984
TGAGGAATATTGGTCAATGGGCGAAAGCCTGAACCAGCCAAGTAGCGTGAAGGATGACTGCCCTATGGGTTGTAAACTTCTTTTATAGGGGAATAAAATGAGCCACGTGTGGCTTTTTGTATGTACCCTATGAATAAGGATCGGCTAACTCCGTGCCAGCAGCCGCGGTAATACGGAGGATCCGAGCGTTATCCGGATTTATTGGGTTTAAAGGGAGCGTAGGTGGACATGTAAGTCAGTTGTGAAAGTTTGCGGCTCAACCGTAAAATTGCAGTTGATACTGTGTGTCTTGAGTACAGTAGAGGTTGGCGGAATTCGTGGTGTAGCGGTGAAATGCTTAGATATCACGAGGAACTCCGATTGCGAAGGCAGCTCACTGGAGCGCAACTGACGCTGAAGCTCGAAAGTGCGGGTATCGAACAGGATTAGATACCCT
+
FGGFGGGGGGGGGGGGGGGGGGGGGGGGGCFGGGGGGGGGGGGGGGGG@GGCDGFFFGCCC@FEGGCGGGGEGGGGGGGGGGGFGGGGGGGGGGGGGGGGGGGGGGFGFGGGGGGFGGGGGGGGGGFGGGGGGGGGFFGGGFGGGGGGGGGGGGGDFDD+>FGGGGGGGGGGGGGGG>F@FFGG>?5FGG#=C;F759=DCA7FFGFGGGFGGGD5<>FDDEDGGGFDEFFFGGGAC@CCFFFGFGC@CFEFCEE/FEGFFFGCGFGGGGFD<C9A9DDEB=CDC8GGGFF?FF@FDGEF>EFFFB+EB8BE=FEGEFFB=FECAECGF<DGGGFFE?DEE;C,8GGGFGGF8FFC@FF?CGGFGECCF8FCGGFEDGGGGGGGGGGGGF@FGFFFFCCB,GGGGGGGGGGGGGGGGGGGE<AGGGGGGGGCCCCC
@s701 28635
TGAGGAATATTGGTCAATGGGCGAGAGCCTGAACCAGCCAAGTAGCGTGCAGGATGACGGCCCTATGGGTTGTAAACTGCTTTTATAAGGGAATAAAGTGGGAGTCGTGACTCCTTTTGCATGTACCTTATGAATAAGGACAGGCTAATTCCGTGCCAGCAGCCGCGGTAATACGGAAGGTCCGGGCGTTATCAGGATTTATGGGGTTTAAAGGGAGCGTAGGCCGGAGATTAAGCGTGTTGTGAAATGTAGACGCTCAACGTCTGCACTGCAGCGCGAACTGGTTTCCTTGAGTACGCACAAAGTGGGCGGAATTCGTGGTGTAGCGGTGAAATGCTTAGATATCACGAAGAACTCCGATTGCGAAGGCAGCTCACTGGAGCGCAACTGACGCTGAAGCTCGGAAGTGCGGGTATCGAACAGGATTAGATACCCT
+
FGGGFGGGGGFGGGGGGGGGGGGGGDGFG?FFGGGGFFGGFGEGGGGFGGGGFGG8FFGD@FGFAFFGGFCCFFGE<FGFFEFGGGFF<9B@FGGFGGGGGDFEGGGGDG7DEGAC<ECDFFGGGGFDGGFGGGDE?F,AF=BFFFFGGEFGGGGGGGF7>@DF=CECF*CCFCG7F7FGCFGGGGGGGGGCC,@C6FC:;G#F7F<76FCD?<:4F>FGFBCCEEGGE:0FCBGDG<GFF@38<GFEEB;BCFEFGF58*@2CECCCCB@-FCBGFGGAFFCGGFD=6,,D5GEF@<EFFEAFEEC7C=99+DE>GGGGFC7+)@EEEBFCF9CFEFC8EGFBFDFFFCFFGF@EGGFFGGGGFF<GGGEFC,E<EFBGGGEGGGFGCC@EGGGGGGGFFEFGFDGGGEGGGGGGCECFFFFDGGGGGGGCCCCC
@s701 382
TGAGGAATATTGGTCAATGGGCGAGAGCCTGAACCAGCCAAGTAGCGTGCAGGATGGCGGCCCTATGGGTTGTAAACTGCTTTTATACGGGGATAAAGTGAGCCACGTGTGGCTTATTGCAGGTACCGTATGAATAAGGACCGGCTAATTCCGTGCCAGCAGCCGCGGTAATACGGAAGGTCCGGGCGTTATCCGGATTTATTGGGTTTAAAGGGAGCGTAGGCCGTCTGTTAAGCGTGTTGTGAAATGTCGGGGCTCAACCTGGGCATTGCAGCGCGAGCTGGCAGACGTGAGTGCGCAGGAAGTAGGCGGAAGTCGTCGTGTAGCGGTGAAATGCTTAGATATGACGAAGAACTCCGATTGCGAAGGCAGCCTGCTGTAGCGTAACTGACGCTGAAGCTCGAAAGCGTGGGTATCGAACAGGATTAGATACCCT
+
EFGGGGGGGGGGGGGGGGEGFGGEGGGGGGGGGGGGGGFGGGGGGGGGGGGGGGGGGGGGGGGGGFFGFGGGGFCFGGGGGGGGGGFFGGGG7FGFGGGFE@FGGGDGGGGGGGGGGGGGGGGGGGGGGGGGGGGGGCDFGGGGGGGFACFGGADGGGGGGGGG7:F7FFGGCGFCFDEEGGGGCF5FFF8FDGGE=EFGG7FF=E;50<CFGGG?G>FE?DEGFFDEGFF>7:<9GBGGFGC:CFC7FF>GCGGF<GFFFGCGGFFC-F@:<FCEEE9FD8BDD,8,,8FFFFCGEGGFFGFGGGGGGGDFBC>GGFDGGGGGFGGGGGGEBFEGDFFFFGFFGFCGGGGGGGEFCFE,6?GGGFFGGGFFDGGF@GEGGGGFGAGGGGFEGFFDBDGEDBFGEGGGGGGGGGGGFGFFGGGGGGGGGGGCCCCC
@s701 383
TAGGGAATCTTCGGCAATGGGGGCAACCCTGACCGAGCAACGCCGCGTGAGTGAAGAAGGTTTTCGGATCGTAAAGCTCTGTTGTAAGAGAAGAACGAGTGTGAGAGTGGAAAGTTCACACTGTGACGGTAACTTACCAGAAAGGGACGGCTAACTACGTGCCAGCAGCCGCGGTAATACGTCGGTCCCGAGCGTTATCCGGATTTATTGGGCGTAAAGCGAGCGCAGGCGGTTAGATAAGTCTGAAGTTAAAGGCTGTGGCTTAACCATAGTACGCTTTGGAAACTGTTTAACTTTGGTGCAGAAGGGGAGAGTGGAATTCCATGTGTAGCGGTGAAATGCGTAGATATATGGAGGAACACCGGTGGCGAAAGCGGCTCTCTGGTCTGTAACTGACGCTGAGGCTCGAAAGCGTGGGGAGCAAACAGGATTAGATACCCT
+
FFEGGGGGGF9FE;FFGGFE,F7FGGGGGGGGGGGGGGGGGGGGGGGCFGGGGGGGFGFGGGGGGECB=CFFGGGFGGFEEFEFFFFGGFGGGGFFCGGGFFGFCGGDF?F@F8?AFFFFGDC=<=<FGGGGGFGGGFGGGCB8,@DFD7FFGGCFF:7>,:>AFGD::FEGC@E:C<<CFCB****4*483*:*;EF9FDD?88653:<@F5685E:<F;1*/==>@G>GG4GC::6<<CCFFE=<8FCA::FFECF'+G#CFF==@7<C@5CCABEGGGF9==8=59EEB<,,8,)?8GFGGGFCCFGGF?GGFGGGFBCFGFFFEDBGGGGGFGEEDECEGGF;FFA9GGFFAC,C=:EEEEFEFGGF@DGGGGGGGGGGGGGGGGGFEGEGFGGGGGGGGGGGFCCGGGGGEFEFCGGFFGGGGGGGFFF8D<CCCC
@s701 384
TGAGGAATATTGGTCAATGGACGAGAGTCTGAACCAGCCAAGTAGCGTGCAGGATGACGGCCCTATGGGTTGTAAACTGCTTTTATAAGGGAATAAAGTGAGCCACGTGTGGCTTTTTGCATGTACCTTATGGATAAGGACCGGCTAATTCCGTGCCAGCAGCCGCGGTAATACGGAAGGTCCGGGCGTTATCCGGATTTATTGGGTTTAAAGGGAGCGTAGGCCGGAGATTAAGCGTGTTGTGAAATGTAGATGCTCAACATCTGCACTGCAGCGCGAACTGGTTTCCTTGAGTACGCACAAAGTGGGCGGAATTCGTGGTGTAGCGGTGAAATGCTTAGATATCACGAAGAACTCCGATTGCGAAGGCAGCTCACTGGAGCGCAACTGACGCTGAAGCTCGAAAGTGCGGGTATCGAACAGGATTAGATACCCT
+
FGGGGFGGGGGGGGGGGGGGGGGGGGEGGGGGGGGGGGGGGGGGGGGGGGGGGGGGGGGGGGGGGGCFFG>FGGGGGGGGGGGGGGGGGGGGGGGGGGGGGGGFGGGGGGGGGGGGGGGGFGGF9EFGGGGGGGGGGGGGGGGGGEGFGGGGGG7=DFGFGGGGGGGGGGGFGGFEECCFGFGGGGGGGDGGGGGGEGD9F=F9FC8F?GFFCFFFG5EF77;CF<GFGGGGGGFBG>CC8FFFCFE=AFFGFCFC7GEF?CFGFB>@ACF?FGEEGFG=@FGGGGGCDEFFFGGGEAGGF?9FEEEF@8FGD8ECGGGFEC8+=GCE9EE9FA9GGFAFFCGGFGFGGGGFGGCGGGGGEGGFGFEGGGGFF,GGGGGGGGGGGFFGGGFGGFGGFFEECGGFFGF:GGGGGGGGGF<BGGGGGFGGGGGCCCCC
@s701 28161
TGGGGAATATTGCACAATGGGGGAAACCCTGATGCAGCGACGCCGCGTGAGCGAAGAAGTATCTCGGTATGTAAAGCTCTATCAGCAGGGAAGAAAGAAATGACGGTACCTGAATAAGAAGCCCCGGCTAACTACGTGCCAGCAGCCGCGGTAATACGTAGGGGGCAAGCGTTATCCAGATTTACTGGGTGTAAAGGGAGCGCAGGCGGCAGGATGAGTCTGATGTGAAAACCCGCGGCTCAACCACGGGATTGCATTGGAAACCGTCCAGCTAGAGTGTCGGAGAGGTAAGCGGAATTCCTAGTGTAGTGGTGAAATGCGTAGATATTAGGAGGAACACCAGTGGCGAAGGCGGCCTACTGAGCACTAACTGACGCTGAGGCTCGAAAGCATGGGTAGCAAACAGGATTAGATACCCT
+
GGGGGGGGGGGGGGGGGGGGGGGGGGGGGGGGGGGGGGGGGGGGGGGFEGGGGGGGGGGFGFGFGGGGGGGGGGGGGFGGGGGGGGGGGGGGGFGGGGGGGGGGGGGGGGFDGGGGGGGGGGGGGGGGGGGGGGGGFGGGGGFGGGGGGCGGGGGGDEFFGCEGGGGGGGEEGGGGGGGGGG@@GFGGGFFEGGGG7E>EGGGGGGGGGG>EEC<FD@<CFFGGG/DFGGGGGGGFFGGGGFFGGGFGGG3GCCFGGGFDFGGGGGEFGFFFDFFCBBF<GGGGGGGGGGFGGGFE@FGGF@GGGGFFGGGFEFFECEEFE<GFCFFEGGGF@AFCFFB,FFFFDEFGGGGGGGGGFGGGFGGGGFGGGGGGGGGGGGGGGGGGGGGGGGGGGGGGGGGGGFGGGGGGGGGGGGCCCCC
@s701 23729
TGAGGAATATTGGTCAATGGACGAGAGTCTGAACCAGCCAAGTAGCGTGCAGGATGACGGCCCTATGGGTTGTAAACTGCTTTTATAAGGGAATAAAGTGAGTCTCGTGAGACTTTTTGCATGTACCTTATGAATAAGGACCGGCTAGTTCCGTGCCAGCAGCCGCGGTAATACGGAAGGTCCGGGCGTTATCCGGATTTATTGGGTTTAAAGGGAGCGTAGGCCGGAGATTAAGCGTGTTGTGAAATGTAGATGCTCAACATCTGCACTGCAGCGCGAACTGGTTTCCTTGAGTACGCACAAAGTGGGCGGAATTCGTGGTGTAGCGGTGAAATGCTTAGATATCACGAAGAACTCCGATTGCGAAGGCAGCTCACCGGAGCGCAACTGACGCTGAAGCTCGAAAGTGCGGGTATCGAACAGGATTAGATACCCT
+
EFGGGGGGGGGGGGGGAFFGGGGGGGEGGGGGGGGGGGGGGGGGGGGGGGGGGGGDGGGGGGGGGGGGGGGGDGGGGGGGGGGGGGGGGGGFGGGGGGGGGGGGGCFGFGGGGGGGGGGGGGGGGGGGGFGFGGGGGGGGGGGGGGE?DDGGGFGGGGGGGGGGFGGEC>FGFGFD@EFGGGG@GG8<<3:;CCFGGGC;CG1GGGFFGGG<@BFFC>CA2=CFGGGGGGGFGGC9>DEGGGGFGGFFGFBF:ED6DFGGGFFGFFGGGGGGGFGGGGFEGGGGGFF>,3GG?GGFDGFA=ECGGGGGGFFE8F>GGFGGGGGGFGGGGFGFFDEC,C<,<8F:8FCDB<<EDFEGGGGGGGGGGGGGGFFGGFGFCEGDGGGGGFFC,CCGGGGGGGGGGGGFAFGDGGGFEFGFGGGGGGGGGGGGGFGCCCCC
@s701 387
TGAGGAATATTGGTCAATGGACGAGAGTCTGAACCAGCCAAGTAGCGTGCAGGATGACGGCCCTATGGGTTGTAAACTGCTTTTATAAGGGAATAAAGTGGGAGTCGTGACTCCTTTTGCATGTACCTTATGAATAAGGACCGGCTAATTCCGTGCCAGCAGCCGCGGTAATACGGAAGGTCCGGGCGTTATCCGGATTTATTGGGTTTAAAGGGAGCGTAGGCCGGAGATTAAGCGTGTTGGGAAATGTAGACGCTCAACGTCTGCACTGCAGCGCGAACTGGTTTCCGTGAGTACGCACAAAGTGGGCGGAATTCATGGTGTAGCGGTGAAATGCTTAGATATCACGAAGAACTCCGATTGCGAAGGCAGCTCACTGGAGCGCAACTGACGCTGAGGCTCGAAAGTGCGGGTATCAAACAGGATTAGATACCCT
+
FFFGGGGGGGGFGGGGDGGGGGGGGGGGGFFGGGGGGGGFFFGGGGGGGGGGGGGGGGGGGGGFGGGGGGGEGGGGGGGGGGGGGGGGGGGEFGGGGGGGGGGGGGGGGGGGGGG9FGGGGGGGGGGGGFGGFFGGGGGGGGGGGCGCGGDGGGFGGGFCCEGGGEGGGGGGGD8@FCGGGGGGGGG7:FGGGGGE7EG%@::ECCBF)4FFGGGFG9EDDC<D<>E7CEGGCGE5/7C;EF#:<A<=CCC@:CC6CFCFFEFAGC8@D0<97=7GGCDDFCFFGGEB@,AF5GGGGDGAE9GFGGDGEFFDD,E99,GEEECEAECCAEFC95A>9FGGFE?FEDCCGFFFF?F7GGG@@GEGGFFGGGFGGGGFFGEGGGGGGFFGGFFGGF@GGGGGGGGGGGGGGGGFFCGGGGGGGGGGGGGFGGGCCCCC
@s701 27205
TGAGGAATATTGGTCAATAGGCGAGAGCCTGAACCAGCCAAGTAGCGTGCAGGAAGACGGCCCTATGGGTTGTAAACTGCTTTTATATGGGGATAAAGTGAGCTACGTGTCGTTTATTGCAGGTACCATATGAATAAGGACCGGCTAATTCCGTGCCAGCAGCCGCGGTAATACGGAAGGTCCAGGCGTTATCCGGATTTATTGGGTTTAAAGGGAGCGTAGGCCGCCCCTTAAGCGTGTTGTGAAATGCAGCGGCTCAACCGTGGCACTGCAGCGCGAACTGGGGGGCTTGAGTGCACGCAACGCAGGCGGAATTCGTGGTGTAGCGGTGAAATGCTTAGATATCACGAAGAACTCCGATTGCGAAGGCAGCTTGCGGGAGTGCGACTGACGCTGAAGCTCGAAGGTGCGGGTATCGAACAGGATTAGATACCCT
+
FGGCGGCGGGGGGGGGGGGFCF@ECFGGGGCGGGGGGGGGFG,EGGGGGGGGGGCFCGFGEEGGGGGFFFGGGGGGGGGGGGGGGGGDGGE?FDGGGGFGGGGCFFGGG<,:DEFBFGDGGEGGGGGEFGGGGGGGGAFGGGGGE7FC<FGGGF7FFGGGGCCGFGGGGG@EFFGG>FGEGCFFFFFCCF*C@F1GCECFG?#FE<3=;BC@9?FFEBG?FCCE?8CDEGGF<<F;FDFC+FFFECGGF4#1:CEE6C28>;?7CB0FD8C9FF7>GFCF>GGFDGD3,88,+FFEC@7C7CCFGD@GEEE99DECDGGGDFE@5GGFF;FGFGGGGGGGFCAF=CFFGEAD@=CGEFF=@FEFFFDGFFGGFCGGGGGE7EGGEFFEEGGGGFGGGGGGGGGGGGGGGGGGGGGGGGGGGGGGGGGGF<GCC@CC
@s701 389
TGAGGAATATTGGTCAATGGACGAGAGTCTGAACCAGCCAAGTAGCGTGCAGGATGACGGCCCTATGGGTTGTAAACTGCTTTTATAAGGGAATAAAGTGGGAGTCGTGACTCCTTTTGCATGTACCTTATGAATAAGGACCGGCTAATTCCGTGCCAGCAGCCGCGGTAATACGGAAGGTCCGGGCGTTATCAGGATTTATGGGGTTTGAAGGGAGCTTAGTCCGGAGATTAAGCGTGTTGTGAAATGTAGACGCTCAACGTCTGCACTGCAGCGCGATCTGGTTTCCTTGAGTACGAACTAAGTGGGCGGAATTCATGGTGTAGCGGTGAAATGCTTAGATATCACGAAGAACTCCGATTGCGAAGGCAGCTCACTGGAGCGCAACTGACGCTGAGGCTCGAAAGTGCGGGTATCAAACAGGATGAGATACCCT
+
FGGGGGGG@FADGCFCFGFFGGGGGGGGGGGGGG@EFGGGGGGFGGGFCGGFGGGGGGFGGGGFGD9EDDFGGAEFGGGGFGGGGGGGGGGGFFGG9?FG98A@FGGGGGGGGGFGGFAFFCFGFFGGGGDFGGGGGFC<FFBEGEEFGGGBGFECFDDFGGFGDEDE:*FCFF@FGGGDC9FFCF**<CCGG,3>CFFE7;%<=F7*4#<91815;;*/(-#*7089D5EG?F<9?>C>8827C<E9CCGCC;,::>3:7CCDDGF>8,>9GGE:>,6+FFB<<FA,6,C,=GFGCC,<@,GGFE:FC,E>9E9,DFD8FFCC8GGE=9<;9FFCCFGFCDFFCGGGFC,B,,@8,FFFF,CBFE@FFGGGFGGFFE>:7CGGECCCEGEGGGGGGGGGGGGGFGGFFEF@GFFGGGFEFGGGFE,GFCGCB@@@
@s701 22483
TGAGGAATATTGGTCAATGGACGAGAGTCTGAACCAGCCAAGTAGCGTGAAGGATGAAGGTCCTACGGATTGTAAACTTCTTTTATAAGGGAATAAAACCTCCCACGTGTGGGAGCTTGTATGTACCTTATGAATAAGCATCGGCTAACTCCGTGCCAGCAGCCGCGGTAATACGGAGGATGCGAGCGTTATCCGGATTTATTGGGTTTAAAGGGCGCGCAGATGGGTCGCTAAGTCAGCTGTGAAAGTTTGGGGCTCAACCTTAAAATTGCAGTTGATACTGGCGTCCTTGAGTGCGGTTGAGGTGTGCGGAATTCGTGGTGTAGCGGTGAAATGCTTAGATATCACGAAGAACTCCGATTGCGAAGGCGGCACACTAAGCCGTAACTGACGTTCATGCTCGAAAGTGTGGATATCAAACAGGATTAGATACCCT
+
FFGFGFGGGGGGGGGGGGGFGGGGDFGFGGGGGGFGGGGGGGGGGGEBFGGGGGGFGFFFFDGGGGGGGGGFFFGFFGGGGGGGGGGGDGGGGGFGGGGGGGGGGGGGGGGGGGGDFFGFFGGGGGFGGGGGGGFDFFFC,A?FGFEGCFFGC<<CG,@DF:E@BEGDFEGFGGGC*>FBC7FC*.,FG?GGGGG?GGGFFDGFGGGDFGGG<FF)E=C@4C:GECCCC=9D@>CF@CGGCF;=2GFFGECCFFCDD3,FB=<EDF9F<GFDDFAFA<,)8GEF@EF==F8FEGGGGGGFGFCGGE@:CFFGFGEEEFGEFFB>5CEFGFF9ADF=;E,FGFFFCF@GGGGGEGEC7GGGGFEFE@BGGEFGGGGGGFB7GGGGGFDGFFCCGEGF@GEFGGGGEFGGGGGGGFGGFFEFGGGGGGGFGGGCCCCC
@s701 21731
TGAGGAATATTGGTCAATGGACGAGAGTCTGAACCAGCCAAGTAGCGTGAAGGATGACTGCCCTATGGGTTGTAAACTTCTTTTATACGGGAATAAAGTGAGGCACGTGTGCCTTTTTGTATGTACCGTATGAATAAGGATCGGCTAACTCCGAGCCAGCAGCCGCGGTAATACGGAGGATCCGAGCGTTATCCGGATTTATTGGGTTTCAAGGGAGCGTAGGCGGACGCTTAAGTCAGTTGTGAAAGTTTGCGGCTCAACCGTAAAATTGCAGTTGATACTGGGTGTCTTGAGTACAGTAGAGGCAGGTGGAATTCGTGGTGTAGCGGTGAAATGCTTAGATATCACGAAGAACGCCGATTGCGAAGGCAGCTCACTGGAGCGCAACTGACGCTGAAGCTCGAAAGTGCGGGTATCGAACAGGATTAGATACCCT
+
@FFFG@CFFEFE@FEFGG<ECGGEGGGGGFGGGE@FGGFEFGCFGGCCCFGDCGFGFFG<FAFECF<FFGGGGGGGF9FEF,BFGGGGEGC@@F<BFGGGAE8,BFFGFGGGFFGG<B@,?,CFFADG<8A,,<;@FGG9,BFE7AFFF,:<C+83>FCFGGGFGB@CE:FG9FGGG7F:<FF<CFGE@F7,6@<C**8,=FCC,<<::,2<9F7)=5:D3::9>6CD6EEE58G;##EFEF@C?F?@G&<F?EG3@@:2:#%<<9DF@DF=*B#EF@9=GCEFBD,C9CFGFGFAEA?,8B:DE8FEECE44,+7EFAB9<@4):@FFGGF??AF=,E3,,C8FD:EE:,EF@+6F@F:CF@,GCFF8FAFGFDFFFEGCEDF<CDGFFCGGGGGFCF<,7GGFCGGECGFEFFGGGFEB,GGGGGGGGGCCCCC
@s701 27356
TGAGGAATATTGGTCAATGGGCGAGAGCCTGAACCAGCCAGGTAGCGTGCAGGAAGACGGCCCTATGGGTTGTAAACTGCTTTTATAAGGGAATAAAGTGAGCCTCGTGAGGCTTTTTGCATGTACCTTATGAATAAGGACCGGCTAATTCCGTGCCAGCAGCCGCGGTAATCCGGAAGGTCCGGGCGTTATCCGGATTTATTGGGTTTAAAGGGAGCGTAGGCCGGAGATTAAGCGTGTGGTGAAATGTAGACGCTCAACGTCTGCACTGCAGCGCGAACTGGGTGCCTTGAGTACGCACAAAGTGGGCGGAATTCGTCGTGTAGCGGTGAAATGCTTAGATATGACGAAGAACTCCGATTGCGAAGGCAGCCTGCTGTAGCGCAACTGACGCTGAAGCTCGAAAGCGTGGGTATCGAACAGGATTAGATACCCT
+
EFGGGGGGGGGGGGGGGGGGGGGGGGGGG,EFGGGGGGGG@F,FFGGGGGGGGGGGGGGGGGGGGGGGGGGGGGGGGGGGGGCGGGF9FGG,AFFFGFGGFGGGFFGCGGEGGFGGFGDFG9FBCGGFGGGGGGGCFGGFGCEGGGGGGGGGGGFG<BFF7<<FCCFDGGG7,@FFCFGGGGGECFEG=C*CFGGGE=FGGGFEFF:*:FFBFFG@EBEDFE;6?>55:6EF@@CABFCC#@8@2<9BF=-C90C;%GGGG:$9EFFE7<FGEGGG@GFD8EDC*B+:,F?F?B>+GFDEGGF8FBCGEGFF@DE=7C@7GGGG>DGGGAFEECGDGFCFFFGFF=<GGGGGGGGGEGGGGGEFFCFFF8CCGFGGGFGGGGGGGFGGFC;GGGFGGGGGFCFFB,F7GGGFGFF8GGGFGGGGGGGGGGGCCCBC
@s701 393
TGAGGAATATTGGTCAATGGGCGAGAGCCTGAACCAGCCAAGTAGCGTGCAGGACGACGGCCCTATGGGTTGTAAACTGCTTTTATAAGGGAATAAAGTGAGCCTCGTGAGGCTTTTTGCATGTACCTTATGAATAAGGACCGGCTAATTCCGTGTCAGTGGCCGCGGTAATACGGAAGGTCCGGGCGCTATCCGGATTTATTGGGTTTAAAGGGAGCGTAGGCCGGAGATTAAGCGTGTTGTGAAATGTAGACGCTCAACGTCTGCACTGCAGCGCGGACTGGTTTCCGTGAGTACGCACAAAGTGGGCGGAATTCGTGGTGTAGCGGTGAAATGCTTAGATATCACGAAGAACTCCGATTGCGAAGGCAGCTCACTGGAGCGCAACTGACGCTGAAGCTCGAAAGTGCGGGTATCGAACAGGATTAGATACCCT
+
FGFGGGGGFGGGGGGGGGGFGGGGGGGGGGGGGGGGGGGFGGGGGGEGGGGGGGGGGGGGGGGGGGGFGGGGGGGGGGGGGGGGGGGGGGG<FFFAFFGGGGGGGGGGGGGGGGGGGGGGGGGGGGGGGGGGGGGGFFG,,@FGEEGGGGGGGGGGGGGGFGGGGGGGGGGGDGGGDGGCFGFEEE0G=CEECFFE5DFF>7FF<-EC7@FGCFG>E;C>?CDFEDGGGFCFFGC@GGFCGFFGGGGFF:>C=GGGGF@GGGGGGD?>@GGDCFCDGFF;?GGGEEEB,3,C5C8FEFGGGFDGGGGGGGGGGGGEGGGGGGEE9GGGGFE,FAFFCGGGFFGGEGGGGFFFFGEC7GGGGFE@FFGGGGGGGGGGGFGEGGGGGGFGFEFGFCGGGGGGGGGGGGGGGGGGGGGGDGGFGFGGGGGGGGGCCCCC
@s701 394
TGGGGGATATTGCGCAATGGGGGAAACCCTGACGCAGCAACGCCGCGTGAAGGATGAAGGTCTTCGGATTGTAAACTTCTTTTATTAAGGACGAAGAAAGTGACGGTACTTAATGAATAAGCTCCGGCTAACTACGTGCCAGCAGCCGCGGTAATACGTAGGGAGCAAGCGTTGTCCGGATTTACTGGGTGTAAAGGGCGTGTAGGCGGAGATGCAAGTTGGGAGTGAAATCCATGGGCTCAACCCATGAACTGCTCTCAAAACTGTATCCCTTGAGTATCGGAGAGGCAAGCGGAATGCCTAGGGGAGCGGTGAAAGGCGTAGATATTAGGAGGAACACCAGTGGCGAAGGCGGCTTGCTGGACGACAGCTGACGCTGAGGCGCGAAAGCGTGGGGAGCAAACAGGATTAGATACCCT
+
@FGGEGEGGFFGGGGGGGGFCCEE@DGGGGG<FCGGGGFGGCCFG@F:@FFGGFFGFFAFF9EFGFGGEGGGGD,AFEEFGFGGFGGFC@ACF@C=FGGGGGG9>F7FCCFGGGFFFAFGCCEFGGGGF8@DF9BEF7*@;D*BF7CF:CCCCE;F9<,,,<FFE8*8C<BC@EG?,*CFCBEA@<<B?:C9C90$0:5CG<C@CF98>7=/;9963:==F>9CE>;FCEFCCEC<;>8,+<,8<;FF@8,<>+5FFCFCFGC9E<FCF=8E6<F9:+CEB8F8CGGFD@B??C=,DC,8,+B+++8>=+CGFGECF7GFEEGF=,EFFFGF<EFBCFF8E8F7GDFGFBCGEGGGFGGGGGGF@FADGGGGGGGGGGFEGFCGGGGGGGGGGGFGGGGGGEGGGGGGGGGGGGCCCCC
@s701 395
TGAGGAATATTGGTCAATGGGCGAGAGCCTGAGCCAGCCAAGTAGCGTGCAGGATGACGGCCCTATGGGTTGTAAACTGCTTTTACAAGGGAATAAAGTGAGCGACGTGTCGCTTTTTGCATGTACCTTATGAATAAGGACCGGCTAATTCCGTGCCAGCAGCCGCGGTAATACGGACGGTCCGGGCGTTATCCGGATTTATTGGGTTTAAAGGGAGCGTAGGCCGGAGATTAAGCGTGTTGTGAAATGTAGGTGCTCAACATCTGCACTGCAGCGCGAACTGGTTTCCTTGAGTACGCACAAAGTGGGCGGAATTCGTGGTGTAGCGGTGAAATGCTTAGATATCACGAAGAACTCCGATTGCGAAGGCAGCTCACTGGAGCGCAACTGACGCTGAAGCTCGAAAGTGCGGGTATCGAACAGGATTAGATACCCT
+
FGEFGGGGGGGGGGGGGGGG8FCGGEGGGGGGGGGGGGGGGGEFFGGCFGGGGGGGGFCGGFFDGFGGGGGDGGFGGGGGFGFFGFDFGGGFGGGFFFGCGGGGGGGEGEEGGGGGGGGG9,5FFGGGGGGEFAFGEGFAFGGGG+>DF9FDGGGGCCCGGGGGGGGGGGGGGGGGG1<<F/C>E@C7C>GGG:<863C87FD<CCE6EGFEFCE?E><>>DE4EFC>GGGGF?DDGFC;@;F:B<:CF:FDFD8F;=9EFACGGGGGECGEGFEFCB?66=AF@DD>9EDD5>8=>GFFAFAADGGGGGFDD>+EGGFGFFEGFF8ECEF9A9FGGGF8GGFF?GFGGF9FFEDFGGGGFDGGGGGGGGGGGGGGGGGGGGEGFGFGGECGGGGGFGGGFGGGFGGGEGGFGGGGGGGFGGGGGGGGGGFCCCCC
@s701 21911
TGGGGAATATTGCACAATGGGGGAAACCCTGATGCAGCGACGCCGCGTGGAGGAAGAAGGTCTTCGGATTGTAAACTCCTGTTGTTGAGGAAGATAATGACGGTACTCAACAAGGAAGTGACGGCTAACTACGTGCCAGCAGCCGCGGTAAAACGTAGGTCACAAGCGTTGTCCGGAATTACTGGGTGTAAAGGGAGCGCAGGCGGGAGAACAAGTTGGAAGTGAAATCCATGGGCTCAACCCATGAACTGCTTTCAAAACTGTTTTTCTTGAGTAGTGCAGAGGTAGGCGGAATTCCCGGTGTAGCGGTGGAATGCGTAGATATCGGGAGGAACACCAGTGGCGAAGGCGGCCTACTGGGCACCAACTGACGCTGAGGCTCGAAAGTGTGGGTAGCAAACAGGATTAGATACCCT
+
FFGGGGGGGGGGGGGGGGGGGGGGGGGGGGGGGGGGGGGGGGGGGGGGGGGGGGGGGGGGFGGFGGGGCEFGGGGGGGGGGGGGGGGGGGGGGGGGGGGGGGGGGGGGGGGGGGGGGGGGGGGGGGGGGGGGGGGGGGGGGGGGG@GGGGGGGGGGDFG==>GGGGGGDGGGGGGGGGGGGGGGGGGGFFFFGGGFGGGGGGGGGGGEGGGGGGGFGFGGFFGGFGFGGGGGGGGGGFFGGGGGGE9FGFFGGGFFGFFGGGGDFGGGGGGFFGGGGGGGGGGGGGGGGGFGFGGGGGGGGGGGFGGFGGFGEGFFGFFGFGGGGGGGGGGGGGFGGGGGGGGGFEGGGGGGGGGGGGGGGGGGGGGGGGFGGGFGGGGGGGGGGGGGGGGFGGGGGGGFGFGGGGGGGGGCCCCC
@s701 397
TGAGGAATATTGGTCAATGGACGAGAGTCTGAACCAGCCAAGTAGCGTGCAGGAAGACGGCCCTATGGGTTGTAAACTGCTTTTATAGGGGGATAAAGTGTGCCACGTGTGGCATATTGCAGGTACCCTATGAATAAGGACCGGCTAATTCCGTGCCAGCAGCCGCGGTAATACGGAAGGTCCGGGCGTTATCCGGATTTATTGGGTTTAAGGGGAGCGTAGGCCGTCTTATAAGCGTGTTGGGAAATGTCGGGGCTCAACCGTGGCATTGCAGCGCGGACTGGGGGACTTGAGTGCGCAGGAAGTAGGCGGAATTCGTGGTGTAGCGGTGAAATGCTTAGATATGACGAAGGACTCCGATTGCGAAGGCAGCCTGCTGTAGCGCAACTGACGCTGAAGCTCGAAAGCGTGGGTATCGAACAGGATTAGATACCCT
+
DFGGGGFGGGGGGGGGGCEFEGGFCGG<FDGGGGGGGGFGGGGFGGGEG,CFFGGGGGCGGEGCF<FCFGGGGGGGGC,CEFGG,A,C<FFGE+FEEA@F@EDFGGGGGEFG78F,CFGACFGGGGFFFC?AAFGFB?F,,A>7>+3D<B<CB,+5>,>3<@,F+**C<<F@3>DFEGEEC;BBFE5*<FE*?F@CCE@EC+:9<C<<7<C+9CG)8-:.(,859C*8#>$;0<@)?.6/:CDGF=8*:7EGDD>,6DF:E@7,@39AFFF9+8+++8+?DC@,A,F5FD<F=C+7EF;<6FFEFCGGEBFF6D=>==9,A,EE8GEAFGF;@,9GGGGDF@GFFBCFACGDFFF:EGGFFEBFE<AGF@AFD,FFEEEEEF@9C<FGGFBFGFFA<+FE,GGGGCEEGEFFDGGGGGGFFGGGGGFFGGGCCA<C
@s701 398
TGGGGAATATTGCACAATGGGCGCAAGCCTGATGCAGCAACGCCGCGTGGAGGAAGACGGTTTTCGGATTGTAAACTCCTGTTCTTAGTGAAGAATAATGACGGTAGCTAAGGAGCAAGCCACGGCTAACTACGTGCCAGCAGCCGCGGTAATACGTAGGTGGCAAGCGTTGTCCGGAATTACTGGGTGTAAAGGGAGCGCAGGCGGGGGAGCAAGTCAGCTGTGAAATCCATGGGCTTAACCCGTGAACTGCAGTTGAAACGGGTCTTCTTGAGGGAAGTAGAGGTTGGCGGAATTCCGGGTGTAGCGGTGAAAGGCGTAGATATTCGGAGGAACACCGGTGGCGAAGGCGGCCAACTGGGCTTTTACTGACGCTGAGGCTCGGAAGTGTGGGGAGCAGACAGGATTAGATACCCT
+
FGGGGGCFFFGFGGGGGGGGGGGFGEGGGCFGDFGGGGGGGEGGGGGFEGGGFGFGFFGGGG7FGGGF+B8EFGCF?FGGGGGGFCEEEGF9EFF9ECFFGG@=BD:F9FGG8D8DFGGGFFG7FFFFGCFFGDBBE+@,:D<BFGGED7FE9,?FFGGG,@@@FCF:***=<@FF*:11<CCFGDF,<4<CF9:CGEG>5C:E>CE>G5,//78C-,*<64F@FFG2#768F88:E@-CCCFCE=@<>F@3*C>6CCCFG:),$><D9@C$,23#<9FGGCGECF>EF@8E;>=+@+4+,DF>C9F=FE9FEC=+ECE,GFACEE7EGFEFC6F=@>CFGGGEDFB8@@GFE?FFGFGFF=9CEFC<7FEBEEBGGFGEEFGGGGGGGGGGGGGGGGGGGFFGGGGGGGFGCCCCC
@s701 399
TGAGGAATATTGGTCAATGGGCGAGAGCCCGAACCAGCCAAGTAGCGTGCAGGATGACGGCCCTATGGGTTGTAAACTGCTTTTATAGGGGGATAAAGTGAGCTACGTGTAGCTTATTGCAGGTACCCTATGAATAAGGCCCGGCTAATTCCGTGCCAGCAGCCGCGGTAATACGGAAGGTCCGGGCGTTATCCGGATTTATGGGGTTTAACGGGAGCGTAGGCCGTTTGTTAAGCGTGTTGTGAAATGTAGTGGCTCAACCAGGGCATTGCAGCGCGAACTGGCAGACTTGAGTGCGCAGGAAGTAGGCGGAATTCGTCGTGTAGCGGTGAAATGCTTAGATATGACGAATAACTCCGATTGCGAAGGCAGCCTGCTGTAGCGTAACTGACGCTGAAGCTCGAAAGCGTGGGTATCGAACAGGATTAGATACCCT
+
EDCFGFGGGGGGGGGGGGFGDFGGGGGGGGGEGGGGGGGGGGFEFGCEGDFGGGG<<C::FEGGGGGCGFGGGFFGGGGGGFGFDFGD<EF>+4EBFGFGFF8EFGGE8FGG9FGA<EFEGFDGGFG<A8FFFFAGFD,,B:@EE@EFFGGDGG7<FA>CFFE,@?CGGGGG,5*>FGGD<FFGCF5FG7BCGGGCEEF7GE#ECC>EC'<@C.>EC7FFFGGDC>5C<E@)<:CAGFFD2F9C20:GGCGFC?ED6@,8*DFDA:,F@,C5BECDCCCFFGFFDCE@9FFF9GCGGFAF9FFFGGGE@DA>+8>GECCCFFEE>GE9EE<=DDGFDFC,FDCDGCDEFA:,,F@@GGGGGGGFFEFGFCEGDCFG8GCCCGGGGGGGEEFGGGGGFEGGGGGGDCGGGGGGGGGGGGGFGGGGGGGGGGGCCCCC
@s701 39551
TAGGGAATCTTCGGCAATGGGGGCAACCCTGACCGAGCAACGCCGCGTGAGTGAAGAAGGTTTTCGGATCGTAAAGCTCTGTTGTAAGAGAAGAACGTGTGTGAGGGTGGAAAGTTCACACAGTGACGGTAACTTACCAGAAAGGGACGGCTAACTACGTGCCAGCAGCCGCGGTAATACGTAGGTCCCGAGCGTTGTCCGGATTTATTGGGCGTAAAGCGAGCGCAGGCGGTTTAATAAGTCTGAAGTTAAAGGCAGTGGCTTAACCATTGTTCGCCTTGGAAACTGTTAAACTTGAGTGCAGAAGGGGAGAGTGGAATTCCATGTGTAGCGGTGAAATGCGTAGATATATGGAGGAACACCGGTGGCGAAAGCGGCTCTCTGGTCTGTAACTGACGCTGAGGCTCGAAAGCGTGGGGAGCAAACAGGATTAGATACCCT
+
DFGCEGGGGGGGGGGGGGF8FGGGGGGGGCFEGFGGGEFGGGGGGGE@FFGGGGGGGGGGFGG7FGGGGGGGGGGGGCGGGFGGGDGGGGGFGGGFGGGFGGGGGGGGGGGGGGGGGGGGGGGGGGGGGGGGGF;9,@<<FFGGGGGGGGGGGCFGGGCECGGDCFC8<BFEDGCGGGF9B<F<F:CFGE>8CE*;CEFGGG;CEGFGCFFC>C6@GFGFEDCDFEGGGGGGFEC@9;;:@EFFGECFFEBGCGF>CC;%GGFCGGFCDFF?:F8<<FFDFE,A:GGFDC,E<FFCGFFCEGGF?CFEFFCF?F9EE8,GFFFEAFAGGFGGGGGGFCF@@,CGGFAFFFGFGEAEF7GGEDFFGFGFFFEFGGGGGGGGGFGGGGGGGGGGGGGFGGGGFGGCGGGGGGGGGGGGFFFFFGGGFFGGGGGGGGGGCCCCC
@s701 401
TGGGGAATATTGCACAATGGGGGAAACCCTGATGCAGCGACGCCGCGTGGAGGAAGAAGGTCTTCGGATTGTAAACTCCTGTTGTTGAGGAAGATAATGACGGTACTCAACAAGGAAGTGACGGCTAACTACGTGCCAGCAGCCGCGGTAAAACGTAGGTCACAAGCGTTGTCCGGAATTACTGGGTGTGAAGGGAGCGCAGGCGGGAAGACAAGTTTGAAGTGAAATCCATGGGCTCAACCCATGAACTGCTTTAAAAACTGTTTTTCTTGAGTAGTGCAGAGGTAGGCGGAAGTCCCGGTGTAGCGGTGGAATGCGTAGATAGCGGGAGGAACACCAGTGGCGAAGGCGGCTTACTGGACGATAACTGACGCTGAGGCTCGAAAGCGTGGGGAGCAAACAGGATTAGATACCCT
+
GGGGGGFGGGGGGGGGGGGFFGGGGGGGGGGGGGGFFGGGGGGGGGGGDGGGGGGGAFFFGGGGGG7BFGFGGGFFGGGGGGGGGG?EFGFGGGGGGGGGGGGGGGGGGGGGGGGGGGFGGGGGGCFGFGGGEFGCGGGGC@@F8BEEF*>FGFDFGFDFFGGGF54:FG6=FFGG=C@F934<CFEFEDEGGFGGEDFF@?8*>:E9>D?;??79,#FD<?08F4F?FEEF?CFD:7CB@DDCFEFF<CF9EF:)F@C?GGEFFGGGEAGFBE=<DCFFGFGGGGGEGEE>988GGGGGFGDGBEC>DAEE:EFGGGGGE@6F7GEGE?FF@F8F=F?CFDGFGGDGGGGGGGGGGGGGGFGCGFFEF@EGGGGFGGGDFEFGEGGGGGGFGFCGGGGGGGGGGGGGGFGCCCCC
@s701 35326
TGAGGAATATTGGTCAATGGGCGAGAGCCTGAACCAGCCAAGTAGCGTGAAGGATGAAGGTCCTACGGATTGTAAACTTCTTTTATACGGGAATAAAGTTTCCTACGTGTAGGATTTTGTATGTACCGTATGAATAAGCATCGGCTAACTCCGTGCCAGCAGCCGCGGTAATACGGAGGATGCGAGCGTTATCCGGATTTATTGGGTTTAAAGGGAGCGCAGACGGGAGATTAAGTCAGTTGTGAAAGTTTGCGGCTCAACCGTAAAATTGCAGTTGATACTGGTTTCCTTGAGTGCAGTTGAGGCAGGCGGAATTCGTGGTGTAGCGGTGAAATGCTTAGATATCACGAAGAACCCCGATTGCGAAGGCAGCTTGCTAAACTGTAACTGACGTTCATGCTCGAAAGTGTGGGTATCAAACAGGATTAGATACCCT
+
FGCFGGGDGGFGGGGGGGF@FGDGGGGGGGGGGGGGFGGGGGDEGGG:CFEGGGGFFFCFGGGGGGGGGGGEGGGGGGGGGGGFGGGGGGGCFGFGFEFGGGGGGGGGGGGGGGGGGGGEFGFEFGGGGGFFFGFGFCGGGFEGGGGGFGGFGGGGGGFGGGFDCGGGEFG?G?F77FGGD?AF*:CG@FGG@=E:EC@:9GEFC;GFGGGG:?FGGEEFDFGEEEGGGFFGGGF?@A<EFCCGGGCFGEEFCGG?GGGFFGGGGGGGGGGFDEEE>CDFGGGGFGGFE8GGFGFEBGD=FFGGFDGGGGGECFGGGGGGGGCC?GF<FFDE9GGFGEA?,FFGCCFEEFFF@GGG>GGGGGGGFCGGGGGGGGGGGGFFFGGGGFFGGGGFGGGFGGEGFGFDGGEGGGGGGGGDGFFFGGGGGGGGGGGCC@CC
@s701 403
TGGGGGATATTGCACAATGGGGGAAACCCTGATGCAGCGACGCCGCGTGGAGGAAGAAGGTTTTCGGATTGTAAACTCCTGTCGTTAGGGACGATAATGACGGTACCTAACAAGAAAGCACCGGCTAACTACGTGCCAGCAGCCGCGGTAAAACGTAGGGTGCAAGCGTTGTCCGGAATTACTGGGTGTAAAGGGAGCGCAGGCGGGAAGACAAGTTGGAAGTGAAAACCATGGGCTCAACCCATGAATTGCTTTCAAAACTGTTTTTCTTGAGTAGTGCAGAGGTAGATGGAATTCCCGGTGTAGCGGTGGAATGCGTAGATATCGGGAGGAACACCAGTGGCGAAGGCGGCCTACTGGGCACCAACTGACGCTGAGGCTCGAAAGTGTGGGTAGCAAACAGGATTAGATACCCT
+
DDGGGGGGGGGGGGGGGGGGGGGGGGGGGGGGGGGGGGGGGGGGGGGEGGGGGGGGFGGGGGGFGGGCBFGGGGGGFGGGGGFGGGGGGGGGGGGGGGGGGGGGFEGGGGGGGGGGGGGGGGGGGGGGGGGGGGGGFGGGCFGGDGGGGGGGGCFFFFECGGGGGFFGGCDGGGGGG:B?GF=FFGCCEFFGGGGGGGGD@CEEGGGDDD>8F?@FF?F@AFGGFFG?CFCCGGGFD7DGFGGGFGD@F=?F>GGF@6:;FDA=CF@8E;GF5G7FGGFEGE9GFFEEDGGGEDEC7DGGGFGGFGEDFAEFCCEE8DCCGGFF7GGGFFGGDGFGDFFCFGGGGFECGGGFFGGFGFEFGGGGGGGGGF;GGGGFGGGGGGFGF@GGGGGGGGGGGGGGGGGGGFGGGGGCCCCC
@s701 404
TGAGGAATATTGGTCAATGGGCGAGAGCCTGAACCAGCCAAGTAGCGTGCAGGATGACGGCCCTATGGGTTGTAAACTGCTTTTATAAGGGAATAAAGTGAGTCTCGTGAGGCTTTCTGCATGTACCTTATGAATAAGGACCGGCTAATTCCGTGCCAGCAGCCGCGGTAATACGGAAGGTCCGGGCGTTATCCGGATTTATTGGGTTTAAAGGGAGCGTAGGCCGGAGATTAAGCGTGTTGTGAAATGTAGATGCTCAACGTCTGCACTGCAGCGCGAACTGGTTTCCTTGAGTACGCACAAAGTGGGCGGAATGCGTGGTGTAGCGGTGAAATGCTTAGATATCACGAAGAACTCCGATTGCGAAGGCAGTTCACTGGAGCGCAACTGACGCTGAAGCTCGAAAGTGCGGGTATCGAACAGGATTAGATACCCT
+
EGGGGGGGGGGGGGGGGGGGGGGGGGGGGGGFGGGGGGGGGGFFGGGFGGGGGGGGGGGGGGGGGGFGGGGGGGGGGGGGGGGGGGGGGDG8FGGGGGGGGGGGGGGGGGGGGGGGGGGGGGGGGGGGGGFFGFGGGGGGG<FGGGDGGGGGGGGGGGGGGGGGGECFFGC;@;BFGGGG@DFCGGGG:G7FEF9E=E@AC;)GFGCCCCEFGGGAG9CB=DGGFFG>GGGFEGF>?*CGEFDCCF=FF?B9BC<CGGGCGF=DGGCGGGFACGGGGFFCFGGGGGGGFEFF5GGFDGGGFCFGFGGGGGFGDEB+GGGGGGGGAGGGDFGFEGGGFFF8GGECGGGGFCGFCGGGGGGDGGGGGGGGGGGGGGGF@FEEGGGGGGGGGFBGGGGFGDGFDFGGGGGGGGFEGGGGGGFEGGGGGGGGGGGCCCCC
@s701 405
TGAGGAATATTGGTCAATGGACGAGAGTCTGAACCAGCCAAGTAGCGTGCAGGATGACGGCCCTATGGGTTGTAAACTGCTTTTATAAGGGAATAAAGTGGGTCACGTGTGACTTTTTGCATGTACCTTATGAATAAGGACCGGCTAATTCCGTGCCAGCAGCCGCGGTAATACGGAAGGTCCGGGCGTTATCCGGATTTATTGGGTTTAAAGGGAGCGTAGGCCGGAGATTAAGCGTGTTGTGAAATGTAGAGGCTCAACCTCTGCACTGCAGCGCGAACTGGTCTTCGTGAGTACGCACAACGTGGGCGGAATTCATGGTGTAGCGGTGAAATGCTTAGATATCACGAAGAACTCCGATTGCGAAGGCAGCTCACGGGAGCGTAACTGACGCTGAAGCTCGAAAGTGCGGGTATCGAACAGGATTAGATACCCT
+
C@FFGGGGFGFGGGGGGGGGGGGGGGGGGGGGGGGGGGFGGGGGGGEGGGGFGGGGCFCFFGGGGGGGGGDEGGGGGGGGGFGGGGGGGGFEFGGGGFGGGGGGGGFFEFFGGGGGGGGGGFGGGFGGFDGFCFFFGGG=EGDGG>EFFGGGGGGGGGGGFGGGGGGCFEFGGGFGG*5:>FGDCFGGGDGFFE@E*82A:;5<:F<@FCFGGGGFG@C@=;EGF3E+9:CCGCF>EGFGGF7GGG<C9FDFFGF38F90=CFFGFGFCDF8+CGC@A7==8B*<FECA,DF8F>FCC+GGFFGFGC+GFGGGD;EFCEGGGEEFGEDGGGFGGGFBC5GGFFGFGGGGGDGFEGGGGGGGEGFGEGGGGGGGGGGGFGGCGGGGGGGGGGGGFAGEGGFCGGGGGGEGGGGGGGGGGGFGGGGGFFEF8FCCCCC
@s701 406
TGAGGAATATTGGTCAATGGACGAGAGTCTGAACCAGCCAAGTAGCGTGCAGGATGACGGCCCTATGGGTTGTAAACTGCTTTTATAAGGGAATAAAGTGAGTCTCGTGAGACTTTTTGCATGTACCTTATGAATAAGGACCGGCTAATTCCGTGCCAGCAGCCGCGGTAATACGGAAGGTCCGGGCGTTATCCGGATTTATTGGGTTTAAAGGGAGCGTAGGCCGCCCCTTAAGCGTGTTGTGAAATGCCGCGGCTCAACCGTGGCACTGCAGCGCGAACTGGGGGGCTTGAGTGCACGCAACGCAGGCGGAATTCGTGGTGTAGCGGTGAAATGCTTAGATATCACGAAGAACTCCGATTACGGAGGCAGCTTGCGGGAGTGCGACTGACGCTGAAGCTCGAAGGTGCGGGTATCGAACAGGATTAGATACCCT
+
EGCFGGGFGGGGGGGGGGGGGGGGGGGGGGGGGGGGGGGGEFGGGGGGGGGGGGGGGGGGGEGGGFFFGGCGFGGGGGGGGFGGGGGGGFG,=EFEGGGGGGGGFGGGGGGGAAFGGGEGGGGGGGFFGGGGGGG9FGGGGGDCEGDGG<FGGGGGFGGG8FGGGGGGGDCFGGCFGC:E>CFGGGGGEEEGFGC8C:=<:CFFFFCGGFFFGGGFG9F@19CFFBEC</CFG=?)F*FF<82+3AC1@F.E<EEB5119GGFDFGGCF>GBCGEFB@50GGFBE7F=A8FFBGGECE@7+7EDGGDEGEEGDFGE7GGGFA+69GGFEFF;<?9,@5DFD@,:DFFGFAFFCC@,@FE<C?97,,@FF@C<:CDGEGGGGGCGEFGFCFFEFFEF@GGFCFGFFGCGFCGGEGGFFFF@EFEFE9FEC,GCCCCC
@s701 29224
TGAGGAATATTGGTCAATGGGCGAGAGTCTGAACCAGCCAAGTAGCGTGAAGGATGACTGCCCTATGGGTTGTAAACTTCTTTTATAAAGGAATAAAGTCGGGTATGCATACCCGTTTGCATGTACTTTATGAATAAGGATCGGCTAACTCCGTGCCAGCAGCCGCGGTAATACGGATGATCCGAGCGTTATCCGGATTTATTGGGTTTAAAGGGAGCGTAGATGGATGTTTAAGTCAGTTGTGAAAGTTTGCGGCTCAACCGTAAAATTGCAGTTGATACTGGGTATCTTGAGTGCAGTTGAGGCAGGCGGAATTCGTGGTGTAGCGGTGAAATGCTTAGATATCACGAAGAACTCCGATTGCGAAGGCAGCTTGCGGGAGTGCGACTGACGCTGAAGCTCGAAGGTGCGGGTATCGAACAGGATTAGATACCCT
+
FGGFGGFGGF<EGGGGGGGGGGGGGGGEEFGGGGGGGGGGGGGFCFGGGGFGFF,FFGFGGGGCGGGGFGGCCFGGGGGGGGGGC<EFGFFFFE9CFGG9F7CGED@FGGGGFFGFGGGGGGGGGGGGFGGGGGGGCGG@<FE+C7BFFEGGDGGG+AFCFDGGEGGCFEGGAFGC7'5/<2163F<FCC;GFGEE#<F13;@CCFC7=8C?EFDCE:FCBBC@E?CCDCD<D9F>D6DGGGFFCGG9CFEF:CGGGEGGD5FFB<FCFCFDDDB9E,<DF>D:,?9EDFGGFGGGFFDE,FBFAFDGGFEC+E+BCFFBGFFE5DEGGGEGEEFGFGGGFDGGGGGGGF9F<B7GGFGGGGGGGE@FGGFFDGEGCGGGFFGGGFFGEFCGGDGGGFGGGGGFFDFFC@ECEGGGGGFEGGGGGGGFGGFCCCCC
@s701 408
TGAGGAATATTGGTCAATGGACGAGAGTCTGAACCAGCCAAGTAGCGTGCAGGATGACGGCCCTATGGGTTGTAAACTGCTTTTATAAGGGAATAAAGTGAGTCACGTGTGACTTTTTGCATGTACCTTATGAATAAGGACCGGCTAATTCCGTGCCAGCAGCCGCGGTAATACGGAAGGTCCGGGCGTGATCCGGATTTATTGGGTGTAAAGGGAGCGTAGGCCGGAGCTTAAGCGTGTTGTGAAATGTATATGCTCAACATCTGAACTGCAGCGCGAACTGGTTTCCTTGAGTACGCATAAAGTGGGCGGAATTCGTGGTGTAGCGGTGAAATGCTTAGATATCACGAAGAACTCCGATTGCGAAGGCAGCTCACTGGGGCGCAACTGATGCTGAAGCTCGAAAGCGCGGGTATCGAACAGGATTAGATACCCT
+
CFGGGGGGGGGGGFGFGGGGGFCFGGGFFAFEFGGGGCFEGGGGGGCFCGGGGCGFD@CFGEGGFEFGFFGG=EAEEEEGGAFGCFGGACF?EFGFGFGGGGGGCFEDFGGGGFGGGF7FGGGGDFGGCFGGGGGGGF95E@7==38F,BFDFC@FGFGGFDGFGGDGG>CEECCC>C*<FCFDFEDCC*=CF4CC=CE?>GF<CC1$C;,?BFE:E97.>D>FFFGDB*6<<CF::CF>@0GFA<FE==@(2A::CF789GFEF@,GGGDEGFCC>;;;CF@GGFD,,,<9)FE?6FEB,<FGCEC=EF?9+>=CEDDAFECC@=8E@BEA9EFD;?B,A,CFF7GFCDFEFC@>FGGE7CDGDAAGFGGDFFFGEGCF7GGGFGFE<GGGGGFFGGGGGFA8FGGEGGGGGGGGFE9GGFFGFFGAFCGCCCCC
@s701 409
TGAGGAATATTGGTCAATGGACGAGAGTCTGAACCAGCCAAGTAGCGTGAAGGATGAAGGTCCTACGGATTGTAAACTTCTTTTATAAGGGAATAAAACCTCCCACGTGTGGGAGCTTGTATGTACCTTATGAATAAGCATCGGCTAACTCCGTGCCAGCAGCCGCGGTAATACGGAGGATGCGAGCGTTATCCGGATTTATTGGGTTTAAAGGGAGCGCAGACGGGTCGTTAAGTCAGCTGTGAAAGTTTGGGGCTCAACCTTAAAATTGCAGTTGATACTGGCGTCCTTGAGTGCGGTTGAGGTGTGCGGAAGGCGTGGTGTAGCGGTGAAATGCTTAGATATCACGAAGAACTCCGATTGCGAAGGCAGCACACTAAGCCGTAGCTGACGTTCATGCTCGAAAGTGTGGGTATCAAACAGGATTAGATACCCT
+
FGCGGFGGGGFGGGGGGGGGGGGGGGGCFFFGGGGGGGGGGFGGGGGGEFGGGGGGGGFGGGGGGGGGGGEEFGGGGGGGCFGGGGGGFFGGGGGGGFGGGGGGGGGGGGFGGGGGGGGGGGGGGGGGGGGGGCGGGGGGGGGDEGEGF?ADFGFFGGDGGDGGGGGGGGGGGGGGGGGGDFGCF:E7>F0:BFEEGEFFFDFFG<C1FGGGGG7:E>GF@C9DB>E>CGFFGGGC<9FGC>FF@:AGFCGC<CE2FFECGFDFCGGGFGGDGGDC<'=26GF@F@D=D8GGFGGGGFFB8EFCGEGFGGF?@@4+GGGGGFE==@,B9AEGGGGGEFFF?;GGFD<GGEDFGFCFCGF7GCGFFFAFFFCGGFGFFGF=GGGGGGGGGFCFFA9GFEGGGGGGGGGGGGGGGGGGGGGFFGGGGGGFGGGCCCCC
@s701 21094
TGGGGAATATTGGTCAATGGACGAGAGTCTGAACCAGCCAAGTAGCGTGAAGGATGACTGCCCTATGGGTTGTAAACTTCTTTTATACGGGAATAAAGTGAGGCACGGGTGCCTTTTTGTATGTACGGTTTGAATAAGGATCGGCTAACTCCGTGCCAGCAGCCGCGGTAATACGGAGGATCCGAGCGTTATCCGGATTTATTGGGTTTAAAGGGAGCGTAGGCGGACGCTTAAGTCAGTTGTGAAAGTTGGCGGCTCAACCGTAAAATTGCAGTTGATACTGGGTGTCTTGAGTACAGTAGAGGCAGGCGGAATTCGTGGTGTAGCGGTGAAATGCTTAGATATCACGAAGAACTCCGATTGCGAAGGCAGCCTGCTGGACTGTAACTGACGCTGATGCTCGAAAGTGTGGGTATCAAACAGGATTAGATACCCC
+
CEGGGGGGGGGGGGEEGGGFFGGGGGGEFDGGGGGGGGGGGGGGGGGGGGFGGGCFFFFFGGGGGGEEFGEGGGFGGGGGGFGDEFGGCCGFGGGG9A?5,?A7BE@++4>@=EFGGF7FF5,78F+4,++4C<6C8A>9,8>>73>=<=DD:6:CC<>7>3D7C6:FFGFAC;DCCEE@3:,,*>6@C/C@F;=<EEG2+=FFFGEG@:>2F52/CFFD9CC8;3*.C3;GGGGFCFFC7GCFEFE?F@+C=FDFCCFFD@AFF<GF:FF8DGGGDEGGEFFFF<GFFFGGEAE<FDCGFFACFFFCC8GFDGGGGFDFFGGE>ECGGGGECGGGGGGGFAFGGGGGGGGFFEEGGGGGGCFCGGGGFDFF8GGGGGGGGGGGGFE7GGGGGFFA<EGFFCGFFAGGGFFFGGGGFFFEECFEFFFGGGGCCCCB
@s701 24371
TGGGGAATGTTGCACAATGGGGGAAACCCTGATGCAGCGACGCCGCGTGAGCGATGAAGTATTTCGGTATGTAAAGCTCTATCAGCAGGGAAGGTAATGACGGTACCTGACTAAGAAGCTCCGGCTAAATACGTGCCAGCAGCCGCGGTAATACGTATGGAGCAAGCGTTATCCGGATTTACTGGGTGTAAAGGGAGCGTAGGCGGTCCTGCAAGTCTGATGTGAAAACCCGGGGCTCAACCCCAGGACTGCATTGGAAACTGTAGGACTAGAGTGTCGGAGGGGTAAGTGGAATTCCTAGTGTAGCGGTGAAATGCGTAGATATTAGGAGGAACACCAGTGGCGAAGGCGGCTTACTGGACGACCACTGACGCTGAGGCTCGAAAGCGTGGGTAGCAAACAGGATTAGATACCCT
+
DDFGGGGGGGGGGGGGGGFD8F@FEGGGG8FFFFGGGGGGGGGGCGEFFGGGGGFGGG<CEGF<EG>+?D?FFFDFFFEDGCFFFGGGGGGGDGFGGGGGGGGEGGGGGGGGGGGGGFG8FGGGGGGGGGGGGGG+FGFGGCEGGGGGGG7<FGGGFGCCCGFGGGGGGGGGCFGF7FGG9B/FDFGDECCFGGGGGGDCEECF?EEGEGGGCCFF?4CFFFGGGG69CC>CGGGD6CF>FGFGGCGFDFGGEEC9FFFEGFGFDDF;<0,E/@6A<FGC5GFFE;CEA;E>@GFEFCEE8FDGAEDFDGF?BC=CFFFFF@9,C,FF?9GFCEGFFGGDGEFAFGEGDGEE9CGGGGGGGEFCGFCFEGGFFFCGGGGGFCFCCFGGGFEDGGGGGGGGGGGGGGGGGDGCCCA-
@s701 22478
TGGGGAATATTGCGCAATGGGGGAAACCCTGATGCAGCGACGCCGCGTGGAGGAAGAAGGTCTTCGGATTGTAAACTCCTGTTGTTGAGGAAGATAATGACGGTACTCAACAAGGAAGTGACGGTTAACTACGTGCCAGCAGCCGCGGTAAAACGTAGGTCACAAGCGTTGTCCGGAATTACTGGGTGTAAAGGGAGCGCAGGCGGGAAGACAAGTTGGAAGTGAAACCTATGGGCTCAACCCATAAACTGCTTTCAAAACTGTTTTTCTTGAGTAGTGCAGAGGTAGGCGGAATTCCCGGTGTAGCTGTGGAATGCGTAGATATCGGGAGGAACACCAGTGGCGAAGGCGGCCTACTGGGCACCAACTGACGCTGAGGCTCGAAAGTGTGGGTAGCAAACAGGATTAGATACCCT
+
CFGGGGGGGGGGGGGGGGGGGGGGGGGGGGGGGGGGGGGGGGGGGGGGGGCGGGGGGFGFGGGGGGGGFGGGGGGGGGGGGGGFGFGGFGGFGGGGGGGGGGGGGGGGGGGGGGGGGGFCFFGGFGGFGGGFGFFGGGFGGGGGGGGG:?GGG<GGGGGGGGGGC,6<F@GEFF@FEFGGFC:?CGGG>FFFFEC@EDFFDFEGEEC:8DEGGCFFGGFF3@CCGG:8E6AFEGG>>3>GGFDCAAFFFGFDFC75@#:*/8GFDGGFFFGGFGCFGGFBGG<FGEEEC@GFGGECGCGGFGGF?E9,F9FC:?7EFFCGEB@F:GGGFGGF@FE@FFEGGEGGGGGGGGFGGGGGGGGFGGGGGGGGGEFGGGFGGGGF@FFGGFGGGGGGGGGGGGGGGGGFE,GGGGGCCCCC
@s701 22919
TGGGGAATATTGCACAATGGGGGAAACCCTGATGCAGCGACGCCGCGTGGAGGAAGAAGGTCTTCGGATTGTAAGCTCCTGTTGTTGGGGAAGATAATGACGGTACCCAACAAGGAAGTGACGGCTAACTACGTGCCAGCAGCCGCGGTAAAACGTAGGTCACAAGCGTTGTCCGGAATTACTGGGGGTAAAGGGGGCGCAGGCGGGAAGACAAGTTGGAAGTGAAATCTATGGGCTCAACCCATAAACTGCTTTCAAAACTGTTTTTCTTGAGTAGTGCAGAGGTAGGCGGAATTCCCGGTGTAGCGGTGGAATGCGTAGATATCGGGAGGAACACCAGTGGCGAAGGCGGCCTACTGGGCACCAACTGACGCTGAGGCTCGAAAGTGTGGGTAGCAAACAGGATTAGATACCCT
+
FGGGGGGFGGGGGEGGGGGGGGGGGGGGGGGGGGGGGGGGGGGGGGG7FGGFFFFFGGGCFGGGGGGFGGGGGGGGGGGGGGGGGCGGGGGGGGFEEFGFGGEFFEGGGD@FGGFGGGGGFGGGGEG?FD9D+D8DEFCGFFFGCFGG71CFFEGG::73FF,,:6:<=CC8FC<FGGGGDFCFGFCFCC<CGGG4GCGB=FC7?EC:/<77>:8;9@FFD(CCGEG9@,@A/FFFGGFFGGGGGGGF=8<A:<>9FGGF@A@FGGG:D<CF@GFEFFFGGGFGF8+GGEEAGGGGGC7EF=C=5EFGGFFF:C?GEGGDFGFEEGGGFFFFEE8FAGFGGGGGGGGGGGFGFFFCFFF@9FEGGEFFDEEGGGGGGGGGGGGGGGGGGGGGGGGGGGGGGGGGGGGGGGGCCCCC
@s701 23118
TGAGGAATATTGGTCAATGGGCGAGAGCCTGAACCAGCCAAGTAGCGTGCAGGATGACGGCCCTATGGGTTGTAAACTGCTTTTATAAGGGAATAAAGTGAGTCTCGTGAGACTTTTTGCATGTACCTTATGAATAAGGACCGGCTGATTCCGTGTCAGCAGCCGCGGTAATACGGAAGGTCCTGGCGTTATCCGGATTTATTGGGTTTAAAGGGAGCGTAGGCCGGAGATTAAGCGTGTTGTGAAATGTAGAAGCTCAACGTCTGCACTGCAGCGCGAACTGGTTTCCTTGAGTACGCACAAAGTGGGCGGAATTCGTGGTGTAGCGGCGAAATGCTTAGATATCACGAAGAACTCCGATGGCGAAGGCAGCTCACTGGAGCGCAACTGACGCTGAAGCTCGAAAGTGCGGGTAGCGAACAGGATTAGATACCCT
+
FGEGGGGGGGGGGEGGGGG8ECFG+@CFGGGGEEGFGG8E,E;,CFF:F7DGFFBFG,BEG+@7F8EECE7>BBFCFFFG9BFF@DFCGF<D8EBFEFFFGG,EEFEGGG@?,,,B<9CFFFGFGAFECGDD,5;E<?FA4+>=+=+,C87@,3@DD,C><>@<<>BEGBFA8@>BC5FF?3C#>FEGFCE#:3=BE<<<F8<::?*<+F<<F<<AC8FFDA9=?<2+/CF:7<?9CG=9CGFEF>7E@4*>:#D>*29;EC;>@@7<FCC42>EF>C9@DFGCGGB,GGFFFF@86,,,489<F@:7EFEEDEE7EGGFGGECFGEFECF@E9FE;C?DGGFF<,FDE<@FEB>6=?9,@,CF:GFGGGCFGGGGGFCGF:DGGGCGGFCFF<FECGGGGDGGEEGEGEGGF7B7GGGGGGGGGGFAGGFCCCCC
@s701 36912
TGAGGAATATTGGTCAATGGACGAGAGTCTGAACCAGCCAAGTAGCGTGAAGGATGAAGGTCCTACGGATTGTAAACTTCTTTTATAAGGGAATAAAACCTCCCACGTGTGGGGGCTTGTATGTACCTTATGAATAAGCATCGGCTAACTCCGTGCCAGCAGCCGCGGTAATACGGAGGATGCGAGCGTTATCCGGATTTATTGGGTTTAAAGGGAGCGCAGACGGGTCGTTAAGTCAGCTGTGAAAGTTTGGGGCTCAACCTTAAAATTGCAGTTGATACTGGCGTCCTTGAGTGCGGTTGAGGTGTGCGGAATTCGTGGTGTAGCGGTGAAATGCTTAGAGATCACGAAGAACTCCGATTGCGAAGGCAGCACACTAAGCCGTAACTGACGTTCATGCTCGAAAGTGCGGGTATCGAACAGGATTAGATACCCT
+
FGGGG8FFGGGGGGGGGGGFFGGGGGGGGCGGGGFFGGGGFGGGGGGGGGGGGGGGGGGGGGGGFGEGGGGGGGGEFGFGDFGGGGGGGGGGFGGGGGGGGGGGGGGGGGGGEDGG@FFGGCBFEEFFGGGGFFGGGGGDFGGCEGEGGGGFGGGGGGGC8FFGCCGCCFGG@@@BCCEGGGGEGGG>FGCGGGGECGGGGGFF<GFGE@FF9FGFG:F?==E7=EC;8FDCGFC<ECFGGGEF@@GFFGAFCDE?EGFFFEEC<C0FCEG8=FGFDACFBGGF+CF<8>3D3:EF88,,FGEGFGG@EE@C+88EGGGFFGFE=FEGGFGGFDE<9FECFE,GGGGGGGGGGGGGDGGFFFECGGGGGGGGGGGGGGGGGGGGGGGGEFCGGGFCFGGGGEFCFCF@GGGGFEF8GGFGGGGGGGGFF8F<CCCC
@s701 29241
TGAGGAATATTGGTCAATGGGCGAGAGCCTGAACCAGCCAAGTAGCGTGCAGGAAGACGGCCCTATGGGTTGTAAACTGCTTTTATATGGGAATAAAGTGAGCTACGTGTAGCTTATTGCATGTACCTTATGAATAAGGACCGGCTAATTCCGTGCCAGCAGCCGCGGTAATACGGAAGGTCCTGGCGTTATCCGGATTTATTGGGTTTAAAGGGAGCGTAGGCGGGATAATAAGTTTGTGGTGAAATACAGATGCTTAACATCGGAACTGCCGCTCGTACTGTTTGCCTTGAGTGCACTCACGGTAGGCGGAATGTGTGGTGTAGCGGTGAAATGCTTAGAGATCATGAAGAACACCGATTGCGAAGGCAGCTCACTGGACTATATCTGACGTTGAGGCTCGAAAGCGTGGGGAGCGAACAGGATTAGATACCCT
+
DFGGGGGGGGGGGGGGGGGFGGEG@FDGGGGGGGGGGGGGGGFGGGGGGGGGGG,EFGDGGGGGGGGCEGGEFGGGGGGG9FDFGGG,5EF,AFGGGGGGGFG,5?FGG8<F,CF,CFGCG,EFGGG,@FFGGGGGAFGGFGGGGDGFGAFGFGGGGCGGFGADCGGGEGGFDFGGECGG9G)#@CEGGGGGGGGG5:CFFEFGFGFGGCEFGGD4GDF;==CGC5+25(,B<FF#,1>,FGFFEDCG.+(C,<GFF89FC9+EF@A:GCFF##>8##66@BB,:,+,E8,,+C,,95++,+6=B>+GGE,FFGE@,=GFGGGC>GFAGDAEAGGGGGGGGFDF??<,,,FFCB:7GFGGFECCGGFFFE<FFC,FC,,,;,,,,GFGGFCFF?GFE7EE,GFFEC@+C,DFFAF@F9FFGGGGGCGGGGGCCCCC
@s701 417
TGAGGAATATTGGTCAATGGACGAGAGTCTGAACCAGCCAAGTAGCGTGAAGGATGACTGCCCTATGGGTTGTAAACTTCTTTTATACGGGAATAAAGTGAGCCACGTGTGGCTTTTTGTATGTACCGCATGAATAAGGATCGGCTAACTCCGTGCCAGCAGCCGCGGTAATACGGAGGATTCGAGCGTTATCCGGATTTATTGGGTTTAAAGGGAGCGTAGGCGGGTTGCTAAGTCAGTTGTGAAAGTTTGCGGCTCAACCGTAAAATTGCAGTTGATACTGGCGACCTTGAGTGCAACAGAGGTAGGCGGAATTCGTGGTGTAGCGGTGAAATGCTTAGATATCACGAAGAACTCCGATTGCGAAGGCAGCTTACTGGATTGTAACTGACGCTGATGCTCGAAAGTGTGGGTATCAAACAGGATTAGATACCCT
+
GGFGGGGGGGGGGGGGGGGGGGGGGGGGGGGGGGGGGFGGGFGGGGGGGGGGFGGFEFCFGGGGGGGGGGFGGGGGGGGGGGDGGGGFGGEEGGGGGGGGEEGGGGGGFFFGGGGGFGDGGGGGGGGCFGDFFGGGGGFC?ECEGGGGGGG<FGGGGGGGGGGG76<>B>>FEF@FGC@FGG9F<>78F@7:?FCEGGG?>=FFGGEGGGGGGGF@E>CDDFDDF7C/DEFCGFF<@GFDFDFFFCFFCDGGFGG=?EGFDGGD@;FFFCGFFB;<>,@<<CFBEC,?9A496GFGGFE58GGGGGEEFFGFGFGGGGFGEEGE>7@CFEEFGGFEDC:,GGGFAGFGGGFGE@7EGGGGGGEGGGGGFFFFAGGGFEGGGGGGGGGGGGGEGFGGGGGEGFFCFGGGGFGGGGGGFFFGGGGFCFGGGGGCCCCC
@s701 29253
TGGGGAATATTGCACAATGGGGGAAACCCTGATGCAGCAACGCCGCGTGAGTGAAGAAGTATTTCGGTATGTAAAGCTCTATCAGCAGGAAAGAAAATGACGGTACCTGACTAAGAAGCCCCGGCTAACTACGTGCCAGCAGCCGCGGAAATACGTAGGGGGCAAGCGATATCCGGATCTACTGGGTGTAAAGGGAGCGTAGATGGCAGGGCAAGTCTGAAGTGAAAGCCCGGGGCTTAACCCCGGGACTGCTTTGGAAACTGTTAAGCTAGAGTGCAGGAGAGGTAAGCGGAATTCCTAGTGTAGCGGTGAAATGCGTAGATATTAGGAGGAACACCGGTGGCGAAGGCGGCTTACTGGACTGTAACTGACATTGAGGCTCGAAAGCGTGGGGAGCAAACAGGATTAGATACCCT
+
F?F8CFGGGGF9FGGGGGGGFC+@CCFFEFGGGGGGGGGGFEEGGGC7CFFGGFGG9CA?AECFGGGFDFEECF?EEAFGAEFGGGGGF:DFFC?FFCGGDGGGGGGGCFGFGGFGGGGCG7C:@CGGGGG<=<=+BFCGGGG8FGDG*@F,;:<?D7CEGG7CB@<C*8**,FC@FEGGGGEF?F8FFFFFG95=7:3=;C5D7CC63-C8GDGFDFGFEFCCFFGGGGDF<FDAEDF:DEFGFGFDFEF6FGGGFE8G,AE?C9GGFA<94EDGFFFGFGFFFB=+EFFCDCF?GFEFGFFC9F@9EGGGGGEF=E9,C8GGGGFFB9FGGFEF7GFGFBCBEC@GGECGGGGGFD@<GGGGGGFGGGFCFGGGGGGGGGGGFFGGGFC@DFFEF@<FFGGGGFFGGFGCCCCC
@s701 419
TGAGGAATATTGGTCAATGGACGAGAGTCTGAACCAGCCAAGTAGCGTGCAGGATGACGGCCCTATGGGTTGTAAACTGCTTTTATAAGGGAATAAAGTGAGTCTCGTGAGACTTTTTGCATGTACCTTATGAATAAGGACCGGCTAATTCCGTGCCAGCAGCCGCGGTAATACGGAAGGTCCGGGCGTTATCCGGATTTATTGGGTTTAAAGGGAGCGTAGGCCGGAGATTAAGCGTGTTGGGAAATGTAGATGCTCAACATCTGCACTGCAGCGCGAACTGGTTTCCTTGAGTACGCACAAAGTGGGCGGAATTCGTGGTGTAGCGGTGAAATGCTTAGATATCACGAAGAACTCCGATTGCGAAGGCAGCTCACTGGAGCGCAACTGACGCTGAAGCTCGAAAGTGCGGGTATCGAACAGGATTAGATACCCT
+
DGFGGGGGGGGGGGGGGGGGGGGGGGGGGGGGGGGGGGGFFFCGGGGGGGGGGGGGGGEGEGGGGFGGGGGGGGGGGGGG,CFFGGGGGGGGGGGFGGGGGGGGGGGGGGGGGGGGGGGGGGGFGGGGGGGGGGGFGGGFGGGGGGGGGGGGGGGGGGFDFGGGGGGGGGGGGGGGGGGGGGGECGDCFD7EBC@:CCC@+CFGGGGG>FGGGG@:GBF>?FCFFEGEC;?FF:FFGFF@>-%EGGG@FF@;,@69GFC=GCGGFG-<<GCB@DGFDGFFFGGGFGGFFGFDDFGFCDFF9E9GGGGGGGGGGGECEGGGGGEBBGDGGGGEAGGFGGGGGGFCGGGFB9GFFFFGCGGGGGGGFFEGGGGGGGGG@CGGGGGGGGFGFC7GGFAGGGGGGGGGFGGGGGGGGGGGGGGFGGGGGGGGGGGCCCCC
@s701 420
TGAGGAATATTGGTCACTGGACGAGAGTCTGAACCAGCCAAGTAGCGTGCAGGATGACGGCCCTATGGGTTGTAAACTGCTTTTATAAGGGAATAAAGTGAGTCTCGTGAGACTTTTTGCATGTACCTTATGAATAAGGACCGGCTAATTCCGTGCCAGCAGCCTCGGTAATACGGAAGGTCCGGGCGTTATCCGGATTTATTGGGTTTAAAGGGAGCGTAGGCCGGAGATTAAGCGTGTTGTGAAATGTAGATGCTCAACATCTGCACTGCAGCGCGAACTGGTTTCCTTGAGTACGCACAAAGTGGGCGGAATTCGTGGTGTAGCGGTGAAATGCTTAGATATCACGAAGAACTCCGATTGCGAAGGCAGCTCACTGGAGCGCAACTGACGCTGAAGCTCGAAAGTGCGGGTATCGAACAGGATTAGATACCCT
+
FAFGGGGGGDGGGGGG,CFEDFGGGGGEGFGGGGGGGGGFGFFGGGGFEGGGFGGGGGGGGGGGGGGGGGGGGFGGGGGGFFFGGGFGGGG,AC5??FDF,,CF9BEFCFFC<,C<FFECFFGGGGGGGGCBAFF;EFFGGGGCCE+:ADFGFE+=DDFGG8>F3,+>FGGG<DEE+FB7F,DC7F7BFB(:?<<@A,=FFC@F@FBFG/*;68=54.<8@?EGFGE'6,<<CCE9F7@FBFCE.3CE9FCB@9>CFCF<>3,9GGGGGGGFGGEGGGFGGGGDF8FB9FGFDFEC6GGFF?,<CCGC=,C;8C7DGGGFFFCCAGGGGGFAGGGGFGGGGGGGGGGGGFGGFF7CCGGGGGGGGFFGF?FF@GGCGGGGEGGGGGFGGGGGGGGFE>GFFGGGFGGGGGGGGGGGEGGFFGGGGFGGGGGCCCCC
@s701 37704
TGAGGAATATTGGTCAATGGACGAGAGTCTGAACCAGCCAAGTAGCGTGCAGGATGACGGCCCCATGGGTTGTAAACTGCTTTTATAAGGGAATAAAGTGAGTCTCGTGAGACTTTTTGCATGTACCTTATGAATAAGGACCGGCTAATTCCGTGCCAGCAGCCGCGGTAATACGGAAGGTCCGGGCGTTATCCGGATTTATTGGGTTTAAAGGGAGCGTAGGCCGGAGATTAAGCGTGTTGTGAAATGTAGACGCTCAACGTCTGCACTGCAGCGCGAACTGGTTTCCTGGAGTACGCACAAAGTGGGCGGAATTCGTGGTGTAGCGGTGAAATGCTTAGATATCACGAAGAACTCCGATTGCGAAGGCAGCTCACTGGAGCGCAACTGACGCTGAAGCTCGAAAGTGCGGGTATCGAACAGGATTAGATACCCT
+
FGGGGGGGGGGGGGGGGGGGGGGGGGGGGGGGGGGGGGGCEFFGGGGGGGGGGGGGGGGGGGGGGGGGGGGEGGFGGGGFG,@FGGGGFGGDGGGGGGGGGGGGFGGGGGGGGDGGGGGGCBFGFGGGGGFGGAECFFGGGGGEDCCFGGFGGGG>FGGGCEGGGGFD@CEGGFGFEEGGGFGGGGDGGGGGGGGG?DGFG:GGGG;GGGFFGGD<EBEGFBCCCGGGGFGFFGGFG3GGFG=CEFGFDGFGG@C?7FCFEFDFFGGGFCB7EFCC7@+:6GGGGGC8DA,FFF8EEC,E4,A8@CGGGGFECE>EGF:GF=@49C:GGGFA<?AFECFDF;DFDGGGE<CFF:EE@GGGGDGFGFFGGF<GGGGFGGGGGGGGGGGFFFB@GFFGGEEFFFFFCDGFFCGFGGGGFGFBA<GFFEGGGFGCCC<C
@s701 422
TGAGGAATATTGGTCAATGGGCGAGAGCCTGAACCAGCCAAGTAGCGTGCAGGGTGACGGCCCTATGGGTTGTAAACTGCTTTTATAAGGGAATAAAGTGGGGCTCGTGAGCTCCTTTGCATGTACCTTATGAATAAGGACCGGCTAATTCCGTGCCAGCAGCCGCGGTAATACGGAGGATGCGAGCGTTATCCGGATTTATTGGGTTTAAAGGGAGCGCAGACGGGTCGTTAAGTCAGCTGTGAAAGTTTGGGGCTCAACCTTAAAATTGCAGTTGATACTGGCGTCCTTGAGTGCGGTTGTGGTGTGCGGAATTCGTGGTGTAGCGGTGAAATGCTTAGATATCACGAAGAACTCCGATTGCGAAGGCAGCACACTAAGCCGTAACTGACGTTCATGCTCGAAAGTGTGGGTATCAAACAGGATTAGATACCCT
+
GFFGGGGGGGGGGGGGGGGGGGGGGGGGGGGGGGGGGGGGGGGGGGGGDGGGGGGGGFFGGGGGGGGGGGGGGGGGGGGGGGGGGGGGGGGFGGGGGGGGGGGGGGGGGG@FFGGGGGGGGGGGGGGGGGGGGGGGGGGGGGGGGGGGGGGGGGGGGGGGGGGGGEGDGGGGGGGG:CGDFGF@F7?FCFEFGFCE?GGFDGGFFG3CBFFGG;GFEFFB9GCCCBGDGGGFCGC:ABCEFD?@@FFGFGGGGGGF?;6CGGGG;;FGFGGFGGGGFDFF>>CB=@@<CCGGAGGGGGGGE?+GGEF7FDFDCFEGDGGGGFC@5EDGGGGGCGEGFGGGGGGGGGGGFEAGFGEFCGGGGFEFFFCGGFGGGGGFFGGGGGGGGGGGGGGGGFEGGGGGGGGGGGGGGGGFFGGGGGGFGGGGGGGGGGGCCCCC
@s701 23391
TGAGGAATATTGGTCAATGGGCGAGAGCCTGAACCAGCCAAGTAGCGTGCAGGATGACGGCCCTATGGGTTGTAAACTGCTTTTATAAGGGAATAAAGTGGGTCACGTGTGGCTTTTTGCATGTACCTTATGAATAAGGACCGGCTAATTCCGTGCCAGCAGCCGCGGTAATACGGAAGGTCCGGGCGTTATCCGGATTTATTGGGTTTAAAGGGAGCGTAGGCCGGAGATTAAGCGTGTTGTGAAATGTAGAGGCTCAACCTCTGAACTGCAGCGCGAACTGGTCTTCTTGAGTACGCACAACGTGGGCGGAATTCGTGGTGTAGCGGTGAAATGCTTAGATATCACGAAGAACTCCGATTGCGAAGGCAGCTCACGGGAGCGCAACTGACGCTGAAGCTCGAAAGTGCGGGTATCGAACAGGATTAGATACCCT
+
GGGGGEFGGGGGGGGGGGEGGGGGGGGGFGGGGGGGGGGGGGGGGGGGGGGGGGCFGGGGGGGGFGGGGGECEGGGGGGGGGGGGGGGFGGDF<FDGFFFCGGDFGDGGGGGGGG8FGGGG?FFGGGGGFAFGFGFFGCFGGGGGEGFFGGGGGGDGCFFGGGGGGGGGDGGFGGEGDGGGGGGGGGDEGGFFGG9GGGGG:CFGF<C7C:CCFG>?>CG<>>FDEEFB:8CCFGFGGE>8C=F:FGDFF<F?CG3C8GGGGFAFC0GFGGDGGGGGGDAFFGGD>B5,BDGFGGFGF@44DFEGGFCGFCE8>CGGGFBFFGGBGGGGGGGGGGGGGGFFEGGGGGGGGGGGGGFC7GGGGGFFFGGGFFFBFFEGFCGGGGGFCC>EGGGGGGGFGGGGGGFFGGGGEGGGGGGGGGFFGGGGGGGGGGCCCCC
@s701 424
CTAAGAATATTCCGCAATGGGGGGAACCCTGACGGAGCGACGCCGCGTGGGCGAGGAAGGCCGGAAGGTTGTAAAGCCCTTTTGCGCGCGAGGAATAAGGGGAGGAGGGAATGCCTTCCCGGTGACTGTAGTGCGCGAATAAGCGCCGGCTAATTATGTGCCAGCAGCCGCGGTAACACGTAAGGCGCGAGCGTTGTTCGGAATCATTGGGCGTAAAGGGCGGGTAGGCGGCCCTGCAAGCCTGGCGTGAAATCCCCGGGCCCAACCCCGGAACCGCGCTGGGAACTGCTGGGCTTGAGCCGCTGTGGCGCAGCCGGAATTCCAGGTGTAGGGGTGAAATCTGTAGATATCTGGAAGAACACCGATGGCGAAGGCAGGCTGCGAGCGGACGGCTGACGCTGAGGCGCGAAGGCGCGGGGAGCGAACAGGATTAGATACCCT
+
GFFDGFGGGGGGGGGGGGGGGGGDEGGGGGGGGCGFEFEGGGGGGGGE>CBDGGGGDFCGGGGGGGGGFGFGGFG@FCGGGGFGGG>::C@FCFFGG:FGGGCCEGGGGGGGFFFFGGGGGGGGGFGGGGGG?FEEDCEGGEF<EGEDGGGGF?FEGGGGGFF68CF>>>**:EEEGGGGGGGGF0:*::CCG*/?2::C<GGAC++<FFGCE?C7F975:C#D;:A=EEDD<:<4:87;5=?F*$0.<>:?FFCF=3=FDEGF3GGFCB=>7EEC0/,;@:5+<;FFDCFB<6<<855+CFFGGGCGFC6C:FDFF>,GGGFE=FDF@5FE,@9AFA<FCFF9GGGGGGGGGGGGGF=GEGGF?,EEFFFEGFFEFEFCGGGCF@EGGGGGEECFGGGGGGGGCGGGEEGGGGGGGGGFGGGGGGGGGGGGGGGGCCCCC
@s701 23736
TGGGGAATATTGGTCAATGGGCGAGAGTCTGAACCAGCCAAGTAGCGTGAAGGATGACTGCCCTATGGGTTGTAAACTTCTTTTATACGGGAATAAAGTGAGGCACGTGTGCCTTTTTGTATGTACCGTATGAATAAGGATCGGCTAACTCCGTGCCAGCAGCCGCGGTAATACGGAGGATCCGAGCGTTATCCGGATTTAGTGGGTTTAAAGGGAGCGTGAGCGGACGCTTAAGTCAGTTGTGAAAGTTTGCGGCTCAACCGTAAAATTGCAGTTGATACTGGGTGTCTTGAGTACAGTAGAGGCAGGCGGAATTCGTGGTGTAGCGGTGAAATGCTTAGATATCACGAAGAACTCCGATTGCGAAGGCAGCTTGCTGGACTGTAACTGACGCTGATGCTCGAAAGTGTGGGTATCAAACAGGATTAGATACCCT
+
CEFFG@FFFCFFGGGGGGGGGGG:CEGDGGGGGGGGGGGGGGGGEGECFGCGFGGGGF@CFFFCFGCGGF@CGGF<ACFFEFFGGAE<ECBBB8FEGGAF9FGGGGGGGGGGAF9EFGGGGFFFFFGGGGEGGGEE?E:FCB:FE@6FBGG?CE7FFGGGGGGGGGGEEEEFFGCCEED:>FFG@:>FF@FGGEFC5=@GF#C<FFE7=%6FC=7:G:<G7#4:C:/:E=EGDGGA8<C<7C@A,AFFFC+<CDC8GFB:E@C=9FDFADC2-,9GFCF@?FGGGGFFCFEC7BBAD=,B@8EB:+:C7FGF=9EB@,,C,CCB=@,9A?9F<9DFE,FDA@,FCFC,EA,FDCC6F<E,F,7FGFDFF@FGGGGGFFCGGGGGGDFGFC,>GGGFCCCGGGGGGGEEGFFFFFFGGGGGFGFFFFFGF8F<CCCC
@s701 20675
TGAGGAATATTGGTCAATGGGCGAGAGCCTGAACCAGCCAAGTAGCGTGCAGGATGACAGCCCTCTGGGTTGTAAACTGCATCTATAAGGGAATAAAGAGAGAGTCGTGACTCTTTTTGCATGTACCTTATGAATAAGGACCGGCTCATTCCGTGACAGCAGCCGCGGTAATAAGGCAGGTCCGGGCGTTATCCGGATTTATTGGGTTTAAAGGGAGGGTAGGCCGGAGATTAAGCGTGTTGTGAAATGTAAGTGCTCAACAGCTGCACTGCAGCGCGAACTGGTTTCCTTGAGTACGCACAAAGTGAGCGGAATTCGTAGTGTAGCGGTGAAATGCTTAGATATCACGAAGAACTCCGATGGCGAAGGCAGCTCACTGGAGCGCAACTGACGCTGAAGCTCGAAAGTGTGGGTAGCAAATAGGATTAGATACCCT
+
DFCFGFFGGGGGD6CFGGGG8CCFCGE8FGGGCCDFFG8D6FEAFGGFGE7EFG8EFF@EF,CF,,,<CF7=?6??EF9,,:,<?,FCGGC,A,C<F,,4,BFC?,4:B,+5B,,<EF7,B?@?EE<CBFFG<A,>A9E@=BFE+8+:??CA<7F+B9F,>F8,84:35:C,,,,835>@F;,1>F*11<8C9.8.5<,7+18<CCC38<<CEF#=:#BC=F=;2:;E5,72BFE)6C@:8-2BD72,>@<,3DFFGGCFF@,,,F8GF8@1C>8@+6,A=EB,,,:,=AAF:784C:=5E,9,C+++F=9F7GGGF<A,GFEEECGFGGGGFCEE@,GFGGGEF@FCFC,EEB@,?=44B,@FFGGGFE9@EECFCCEDF:+EF@GGGGGGGGGFF7GGGGGGGFFCGGGGGGFCGF@C,GGGGGGGFFE@CCCC
@s701 28073
TGGGGAATATTGCACAATGGGGGAAACCCTGATGCAGCGACGCCGCGTGAGCGAAGAAGTATTTCGGTATGTAAAGCTCTATCAGCAGGGAAGAAAATGACGGTACCTGACTAAGAAGCACCGGCTAAATACGTGCCAGCAGCCGCGGTAATACGTATGGTGCAAGCGTTATCCGGATTTACTGGGTGTAAAGGGAGCGTAGACGGTGATGTAAGTCTGAAGTGAAAGCCCGGGGCTCAACCCCGGGACTGCTTTGGAAACTATGTGACTAGAGTGTCGGGGAGGCAAGTGGAATTCCCAGTGTGGCGGTGAAATGCGTAGATATTGGGAGGAACACCAGTGGCGAGGGCGGCTTGCTGGACGATAACTGACGTTGAGGCTCGAAAGCGTGGGGAGCAAACAGGATTAGATACCCT
+
GGGGGEEGGGGGGGGGGGFDFGGGGGGGGCGFGGGGGGGGGGGGGGGGGGGGGGGGGGFGGFFFGEGCFFCGFGGGGGGGGCFGGGGGGGGDFGGGGGGGGGDGGGGGGGGGGGGGGGGGGGGGGGGGGGGGGGGGGGGGGFGGGGGGGGDGGGFGGCGF9<FGFGGGEFF>BGGGGGGGGGE@FGCE3CFGGGGF:CECEGGFGGG5,,@<EEFAEGGF@GEACFGFFCE<EGEE@FFFGGGGGGGGGFDFGGGGF@@FFA<GGFGC:FAGFGFGEGGGFGCGGGGGFFCC,FGFGGGGGCGGDEDGDFFE=CGGGFF=FDCGGGGGGFFFBEFEF8GGCGGGFC+GGEFGGGGGFFEDGGGGGGGGGGFGFFFGFGGGGGGGEGGGGGGFFE9GFFCFGFFGDGGFF8GCCCCC
@s701 31966
TGAGGAATATTGGTCAATGGACGAGAGTCTGAACCAGCCAAGTAGCGTGCAGGATGACGGCCCTATGGGTTGTAAACTGCTTTTATAAGGGAATCAAGTGAGTCTCGTGAGACTTTTTGCATGTACCTTATGAGTAAGGACCGGCTAATTCCGTGCCAGCAGCCGCGGTAATACGGAAGGTCCGGGCGTTATCCGGATTTATTGGGTTTAAAGGGAGCGTAGGCCGGAGATTAAGCGTGTTGTGAAATGTAGATGCGCAACATCTGCACTGCAGCGCGAACTGGTTTCCTTGAGTACGCACAAAGTGGGCGGAATTCGTGGTGTAGCGGTGAAATGCTGAGATTTCACGAAGAACTCCGATTGCGAAGGCAGCTCACTGGAGCGCAACTGACGCTGAGGCTCGAAAGTGCGGGTAGCGAACAGGATTAGATACCCT
+
FFECFFCFFFGFFFGGFFGGGGGGGGGGGGGGGGGGGGGGFGGGFGGGGGGGGGGGFEFFGGG@,CF88EFE:FCEFGGGGGGGGGCF9F<?FA:AFGGACFGGGGGF@<:<E<AFGGGGGGFFGGA??454A,,4FGGGDFFECFEEG9FC,@DFGGEFGFF>>8C<F7FA,><<FEE7>FBF7FEGGGGG9BCF5CCFF.FGGGG7F)25,8/?EEED:C?92?78C?F>C@36F>EGFFGE;E=8@;;:=83&$C@889FGF37=AFFCFGCEFDFGGGGF@F>,9,,,FF6FGFE<9FGGFCEBF8C,8FC7GGGGFGGE=F7FCEE:,,<DEC5FFCFBECFCGFAF=,F:EFFEGGEGFFFGGDCE?GGFDDGGEF@FCGGGGGFGGGGGGGGFGGGFGFGGGFGGEFC+GGGFFGFGGFGGGCFCC<CC
@s701 429
TGAGGAATATTGGTCAATGGACGAGAGTCTGAACCAGCCAAGTAGCGTGAAGGATGAAAGTCCTACGGATTGTAAACTTCTTTTATAAGGGAATAAAACCTCCCACGTGTGGGAGCTTGTATGTACCTTATGAATAAGCATCGGCTAACTCCGTGCCAGCAGCCGCGGTAATACGGAGGATGCGAGCGTTATCCGGATTTATTGGGTTTAAAGGGAGCGCAGACGGGTCGTTAAGTCAGCTGTGAAAGTTTGGGGCTCAACCTTAAAATTGCAGTTGATACTGGCGTCCTTGGGTGCGGTTGAGGTGTGCGGAATTCGTGGTGTAGCGGTGAAATGCTTAGATATCACGAAGAACTCCGATTGCGAAGGCAGCACACTAAGCCGTAACTGACGTTCATGCTCGAAAGTGTGGGTATCAAACAGGATTAGATACCCT
+
DFGGGGGGGGGGGGGGGGGGGGGGGGGGGGGFGGGGFFFDFGGGGGGGGGGGGGGGGGGGGFGFGFFGEGGGGFFFGGGGGGGGGGGFGCEFGGGGGGDFGGGGGGGFDGGGEFCFGCEFGFGGGGGGGGGGGGGGGGGGFGGGGGGGGGGGGGGGGGGGGGGGGGGGGGGGGGGGF@G<6>FG7:CGE>EGGGD9*><:,=CCCF=FGFFGFEDFGFGE=D7<EDED=EE<BFCEFFECDCFAFGGF>C3+@EGFFFGGGGGGGGGGGGGFCCEFE9<FD?CGGGFCD8+8)+CFDGFFFFGFE==FGFGDCD@+GFGGEFGGFGGGFAF;FDGFFEF=CDGGGGGGGGGGFEF>GGGEGGGFFFGGGGGGGGGGGGGGGGGGEFGGFGGGGDGGGGGGGGGGFGGGGGGGGGGGGFFFGGFFF@GGECGCCCCC
@s701 430
TGGGGAATATTGCACAATGGGGGAAACCCTGATGCAGCGACGCCGCGTGGAGGAAGAAGGTCTTCGGATTGTAAACTCCTGTTGTTGAGGAAGATAATGACGGTACTCAACAAGGAAGTGACGGCTAACTCCGTGCCAGCAGCCGCGGTAAAACGTAGGCCACAAGCGTTGTCCGGAATTACTGGGTGTAAAGGGAGCGCAGGCGGGAGAACAAGTTGGAAGTGAAATCCATGGGCTCAACCCATGAACTGCTTTCAAAACTGTTCTTCTTGAGTAGGGCAGAGGTAGGCGGAATTCGCGGTGTAGCGGTGGAATGCGTAGATATCGGGAGGAACACCAGTGGCGAAGGCGGCCTACTGGGCACCAACTGACGCTGAGGCTCGAAAGTGTGGGTAGCAAACAGGATTAGATACCCT
+
@FAFCGGGGCFGGGGGGGFFFGGGGGGFGGFGGFGFDFFGFGGEGGGFEGEGGDGGGFG8CFEFEFGCFGG,FFEFFFGFGGGGGGGGGGFE,A,CFGGGFG@FFGFGGGGGCDFFF,>,5<F7++8FA,,,+33+:8><,:,>*BECFGC;F?*>DCBFCFC@:C,+=<<;?+=CF7F@FGFGDF?EFFC94CCE<83:@DC6<1C:>;)*0>:<9=7/2F:E9><)30F>A@FC@C7F@,=EE7,GGGF?GF>?E;260?D8,,DD@3FA08,8,,9B@?38:+8=GGA>=@6+++EEA46+1FB=AEC9@,@B?F9GF8:77GGFFFGGGGGFFDA=@GDGGGGGECGGGGGFFDFGFFGGGGEF:F@FGGGFGGF@CGFGGGGGGGGGGGGGFGGFGGFFAGGGGGGCCCCC
@s701 431
TGAGGAATATTGGTCAATGGACGCAAGTCTGAACCAGCCAAGTAGCGTGCAGGACGACGGCCCTCTGGGTTGTAAACTGCTTTTAGTTGGGAATAAAGTGCACCACGTGTGGTGTTTTGTATGTACCATCAGAAAAAGGACCGGCTAATTCCGTGCCAGCAGCCGCGGTAATACGGAAGGTCCAGGCGTTATCCGGATTTAGTGGGTTTAAAGGGAGCGCAGGCGGACCTTTAAGTCAGCTGTGAAATACGGCGGCTCAACCGTCGAACTGCAGTTGATACTGGAGGTCTTGAGTGCACACAGGGATACTGGAATTCATGGTGTAGCGGTGAAATGCTCAGATATCATGAAGAACTCCGATCGCGAAGGCAGGTATCCGGGGTGCGACTGACGCTGAAGCTCGAAAGTGCGGGTATCGAACAGGATTAGATACCCT
+
FGFGGGGGGGGGGGGGGGGGGGGGGGGEFGGFFGGGGGFGGGFGGGGEGEGGGGGGDGGGGGGGGFGGGGGG@FGGGGGGGGGFGEFGGGGFEGGFGGGGGGGG8FCG8,BC=FFEFGEFGGGGGGFGDDCFGGFGGGGFGGGGGDGFGGGD<CFGGGGGGGGGGGGGGEGFEFGGGGDEFGGGGGF5#<8CCFCEGEGGG'<FCC<;FDFFGF??G>E76DCDF?>GCF?G9FF/<9<C8E@F=<FF=GCEGCFE6GGFFC398@?>G8DDFGFFC@=36GFF>DB,DCFFDAADFE858CFGGEBB<DFGGGGFE,FBGFCE@FCEEGGFFGFGE9E@GGGGGFGEFBFGFFFCCC@C@EF?FGFGFFAGGGF:FFGFBCGEGGGGGGGEGGFFGCGGGGGGFFGGGEGGGCGFGGGGGGGGFGGGGGGCCCBC
@s701 432
TGAGGAATATTGGTCAATGGACGAGAGTCTGAACCAGCCAAGTAGCGTGAAGGATGAAGGTCCTACGGATTGTAAACTTCTTTTATAAGGGAATAAAACCTCCCACGTGTGGGAGCTTGTATGTACCTTATGAATACGCATCGGCTAACTCCGTGCCAGCAGCCGCGGTAATACGGAGGTTGCAAGCGTAATCCGGATTTATTGGGTTTAAAGGGAGCGCAGACGGGTCGTTAATTCAGCTGTGAAAGTTGGGGGCTCAACCTTAAAATTGCAGTGGATACTGGCGTCCTTGAGGGCGGTGGAGGTGTGCGGAATTCGTGGTGTAGGGGTGAAATGCTTAGATAGCACGAAGAACTCCGATTGCGAAGGCAGCTCACTGGAGCGCAACTGACGCTGAAGCTCGAAAGTGCGGGTATCGAACAGGATTAGATACCCT
+
DGGGGGGGGDGGE<FECFGGGGGGEGGFGGGGGFFGGGFGEF@FGGGFFGCFCDDGEFFGEEFCGFGDFD:,EE@FFGGGGGFGEEGCFFFGG,CEGDFGG,CBFGEGGF@+4EF:F8EFFAF<DEC<EEGGGB;=,ACCE++B@F7DF9F5B=+@DFGG,>><BCFGE5FF9BCFF**@,,6,7>7@C***,7>:**13++37<F6FF:,2+?C):2FE7;)719/*1,,377,6>;:9AF7C@,693@*@:4,8@39@A>@:=59@8;,*,F@3,AFCDCC@F=,5,DA,)+8GEBEB,A4==66+:8E,68@C7CGE?,@9)+,EC,,9,9CDE<,GF=C4,6=CGFEFC8>,C@A@7CGGFAAGGFEFCGEGGFEF7DGGFGGGGGGGGE9E<FGGFGGGGGGEGGFGGGFFEFGFGGGGFFGGGGFCCC9C
@s701 433
TGAGGAATATTGGTCAATGGACGAGAGTCTGAACCAGCCAAGTAGCGTGCAGGATGACGGCCCTATGGGTTGTAAACTGCTTTTATAAGGGAATAAAGTGAGTCTCGTGAGACTTTTTGCATGTACCTTATGAATAAGGACCGGCTAATTCCGTGCCAGCAGCCGCGGTAATACGGAAGGTCCGGGCGTTATCCGGATTTATTGGGTTTAAAGGGAGCGTAGGCCGGAGATTAAGCGTGTTGTGAAATGTAGATGCTCAACATCTGCACTGCAGCGCGAACTGGTTTCCTTGAGTACGCACAACGTGGGCGGAAGTCGTGGTGGAGCGGTGAAATGCTTAGATATGACGAAGAACTCCGATTGCGAAGGCAGCTCACGGGAGCGCAACTGACGCTGAAGCTCGAAAGTGCGGGTATCGAACAGGATTAGATACCCT
+
FGGGGGGGGGGGGGGGGGGGGGGGGGGGGGGGGGGGGGGGGGGGGGGGGGGGGGGGFGGGGGGGGGGGGGGBEFFGGGGGGGGGGGFGGGGFFGGGGGGGGGFFGGGGGFEGGGGGGGGGGGGGGFGGFGGGFGGGGGGGGGGGGGGD<DFGGGGGGGGGGGGGGGGGGGGGFGGC7>FDFGGGGGGGGGGGFGGGEGGGDFGGFG?F4;CCFFC/=3C;?DEFFFG>EDF9CEGDGFGGGFFGCFE=B95FGFCACECFGFEGFAEF=FF:GCBGGFDCDDFCG<BD?FFD5FC:GGCFF<?FF6CBCGE4>+8BBD8ECE=+AFBFECFC,<,GGFF8FDC?D8GGGFFFFBGGC<E@+FEFC,DGGFFGGGEGGGGGGGGGGGGGFGFGGEAGFEGGFCGGGEGGGEGGGGGGGGGGGGGGGGGGGGGCCCCC
@s701 434
TGAGGAATATTGGTCAATGGACGAGAGTCTGAACCAGCCAAGTAGCGTGAAGGATGAAGGTCCTACGGATTGTAAACTTCTTTTATAAGGGAATAAAACCTCCCACGTGTGGGAGCTTGTATGTACCTTATGAATAAGCATCGGCTAACTCCGTGCCAGCAGCCGCGGTAATACGGAGGATGCGAGCGTTATCCGGATTTATTGGGTTTAAAGGGAGCGCAGACGGGTCGTTAAGTCAGCTGTGAAAGTTTGGGGCTCAACCTTAAAATTGCAGTTGATACTGGCGTCCTTGAGTGCGGTTGAGGTGTGCGGAATGCGTGGTGTAGCGGTGAAATGCTTAGATATCACGAAGAACTCCGATTGCGAAGGCAGCACACTAAGCCGTAACTGACGTTCATGCTCGAAAGTGTGGGTATCAAACAGGATTAGATACCCT
+
DFFGGGGGGGGGGGGGFGGG,EEGEGGFGFFGEGGGGGGFFFFCGGGEFGGGGGGGGGCFEFFFFGEF@FGGGGGAFGGGGGGGGGGFGGGDFGGFGGGGGGFGGGG=FGGGGFFGGG@FGCAFGGGGGGGGAFDFGGGF<F+FCGGGGFFE:ADGFFGGGGFFCEGGGGGAF;:C7FFC7DF:B<EGGGGGGGG>EG:<::F<?F1CFFE?>FC5B9FD0;8D@CGGECFC;GFCG=GGDGGGF@AFCDGGFEG?D974FF8C:GGGFFFD=DEGFFD8D6C?GGF,EA,D8F+FEFGF=E@:?6F7ECFGC>=7EFD,FEE>FEEFE;<@EFED@9@=DDFF<GGGFCFFFEGDEFF:+DFCGGGGGGGGFFGGF,FCGGGFGFEGGGGGGGFGDGGF@GGGGGGGGFFCCCGGGFFEGFGGE9GGGGGCCCCC
@s701 23958
TGAGGAATATTGGTCAATGGACGAGAGTCTGAACCAGCCAAGTAGCGTGAAGGATGACTGCCCTATGGGTTGTAAACTTCTTTTATACGGGAATAAAGTGAGCCACGTGTGGCTTTTTGTATGTACCGTATGAATAAGGATCGGCTAACTCCGTGCCCGCAGCCGCGGTAATACGGAGGATCCGAGCGTTATCCGGATTTATTGGGTTTAAAGGGAGCGTAGGCGGGTTGTTAAGTCAGTTGTGAAAGTTTGCGGCTCAACCGTAAAATTGCAGTTGGTACGGGCGACCTGGAGTGCAACAGAGGTAGGCGGGATTCGTGGTGGAGCGGTGAAATGCTTAGATATCACGAAGAACTCCGATTGCGAAGGCAGCTTACTGGATTGTAACTGACGCTGATGCTCGAAAGTGTGGGTATCAAACAGGATTAGATACCCT
+
G?FGFGGGGGGGGGGGGGF@FGGGGGGFGGGGGGGGFGGFE<FGGGGGG@FGGFGCFF<EGGGGGCAGGGCGGGFFGGFGGGGGGG,<CCFEGGCFAFGGGFECEFGGG,A7DCEEGGDDFGGGFFFGDFFGF?EFFE?<,:=@CFEG??FGE++B@,F+:>@F+4>>C:FFCGFG@*C*>:FE*>CC*8*2@BFGE8FG$2(<<E:C*D99;9F?DF76=C>C,E>.9EBCDFC4,0EC7=A;<CF#>3+G9>>8CGFBCF>D9FGGGGF?=B,,+++6++:DCFB:,,<FFD?FAFF8F?:BFEGGE=99+4E>GFAFA98+)F:CGGFFD<E@,C@=E4<A,CEGFFCF68+@47FEGF@,EFEFFEFFFFFF,<EFE<CCGF<CGFFGGFGGGFCGFFC,FGGGFCCGGGGFADFA<FGF<9GFGFGCCCCC
@s701 436
TGAGGAATATTGGTCAATGGGCGAGAGCCTGAACCAGCCAAGTAGCGTGCAGGATGACGGCCCTATGGGTTGTAAACTGCTTCTATAAGGGAATAAAGTGAGTCACGTGTGACTTTTTGCATGTACCTTATGAATAAGGACCGGCTAATTCCGTGCCAGCAGCCGCGGTAATACGGAAGGTCCGGGCGTTATCCGGATTTATTGGGTTTAAAGGGAGCGTAGGCCGGAGATTAAGCGTGTTGTGAAATGTAGAGGCCCAACCTCGGCACTGCAGCGCGAGCTGGTCTTCTTGAGTACGCACAACGTGGGCGGAATTCGTGGTGTAGCGGTGAAATGCTTAGATATTACGAAGAACTCCGATTGCGAAGGCAGCTCACGGGAGCGCAACTGACGCTGAAGCTCGAAAGTGCGGGTATCGAACAGGATTAGATACCCT
+
FGGGGGGGGGGGFGGGGGGDGGGGEGGGGGGGGGGGGGDGFFFFGGEGGGGGGGGGFFFEGEEFCFFFEGGGGGGGGGGGCFGCF,CFGGGGGFFGGDCFGGGDFGGGF=<EFGGC?ACCFGGGFEGF<BEGEFFGFFGCGGCC@=CFGFGGFFG7FGGFDGGF@EFGGGGG9EGGFGGDCFEEFGGCF7CC;FGG:CBC4/)??C1*46<<C0GFGBD>B>5*:GC<9C79CFDFG>FB8F>EC<?#?@CC7;2>#:1FC<::.;:@DFG2$0>C,D6#.DB<=>B,=D8<8EA:CE@44,@+C=GEGGB@4,+GDFFDE9GGFGGGFFGDFFFDCEFGF@<=B,C,<C,F<F:8DGGGF:GGGGFFEGGGGGGF@GGF@@@9AFFCGGEFGGGFGGGFFGGGGFFFGEGGGGGGGFEEGGGFGFGFGFGCCCCC
@s701 437
TGAGGAATATTGGTCAATGGACGAGAGTCTGAACCAGCCAAGTAGCGTGAAGGATGACTGCCCTATGGGTTGTAAACTTCTTTTATACGGGAATAAAGTGAGCCACGTGTGGCTTTTTGTATGTACCGTATGAATAAGGATCGGCTAACTCCGTGCCAGCAGCCGCGGTAATACGGAGGGTCCGAGTGTTATCCGGTTTTATTGGGTTTAAAGGGAGCGTAGGCGGGTTGTTAAGTCAGTTGTGAAAGTTTGCGGCTCAACCTTAAAATTTCAGTTGATACTGGCGACCTTGAGTTCAACAGAGGTAGGCTGAATGCGTGGTGTAGCGGTGAAATGCTTAGATATCACGAAGAACTCCGATTGCGAAGGCAGCTTACTGGATTGTAACTGACGCTGATGCTCGAAAGTGTGGGTATCAAACAGGATTAGATACCCT
+
AFF9EDCFFEG,EFCEGGG,C@7@:FEF<FGGGGGFGFDFGGGGGG@BBFGGEF,E8@@EGGFCFFCF?<6@FF,@,FAFE<FGFCCC<@FFEGFFFFFDGAE,AAFBFEFE7BC@EFGGFCED9A<C4@8FEFGFFFFAB8FGEG7AF9BDCFGGFGC7F88FD67<FFGAE,4@3@FEFF@<1**8,8@9?$#4#:CC8@;<<C4=<C,@B>FF8)>1ACC>5B9:)>:F@<945?<C@@+F;=@@6>6>F=EB8DA6B@,GGFGGGFAFFB77,,@=6GGGFC59==9C*B9,,GFFD5,=,D8E?@,D@68+,FE=,@ECAC@EC=,FE<?DDDE8EDCFFGGGEFF9CEDGE@GEC:>FEBFFEFFEFGGGFFGGGFGGFGGGGEFGGDGGEGC@FFFCFFEGGGFFFFEE8FCGGGGGGGGGFFF<@@CC
@s701 438
TGAGGAATATTGGTCAATGGACGAGAGTCTGAACCAGCCAAGTAGCGTGAAGGATGACTGCCCTATGGGTTGTAAACTTCTTTTATACGGGAATAAAGTGAGCCACGTGTGGCTTTTTGTATGTACCGTATGAATAAGGATCGGCTAACTCCGTGCCAGCAGCCGCGGTAATACGGAGGGTCCGAGCGTTATCCGGATTTATTGGGTTTAAAGGGAGCGTAGGCGGGTTGTTAAGTCAGTTGTGAAAGTTTGCGGCTCAACCGTAAAATTGCAGTTGATACTGGCGACCTTGAGTGCAACAGAGGTAGGCGGAATTCGTGTTGTAGCGGTGAAATGCTTAGATATCACGAAGAACTCCGATTGCGAAGGCAGCTTACTGGATTGTAACTGACGCTGATGCTCGAAAGTGTGGGTATCAAACAGGATTAGATACCCT
+
FGGGGGGGGFGGGGGGGG<FGGGGGFGFGEEEFFGGGGGGGGGGGGGGGCFFGGGGGGDGDGGGGGGGGGEFGGGGGGGGGGGGGGGGFEGDDGGGFFGFFGGGGFGFCFCCFFGGGGGGDCGGGGGGGGGGGF=EFCGGGGGDGGCFFCFGDFFGGGGGGGGGGGGCBEDEFBCE@@C@FCGDF7>BFFE5;FCCGGGG+3FGGDGC/C;;CF:/;7FE@@CF*7FC@5C,7'A6(+@>;;56CG=F@C=@:DFFGF7=7CGGGE@CCGCFFB@<>,?3+<F@C,FGGFEGEGDFEEE,?E,BB6GF@8D=>DCB77FE,F>>=GGGE@?4<AC9,CC65,F,DGFFE<AFC@@F7EFCFCEGGGEGFGGGGGGF9FFFGGGGGGFGGGFEF9FGFGGGGGGFFFGGGFF<ECCFFGFFFGGGGGGGGGGCCC@C
@s701 439
TGAGGAATATTGGTCAATGGACGAGAGTCTGAACCAGCCAAGTAGCGTGCAGGATGACGGCCCTATGGGTTGTAAACTGCTTTTATAAGGGAATAAAGTGAGTCTCGTGAGACTTTTTGCATGTACCTTATGAATAAGGACCGGCTAATTCCGTGCCAGCAGCCGCGGTAATACGGAAGGTCCGGGCGTTATCCGGATTTCTTGGGTTTAAAGGGAGCGTAGGCCGGAGAATAAGCGTGTTGTGAAATGTAGATGCTCAACATCTGCACTGCAGCGCGAACTGGTGTCCTTGAGTACGCACAAAGTGGGCGGAATTCGTGGTGTAGCGGTGAAATGCTTAGATATCACGAAGAACTCCGATTGCGAAGGCAGCACACTAAGCCGTAACTGACGTTCATGCTCGAAAGTGTGGGTATCAAACAGGATTAGATACCCT
+
FFGGGFGGGGGGGGGGGGG8FGGGGGGGGGGGGGGGGGFGGGGGGGGGDEGFGGGGGGDEGGGGGGGGGGDGGGGGGGGGGGGGGGFFGFGGGGGGGGDGGGGGGGCG?EEGGGGGGGEGGGAFGGGGGGGGGFEFGGGGFDCGCEGGDGAFGGGGGGG7AFEFECEFFBCE;EFGEFF@BD>FGGGG7FEFGGCE:=C307:CFF7>7<CFDGG4E@EF@DGGF>C>D<#CFF@9FDGGGFCFFEFCFGED>E>:CCFFGFCC9AGGFGGEGFCECCC9FFGFA,BB@,9GDGEF@9,,AFD<CEF:GGGFE=C7GFFFGFC@8DB=EEFFGFED@C,@GGGGFFDCF9FFE:GGGGGEGEFFFFGGGGGGGFGGGFCC7:GGGGGGGGFGGGGGFGGGFGGGFFGGGGGGGFGGDGGFFGGGFFFGGGGCCCCC
@s701 440
TGAGGAATATTGGTCAATGGACGAGAGTCTGAACCAGCCAAGTAGCGTGCAGGATGACGGCCCTATGGGTTGTAAACTGCTTTTATAAGGGAATAAAGTGAGTCTCGTGAGACTTTTTGCATGTACCTTATGAATAAGGACCGGCTAATTCCGTGCCAGCAGCCGCGGTAATACGGAAGGTCCGGGCGTTATCCGGATTTATTGGGTTTAAAGGGTGCGTAGGCCGGAGATTAAGCGTGTTGTGAAATGTAGATGCTCAACATCTGCACTGCAGCGCGAACTGGTTTCTTGGAGTACGCACAAAGTGGGCGGAATTCGTGGTGTAGCGGTGAAATGCTTAGATATCACGAAGAACTCCGATTGCGAAGGCAGCACACTAAGCCGTAACTGACGTTCATGCTCGAAAGTGTGGGTATCAAACAGGATTAGATACCCT
+
DEFGGGGGGGGGGGGGGGFFGGGGGFEGGGGGGGGGGGGGGGGGGGGGGGGGGGGGFGGGCFCFFFEFGFGGGGFGGGCGGGGGGGGGGGG<FEFFGCFAFGE9<FGGGGGGGGGGGGGGGGFGGGFGFEEFEFGG9FFCF?B+7BCGG9F,BFGEGGCGGGFG+8@BFG>CAFCEEFG<227CEEGGGG7C,,68CEC>@:BC;F7B@F9CFF%#4(A6:3,7::C7D:?:C7@<DFB;E8-,C=:77@)?CD<6FGFF>DFCGFGGGGG5EF>EE;=A.7#CC=F5,B8F=7@?+F8F9FFGGGEEGCAFD?C@CGGGFE84ACCFCGFBDFF>CC99B=,FGGFFGGFF@@GEFGFDECD@EGGGEAFEFGGGFGFFC7FGFFCGGFFGGDGFFGGFGGGGGGGGGGGFGGFGGGGGGGGFGGGGGGGCCCCC
@s701 34855
TGAGGAATATTGGTCAATGGACGAGAGTCTGAACCAGCCAAGTAGCGTGAAGGATGACTGCCCTATGGGTTGTAAACTTCTTTTATACGGGAATAAAGTGAGGCACGTGTGCCTTTTTGTATGTACCGTATGAATAAGGATCGGCTAACTCCGTGCCAGCAGCCGCGGTAATACGGAGGATCCGAGCGTTATCCGGATTTATTGGGTTTAAAGGGAGCGTAGGCGGGTTGTTAAGGCAGTTGTGAAAGTTTGCGGCTCAACCGTAAAATTGCAGTTGATACTGGCGACCTTGAGTGCAACAGGGGTAGGCGGAATTCGTGGTGTAGCGGTGAAATGCTTAGATATCACGAAGAACTCCGATTGCGAAGGCAGCTTACTGGATTGTAACTGACGCTGATGCTCGAAAGTGTGGGTATCAAACAGGATTAGATACCCT
+
EGGGGFFGGFGGGGGGGGGGGGGGGGGGGFGGGGGGGGGGGGGGGGGGGGGGFFGGGGCFFGGGGGGGGGGGGGGGGGGGGGGGGGGGGGGCEGFF,?EFFGGGGGGGGGGGGGGGGGGGGGGGGGGGGGGG9FFGGGGFFDGGGGFGGGGGGGGGGGGGGGGGGGGGGGGGGGGEFFE@FCGC6EG;?G=FGGG9GGG8F-FC?CCCGGGGGGGAGEGEDF:12C>GAEEGGGG#5:BCGGFEGGCDFC8:-DFDEC>FB@EGGGGCGFCFGF@EEGGFCDGEGGEGGF8F8F9F?9A+D4,FGGGCEDGGEECC7FFFGFEC5>,FFFFABFGGDFFCFDC,GEFEGGGGGCDGECGEDGCCFFDGGFFGGGFFGGFEGGGGGGEGFF;@GGGEEGFCD7GGGFGGGGFCEDDGGEF@FGGFEB<GGGFACC<C
@s701 26949
TGGGGAATATTGCACAATGGGGGAAACCCTGATGCAGCGTCGCCGCGTGGAGGAAGAAGGTCTTCGGATTGTAAACTCCTGTTGTTGAGGAAGATAATGACGGTACTCAACAAGGAAGTGACGGCTAACTACGTGCCAGCAGCCGCGGTAAAACGTAGGTCACAAGCGTTGTCCGGAATTACTGGGTGTAAAGGGAGCGCAGGCGGGCGATCAAGTTGGAAGTGAAATCCATGGGCTCAACCCATGAACTGCTTTCAAAACTGGTCGTCTTGAGTAGTGCAGAGGTAGGCGGAATTCCCGGTGTAGCGGTGGAATGCGTAGATATCGGGAGGAACACCAGTGGCGAAGGCGGCCTACTGGGCACCAACTGACGCTGAGGCTCGAAAGTGTGGGTAGCAAACAGGATTAGATACCCT
+
FGGFG7,CFGFCEFFCC,E<FEEGGGGGGCFFGGFFECCEFGFECFF+6CEGFGCEFGFGGGC<C7CFGGG?B9AC<CED<,CE<EFGGFFGFFFFGFFAD@ECDC5CFC?FFGGEGGGDFGEGGGG<F;@,FDCDGGFFGFGG@F7F*:CGGFEADFEF,;>BFFFE3><ECFCEGD@CFFF?CF?F99CF9<@AEEGDGECC:CC:DCCCGGEFGGGG?GCFGFAGGFD@+B@8DGFAECCFF,FGF=@,CGG><@=9FCF>>3BFGF<<9BCEGGDGGF9GFEEGGFEE>,+CC@+DGDE=*GGGGGGFCC:C?FC,5+EDGGGFC,@<GFEC,GFGFGCFFGFF@EFGDGE@,FEEFGGGGFFGGGGFEDGGGGGFFCFFCEEGFEECEFECGGGFGGCGFGFFGGGCCCCC
@s701 443
TGGGGAATATTGCACAATGGGGGAAACCCTGATGCAGCGACGCCGCGTGGAGGAAGAAGGTCTTCGGATTGTAAACTCCTGTTGTTGAGGAAGATAATGACGGTACTCAACAAGGAAGTGACGGCTAACTACGTGCCAGCAGCCGCGGTAAAACGTAGGTCACAAGCGTTGTCCGGAATTACTGGGTGTAAAGGGAGCGCAGGCGGGAAGACAAGTTGGAAGTGAAATCTATGGGCTCAACCCATAAACTGCTTTCAAAACTGTTTTTCTTGGGTAGTGCAGAGGTAGGCGGAATGCCCGGTGTAGCGGTGGAATGCGTAGATATCGGGAGGAACACCAGTGGCGAAGGCGGCCTACTGGGCACCAACGGACGCTGAGGCTCGAAAGCATGGGTAGCAAACAGGATTAGATACCCT
+
EFGGG:FGGGGFGGGGGGGG<FGGGGGGGGGGGGGGGGCFGGGGGGGFFGGGGDGGGGGGGGGGGGEEFGFGGFFGGGGGFFFGGGGGGGGFGGGGGFGGGGGGGGGGGGGGGGGGGGDFGGDDGGCEGGGGGFGGGGGGGGGGCGGGG@FG?FGCEDGGGGG@GG>FFGG>GGGGCGF8FFC:FG1G=EFFFFGGGDCEDGGGCFGGE?FE<BE=D<FFFFGF=FF1<8GGFGGGGGFFFG9:=EEAFD:+FFEBFG7?CC/GGFDF@8FCDCFAGGCDGGFGFGFB@8E9GCC7DGGGFGDGADCFEGF@,GGE8EE@GECGGGGGDCFFGGGGEGGGC=7CGF7GEDGGCGGGFFFFGGGGGFE@+FFGFFFGGGGGFEFE9FFFGGGGGGGGGFF@EDGGFCFGFF@CCCCC
@s701 444
TGAGGAATATTGGTCAATGGACGAGAGCCTGAACCAGCCAAGTAGCGTGCAGGATGACGGTCCTATGGGTTGTACACTTCTTTTATAAGGGAATAAAGCGAGCCACGTGTGGGATCTTGCATGTACCTTATGAATAAGGACCGGCTAATTCCGTTCCAGCAGCCGCGGTAATACGGAGGATGCGGGCGTTATCCGGATTTATTGGGTTTAAAGGGAGCGAAGACGGGAGCTTAAGCCAGTTGTGAAAGTTTGGGGCTCAACCGCAGCATTGCATGTGAGACTGGGTTCCTTGAGTGCAGTGGAGGCAGGCGGAATTCGTGGTGTAGCGGTGAAATGCTTAGATATCACGAAGAACTCCAATCGCGAAGGCAGGTATCCGGGGTGCAACTGACGCTGAGGCTCGAAAGTGCGGGTATCAAACAGGATTAGATACCCT
+
EFFGGGGGGGGGFGFGGAFD9FGGGGG,EFFGGGGGGGGGGGEFFCFFF,C<FFDFF@CG@:FFF,CF,FF=FF9FEF,E,CFGFGGGFGCFGCGGG?,+,++4,BFFG<F++,,+:B?,AFFFCFFGGGEEFGFAF9,<,=@FB@=F,BDFGC,DBFFGGGGG7@EEGFFGGGG@F:F77,<**4?C*=C=?F7CE=E9CF0GFGG'FD:3?FG?G(8#=?&9:C79D$F<?C<#6'C3@@,89<F@F6>@*@8:67<@CFC,9,,F,FC?@,,F@8+D6EBA,C35F@GGEF@5@,@,@,,<<87FDFE=6E=+>B4=FEDE=C>,F;CEFFFDE<E9GGGEFDE7GFFFFEFEFEDCF@CBFACFCGFF<C,+@:@@,ECFF<GFDGGGGFEGGDGGGGGFFGC@GFGGGGFGFCGFGGGGFF9GGGGCCCCC
@s701 30154
TGAGGAATATTGGTCAATGGACGAGAGTCTGAACCAGCCAAGTAGCGTGAAGGATGAAGGTCCTACGGATTGTAAACTTCTTTTATAAGGGAATAAAACCTCCCACGTGTGGGAGCTTGTATGTACCTTATGAATAAGCATCGGCTAACTCCGTGCCAGCAGCCGCGGTAATACGGAGGATGCGAGCGTTATCCGGATTTATTGGGTTTAAAGGGAGCGCAGACGGGTCGTTAAGTCAGCTGTGAAAGTTTGGGGCTCAACCTTAAAATTGCAGTTGATACTGGCGTCCTTGGGGGCGGTTGAGGTGTGCGGAAGTCGTGGTGTAGCTGTGAAACGCTGAGATATCACGAAGAACTCCGATTGCGAAGGCAGCACACTAAGCCGTAACTGACGTTCATGCTCGAAAGTGTGGGTATCAAACAGGATTAGATACCCT
+
EFGGGGGGGGGGGFGGCFG<EFEGGFGFGGFGGGGGGGGGGGGEEGFEEGGGCFGGFG<FEFDFGGC7@FGGGGDEGGFGGFGGFFGDFFFGGGGGFGGCFF8FGGGDFGGGGGGDGGCDCFGEAEEEFFGGFGGGG,C<?<CFEFGGC<9FGF+FDFFGGFFGGDFGEG+;,D+CEGGG)GGE>E5>:<FCE@F=?GGGGFGCCFB17<?;>GG9F=@7BC/,DDC;ED@8EG?4A8ACC@7D@,CECCGGGGG:>C+<GFFEGGFFCEB=ED9,@<@#*EFA@,:+8EC8*+++8=C<EA,?<7GGFEE9+++GGGGGFEC90=4,ACE:=7+C,EAGGGGFC7<C@:,FEBF:7GGGECGDGGDGDFGGFEFFC6FCGGGGGF@GGFFDGGFFDBGGGGGGCGGGGGFEGGFGGGGFFCGGGGGGFCGCCCCC
@s701 35828
TGAGGAATATTGGTCAATGGGCGAGAGCCTGAACCAGCCAAGTAGCGTGCAGGAAGACGGCCCTATGGGTTGTAAACTGCTTTTATAAGGGAATAAAGTGAGTCTCGTGAGGCTTTTTGCATGTACCTTATGAATAAGGACCGGCTAATTCCGTGCCAGCAGCCGCGGTAATACGGAGGATGCGAGCGTTATCCGGATTTATTGGGTTTAAAGGGAGCGCAGACGGGTCGTTAAGTCAGCTGTGAAAGTTTGGGGCTCAACCTTAAAATTGCAGTTGATACTGGCGTCCTTGAGTGCGGTTGAGGTGTGCGGAATTCGTGGTGTAGCGGTGAAATGCTTAGATATCACGAAGAACTCCGATGGCGAAGGCAGCACACTAGGCCGTAACTGACGTTCATGCTCGAAAGTGTGGGTATCAAACAGGATTAGATACCCT
+
GGGGFFGF9CEFCCFGGGFG@FCECF78@EFFFCFGGGFFGFAFFGGECEGGGDGGGGGEFCCFGFGGGGGGCFGFCFGFAFGGFGGGFGCFFFFDFGFFGG9,,E<FGFDFFFC4CFG9FGGGGGGEE,<,EFA,CFF,,BBFED@BDFGECF@BFFFG@FF<FEG7CF::FF@:C7F@FGFFC*?FFEC@B<=CE5<FFC88?51F:*>FFEC/;>ED;5A:=C;5CECCE,FA5*<88C7;FC,?<1EF<8C<,>DCCF?73=GFC=C?8D=;FDD=3:8<+,<<?FFFB7ECB,8FCGECA6F:=8;9+E@6CC7CF<>65F@FEFF<???E,CGFEEE,GFEGFCGFE@FC:C<FC,FDGFFACGFFDF9FE@?+>,FFFGGGFEFFFCGFFF@@9DGDGGGDFFCGFFFA<AFAGGFFF,GGGEGCCCCC
@s701 447
TGAGGAATATTGGTCAATGGGCGAGAGCCTGAACCAGCCAAGTAGCGTGCAGGATGACGGCCCTATGGGTTGTAAACTGCTTTTATAAGGGAATAAAGTGGAGGACGTGTCCTTTTTTGTATGTACCCTATGAATAGGCATCGGCTAACTCCGTGCCAGCAGCCGCGGTAATACGGAGGATGCGAGCGTTATCCGGATTTATTGGGTTTAAAGGGTGCGTAGGTGGTGATTTAAGTCAGCGGTGAAAGTTTGTGGCTCAACCATAAAATTGCCGTTGAAACTGGGTTACTTGAGTGGGTTTGAGGTAGGCGGAATGCGTGGTGTAGCGGTGAAATGCATAGATATCACGCAGAACTCCGATTGCGAAGGCAGCTTACTAAACCATAACTGACACTGAAGCACGAAAGCGTGGGGATCAAACAGGATTAGATACCCT
+
EGFGGGGGGGGGGGGGGGFEGGGGGGGGGGGGGGGGGGGGGG9FFGEGCGGGGGGGFFGGGGGGGFGGGGGGGGGGGGGGGGGGGGGGGGGGGGGEFGGGGGGGGGGGGGGGGGGGGGGGGFGGGGGGE8GGGGGGFGGGGGGGGFEFFEGGGGGGGGFGGGGGGGGGGGD@CGCEFFGEC?EFF?=:FGGGGFGGDGE?7DFGFGFEGFGC<FFFGFGBB9E>FCCF,EFFGFGB:DDECE@EFFFGGEDGFEGFDC=GFGGGGEEFFGFBEGFEC:0=FEGGGGGFFFGGDFCB+E9GGGFGGGGGGGGGE>GGEFD8GGEEFGECCDEAGGFDEFC@E;FGGGGGGFGGGGGGGGGGFECGGGGGGGGGGGGGGGFGGGGFGGGGGGGFFGGGGGGGGGGGFFGGEGGGGGGGGFAFFGGGGGGGGGGCCCCC
@s701 24765
TGAGGAATATTGGTCAATGGGCGAGAGCCTGAACCAGCCAAGTAGCGTGCAGGATGACGGCCCTATGGGTTGTAAACTGCTTTTATAAGGGAATAAAGTGGGAGTCGTGACTCTTTTTGCATGTACCTTATGAATAAGGACCGGCTAATTCCGTGCCAGCAGCCGCGATAATACGGAAGGTCCGGGCGTTATCCGGATTGCTTGGGTTTAAAGGGAGCGTAGGCCGGAGATTAAGCGTGTTGTGAAATGTAGATGCTCAACATCTGCACTGCAGCGCGAACTGGTTTCCTTGAGTACGCACAAAGTGGGCGGAATTCGTGGTGTAGCGGTGAAATGCTTAGATATCACGAAGAACTCCGATTGCGAAGGCAGCTCACGGGAGCGCAACTGACGCTGAAGCTCGAAAGTGCGGGTATCGAACAGGATTAGATACCCT
+
EFGGGGGGGGGGGGGGDFBF@EGCEGGGG8CCF<FE<F@FF@FCEECFEGGGGGGGG6BF@FGDGGFFFFCFGG9FGGGGGFDCGDFFFGC=?FFEGGGEFBEGGGCDFGFFA9FF?AEGCFFGGG<FEFGGGGGCFFGFFFGGGC+8CFAFG3F@><F7FF,<F+C:F@FFAFGGC7FGCCCFEEGCG*FF9<CCCEF#$8?ECFDC<C@CFFF:G>GGB=E<:GGCEEF;FFGFEGG*GG1=FDCFFFAGEG?=)7<3886CFCFC@.8+F@47CE768CFDB,<D8F?5?F>8+FEEAGGGGGCGGFGE88+B8FA,EA@45F@?9@9FE<ECFFD=C=C,FGGGGGFGEFFFGGGGGGGGGFDFGF@EF7FE@6GF7@+FAFEGEFCGEC;CFGGGGGGGGGGDGGGGGGGGEGGFGGGGGGGGGFGCCCCC
@s701 38097
TGAGGAATATTGGTCAATGGACGCAAGTCTGAACCAGCCATGCCGCGCGCAGGATGACGGCTCTATGAGTTGTAAACTGCTTTTGTACTAGGGTAAACTCACTTACGTGAAGGTTACTGAAAGTATAGTACGAATAAGGATCGGCTAACTCCGTGCCAGCAGCCGCGGTAATACGGAGGATTCAAGCGTTATCCGGATTTATTGGGTTTAAAGGGTGCGGAGGCGGTTTGATAAGTTAGAGGTGAAATGTTAGGGCTCAACCCTGAACATGCCTCTAATACTGTTGGACTAGAGAGTAGTGGCGGTAGGCGGAATTTATGGTGTAGCGGTGAAATGCTTAGAGATCATACAGAACACCGATTGCGAAGGCAGCTTACCAAAGTATATCTGACGTTGAGGCTCGAAAGCGTGGGGAGCAAACAGGATTAGATACCCT
+
C<DGF@EFGGGGFGGDGDGGEEF@:CGGGFGGGGFGGDFF,C@,CFEC@FEGGEGGGEFDG:FGCCEAFFFGDFDFFGEDFFGG9FGFGCFG<,,=F5C<FA,?9?FG?,4CEA?F<FFGFF,AA?F,BEFFG88FGGGF,,+BFFFD,C<FFGGFCF<>>@CC:E<CGC:,<FFBF7C<FCF;C,>:FGGC;<FG*7CF9?CGGFF>GG7CGFG3F@G#DEE8@:55;,2=3CFA4583<@<;@@@FG>@#<D@=@=;F<?,C5,C(9EC?7A$C1EE==A8,FGFEEA,A+B,E=E8++>FFEC@B:,EE@@,99EGGGGEEFGFF@FAFF,GFE<<,GFFGFGFC95<AEF@8@BEF@CC<FFC,GFDFEC,;CC,,5,F<CGEFEDCFF8GGDDFB,GGFECGGGFEFE,E,F9FFFFFGGGGGGGGCCCCC
@s701 25496
TGAGGAATATTGGTCAATGGGCGAGAGCCTGAACCAGCCAAGTAGCGTGCAGGATGACGGCCCTATGGGTTGTAAACTGCTTTTATAAGGGAATAAAGTGAGTCTCGTGAGGCTTTTTGCATGTACCTTATGAATAAGGACCGGCTAATTCCGTGCCAGCAGCCGCGGTAATACGGAAGGTCCGGGCGTTATCCGGAGTTATTGGGTTTAAAGGGAGCGTAGGCCGGAGATTAAGCGTGTTGTGAAATGTAGACGCTCAACGTCTGCACTGCAGCGCGAACTGGTTTCCTTGAGTACGCACAAAGTGGGCGGAATTCGTGGTGTAGCGGTGAAATGCTTAGATATCACGAAGAACTCCGATTGCGAAGGCAGCTCACTGGAGCGCAACTGACGCTGAAGCTCGAAAGTGCGGGTATCGAACAGGATTAGATACCCT
+
CCFFGGFCGGFGGGGGGGGGGGGGGGGGFGGGGGGGGGGGGGGGGGEFGGGGGGGGDECFEFGGGGGGGGE:CFFGGGGGGFGGGGGGGGFCFGGGGFGGGGGFGFCFGGGGGGGGGGGGGGFGGGGGG:FGGGGGGGGGGGGGGGGGGGGFGGFGGGDFGGGGGGGEGGCFGGCEGGGG:CCEGGDGGGGGGGGGD#C<FG>CF<:<C:<FFG>GD?FGBF>FCDGGG/FCFGGA8CGGGEF@CEC=@/BCEFEB*A=FFCEG6-@BEGGFGGGGFG8CC8GF<GGFDDDC3@+FEECGGAGGECGFC>4GGFEGGGGFGF8@5@CAA@,9EFCFEDFF?CGGGGFFF?9GFFGGGCGGGGCFGDGGGGFGGGGGGGGDGGGFGFE>GGFEGGGF@F@CF7GGGGGGEFGGGGGFCFFB@9GFFEFFGFGCCCCC
@s701 451
TGAGGAATATTGGTCAATGGACGGAAGTCTGAACCAGCCAAGTAGCGTGCAGGATGACGGCCCTATGGGTTGTAAACTGCTTTTATGTGGGAATAAAGTGAGGGACGTGTCCCTTTTTGTGGGTACCACATGAATAAGGACCGGCTAATTCCGTGCCAGCAGCCGCGGTAATACGGAAGGTCCGGGCGTTATCCGGATTTATTGGGTTTAAAGGGAGCGTAGGCCGCAGGTTAAGCGTGTTTGGAAATGTAGGGGCTCAACCTCTGCACTGCAGCGCGAACTGGCTTGCTTGAGTACGCACAACGTGGGCGGAATTCGTGGTGTAGCGGTGAAATGCTTAGATATCACGAAGAACTCCGATTGCGAAGGCAGCTCACGGGAGCGCAACTGACGCTGAAGCTCGAAAGTGCGGGTATCGAACAGGATTAGATACCCT
+
GGGGGGGGGGGGGGGGGGG?AFGD@FGFGFGGGGGGGGGGGGGGGGGGGGGGGGGGGGGGGGGGGGGGFGGEGGGGGGGGGGGGGGEFF9FFFEGGGGGGGGGD:FGGGGFDFGGGGGG<EEDFGFGE=EFGGDGGGFCGGGGGGGGDFFGGGGGGDDFFFFGGGEGGCGGGGGGGG7:BCFGGGGEDC:CFFCCGG=FGGGGGGGC?DFGGFG65C;<7(7?F:;6F9>/<<F?<C9<C>##=<5CFF>>FD1::>FGG.CFCF<DFGGGFGE=GGEEDDDGGAF<GFC9F=GEF@9CFFE4:FCF:CDFE49+CGGGFGGGGFGEEF9FC,,CGGFGDDCFFGGGDGDGGGGGGGGFCFCCFF<,GF8FGFGGGFDCGGGGGGFFEFEFGGGGFCGGGGGGGGGGGGGGFGGGGCGGGGGGFF9GGGGGCCCCC
@s701 452
TGAGGAATATTGGTCAATGGACGAGAGTCTGAACCAGCCAAGTAGCGTGCAGGATGACGGCCCTATGGGTTGTAAACTGCTTTTATAGGGGGATAAAGTGTGCCACGTGTGGCGTATTGCAGGTGCCCTATGAATAAGGACCGGCTAATTCCGTGCCAGAAGCCGCGGTAATACGGAAGGTCCGGGCGTTATCCGGATTTATTGGGTTTAAAGGGAGCGTAGGCCGGCTTATAAGCGTGTTGTGAAATGTAGGGGCTCAACCTGGGCATTGCAGCGCGTACTGGTTTCCTTGAGTACGCACAAAGTGGGCGGAATTCGTGGTGTAGCGGTGAAATGCTTAGATATCACGAAGAGCTCCGATTGCGAAGGCAGCTCACTGGAGCGCAACTGACGCTGATGCTCGAAAGTGTGGGTATCGAACAGGATTAGATACCCT
+
CFGGGGGGGGGGGGGGGGGGGGGGGCGFGGGG9EGGGGFFGFGGGGGGGGGFFEGFEFEEGGGGFGGFFGFGGF9EFFGGFGE=FGFEFGGGGCGCGFEEGG9?FGGGGGGGGCFEGGGGGFFFGGDFDFGGFGGFGFFFG<FEGGGGGAFGG@>C@D<@FF,@:>CFCEG@<,*>CFGGFG9FFGGC@*=89<FC=:+CD=CFDF8*5C<>G@DF>>E5?C>=<$;==:EG:==.:;>:;@7:5<C>F@#CFEGCE;32>;CFC:88:D?A@F@C+=+=FFFFDD@D?GFA)>+EGDCGGFEBB=7B?49@+>>+CGFGFECB=@,ECFD;AGGFGGDDFDFGFF@GGFAF8GGGFGGDGGGGGFEEFECGFC9FF@GGEECGFEDEF@@CFFGGGGGGFGGGGGGFFFFGGFGGGGGFDGGGCGGFFGFCCCCC
@s701 30313
TGAGGAATATTGGTCAATGGGCGAGAGCCTGAACCAGCCAAGTAGCGTGAAGGATGAAGGTCCTACGGATTGTAAACTTCTTTTATACGGGAATAAAGTATCCTACGTGTAGGATTTTGTATGTACCGTATGAATAAGCATCGGCTAACTCCGTGCCAGCAGCCGCGGTGGTACGGAGGATGCGAGCGTTATCCGGATTTATTGGGTTTAAAGGGAGCGCAGACGGGGGATTAAGTCAGTTGTGAAAGTTTGCGGCTCAACCGTAAAATTGCAGTTGATACTGGTTTCCTTGAGTGCAGTTGAGGCAGGCGGAATTCGTGGTGTAGCGGTGAAATGCTTAGATGTCACGAAGAACCCCGATTGCGAAGGCAGCTTGCTAAACTGTAACTGACGTTCATGCTCGAAAGTGTGGGTATCAAACAGGATTAGATACCCT
+
DGFFGFGGGGGGGEFGGGFGFFGGGGGEGGGGGGGGGGFGGGFFFGGCFGGFDFGFGGFGDFEGGGEEEGGCFGFGGGFGCEGGGGGGGGGG+ACFFAFGFGEFFGGE@<FGGEFG@9?FGF9AFFGGGGG8CFGGDFGGBB7CE:FFFAFF7AFEFGCFG8FD>CFGF77*DF7CFGG=C>6<>FE<<<,$CEFGGFFFF:,F?C;8<<83:FE=CBFG>GGEEDE#FB@CFFGFCGGCGCFFE7,DCCFGD4FFDGGFCFDG8CGCFGFD@B6<,,D=GFFEEE,AEC8E?FGGGFFCGFEGAB?CE8EE@FECECEGFE@65>,GGGFFC?<CE<C3FGFGGCEFFAFFBFGFGGGGGGGGGFFAF<FGGGFFGGGGGFFGGFCCGGGGGGGGF:GGDEGGFGGGGGFFFCFFGGFFFFGGGGGGGGGCCCCC
@s701 21723
TGGGGAATTTTGGACAATGGGGGCAACCCTGATCCAGCCATGCCGCGTGCGGGAAGAAGGCCTTCGGGTTGTAAACCGCTTTTGTCAGGGACGAAAAGGGACGGGTTAAGAGCTAGTTCCGCTGACGGTACCTGAAGAATAAGCACCGGCTAACTACGTGCCAGCAGCCGCGGTAATACGTAGGGTGCGAGCGTTAATCGGAATTACTGGGCGTAAAGCGTGCGCAGGCGGTGGGGTAAGACAGATGTGAGATCCCCGGGCTTAACCTGGGAACCGCATTTGTGACTGTCCGACTGGAGTACGTCAGAGGGGGGTGGAATTCCGCGTGTAGCAGTGAAAGGCGTAGATATGCGGAAGAACACCGATGGCGAAGGCAGCCCCCTGGGACGCAACTGACGCTCATGCACGAAAGCGTGGGGAGCAAACAGGATTAGATACCCT
+
FFGGG7FCFC@ECEFGDCEG?FGGGFGGGGGGCFGFFCEFGAFFFGGF@CGDGGGDGGA9FFAEFFGGGGEGGGGGGGGGGCEGFGGGGGGGEF>FFE73>DFEDEE7DFGGGGGGGGGCGGGG@FCGDD>DCFCGGFFGGGBAF,<><CFGGCGGF@@CFGCCEFD@GDBEFCG>EGFFGGG:72*:5*CGC*18C<:87CGG@FG>GGGGG>?:BFGGFFCCC?F<16CE#:FEBCFE99.<CCFEF<#CGFCF00;>10A8:FCC,EF><;GFC=:DFGF?E@@*@>+@@6FDFFGGFCFD,F@=GGEGGGFE;8D>==4FBCEF9DFFCDFF??A+87DDFFGEFEGFFFEEECC7FFF8FCCEFFCGGF>FFC7GGFAGF@@7GGGFDEFCGF?GGGGGGFGFCCCGFF@@C,GEFEEEFFFCFFGFGGGGCCCCC
@s701 31305
TGAGGAATATTGGTCAATGGGCGTAAGCCTGAACCAGCCAAGTAGCGTGAGGGATGACTGCCCTACGGGTTGTAAACCTCTTTTGTTTGGGAATAAAGTGTGGGACGTGTCCCGCATTGCATGTACCATTTGAATAAGGACCGGCTAATTCCGTGCCAGCAGCCGCGGTAATACGGAAGGTCCGGGCGTTATACGGATTTATTGGGTTTAAAGGGAGCGCAGGCCGTGGGTTAAGCGTGTCGTGAAATGCCGTCGCTCAACGGCGGACGTGCGGCGCGAACTGGTCCACTTGAGTACGCGGGACGTTGGCGGAATTCGTGGTGTAGCGGTGAAATGCTTAGATATCACTAAGAACTCCGATTGCGAGGGCAGCTGACGGTAGCGCAACTGACGCTGAGGCTCGAAAGTGCGGGTATCGAACAGGATTAGATACCCT
+
FGGGGGGGGGGFGFGGFGFFFGGGGGGGGFGGGGGGGGGCEFFGGFEGGE:FFFGGGEFFGGFGGGGGGGGGGGGGGG@EFGFGGFFGEEGGGGGGGGGGCEGCFECFGFFGGDGGGGGGGGGGGCGFGGGGFFFGGGGGGGGGGGGGGGA9>D7FFDEC@FGGGDCFGGGGGFF>F:FGGGGG>FGGE*=C+?=FGG7FGGG?FFC:BFCGFCGCFEE()8CFCEC>GC8%ACFAG3CEG638@E.=#C5:<@C>8F=0EECEGGGGECCCEEEGCACC?FFDC=,FGGF<5@@:=7E=>FA??@+CE@FD8FCCCFFFA9F>98+9FC<,9?:,@GFCE4<,<<C<C9EECC7EDGGGGGEEFDGGGCCGEGEFGGGGGGGGGGGGCFFGGGGGGGGGFDGFF>GGFEGGEGGGGFFGGGDGFCGGF8GC@CCC
@s701 456
TGAGGAATATTGGTCAATGGACGAGAGTCTGAACCAGCCAAGTAGCGTGCAGGATGACGGCCCTATGGGTTGTAAACTGCTTTTATAAGGGAATAAAGTGAGTCTCGTGAGACTTTTTGCATGTACCTTATGAATAAGGACCGGCTAATTCCGTGCCAGCAGCCGCGGTAATACGGAAGGTCCGGGCGTTATCCGGATTTATTGGGTTTGAAGGGAGCGTAGGCCGGAGATTAAGCGTGTTGTGAAATGTAGACGCTCAACGTCTGCACTGCAGCGCGAACTGGTTTCCTTGAGTACGCACAAAGTGGGCGGAATTCGTGGTGTAGCGGTGAAATGCTTAGATATCACGAGGAACTCCGATTGCGAAGGCAGCTCACTGGAGCGCAACTGACGCTGAAGCTCGAAAGTGCGGGTATCGAACAGGATTAGATACCCT
+
EFFFGGGGGGGGGGGGGGGGGGGGGGGEGGGGGGGGGGGGEGFGGGGGGGGGGGGGGGGGGGGGGGGGGGGGGGGGGGGGGGGGGGGFCGGGGFGGGGGGGGGGGGGGGGGGGFGFGGEGGGGGGEGFGGGFGGAFFEFEGGEGGGDAFCGGGF@FGGGGGGGCGGGGGGGFFGGGGG7FGGGGGGGGFGE8FGEDEGGGGDG9FGG?G:<C??G?C>FD?5CFF:GBGCFFGGGBE7F9F<@F<:BBF;29CFG0EDGCFC<FEE?FFDF?>CCC=ECCGGGFFFB=FBAGDEEC@=,FA9ACF6GEGGGGF?GEDGGF@GGGFGEFDCFFGFDGGGFCGGFBF@DFGFGFFFGGGGGEGGDFFGFFGGFGGGFFFGGGCCCGGGGGGFGGGGEFGGGGGGGGGGGGGFFCGGGGGGFCFFGFACGDGGGCCCCC
@s701 457
[truncated: 17,629,911 more chars]
