# Supplementary material for: Compositional distinction of gut microbiota between Han Chinese and Tibetan populations with liver cirrhosis
Source: PeerJ. 2021 Sep 15;9:e12142. doi: 10.7717/peerj.12142 (PMC8449536; doi:10.7717/peerj.12142)
Supplement: Supplemental Information 22 [file peerj-09-12142-s022.zip › TLC17.clean.fastq]

@SZM 1
TGGGGAATATTGGGCAATGGGCGCAAGCCTGACCCAGCAACGCCGCGTGAAGGAAGAAGGCTTTCGGGTTGTAAACTTCTTTTGTCAGGGACGAGTAGAAGACGGTACCTGACGAATAAGCCACGGCTAACTACGTGCCAGCAGCCGCGGTAATACGTAGGTGGCAAGCGTTGTCCGGATTTACTGGGTGTAAAGGGCGTGTAGCCGGGAAGGCAAGTCAGATGTGAAATCCACGGGCTCAACTCGTGAACTGCATTTGAAACTGTTTTTCTTGAGTATCGGAGAGGCAATCGGAATTCCTAGTGTAGCGGTGAAATGCGTAGATATTAGGAGGAACACCAGTGGCGAAGGCGGATTGCTGGACGACAACTGACGGTGAGGCGCGAAAGCGTGGGGAGCAAACAGGATTAGATACCCT
+
FGGGGF@FGGGGGGGGGGGGGGGDGGEFGGGGGFGGFGGGGGGGGGGGGFGGGGGGGGGFEFGGGGGGGFGGGGGGGGGGGGGGGGGGGGGGGFGGGGGDFFGGGGFGFGDEFDEFCFGGGDFCFGGGGGGGGGG@GFFFGGGGGGGCFE4EEFFGG?BFGGGGGGFBCFCD@FEGGGGGGGGGGGGGFGFGFGGGGGGGGGGG7GGGGEFDFAFFG9CGGFGGGGGGGGGGGFGGGGEADFCGFG@CGGGGGGGGGGGGF9DGGDFF<GFGGGGGGFFDGGGGGGGEGGGGGGGGGGGGGGGGGGGGGGGGGGGGGGGGGGGGFFGGGGGGGGGGGGGGGGEGGGGGGGGGGFGGFFGGGFFFDFGGGGGGGGGGGGGGGGFCGGGGGEGGGGGGGGGGGGGGGGGFGGGGGCCCCC
@SZM 2
TGAGGAATATTGGTCAATGGACGCGAGTCTGAACCAGCCAAGTAGCGTGAAGGATGACTGCCCTATGGGTTGTAAACTTCTTTTATATGGGAATAAAGTGGTCCACGTGTGGATTTTTGTATGTACCATATGAATAAGGATCGGCTAACTCCGTGCCAGCAGCCGCGGTAATACGGAGGATCCGAGCGTTATCCGGATTTATTGGGTTTAAAGGGAGCGTAGGCGGATTGTTAAGTCAGTTGTGAAAGTTTGCGGCTCAACCGTAAAATTGCAGTTGATACTGGCAGTCTTGAGTGCAGTAGAGGTGGGCGGAATTCGTGGTGTAGCGGTGAAATGCTTAGATATCACGAAGAACTCCGATTGCGAAGGCAGCTCACTGGAGTGTAACTGACGCTGATGCTCGAAAGTGTGGGTATCAAACAGGATTAGATACCCT
+
FCGGFDFGFGGGGGGGGGGGGG>FGGEGCEGGGGGGGGFGGGGFCFFGGGGGGGGGGGGG8EE<FGGGGFCGGGGGFCCFFGGGE9CEFGGFGGGGGGGFFC<EE<CFFCFEAC9BDAFFFAFFGFGGGGGCEFEFFGFGFFGDA<CG8FFG<FFCAFGGFDFFGGFGCFE>GDG3@FGGDFFGGGCGGGFGGCFC91GFAGGGGFGGCF<7GGGCC;EEGGGGFFBGFEGGGFECGGG;GGEC@<GFEEGG=GGGF8FG3GFDCFCGF>CEEE+GEFF:GGGGGEACFGGFDFF9CFEFGGGGGGGEF8GGGFCCDGGGGGGF7GGGFGGFCGGGGGGGGGGGGGGGGGGGGGGGGGFGGGGGGFGGGGGDGGGGGDEFDGGGGGGGGGGGGGGGGGGFGGGGGGGGGGGGGGGGGGGGGGGGCFE<E@F@CCCC
@SZM 3
TGAGGAATATTGGTCAATGGACGCGAGTCTGAACCAGCCAAGTAGCGTGAAGGATGACTGCCCTATGGGTTGTAAACTTCTTTTATATGGGAATAAAGTGGTCCACGTGTGGATTTTTGTATGTACCATATGAATAAGGATCGGCTAACTCCGTGCCAGCAGCCGCGGTAATACGGAGGATCCGAGCGTTATCCGGATTTATTGGGTTTAAAGGGAGCGTAGGCGGATTGTTAAGTCAGTTGTGAAAGTTTGCGGCTCAACCGTAAAATTGCAGTTGATACTGGCAGTCTTGAGTGCAGTAGAGGTGGGCGGAATTCGTGGTGTAGCGGTGAAATGCTTAGATATCACGAAGAACTCCGATTGCGAAGGCAGCTCACTGGAGTGTAACTGACGCTGATGCTCGAAAGTGTGGGTATCAAACAGGATTAGATACCCT
+
FFGEGGFGGGGGFGGGGFGFGGGGGGEGGGGGGGGGGFFGGGGGGGGGGGGGGGFGGEFGGGGGGGGGGGGGGCGGCFFGGGGGGGGC99C<FGGGGGGGGGGGGGGGGGGGA<EFGF@FFFCFGGGEDFGGGGGFGGGGGGF:FGGGGGGGGCGGGGGGGGGGGGGDGGGGGCGDEA<FDGBEF:CEGGDGGGGEFFF<CFFGFFGCAGGGGDGFGGGGGFGGGGGGGGGGGGGFCGGGGF7GGFGGC@GFGGGEFEGGGGGGGGGGGGGGGGGGGGFGFGFGFGGGFFGGGGFGGGGGGFGGGFGGGGGGGGGGGGG@GGGGEGEFGGGGEBDGGGFGGGGGGGGGGGGGGFFCGFGGGGGGGGGGGGGGGGGGGGGGGGGGGGGGFGGGGGGGGGGGGGGGGGGGGGGGGGGGGGGGEGFGGGFFFEEBCCCC
@SZM 4
TGAGGAATATTGGTCAATGGACGAGAGTCTGAACCAGCCAAGTAGCGTGAAGGATGACTGCCCTATGGGTTGTAAACTTCTTTTATATGGGAATAAAGTGAGCCACGTGTGGCTTTTTGTATGTACCGTATGAATAAGGATCGGCTAACTCCGTGCCAGCAGCAGCGGTAATACGGAGGATCCGAGCGTTATCCGGATTTATTGGGTTTAAAGGGAGCGTAGGCGGGTTGTTAAGTCAGTTGTGAAAGTTTGCGGCTCAACCGTAAAATTGCAGTTGATACTGGCGACCTTGAGTGCAACAGAGGTAGGCGGAATTCGTGGTGTAGCGGTGAAATGCTTAGATATCACGAAGAACTCCGATTGCGAAGGCAGCTTACTGGATTGTAACTGACGCTGATGCTCGAAAGTGTGGGTATCAAACAGGATTAGATACCCT
+
FFGGGGGGGGGGGFGGGGGGGGGGGGGGFFGGGG?FGGFGGGFGGGEEFGCGGGGFFFFFFEFFGGGGGGGGGGGGGGCGCGGGC9<FCFEFFEFFGGGGFFFGFGGFFFFGD8<=9BCBE?FEFEDGFGFGGGAFGGGGFFE?GGEFFECB2FFGFFF?EFG#=>FGG>FFFFFEGGGGGGGGCGGEDFEGFBFGEFGFFGGGGGGGFGFGGGGAEGFEEFC9GGGGGGGCACGGFDFFFGFCFFCGGGGGEFFEFEGFFEGGFDGGFGGGGGGGEEFBGGGGGGGGGGGFFGGFCFGF9FFGECGDGGGEGFGGGGGGGGGGGGEGGGGGFGGGGGGGFGGGGGFGGGGGGGGGGGGGGGGGGGGGGGGGGGGGGGGGGGGGGGGGGGGGGGGGGGGGFGGGGEGGGGGGGGGGGGGGGFGGGFFE<8FCCCCC
@SZM 5
TGAGGAATATTGGTCAATGGACGAGAGTCTGAACCAGCCAAGTAGCGTGAAGGATGACTGCCCTATGGGTTGTAAACTTCTTTTATATGGGAATAAAGTGAGCCACGTGTGGCTTTTTGTATGTACCGTATGAATAAGGATCGGCTAACTCCGTGCCAGCAGCCGCGGTAATACGGAGGATCCGAGCGTTATCCGGATTTATTGGGTTTAAAGGGAGCGTAGGCGGGTTGTTAAGTCAGTTGTGAAAGTTTGCGGCTCAACCGTAAAATTGCAGTTGATACTGGCGACCTTGAGTGCAACAGAGGTAGGCGGAATTCGTGGTGTAGCGGTGAAATGCTTAGATATCACGAAGAACTCCGATTGCGAAGGCAGCTTACTGGATTGTAACTGACGCTGATGCTCGAAAGTGTGGGTATCAAACAGGATTAGATACCCT
+
CFGGGGGGGFGGGEFGGGGGG@FGGGGFGGGGGGGGGGGGGGEFDFEGGGFCFFFEFEEF8EAFF8FEFFCG7EFGGGGGC,CEF9F?FFGGG8EEGGFGGGGGFFG7EEFEFGFFG9FCDEFFG<FGGGGGGGFGGGGE8:+>=@F@DDG?FGFEGGGGDGGGF?CCFGGGFGFFE?FDDF>F<G>GFBFFGGF=<FGFFGGGGGGFBCGFFFEAG7GGCGGC>EGGGGGGGDD2<@G3GFDGFC<D<EGGGGGG=::>B8GGFCGFBDGGGGGGFAGGGGGC@,GGGFCFGGGGGGFFFGGGEECGFCGGGF=7:CDFGGCF>GEGCGDGDGGGGGFFGGF@FFGGGGGGGGGFCFCCGGGGGGGGGEFDGGGGGGGGGGGGGGGGGGFGFGCCGGGGGGGGGFEGGGGGGGGGGGGFGGGGGGGFGGGCCCCC
@SZM 50237
TGGGGAATATTGCACAATGGGCGCAAGCCTGATGCGGCGACGCCGCGTGCGGGATGACGGCCTTCGGGCTGTAAACCGCTTTTGATCGGGAGCAAGCCTTCGGGTGAGTGTACCTTTCGAATAAGCACCGGCTAACTACGTGCCAGCAGCCGCGGTAATACGTAGGGTGCAAGCGTTATCCGGAATTATTGGGCGTAAAGGGCTCGTAGGCGGTTCGTCGCGTCCGGTGTGAAAGTCCATCGCTTAACGGTGGATCTGCGCCGGGTACGGGCGGGCTGGAGTGCGGTAGGGGAGACTGGAATTCCCGGTGTAACGGTGGAATGTGTAGATATCGGGAAGAACACCAATGGCGAAGGCAGGTCTCTGGGCCGTTACTGACGCTGAGGAGCGAAAGCGTGGGGAGCGAACAGGATTAGATACCCT
+
FGCGGGGGGGFGGGGGCDFGGGGGGEGGGGGGGGGGGGFGGGGGGGGGGGGEGGGGFFFGGGGGGGGGGGGGGGGGGGGGGGGGGGGF@FCGGGGGDGFAFGGEGGGGGFFFGFGGGGG7FGGGGGGFFEDGGGFGFGGCGGGG@FGGGGGG@GGGCFF9<:59CECGFGGFFFGGGGGCDEE?GGDGGGGGGDECGCFGG>CFGGEEGDFGGEEEDGGGGGGGECCEF?E9FCGGECFFFFGGFG@CF?>AEFFEGFECB@FEEEFFGF>?GGGGD7GEF+FCE=+DGGDFFAFEGCGGGF=GGGGGGFFE<EGGGGFFGFFEA9GGGGGFGGGGGGGGGGGGGGEGGEGF<9GGGGGGCGGGGGGGGGGFGFGGGFDGGGGGGFCFCFC@EFFGFGGGGGGGGFFGGGGFEAGGF?CCCCC
@SZM 7
TGAGGAATATTGGTCAATGGACGCAAGTCTGAACCAGCCATGCCGCGTGCAGGAAGACGGCTCTATGAGTTGTAAACTGCTTTCGTACTAGGGTAAACGCTCTTACGTGTAGGAGCCTGAAAGTATAGTACGAATAAGGATCGGCTAACTCCGTGCCAGCAGCCGCGGTAATACGGAGGATCCAAGCGTTATCCGGATTTATTGGGTTTAAAGGGTGCGTAGGCGGTTTGATAAGTTAGAGGTGAAATACCGGGGCTCAACTCCGGAACTGCCTCTAATACTGTTGAACTAGAGAGTAGTTGCGGTAGGCGGAATGTATGGTGTAGCGGTGAAATGCTTAGAGATCATACAGAACACCGATTGCGAAGGCAGCTTACCAAACTATATCTGACGTTGAGGCACGAAAGCGTGGGGAGCAAACAGGATTAGATACCCT
+
GGGGGGGGFGGGC<FGGGGGGCG7FGE<FGGGGFGGGGCFFGGGGGGGGGGGGEFGEFGFEE7EFGGGGGGGGFFGGGFFGEF<?FGFGGGFFFGGGCFG7F@CFGFGGGFGFGG7FGGEGGF<FEGGGGGDGGG?DGGGCEGGGFGB=ACFEFC=FF?<FFGFFEFGFGG@F9>FEGECFDFEGGFGGGEGGGGEGGGAFGGGGGEGBBCCFGGFGGFEEGGGGFGGFE;GFFFCA<@FGGGGGFFCEFGGGGGGGGGGFGC<GGGFCGGFACGFGGFGFGGGGDAFGFGGDFAF@F>DGGGGGGEFGEGFFGGFCFGGGGGGGGGGGGGGGGGGFEGGGGGGGGGFGGGGGGGGGGGEGGGGGGGFGGFGGGGDGFCGGGGFGGGGGGGGGGGGGFGFFCGGGGGGGGGGGGGGGGGGGGGGGGGGGGGCCCC@
@SZM 8
TGAGGAATATTGGTCAATGGACGCAAGTCTGAACCAGCCATGCCGCGTGCAGGAAGACGGCTCTATGAGTTGTAAACTGCTTTTGTACTAGGGTAAACGCTCTTACGTGTAGGAGCCTGAAAGTATAGTACGAATAAGGATCGGCTAACTCCGTGCCAGCAGCCGCGGTAATACGGAGGATCCAAGCGTTATCCGGATTTATTGGGTTTAAAGGGTGCGTAGGCGGTTTGATAAGTTAGAGGTGAAATACCGGGGCTCAACTCCGGAACTGCCTCTAATACTGTTGAACTAGAGAGTAGTTGCGGTAGGCGGAATGTATGGTGTAGCGGTGAAATGCTTAGAGATCATACAGAACACCGATTGCGAAGGCAGCTTACCAAACTATATCTGACGTTGAGGCACGAAAGCGTGGGGAGCAAACAGGATTAGATACCCT
+
FGGGGGGGFGGGF,CFGGGGGGGGGGGGGGGGG<FGFGGGGGFGGGGGGGF,EFGGGFGGG7CEFFGGFGFFGGGEFGGFGGGEGFGGGGGGG8FFGF+:F@GFGG7,BFGGGGGFCDFCFDE<F?@FGGGEGGGGGAFFFGBCFDFGEFDFFFGCFGGGGGGEEGGF<F@CEDGGEFFCFEFEFGEGGEGGFGGFFGGGFFFGFG5FECFGGDGA:GGGGGFDGFGGGECGGFGFGGGFGGGGCAFGGGGGGGGGGDGFC=<7GFGGGGGFFF=FCGFFGGGDGGGGGFCFEGFGGEE@+CGGGGGGGGGGGGEDGCGGGGGGGGGGGGGGGGGGFEGFFGDGGGFGGGGGGGGGGGGGGGGGGGGGGGFGGGGGGGGGGGGGFGFEGGGGGGGGGGGGFDGGGGGGGGGGGGGGGGGGGGGGGGGGGGGCCCCC
@SZM 9
TGGGGAATATTGGGCAATGGGCGCAAGCCTGACCCAGCAACGCCGCGTGAAGGCAGAAGGCTTTCGGGTTGTAAACTTCTTTTGTCAGGGACGAGTAGAAGACGGTACCTGACGAATAAGCCACGGCTAACTACGTGCCAGCAGCCGCGGTAATACGTAGGTGGCAAGCGTTGTCCGGATTTACTGGGTGTAAAGGGCGTGTAGCCGGGAAGGCAAGTCAGATGTGAAATCCACGGGCTCAACTCGTGAACTGCATTTGAAACTGTTTTTCTTGAGTATCGGAGAGGCAATCGGAATTCCTAGTGTGGCGGTGAAATGCGTAGATATTAGGAGGAACACCAGTGGCGAAGGCGGATTGCTGGACGACAACTGACGGTGAGGCGCGAAAGCGTGGGGAGCAAACAGGATTAGATACCCT
+
6C@@ECC@ACFFGGGGGGGFGGDC+@F@FEFCFCF@@@C<FCF7CE@=CFCFG,EBBFFD<E,,,8=CEFCFEE<FDGEEF,EGEEEGCDFGGDGEFFEFGFFGGGEGFGGFDED7D+FGG<BCCEFGGCACGGGFGC+>F*CFDGGF1*>7:A;,1,?,<FFD<B@C*=FCGGGGGG#:C,?FFFCF<?1CF11=*:FCGEFGC+?CFGGGGFFFGGCFC<D<CGG7@793FFFCDE<;EGGCFFC:<>CGGFDDA=<=<CFDCFF<-<C<=GFGDGF<@CFACF9<BB7FADFDFE,<,,B,?7+C:DFDECFC:CF69EE9FGFFEFC,C6,<8CF,ECEEDFB7FDF7F,FEECABB<C@E;,EE,:B6B,C6,,+7B@7FEEEEEE@GFEC,F<AECACFFFF@ECCC6CC8C
@SZM 10
TGGGGAATATTGGTCAATGGACGAGAGCCTGAACCAGCCAAGCCGCGTGAAGGATGACTGCCTTATGGGTGTTAAACTCTTTTTATAGGGGAATAAAGTGAGGCACGTGTGTCTTAAGGTATGCACCGTATGAATAAGGAACGGCTAACTCCGTGCCAGCAGCCGCGGTAATACGGAGGGTCCGAGCGTTATCCGGATTTATGGGGTTTAAAGGGAGCGCAGGCGGGCGCTTAAGGCGGTTGTGAAAGTTTGCGGCTCAACCGTAGAATTGCAGTTGATACTGGGTGTCTTGAGTGCAGTAGAGGCAGGCGGAATTCGTTGTGTAGCGGTGAAATGCTTAGATATCAGGAGGAACACCGATTGCGAAGGCAGCCTGCTGGACTGTAACTGACGTTGATGCTCGAAAGTGTGGGTATCAAACAGGATTAGATACCCT
+
DGFGGGGFEFFGF,CFGGGGGGG:+@C<FGGG,CFGGGFG8F,6FFFGG,D<EGEG<<,-,C,C,6C,,=,+,CE?FF9,,CE<8,C,EF+7+,5E9,@,EE8+BFCA<?4,C,5,,,,<B?,,<5,6B=8A,,8<F/?B#,9>A<878,4041@FFF21>>0EC1CC4FA)90:3<D>>1*3E:5<FFE8*4EF6<+<=.4+GFF>,A8CBF8C2G?,*CC@GF>1*,,36EC@*++E9GGGGE,@@+C>=+GCCFFEF+FE75,AE,DC,@,EFFE9GGGGFE=A9E88GFE9,,,CEGF9FB+C@F?9GFEEF+8,:GGGCGFC9GGGGGGGGF<GGGFCFC9,,FE,FF@:7DGFBC:F?GGGFC8CC8<E<GGFFC,FFEGFECCGFF9GGGDGGGCFGGGF;GGGGGFC@GGGGGGGGGGGFFFEB8CC@
@SZM 11
TGGGGAATATTGCACAATGGGGGAAACCCTGATGCAGCGACGCCGCGTGAAGGAAGAAGTATTTCGGTATGTAAACTTCTATCAGCAGGGAAGATAATGACGGTACCTGACTAAGAAGCCCCGGCTAACTACGTGCCAGCAGCCGCGGTAATACGTAGGGGGCGAGCGTTATCCGGATTTACTGGGTGTAAAGGGAGCGTAGACGGCGTATCAAGTCTGATGTGAAAGGCAGGGGCTTAACCCCTGGACTGCATTGGAAACTGGTATGCTTGAGTGCTGGAGGGGTAAGCGGAATTCCTAGTGTAGCGGTGAAATGCGTAGATATTAGGAGGAACACCAGTGGCGAAGGCGGCTTACTGGACGGTAACTGACGTTGAGGCTCGAAAGCGTGGGGAGCAAACAGGATTAGATACCCT
+
FGGGGGGGFGGGGGGGGGGGCEGGGG,FBFFGGGGGCGEGGGGGGGGGGGGFFFE@FGGGGGFFFFGFGGGFEGGGACFGGGFGGGGGCCGFC=F9CFGFGGDGGC<FGGGGGGGGGDF<F>>FFC@DF9D8?&GGGFGGGGGGGGGGDCEGGFCBGFGGGGGGGGCEFGFF<CFEEED;C?FGGGFE5GCGFDGDGGGGGGEGGGGGGFEGGGGGGGGGGGGGGGGGGGFEGFFGGGGG@E8GFFFF=FD'FFFGF?GGGFGGFGGGGGFFCFBGGFE@:EGGGFGGGGFAFF9GGECEFCGFEF>GFCGGGGGGFGGGGF9CCGGGGGGGGGGFFGGGGGGGGGCGGGGGGGGGGGGGGGGGFDGDGGGGGGGCGGGFGGGGGGFGGDGGGGFEGGGGFGGFE6,9GGGCCCC<
@SZM 12
TGAGGAATATTGGTCAATGGACGAGAGTCTGAACCAGCCAAGTAGCGTGGAGGATGACTGCCCTACGGGTTGTAAACTTCTTTTATACGGGAATAAAGTGAGGCACGTGTGCCTTTTTGTATGTACCGTATGAATAAGGATCGGCTAACTCCGTGCCAGCAGCCGCGGTAATACGGAGGATCCGAGCGTTATCCGGATTTATTGGGTTTAAAGGGAGCGTAGGCGGACGCTTAAGTCAGTTGTGAAAGTTTGCGGCTCAACCGTAAAATTGCAGTTGATACTGGGTGTCTTGAGTACAGTAGAGGCAGGCGGAATTCGTGGTGTAGCGGTGAAATGCTTAGATATCACGAAGAACTCCGATTGCGAAGGCAGCCTGCTGGACTGTAACTGACGCTGATGCTCGAAAGTGTGGGTATCAAACAGGATTAGATACCCT
+
FGGFFGFGFGFGGGAFCGFGFF@:@7FCECFGC,@<;,:@EECEFGEEE@CFEDGFFC6C6C<FGGGDGGEGGGGG9<EAFGFFEFGC<FGDCFFGF9F?AF<DCECEFFGA,,,B?FBF<FFEEFECGFGF,5FCDGFGCCF:=<BEG9EFGGC6@CFEFEFF>8FGFGDFF8?88?B>GCFC7G<FCF:4,8C=C@FFF-ECFE>@BGCFFFECEGGEGGGDGGEBDFEECC?AFC:3GFDFCFFFC<GGGEEG>CFF5CD@;GG8GGGGFGG:CFGGGFCCF@GFFGF<CGFCGGGGGGFGGGGGGFAFFF@FFCCGGGGGGGEGGGGFFACEFFFDFEF8GGFGGGFFGFGGGGGFGGGGGGGGGGFF8GGGGGGGFGGGGGGGGGGGGGGGDGGGGGGGGFGGDGEFGGGGFGFFGGFFFCC<FCF@CCCC
@SZM 13
TGAGGAATATTGGTAAATGGACGAAAGTCTGAACCAGCCAAGTAGCGTGAAGGATGAAGGTCCTCCGGATTGAAAACTTTGTTTATAAGGGAATAAACCATCCCACGTGTGGGAGCTTGTATGTACCATATCGATCAGCAAAGCCTAACCACGTGCACGCAGCAGCGGTAATCCGGAGGATCCGAGCGTTATCCGGATTTAGTGGGTTTAAAGGGAGCGCAGACGGGACGTTAAGTCAGCTGTGAAAGTTTGGGGCTCAACCTTAAAACGGCAGTTGATACGGGCGGCCTTGAGTGCAGGTGAGGTGAGCGGAATTCGTTGGGTAGCGGTGAAATGCGGAGATATCACGAAGAACACCAGTGGCGAAGGCAGCATACTAGTCCGTAACTGACGTTCATGCTCGGAAGTGTGGGTAGCAAACAGGATTAGATACCCT
+
,C,EEEEEFEEC,6,<EADFFCCG+B+C@CE,C,CAFD:C,C@AFCEC@CCEEECDFGGDDA,C,,8@,BC@,9C,CF,,6,:6,CECC<8:,9C<EC,,9:,C=,F+:9+=:8B=,:B,<<E,EEF,<,5,+:48:5,5,,:,A=EB=,8+83@++,:>::F==DF7:++<<@CFC@7*,,7D:F?C=*51<#=E418;@B==,<CC1@DFGGG@C=/*;B/BE>2#6:CE;2<C@,3+>G<<G;ED063GCA@3,8,3<<3,C<@3+6,,8,,FB:+8++@E@8+,CGGFAF:A9,9,,<AB?:++C,FA9,FB?8,?E<@++CGFCDE6,=F:=9,GFAE:,,,,@C6@86:,,6,,8,,EF@CF<C66,,,C,;++@7CGFEE@EFF@EC,,,+@8;@C,FEF@CCFDFFC,C,ECCFDFC,ECC@F<CCCC
@SZM 14
TGAGGAATATTGGTCAATGGCCGAGAGGCTGAACCAGCCAAGTCGCGTGAAGGAAGAAGGATCTATGGTTTGTAAACTTCTTTTATAGGGGAATAAAGTGGAGGACGTGTCCTTTTTTGTATGTACCCTATGAATAAGCATCGGCTAACTCCGTGCCAGCAGCCGCGGTAATACGGAGGATGCGAGCGTTATCCGGATTTATTGGGTTTAAAGGGTGCGTAGGTGGTGATTTAAGTCAGCGGTGAAAGTTTGTGGCTCAACCATAAAATTGCAGTTGATACTGGCGACCTTGAGTGCAACAGAGGTAGGCGGAATTCGTGGTGTAGCGGTGAAATGCTCAGATATCACGAAGAACTCCGATTGCGGAGGCAGCTTACTGGATTGTAACTGACGCTGATGCTCGAAAGTGTGGGTATCAAACAGGATTAGATACCCT
+
FFCFGGGG<AF9,;EFGGGG,EFGCFG7FGGGAE<FFG@F<F@FGGGGGGC<FGAFFGFF8F8FFFGFGA,BEGGGGGCEFEGE?F9FEF@E7<E,CFE?E<4=8+:+BFF<<FFCF:FGFFAFGGE<C=F?,CA?AEDF?8>:8AB<7%%B>FG=FF:=:@FFE:FF<DCFG@D=7A=>DFDF;FFGGE:GGGGFFGGFAGG.FC:FG@G=GEG>GGGGGGGGGGF@/FFGGGGGGGGEGGGGGG;@<=@CF:F@A?GFEFEGGFGFDGGGGEF7EFFGC@FB;<?EGGGGGFFF:F;DGGFGF@C@GGGGGFFF?C,<GGGGGGGGGGGGGGGGFC9GGFDGF7EFGGGGGF7DGFE@F@GFF8GGGF9GGFFFGFGGDGGGGGGGGGGGGGGGGGGGFEGGGGGGGGGGGGFAGGGGGGGGGGFGFFGCCCCB
@SZM 15
TGAGGAATATTGGTCAATGGACGAGAGTCTGAACCAGTCAAGTAGCGTGAAGGATGACTGCCCTATGGGTTGTAAACTTCTTTTATACGGGAATAAAGTGAGGCACGTGTGCCTTTTTGTATGTACCGTATGAATAAGGATCGGCTAACTCCGTGCCAGCAGCCGCGGTAATACGGAGGATCCGAGCGTTATCCGGATTTATTGGGTTTAAAGGGAGCGTAGGCGGACGCTTAAGTCAGTTGTGAAAGTTTGCGGCTCAACCGTAAAATTGCAGTTGATACTGGGTGTCTTGAGTACAGTAGAGGCAGGCGGAATTCGTGGTGTAGCGGTGAAATGCTTAGATATCACGAAGAACTCCGATTGCGAAGGCAGCCTGCTGGACTGTAACTGACGCTGATGCTCGAAAGTGGGGGTATCAAACAGGATTAGATACCCT
+
EGGGGFFGFGFGGGGFGFGGCGGGFGDEGGFGGGGGGGGEFCFFDFFGGECAE8FEEFECGGGGGGGGGGG7FFGGGGGGGGGGGFGAFEDBFGFDEFE<F==F7FFGGGGGGGGDGGEGGGGFCCFCFFFGGGGGGCF9?FGEFGGGC<DGFGFGFG?FE@F@CECFFDC9*FCFDEGEGGCGGGFEEGCFFGCECGG4FFGGGGFGGF:EGFD=CCFCGF8FEGECDFFGGFCADFEDGGGGGGGFCECGCF<EGBCFFGECAGGF#FFFFGFD@<FEFGFFGGGGFDFGFGDFGFGCGGGGFFGGGGGCFF7GGGFFGGGGGGEGGGGGGDFF9<<FGGFGDGGGGGGGEFF:E<GF@GGCGGCGGGGFC@<@GGGFFFGGGGGFDGGGFGGGGGF<FCCGFGGEF-GGGEFFFGGGGGGGGGGGGGGCCCCC
@SZM 48423
TGAGGAATATTGGACAATGGACGAGAGTCTGAACCAGCCAAGTAGCGTGAAGGATGACTGCCCTATGGGTTGTAAACTTCTTTTATATGGGAATAAATTGAGCCACGTGTGGCTTTTTGTATGTACCGTATGAATACGGATCGGCTAACTCCGTGCCAGCAGCCGCGGTAATACAGAGGAACCGAGCGTTATCCGGATTTATTGGGTTTAAAGGGAGCGTAGGCGGGTTGTTAAGTCAGTTGTGAAAGTTTGCGGCTCAACCGTAAAATTGCAGTTGATACTGGCGATCTTGAGTGCAACAGAGGTAGGCGGAATTCGTGGTGTAGCGGTGAAATGCTTAGATATCACGAAGAACTCCGATTGCGAAGGCAGCTTACTGGATTGTAACTGACGCTGATGCTCGAAAGTGTGGGTATCAAACAGGATTAGATACCCT
+
AEEFGGCFGFGFF,CFFGG?CE7FCCFCF9DG9DFGGGFE,E,CFGGGG7@<:C9FDF,C,66ED8EF,C,+B<CEEC<,CFFFCF9EFF<D=,CCF,,B<C@FEGEGFB7++:EA?E7?BB9C9,CCD+=B<@EF,BFE.DFBC6B=8B9A086F5?B@3DEDECEEF7CECE=A9D<.#6GC>E>GGGE<F9<CC<FF6@CF?GFC9:GGGE<:C7E18F97F7ECGFGFFCGG=GE@<GG>FG<FGCFCCF=<BEEDE>DEGEGFDG=FADGF@$EFCBFC499,F,GDEFE=AE9<EGCGF:EGFDFEFFFF777GGGGGGGDFGGGGGGGGFFGGGGGGFFEGGGFGFB7EEF@DGGGGGGGGGGGGDFEFGCFF9DAE<,6,EFC+,,GFA:FCFGGGFGFCGGGGFGFAFGGGGGFB5,FCF8GCCCCC
@SZM 17
TGAGGAATATTGGTCAATGGACGAGAGTCTGAACCAGCCAAGTAGCGTGAAGGATGAAGGTCCTACGGATTGTAAACTTCTTTTATAAGGGAATAAACCCTCCCACGTGTGGGAGCTTGTATGTACCTTATGAATAAGCATCGGCTAACTCCGTGCCAGCAGCCGCGGTAATACGGAGGATGCGAGCGTTATCCGGATTTATTGGGTTTAAAGGGAGCGCAGACGGGTCGTTAAGTCAGCTGTGAAAGTTTGGGGCTCAACCTTAAAATTGCAGTTGATACTGGCGTCCTTGAGTGCGGTTGAGGTGTGCGGAATTCGTGGTGTAGCGGTGAAATGCTTAGATATCACGAAGAACTCCGATTGCGAAGGCAGCACACTAATCCGTAACTGACGTTCATGCTCGAAAGTGTGGGTATCAAACAGGATTAGATACCCT
+
EFGGGF@FFFGGGGFGGGGFGGGE@F7FGGGGGGGGDFEGGGGFFFGGG,,FGGG?F<<FGFGGGGGEEE7@FGGGDCECCGFGGGGGGGGFFFGGGGC@CGGGGFFD8B<CC??FCFFFFGEGGFFEGGG9<FFAEEFGDG>CFGE>GFE?FGFGGGGGGGFGEGCGG:FFF1<BDFFC>5DFCGFEGEBC@EC;=<F1@B#GFGGG8B?BEEGEEGDGGEGGGGGGGGGGFGGGGGGFFGGGFBCFFCEGGGGG@3FC;FDGG5FGE:AEEFFGFFFFFFG+GFA,E=4E@@C7GE>,@FEEDGDGGEFFFEC7GECFFGGGGGGGGFFDEFGGGGGFFCGGGGGGGGF9GGGFEEEGGGGFGFAFC<FC,F9FCFFCFC>GGGGGFFGFGFECGGGGFCCFFCCGGGGGFAGEFGGGGGFFFCGFFGFCCCCC
@SZM 18
TGGGGAATATTGGGCAATGGGCGCAAGCCTGACCCAGCAACGCCGCGTGAAGGAAGAAGGCTTTCGGGTTGTAAACTTCTTTTGTCAGGGACGAGTAGAAGACGGTACCTGACGAATAAGCCACGGCTAACTACGTGCCAGCAGCCGCGGTAATACGTAGGTGGCAAGCGTTGTCCGGATTTACTGGGTGTAAAGGGCGTGTAGCCGGGAAGGCAAGTCAGATGTGAAATCCACGGGCTCAACTCGTGAACTGCATTTGAAACTGTTTTTCTTGAGTATCGGAGAGGCAATCGGAATTCCTAGTGTAGCGGTGAAATGCGTAGATATTAGGAGGAACACCAGTGGCGAAGGCGGATTGCTGGACGACAACTGACGGTGAGGCGCGAAAGCGTGGGGAGCAAACAGGATTAGATACCCT
+
FFGFGGGGGGDGGGGGGGGGGGGGGGGGGGGGGGGGGGGGGGGGGGGGGGGGGGGGGGGGGGGGGGGGGGGGGGGGGGGGGGGGGGGGGGGFGGGGGGGGGGGGGGGGGGGGGGGGGGGGGGGGGGGGGFGFGGGGGGGGGGGGGGGGGGGGGGFGGFFGGGGGGGGGGG+GGGGGGGGGGGGGGGGGGFFGGGGGGGGGGGGGGGGGGEEGGGGGGGGGGGGGGGGGGGGGGGGGFDD;CFGFGGGGGGGGGGGGGGGGGGGGGGGGGGGGGGGGEGGGFGGGFGGFGGGFGGGGGGGGGGGGGGGGGGGGGGGGGGGGGGGF9GGGGGGGGGGGGGGGGGGGGEGGGGGGGGGGFGGGGGGGGCGGGGGGGGGGGGGGGGGGGGGGGGGGGGGGGGGGGGGGGGGFGGGGGCCCCC
@SZM 19
TGGGGAATTTTGGACAATGGGCGCAAGCCTGATCCAGCTATTCCGCGTGTGGGATGCAGGCCCTCGGGTTGTAAACCACTTTTGTAGAGAACGAAAAGACACCTTTTAAAAAAGGGTGTTGCTGACGGTACTCTAAGAATAAGAACCGGCTAGCTACGTGCCAGCAGCCGCGGTAATACGTAGGGTGCGAACGTTAATCGGAATGACTGGGCGTAAAGGGTGCGCAGGCGGTTTAGTAAGACAGATGTGGAATCCCCGAGCTTAACTCGGGAATTGCATATGTGACTGCTCGACTAGAGTGGGTCAGAGGGATGTGGAATTCCACGTGTAGCTGTGAAATGCGTAGATATGTGGAAGAACACCGATGGCGAAGGCAGCCTCCTGGGACATAACTGACGCTCAGGCACGAAAGCGTGGGGAGCAAACAGGATTAGATACCCT
+
CCEFCFGCCFF@CC@FEF@A8F@:6@F8CFGG9<FF@8;CFGFFEBCCC6,@FGF74C9FE@,<,8?+CC:?FCEDEDGC,CEFG,B95<BE>B:CEGCFD,:,=<A<8FEC=+C:E7@+DFC<DF3:8<B=FFGG,F9<FEF,>A,@C773CFGA@8@CFFDGF@C8,**><*<F9@?BCF7CCGG525**;<4/4,?F<CBF$+CFCFGG>C?:CCCC2;88:>CB98:?3#,@@?CG)E@CBAD@3/A<:>:@)@'<9FEF8C@#:3D:AC,FGF>C5A?B,4:FC>FAA<E<A,899,,,FA9,F?,=,<FFF8FE:4CFCGFGFF<EFGFF9C7CEFFC=FAFEF9EFCGGGCF@:C@E:FEF<E@@8EFF7BBC<AEEFCFEFGFCC@EFFCE<C96CGFF<<FCCECGFDE9FFE<FFGE<E@CCEEGECCCCB
@SZM 20
TGAGGAATATTGGTCAATGGACGCAAGTCTGAACCAGCCATGCCGCGTGCAGGAAGACGGCTCTATGAGTTGTAAACTGCTTTTGTACGAGGGTAAACGCTCTTACGTGTAAGAGCCTGAAAGTATCGTACGAATAAGGATCGGCTAACTCCGTGCCAGCAGCCGCGGTAATACGGAGGATCCAAGCGTTATCCGGATTTATTGGGTTTAAAGGGTGCGTAGGCGGTTTGATAAGTTAGAGGTGAAATACCGGTGCTTAACACCGGAACTGCCTCTAATACTGTTGAACTAGAGAGTAGTTGCGGTAGGCGGAATGTATGGTGTAGCGGTGAAATGCTTAGAGATCATACAGAACACCGATTGCGAAGGCAGCTTACCAAACTATATCTGACGTTGGGGCACGAAAGCGTGGGGAGCAAACAGGATTAGATACCCT
+
CD6CDFCFGGGGCGGGGGGGGGGGGGGGGGGGGGGFGGGGGFGGGGGGGGGFFGGGGGGGEGGGGGGFGFGGGGGGFGGGGGGGGGGGGGEGGGGGGGGDFCFGGGGGFEFFGDGGGFF8FFFGGGFGCFFGGGGGGFGGFGGFFGGGDFADCDGFGGFGGGGGGGGFC9<FGGGFFFC@GF>FFCFFCFGGGFGGEGFF<CCGGGFFFGGGGFGAGECGEGEGGFFGFFDDFGFGFFEFGGGGGGGGGGGGFEE<FAGGECEFGGGF>CF@@9CGGGGFFGGGGFFGGCGGGGGFFFGF>GDGGGGGGGDGGGGGGGGGGGGGGGGGGGGGGGGGGGGGGGGGGGGGFGGGEGGGF@GGGGGCGGGGGGGGFGGGGFGGGGGGGGFGGGGEGGGGGGGGGFGGGGGGGGGGGGGGGGGGGGGGFGCGFFGCCCCC
@SZM 50264
TGAGGAATATTGGTCAATGGACGCAAGTCTGAACCAGCCATGCCGCGTGCAGGAAGACGGCTCTATGAGTTGTAAACTGCCTTTGTACTAGGGTAAACGCTCTTACGTGTAGGAGCCTGAAAGTATAGTACGAATAAGGATCGGCTAACTCCGTGCCAGCAGCCGCGGTAATACGGAGGATCCAAGCGTTATCCGGATTTATTGGGTTTAAAGGGTGCGTAGGCGGTTTGATAAGTTAGAGGTGAAATACCGGGGCTCAACTCCGGAACTGCCTCTAATACTGTTGAACTAGAGAGTAGTTGCGGTAGGCGGAATGTATGGTGTAGCGGTGAAATGCTTAGAGATCATACAGAACACCGATTGCGAAGGCAGCTTACCAAACTATATCTGACGTTGAGGCACGAAAGCGTGGGGAGCAAACAGGATTAGATACCCT
+
EGFFGGFFFGGGGGGGFGGDGGGGGGGGGGGGGGGGGGGGGGGGGGGGGGGGGEGGGGGGGGGGGGGGGGGGGGGGGGGGGGGGGGGGGGGGGGGGGGGG@GFFGGGGGGGGFDFGGGGFGGFGGFFGGDGGGGGGGGGGGGGGG?GGGGGGGGGGGGGGGGGGGGGGFGDGGGGGGGGGGGGGGGGGG;GGGGGGFFGG<BFGGGGGGGGGGGGFEEGDGGGGGGFGGGCCD@FEG@<FFGGGGGGGGGGGFGEEFAFFGGGGGGFEDGGGGGFGGGFGGGGGFGEDGDGGGGGGGFC:GGDGGGGGGFGGGGFFGFFGGGGGGFGGGDEGGGGGGFGGGGGGGGGGGGFGGGGGGGGGEGGFGGGGFFGGGGGGGGGGFGGGGGGGGGGGGGGFGGFFGGGGGGGGGGGGGGGGGGGGGGFGFGGGGGGCCAC@
@SZM 22
TGAGGAATATTGGTCAATGGACGAGAGTCTGAACCAGCCAAGTAGCGTGAAGGATGACTGCCCTATGGGTTGTAAACTTCTTTTATACGGGAATAAAGTGAGGCACGTGTGCCTTTTTGTATGTACCGTATGCATAAGGATCGGCTAACTCCGTGCCAGCAGCCGCGGTAATACGGAGGATCCGAGCGTTATCCGGATTTATTGGGTTTAAAGGGAGCGTAGGCGGACGCTTAAGTCAGTTGTGAAAGTTTGCGGCTCAACCGTAAAATTGCAGTTGATACTGGGTGTCTTGAGGACAGTAGAGGCAGGCGGAATTCGTGGTGTAGCGGTGAAATGCTTAGATATCACGAAGAACTCCGATTGCGAAGGCAGCCTGCTGGACTGTAACTGACGCTGATGCTCGAAAGTGTGGGTATCAAACAGGATTAGATACCCT
+
FF,<FFGGGGGFCGGAFGGFGGGG>FGGGGFGCFGGGGFGFGGGGGEGGGGGGGGGGGGGGGFGGGGGGGEGGGFGGGGGGGGGGGGGGD7=FFFFGGGGGGGGGGGGGGGGGFFFEFGGFBFGGGFG7<<,,FGGGGGEFF<7:FFCGGGGG0GFGGFDEBFGECEGBGGGGGGDC:C0=:FFC:DFE=CFGGDGEF@4FB<GGGGGG+EGGGGFGECGGGEGGGGCF=FFECFA:GFFGGG=GGGGEFGGGGGEFBFGEGGGGGFDAGFDFEFCGGGFGGFFGGFFA,FF;B9GFFGGGGGFFCGGGGGDFGGGGGGGGGGGGGGGGGGGGGFGFE<FGFFGGFFGGGGGGGF7GFFEGGGGGGGGGFGGGGGGGGGFGFGGGGGGGGGDGGGGGGGGGGGGGGGEGGGGGGGGGGGGGGGFFGGGGGFCCCCC
@SZM 23
TGAGGAATATTGGTCAATGGACGCAAGTCTGAACCAGCCATGCCGCGTGCAGGAAGACGGCTGTATGAGTTGTAAACTGCTTTTGTACTAGGGTAAACGCTCTTACGTGTAGGAGCCTGAAAGTATAGTACGAATACGGATCGGCTAACTCCGTGACAGCAGCCGCGGTAATACGGAGGATCCAAGCGTTATCCGGATTTATTGGGTTTAAAGGGTGCGTAGGCGGTTTGATAAGTTAGAGGTTAAATACCGGGGCTCAACTCCGGAGCTGCCTCTAATACTGTTGAACTAGAGAGTAGTTGCAGTAGGCGGAATGTATGGTGTAGCAGTGAAATGCTTAGAGATCATACAGAACACCGATTGCGAAGGCAGCTTACCAAACTATATCTGACGTTAAGGCACGAAAGCGTGGGGAGCAAACAGGATTAGTTACCCT
+
CDF9FGCF<@C<E,CFGA@CFGCGG+:CEA9<E,6EFAGGGGFDGED+:8,,:C8BFC:-@++,6<EC?FCEE,EFFA,,CEGE,CE?E,,C8=EFGF=C+?BF??<:BF<<FB,+?B?,<B9C,F9<F5CCC<F@<+@E:FEGG@F<8F>>>>8+><,8DCCFC:7C?;@;8>@7>;>FFA5FC:12<<*#<8=.5=,<>C<?,<8<B<@F>1C4C@CC7>*/:7@3>FGFF:BAD9@@@=F+<<#6987=BF>,D88GF8+F<@FBBC+@,;,<A<AFAEC9DF95<,A<,B=B?@FAAE9,CFC,:A,GEFGFB5:=FEDF9=A,EE,EFE<E,C<EBEFFGGGFGFAGGGGFBCFFF@ECF9FFFE9GFDGGEFGDEFFCF<F7@9C7E;;,,FF@F:5FFB7CF<FD<6<9DGGGGGGFE,FF;,FC@C@C
@SZM 24
TGGGGAATATTGCACAATGGGCGCAAGCCTGATGCAGCGACGCCGCGTGCGGGATGACGGCCTTCGGGTTGTAAACCGCTTTTGATCGGGAGCAAGCCTTCGGGTGAGTGTACCTTTCGAATAAGCACCGGCTAACTACGTGCCAGCAGCCGCGGTAATACGTAGGGTGCAAGCGTTATCCGGAATTATTGGACGTAAAGGGCTCGTAGGCGGTTCGGCGCGTCCGGTGTGAAAGTCCATCGCTTAACGGTGGATCTGCGCCGGGTACGGGCGGGCTGGAGTGCGGTAGGGGAGACTGGAATTCCCGGTGTAACGGTGGAATGTGTAGATATCGGGAAGAACACCAATGGCGAAGGCAGGTCTCTGGGCCGTTACTGACGCTGAGGAGCGAAAGCGTGGGGAGCGAACAGGATTAGATACCCT
+
CDFGGGGFEFFFGGGGDFFGGGGGGGGGGGFFFFGGFGFEGGGGGGGGCCFGGGCEGGEGGGGGGGGGGEGGEGGGFGCFGCEEDFCGGGC+>FGFGFGGGGGGGDGFGFCFCG9FGFEFF>@BDG9F@FCEGD8FF@D@FGGGCCFFFCFEDFGF@<CCBF<?CGGFC=A<C7FCEB>=FCEE+CFGGGGC<CC@:@:/C;8CDGGGE8DGECE8G#C?<FCC>EFDFAEGCG@?FFG:CFFE?EGGGGEGCFGF>5<*7CG::@EGGFC>FGFCD?<@=<@7GGGFCEGFEE?FAGGGGGEGGECFEEFDGGGGFGFCE9GGFDGF@+DFGGFGGFGGGGGGGECGGGFFFGGGGGGGGGGFGCCFE@GF9EGGGGGGFFEA@E:EGFGDGGGGGDGEGFCB9GGFFCFFFCFFCF@CCCC
@SZM 25
TGAGGAATATTGGTCAATGGACGAGAGTCTGAACCAGCCAAGTAGCGTGAAGGATGAAGGTCCTACGGATTGTAAACTTCTTTTATAAGGGAATAAACCCTCCCACGTGTGGGAGCTTGTATGTACCTTATGAATAAGCTTCGGCTAACTCCGTGCCAGCAGCCGCGGTAATACGGAGGATGCGAGCGTTATCCGGATTTATTGGGTTTAAAGGGAGCGCAGACGGGTCGTTAAGTCAGCTGTGAAAGTTTGGGGCTCAACCTTAAAAATGCAGTTGATACTGGCGTCCTTGAGTGCGGTTGAGGTGTGCGGAATTCGTGGTGTAGCGGTGAAATGCTTAGATATCACGAAGAACTCCGATTGCGAAGGCAGCACACTAATCCGTAACTGACGTTCATGCTCGAAAGTGTGGGTATCAAACAGGATTAGATACCCT
+
FGFFGGGGFGGGGFGGGGGGGGGGEGDGGGGGGGGGGGFGGGDGGFGGGGGGFGGGFEFFFGGGGGGGGDEFGGGGGGFFGFGGGGGGGGFGGGGGGGGGGGGGGGGFGFGGG8FGGGGGGGGGGFGGGGGGGGGGGGG<F<FGGGGGFGGGGFCFGFGGGGFFDGCFF<FFFA<FD;FG?GGGGGDGGGFGGFGGFFGGFGGGGGGGFGGGFF@2BCGGGGGGGFGGGGEGGGGGGGGGGGGGGGGF9EGGFGGFDFFBFGFGGGGGFFDFGGGGGGGGGGGD7GDFGGGGGGGGGGGFGGGGGGGGGGGGGGGGGGGGGGGGGGGGGGGGGGGGGGGGGFGGGGGGGGGFGGGGGGGGGGGGGGGGGGGGGGGGGGGGGGGGGGGGGGGGGGGGGGGGGGGGGGGGGGGGGFGGGGGGGGGGFEGGGGGCCCCC
@SZM 26
TGAGGAATATTGGTCAATGGACGCAAGTCTGAACCAGCCATGCCGCGTGCAGGAAGACGGCTCTATGAGTTGTAAACTGCTTTTGTACGAGGGTAAACTCACCTACGTGTAGGTGACTGAAAGTATCGTACGAATAAGGATCGGCTAACTCCGTGCCAGCAGCCGCGGTAATACGGAGGATTCAAGCGTTATCCGGATTTATTGGGTTTAAAGGGTGCGTAGGCGGCTTGATAAGTTAGAGGTGAAATCCCGGGGCTTAACTCCGGAACTGCCTCTAATACTGTTAGACTAGAGAGTAGTTGCGGTAGGCGGAATGTATGGTGTAGCGGTGAAATGCTTAGAGATCATACAGAACACCGATTGCGAAGGCAGCTTACCAAACTATATCTGACGTTGAGGCACGAAAGCGTGGGGAGCAAACAGGATTAGATACCCT
+
FCG9EFGGGGGGGGGFFGGGGGGGGGGGGGGGGGGGGGGGGGGGGFCGGGGGGGFFGFGGFE7FGGFGGAFGCEFFGGD,CFGGGFFFCECE7?=FFCGGG8FEF@FFF?FFCEGAF,CBFBFFGBF:BEFEGFFFFFGGACCCC7F@DFFFG@DCGFF?D>GGCGGGECCFC@FCCC:FFCFGEGGGGEF8CEFGCBCFFBEFGGGG8FFGGGGGGGFGGFCGGE9CDGFGGGFCCEGFGGGFGGGGGGFEGGGGFDCFFGEDFGGGEGGGGE:ECE@EFBFGGGGFGFFGGGFFFB8FEGGGGEGGGGGGGGGGDFFGGGGGDGGGGGFFGGGFFFDGGFGFFCCF9GGGGF>GGGGGGEGGGGGGFE9GGGGGGGGGGGGGGFCGGGGGGGGGGGEDFEGGGGGGGGGGGGGGGDGGGGFGGGGGGGGCCC@-
@SZM 27
TGAGGAACATTGGTCAATGGGCGAGAGCCTGAACCAGCCAAGTAGCGTGCAGGATGACGGCCCTATGGGTTGTAAACTGCTTTTATAAGGGAATAAAGTGAGTCTCGTGAGGCTTTTTGCATGTACCTTATGAATAAGGACCGGCTAATTCCGTGCCAGCAGCCGCGGTAATACGGAAGGTCCGGGCGTTATCCGGATTTATTGGGTTTAAAGGGAGCGTAGGCCGGAGATTAAGCGTGTTGTGAAATGTAGATGCTCAACATCTGCACTGCAGCGCGAACTGGTTTCCTTGAGTACGCACAAAGTGGGCGGAATTCGTGGTGTAGCGGTGAAATGCTTAGATATCACGAAGAACTCCGATTGCGAAGGCAGCTCACTGGAGCGCAACTGACGCTGAAGCTCGAAAGTGCGGGTATCGAACAGGATTAGATACCCT
+
GGGGFFFGFFGGGGGGGGFFGGDGDGGGGGGCFGG@CCGFGFFFGGGGGGGGGGGGGGGGGGGFGGGGG<B:FGGGFGGGGGGGFF<FEFGGGGGGGGGFGCDA<?<?,BFDGGGGGG7<EGGGGGFGGGGGGGGGGGFFDGGGGDE8=DAFFFGE7,B<DAFGGEGGF@F;9@7BEDGG9FA=E<F8:4<AFF?=<BFFFGGGGGGGFGGGFGGFDE6C;FFCEGF8FC;>GGGGGGGGGGGGGGGFC<GFF9FGGEGGFFCECFACDGGECEGGGGGGGGGFCGGCGECFFF@F>GGFFF9GGGGGGGFCGGGFB<=FGGFCGGGGGGGGCCGGFEGGGGGGGGGFCGGGGGGGGGGGGGGGGGGGGGGGGGFGGGGGDGGGGGGGGGGGGGGGGGGFFCGGGECEGCGGGGGGGGGGGGGGGFGGFGGCCCCC
@SZM 28
TGAGGAATATTGGTCAATGGACGAGAGTCTGAACCAGCCAAGTAGCGTGAAGGATGACTGCCCTATGGGTTGTAAACTTCTTTTATACGGGAATAAAGTGAGGCACGTGTGCCTTTTTGTATGTACCGTATGAATAAGGATCGGCTAACTCCGTGCCAGCAGCCGCGGTAATACGGTGGATCCGAGCGTTATCCGGATTTATTGGGTTTAAAGGGAGCGTAGGCGGACGCTTAAGTCAGTTGTGAAAGTTTGCGGCTCGACCGTAAAATTGCAGTTGATACTGGGTGTCTTGAGTACAGTAGAGGCAGGCGGAATTCGTGGTGTAGCGGTGAAATGCTTAGATATCACGAAGAACTCCGATTGCGAAGGCAGCCTGCTGGACTGTAACTGACGCTGATGCTCGAAAGTGTGGGGATCAAACAGGATTAGATACCCT
+
@<F<CCGGGGGFFEFGGGGGGGGGGG@EFGGGGGGGGGGGGGGEFGGGGGGGGGCFFG9FFFGGGGGGGFGGGC<EEFGDFFFGGGG<FFGEGGGGGGDEGGGFFGGFFGGGGFFGGF:=FGGGD<FGGGG<FFFGGG?B8A7BCGBFG?FFCA7B;FFDDCFGGGEGGEFGGGGGEFE7>@FGFEGGGFEGG9GFFGACAFBFEFFACCF@GEFCEGGEGCBGEGGGGGFCEGF:5<CGFGGGFFFGGGDGFEF@FD>/+?FGGG<F9FGFGGEAGFGGGFFFEE8GFFCGGGGGGFFGFEFFF@CCGGGFGGGGGGGFGFGGGF=?GGGGGGGFDFGGFFC@FGGGGGGGGGGCGGGGGGGGFGGGGGEEGGGGGGGGGGGGDGFECCFGGGGGDGGGGDGGGGGGGGGFE,GGGGGGGCCGFGGGF8F<CCCC
@SZM 29
TGGGGAATATTGCACAATGGGCGCAAGCCTGATGCAGCGACGCCGCGTGCGGGATGACGGCCTTCGGGTTGTAAACCGCTTTTGATCGGGAGCAAGCCTTCGGGTGAGTGTACCTTTCGAATAAGCACCGGCTAACTACGTGCCAGCAGCCGCGGTAATACGTAGGGTGCAAGCGTTATCCGGAATTATTGGGCGTAAAGGGCTCGTAGGCGGTTCGTCGCGTCCGGTGTGAAAGTCCATCGCTTAACGGTGGATCTGCGCCGGGTACGGGCGGGCTGGAGTGCGGTAGGGGAGACTGGAATTCCCGGTGTAACGGTGGAATGTGTAGATATCGGGAAGAACACCAATGGCGAAGGCAGGTCTCTGGGCCGTTACTGACGCTGAGGAGCGAAAGCGTGGGGAGCGAACAGGATTAGATACCCT
+
GGFGGDGGGGGGGGGGGFGGGGGGGGDGGGGGGGGGGGGGGGGGGGGGGDFGGGGGEFGGCGGGGGGGGGGGGGGGGGGEDGGGGGGGGGGGGGGGGGGGGDEFGGFFGGGGGGGGGGGGGGGGGGGGGGGG?FGFGGGDCDCCFFG?FFFGGGD4GGGFEC0CEGDFCFGGGGECEEFFECFADGFFGGFC8;GFFEGGGGGGGEECGGGGGGGGGGGGGGGGGGGGGGGGGGGGGGGGGGGFCEGGGD>EGCFCEGGF;EFD@2EGGDGGFGFC,CGGGGGCGGGGGGGGGGEFGGGGGGGGGGGGGF@CGGFEAGGGGGGGGGGGEEGGEAFAGGGGGFGGGGFGGGGGGGGGGGGGGGGGGGGGEFGGGGGGGGGGGGDGGGGGECGGGGGGGGGGGGGGGGGGFFCGGGGGGGCCCCC
@SZM 30
TGAGGAATATTGGTCAATGGGCGAGAGCCTGAACCAGCCAAGTAGCGTGCAGGATGACGGCCCTATGGGTTGTAAACTGCTTTTATAAGGGAATAAAGTGAGTCTCGTGAGACTTTTTGCATGTACCTTATGAATAAGGACCGGCCAATTCCGTGCCAGCAGCCGCGGTAATACGGAAGGTCCGGGCGTTATCCGGATTTATTGGGTTTAAAGGGAGCGTAGGCCGGAGATTAAGCGTGTTGTGAAATGTAGACGCTCAACGTCTGAACTGCAGCGCGAACTGGTTTCCTTGAGTACGCACAAGGTGGGCGGAATTCGTGGTGTAGCGGTGAAATGCTTAGATATCACGAAGAACTCCGATTGCGAAGGCAGCTCACTGGAGCGCAACTGACGCTGAAGCTCGAAAGTGCGGGTATCGAACAGGATTAGATACCCT
+
GG6CCCFGGGGG,6CEFGGGCFF+@FGGGGGG<CFGGGGGFFA,FFGGDEGGGGCFGFGGGG7F,C?F8E:+BFFFDA,,FFFGGFACFFEC<=FC,CEFFGGGC@FFG?@AEF?FFFBGGG<EF9<FGGG9,E<FFAFFE7C0AFF7>@;:>DGFFFDBEFGGDBFE<@/311@C5CGFE9>5GG?GGE>EC>C6-?GFA@CG;F=F+GG3GEE8C57/=GFDCFC*@,FGGD>1*FGCGGGGGFGD<3*C7F>,GFGCF@,<9F9F,?GGGGDF:D?FDGGGCF>,<A?GFF8+??,FA,A+F@FFCEGGGGGGC@GFGGGCGGGFGGGGGGGFE,GGGGGGFDB<GGGGGGGDGGGGF7GGGGGGGGGGGF<GGGGF@7@<CGGDGGGGGGF@F:GGFDGGGF@+F7GGGGGFF<GGGGGGGGGGGFFC8CCC
@SZM 49979
TGGGGAATATTGGACAATGGGCGAAAGCCTGATCCAGCGACGCCGCGTGAGTGAAGAAGTATTTCGGTATGTAAAGCTCTATCAGCAGGGAAGAAAATGACGGTACCTGACTAAGAAGCCCCGGCTAACTACGTGCCAGCAGCCGCGGTAACACGTAGGGGGCAAGCGTTATCCGGATTTACTGGGTGTAAAGGGAGCGTAGACGGTTAAGCAAGGCTGAAGTGAAAGCCCGGGGCTCAACCCCGGTACTGCTTTGGAAACTGTTTGACTTGAGTGCAGGAGAGGTAAGTGGAATTCCTAGTGTAGCGGTGAAATGAGTAGATATCGGGAGGAACACCAGTGGCGAAGGCGGCCTACTGGGCACCAACTGACGCTGAGGCTCGAAAGTGTGGGTAGCAAACAGGATTAGATACCCT
+
FGGGGGGG@CFAFGGFEFFCGD@:@CECGGGGGGGGDGGGEGGGGGD=F?FFCGGFGFGFFGGGGGGFFCFEGGG9FEGFEEGGGGGGGGFG@FGGGGGGGCCG?CFAF<EFEFG<FFGGFG:A@CCGG@GGE,GFFG?FGFCFEEGEGGGDF:85>BFEF@CFGG?E9F<FFGGGC:FFG9CFEGFGCGGGFFGGGGDGFECC;ED;>>FCFDE#CGFE=:CFFFFGGGEGFGGE=FGGGGGECGFDC:CD@EFFFBFA8AC,9FFFGFG=,F@F<EECGECGFFGGFFFFFGGCFF8FA9++CBC,<D<CEF?B,E9FFF@EGEFCFCDFFDFF9<GGGGEGFF:FDEF9AEFDGGGF9GGEGGFFGEBGGGFGGF7@FEGGGEB7GGGGGFGGGGGGFF<EDE9GGGGCCCCC
@SZM 55744
TGAGGAATATTGGTCAATGGACGAGAGTCTGAACCAGCCAAGTAGCGTGAAGGATGACTGCCCTATGGGTTGTAAACTTCTTTTATACGGGAATAAAGTGAGGCACGTGTGCCTTTTTGTATGTACCGTATGAATAAGGATCGGCTAACTCCGTGCCAGCAGCCGCGGTAATACGGAGGATCCGAGCGTTATCCGGATTTATTGGGTTTAAAGGGAGCGTAGGCGGACGCTTAAGTCAGTTGTGAAAGTTTGCGGCTCAACCGTAAAATTGCAGTTGATACTGGGTGTCTTGAGTACAGTAGAGGCAGGCGGAATTCGTGGTGTAGCGGTGAAAGGCTTAGATAGCACGAAGAACTCCGATTGCGAAGGCAGCCTGCTGGACTGTAACTGACGCTGATGCTCGAAAGTGTGGGTATCAAACAGGATTAGATACCCT
+
,E,CF@FFGGGGGEFCCGGFGGGGGGGGCGGGGGGGGGGFGGGGGGGGD7DGGGFCFGGGGGCFGGGGFGGGGGGGGGGFFGFEFF<C@GD7=EFEGFFGFFGGGGGCEBFDGGFFCDGGGGCEEE,+BA<<9EC9EF9<EFGGGGFGFDFG58DGGFG7FFFFGGDE?DEG8=:CC8F:FGEF@>>FFGECGDGGCFB7CCFEGGFF@<BCFF7FGGFEGGDFCGEFGFFEGF@5CDFFC@,E3<GGGGF@?DFB8CG<FCD<GGFF<AEFGCF#4AE:7@GGEAAGF8FGGGGGCFF9ECFFEDCGFB<FFFGGE@DCGFGGGGDGFFB?DE,E?<GGGFF@,<E<GECGEFECCF<C7GGGFGF@BFGGGF8GGFF<9GGGGFEGGGGFF,GGGGGGGGGFFDFCGGGFGDFDGGGGFFGGFAEGFGFCCCCC
@SZM 33
TGAGGAATATTGGTCAATGGACGCAAGTCTGAACCAGCCATGCCGCGTGCAGGAAGACGGCTCTATGAGTTGTAAACTGCTTTTGTACTAGGGTAAACGCTCTTACGTGTAGGAGCCGGAAAGTATAGTACGAATAAGGATCGGCTAACTCCGTGCCAGCAGCCGCGGTAAGACGGAGGATCCAAGCGTTATCCGGATTTATTGGGTTTAAAGGGTGCGTAGGCGGTTTGATAAGTTAGAGGTGAAATACCGGGGCTCAACTCCGGAACTGCCTCTAATACTGTTGAACTAGAGAGTAGTTGCGGTAGGCGGAATGTATGGTGTAGCGGTGAAATGCTTAGAGATCATACAGAACACCGATTGCGAAGGCAGCTTACCAAACTATATCTGACGTTGAGGCACGAAAGCGTGGGGAGCAAACAGGATTAGATACCCT
+
EFG9FGC8CEC9FFFFFFGFFGEGGGGFGDGGGGFEGDEDFFCF7CGEEGGGGEFGDEFGGDEGGGGGGGGDGGGGG9EFFAEGEFGA9FE8E4BEE9@ECFG9EGF,BFF<F9FGG7CFEDFDAAFFDEFGGFFFGGFGGFG>F7F>>F<43DCF@FCFFCCF:4@@1CF,8DF@>246/FFFCA<CECFFGFCE6=F:>GFF<5FGDFGFFFCCDGFEEGFDEGGGFGGGGDF4/C3<FF:FAGDGEGEGF?EGGGG:$GGB99FF=>EFFGAGFGGGFGFDFCF5?@?F;?9FDFGGGGGFGGGGGGGGGGGFCFGCFDECCGGGGGFGFFGFGFFCE,C,GF<9FGGGGGGGGGGGGGGGGGGGGGGGFGFD>FGGGGGFFFAC@,<F8FFGGFGGCGFGGGDGGFGD8GGFGGGGGFFGFFEGGGGCCCCC
@SZM 34
TGAGGAATATTGGTCAATGGACGAGAGTCTGAACCAGCCAAGTAGCGTGAAGGACGACTGCCCTATGGGTTGTAAACTTCTTTTATATGGGAATAAAGTGAGCCACGTGTGGCTTTTTGTATGTACCGTATGAATAAGGATCGGCTAACTCCGTGCCAGCAGCCGCGGTAATACGGAGGATCCGAGCGTTATCCGGATTTATTGGGTTTAAAGGGAGCGTAGGCCGGTTGTTAAGTCAGTTGTGAAAGTTTGCGGCTCAACCGTAAAATTGCAGTTGATACTGGCGACCTTGAGTGCAACAGAGGTAGGCGGAATTCGTGGTGTAGCGGTGAAATGCTTAGATATCACGAAGAACTCCGATTGCGAAGGCAGCTTACTGGATTGTAACTGACGCTGATGCTCGAAAGTGTGGGTATCAAACAGGATTAGATACCCT
+
GGGCGFGFFGGG?FGGGGGGGGGGGGGGGGGGGGGGGGGGGGGGGGGGGGFGGGGGGGGGGGGGGGGGGCGGGGGGGGGGGGGGFGDGGGGFGGGGGGGGGGGGGGGFGGGGGFGFFGGGGFGGGGGFGGGGFGGGGGGGGGGEF@CBFGGGGGDCFGGGGGGGGGGGGGGGGFGGGGGGGGGGGGGGGGGGGE@EEGGGCEGGGGGGGGGFFGGGGGGFCFC=GGGGGGGGFFGGGGGFGGGGGGGGGGGGGGGGGEGGFGGFGGGGDGGGGGGGGGGGGGGECGGGGGGGGGGGFGGGGGGGGGGGGGGGGGGGGGGGGGGGGGGGGGGGGGGGFAGGGGGGGGGGGGGGGGECGGGGGGGGGGGGGGFGGGGFGGGGGGGGGGGGGGGGGGGGGGGGGEGGFGGEGGGGGGGGGGGGGGGGGGGGGGGCCCCC
@SZM 35
TGAGGAATATTGGTCAATGGACGCAAGTCTGAACCAGCCATGCCGCGTGCAGGAAGACGGCTCTATGAGTTGTAAACTGCTTTTGTACTAGGGTAAACGCTCTTACGTGTAGGAGACTGAAAGTATAGTACGAATAAGGATCGGCTAACTCCGAGCCAGCAGCCGCGGTAATAAGGAGGATCCAAGCGTTATCCGGATTTATTGGGTTTAAAGGGTGCGTAGGCGGTTTGATAAGTTAGAGGTGAAATACCGGGGCTCAACTCCGGAACTGCCTCTAATACTGTTGAACTAGAGAGTAGTTGCGGTAGGCGGAATGTATGGTGTAGCGGTGAAATGCTTAGAGATCATACAGAACACCGATTGCGAAGGCAGCTTACCAAACTATATCTGACGTTGAGGCACGAAAGCGTGGGGAGCAAACAGGATTAGATACCCT
+
F<;FFGGGFGGGGGFGGGGGGEECGGGDGGGGGGGGGGGGGGGGGEGGG@FGFGFFG@FEDDGGGGGGFGGGEGGGGGFGDFF9EGG5,CAEFFG8FCGDCFECAE@EFGGAECF<DEEEEB9<FBF@FF<FGGGGFGFGFDECGGGFBCB7B3>CCBFGGFFCDFGGFGF>D)@,,DCEF:FFGGFGF<*=FE<?CGGCACFGGGFGFEFFFGG=>EF=CEGGGG=AGFBFDFGEF?GGGGGGGGGEGGGGFGECF9GGFGGDGGGGGGGGFACGGGGGGDAE1FCGFEECFF=CGGGGGDGGGEF7GGGGGFC,FDB8GGGGGGGGGGGGGGGGFFGFAAGDFFGFGFFGGGDGGFGFFCGGGGGGGGGGFCGGGGGGFGGFGFGGCGCGGGGGFFF@FGGGGGGGGGGGEGGGGGGGGGGGGDGGGGGCCCC<
@SZM 52535
TGGGGAATATTGGGCAATGGGCGCAAGCCTGACCCAGCAACGCCGCGTGAAGGAAGAAGGCTTTAGGGGTGTAAACTTCTTTTGTCAGGGACGAGTAGAAGACGGTACCTGACGAATAAGCCACGGCTAACTACGTGCCAGCAGCCGCGGTAATACGTAGGTGGCAAGCGTTGTCCGGATTTACTGGGTGTAAAGGGCGTGTAGCCGGGAAGGCAAGTCAGATGTGAAATCCACGGGCTCAACTCGTGAACTGCATTTGAAAATGTTTTTCTTGAGTATCGGAGAGGCAATCGGAATGCGTAGTGTAGCGGTGAAATGCGTAGATATTAGGAGGAACACCAGTGGCGAAGGCGGATTGCTGGACGACAACTGACGGTGAGGCGCGAAAGCGTGGGGAGCAAACAGGATTAGATACCCT
+
:@CFG:FGGGGFC8FFGG@E,CFCFG7<CFFFGFGGGGGGGCEFGGGGDFFGFEFFEFCCGFGG,?FF+F@=FFGGG9EEDEFFFDFEGDCD7B+8EA9E9EFBCGEF9EFGF:C:FGGGG8,>@EGC+@FCFC@@,+>FDCCCFG7CEEG7>F<FF-<DFCCC:=CEFC83749=@E9?,FF7<F?FCD<GGFGF>2F9;?8?:;G84:8CC*B@C1BCFGGGGF:C62,3AEE@EGCCBBB6D>8GFFCFCFFCFCFC5<#<C=F:@EFE(GFEA?3<G>>8,D?9=B+,GF@F8+8,F<GF@+CECGGGGFEGEGFFFGFA?BC9GFD9EE=C@<GF<GGGFFFEEF<@CC,F8@F@BCC6C,9CDCGGFEGCEGEFC7;FFFECC7EFGGFFF@C9GFEFGFA9FFECE@CCCC
@SZM 37
TGAGGAATATTGGTCAATGGGCGAGAGCCTGAACCAGCCAAGTAGCGTGAAGGATGACTGCCCTATGGGTTGTAAACTTCTTTTATAAAGGAATAAAGTCGGGTATGCATACCCGTTTGCATGTACTTTATGAATAAGGATCGGCTAACTCCGTGCCAGCAGCCGCGGTAATACGGAGGATCCGAGCGTTATCCGGATTTATTGGGTTTAAAGGGAGCGTAGATGGATGTTTAAGTCAGTTGTGAAAGTTTGCGGCTCAACCGTAAAATTGCAGTTGATACTGGATATCTTGAGTGCAGTTGAGGCAGGCGGAATTCGTGGTGTAGCGGTGGAATGCTTAGATATCACGAAGAACTCCGATTGCGAAGGCAGCCTGCTAAGCTGCAACTGACATTGAGGCTCGAAAGTGTGGGTATCAAACAGGATTAGATACCCT
+
F8FFGGGGGGGGGGFGGGGGGGGGEFCFGGGGGGGGGGDFGCEFEFFGGGGFDGCGGF9FGCGGFGGGGGGECFGGCFGGFGGGGGGDGEGGFGGGFFGFEGGGGGGAFGGFG,@?FEFGGGFEGGFGGGCGGGGGG9FE:E27CGDG;ADE?GGGFGG7FGFDCEEECEGFFCFDGGGGDGCFGEEGGGDFGEFEFFEBF@CF::GFFFFGGGGFGFCGFC3DF:0GGDGFGGGGGFGF9FGGGGGGEF79GEEGGGFG?>FEAGGGGGGCFGEFFFFCFFC<FCGFDGGE9FC,8FFGGGGFDGFB4,9GFCEFBCDGGGGGGGGGGGGFDEE8FFGGDGGGGGGGFGEF?GGGGGGGGGGGFGGGGGGEEACGGFFFFFGAGGGFGGFCFGGGGGGGGGGGGGGGFFCCGGFGGFFFGFFEDGGGGGGCC?CC
@SZM 38
TGAGGAATATTGGTCAATGGACGAGAGTCTGAACCAGCCAAGTAGCGTGAAGGATGACTGCCCTATGGGTTGTAAACTTCTTTTATACGGGAATAAAGTGAGGCACGTGTGCCTTTTTGTATGTACCGTATGAATAAGGATCGGCTAACTCCGTGCCAGCAGCCGCGGTAATACGGAGGATCCGAGCGTTATCCGGATTTATTGGGTTTAAAGGGAGCGTAGGCGGACGCTTAAGTCAGTTGTGAAAGTTTGCGGCTCAACCGTAAAATTGCAGTTGATACTGGGTGTCTTGAGTACAGTAGAGGCAGGCGGAATTCGTGGTGTAGCGGTGAAATGCTTAGATATCACGAAGAACTCCGATTGCGAAGGCAGCCTGCTGGACTGTAACTGACGCTGATGCTCGAAAGTGTGGGTATCAAACAGGATTAGATACCCT
+
GGEFECEFGGGGFGFGGGGGGGGGGGGGGGGGGGGGGGGGCFGFGGFGGGGGGGGGGGDGGGGGGFFGGGGGDGGGGGFCFG<FGGGFGGGGGGFEGGGGGGGCFG?A=EFF9FGFGGGFAFGGGGEFDGGGGGDFFGFF:FCGGFFDDFFGGCGGGGGFDEFGGFCCACFGGGFGGGG3@GCF*EBDEGGGEGDC?GFGFF?CFFFFDFGGGGFFGGGGEFE9GFB*:CGD=FG<7GEDFFCCDCGFGGDGGGGFB5EGGGG?GGGGFGGGGGGGE<CGGGGDGGGGGGFGGGFEFCFE88CGGCGGGGGGGGGGECFGGGGGGGGGGGDGFGGGGGGFGGGCEF@GFFGFGFFEGGGGGGGGGFGGGGFCDFGGFFGFCFGGFGGGGGGGGGGGGGGGGGGGGGFGGGGGGGGGGGGGFGGGGGGFGFGCCCCC
@SZM 39
TGAGGAATATTGGTCAATGGACGCAAGTCTGAACCAGCCATGCCGCGTGCAGGAAGACGGCTCTATGAGTTGTAAACTGCTTTTGTACTAGGGTAAACGCTCTTACGTGTAGGAGCCCGAAAGTATAGTACGAATAAGGATCGGCTAACTCCGTGCCAGCAGCCGCGGTAATACGGAGGATCCAAGCGTTATCCGGATTTATTGGGTTTAAAGGGTGCGTAGGCGGTTTGATAAGTTAGAGGTGAGATACCGGGGCTCAACTCCGGAACTGCCTCTAATACTGTTGAACTAGAGAGTAGTTGCGGTAGGCGGAATGTATGGTGTAGCGGTGAAATGCTTAGAGATCATACAGAACACCGATTGCGAAGGCAGCTTACCAAACTATATCTGACGTTGAGGCACGAAAGCGTGGGGAGCAAACAGGATTAGATACCCT
+
EFDEGCFFFGFDGGFGGDFGFGCFGGGGGGGGGGGGGFGGG8FGGG>FFFFGGGGGGGGGGGGGGG9FGGGGGEGFFGGGFGGGGGFGGGGGGGGGGGCG7FG9FA<=EFG9?E8<FEGGGGGBAFF9FGGDGFCFF7FGFGCFGGFFF>ECGGFFG9B5F>FFG7CFFCECGGGGGGGFGGFGFC1CFGGGGGC3ECFBCE:GGGGFAFGGGGGFDEGGGGGGGFEECCAGGGFFGGGGGGFD@GFEDGEGF@GFFEGGFC.GFGGGGGGFFGFGGFFCFGECGGGFFA9GGGGFF<CEGGDGGGGGGGGGFGFGGGGGGGGGGGGGGGGFGGGFEFA9GFECFGGGGGGGEEGGGFGGGGGGGFGGGGGGE9FEBEFGGGFD<AFGGGGGGGGEFGEFGGGGGFFDGGGGFGGGGGGGFGFGGFGGGFGCCCCC
@SZM 40
TGAGGAATATTGGTCAATGGACGAGAGTCTGAACCAGCCAAGTAGCGTGAAGGATGACTGCCCTATGGGTTGTAAACTTCTTTTATACGGGAATAAAGTGAGGCACGTGTGCCTTTTTGTATGTACCGTATGAATAAGGATCGGCTAACTCCGTGCCAGCAGCCGCGGTAATACGGAGGATCCGAGCGTTATCCGGATTTATTGGGTTTAAAGGGAGCGTAGGCGGACGCTTAAGTCAGTTGTGAAAGTTTGCGGCTCAACCGTAAAATTGCAGTTGATACTGGGTGTCTTGAGTACAGTAGAGGCAGGCGGAGTTCGTGGTGTAGCGGTGAAATGCTTAGATATCACGAAGAACTCCGATTGCGAAGGCAGCCTGCTGGACTGTAACTGACGCTGATGCTCGAAAGTGTGGGTATCAAACAGGATTAGATACCCT
+
FAEFGGGGFGGG@FG9FA9FGGGGDFEFGGGCEFGFGGGGFGGDCEGGGFGDFG?AGCGGGGGFGDFGFGDECCGGGGGGGAFF9EFFGGGGGGFEGF<,CFGCDC@FFFGGGGGGFGGFD<<FGAFCDF8=FEGGGCFGGGGGDGEGGGFFE5GGFFBBE>FEEEGGGGGG9FFG5?:>/@FGGG;GGFEFGFF5<CF;FGCCEEE<DGGGGGG0?8FGGGFDEEGGFEFECGGFGGGGC<CCF<GECGCF9GGGGGGGFGGGGGGGGFCGGGDGF5FFCGFCGFGE9GGGFEF;GGE9GGGFE+EEEDGGFGGGGF@8GFFCDF@GGGGCFDFCDFFFFA,8GCDFEGDGFEGGGGGC7GGGGGFGEF<@C,FCGGFCFFGCGGGGGGGGGGGGGGGGFGFEDGGGGGGGGFAGGGFFGGFFECGGGGGCCCCC
@SZM 41
TGGGGAATATTGCACAATGGGGGAAACCCTGATGCAGCGACGCCGCGTGAGTGAAGAAGTATTTCGGTATGTAAAGCTCTATCAGCAGGGAAGAAAATGACGGTACCTGACTAAGAAGCCCCGGCTAACTACGTGCCAGCAGCCGCGGTAATACGTAGGGGGCAAGCGTTATCCGGAATTACGGGGTGTAAAGGGTGCGTAGGTGGTATGGCAAGTCAGAAGTGAAAACCCAGGGCTTAACTCTTGGACTGCTTTTGAAACTGTCAGACTGGAGTGCAGGAGAGGTAAGCGGAATTCCTAGTGTAGCGGTGAAATGCGTAGATATTAGGAGGAACATCAGTGGCGAAGGCGGCTTACTGGACTGAAACTGACACTGAGGCACGAAAGCGTGGGGAGCAAACGGGATTAGATACCCT
+
FEFFECF8EFE@AFEFCGFCFDGGGGGGDFGGDCFFGGEC:B:@CFFGGEEFFGDFF8CCFF,EE8>,:F<B5CB99EA??F,<@,BFCF@FCFGEEE,EACGCCGAFFGGF9>DBFFDG@+F7FFGF,C,BB88<FAF+,,@:>*>:FCEDFCD8::F;BC723;<CFCC=CEDC>FF799&FEG>=+7<<EFG?GEFGGG:=3A;@C<:>=<CC=AFGGFDCDD6<D*$,/1A8CGE@C.C5$A;F:CA,6FG$E:A?ECGGFE5,,<FF=3A:@E:759FGF??@F8GCEFE=B5,,F@EECGGGGEFFECGEFFFEGECFCCECGF<FFFF9,FEFF,GGGGCFC7GFCEFACGGFF<CCGGGF9GFFAGFGF<F<C>GGECFFGFGEE,FACCGFC<GF@AGGGGCCCCCC
@SZM 42
TGGGGAATATTGCACAATGGGGGAAACCCTGATGCAGCGACGCCGCGTGAGTGAAGAAGTATTTCGGTATGTAAAGCTCTATCAGCAGGGAAGAAAATGACGGTACCTGACTAAGAAGCCCCGGCTAACTACGTGCCAGCAGCCGCGGTAATACGTAGGGGGCAAGCGTTATCCGGATTGACGGGGTGTAAAGGGAGCGTAGACGGCTTTGAAAGTCTGACGTGAAACTCCGGGGCTCAACGACGGAACTGCGTTGGAAACTGTAAGGCTTGAGTGCCGGAGAGGTAAGCGGAATTCCTAGTGTAGCGGTGAAATGCGTAGATATTAGGAGGAACACCAGTGGCGAAGGCGGCTGACTGGACGGTAACTGACGTTGAGGCTCGAAAGCGTGGGGCGCAAACAGGATTAGATACCCT
+
F<EFDCCFGDFCFCGG?FFGGEDCEF<CFGG@FECEG8F7FF@@FEEFFGGFG?<C9:F<FECEFCF:?CFGGGGFFBDFFAACC8FG7FFFGGGF8??AFGGGGBEFGG@FFGGGFEG,B:FFG7CFGGGGGGFFGCFGGGGB7*@F1>7<9F8>FFCFBFCCFGCF:25<FFGF5/8#<:<=FG>F:<<2<CE=DC>5CC=CEEDF@)8#F;;<5C:C8CCF?EGGFFDGFD7D<CF@E0#BCEECEGE6;;DAF<<=F>FEF=GGFFGDFGEFCBEC<E?==C=F=<FECGGEGGGGFFGCF7CGFCFEC?DE@E<9FBDEFEEC?9,C8:,6FFFEGEDGGE@CC@CC,C,F<BEEGCFCF@<,BFFCE<ED@EEGGEGGFCGFCGGCEF@GF<9GFFFE<<GFFCFCC8@C
@SZM 43
TGAGGAATATTGGTCAATGGCCGAGAGGCTGAACCAGCCAAGTCGCGTGAGGGATGAAGGTTCTATGGATCGTAAACCTCTTTTATAAGGGAGTAAAGTGCGGGACGTGTCCCGTTTTGTATGTACCTTATGAATAAGGATCGGCTAACTCCGTGCCAGCAGCCGCGGTAATACGGAGGATCCGAGCGTTATCCGGATTTATTGGGTTTAAAGGGTGCGTAGGCGGCCTTTTAAGTCAGCGGTGAAAGTCTGTGGCTCAACCATAGAATTGCCGTTGAAACTGGGGGGCTTGAGTATGTTTGAGGCAGGCGGAATGCGTGGTGTAGCGGTGAAATGCATAGATATCACGCAGAACCCCGATTGCGAAGGCAGCCTGCCAAGCCACGACTGACGCTGATGCACGAAAGCGTGGGGATCAAACAGGATTAGATACCCT
+
GDEGGGFF@FGFGGGGGGGGGGGG:CFEFGGGGGGGGGFFEGGGGGGGGDCGGGGGG,CFCFFGGGGGGGFCGGGDG8EFGGGGGGGDCGGGCFGGGFEFGD:CGGDGGGGD<FGFF@CFFGGGGGGEGGFGGGGGGGGGGGGGGGGGG?GGGGGGGFGFFGGGGGGGGGG?GGGGDGGFEFGGGGGGFGDGFGGD>FGGFGGGGFC:FGFFGFGGGGGEGGECFE8+F.GGGDFFFGGGGGGFAFGGGGGG7FGGGGFF?F:GFCGGFGGC?EEGDFDGGGGGF=GFFFGGGGGF?5,GFFEBB+CGF?GGGGGEFCCGGGFDGFGGGGGGFGGGFCFGGGGGDGGECCGGGGF@GFGGGGGFFFGGF@FEF7CCF:CCGFECFCGDGGGGFFGEGFEFCGGGGGGGGGGGGDGGGGGGGGGGFEGGGGGCCCC@
@SZM 44
TGAGGAATATTGCACAATGGGGGAAACCCTGATGCAGCGACGCCGCGTGAAGGAAGAAGTATCTCGGTATGTAAACTTCTATCAGCAGGGAAGATAGTGACGGTACCTGACTAAGAAGCCCCGGCTAACTACGTGCCAGCAGCCGCGGTAATACGTAGGGGGCAAGCGTTATCCGGATTTACTGGGTGTAAAGGGAGCGTAGACGGTGTGGCAAGTCTGATGTGAAAGGCATGGGCTCAACCTGTGGACTGCATTGGAAACTGTCATACTTGAGTGCCGGAGGGGTAAGCGGAATTCCTAGTGTAGCGGTGAAATGCGTAGATATTAGGAGGAACACCAGTGGCGAAGGCGGCTTACTGGACGGTAACTGACGTTGAGGCTCGAAAGCGTGGGGAGCAAACAGGATTAGATACCCT
+
FFGGGGGGGGGGGGGGGGGFFGGGGGGGGGGFFGGGCG@FGDGGGGGGGGGGGGGFGGGEFGGGGGGGGGGGGGGGGFGGGGGGFGGGGGGGGGGGGFGGGGGGGGGGGGGGGGGGGGFFFFFDGGGGGGGFGGFGGGGFGGGGGGGGGGGGGGGGGFGGGGGGGFGG7G@FGGGGCGGGGGGGGGGFGGGGGGGGGGGGGGFFGF8GEFGGGGFECGGGFFGGGGGGGGGGGGGGGGGGGGGGAGFFCGFFGGGCGFGGGGGGGGGGGGGDGGGGGGGGEGGGGCFCGFFGFFF8GEFGGGGGGGEFGGGGGGGGGGGGGFGFFFGGEEFEGGGGGGGGGGGGGGGGGDGGFGGGDGGGGGGGGGGGGGGGGGGGGGGGGGGGGEEDGGGGGGGGGFGGGGGEE6AGGGGCCCCC
@SZM 45
TGAGGAATATTGGACAATGGGCGTAAGCCTGAACCAGCCAAGTCGCGTGAAGGAAGACAGCCCTACGGGTCGTAAACTTTTTTTGTATGGGAGGAAAAGAGTCCACGCGTGGGCTATTGCAAGTACCATACGAATAAGCATCGGCTAACTCCGTGCAAGCAGCCGCGGTAATACGGAGGATGCGAGCGTTATCCGGATTTATTGGGTTTAAAGGGTGCGTAGGCGGCCCTATAAGTCAGCGGTGAAATGTTCCGGCTCAACCGGGAAACTGCCGTTGAAACTGTAGAGCTAGATTCCACAAGAGGTATGCGGAATGCGTGGTGTAGCGGTGAAATGCATAGATATCACGCAGAACCCCGATTGCGAAGGCAGCATACTGGTGTGAAACAGACGCTGAAGCACGAAAGCGTGGGTATCGAACAGTATTAGATACCCT
+
<@,<C8C,CFCD@FFF@C6CFEEGGGFC,;<FFD-@EFC<E@,;8:FFG7DCE8EFFCF@,,8CEFGD>68@+CD7<EE,C<+@CB?CBFEFD+4<BFFCFF<,C:?+>+8CC:,BF9FA<<FFD,EF,8FGGGFFGC9B,88+>D@<>=BCF3:**@=*>F,@:*>:<<<04<67;F7C9504<24234<8)8<7<<<.,B7CGGFEFC?<CFC6C5:8EFCFE8F8GFDC>@F67C@*A@@@4?FGCCG<D0AGF<C6E;;@7FC<EF:==AAC=8CCCFEFFB9CFC5?,5AC759EGEC=,=7FCE??C7GGGFGGFFC>>F@9FFEF9FFGFFF9FA<F7CCGFEEFCCEGGGF@+EGFF9A<FC,FF<E<FDFC,DFFC,FD;BBF<@CGEFCFFCGE7GGGFEC,@<FFCE<6EEC,FFGCE@GCCCCC
@SZM 46
TGAGGAATATCGGGCAATGGGCGCAAGCCTGACCCAGCAACGCCGCGTGAAGGAAGAAGGCTTTCGGGTTGTAAACTTCTTTTGTCAGGGACGAGTAGAAGACGGTACCTGACGAATAAGCCACGGCTAACTACGTGCCAGCAGCCGCGGTAATACGTAGGTGGCAAGCGTTGTCCGGATTTACTGGGTGTAAAGGGCGTGTAGCCGGGAAGGCAAGTCAGATGTGAAATCCACGGGCCCAACTCGTGAACTGCATTTGAAACTGTTTTTCTTGAGTATCGGAGAGGCAATCGGAATTCCTAGTGTAGCGGTGAAATGCGTAGATATTAGGAGGAACACCAGTGGCGAAGGCGGATTGCTGGACGACAACTGACGGTGAGGCGCGAAAGCGTGGGGAGCAAACAGGATTAGATACCCT
+
FGGGGGGGGFCFGGGGFGGGGGEGGGGGGGGGGFFEFFGGGGGGGGGGGGGGGGFGGGGGFFGGGGGGGGGGGGGGGGGGGGFFGGGGGGGGGGGGGGGGGGFGGGGGGGGFGGGGGGGGG@GGGGGGGGGGFFG8<FGGGGGGGGGGGGGGGCGEGFGGCGFFGGCF?GCCFGGGGGFG=FGGGGGGGFEGGGGGGGGGFCFFFGGGGGDBGGGGGGGFGG,GGFFF:9CGGEFGGFEGGEE?<F<FDFGFFDFFF?FFFAGDB,D<DGGFFGGGGCGGGGGGFGFCGGGGGGGFGGGFGGGGEEGGGGGDGGGDGGGGGGGGGGGGGGGGGGGGGGGGGGGGGGGGGGGGGFEGEFGGGGGGGGGGGGGGGGGGGGGGGGGEFGGGGGEFGGGGGGGGGGGGGGFGGGGGGCCCCC
@SZM 47
TGAGGAATATTGGTCAATGGACGAGAGTCTGAACCAGCCAAGTAGCGTGAAGGATGACTGCCCTATGGGTTGTAAACTTCTTTTATACGGGAATAAAGTTAGCCACGTGTGGCTTTTTGTATGTACCGTATGAATAAGGATCGGCTAACTCCGTGCCAGCAGCCGCGGTAATACGGAGGATCCGAGCGTTATCCGGATTTATTGGGTTTAAAGGGAGCGTAGGCGGGTTGTTAAGTCAGTTGTGAAAGTTTGCGGCTCAACCGTAAAATTGCAGTTGATACTGGCGACCTTGAGTGCAACAGAGGTAGGCGGAATTCGTGGTGTAGCGGTGAAATGCTTAGATATCACGAAGAACTCCGATTGCGAAGGCAGCTTACTGGATTGTATCTGACGCTGATGCTCGAAAGTGTGGGTATCAAACAGGATTAGATACCCT
+
ECFEGGGGFFGGGGGGGGGGGGGGGGGGGGGGGGGGGGGGGCFGFGGGGGGGGGGGGGFGGGFCFGGGGGGEFG9EGGGGGGGGGGF<FCEGGFGGGGFCGGGGGGGFGAFEG,A4FFG<FFGGFGFDGGGGGGGGGGGGGGGD>BFGGDF@FFGCFGC?GGG>FGGGGFFCGFFFCFGGGGEGDEGGFFF@@GF==FFFGF9GGGGFFGGGGGGFEGGGGGGD@:EAGGGFG=GGGF@CDGGEFCGGGGGGGGGGGEGFEGGGGGGGGGGGGGGGGGGFGGGE89FCGFEFGGGGGGGGGFFCGGGGGGGGFGGGGGFFFGGGGGGGGGGGGGGGGGGFDGGGGGGGGGFGGGFEGGGGGGGGGGGGGGGGGGGGGGGF9GGGGGGGGGGGGGGFFGGGGGGGGGGGGGGGGGGGGGGGGGGGCGGGGGFCCCCC
@SZM 48
TGAGGAATATTGGTCAATGGACGAGAGTCTGAACCAGCCAAGTAGCGTGAAGGATGACTGCCCTATGGGTTGTAAACTTCTTTTATACGGGAATAAAGTGAGGCACGTGTGCCTTTTTGTATGTACCGTATGAATAAGGATCGGCTAACTCCGTGCCAGCAGCCGCGGTAATACGGAGGGTCCGAGCGTTATCCGGATTTATTGGGTTTAAAGGGAGCGTAGGCGGACGCTTAAGTCAGTTGTGAAAGTTTGCGGCTCAACCGTAAAATTGCAGTTGATACTGGGTGTCTTGAGTACAGTAGAGGCAGGCGGAATTCGTGGTGCAGCGGTGAAATGCTTAGATATCACGAAGAACTCCGATTGCGAAGGCAGCCTGCTGGACTGTAACTGACGCTGATGCTCGAAAGTGTGGGTATCAAACAGGATTAGATACCCT
+
FGGFGGGGGGGGCFGGDAFGGGFE7FGGGGGGGGGEFEFFFFFGGGGGGGGGGGGGGFFG88<CFCFFCFGEEFFFFGGGGGGGGGGFFF>E+,CEFGFGEFGC>ECE<FFG9FFFFGGGGGGGGFFBFGFFGGGDGG=,85CFGGFGGFGFGGFGGGFGFEGGDEFECGFFGGGGGG@ECFFCDF>GGGFGGFGGCEEFGCGGEGFE7CCBFAGFEGEGGEEGGGEGEEEDEGF9FFGGFGGGFDFGGGGGGGFCGFGFFG69CGFF:9CFFGFFFC'GFCF>FEFF<EAGGGGGGFGGGGGF@EGCGGGGGGGGGGFGGFC@GGGGGEE9GFGGGFGDGFGE<DDFFEFGFF@:GGGDGDGGGGGGGGGGGGGGGGGGFGDGGGGGGGGGFAGGEDGFGGGGGGFEDGGGGGFGGGGGGGFGFAFGGGFBCCCC
@SZM 49
TGGGGCATATTGCACAATGGGGGAAACCCTGATGCAGCAACGCCGCGTGAAGGATGAAGGCCTTTGGGTCGTAAACTTCTGTTCTAAGGGAAGATAATGACTGTACCTTAGGAGCAAGTCCCGGCTAACTACGTGCCAGCAGCCGCGGTAATACGTAGGGGGCAAGCGTTATCCGGAATTATTGGGCGTAAAGGGTACGTAGGTGGTTACCTAAGCACAGGGTATAAGGCAATAGCTTAACTATTGTTCGCCTTGTGAACTGGGCTACTTGAGTGCAGGAGAGGAAAGCGGAATTCCTAGTGTAGCGGTGAAATGCGTAGATATTAGGAGGAGCACCAGTGGCGAAGGCGGCTTTCTGGACTGTAACTGACACTGAGGTACGAAAGCGTGGGGAGCAAACAGGATTAGATACCCT
+
C<FGG,CCFGGGDFGGGEFGCGGGGGGGGGGGGGGGGGGGAFGGGGGGGGGGGGGGGAFDFEFGC9EEGDGGGFDFCCFAEEGDF9FGFGGGGGGGEBDF9F9,CB<@FFGDAFFGFGF9,<FCCCEBEFGGDFFFEG<F<FGFFGGG=GEFFGG>CFGGDEGGFGGFCGEFGC>=>F8GGFCF?C<E:EDFFG@FCFFGGEFFFDCFFFGGG,CFDCFD@E;FDGE<FFGGCFC1C.CF@,C<+2>7EGGEGF<GCFBF$?FCGGGGGGGGFFFG<?F9FAFFGCGGGGGF?ECGGGGGE@>BDGGGGFF?C7GGGGCGFFGFGFFCFGFAGGGGGGGGGGFGGGEGCGGEGGFDGGGFFGFGGGGGGGGFGGE9GFGGGGF7DFFCFGGGGGGGFGGFFEE,,FFGFGCCCCC
@SZM 50
TGGGGAATTTTGGACAATGGGGGCAACCCTGATCCAGCCATGCCGCGTGCGGGAAGAAGGCCTTCGGGTTGTAAACCGCTTTTGTCAGGGACGAAAAGGTGCGGGTTAAGAGCTAGCACTGATGACGGTACCTGAAGAATAAGCACCGGCTAACTACGTGCCAGCAGCCGCGGTAATACGTAGGGTGCGAGCGTTAATCGGAATTACTGGGCGTAAAGCGTGCGCAGGCGGTTGGGTAAGACAGATGTGAAATCCCCGGGCTTACCCTGGGAACTGCATTTGTGACTGTCCGACTGGAGTATGTCAGAGGGGGGTGGAATTCCAGGTGTAGCAGTGAAATGCGTAGATATTTGGAAGAACACCGATGGCGAAGGCAGCCCCCTGGGGCAAAACTGACGCTCATGCACGAAAGCGTGGGGAGCAAACAGGATTAGATACCCT
+
FGGGGGGGGGGGGGGGGGGGGGGGGGGGGGGGGGGGGGGGGGGGGGGGDGGGGGGGGGGGGGGGGGGGGGGGGGGGGGGGGGGGGGGGGGGGGGGGGGGGGFGGGEGFGFGGDGGGGGGGGGGGGGGGGGGGGGGGGGGGGGGGGGGGEGEGGGGGGG@GGGFGGGGGGGGGGGGGGGGFGGFGG1GC81:EGGGGG;GGGDC;GGGGGGGGGGGG7FFGFGGGGGGGGGGGGGGGGGGFFGEFGGGFGGGGGGGFGGGGGGGGFGGFGGCGFGGGGFGGFG3GGGGGCCDGFEBGGFGGGGFCFGGGGGGGGGGGGGGGGGFGFGFFAFGFGGFGGGGGGGGFGGGGGGGGGGGGGGGGGGGGGGGGFGGGGGGGGGGGDGGGGGFCGGGFEEGGGGGGGGGGGGGGGGGGGGGGGGGGGGGGGGGFFF@EGFGGCCCCC
@SZM 51
TGGGGAATTTTGGACAATGGGGGCAACCCTGATCCAGCCATGCCGCGTGCGGGAAGAAGGCCTTCGGGTTGTAAACCGCTTTTGTCAGGGACGAAAAGGTGCGGGTTAAGAGCTAGCACTGATGACGGTACCTGAAGAATAAGCACCGGCTAACTACGTGCCAGCAGCCGCGGTAATACGTAGGGTGCGAGCGTTAATCGGAATTACTGGGCGTAAAGCGTGCGCAGGCGGTTGGGTAAGACAGATGTGAAATCCCCGGGCTTACCCTGGGAACTGCATTTGTGACTGTCCGACTGGAGTATGTCAGAGGGGGGTGGAATTCCAGGTGTAGCAGTGAAATGCGTAGATATTTGGAAGAACACCGATGGCGAAGGCAGCCCCCTGGGGCAAAACTGACGCTCATGCACGAAAGCGTGGGGAGCAAACAGGATTAGATACCCT
+
FGFGGGBFGGGGGFGGGGGGEDF@FGGFDFGGGGGGGGGGGGDGGGGEEGGEGGGGG<FFFFGGGGGGGGGGGGGGGGGGGGGGGGGGFGFGGGEGG?FGGGCEGGGFGGGGGGA9BFFGGGGGGGGGGGGGGFGGFFGDAFGGGGGGA>EFFFCEGF4>GFGGGGGG9GGEG?GFFGGGGFEGGFGGE8?EGE;EFC95;E:CG9EGGGGGFAEE<F7EBDECEGGCCGGGDGGGDFFFFG.CFGGGGGGCCEGFGFGGECFGFGGGGGGGFFGGGF>G=F9FFF@F@7:B9GFGDAD:;9<9GGGGGGGGGGGFGGGGGEFFGGGFAGFB9CGGGEFGGGGFFFEAFACGGGGGGGGDFFCGGGGGGGGGGGGDGGEECGGGFFFEGGGGGGGGFGEEEGGGGGGFGGGGGGGGGGFGGGFGGGGGGF@CGFCGCCCCB
@SZM 52
TGAGGAATATTGGTCAATGGACGCAAGTCTGAACCAGCCATGCCGCGTGCAGGAAGACGGCTCTATGAGTTGTAAACTGCTTTTGTACTAGGGTAAACGCTCTTACGTGTAGGAGCCTGAAAGTATAGTACGAATAAGGATCGGCTAACTCCGTGCCAGCAGCCGCGGTAATACGGAGGATCCAAGCGTTATCCGGATTTATTGGGTTTAAAGGGTGCGTAGGCGGTTTGATAAGTTAGAGGTGAAATACCGGGGCTCAACTCCGGAACTGCCTCTAATACTGTTGAACCAGAGAGTAGTTGCGGTAGGCGGAATGTATGGTGTAGCGGTGAAATGCTTAGAGATCATACAGAACACCGATTGCGAAGGCAGCTTACCAAACTATACCTGACGTTGAGGCACGAAAGCGTGGGGAGCAAACAGGATTAGATACCCT
+
EFFGG8FFGGGGFGGGGGGGGGGGGGGFGGGGGGGGGGGGGGGGGGGGGGGGGGGGGGEEEGEFFGD<EGGGGGGGGGGGGGGGGGGGGGFGGFGFFFGGGEFGGGGGGFFGFEDG7EFDFGGFE<FGGGGEGFDD9FFFBFGGGDGGGGGEGDC8GGDFGFFFCEGGEGGGCF?BC7EC;FGGFGFGFFGGGFEEEGGGFGGGF@FFFGGGGGGGGGGGGGGGGGGCDFDCCEFE%GGGFDGGFA@9FEGGGFD>FFGGGGGCFGGGFGGFFCFFCFGGFFFF?GGFFFFGGGGGGGGGGGGGGGGGGDGGDGGFGGGGGGGGFDGGGGGGGGGFAGGFF9F5,FFDGFGGGGEGGGGGGGGGGGGGDFGGGGGGGFGFGFGGGGGGGGGGGGGGGGGGGGGGGGGGGGGGGGGGGGGGGGGGGGGGGGGC8CCB
@SZM 53
TGAGGAATATTGGTCAATGGACGAGAGTCTGAACCAGCCAAGTAGCGTGAAGGATGAAGGTCCTACGGATTGTAAACTTCTTTTATAAGGGAATAAACCCTCCCACGTGTGGGAGCTTGTATGTACCTTATGAATAAGCATCGGCTAACTCCGTGCCAGCAGTCGCGGTAATACGGAGGATGCGAGCGTTATCCGGATTTATTGGGTTTAAAGGGAGCGCAGACGGGTCGTTAAGTCAGCTGTGAAAGTTTGGGGCTCAACCTTAAAATTGCAGTCGATACTGGCGTCCTTGAGTGCGGTTGAGGTGTGCGGAATTCGTGGTGTAGCGGTGAAATGCTTAGATATCACGAAGAACTCCGATTGCGAAGGCAGCACACTAATCCGTAACTGACGTTCATGCTCGAAAGTGTGGGTATCAAACAGGATTAGATACCCT
+
FGGGGGGGGGGFGGGGGGGGGGGGDGGGGGGGGGGGGGGFGGGGGGGGGGGGGGGGGGCGGGGGGGGFFDGGGGGGGGGGGGGGGGGGGGGGGGG?FFFFGGGGGGGGFGGGGFGGCGGGGGGGGGFGGGGGGGGGGGGGGGGGFGGGGGGGGGFDGGGGGGGGGGGGGGGGFGCFEFDDGGFFGGGGGGGGGGGGFGGFFFGGGGFGGGGFGGGGGGGGGGGGGGGGEGFGGGGGGGGGGGFGGFGGGGEGGGGGFFGGFCGGGGGGAGGGFGFBFCGGCGGFDCGGGGGGGEGGGGGGGGGGGGF:GGGGGGGGGGGGGGGGGGGGGGGGGGGGGGGGGGGGGGGGGGGGGGGGGGGGGGGGGGGGFDGGGGGGFGGGGGDGGGGEGGGGGGGFGGGGGGGGGGGGGGGGGGGGGGGGGGFFF9GGGGGCCCCC
@SZM 54
TGAGGAATATTGGTCAATGGACGAGAGTCTGAACCAGCCAAGTAGCGTGAAGGATGACTGCCCTATGGGTTGTAAACTTCTTTTATACGGGAATAAAGTGAGGCACGTGTGCCTTTTTGTATGTACCGTATGAATAAGGATCGGCTAACTCCGTGCCAGCAGCCGCGGTAATACGGAGGATCCGAGCGTTATCCGGATTTATTGGGTTTAAAGGGAGCGTAGGCGGACGCTTAAGTCAGTTGTGAAAGTTTGCGGCTCAACCGTAAAATTGCAGTTGATACTGGGTGTCTTGAGTACAGTAGAGGCAGGCGGAATTCGTGGTGTAGCGGTGAAATGCTTAGATATCACGAAGAACTCCGATTGCGAAGGCAGCCTGCTGGACTGTAACTGACGCTGATGCTCGAAAGTGTGGGTATCAAACAGGATTAGATACCCT
+
EDGG?FGGGGGGGGGGGGGGFGCFCFGGGGCGGGGGFG@EGGFGGGEGDCFEFGFGGCFCFFGGGGGGGGGCEFGGGGGGEFGGFAFFGGGGEGFGGFEFFF?CGFFCGGFFGGGFEEF=FFGFG<ECFG,BEFADGCF?FGD;GD?C>E>DFFFGGGGGF>A(GFGGF:CADFGGGCFEGGGF:5FEGGGCFFGGCCC?GGFFA8GFFGFFGECBGGGE;FCDEGGEGDEFCFGGGGGE><=:GGGGEDGGFGGGF@GFGEGCGGFGGGGGFFGGGFF4GF@6GGFGFGGGGGGGFCGGGGGGGGGGFDGGGGGGEGGGGGGFF=?,CGGGFGGFGGGGGCGGGGGGGGGGFFCCGGGGGGGGGGGGGGGGGFGGGFEFGGGFFGGGGGGGGGGGGEGGGGGGGGGGGGGGGGGGGGGFGGGGGGFEGGGCCCCC
@SZM 55
TGGGGAATATTGCACAATGGGGGAAACCCTGATGCAGCGACGCCGCGTGAGTGAAGAAGTATTTCGGTATGTAAAGCTCTATCAGCAGGGAAGAAAATGACGGTACCTGACTAAGAAGCCCCGGCTAACTACGTGCCAGCAGCCGCGGTAATACGGAGGGGGCAAGCGTTATCCGGAATTACTGGGTGTAAAGGGTGCGTAGGTGGTATGGCAAGTCAGAAGTGAAAACCCAGGGCTTAACTCGGGGACTGCTTTTGAAACTGTCAGACTGGAGTGCAGGAGAGGTAAGCGGAATTTCTAGTGTAGCGGTGAAATGCGTAGATATTAGGAGGAACATCAGTGGCGAAGGCGGCTTACTGGACTGAAACTGACACTGAGGCACGAAAGCGTGGGGAGCAAACAGGATTAGATACCCT
+
FDEFGGGGGGGGGGGGGGGGFEGGGGGGGGFGGGGGGGFG7BC7@FGGG:7FEFGGGFGGDGGGGGGC8FFFFGGGGGGFEFGC,=EFFGGGGFFGGCEFEE:C@FGGGFB<AFEGGDFGF7@7FCGFGGGGGGC.@FGGGDGFC7C>,+8<<<F)>5FFCFGCGGFGFC<FF.CFEFFGGGGGGGFGGC>DFFGGGGGGGFFFGDEF7DCFF8CF?GGGDGGGGFE.9B;8FF>CFGFC/@<#FGGFCEG6@9C,CFFGCGF;CFGF<C<GGGFF8GGECFFGFCFCF8GGGGEF<CGGGGGGGGGGGGGGGGGF7FGGGGFE,<GGGEAGGGGCGGGGGGGFFGGGGF<EFGFGGGGFE9GGGGGGFGFE@GGGFCCEECGGGGGGGGGGGGGGGEFFFGGGGGGFGCFCCCC<
@SZM 56
TGAGGAATATTGGTCAATGGACGAGAGTCTGAACCAGCCAAGTAGCGTGAAGGATGACTGCCCTATGGGTTGTAAACTTCTTTTATACGGGAATAAAGTGAGGCACGTGTGCCTTTTTGTATGTACCGTATGAATAAGGATCGGCTAACTCCGTGCCAGCAGCCGCGGTAATACGGAGGATCCGAGCGTTATCCGGATTTATTGGGTTTAAAGGGAGCGTAGGCGGACGCTTAAGTCAGTTGTGAAAGTTTGCGGCTCAACCGTAAAATTGCAGTTGATACTGGGTGTCTTGAGTACAGTAGAGGCAGGCGGAATTCGTGGTGTAGCGGTGAAATGCTTAGATATCACGAAGAACTCCGATTGCGAAGGCAGCCTGCTGGACTGTAACTGACGCTGATGCTCGAAAGTGTGGGTATCAAACAGGATTAGATACCCT
+
EGGFGGGGGGFGGGGGEGGGGGGGEGGGGGGGGGCGGGGGGGGGGGGGGGGGGG9FGFGGFGGGGG9EG@FG@FGGFGGGGGGFGGGCGGGGGGGCFGFGGGGGGGGG@FGCFFGDFGEGGGGGGFEEFFGGGGGGGGCFFGEGEAFGGGFBFGFGGGGGGCF>E>CCFGGGGG:>EEGGGGECCG<FGGEEFFGGGGGGGCEGGGGEFGGFGGGFGGGGGGGGGFEFGFGGGGFC7GGFCD<9GCCG6GGGGGGGF<FF@GGGGGFFGGFG@GGGGGGF@GGGGFFC,GGGGGGGGGGGGGGGFFGGGFGGGGGFEGGGGGGGGGGGGGGFGGGGGGGGFGGGGGGGGGGGGGF7GGGGGGGGGGGGGGDGGGGGGFGGGGGGGGGGGGGGGGGGGGFDFGGGGGGGGGGFGGGGGGGGGFFGGGGCFFGCCCCC
@SZM 57
TGGGGAATATTGCACAATGGGGGAAACCCTGATGCAGCGACGCTGCGTGAGTGAAGAAGTATTTCGGTATGTAAAGCTCTATCAGCAGGGAAGAAAATGACGGTACCTGACTAAGAAGCCCCGGCTAACTACGTGCCAGCAGCCGCGGTAATACGTAGGGGGCAAGCGTTATCCGGAATTACTGGGTGTAAAGGGTGCGTAGGTGGTATGGCAAGTCAGAAGTGAAAACCCAGGGCTTAACTCTGGGACTGCTTTTGAAACTGTCAGACTGGAGTGCAGGAGAGGTAAGCGGAATTTCTAGTGTAGCGGTGAAATGCGTAGATATTAGGAGGAACATCAGTGGCGAAGGCGGCTTACTGGACTGAAACTGACACTGAGGCACGAAAGCGTGGGGAGCAAACAGGATTAGATACCCT
+
FGGGGGGGGGGGGGGGGGGGFGGGGGGGGDGGGGGGFFFGGGG,C@FGGGGGGGCGGGGCFGFFGGGFGGGGGGGGGGGGGFGGGGGFGGGGGGGGGGGGGGGGGGGGGGGGGGGGGGCFGEGGGGGGGGGGGFFGGGGGGGGGGGGGECGGGGGFFB@FFFFGGGGGGEGFGGGGGGGGFECGGGCEFFGGGGGFGGGGGGEGFGEG78C<GGGGGGGGGGGGGGGGGEGEGGGGGFGEGFCCFGGGGGGGGGGGGGGFFGGGDGGGGFDGGGGGFGGGFGGGGGEGGGGGEGF9FFGFGGGB@FFGGGGGGF:7FGGGGGGFGGGGGGGGGGFGGGGGGGGGGGGGGGGFGGGGGGGGFFGFGGGGGGGGEGGGGGGFADGGGGGGGGGGGGGGGGGGGGGGGFGGGGGCCCCC
@SZM 55315
TGAGGAATATTGGTCAATGGGCGAGAGCCTGAACCAGCCAAGTAGCGTGCAGGATGACGGCCCTATGGGTTGTAAACTGCTTTTATAAGGGAATAAAGTGAGTCTCGTGAGGCTTTTTGCATGTACCTTATGAATAAGGACCGGCTAATTCCGTGCCAGCAGCCGCGGTAATACGGAAGGTCCGGGCGTTATCCGGATTTATTGGGTTTAAAGGGAGCGTAGGCCGGAGATTAAGCGTGTTGTGAAAGTTTGCGGCTCAACCGTAAAATTGCAGTTGATACTGGGTGTCTTGAGTACAGTAGAGGCAGGCGGAATTCGTGGTGTAGCGGTGAAATGCTTAGATATCACGAAGAACTCCGATTGCGAAGGCAGCCTGCTGGACTGTAACTGACGCAGATGCTCGAAAGTGTGGGTATCAAACAGGATTAGATACCCT
+
<FDEAEGGGGAFCFFGGAFFFFEGGGGCFFGGGGGGGGGDG8CCAEGFGGFFEBFF@ECFEFGFFGGG?FFFCGCGGF9FF,E<EFGGGGGEBFFGGGFADFEGGGGGGGGGGGGEGGEGF?F<E@FFFFAE<EGGFGFGGCGGGGFFGF,?F?>FFGGFFCFGCGDE=FGGGGGGGFGGGGGGEGGDGGGFFGEEEGGGGGEGFGFAFFFGGC@CEGGEGGEGFGGDGEF7E?FGGGGGGGGGFGGGGGFDGGGGGDFGGGGGGDGGGFF9GGGFFCGF@<EFFEF9GFFGFGGGGGGGFGGGF7GGGGGGGGGGGGGGGGGGGDFGFGGGGGGFFGGGGGGDGGGGGFGGGFF7GGGFGGGGGGGGGF@DFGGGGGGGGGGFGGF@GEGGGGGGGGGGGGGGGGGGGGGGFGGGGFCGGGGGCCGFGFE@8CCC
@SZM 59
TGAGGAATATTGGTCAATGGGCGAGGGCCTGAACCAGCCAAGTCGCGTGAGGGAAGACAGTCCTATGGATTGTAAACCTCTTTTGCCGGGGAGCAAAGAGCGGCACGTGTGCCGCGCCGAGAGTACCCGGAGAAAAAGCATCGGCTAACTCCGTGCCAGCAGCCGCGGTAATACGGAGGATGCGAGCGTTATCCGGATTTATTGGGTTTAAAGGGTGCGCAGGCGGCGCGTTAAGTCAGCGGTAAAATTTCGGGGCTCAACCCCGACGAGCCGTTGAAACTGGCGTGCTAGAGTGGGCGAGAAGTATGCGGAATGCGTGGCGTAGCGGTGAAATGCATAGATATCACGCAGAACTCCGATTGCGAAGGCAGCATACCGGCGCCCAACTGACGCTCATGCACGAAAGCGTGGGTATCGAACAGGATTAGATACCCT
+
CEFDGGGGGGGGGFGGGGGGGGGGGGGGGGGDFGDFGGGGGGGGGGGGGGGDGGGGGGGGGGGFGGGGGGGGGGCEDGGGGGGGGGGGGGGDFDFGGGGFGGGGGGGGFFGGGGGDGGG7CFGGGGGCFGGEBFFGGGGGFGGG@FGGGGGGGFFGGG@CEGG>EGGDGD;GGGGGGGGEGGFGGGGGGGG>GGE=5@CFGFFGGGEFFFCGGGFCEGGGGGGGGEEGGGCE@FGE=<FGGE4FEGGGFFFGGGEGGFGGFGGFFDGFGFEGFGGGDFCFFFGGEGGGFFFFF:+DGDGGFFAF@CCE=GGDGGGGGGGGGGGGGGGF9FCAFFA<<?AGGGGGGGGGGGGGEGGGGGFGGGGGGGGGDGGGGGGGGGGFGGFGGECGGGGGGGFGGGFGGGGGGGGGFGFGGGGGGGGGGFGGFCGFGGCCCCC
@SZM 60
TGGGGAATATTGGGCAATGGGGGAAACCCTGACCCAGCAACGCCGCGTGAAGGAAGAAGGCTTTCGGGTTGTAAACTTCTTTTACCAGGGACGAAGGACGTGACGGTACCTGGAGAAAAAGCCACGGCTAACTACGTGCCAGCAGCCGCGGTAATACGTAGGTGGCAAGCGTTGTCCGGATTTACTGGGTGTAAAGGGCGTGTAGGCGGGAGAGCAAGTCAGAAGTGAAATCTATGGGCTTAACCCATAAACTGCTTTTGAAACTGTTCTTCTTGAGTATCGGAGAGGCAGGCGGAATTCCTAGTGTAGCGGTGAAATGCGTAGATATTAGGAGGAACACCAGTGGCGAAGGCGGCCTGCTGGACGACAACTGACGCTGAGGCGCGAAAGCGTGGGGAGCAAACAGGATTAGATACCCT
+
GGGGGGGGFFGGGGGGGGGGGGGGGGGGGGGGGGGGGGGGGGGGGGGGGGGGGGGGGGGGGGFFGGGGGGGGGGGGGGGGGGGGGFGGGGEEGGGG>BFGEGGFGCFF@FAGGDFGGGGFG?GG?GGGGGGGG9FG<GG6?B7:F?GGGGGCGG9GGGF<FGCFGGGBEEGG>GGGGDFGGEFGG7GFFFFGGGGGGGGGDGGGGGDGGGC<AEGGFGGGGG=GGFGFDCFGGGGGGFFGFECCFGFGGFFGGGGFFGGGFGGGGGFF?GGFFCFFCFF<DGGGGGGGFDGGGGGGFFA8F8GGGGGGGGGGGGGGGGGGGGGGGGFFGGGGFGGGGGGGGGGGGGGGGGGGGGGGGFGGGGGGGGGGGGGEGGGGGFGGGGGGGGGGGGGGGGGGGGGGGGGGGGGFEGGGGGCCCC<
@SZM 61
TGAGGAATATTGGTCAATGGACGAGAGTCTGAACCAGCCAAGTAGCGTGAAGGATGACTGCCCTATGGGTTGTAAACTTCTTTTATACGGGAATACAGTGAGGCACGTGTGCCTTTTTGTATGTACCGTATGAATAAGGATCGGCTAACTCCGTGCCAGCAGCCGCGGTAATACGGAGGATCCGAGCGTTATCCGGATTTATTGGGTTTAAAGGGAGCGTAGGCGGACGCTTAAGTCAGTTGTGAAAGTTTGCGGCTCAACCGTAAAATTGCAGTTGATACTGGGTGTCTTGAGTACAGTAGAGGCAGGCGGAATTCGTGGTGTAGCGGTGAAATGCTTAGATATCACGAAGAACTCCGATTGCGAAGGCAGCCTGCTGGACTGTAACTGACGCTGATGCTCGAAAGTGTGGGTATCAAACAGGATTAGATACCCT
+
FGFFGGGGFGGGDEFGGGGFFFGGFGFGGGGGGFGGGGEGGGGEFFGGGGGGGGFGGGDGGGEGFFGGGGDGFGGGGGGGFGGGGGGCFEGGGFG,CFCFGGGGGEGG?EDFGGFGGGGGGGGGGGGGGGG?FFFG9<FFF8CFE>:BFD0?FF9CGF@1FFCGGGGGE>7FD@FEGEE2/CBD;F>EFGFC<>FECB=:;CFGFGGFAEF9FGECGGFGGGGGGCCFEEFEGGC??DGCFF7CCGGGGDGGGGGFFFGGFEFGFGGFECFE?0GCGGFFA:=DCCGFFGCGGGGGGGGGGGGGGFGDGGGGGGGGGFCFGGGGGGGGGFGGGFGGFECGGEAFGGGFGGGGGGGGGGGGFCGGGGGGGGGGFGGEGGGGGGGE9GGGGGGGGGGGGGGFGEFGGGGGGGGGGGGGGGGGGGGF<DGFGGGCCCCC
@SZM 62
TGAGGAATATTGGTCAATGGACGCAAGTCTGAACCAGCCATGCCGCGTGCAGGAAGACGGCTCTATGAGTTGTAAACTGCTTTTGTACTAGGGTAAACGCTCTTACGTGTAGGAGCCTGAAAGTATAGTACGAATAAGGATCGGCTAACTCCGTGCCAGCAGCCGCGGTAATACGGAGGATCCAAGCGTTATCCGGATTTATTGGGTTTAAAGGGTGCGTAGGCGGTTTGATAAGTTAGAGGTGAAATACCGGGGCTCAACTCCGGAACTGCCTCTAATACTGTTGAACTAGAGAGTAGTTGCGGTAGGCGGAATGTATGGTGTAGCGGTGAAATGCTTAGAGATCATACAGAACACCGATTGCGAAGGCAGCTTACCAAACTATATCTGACGTTGAGGCACGAAAGCGTGGGGAGCAAACAGGATTAGATACCCT
+
FEFFGGGGEFFGGGGGEEFGGG:FGGEGGGFGGGCCFGGGG@E8FGGGGGGGGGGGGGGDFGGGGGGGDGGGGGGDF9F?FCEGGFGDF9FFF=EGGFGCCFG9FG+EFGGFFF8BF8FFGGGGGGDFEEFCFGFGF9E;EFB<FDFGGGGFGCEGEFF7FGGFGEGC4C=@@DFEGGGG7?FFFFFGFGFGGGGGFGDFFGE@C=<CCACGGFGDGEEEGGGGGGGGCCFFEEGE>FCGGFCFGFGGGGGFEGD8FFFGFFGFGF;F>A8F<E<CFF:F7FDGGGFCGFE5,<B8FFGGGGGGGEGDFCFDGF@CGFGGGGGGEGGCGGGGGGGGFGFGGF<,FCGGGFFF7GGGGFFGGGGGGEFFF8GGGGGGGGGGFFFGGGAFDF@GGFEFEF7EGEGGGGGGGGGGGGGGGGGGGGGFGFGGGGGCCCCC
@SZM 63
TGAGGAATATTGGTCAATGGACGAGAGTCTGAACCAGCCAAGCAGCGTGAAGGATGAAGGTCCTACGGATTGTAAACTTCTTTTATAAGGGAATAAACCCTCCCACGTGTGGGAGCTTGTATGTACCTTATGAATAAGCATCGGCTAGCTCCGTGCCAGCAGCCGCGGTATTACGGAGGATGCGAGCGTTATCCGGATTTATTGGGTTTAAAGGGTGCGCAGACGGGTCGTTAAGTCAGCTGTGAAAGTTTGGGGCTCAACCTTAAAATTGCAGTTGATACTGGCTTCCTTGAGTGCAGTTGAGGTGTGCGGAATTCGTGGTGTAGCGGTGAAATGCTTAGATATCACGAAGAACTCCGATTGCGAAGGCAGCACACTAATCCGTAACTGACGTTCATGCTCGAAAGTGTGGGTATCAAACAGGATTAGATACCCT
+
FFGGCFGCGGGGF,FFGGF8F8F7FGCGFGGGGGGGGGGGGED@<ECFGGGGG8E@FGFGFF9FFC7F7FFGFGGGGGFGGFGGGGGFFGGGEFGGCC,8C=?FFFGGGGG>+<CEGGG@AEGGF,FFFFGAAEE,BCEFFDED:=F@FGGCGGGDGG?F788;E@<3+>>>CFB83@1:<-71<FCEFGE@FCCE<FFCF:GFFCGGG<GGGG>*;EGEGB3=F>:<3,2@:CD@C<C>=1E9FDD7@CGE<C4GFFGGFEFGGEC9D9E,A,F<=AC5=,B8,,FAEE=<8GF9,58,9A,GEF8++8GF7FEC@@GGF9C7EGGGFAF<9AECFFGGGEFAF@B<FGGGFFEF:EACDGF<@GGGF9GCFEAC<@FEF@EFGFF:@GFFFD<9FF7FCEDFFEBGGGFEFFC<F<EDFFFGGFGGGGECCCCC
@SZM 55686
TGAGGAATATTGGTCAATGGTCGAAGGTCTGAACCAGCCAAGTCGCGTGAGGGAAGACGGCCCTATGGGTTGTAAACCTCTTTTGTCGGGGAGCACAGGCGGTCACTGGTGACCGGATGAGAGTACCCGGAGAAAAAGCATCGGCTAACTCCGTGCCAGCAGACGCGGTAATACGGTGGATGAGAGCGTTATCCGGATGTATTGGGTTTAAAGAGTGCGCAGGCGGGACGCCAAGTCGGGGGTAAAATTGGGGGGTCAAACCCCGACCTGCCGTTGAAACAGGCGTCCTCGAGTGTGCGAGAAGTATGCGGAATGCGTGGTGTAGCGGTGAAATGCGTAGATATCACGCAGAACTCCGATTGCGAAGGAAGCATACCGGAGCGCCACTGACGCTTATGCGCGAAAGCGTGGGTATCGAACAGGATTAGATACCCT
+
ECFG<<A8EFEG9EEFGFFFFACCCFG,CEFFA<CF8<CEGG<FDEEGGGECFEFGF@::F7:CF8C,<EEGGFGGGG?DFG9CE8C7CBE+@BF,BF?7B++48D<,,:3,5?=:=B:,B,:FFG9B+<+3CFFC,3,58,>>@3>FFFGF><*6<,81<,,,*11<*=:C<C@C*CCEC:,22?CCF7::>CCD11*,202CCFECC,00A+*<:01?88:=/**8C;2/:(5+<81+79,,,?2C=**8=3,8*+1*@:*<?,3*CDDDGCGGD@35,F@8++C+B+=8B:C@CFA7;?CA=+@B8GFCB8+4=FB,,CC8=+AF<CFFCF@+,EEB,?F:B44F9CFF?>--DC,B@BCGGFEC,9FE7C@+@CB+B+6,E<7CCFDFFDCECEC,@<C,7GGGFF8GGGGDGFFFAEF<EAFFCE666,A
@SZM 65
TGAGGAATATTGGTCAATGGACGAGAGTCTGAACCAGCCAAGTAGCGTGAAGGATGACTGCCCTATGGGTTGTAAACTTCTTTTATACGGGAATAAAGTTAGCCACGTGTGGCTTTTTGTATGTACCGTATGAATAAGGATCGGCTAACTCCGTGCCAGCAGCCGCGGTAATACGGAGGATCCGAGCGTTATCCGGATTTATTGGGTTTAAAGGGAGCGTAGGCGGGTTGTTAAGTCAGTTGTGAAAGTTTGCGGCTCAACCGTAAAATTGCAGTTGATACTGGCGACCTTGAGTGCAACAGAGGTAGGCGGAATTCGTGGTGTAGCGGTGAAATGCTTAGATATCACGAAGAACTCCGATTGCGAAGGCAGCTTACTGGACTGTAACTGACGCTGATGCTCGAAAGTGTGGGTATCAAACAGGATTAGATACCCT
+
FGGGGGGGGFGGGFGGGGGGGGGGFG7EFFGGGDDEFFDGCF9FCDFFGGGAFGFGGGGGGGGGDFGFGGGGGGGGFGCGGGGGGGGGGGGGGGGGGGGGGGGGGGGGGGGGGGGGGGGGFCFGGFGGFGGGGGFGGFFGGGCCFGGGF?DGGF9=GGDGGGG@:EGGGGGGGGFGDF>8>CFGEGCGC<=FGGFEC;CFEFGGFGGGFGGEFGGGGGGGGGGGEGEF8GGGGGGGFGEFCFCGGFGGGGGGGGGGGFGGFEGDGGGGCGFGFFFGFEFGGGGGGCF?GGGGFGGFFGGFFGGGFDEFB,GFCGDGGGGGGFGGFF>GGGFE,GGGGGGGGFFFF7EGGGGGGFGCFFGGGGGGGGGGFGFFFDGGFGGGGGGGGGGGGGGGGGGGGGGGGGGGGGGGEFGGGGGFGGGGGGGGFAGFGGGCCCCC
@SZM 66
TGGGGAATATTGCACAATGGGCGCAAGCCTGATGCAGCAACGCCGCGTGAAGGAAGACGGTTTTCGGATTGTAAACTTCTGTTCTTAGTGAAGAATAATGACGGTAGCTAAGGAGCAAGCCACGGCTAACTACGTGCCAGCAGCCGCGGTAATACGTAGGTGGCAAGCGTTGTCCGGAATTACTGGGTGTAAAGGGAGCGCAGGCGGGTGATCAAGTCAGCTGTGAAAACTACGGGCTTAACCCGTAGACTGCAGTTGAAACTGTTCATCTTGAGTGAAGTAGAGGTTGGCGGAATTCCGAGTGTAGCGGTGAAATGCGTAGATATTCGGAGGAACACCGGTGGCGAAGGCGGCCAACTGGGCTTTAACTGACGCTGAGGCTCGAAAGTGTGGGGAGCAAACAGGATTAGATACCCT
+
FGGGGGGGGGGGGGGGGGGGGGGGGGGGGGGGGGGGGGGGGGGGGGGGGDGGGGGGGGGGGGGGGGGGGGGGGGGGFFGGGGGGGGGGGGGGGGGGGGGGGGGGGGGGGGFGGCFGGGGGGGGGCFGGEGGGFCFDGFGGGGGGEGGGGFGG?GGGFGGGGGGFGGFGGGGGGGGGCFFFFGGGGGGGFGFCFGFGFGGGFGGGGGGGGGGCCGGGGGFEFGGGGGGGGGGFEFGGFGFGFGGFGGGGGGGGGGGGGGGGGGGGGGGGGFGGGGGGGGGGGGGGGGDGGGGGGGGGGGGGGGGGGGGGGGGGGGGGGGGGGGGGGGDDGGGGGGGGGGGGGGGGGGGGGGGGGGGGGGGGGGGGGGGGGGGGGGGGGGGGGGGGGGGGGGGGGGGGGGGGGGGGGFFFGGGGCCCCB
@SZM 67
TGGGGAATATTGCACAATGGGGGGAACCCTGATGCAGCGACGCCGCGTGAGTGAAGAAGTATTTCGGTATGTAAAGCTCTATCAGCAGGGAAGAAAATGACGGTACCTGACTAAGAAGCCCCGGCTAACTACGTGCCAGCAGCCGCGGTAATACGTAGGGGGCAAGCGTTATCCGGAATTACTGGGTGTAAAGGGTGCGTAGGTGGTATGGCAAGTCAGAAGTGAAAACCCAGGGCTTAACTCTGGGACTGCTTTTGAAACCGTCAGACTGGAGTGCAGGAGAGGTAAGCGGAATTCCTAGTGTAGCGGTGAAATGCGTAGATATTAGGAGGAACACCAGTGGCGAAGGCGGCTTTCTGGACTGTAACTGACACTGAGGTACGAAAGCGTGGGGAGCAAACAGGATTAGATACCCT
+
FGGGGGGGGGGGGGGGGGGGGGGDGGGGGGGGGGGGGGCEGEGGGGGGG7FGGFGGFGGGFGGGGGGGFGGGGGGGGGGGAFGGGGGGGGGGGGGGGGGGGGGGGGFCFGGGFGGGGFF@F:CFG?GGFGGGG@GGGGGGGGGGGGGGGCC?GGFDEGCGFGGG;E?GGG?EGFGEGGGFGGGGGGGGGGFGGGGEE8E;FFFFFFF@<FFGGGGGFGGGGGGGGGGGGGGGFGCGFCFGFGFDGGGFFFGGGFGGGGCDFGEGF4=??GGGGFGGGGGGGGGGGGGGF@CGGFF8FFGGGGGGGF@FGGGFDGGGFCGGF<FFGFGGGGGGFCFFGGGF7GGGGGEGGGFFFGGGGGGGGGGCGGGGGGFGGGGGF@C?GGGGGGGGGGGGGGGGGGGGGGFFFGCGF@FB,CCC
@SZM 68
TGAGGAATATTGGTCAATGGACGAGAGTCTGAACCAGCCAAGTAGCGTGAAGGATGAAGGTCCTACGGATTGTAAACTTCTTTTATAAGGGAATAAACACTCCCACGTGTGGGAGCTTGTATGTACCTTATGAATAAGCATCGGCTAACTCCGTGCCAGCAGCCGCGGTAATACGGAGGATGCGAGCGTTATCCGGATTTATTGGGTTTAAAGGGAGCGCAGACGGGTCGTTAAGTCAGCTGTGAAAGTTTGGGGCTCAACCTTAAAATTGCAGTTGATACTGGCGTCCTTGAGTGCGGTTGAGGTGTGCGGAATTCGTGGTGTAGCGGTGAAATGCTTAGATATCACGAAGAACTCCGATTGCGAAGGCAGCCTGCTGGACTGTAACTGACGCTGATGCTCGAAAGTGTGGGTATCAAACAGGATTAGATACCCT
+
FGGGGGGGGGGGGGGGFGGGGGGGGGGGGGGGGGGGGGGGGGGFGGGGGGGFGGGGGGGGGGGGGGGDFDGGGGGGGGGGGGGGGGGGGGFGGGGGGG,C,CEFFGGFGGGGGGGGGGFAFGGGGGGGGFGCGGGAFEFFFGFFFDFFFG@GGGGGGGGGFGFGFGGGGGFGGGGDC<F7GE@EFE?FGGGFGGFFEGGFFFCGGGGGGGGFGCGCGGGCC=8EFCGEDGGG<FFECCFCGGFFGGGGFEEFGGCCB8GGFF8GFFGFAGGGFGFGFFDGGGGE>=8F<E<GGGGC>9?FFAA+B7C7GGGF7GGEGCFCGGGGGGGGGGGGGGGGGGGGGGGGDGGGGGGGGFCBF?GGGGGDFGFGGGGGGGFGGFGFF@GGGGGGGGGGGFFGGGGFGGGGGGFDGEGGGGGGGFGGGGGGGFFEEFGCCCCC
@SZM 50734
TGGGGAATATTGCACAATGGGGGGAACCCTGATGCAGCGACGCCGCGTGAGTGAAGAAGTATTTCGGTATGTAAAGCTCTATCAGCAGGGAAGAAAATGACGGTACCTGACTAAGAAGCCCCGGCTAACTACGTGCCAGCAGCCGCGGTAATACGTAGGGGGCAAGCGTTATCCGGAATTACTGGGTGTAAAGGGTGCGTAGGTGGTATGGCAAGTCAGAAGTGAAAACCCAGGGCTTAACTCTGGGACTGCTTTTGAAACTGTCAGACTGGAGTGCAGGAGAGGTAAGCGGAATTCCTAGTGTAGCGGTGAAATGCGTAGATATTAGGAGGAGCATCAGTGGCGAAGGCGGCTTACTGGACTGAAACTGACACTGTGGCACGAAAGCGTGGGGAGCAAACAGGATTAGATACCCT
+
FGFGGFEFGGGGGGGFGGGGGGGGGGGGGFEGGGGGGGDGGGGGGGGGGGGGGGGGGGGGGGGGGGDCGEGGGGGFGFGGGFGGGGGGGGGGGGG@FGGGGGGGGGGGGEGGFGGGGGGGGGGGGGGFFG@CF@GGGGGGGGGGGGGD=C<9FFFFFFGGGGGDGGFGGGGGGGGGGGG>GGGGGFEGGGFGGGGGGGGGGGFGGFEFGGGGGGGFGDGGGFGGFDFGGGGFGGGFFCGFFEGGGGGGEGGGGGGGGGGGGGGGGFGGGGGGGGGGFGGGGGGGGGGGGGGGGGCF<:,GGGGDGGDGGGGGGEDGGGGGGGGGGGGGFGGGFGGGFDGGGGGGGGGGGGGGGGGGGGGGGCGGGGGGGGGGFGCGGGGFFGGGGGGGGGGGGGGGGGGGGFGGGCGGGGFCCCCC
@SZM 70
TGAGGAATATTGGTCAATGGACGAGAGTCTGAACCAGCCAAGTAGCGTGAAGGATGACTGCCCTATGGGTTGTAAACTTCTTTTATACGGGAATAAAGTGAGGCACGTGTGCCTTTTTGTATGTACCGTATGAATAAGGATCGGCTAACTCCGTGCCAGCAGCCGCGGTAATACGGAGGATCCGAGCGTTATCCGGATTTATTGGGTTTAAAGGGAGCGTAGGCGGACGCTTAAGTCAGTTGTGAAAGTTTGCGGCTCAACCGTAAAATTGCAGTTGATACTGGGTGTCTTGAGTACAGTAGAGGCAGGCGGAATTCGTGGTGTAGCGGTGAAATGCTTAGATATCACGAAGAACTCCGATTGCGAAGGCAGCCTGCTGGACTGTAACTGACGCTGATGCTCGAAAGTGTGGGTATCAAACAGGAGTAGATACCCT
+
FGGCGGFGFGG,FFGGGFGDFGGGGGGGGGDFGGGGFGG8FFGFGGGGGGGGGGGGGGGFGGGCGGGCFGGCBFF9FFCGDGGGGGGGGGD,@<FFGGGGF9<FGGG=EEFFGGGGGGGFGGFGGGGGGCGFFB?FFGGFGGE7FFGFB;>DFGGGFGGGGCFGGEGDGGGGFFGGDFGGGCFGGGCEGGGFGFGECFF%@:?FCCFCFBF<FBF?8DGGGCGCEFBCCGEGGGFAGGDCGGGGGGFGGGGEGFFDB5GFFFGE>9GFGGFCGE@DE<:FFCGCEFE?CDGEDFGGGFFGGGEF@FCFE?GGGGGGGGGFGGGGGGGGGGGGGGGFAFFGGGGFFDFC,AGGGC+,F?GF@CGFGFGGGGGEFFGGGGGGGGGGGGGEGGGGGGGGGFF8FCFCGGGGGGGGGGFGGGGGGFGFE,FGGDGCCCCC
@SZM 71
TGGGGAATATTGGGCAATGGGCGCAAGCCTGACCCAGCAACGCCGCGTGAAGGAAGAAGGCTTTCGGGTCGTAAACTTCTTTCGTCAGGGACGAGTAGAAGACGTTACCTGACGAAAAAGCCACGGCTAACTACGGGCCAGCAGCCGCGGTAATACGTAGGTGGCAAGCGTTGTCCGGATTTACTGGGTGTAAAGGGCGTGTAGGCGGTAAGGGAAGTCAGATGTGAAATCCACGGGCTCAACTCGTGAACTGCATTTGAAACTGTTTTCCTTGAGTATCGGAGAGGCAAGCGGAATTCCTAGTGTAGCGGTGAAATGCGTAGATATTAGGAGGAACACCAGTGGAGAAGGCGGATTGCTGGACGACAACTGACGGTGAGGCGCGAAAGCGTGGGGAGCAAACAGGATTAGATACCCT
+
F8FGGGGGADG,,;EEGGGG?FFEGEEDGGGG8,;F@FGGGGGGEGEGGG<FGFGGFEGG8FGGGGGDG:FFGGGDFFGGGG,CF=DF,EF<FG+B8,C,,::++3,3<A,8=+>>+363<'8<<47><>,$99*/3@>E0>B>2*E<7CBDC?7?FFBFCC4CFGCC9GFE:=*8269?,6;:<=<C,FFEGGEBC2;8;4CF7DD>,9FDE,F7GGF;FCEGGGFFD+DGEF7F7F@:>B++6,,FFD=DFGGFACFFGF8A:,,,,8DA9GFC@+:==8GGGE=4BB+CFFEFEFGFAGGGGCGF@,FBFGGF=@7EFEEF9EE9FGFF9F>GFGGFGFEF@,DGCGFGGE@C,8EFB:6,,,,FFGGGGFFCGGGCC@,EGFCCF@+CDGGGGDFGGGFF9EC,CFGGFC8CCA
@SZM 54607
TGAGGAATATTGGTCAATGGACGCAAGTCTGAACCACCCATGCCGCGTGCAGGAAGACGGCTCTATGAGTTGTAAACTGCTTTTGTACGAGGGTAAACTCACCTACGTGTAGGTGACTGAAAGTATCGTACGAATAAGGATCGGCTAACTCCGTGCCAGCAGCGGCTGTAATACGGAGTATTCAATCGTTATCCGGATTTATTGGGTTTAAAGTGTGCGTAGGCGGTTTGATAAGTTAGAGGTGAAATCCAGGGGATTAACTCCGGAACTGCCTCTAATACTGTTAGACTAGAGAGTAGTTGCGGTAGGCGGAGTGTATGGTGTAGCGGTGAAATGATTAGAGATCATACAGAACACTGATTGCGAAGGCAGCTTACCAAACTATATCTGACGTTGAGGCACGAAAGCGTGGGGAGCAAACAGGATTAGATACCCT
+
,,CEFG?FFGGGGGGGC@CC;6+@FFCFGCAFFFGG,8BCF8EDFDEC7B7EF,CEF<F@ECFG9C<E<EFEFAFGF,,:EDGFAC,C<?=+8=,:CFFFDEEF?F7E,9?9EEF9?DF,B?FE9,@CFGFG@?,8,:CBDGGEFFGDFGGG7@+@<=DF<>,++4**>>3<,,<C73*,67,,@,3>>:*,@$43<<*/;F18<CF@AA<?9#&3?;:=CEC&FFCEGDF:D=6<@99,=;<CBG>D;B/E=11%<E>@CFG:B9FAECC6449E7,,7,8FF9,?A595<DFD8GGF@+++FFEC77EEC,,FB,<7EGFCCC+7??9,E9F<:,<5EF9E9ECFCFEC,99,C9,C6+@@:FC,C?FDFFF9E,,@<6AFCC,<:6C-EF@C,E<7GFCFF@,GFCGDGGFC,C<ECCCF@<@<F9@FCCCCC
@SZM 73
TGAGGAATATTGGTCAATGGGCGAGAGCCTGAACCAGCCAAGTAGCGTGAAGGATGAAGGCTCTATGGGTCGTAAACTTCTTTTATATGGGAATAAAGTTTTCCACGTGTGGAATTTTGTATGTACCATATGAATAAGGATCGGCTAACTCCGTGCCAGCAGCCGCGGTAATACGGAGGACCCGAGCGTTATCCGGATTTATTGGGTTTAAAGGGAGCGTAGGTGGATTGTTAAGTCAGTTGTGAAAGTTTGCGGCTCAACCGTAAAATTGCAGTTGAAACTGGCAGTCTTGAGTACAGTAGAGGTGGGCGGAATTCGTGGTGTAGCGGTGAAATGCTTAGATATCACGAAGAACTCCGATTGCGAAGGCAGCTCACTAGACTGTTACTGACACTGATGCTCGAAAGTGTGGGTATCAAACAGGATTAGATACCCT
+
FGGGGGGGGGGGGGGGGGGGGGGGGGGGGGGGGGGGGGGFGGGGGGGGGGGGGGGGGGGGGGGGGGGGGGGGGGGGGGGGGGGGGGGFGGGGGGGGGGGGGGGGGGGGGGGG9FGGGGFGGGGGGGGGGGGGGGGGGGGGGGGGGGGGGGGGGGGFFGGGFGGGGGGFFFGGGGGGGDCF8GEFGGGGGGFGGEFEFFGGGGFGGGGGGGGGGGGFGGFGGGGGGGFGGGFCFFGGGGFEGFEGGGGGEGGGGGFFG>GGGGGGGGGGGGGGGGFG>GGGGGGGGGGGGGGGGGGFGGGGGGFGGGGGGGGGFGGGGGGGGGGGGGGGGGGGGGGGGGGGGGGGGFFGGGGGGGGGGGGGGGDGGGGGGGGGGGGGGGGGGGGFFGGGGGGGGGFGGGGGGGGGFGGGGGGGGGGGGGGGGGGGGGFGGGGCCCCC
@SZM 74
TAGGGAATTTTCGGCAATGGGGGAAACCCTGACCGAGCAACGCCGCGTGAGAGAAGAAGTATTTCGGTATGTAAACCTCTGTTATAAGGGAAGAACGGTATGAATAGGAAATGATTCATAAGTGACGGTACTTTATGAGAAAGCCACGGCTAACTACGTGCCAGCAGCCGCGGTAATACGTAGGTGACGAGCGTTATCCGGAATCATTGGGCGTAAAGAGGGAGCAGGCGGAAATAGAGGTCTGCGGTGAAAGCCTGAAGCTAAACTTCAGTAAGCCGTGGAAACCAAATAGCTAGAGTGCAGTAGAGGATCGTGGAATTCCAGGTGTAGCGGTGAAATGCGTAGATATATGGAGGAACACCAGTGGCGAAGGCGACGATCTGGGCTGCAACTGACGCTCAGTCCCGAAAGCGTGGGGAGCAAATAGGATTAGATACCCT
+
EGGGDFGGGGGGDGGFGGG?DEGGGGGFGGGGGGEGGGGGG>EGDGGEFBFCFGGGFGGFGGGGGGGFGGGGGGGFGGGGGCGGGGGGGGGGGGGGGGG<FFFGFGC@FFFGGGGFFDFGGFGCAFGGGGGG9F=FGFFFGGFGGGGGGEEGFEFGG7DFFFG7>DGFAF#GFCCCFF<FFGFGGGGGEEE=G<F:*<?FEEGGAEFGGGGFG;FE<=:@?>CGGGFGGGC/FGCGGGGC8:CFC@C:CEG;E@9CE>EF?EGFB?GGFGFF@FC@:FFGGGEFF<,FGFFGFEGGGGGGGEGFEF9EF<F+AFGGFCFFB,?,GGGFCFBEGGGGGGFF<EGCGGGGGGGGGGFGFF@ECE8GGGGGGGGGEGF@GGGGGGDGGGGGGGGGGGGGFFGGGFCF@FF8GGGGGGGGGGGGGGGGFGGGFCGGGGGCCCCC
@SZM 75
TGAGGAATATTGGTCAATGGCCGAGAGGCTGAACCAGCCAAGTAGCGTGCAGGATGACGGCCCTCGTGGTTGTAAACTGCTTTTAGTCGGGAATAAAAGGGGGTTCGTGAACCCCGTATTGTATGTACCGTCAGAAAAAAGGACCGGCTAATTCCGTGCCAGCAGCCGCGGTAATACGGAAGGTCCGGGCGTTATCCGGATTTATTGGGTTTAAAGGGAGCGTAGGCGGGCCGTTAAGTCAGTTGTGAAAGTTCGGGGCTCAACCCCGGAATTGCAATTGAAACTGCCGGTCTTGAGTACACGCAGGGAAGCCTGGATTCATGGTGTAGCGGTGAAATGCTTAGATATCACGAAGAACTCCGGTTGCGAAGGCAGCTTACTAAACTGCCACTGACATTGATGCTCGAAAGTGTGGGTATCAAACAGGATTAGATACCCT
+
GGGGGGGGGGGFFGGGCFGGGGGGGGGGGGGGGGGGGGGGCFGFGFFGCFGGGGGGGGGGGGGGG@C8CFGGGGGGGGGGGGGGGGGGGGGGGGGGGGGGGDECCFGGFDFFGEGGGGGGGGGGGGGGCFGFEEGGGGFFGGGGGFDGGGGGGGGGGGGGFBFCGGGEFDGGFC@FBFFFGGG8FGGGGGGGGFGGGGGCFFGCFGGGGGGFGGGGGGFGGGGGGGGGGGFEGGGGGGGFEEFFGGGGGGECFGGGGF>@@GGDGEGGG?GFGFFGGGGGGGGGF>>GGGFFE,FGGGGGGGE<GGGGGGGGGGGGFEGGGGGGGGGGGGGGFGGGGGFGFFFGFGGGGGGGGGGGGGGGGGGGGGGGGGGGGGGGGGGGGGFGGCGGGGGGGGGFGGGGGGFGDGGGGGGGGGGGGGGGGGGFGGGGGGGGGGCCCCC
@SZM 76
TGGGGAATATTGCAAAATGGGGGAAACCCTGATGCAGCGACGCCGCGTGAGCGATGAAGTATTTCGGTATGTAAAGCTCTATCAGCAGGGAAGAAAATGACGGTACCTGACTAAGAAGCACCGGCTAAATACGTGCCAGCAGCCGCGGTAATACGTATGGTGCAAGCGTTATCCGGATTTACTGGGTGTAAAGGGAGCGTAGACGGAGTGGCAAGTCTGATGTGAAAACCCGGGGCTCAACCCCGGGACTGCATTTGAAACTGTCAATCTAGAGTACCGGAGAGGTAAGCGGAATTCCTAGTGTAGCGGTGAAATGCGTAGAGATTAGGAGGAACACCAGTGGCGAAGGCGGCTTACTGGACGGTAACTGACGTTGAGGCTCGAAAGCGTGGGGAGCAAACAGGATTAGATACCCT
+
9F,C7CFEE9FAFG,E<CC<FE7@CFEF@FG<FFFFECFEGEEF:@+CFFGFG>@FGFGGGGGFGGGGFGCB9?<,<?FG<BFGC8<?D:BE@GF,BEFGGDCGFE9@?DE:?5FFGGGGFCEFF@EF<@FAC:GGGGGGGGGFEG=GGDECFGGFFGGDGGGFGDFFFFEFGGDGEEFGGC7EFGGGFE?<F:CFCB<*C<;DF??CEGGCFDGFCGCD;@9FCGD7DGGGGEF@C8FGG6E=>58FEFFFGDE#07FBDCC9FCGGGCFGGF>:=@C,,1FFFF?++EFFEFC,,GEEB,7>=F7FFCFCB,B=FGGFE9,,FCCFFFFFFFGFGGGGECGGFCEGGFGF<C9DFCC@@C<FFCC7FC@CC@<8EEE<FBEDCC:DGGGGFECGFFFEGGFFC,GGGFECCC<<
@SZM 77
TGGGGAATATTGCACAATGGGGGAAACCCTGATGCAGCGACGCCGCGTGAGCGATGAAGTATTTCGGTATGTAAAGTTCTATCAGCAGGGAAGAAAATGACGGTACCTGACTAAGAAGCACCGGCTAAATACGTGCCAGCAGCCGCGGTAATACGTATGGTGCAAGCGTTATCCGGATTTACTGGGTGTAAAGGGAGCGTAGACGGAGTGGCAAGTCTGATGTGAAAACCCGGGGCTCAACCCCGGGACTGCATTGTAAACTGTCAATCTAGAGTACCGGAGAGGTAAGCGGAATTCCTAGTGTAGCGGTGAAATGCGTAGAGATGAGGAGGAACACCAGTGGCGAAGGCGGCGTACTGGACGGTAACTGACGTTGAGGCTCGAAAGCGTGGGGAGCAAACAGGATTAGATACCCT
+
EEEG>:CFFAFFFCEFFFAFCFFDFGGECCACFFGGGGEEGEGC7:FFCF@A>4,BE<C<,,<CFCF?<FFFFDG,55AE,59CA8,B<@=EFE,E=<<,CEFGGGGFDGGFF<>AFG8B<FGGGFCG9FCGFFC7F9BFFF@GGGGGGDEFGGFF9#A7-9FFFCEEFF7C=GED><FFGGEGGFCF6FCAC@:9DCFA:6?FE<,>3?3-DCFF#<>D9FGGF7FC<<1GGFFFGCFFFCEG8@:GGGG<9AF9(CFGGGGF@DEEAG?E9CF@<8B=9GCEE=B+GFB<?8CF<B=,FFF7ECGGGGE<:?7@,9GECC,?C,@F9?EFEFFF=FFB,CB6EBCCC@F:B,FDF:@,,B9FCFFGCF<CECFC@CFFC8GFC:F:FGCCGGGGGGFEGFFFECGGGFF@CCCC
@SZM 78
TGAGGAATATTGGTCAATGGACGCAAGTCTGAACCAGCCATGCCGCGTGCAGGATGACGGCTCTATGAGTTGTAAACTGCTTTTGTACGAGGGTAAACGCAGATACGTGTATCTGTCTGAAAGTATCGTACGAATAAGGATCGGCTAACTCCGTGCCAGCAGCCGCGGTAATACGGAGGATTCAAGCGTTATCCGGATTTATTGGGTTTAAAGGGTGCGTAGGCGGTTTGATAAGTTAGAGGTGAAATTTCGGGGCTCAACCCTGAACGTGCCTCTAATACTGTTGAGCTAGAGAGTAGTTGCGGTAGGCGGAATGTATGGTGTAGCGGTGAAATGCTTAGAGATCATACAGAACACCGATTGCGAAGGCAGCTTACCAAACTATATCTGACGTTGAGGCACGAAAGCGTGGGGAGCAAACAGGATTAGATACCCT
+
FGGGGGDFEGGGGGFGGGGGGGGGGGDEFGGGGGGGGGGGGGGGGGGGGGGGGGFFFGGGGGGGGGGGGDGFEFFGGGGGGGGGGFGGGCEDGGGGGGGGEGGAGGGGGGGGGGGGGGGGGFGGGGGGGGGGGGGGGGGGGGGGGGGGGGGGGGGGGFEGFGGGGGGGFGG@FFFGEGGGGFGGGG?GGGDFGGGGFFCFEGGGGGGGGFGGGGGGGEGGEGGGGGFFDGGGGGGGGFGCGGGGGGGFGGGGGGGGGGGGGGGGGGGGGGGGGGGFFEFGGGGGGGGGGGGGGGGGGGGGGGGGGGGGGGGGGGGFGGGGGGGGGGGGGGGGGGGGGEGGGGGGGGGGGGGGGGGGGGGGGGGFGGGGGGGGGGFGGGGGGGGGGFGGGGGGGFGGGGGGGGGGGGGGGGGGGGGGGGGGGGGGGGGGGGGCCCC<
@SZM 79
TGAGGAATATTGGTCAATGGACGCAAGTCTGAACCAGCCATGCCGCGTGCAGGAAGACGGCTCTATGAGTTGTAAACTGCTTTTGTACTAGGGTAAACGCTCTTACGTGTAGGAGCCTGAAAGTATAGTATGAATAAGGATCGGCTAACTCCGTGCCAGCAGCCGCGGTAATACGGAGGATCCGAGCGTTATCCGGATTTATTGGGTTTAAAGGGAGCGTAGGCGGGTTGTTAAGTCAGTTGTGAAAGTTTGCGGCTCAACCGTAAAACTGCAGTTGATACTGGCGACCTTGAGTGCAACAGAGGTAGGCGGAGTTCGTGGTGTAGCGGTGAAATGCTTAGATATCACGAAGAACTCCGATTGCGAAGGCAGCTTACTGGATTGTAACTGACGCTGATGCTCGAAAGTGTGGGTATCAAACAGGATTAGATACCCT
+
FGFFFFFGFGGGGGGGGGGGFFEGGGGGGGGGGGFGGGFGGGGGGGGGGGGGGGGGFEGGGGGGGGGGGGGGGGGGGGGGGGGGGGGGGGGGFFGGGCGEFGGGGGFGGFGGGEGGGGGFGEGGGDGGGGGGGGGGGGGGGGGGGGGGGGFFGGGGGGGGGGGCGEGGFFCGG9FEEGGG>EFF>CGEG=F7FGGGGGDFFGCGFF:FFFFGGFGFGEGGECCEEGGGGF;GGGFCCCB:FD@9FFEGGGGGGGGGGGGGFGGGGGGF?GGGGFCFFGGGGGFGEFE8FDFFDGGGGDEEFGFE,@GGFEGGF7GGGDFCGGGGGGGGGGGGGGGGGGGGGGGGFGGGGGGGGFFGEFFFFEGGGGGGGGGGGGGGGGGGGGGGGGGGGGGGGGGEGGGGGGGGGGGGGGGGGGGGGGGGGGGGGGGFGGGCCCCC
@SZM 80
TGGGGAATATTGGGCAATGGGGGAAACCCTGACCCAGCAACGCCGCGTGAAGGAAGAAGGCTTTCGGGTTGTAAACTTCTTTTACCGGGGACGAAGGACGTGACGGTACCTGGAGAAAAAGCCACGGCTAACTACGTGCCAGCAGCCGCGGTAATACGTAGGTGGCAAGCGTTTTCCGGATTTACTGGGTGTAAAGGGCGTGTAGGCGGGAGAGCAAGTCAGAAGTGAAATCTATGGGCTTAACCCATAAACTGCTTTTGAAACTGTTCTTCTTGAGTATCGGAGAGGCAGGCGGAATTCCTAGTGTAGCGGTGAAATGCGTAGATATTAGGAGGAACACCAGTGGCGAAGGCGGCCTGCTGGACGACAACTGACGCTGAGGCGCGAAAGCGTGGGGAGCAAACAGGATTAGATACCCT
+
GGGGGGGF<FGG9,C@FGGGF,BFEGGGGGGGGGGGGGGGGGGGGGGGGGGGGGFGGFFGG?FGGGGGGGGEFGGGFGGGGGGGFGEGGG7FFGE@FCFE>@FFG=B<B>FC8<=EC8BFECFDGD7C<FCFGC><F<7>3>1?F<GEFFFA6@<E;F<F*GC>CFCC<CG>:#CCFF1<.<2048<<CFEGFFGFFC=D?A5EGF4CFCA?C5,<CC7@<F=;FGGCFCCGF@<FCF=CACGF:@@FCC:CF=FC0=@D@B@@,DGD<FCGFGF=GGFC>GCDGEF=+@B7EGFGGGCGFB<GGGFGEDFAAGGGC7F7GFGGGGGFAGGFCGEGEGF8C,FCGGCGGGGFCGF@@8GGGEFFF@,<DFGDGGGGGGGFGFB@>GGCEGGGGGGGCFGGCGGGGGGFEFGFFGCCCCC
@SZM 81
TGAGGAATATTGGTCAATGGACGAGAGTCTGAACCAGCCAAGTAGCGTGAAGGATGACTGCCCTATGGGTTGTAAACTTCTTTTATACGGGAATAAAGTGAGGCACGTGTGCCTTTTTGTATGTACCGTATGAATAAGGATCGGCTAACTCCGTGCCAGCAGCCGCGGTAATACGGAGGATCCGAGCGTTATCCGGATTTATTGGGTTTAAAGGGAGCGTAGGCGGACGCTTAAGTCAGTTGTGAAAGTTTGCGGCTCAACCGTAAAATTGCAGTTGATACTGGGTGTCTTGAGTACAGTAGAGGCAGGCGGAATTCGTGGTGTAGCGGTGAAATGCTTAGATATCACGAAGAACTCCGATTGCGAAGGCAGCCTGCTGGACTGTAACTGGCGCTGATGCTCGAAAGTGTGGGTATCAAACAGGATTAGATACCCT
+
FCFCGGGGGGFGGGGGGGGGGGGGGGGGGGGGGGGGGGGGGGEFFGCCGCGFGGFGFFGF<FGGGFFGFGGDGGGGGGFGGGGGGGGF8FG?FEGGGGGGGGGGGGD,4E@AFFC9BFEFGGGGFF,B@FGGGGFGGAECEF7CFFGGCD3BFBGFFEFFFGDGD7@CFEEGFFFGCFEEG?FGCFFEFGGGG9GECEE=CB9GGFCFGGF<@GG@CGGGGGGGGGEGGGGGGFGFFGGGGGGGGGGGEEECFEFGF@EGGGGGGGGGGGGFGFFDEAGFGGGGGGGGFFGGGFGGGGDCGGGGGGGFGGGGFGGGGGGGGGGGGGGGGGGFGCGGGGFFGGGGGGGGGFGGGGGGDFGGGGGGGGGGGGGGGGGGGGGGGGGGFFGGGGGGGGGGGGGGGDGGGFGGGGGEGGGGGGGFGGGGCGGFEGGCCCCC
@SZM 82
TGAGGAATATTGGTCAATGGACGAGAGTCTGAACCAGCCAAGTAGCGTGAAGGATGACTGCCCTATGGGTTGTAAACTTCTTTTATACGGGAATAAAGTGAGGCACGTGTGCCTTTTTGTATGTACCGTATGAATAAGGATCGGCTAACTCCGTGCCAGCAGCCGCGGTAATACGGAGGATCCGAGCGTTATCCGGATTTATTGGGTTTAAAGGGAGCGTAGGCGGACGCTTAAGTCAGTTGTGAAAGTTTGCGGCTCAACCGTAAAATTGCAGTTGATACTGGGTGTCTTGAGTACAGTAGAGGCAGGCGGAATTCGTGGTGTAGCGGTGAGATGCTTAGATATCACGAAGAACTCCGATTGCGAAGGCAGCCTGCTGGACTGTAACTGACGCTGATGCTCGAAAGTGTGGGTATCAAACAGGATTAGATACCCT
+
FGGGFGGGGGGGCGGGGGGGGGGGGGGGGGGGGGGGGGGGGFGGDFEGGGGCFGGGGGGFGGGGGGGGGGGGGGGGGGGGGGGGGGGGFGCFGGGFFGGGG?8D:EEGGGGGGGGAFGGGGGAFG<F@FGGGGGGGB:F@<FCEFGGGGFGGGFGGGCFGGGGEFGGCCGGGGGGGGGGEFGGGGGGDFCFGGGGEEFGGGGCFFGGFFGGGGGGGGGGGEGGGGGGGGGGGGGGGGGGGGGGGFGGFFGGGGGGGF1CFCGGFGGGFCGGGGGFGFECFCGGGGGGGGGGGFGFGGGGGGGFF?7DGGGGGGGGGGGGGGGGGGGGGGGGGFGGGGGGFGGGGEDGGGGFGCGGGGFGFF@GGGGGGGGGGGGFE8GGGGGGGGGGGGGGGGGEGGGGCFGGGGFGGGGGGGGGGGGGGGGGGGGGFFGGCCCCC
@SZM 83
TGAGGAATATTGGTCAATGGACGAGAGTCCGAACCAGCCAAGTAGCGTGAAGGATGACTGCCCTATGGGTTGTAAACTTCTTTTATACGGGAATAAAGTGAGGCACGTGTGCCTTTTTGTATGTACCGTATGAATAAGGGTCGGCTAACTCCGTGCCAGCAGCCGCGGTAATACAGAGGATCCGAGCGTTATCCGGATTTATTGGGTTTAAAGGGAGCGTAGGCGGACGCTTAAGTCAGTTGTGAAAGTTTGCGGCTCAACCGTAAAATTGCAGTTGATACTGGGTGTCTTGAGTACAGTAGAGGCAGGCGGAATTCGTGGTGTAGCGGTGAAATGCTTAGATATCACGAAGAACTCCGATTGCGAAGGCAGCCTGCTGGACTGTAACTGACGCTGATGCTCGAAAGTGTGGGTATCAAACAGGATTAGATACCCT
+
FFFCGGGGFGGGGFGGGGGGGGGGGGGGGFGGGGGGGGFGGGGGGGGGGGGGGEFFGFGGGGGGGGGGGFGGGGGGGGGGGGGGGGFGGGGE>FGGGGGGGGGGGGGGGGGFGGGGGGGGGGGGGFGGGGGGGGGGGGGFFDC7CEGGGGGGGGFGGFGGC@FFGDGGFGC>GFGGGGGGGGFFGG?FFGFGEFGGCEGFFGGGGGGGGGCEFGGGGGGGGGGGGGGGFGGGGGGGGFGGGGGGGFGFGGGGGGGGGGGGGFGGFGFGDGGGGGGGFEFFFFGFGFEBAGGGGGGGGGCFGGGGGGGGGGGGGGGGGFFGGGGGGGGGGGGGGFFGGEGFGGGGGGGGGGGGGGGGGFGGGGGGGGGGGGGGGGGGGGGGGGGGGGGGGGGGGGGGGGFCGGGGGGGGGGGGGGGGGGGGGGGGGGGFF@CCCCCC
@SZM 84
TGGGGAATATTGGGCAATGGGCGCAAGCCTGACCCAGCAACGCCGCGTGAAGGAAGAAGGCTTTCGGGTTGTAAACTTCTTTTGTCAGGGACGAGTAGAAGACGGTACCTGACGAATAAGCCACGGCTAACTACGTGCCAGCAGCCGCGGTAATACGTAGGTGGCAAGCGTTGTCCGGATTTACTGGGTGTAAAGGGCGTGTAGCCGGGAAGGCAAGTCAGATGTGAAATCCACGGGCTCAACTCGTGAACTGCATTTGAAACTGTTTTTCTTGAGTATCGGAGAGGCCATCGGAATTCCTAGTGTAGCGGTGAAATGCGTAGATATTAGGAGGAACACCAGTGGCGAAGGCGGATTGCTGGACGACAACTGACGGTGAGGCGCGAAAGCGTGGGGAGCAAACAGGATTAGATACCCT
+
CEFFEGGGGCFGGGGGGGGGGGGGGGEGGGGGGEFGFFGGGGGDFD@FGGGGGGGFGGGG?DFFFGGGGGGBFGFGFFGGGGGGGFGGGGGGGFGGGGGGGGGGGGGEGCFA<CFFGGGGGGGGGGGEEEG9FC7BF>FG:<>@DFCGGDEGGGGGG<EEGGG=?GFCFG@C;GCGGGGCFG8FFGGGGGFGGGGGGCE9ECCCDDFEFCGFGGGFGECFDFGFCGCAFDC:EEFGFCD<FGGGGFCFAFFB=ECGFFEA=C8CDGGGFBC@FDDGEGEDGFE9,4B++F@FGGGFF8GGGGGGGGGGFGFGGGGGGGGGGGFAGGFF@GGGFGGGGFGGGGGGGFGGGGGEAE<@FFF:C<F@FCFGGGGGGFGDGGGGGGGGGCGGGGGGFGFEAGEEC-FGGGFGGGEDGCCCA-
@SZM 85
TGAGGAATATTGGTCAATGGGCGAGAGCCTGAACCAGCCAAGTAGCGTGCAGGATGGCGGCCCTATGGGTTGTAAACTGCTTTTATAAGGGAATAAAGTGAGTCCCGTGAGACTTTTTGCATGTACCTTATGAATAAGGACCGGCTAATTCCGTGCCAGCAGCCGCGGTAATACGGAAGGTCCGGGCGTTATCCGGATTTATTGGGTTTAAAGGGAGCGTAGGCCGGAGATTAAGCGTGTTGTGAAATGTAGACGCTCAACGTCTGCACTGCAGCGCGAACTGGTTTCCTTGAGTACGCACAAAGTGGGCGGAATTCGTGGTGTAGCGGTGAAATGCTTAGATATCACGAAGAACTCCGATTGCGAAGGCAGCTCACTGGAGCGCAACTGACGCTGAAGCTCGAAAGTGCGGGTATCGAACAGGATTAGATACCCT
+
EFGGGGGGGGGGFFGGGGGGGGGGGGGGGGGGGGGGGGGGGGGGGGGGGGGGGGGGGGGGGEGFGGGGGDEGGGGGGGGGGGGGGGGGGGGGGGGGGGGGGGFGGGFFGGGGGGGGGGGGGGGGGFFFCGGGGFFGGGGGGGDCGGGGGGGGGCGGGGGGFFGGGGGGFGFGGGGGGGGGGGEGGGGGGGGEFGG?CGGGGGGGGGGGFGGGGGGGGGGGGGGGGGGEGGGGGGGGGCGGGGGEGGGGGGGGGGGGGFGGGGGGGGFGGGGGFGGGGGGGGGGGGGGGGGGFGGGGGGGGGGGFGGGGGDGGGGGGGGGGGGGGGGGFFGGGGGGGGGGGFGFGGGGGGGGGFGGGGGGDGGGGGGGGGGGGGGGGGGGGGGGGGGGGGGGGGGGGGGGGGGGGGGGGGGGGGGGGGGGGGGGGGGGGGGGCCCCC
@SZM 86
TGGGGAATATTGCACAATGGGGGAAACCCTGATGCTGCGACGCCGCGTGAGCGATGAAGTATTTCGGTATGTAAAGCTCTATCAGCAGGGAAGAAAATGACGGTACCTGACTAAGAAGCACCGGCTAAATACGTGCCAGCAGCCGCGGTAATACGTATGGTGCAAGCGTTATCCGGATTTACTGGGTGTAAAGGGAGCGTAGACGGAGTGGCAAGTCTGATGTGAAAACCCGGGGCTCAACCCCGGGACTGCATCGGAAACTGTCAATCTGGAGTACCGGAGAGGTAAGCGGAATTCCTAGTGTAGCGGTGAAATGCGTAGATATTAGGAGGAACACCAGTGGCGAAGGCGGCTTACTGGACGGTAACTGACGTTGAGGCTCGAAAGCGTGGGGAGCAAACAGGATTAGATACCCT
+
;CFGGBCGCFCGGGGFFGGGGGGGGGDFEGGGEGFGFGF@CGGGGGGGG>FFEFFGGGGFEFGGGGGFFCFDFCGGGGGGGGGGGGGGGGGG=FA8E9FFGGGGGGGGFGGGGGGGGG:@9FGGG@DG<>:FGGGGGGGGGFGGGGGGEGGGGGCDGGGGGFFG>FFE<FGGGGGGGEEGFGGGGGGGFFGGGEEFGGGG&EGGGGFGGGFGGGFF?@GGGGGGGGGGGGGGGGGGFFGC;C?E>FGCEGGGF@FGGGGGFCGFDFC?FFGGGGGFFBDC;9GGFCBEGEEAGGFFF9F<GGFF>GGGGGGGGGGGGGGFGDFGGAGGGGGGCGGGGGGGDGCFFGGGGGGGGGGGFGGGGGGGGGGGGGGGGF8GGGGGGGGGGGGGGGFFGGGGGGGGGGGGFFDDGGGCCCB@
@SZM 87
TGGGGAATATTGGGCAATGGGCGCAAGCCTGACCCAGCAACGCCGCGTGAAGGAAGAAGGCTTTCGGGTTGTAAACTTCTTTTGTCAGGGACGAGTAGAAGACGGTACCTGACGAATAAGCCACGGCTAACTACGTGCCAGCAGCCGCGGTAATACGTAGGTGGCAAGCGTTGTCCGGATTTACTGGGTGTAAAGGGCGTGTAGCCGGGAAGGCAAGTCAGATGTGAAATCCACGGGCTCAACTCGTGAACTGCATTTGAAACTGTTTTTCTTGAGTATCGGAGAGGCAATCGGAATTCCTAGTGTAGCGGTGAAATGCGTAGATATTAGGAGGAACACCAGTGGCGAAGGCGGATTGCTGGACGACAACTGACGGTGAGGCGCGAAAGCGTGGGGAGCAAACAGGATTAGATACCCT
+
FGGGGCCFGCCGGGGGGGGGGGGGGGGGGFGGGGEGGGGGGGGEGGGFCGGGGGGGGGGFGGFGFDGEG@EGFGFGGGFG<FCFEFGGFGFEGDCFGGGGGGGGDGFEFGGGGEGGGGACFFFFG>FFGGGGGF7?FFFGGGGGGGGGEGEEGFG<DCCCEGFGGFGGGGGC<FGGEE:GGFC9FCCB@FFCFGGGGGGGGEGFGGGGGEGGGEFDG@FFGGGGGEGDF,FFGEGGFF@FCFCF8GGFFFCFGGGFFGGGGGGGGGDGFC>FFDGGDGGGFFGGFGGGGEEGGGGGGGFAGGGGGDGGGFF<DGECGGDFGGFGGGGGGGDFGFF<GGECGGGGGGGGGGGGGGFGGGGFF<DDGGGDGGGGGGFGGGFGE@GGGGGDGGFFCGGFDFCFGGFGGGGGGGFEECCCCC
@SZM 88
TGAGGAATATTGGTCAATGGACGAGAGTCTGAACCAGCCAAGTAGCGTGAAGGATGACTGCCCTATGGGTTGTAAACTTCTTTTATACGGGAATAAAGTGAGCCACGTGTGGCTTTTTGTATGTACCGTATGAATAAGGATCGGCTAACTCCGTGCCAGCAGCCGCGGTAATACGGAGGATCCGAGCGTTATCCGGATTTATTGGGTTTAAAGGGAGCGTAGGCGGGTTGTTAAGTCAGTTGTGAAAGTTTGCGGCTCAACCGTAAAATTGCAGTTGATACTGGCGACCTTGAGTGCAACAGAGGTAGGCGGAATTCGTGGTGTAGCGGTGAAATGCTTAGATATCACGAAGAACTCCGATTGCGAAGGCAGCTTACTGGATTGTAACTGACGCTGATGCTCGAAAGTGTGGGTATCAAACAGGATTAGATACCCT
+
CE9CEDFGGGGF9FFGGGFFGFGCFG@GFFGGGF9FFGGGGGGGGFCF7FDGACAEEFGGFDECFGGGFEE:FDFGGFGFFFFGGCCF?:B=FEGGGFFGGCFFGGG78<FGG8,EFGGGGGGGFFDEDFFFGGCFGDGG98:;FGCGFFEBEGGGGG?DEDEFEB<C@FGFE3@FFFGDFG<F*GFFCF;ECEC?7;=;;C:E:FCCBBECFCEC7CFDGGE>EGFGGFGGDGGGGGGFGGGFFFFECFGGGGGGGGGFFFGFFFGFAFCCFGFG@:F<EECC>GFDBEGGGGFGF9>CGGGGFEFCC8FCFFF7CGDFDBECCGGGFFGFCGGGGFFEF<9EFCGGGGFFFGGEFDGGGGGFEFFFFCGGGGFGGEGCGGGGGGFGEDGGFCFC,B@CFFGFCGEEGGGGGDCGGGGGGGGGGCGGFGGCCCCC
@SZM 89
TGAGGAATATTGGTCAATGGACGAGAGTCTGAACCAGCCAAGTAGCGTGAAGGATGACTGCCCTATGGGTTGAAAACTTCTTTTATACGGGAATAAAGTGAGCCACGTGTGGCGTTTTGTATGTACCGTATGAATAAGGATCGGCTAACTCAGTGCCAGCAGCCGAGGTAATACGGAGGATCCGAGAGTTATCCGGATTTATTGGGTTTAAAGGGAGCGTAGGCGGGTTGTTAAGTCAGTTGTGAAAGTTTGCGGCTAAACCGTAAAATTGCAGTTGATACTGGCGACCTTGAGTGCAACAGAGGTAGGCGGAATTCGTGGTGTAGCGGTGAAATGCTTAGATATCACGAAGAACTCCGATGGCGAAGGCAGCTTACTGGATTGTAACTGACGCTGATGCTCGAAAGTGTGGGTATCAAACAGGATTAGATACCCT
+
FACFFFEGFGFC@C9@EFA@FEDD7CFFGGGGAEDFFD9FEDC<EEE@FFGACE9B@@@EGFE@CCFF,98F,CEFEFF9?F9<C6CCFE+B@FGGEEGDCFC<F,+AF@7:7+8+@+,:ABFGFGA7+=A,5?DGG<A<<,@<@:BDD;C%<*7/F@?FFF1@#$3)8F->C>;7@>:>@7/FGD)>@:0@F8<=7(>>#24FCCFEB2<FFGE:C8E>>CC>:B>7&B@CF+GFCCF9CFFEC><@3+::6/FFB&;EFFG>@9FF?:D)<@C#;<FEGEGG55,?,B,EAFGDE?AGF?9EE??+?,FFD?GEF<B,F?@+>+CFFE6,FEGFFDGGGGFFFDDDCGGGGEGCC@C@8,F?GEFFEFCAAGFFFCD@C,GGGGFFB68+GGGFF7GFF:AGGGGDGGFGFEEAFEGFFAEE<GFFGFEBC<CC
@SZM 90
TGGGGAATATTGCACAATGGGGGAAACCCTGATGCAGCGACGCCGCGTGAGTGAAGAAGTATTTCGGTATGTAAAGCTCTATCAGCAGGGAAGAAAATGACGGTACCTGACTAAGAAGCCCCGGCTAACTACGTGCCAGCAGCCGCGGTAATACGTAGGGGGCAAGCGTTATCCGGAATTACTGGGTGTAAAGGGTGCGTAGGTGGTATGGCAAGTCAGAAGTGAAAACCCAGGGCTTAACTCTGGGACTGCTTTTGAAACTGTCAGACTGGAGTGCAGGAGAGGTAAGCGGAATTCCTAGTGTAGCGGTGAAATGCGTAGAGATTAGGAGGAACATCAGTGGCGAAGGCGGCTTACTGGACTGAAACTGACACTGAGGCACGAAAGCGTGGGGAGCAAACAGGATTAGATACCCT
+
GEFFGDFGGDGFGGGGGGGGGGGGDGGGGGGFGGFGEFFEFFGGGGF@FGGGGGGGGGCFGGGGFGGCGGFGGGGFGGGG9FFFF8EFEFFCFGDE8FDFFGGGGE9AF8FCGGGGGGGB@FGFDGD@FGGGGGGFFGGGGGGGGGGGEGGFGGGF>FDCGGDDGD@B<3FECFFGGGGG9>CEGGGDFGGEGGEAEGGGGG>GGFEA<F@7FGFFFGFDFGFBFFCFF?:EGFC?CFGGEFDFDEFGGGFECFFGCGF?ECFF?7<GGECFEGGGGGGGGGGFF:FDGGGDGGGGFEE,GGGGGGGGGGGGGGGGGFGFFA6B<F8FFAFGGFFFFECGFGGGGGGGGGGFGGGGGGGGGGGGGGGGGGGFFGGGFEECECFGGGGEF@GGGGGGGGGGGGGGGFGGGFFCCCCC
@SZM 91
TGAGGAATATTGGTCAATGGACGCAAGTCTGAACCAGCCATGCCGCGTGCAGGAAGACGGCTCTATGAGTTGTAAACTGCTTTTGTACGAGGGTAAACTCACCTACGTGTAGGTGACTGAAAGTATCGTACGAATAAGGATCGGCTAACTCCGTGCCAGCAGCCGCGGTAATACGGAGGATTCAAGCGTTATCCGGATTTGTTGGGTTTAAAGGGTGCGTAGGCGGTTTGATAAGTTAGAGGTGAAATACCGGGGCTCAACTCCGGAACTGCCTCTAATACTGTTGAACTAGAGAGTAGTTGCGGTAGGCGGAATGTATGGTGTAGCGGTGAAATGCTTAGAGATCATACAGAACACCGATTGCGAAGGCAGCTTACAAAACTATATCTGACGTTGAGGCACGAAAGCGTGGTGAGCAAACAGGATTAGATACCCT
+
FGGFFGEFDFA@CFGEA<DFF@FGGGGGGGGFGGCFFFFGGGGFGDCFGGCFGGGCF8FEFFG@FFGGGFCDAFGGEEGFGGGGGGGGFGCGGGFFGF@FE8EGFGDGGGGGDFGGGFDGG,C8CAECFFGEG,=BFFFF<FDEEFFEGGGDCFEG7FFGF@DFGDF:<@FFGGGGEGE>3FF=C'<:F:=CGGCCFEF><CFFGGFC7GFFC:@BE8C8EFGF>:CEGGCFFFG9:@E<GFE@6ACCFFFCFFGDGGGGF1GFF>FB7:?@FAE@C-2<7<DCFCADE<<CDEF8E:C@+DGGGGCF=4EF<<E,<DGGFE@4+84,9FGF,?,,F<A9F<@,CC6FEGGFEFCC@F<:ECGFFF@,C,@9<C<;C,EC;C9CGF97FCFEA@@EAFEFCC<@B@7@GGFE;C,GFCGGFCGGFFC<FEDCCCCC
@SZM 92
TGAGGAATATTGGTCAATGGACGCAAGTCTGAACCAGCCATGCCGCGTGCAGGAAGACGGCTCTATGAGTTGTAAACTGCTTTTGTACGAGGGTAAACTCACCTACGTGTAGGTGACTGAAAGTATCGTACGAATAAGGATCGGCTAACTCCGTGCCAGCAGCCGCGGTAATACGGAGGATTCAAGCGTTATCCGGAGCTATTGGGTTTAAAGGGTGCGTAGGCGGTTTGATAAGTTAGAGGTGAAATCCCGGGGCTTAACTCCGGAACTGCCTCTAATACTGTTAGACTAGAGAGTAGTTGCGGTAGGCGGAATGTATGGTGTAGCGGTGAAATGCTTAGAGATCATACAGAACACCGATTGCGAAGGCAGCCTACCAAACTATATCTGACGTTGAGGCACGAAAGCGTGGGGAGCAAACAGGATTAGATACCCT
+
GGDFFGCFGFCECGGGGGGGGGGEG@CCFGFGGGGGGGFGGGGGGGGGGGGGGGGFGFGGDGDGGFGGGGFGADGGGGFGGGGGGGGG7B:EEFFGGG<FGGG9FEGGEEGGGG9BFEGGEFFGG,EFGGGGGGDGGFGFGGGGGGGGG;0BF?CFCGGGGGGCFDFGBGGFGF?CE@FCCFEGFGGGGGGG:GFE*#DFFGGGGFFF0FGGGGGFEEE8GGGGFCFGGGFFGDFFCC<@DFD9FGDGGGGEFFE>FFGFFGGFGGGFEEFEEFFCAEDGFECFGCFGFFGGGF9GGGGGGCGGGGDEGGGGEGGFFEGGGGFCDGGGGGGGGGGGGGGFGGGGGDGGGFCGGGGGCGGGGGGGGGGGGFEF8GGGGGGGGGGGGGGGGGGGGGGGFFBDGGGGGGGGGGGGGGGGGGGGGGFFECGFGGGCCCCC
@SZM 93
TAGGGAATTTTCGGCAATGGGGGAAACCCTGACCGAGCAACGCCGCGTGAGGGAAGAAGTATTTCGGTATGCAAACCTCTGTTATAAAGGAAGAACGGTATGAATAGGAAATGATTCATAAGTGACGGTACTTTATGAGAAAGCCACGGCTAACTACGTGCCAGCAGCCGCGGTAATACGTAGGTGGCGAGCGTTATCCGGAATCATTGGGCGTAAAGAGGGAGCAGGCGGCAATGGAGGTCTGCGGTGAAAGCCTGAAGCTAAACTTCAGTAAGCCGTGGAAACCAAATAGCTAGAGTGCAGTAGAGGATCGTGGAATTCCATGTGTAGCGGTGAAATGCGTAGATATATGGAGGAACACCAGTGGCGAAGGCGACGATCTGGGCTGCAACTGACGCTCAGTCCCGAAAGCGTGGGGAGCAAATAGGATTAGATACCCT
+
GGC@@DGGGGGGGGGGGGGGGGGGGGCGEGGEFGGGGGGFGGGGGFE=FEF8FG<B8EFGFCCGGGGCFGCFFGGGGGGGFEE9FGGGGGGGGGGFGGGG+EEFGGCEFGGGGGGCDCFGGGGGGGDGGGGGGGGGGF=FFDGGGGGGGGGGGGC9FFGGG7;FGEGG>GGCGCGGGFGGGGEEGFGB<F2<EFDE@FFEG><@FGG,GGG>CCFGGGG<?EFF:ACFGFGGGGFF>GGGGGCCCCCABCA,DFF@CGGGGGFEFE@FFGGGCGGGGGDEGGGGEGFC,,,GE9GGGGGGGGGGGGGGGFCEGGGGGFF8GGGGGGFCFGGGGGGGGEGGGGGGGGGGGGGGGGGGGGGGFGGGGFEDGGGGGFFF@GFGGFGGFGGGGGGGDGGGGFFGGGEEDGGGGGGGGGGGGGGGGGGGGGGGF9FGGGFCCCCC
@SZM 94
TGGGGAATATTGCACAATGGGGGGAACCCTGATGCAGCGGCGCCGCGTGAGTGAGGAAGTATTTCGGTATGTAAAGCTCTATCAGCAGGGAAGAAAATGACGGTACCTGACTAAGAAGCCCCGGCTAAATACGTGCCAGCAGCCGCGGTAATACGTGTGGGGCAAGCGTTATCCGGATTTACTGGGTGTAAAGGGAGCGTAGACGGCGTATCAAGTCTGATGTGAAAGGCATGGGCTCAACCCGTGGACTGCATTGGAAACTGGTATGCTTGAGTGCCGGAGGGGTAAGCGGAATTCCTAGTGTAGCGGTGAAATGCGTAGATATTAGGAGGAACACCAGTGGCGAAGGCGGCTTACTGGACGGTAACTGACGTTGAGGCTCGAAAGCGTGGGGAGCAAACAGGATTAGATACCCT
+
CEGGG7FFGGDFGGGGGGEFGGGGEGGGGGGGGGGGGGGGGGGDGGGGDGGFGGGGGFGFGGAEFGGCFGGGGGGGGGGGGGGGFFGGGGGGGGGGGGGGGGGGGCGFFGGGGGGGGGGGFGGGGGGGFGGFFFGFGGGGGGGGGGGGGGGGGGGEGFGGGDGGGGGFGGEGGGGGGDC@FGFGGGCGCGGGGGGCCEGEEGGGGEDE<FCGGGGCFFGE;GGGFGGFGGFF@GGGFGEFEFGED@EEFFGGGGGGGGGGGGGGFDGGGGGGGFFGGGGGGGGGGGGGGGGGGGGGGGGGGGGEEGGGGGFEEGGGFGGGGGGGGGGFE9GGGGGGGGGGGGGGGGGGGGGFCGGGGGGGGGGGGGGGGGGGGGGGGGGGGGGGGGGGGGGGGGGGGGGGGGGGGGGGFFGCCCCC
@SZM 95
TGGGGAATATTGCACAATGGGGGGAACCCTGATGCAGCGGCGCCGCGTGAGTGAGGAAGTATTTCGGTATGTAAAGCTCTATCAGCAGGGAAGAAAATGACGGTACCTGACTAAGAAGCCCCGGCTAAATACGTGCCAGCAGCCGCGGTAATACGTGTGGGGCAAGCGTTATCCGGATTTACTGGGTGTAAAGGGAGCGTAGACGGCGTATCAAGTCTGATGTGAAAGGCATGGGCTCAACCCGTGGACTGCATTGGAAACTGGTATGCTTGAGTGCCGGAGGGGTAAGCGGAATTCCTAGTGTAGCGGTGAAATGCGTAGATATTAGGAGGAACACCAGTGGCGAAGGCGGCTTACTGGACGGTAACTGACGTTGAGGCTCGAAAGCGTGGGGAGCAAACAGGATTAGATACCCT
+
CF8EGEGGGGGGGGG9EFGGG>GEGCC7FCGGGGGGEGFEGGGGDFGCFEF>FGGGFFFBECAFFFGEGCFGGGG@FA:FFGGGGFFGGGGGGGGFFFGGFGGGGEF@FGFCGGFFG8>FEE<=<FGGGGG?FC9*=FC@DFFGGGFG<5;$<;@@0FFEDF>8FG>E?:CCEEEE5GFAFGGGGGFEAC9CFGGGGGGGE8C7EGGFFD?GGFFFGGGGGGGFGGFGGC:FGFFFFCCGGGGFFGGGGGGGFGGFGFGGFFFGGGEFCGGFFGGGGFEC7GGGEGEDGGGGGGGGGGGGFGGGGGGFF?FFFC?>EFGGFAGGFC,FF9CEEFFGGGGGGGGGGCC7GGGGGGGGGGGGGGFGGGFGGGFGGGGGFDGGGGGGGGGGGGGGGGGGGGGGGGGGGGGFCGGCCCCC
@SZM 50849
TGAGGAATATTGGTCAATGGACGAGAGTCTGAACCAGCCAAGTAGCGTGAAGGATGACTGCCCTATGGGTTGTAAACTTCTTTTATACGGGAATAACGTGAGGCACGTGTGCCTTTTTGTATGTACCGTATGAATAAGGATCGGCTAACTCCGTGCCAGCAGCCGCGGTAATACGGAGGATCCGAGCGTTATCCGGATTTATTGGGTTTAAAGGGAGCGTAGGCGGACGCTTAAGTCAGTTGTGAAAGTTTGCGGCTCAACCGTAAAATTGCAGTTGATACTGGGTGTCTTGAGTACAGTAGAGGCAGGCGGAATTCGTGGTGTAGCGGTGAAATGCTTAGATATCACGAAGAACTCCGATTGCGAATGCAGCCTGCTGGACTGTAACTGACGCTGATGCTCGAAAGTGTGGGTATCAAACAGGATTAGATACCCT
+
EFGDF,CEFFF9,CFEAFE<9C7FG@GGGGCFFGGFFGFGGGGGDG7CCGGAFAFFFGFDFGGGFFFFFFEGGGGG9FFFFFGGFGFG8,44==FFECGCG=EFGFC8,BFFD9ECFF7=9?AFE<F+B@F,,<BBB,EA<,?FGFFCFCFGF<D?FDFGF168=8FEFC0D30F@9;FFCF:F=7>GGFFFG;C<>CE2GC;F?EB<CFD@GEEEE7BFE5=CCE:>>CCCEC<:DFCCGFGGGEAFGGC7:<:::,9?;G,FGFFCFFFDGDGFE,<?>FF@GFE<F<F,GFE?FGFC<A9GGGFEC<5<7EBECED8E<FCGEEF?<CGFDGGGEA;GFCGGGF7GFGFD@CGECFCCFF9F@,,C<<7CGGGDGFGGEEEGGFCEFEGGFGF9C@,FFFEDEBGGFFFGGF9GGGGFGFB9GFAGEGCC<@<
@SZM 97
TGGGGAATATTGGGCAATGGGGGAAACCCTGACCCAGCAACGCCGCGTGAAGGAAGAAGGCTTTCGGGTTGTAGACTTCTTTTACCAGGGACGAAGGACGTGACGGTACCTGGAGAAAAAGCCACGGCTAACTACGTGCCAGCAGCCGCGGTAATACGTAGGTGGCAAGCGTTGTCCGGATTTACTGGGTGTAAAGGGCGTGTAGGCGGGAGAGCAAGTCAGAAGTGAAATCTATGGGCTCAACCCATAAACTGCTTTTGAAACTGTTCTTCTTGAGTATCGGAGAGGCAGGCGGAATTCCTAGTGTAGCGGTGAAATGCGTAGATATTAGGAGGAACACCAGTGGCGAAGGCGGCCTGCTGGACGACAACTGACGCTGAGGCGCGAAAGCGTGGGGAGCAAACAGGATTAGATACCCT
+
CFGCEFGGGGGGGGGGGGGGGGGGGGGGGGGGGGGGFGGGGGGGGGGGGFGGGGFGGGGFGGGGGGGGGEFGGGGGGGFDEGGGGGGGGGGGGGGEGGGGDGFFFFFGC,DBFGGGGGGGGGGGGGGGGFGGFGGE@GDGAF>EFFGGGGCBGGFFFGFFFGGGFGGFGFGGGGGGGFC@BCAFG0GGGGGFFFGGGGFGFGGGGGGGFFBD:GGCFGGGGGGGGGGGGGGFGFCGFGGGGGFFFE9FDFFFFFFGGGGGGGGGFGFFGGFFFGGGGGGGGGGDGFGGGGGGGGGGGGGGFGCGGGGGGGGGGGGGGGGGGGGGGGGGGGGGGGGGFGGGGGGGGGGGGGGGGGGGGFGGGGGGGGGGGGGGGGGGGGGGGGGGGGGGGGGGGGGGGGGGGGGGGGGGGGGGGGCCCB8
@SZM 98
TGGGGAATATTGCACAATGGGCGCAAGCCTGATGCAGCGACGCCGCGTGCGGGATGACGGCCTTCGGGTTGTAAACCGCTTTTGATCGGGAGCAAGCCTTCGGGTGAGTGTACCTTACGTATAAGCACCGGCTAACTACGTGCCAGCAGCCGCGGTAATACGAAGGGTGCAAGCGTTATCCGGAATTATTGGGCGTAAAGGGCTCGGAGGCGGTTCGTCGCGTCCGGTGTGAAAGTCCATGACTTAACGGTGGATCTGCGCCGGGTACTGGCGGGCTGGAGTGCGGTAGGGGAGACTGGAATTCCCGGTGTAGCGGTGGAATGTGTAGATATCGGGAAGAACACCAATGGCGAAGGCAGGTCTCTGGGCCGTTACTGACGCTGAGGCGCGAAAGCGTGGGGAGCGAACAGGATTAGATACCCT
+
GGGFG@FECFGDFGGGGGFGCGG+FFCFFGGGGGCEEE+@FGGGGGGGDDFCDG+BEEFG74FFFFD7?+@:FGGGGDGGGFGGCFC>+8::+>D33+::C+B:F:7F,,3,3,@@,8<,@ACCCFC7;GA@2FFG9FF5>C:FF:>5DFGE<CG=C:?;<<#?FFG=4@>>;<:+C<C>FEA603))FEGGGEC=FFFC:C1DC78GGGDCGDE5*:**)<=GCGCFGGGGGFC<?,,,,,C@EC<<,>9DFD1*GEC:7C<>,,D3+F@+:C?FFDCGGE@@,FBFF8GGFB<FGGGGF@7GGGGGGGGF7GGGGGFGDDGFGGGGGGGF@GGGFGGGGFCFGFBGGGGGFGGGF8FEF8GGGGGF@CF<FDFCGGGGGGDGF@+@GGGGGF@7GGGGFGGGFGGGGGGGGGGGGGCCCCC
@SZM 99
TGGGGAATATTGCACAATGGGCGCAAGCCTGATGCAGCGACGCCGCGTGCGGGATGACGGCCTTCGGGTTGTAAACCGCTTTTGATCGGGAGCAAGCCTTCGGGTGAGTGTACCTTTCGAATAAGCACCGGCTAACTACGTGCCAGCAGCCGCGGTAATACGTAGGGTGCAAGCGTTATCCGGAATTATTGGGCGTAAAGGGCTCGTAGGCGGTTCGTCGCGTCCGGTGTGAAAGTCCATCACTTAACGGTGGATCTGCGCCGGGTACGGGCGGGCTGGAGTGCGGTAGGGGAGACTGGAATGCCCGGTGTAACGGTGGAATGTGTAGATATCGGGAAGAACACCAATGGCGAAGGCAGGTCTCTGGGCCGTTACTGACGCTGAGGAGCGAAAGCGTGGGGAGCGAACAGGATTAGATACCCT
+
FGGGGGGGGGGGGFGGGGFGGGCGGGGGGGGGGGGGGGEGGGGGGGFGGGGGGGGCFGGDCEGGGGGGGCFEGGGGGGDDGGGGEFGGGGGGGGGGGGGGFGGGGGGGGGGGGGGGFGGGGGFGGGGCFGGGGGGGGGGGGFFGGGGGGGGGGGGGGGGGGF??EFFC<FFFGGG=D7:FGGGEGEGGGGGFFGGEGGGFGGGGGGEGGGFGE?CCEGCEGGGGGGGEGEGGGGGFF@CGGGFG9FGDGGGGDFF:CGEE@GGGGGGGGGGEDGGGBCGDGGGEFGGFGGGFEF<CDAGGF@+GGGGFAGGDFGGGGFAGFGGF9AEFCGGGGGFGGGGGGGGGGGGGDGGGGGGGGGGGGGGGGGGGGGGFFGGGGEGGGGGGGF@GDGGGGGGGGGGGGGGGGGGGGGGGGGGGGGCCCCC
@SZM 100
TAGGGAATTTTCGGCAATGGGGGAAACCCTGACCGAGCAACGCCGCGTGAGGGAAGAAGTATTTCGGTATGTAAACCTCTGTTATAAAGGAAGAACGGTATGAATAGGAAATGATTCATAAGTGACGGTACTTTATGAGAAAGCCACGGCTAACTACGTGCCAGCAGCCGCGGTAATACGTAGGTGGCGAGCGTTATCCGGAATCATTGGGCGTAAAGGGGAGCAGGCGGCAATAGAGGTCTGCGGTGAAAGCCTGAAGCTAAACTTCAGTAAGCCGTGGAAACCAAATAGCTAGAGGGCAGTAGAGGATCGTGGAATTCCATGTGTAGCGGTGAAATGCGTAGATATATGGAGGAACACCAGTGGCGAAGGCGACGATCTGGGCTGCAACTGACGCTCAGTCCCGAAAGCGTGGGGAGCAAATAGGATTAGATACCCT
+
GGGGCCFGGGGGGGGGGGGGGGGGGGGGGGGGGGGGGGGGCEFGGGGFGFGGGGGGGGGGGGGGGGGGGGGGGGGGFGGGGGGGGFGGGGGGGFGFGFGCDEFGGFGGGGGGGGGGGGGGGGGFFBFEGGGGGGGGGGGGGGGGGGGGGGGGGGGGGG>GFGGGG@G>GE=GDBFGGGFG?GGGGGEGCFGEGEGGFFEFGGGGGGGDGGGGG.CGEEDFGDGGGGGGDGEGGGGFFGGGC=GD>CGEGFGFGGGFFFG9FGFFFDFDGGFG?FGGGFDEEFGGCGFE<AFAE8E8=,GDFFDGGGGFEDFDGGGGGGGE@FGGGGGGGGGGGGGGGGGGGGGGGGGGGGGF9GFDGGGGGGGGGGGGGGGGGGGFEFGCGGGGGGGFGGGGGGGGGGGGGGGFGGGGGGGGGGGGGGGGGGGGGGGGGDGGGGCCCCC
@SZM 101
TGGGGAATATTGCACAATGGGCGCAAGCCTGATGCAGCGACGCCGCGTGAGGGATGACGGCCTTCGGGTTGTAAACCTCTGTTAGCAGGGAAGAAGAGAGATTGACGGTACCTGCAGAGAAAGCGCCGGCTAACTACGTGCCAGCAGCCGCGGTAATACGTAGGGCGCGAGCGTTGTCCGGAATTATTGGGCGTAAAGAGCTTGTAGGCGGTGTGTCGCGTCTGCTGTGAAAGGCCGGAGCTTAACTCCGTGTATTGCAGTGGGTACGGGCAGACTAGAGTGCAGTAGGGGAGACTGGAACTCCTGGTGTAGCGGTGGAATGCGCAGATATCAGGAGGAACACCGATGGCGAAGGCAGGTCTCTGGGCTGTAACTGACGCTGAGAAGCGGAAGCATGGGGAGCGAACAGAATTAGATACCCT
+
FGGGGGGGGGGGGGGGGGGGGGGGGGGGGGGGGGGGGGFFGGGGGGGGGGGGDGGGGGGGGGGGGGGGGGGEGGGFGGGGGGGGGGGGGGGGGGGGGGGGGCFDFFCFFGGGGGGGGGGGFFGDFF@<CGC>FFAFGGGGFCFFGGGGGGCEGGGDGGCCCFG<@FGGEEGGGEG>EFGCEEDCGCFEFFGFEGGF;F0CECFGF9CFCGG5&GFF?EGGGGGGGFGFFCGGGGGGFGGDGGGFF=@GEGFGGEGGDGGC<FDGGGGGGGDFGFGFCGFGGGFFGGGGGGFBF5CGGGGGGGGGGGGGGGGGGGGGGGGGGGGGGGGGGGGGGGGGGGGFF:GGGGGGGFGGGGGGFGGGGGFFGGGGGGGGGGGGGGGGGFGGFEGGGGGGGGGGGGGGFGGGGGGFFCFFGGFFGCCCC@
@SZM 102
TGAGGAATATTGGTCAATGGACGCAAGTCTGAACCAGCCATGCCGCGTGCAGGAAGACGGCTCTACGAGTTGTAAACTGCTTTTGTACGAGGGTAAACTCACCTACGTGTAGGTGATTGTAAGTATCGTACGAATAAGTATCGGCTAACTCCGTGCCAGCAGCCGCGGTAATACGGAGGATTCAAGCGTTATCCGGATTTATTGGGTTTAAAGGGTGCGTAGGCGGTTTGATAAGTTAGGGGTGAAATCCCGGGGCTGAACCCCGTAACTGCCGCTAATACTGGTAGACTAGAGATTGGTTGCGGTAGGCGGAGTGTATGGTGTAGCGGTGAAATGCTTAGAGATCATACAGAACACCGATTGCGAAGGCAGCTTACCAAACTATAACTGACGTTGAGGCACGAAGGCGTGGGGAGCAAACAGGATTAGATACCCT
+
EFCFFGGGGGGFGGGGGFEFGEE+@@ECFGGFEGDFFGG@AF8FEGGGGEF9CF,BFC:@B:FGC,CB:?F9F<FFGG,CEFFA9FFEFC=++BEFFD9F,BE,AFFGG,BFFFFD,BF5C,C8E9B:=F<C@GFDEF*FCGE>FFFCFDCDEFCFGACGGF<CFCCC<@F;CFGGEF@76;<;FF@EGGGCFGE5CFFFE9:1CGGGG;G=EC=CCGE#:C*<F<,@1>#CGDF?D<C.?GGGGFG::C7GFCFGG)FC9#07<1=D6CED8#CE9FCFGFC9@97,A<,C,:,+4,>CCF7GF7=GCDGF9FFF?<DFDCDDF@@9GGGGDGGGGGEAFC,E<E,FGGGGFGC,GGFBGEGFGFFGGGFF9<<FDEEF6E;,,,,CGGGEFCE<FFCC;@C:E9F:GGGGF9GGFFGGGGGFAC<CGFEB@C@C
@SZM 103
TGAGGAATATTGGTCAATGGACGCAAGTCTGAACCAGCCATGCCGCGTGCAGGAAGACGGCTCTATGAGTTGTAAACTGCTTTTGTACTAGGGTAAACGCTCTTACGTGTAGGAGCCTGAAAGTATAGTACGAATAAGGATCGGCTAACTCCGTGCTAGCAGCCGCGGTAATACGGAGGATCCAAGCGTTATCCGGATTTATTGGGTTTAAAGGGTGCGTGGGCGGTTTGATAAGTTAGAGGTGAAATACCGGGGCTCAACTCCGGAACTGCCTCTAATACTGTTGAACTAGAGAGTAGTTGCGGTAGGCGGAATGTATGGTGTAGCGGTGAAATGCTTAGAGATCATACAGAACACCGATTGCGAAGGCAGCTTACCAAACTATATCTGACGTTGAGGCACGAAAGCGTGGGGAGCAAACAGGATTAGATACCCT
+
FFFFGGGGGGGGGFGGGGGGGGGGGGGFGGGGGD9FFEFGDDFGGGGGGGGGGGGGGFGGGFGGEFDGGFGGFFGFFGFGGGGGGGGFGGFFGFGGGGGGBGGGGGGGGGGGGGGGCGGGGFGGGFGG?FGGGGGGGGGFCFGDGFEGGGGGEF>GFFGGGGGGGGGGAFGGGFFGFFFFFFGGGGEGGGEFGGGEFGFFFFFGGGDFGGGGGGGGDCECEGEDEGFEFC<GFFF<DCD?CFCGGGD<?@FDGGGGF=GGGFCGFGGGGGGGGGGGGGFEGGGGGF<CGGGFAFFGGGGGGFBFGGGEGGGGGGGEF9GGGGGEGGGGFFFGFF9,CFGFGGGGGGGGGGGGGGGGGGGGGGECGGGEGGGGGGGGGGGGGGGGAFGGFDGGGCGGGGGGFGGGGGGGGGGGGGGGGGGGGGGGGGGGGGGCCCC@
@SZM 104
TGAGGAATATTGGTCAATGGGCGGAAGCCTGAAGCAGCCAAGCAGCGTGAAGGATGACTGCCCTATGGGTTGTAAACTTCTTTTATAGGGAAATAAAATGAGCCACGTGTGGCTTTTTGTATGTACCCTATGAATAAGGATCGGCTAACTCCGTGCCAGCAGCCGCGGTAATACGGAGGATCCGAGCGTTAGCCGGATTTATTGGGTGTAAAGGGAGCGTAGGTGGACATGTAAGTCAGGTGTGAAAGCTTGCGGCTCAACCGTAAAATTGCAGTTGAAACTGTGTGTCTTGAGTACAGTAGAGGTGGGCGGAATTCGTGGTGTAGCGGTGAAATGCTTAGATATCAGGAAGAACTCCGATTGCGAAGGCAGCTCACTGGACTGTGACTGACACTGAGGCTCGAAAGTGTGGGTAGCAAACAGGATTAGATACCCT
+
CF9EFFFEFFG<,6C6FFECGGG7FFGGDCFDE,CCFFCFGG,,CFEG7,6C,CFGGGCFDF8C,,:C,C:+,CFAG95,CFGFGGACGG,,::A,,,E9<F,,,:>=,,48=<AF95>,CFCFD9FGF,,,<EF,<?<9B<@B4#>F<.,,>46/5C3>FBBEF:@F?;3,:EF)454*<:=*:C27FC8*CC?*?;F66;+GCD5,FGFGFB5=GEGGFFCFFAF@GGFAFGCC8:>,CFFCC@8++>7CEGGFACCB+83EFCF<CFB,,=GD=?,ECGGFCE8<GGFC,FFDFFGFGGECC:::FD?CFCGGEFC=GFGDCGGGGGGGFEE8GFGGGFFE:,6,EGCF8FGCEC<CEGFCFFFGGF9GFEE6FGFGGDFC<9GFGFCCCEFGGFFC,@EEAEF@EFGFECDAGGGGDGGGF9GFFF8CBCCC
@SZM 105
TGAGGAATATTGGTCAATGGACGCAAGTCTGAACCAGCCATGCCGCGTGCAGGAAGACGGCTCTATGAGTTGTAAACTGCTTTTGTACTAGGGTAAACGCTCTTACGTGTAGGAGCCTGAAAGTATAGTACGAATAAGGATCGGCTAACTCCGTGCCAGCAGCCGCGGTAATACGGAGGATCCAAGCGTTATCCGGATTTATTGGGTTTAAAGGGTGCGTAGGCGGTTTGATAAGTTAGAGGTGAAATACCGGGGCTCAACTCCGGAACTGCCTCTAATACTGTTGAACGAGAGAGTAGTTGCGGTAGGCGGAATGTATGGTGTAGCGGTGAAATGCTTAGAGATCATACAGAACACCGATTGCGAAGGCAGCTTACCAAACTATATCTGACGTTGAGGCACGAAAGCGTGGGGAGCAAACAGGATTAGATACCCT
+
EF<EFFCEGGGGFFCFGGGGGGGGGGEFGGGGGEFFGGGGGGCGGGGG7FGGGGGGGGE@@+BFFA,CFDF9EFGGGGGG?FGGGGG95CFGG@FAC,8>:4?EA<7=84?D<EC+?=E,AAB<E9FGGGG>FFGEGFCDFFC@F?EFGF;?FFCCGG<DDFFFC-@C>C>FG;6@CCEFCFG-CE?CEF><<FC?FBFA<??EEFGG0FEGEGG@DECC8C>EGGE@5C7CCFFGFGGFDDFFGACC:CG<?GFCGGGF>EE@FDGG=GFA?@9BCGGGGGGGFAD4+,FGGGGGFFEFCGGGGGFF@8ECGGGFFC,FFGGGGGFFEEGGGFFGGGGGGFGFFE,FGGFGGGGGGGGGGGGGGGGFGGGGGGGGGFGGGGGFCGGGGGGGFF<DFDCCGGGGEDGGGGGGGGGGGGGGFGGGFCGGGFFA,CCC
@SZM 106
TGAGGAATATTGGTCAATGGACGAGAGTCTGAACCAGCCAAGTAGCGTGAAGGATGAAGGTCCTACGGATTGTAAACTTCTTTTATAAGGGAATAAACCCTCCCACGTGTGGGAGCTTGTATGTACCTTATGAATAAGCATCGGCTAACTCCGTGCCAGCAGCCGCGGTAATACGGAGGATGCGAGCGTTATCCGGATTTATTGGGTTTAAAGGGAGCGCAGACGGGTCGTTAAGTCAGCTGTGAAAGTTTGGGGCTCAACCTTAAAATTGCAGTTGATACTGGCGTCCTTGAGTGCGGTTGAGGTGTGCGGAATTCGTGGTGTAGCGGTGAAATGCTTAGATATCACGAAGAACTCCGATTGCGAAGGCAGCACACTAATCCGTAACTGACGTTCATGCTCGAAAGTGTGGGTATCAAACAGGATTAGATACCCT
+
FGGGGGGGGGGGGGGGGGCFFGGGEGGGGGFGGGGGGGGEGAFGGGGGGGG<FGGGGGGGGGGGGGGGGDCFGGGGG9FFGFGFGGGGGGCFFGGGGG8CFGGGC=F?FGGGG@FGGGFGGGGGGG9FGGGDFGGGGGGGGGGGDFGGDGGFGGG:DFGGGGGGGG=GGEEFDFGEGGG7D=GGGEGD=CG>GGGGCFGGGGGGGGGGDGGGGGGGGGGGGGEFGGGGDGEGGGGFFFFFE?DGFGGGFB9FGGG8@7AFFGFGFGGGGFFDBGGGFDGGGGGGGGGGGFFA+CFF7EGGGGGGGGGGEGFGGFDGDGGGGGGGGF@9FAFGFGF<<D9GGGGFF?FGFGFD@GGECFGGGGGGFFGGGGFEGGGGGFGGGGGGGEF7GGGGGGGGGGGGGGGGGGGGEFEDGFGGGGFGGF@EF<F9GFGCCCCC
@SZM 107
TGAGGAATATTGGTCAATGGCCGAGAGGCTGAACCAGCCAGGTCGCGTGAAGGAAAAAGGATCTATGGTTTGTAAACTTCTTTTATAGGGGAATAAAGTGGAGGACGTGTCCTTTTTTGTATGTACCCTATGAATAAGCATCGGCTAACTCCGTGCCAGCAGCCGCGGTAATACGGAGGATGCGAGCGTTATCCGGATTGATTGGGTTTAAAGGGTGCGTAGGTGGTGATTTAAGTCAGCGGTGAAAGTTTGTGGCTCAACCATAAAATTGCCGTTGAAACTGGGTTAGTTGAGTGTGTTGGAGGTAGGCGGAATGCGTGGTGTAGCGGTGAAATGCATAGATATCACGCAGAACTCCGATTGCGAAGGCAGCTTACTAAACCATAACTGACACTGAAGCACGAAAGCGTGGGGATCAAACAGGATTAGATACCCT
+
EFGGGGGGGGF<FG9,FEFGFFDGGGGFCFEFFFGGFFDGGGGGGDEGGGG,CFFFCEEGFGD<CCCA<EDGFCGGF9FFFGGGGGDEFGGGG@FFGF<DFF@F?FEC@?FCFGG9E7F,@9EFFFA<<BFGGCDFDFGGFGDEGGGGGDGGGC+@<FFGEACFCGDFCGFEFGG>ECEG?FGGGEEGEFGFFFGE:<,'86CFFGGC;5?=?C7<DE:FGCC;<+FAFGFEFGGFGGFFGGGFBGGCF>@8GGGGGFFFFFGGFAFD@CFGFGGF@,EC?<B,EFFA8FFA,CFEFE@4,ECGGGGGGGGF?7GGGGGGFCF@+F=C,<F<9FEFCFFEC<FFB7BGGFFF<@7GDGGEFB,FFF9GFDGFF<A@CDFC<<FFGGGGFFFF@FGF@DGFFFFGGDGGGGGGEAGGGGGGFDFFBEC,FDCCCCCC
@SZM 108
TGGGGAATATTGCACAATGGGCGCAAGCCTGATGCAGCGACGCCGCGTGCGGGATGACGGCCTTCGGGTTGTAAACCGCTTTTGATCGGGAGCAAGCCTTCGGGTGAGTGTACCTTTCGAATAAGCACCGGCTAACTACGTGCCAGCAGCCGCGGTAATACGTAGGGTGCAAGCGTTATCCGGAATTATTGGGCGTAAAGGGCTCGTAGGCGGTTCGTCGCGTCCGGTGTGAAAGTCCATCGCTTAACGGTGGATCTGCGCCGGGTACGGGCGGGCTGGAGTGCGGTAGGGGAGACTGGAATTCCCGGTGTAACGGTGGAATGTGTAGAGATCGGGAAGAACACCAATGGCGAAGGCAGGTCTCTGGGCCGTTACTGACGCTGAGGAGCGAAAGCGTGGGGAGCGAACAGGATTAGATACCCT
+
<F@,+,CFFGFFFEGGFDG<FFGGGGGGGGGCEGDEFGEG@FGF:CGEGGGCC=FCFF7F@FGFCDGC?CFFGEGFGG7FGGFC>,,BFE==7CD<FC=<EFG7>B7>39@FF=C,@9+<FGGG,@:>F:B7*<<F9B::FGGGC7@CFC@*=F5*<F,?:<<CCCF>99<30<GGEC599:.8+<<:F:GEC?/6?C@FC:*C8C?/ECCEEC>C/:8:CCEEDE<9C?<0:C?EFCGC?E7*7F<C<GFFE<C<BCA:+<8>+9@FGGGEBCDD,D>=EE@>@?GFCA9CFFF<GGGGE@GC::,9F=C@,+GGFCF<8@FAGFFE,:CEGFFEECECECCFFFF@C7@9,DDCFFGE@GGGF@+:7FGFF<EEFFEFFCFEEFCFC9GGGDGGGGGFFFEEF9GGFEFGFFE,,GC@C@C
@SZM 50792
AGGGGAATATTGCACAATGGGGGGAACCCTGATGCAGCGACGCCGCGTGAGTGAAGAAGTATCTCGGTATGTAAAGCTCTATCAGCAGGGAAGAAAATGACGGTACCTGACTAAGAAGCCCCGGCTAACTACGTGCCAGCAGCCGCGGTAATACGTAGGGGGCAAGCGTTATCCGGAATTACTGGGTGTAAAGGGTGCGTAGGTGGTATGGCAAGTCAGAAGTGAAAACCCAGGGCTTAACTCTGGGACTGCTTTTGAAACTGTCAGACTGGAGTGCAGGAGAGGTAAGCGGAATTCCTAGTGTAGCGGTGAAATGCGTAGATATTAGGAGGAACATCAGTGGCGAAGGCGGCTTACTGGACTGAAACTGACACTGAGGCACGAAAGCGTGGGGAGCAAACAGGATTAGATACCCT
+
,C8CFEEGGGGGGGGGGGAFGGCCGCFGGGFGGGAFGGCEGEGDFEGGGGGGFGGG<DFGF9FFGCGFGFFGGGGGGCFGFFGGGGGGGGGGE8<DFGGGGGGGGG,FC3CFG:FFGFFGGGGGGDGFGGFF98FFFFFGG8FGGDEC?GGGGGGGGGGGGFGGGG>?8CEGFG>GGFGF9F-FFFCEFFF<DGGFEDFFGGGFGFEFAFDFGGGGGGGGGGGGFEEECEF?GGECEGGFFGGGGGDEFGGGGGGGGGFFGFGGGGGGG8GGGGGGGGGFDGGGGGGGGGGGFFDGFFGFGGGGCECFGGGFGGGDFGGGGGGGGDGGGGGGGGGGFCFC,DF7GDGGGDGDFGGGFGGGGGGGFEEFGGGCGFGGEGF?GEGGGGGGGGGGGGGFEGGGFFGFEFGGFEFCCCCC
@SZM 110
TGGGGAATATTGCACAATGGGCGCAAGCCTGATGCAGCGACGCCGCGTGCGGGATGACGGCCTTCGGGTTGTAAACCGCTTTTGATCGGGAGCAAGCCTTCGGGTGAGTGTACCTTTCGAATAAGCACCGGCTAACTACGTGCCAGCAGCCGCGGTACTACGTAGGGTGCAAGCGTTATCCGGAATTATTGGGCGAAAAGGGCTCGTAGGCGGTTCGTCGCGGCCGGTGTGAAAGTCCATTGCTTAACGGTGGATCTGCGCCGGGTACGGGCGGGCTGGAGTGCGGTATGGGAGACTGGAATTCCCGGTGTAACGGTGGAATGTGTAGATATCGGGAAGAACACCAATGGCGAAGGCAGGTCTCTGGGCCGTTACTGACGCTGAGGAGCGAAAGCGTGGGGAGCGAACAGGATTAGATACCCT
+
CECDF,B,E@<FFGGGFFA8DDGGDGGG,CFG9EFFFG:FFEGGEGGGCCFDGGGGG,,4@FGGGFGDG?+??@EFCFGGGFGGG9AFGGDCFGF8FB,CDEGDD7>B=DFGDGGG9BCFFGF9>EGGGEGE*8FGCCGGCFG7FA>88F7FEFDFC*<:FG,7*;=<FGGGGGGGG8ACFGG>E*3<:@C+8*/**2:C/*;88C*8E>6CE?*::A5:5:<C2CGCGGEFFGG<>EF3#:8F<?F5CEEGD0FC+531788CFF<GGGEECFF=1<D8GGC@:8=A,FF?<FEFBGGGE@@GDEEEEGGGGEF9EGGFFFF5CF;AF>+FGEEC<?CCC,,C,F@:F@7F99GEC<D8GGGFDGEGGCEFFGGGEF@8@DC<GFGGGGGDGEGGGGFFGGGEFCEFCGECF@,F,F<?CC<
@SZM 111
TGAGGATTATTGGTCAATGGACGAGAGTCTGAACCAGCCAAGTAGCGTGAAGGATGACTGCCCTATGGGTTGTAAACTTCTTTTATACGGGAATAAAGTGAGGCACGTGTGCCTTTTTGTATGTACCGTATGAATAAGGATCGGCTAACTCCGTGCCAGCAGCCGCGGTAATACGGAGGATCCGAGCGTTATCCGGATTTATTGGGTTTAAAGGGAGCGTAGGCGGACGCTTAAGTCAGTTGTGAAAGTTTGCGGCTCAACCGTAAAATTGCAGTTGATACTGGGTGTCTTGAGTACAGTAGAGGCAGGCGGAATTCGTGGTGTAGCGTTGAAATGCTTAGATATCACGAAGAACTCCGATTGCGAAGGCAGCCTGCTGGACTGTAACTGACGCTGATGCTCGAAAGTGTGGGTATCAAACAGGATTAGATACCCT
+
FFGG8FEEFEGGGGFGGGEGGFGGGGGGGGEFFGGGG,CFCGCEFGFGEFDFFGGGFCFFD<FGCF<FCGEEGGFFEEFGFAFGGFFFGGGGG?AEGGC<C<F7FFGGGGGGFGGCEFGG9DFFFFGGFCGGCFFGFFGC9FFGGGCGFGGBFBFGFEFGGGFGECFC<FGGGG7FEEGGGGFGEFGCE>G<GECCF2<<>0FC@FEE7CFG<:1*8CF;EGF<FECCD=<;3FDF=EGC+GECF<<C@7FF:F8?GEFEF=:9F9FGFFCCFFCF;AF<CFCDGGGGFGGGD<C,=9FCCFE<F7GGEFGF7FFF:CEGF9F:F7BC9GGFFBCCFDGGGGGEGDDF9GGFCF@ECGFGEEC,<DECCCFCECE@8FE,F9FGGGF7DFCGFE@A<B:F@:B<C<@GGGFCGFCFFGGGGFC@6C@9CE<CCCCC
@SZM 112
TGAGGAATATTGGTCAATAGACGAGAGTCTGAACCAGCCAAGTAGCGTGAAGGATGACTGCCCTATGGGTTGTAAACTTCTTTTATACGGGAATAAAGTGAGGCACGTGTGCCTTTTTGTATGTACCGTATGAATAAGGATCGGCTAACTCCGTGCCAGCAGCCGCGGTAATACGGAGGATCCGAGCGTTATCCGGATTTATTGGGTTTAAAGGGAGCGTAGGCGGACGCTTAAGTCAGTTGTGAAAGTTTGCGGCTCAACCGTAAAATTGCAGTTGATACTGGGTGTCTTGAGTACAGTAGAGGCAGGCGGAATTCGTGGTGTAGCGGTGAAATGCTTAGATATCACGAAGAACTCCGATTGCGAAGGCAGCCTGCTGGACTGTAACTGACGCTGATGCTCGAAAGTGTGGGTATCAAACAGGATTAGATACCCT
+
EFFGGGGGGGGGGGGFGGGGGGGGGGGFGGGGGGGGGGFEGGGFGGGGGGGGGGGGGGFGFGGGGGGGGGFGGGGGGGGGGGGGGGGGGGGGGGGFFGGGGGGGGGGGC?FGGGGGGGGGGGGGGGGGGGGGGGGGGGG@GGGDFFGGGGGGG@GGGCFGDGGGGGGGFGGGGGGGGGGGDFGGFEFGGGGGGGGGFGEFFFGGGGGGCGFFFGGGGGFGGGGGGGGFGGEGGFGGGDCDFGEGGFGGFGGGGGGG=BGGFEEDFGEGGGGGGFF=FEFAGGGGGGGGGGGGGGFFGGGGGGGGGGGGGGFDGGGFFF<=GGGGGGGGFGGGGGGGGGFGGGGGGFEGFFDGGGGGGFEFGGGGGGGGGGCFCEFGGFGGGGGGGGGGGGGGGGGGGGDCGEGGGGGGGGGGGGGDGGGGGGGFFGGCGGGCCCCC
@SZM 113
TGAGGAATATTGGTCAATAGACGAGAGTCTGAACCAGCCAAGTAGCGTGAAGGATGACTGCCCTATGGGTTGTAAACTTCTTTTATACGGGAATAAAGTGAGGCACGTGTGCCTTTTTGTATGTACCGTATGAATAAGGATCGGCTAACTCCGTGCCAGCAGCCGCGGTAATACGGAGGATCCGAGCGTTATCCGGATTTATTGGGTTTAAAGGGAGCGTAGGCGGACGCTTAAGTCAGTTGTGAAAGTTTGCGGCTCAACCGTAAAATTGCAGTTGATACTGGGTGTCTTGAGTACAGTAGAGGCAGGCGGAATTCGTGGTGTAGCGGTGAAATGCTTAGATATCACGAAGAACTCCGATTGCGAAGGCAGCCTGCTGGACTGTAACTGACGCTGATGCTCGAAAGTGTGGGTATCAAACAGGATTAGATACCCT
+
FFFGGGGGGGGGDGGGGGGGGGGGGGGGGGGGGGGGGGGGGGFGGGGGDGGGGGGGFGGGFGGGGFGGFFGGGGFFFGGGGGGGGGGGGGGGGGGGGGFGGGGGGGGGFGGGGGGFGGGGGGGGGGGGGGGGGGGGGGG>EFGDFDGGGGGCEBFGFFFF@>GGGGGGEFFGGGFD7@:8DFGGGGGGEFF>FGFC?CCFG1GGGGGFGGCCGFGFGEGCEEEECEGGGGGDFGGGGGGGFGGGGGGCEFFGGFCGGDCGFGGDFGFGA:<D@FFGEAFGFFFECGGEF,CGGGFF@CFEGGGF87ECFCGFDCGGEGGGGGGDECCFGDGGGFGGGGGGGGGFGFGEGFFGFGEDGGGEFC@FFAF<DGGGGFGFDGGGGFEAC,GGGGGGGGGGGGGGGGGGGGFCDGGGGGGGGGGGGGGGGGGFFDGCCCCC
@SZM 114
TGAGGAATATTGGTCAATGGACGAGAGTCTGAACCAGCCAAGTAGCGTGAAGGATGAAGGTCCTACGGATTGTAAACTTCTTTTATAAGGGAATAAAACCTCCCACGTGTGGGAGCTTGTATGTACCTTATGAATAAGCATCGGCTAACTCCGTGCCAGCAGCCGCGGTAATACGGAGGATGCGAGCGTTATCCGGATTTATTGGGTTTAAAGGGAGCGCAGACGGGTCGTTAAGTCAGCTGTGAAAGTTTGGGGCTCAACCTTAAAATTGCAGTTGATACTGGCGTCCTTGAGTGCGGTTGAGGTGTGCGGAATTCGTGGTGTAGCGGTGAAATGCTTAGATATCACGAAGAACTCCGATTGCGAAGGCAGCACACTAAGCCGTAACTGACGTTCATGCTCGAAAGTGTGGGTATCAAACAGGATTAGATACCCT
+
FFEGGFFEFGG,@FEEGGDFFCCB@@CEC<EEFF<,;,-,;CFFFGEGGGGFGFGEFF,EFD@FEGGGG@FFG?DFFGGGGG9GGFEF<CC=E<CFGG9@FF8BFECFFGGDG,8+,EFGGFFGGGGFGGGAFEG?FFDF<EFGGF@C8DD8:=E7+DFGD88>5C7>FCFDGGGGEC>C87FCE@FBC=<.CC?5FC<6@BBEGGGFEDC<FFE8E:4CCCF7:FCF@CGGEDGF?CEDAF7/FBBD8@GFEE5=;8DFEGGGGFCF<FC9FFDD;CF>@<:DGGFGGGGF?8+7+ADGGFFEF@+>C8D?=AEEED<FGGF@GFCGF@FEEEDBFA<EC,,@CFE<,GGFGFEGGCEEEDFFB9EEEDEC,GFFFFGGF@@GFGGGGGFEFEE9FCEDGGGGGGEGGGGFGGGGFFFEDFEFB,FEFEFA,A6A
@SZM 115
TGAGGAATATTGGTCAATGGACGAAAGTCTGAACCAGCCCTGCCGCGTGCAGGCAGACGGCTCTATGAGTTGTAAACTGCTTTTGTACGAGGGTAAATTCACCCACGTGTAGGTGCTTGAAAGTATCGTACGAATAAGGATCGGCTAACTCCGTGCCAGCAGCCGCGGTAATACGGAGGATTCAAGCGTTATCCGGATTTATTGGGTTTAAAGGGTGCGTAGGCGGTTTGATAAGTTAGAGGTGAAATCCCGGGGCTTAACTCCGGAACTGCCTCTAATACTGTTAGGCTAGAGAGTAGTTGCGGTAGGCGGAATTTATGGTGTAGCGGGGAAATGCTTAGAGATCATACAGAACACCGATTGCGAAGGCAGCTTACCAAACTATATCGGACGTTGAGGCACGAAAGCGTGGGGAGCAAACAGGATTAGATACCCT
+
EFGG8,EFEGGD9FFFGD9,CF@+@F7FFG9,C@FGFF9,;C,,@CCFEGGGG+,,B@6-@=C@FFFDCFG6CFFFA<9FF9F=<C9?DB:F@FDFF,@?E,,,BFCFCG=,:,A,,5FAE<DEABCECF+FFDF7C?@FG,C@FFFFGCGFE37@@C4DFFGGGGGG@:GFGGGDEEG7@<@9C<E9A:FGFF:CCB:CAF=GFGCF6?FFCB=B8CE8BE5<?E:=9;72AC9<,6F>3@EF<3@CCGFFFE@/EFF#EC<FGGFD73@FC9DD3@,,CFF8=?4,FEDFAE,E8,@++F7FGFF7F8B5@A5,E,4,BE:EEF:FC,,DE?E??<@=?A,9FCEC?AGGFF:BEFGGEFEGGEAGF8EGGFE,GFGFGF9@FB+C,FGFFEC@GGFC8EGD@CEGGGGFF9GFFAEEEFAGCGFFGFFCCCCC
@SZM 116
TGGGGAATATTGCACAATGGGCGCAAGCCTGATGCAGCGACGCCGCGTGCGGGATGACGGCCTTCGGGTTGTAAACCGCTTTTGATCGGGAGCAAGCCTTCGGGTGAGTGTACCTTTCGAATAAGCACCGGCTAACTACGTGCCAGCAGCCGCGGTAATACGTAGGGTGCAAGCGTTATCCGGAATTATTGGGCGTAAAGGGCTCGTAGGCGGTTCGTCGCGTCCGGTGTGAAAGTCCATCGCTTAACGGTGGATCTGCGCCGGGTACGGGCGGGCTGGAGTGCGGTAGGGGAGACTGGAATTCCCGGTGTAACGGTGGAATGTGTAGATATCGGGAAGAACACCAATGGCGAAGGCAGGTCTCTGGGCCGTTACTGACGCTGAGGAGCGAAAGCGTGGGGAGCGAACAGGATTAGATACCCT
+
<FGGGFGGFFGGGGGEGGGGGGGGGGGGGGGGGGGGFGCFGGGGGGGGGGGGGGGGGGGGGGGGGGGGGGGGGGGGGGGGGGGGGGGGGGGGGGGGGCGFCGGGGGGGFGGGGGGGGGGGGGGGGGGGGCGGGDEGFG@GGGGGGGGGGGGGGGGCCGGGFGFFFGGGGGGFE@FEGEGGFEGGGFFGG>GFGFEFGGGGGGGFDECEGGGGGC5DGEGGEGGGEGGFGGGFGGFFCGGGDGGGGGFGGGGGFEGFDGCGGGGGGFCGGGECEDF>4FGGG>FCFGGGGGGF9C@GFGGGGGGGGGGGGGGFFGGF9GFGGGFGGGGGGGGGGGGGGGGGGGGGGGEFCGGGGGDGFGGFGFDFCGGGGGGGGGGGGGGGGGFGGGGGGGGGGGGGGGGGGGGGGGGGGFGF9GGGGGCCCCC
@SZM 117
TGAGGAATATTGGTCAATGGACGAGAGTCTGAACCAGCCAAGTAGCGTGAAGGATGAAGGTCCTACGGATTGTAAACTTCTTTTATAAGGGAATAAACCCTCCCACGTGTGGGAGCTTGTATGTACCTTATGAATAAGCATCGGCTAACTCCGTGCCAGCAGCCGCGGTAATACGGAGGATGCGAGCGTTATCCGGATTTATTGGGTTTAAAGGGAGCGCAGACGGGTCGTTAAGTCAGCTGTGAAAGTTTGGGGCTCAACCTTAAAATTGCAGTTGATACTGGCGTCCTTGAGTGCGGTTGAGGTGTGCGGAATTCGTGGTGTAGCGGTGAAATGCTTAGATATCACGAAGAACTCCGATTGCGAAGGCAGCTTACCAAACTATATCTGACGTTGAGGCACGAAAGCGTGGGGAGCAAACAGGATTAGATACCCT
+
FGF9FGGFGGGFGGGGGGFGGGGGGGGGGGGGGGGGGGCF<EFGGGGGGFFGGGGGGGGGGGFGGGGGGGGGGGGGGGGGGGGGGGEGFGGGFGGGGFCEFFEGGGGGGFB@F8FGGGGFGGGGGG9FFGGGGGGGEEFGAGGGGFFGGGGGGGGGGGFGGGGGGFGGGGGGGGGGEDEFFDFEDFGGGECFGGFCCF?BCFGGGGGGFGGGGDEFGGGDEGGEGGGEGFFGGFCCDGGAGGGGGGGFDCC9GGG<EFGFFDFGFGGGFGGGFFF>GGGGGGGGE?F?GFGGGGGFEFFB8GGGGF@FGGGGGGGGGFFGGGGEDEGGGGGGGE<DEC9GGGGGFCFEGGGGFFECGFA@GGGGGGGGGDGGGGGFFFFCFGGECGFFGGGGGGGGGGGFFFGGGFC>GFGGGGGFGFGGGGGGGFGGGGGCCCCC
@SZM 118
TGAGGAATATTGGTCAATGGACGAGAGTCTGAACCAGCCAAGTAGCGTGAAGGATGACTGCCCTATGGGTTGTAAACTTCTTTTATACGGGAATAAAGTGAGGCACGTGTGCCTTTTTGTATGTACCGTATGAATAAGGATCGGCTAACTCCGTGCCAGCAGCCGCGGTAATACGGAGGATCCGAGCGTTATCCGGATTTATTGGGTTTAAAGGGAGCGTAGGCGGACGCTTAAGTCAGTTGTGAAAGTTTGCGGCTCAACCGTAAAATTGCAGGTGATACTGGGTGTCTTGAGTACAGTAGAGGCAGGCGGAATTCGTGGTGTAGCGGTGAAATGCTTAGATATCACGAAGAACTCCGATTGCGAAGGCAGCCTGCTGGACTGTAACTGACGCTGATGCTCGAAAGTGTGGGTATCAAACAGGATTAGAGACCCT
+
CCFGGFFFFCFFFFGG@E@EGDF7+@FCFGGFG8DFF8<FCF,C<CFEGG<F<CACA6C<CEAFGGFGCF:FGGGGG9C9FFFGGFE6,=F:4CDAADEFG9FFGG7,,4BAE<FFGCFGE<FGGGFEA7B,5?<?<E9?,:=+CGFFFGGDCFGGFE@FFGFF=2<EF7@,5):D,82#<@EAF>;CGC<CC;<:7+<6@CGC<AEFFCC<;BC88??CCEFFFCE:FDFFDGGGGFGGGFGGCF=GEFCF@BCDGCCDC;=D@CCGGGED<#3=E<?B=<F>@@F<GGGGGFGGFFD?FA=ECFEF=8C9DFFDGDB,8FGGGFCGGFDFFGGGFCFEFE@A@7FDGECDFBDDGGGGGGEFF9FGFFECCFGGFFE<ECGFEGEF>FFFC,EFE7GGFEGFFFDGEFGGGFGFGGGGGGGGCGGFE@<@CCCC
@SZM 119
TGAGGAATATTGGTCAATGGACGCAAGTCTGAACCAGCCATGCCGCGTGCAGGAAGACGGCTCTATGAGTTGTAAACTGCTTTTGTACGAGGGTAAACTCACCTACGTGTAGGTGACTGAAAGTATCGTACGAATAAGGATCGGCTAACTCCGTGCCAGCAGCCGCGGTAATACGGAGGATTCAAGCGTTATCCGGATTTATTGGGTTTAAAGGGTGCGTAGGCGGTTCGATAAGTTAGAGGTGAAATCCCGGGGCTTAACTCCGGAACTGCCTCTAATACTGTTAGACTAGAGAGTAGCTGCGGTAGGCGGAATGTATGGTGTAGCGGTGAAATGCTTAGAGATCATACAGAACACCGATTGCGAAGGCAGCTTACCAAACTATATCTGACGTTGAGGCACGAAAGCGTGGGGAGCAAACAGGATTAGATACCCT
+
ECFGGGGFFGGFC<EE,EFFFCFGGGFCFGGFFE<FGGGGFGGGGGGGGGDA@BEFFC@CFE@FFEFGEFFCFFFGGGGDCGEFCFG<FCCEE+?,?9EADG?9E@FEE,EF?CF?DFF?EEFGFAEBFF@CGFFDFADFD@CEF<7FGAAFG@GGFFFFGFGFE0>>:*C@D=FFG7>&;FACDCFCCCF;CFEE9+FFFF>FECGDF@FFFBBBGDFCGGGDCCDF:ECAF8GGGFFFF<C9GGFB>FCF>CEDF@FC@9CFDD8A(CF>089C=AFFGGGGFCAGGCGF@?,9?B>47:+GEEGGFECCGGGGFFFBGFEEEGGGGGGFFFGGGFGGGFE@DEE,EGGGGFGGEGGFFCC7GGGGGGFDCGGFGGGGGGGFF,9GGGGGGFGFDGGFGEGF@GGGEGF?GGFGGGGGGGGGFCGGGGFC@CCC
@SZM 120
TGGGGAATATTGCACAATGGGCGCAAGCCTGATGCAGCGACGCCGCGTGAGGGATGGAGGCCTTCGGGTTGTAAACCTCTTTTATCGGGGAGCAAGCGAGAGTGAGTTTACCCGTTGAATAAGCACCGGCTAACTACGTGCCAGCAGCCGCGGTAATACGTAGGGTGCAAGCGTTATCCGGAATTATCGGGCGTAAAGGGCTCGTAGGCGGTTCGTCGCGTCCGGTGTGAAAGTCCATCGCTTAACGGTGGATCCGCGCCGGGTACGGGCGGGCTTGAGTGCGGTAGGGGAGACTGGAATTCCCGGTGTAACGGTGGAATGTGTAGATATCGGGAAGAACACCAATGGCGAAGGCAGGTCTCTGGGCCGTTACTGACGCTGAGGAGCGAAAGCGTGGGGAGCGAACAGGATTAGATACCCT
+
GDGGGGGGFGGGGGGGGGGGGGGGGGDGGGGGGGGGGGCFGGGGGGGGGGGFGGGGGGGGFGGGGGGGGEGGGGG9FGGGGGGGGGGGGDGEGGG?FEGGEEGGGGDFGGGDDGGGGFGGGFFFGGGGGGGFFGGGGF<GGGFGGGFCFGGCGGGGFGFCCFGGC?FGGCFGGGEFGGGGGGEFFFGFGGGGGGGGGGFGEFGFGGGGGFG<EE<GDGGGCCGGGGGGGGGGCFFGGGCGFGCEBCGFEFFEDFGGGDEEGFEGFGGGFGGEFFGGGGGDDGFF?GGGGGFFFGGGGGGGGGFCGGGC:C=GGGGGCGGGGGGGGGGGGGDGGGGGGGGGGGGGGGGGGGGGGGGGGFFEGGGGGGGGGGGGGGGGGGGGGGGGGGGGGGGGGGGGGGGGGGGGGGGGGGGGGGGGCCCCC
@SZM 121
TGGGGAACATTGCACAATGGGCGCAAGCCTGATGCAGCGACGCCGCGTGCGGGATGACGGCCTTCGGGTTGTAAACCGCTTTTGATCGGGAGCAAGCCTTCGGGTGAGTGTACCTTTCGAATAAGCACCGGCTAACTACGTGCCAGCAGCCGCGGTAATACGTAGGGTGCAAGCGTTATCCGGAATTATTGGGCGTAAAGGGCTCGTAGGCGGTTCGTCGCGTCCGGTGTGAAAGTCCATCGCTTAACGGTGGATCTGCGCCGGGTACGGGCGGGCTGGAGTGCGGTAGGGGAGACTGAAATTCCCGGTGTAACGGTGGAATGTGTAGATATCGGGGAGAACACCAATGGCGAAGGCAGGTCTCTGGGCCGTTACTGACGCTGAGGAGCGAAAGCGTGGGGAGCGAACAGGATTAGATACCCT
+
C<D<FGGGGFFGGGGGGGGG@FGGGGGGGGGGGGGGGGGEGGGGGGGGGGEGFFDGG9CGGDDGFGGGGG@FGGGFFEFE><DFGGGGGGEFGGGGGG?DFFEGGGGGGGDGGGG9FGFG@:FGEF9:>:FGDGG8BFDCFDFFGGGGC<@FGGGGGFFBGG<CCFC?CFFFF?GGEE,GFGGGGGGGGEFGGGG=:FFGGC5<EFE8DGGGGEEEECCEGGGEEGGGGFGGGGFE@FG6<GGGFGFFEGCEE@EGGGGGCGGGGGGGGFEEGGGFCGGDGGGGGGGGGGGGFGGGGGGGGGEGGDGGGGGF<GCGEFGGGGGGGGGGGGGGGGGGFAGGGGGGFGGGGGGGGGGGFGGGGFGGGGGGGGGFGGGGGGGGGGGGFFCGGGGGGGGGGGGGGGGGGGGGGGGGGGGGFGCCCCC
@SZM 122
TGGGGAATATTGCACAATGGGGGGAACCCTGATGCAGCGACGCCGCGTGAGTGAAGAAGTATTTCGGTATGTAAAGCTCTATCAGCAGGGAAGAAAATGACGGTACCTGACTAAGAAGCCCCGGCTAACTACGTGCCAGCAGCCGCGGTAATACGTAGGGGGCAAGCGTTATCCGGAATTACTGGGTGTAAAGGGTGCGTAGGTGGTATGGCAAGTCAGAAGTGAAAACCCAGGGCCTAACTCTGGGACTGCTTTTGAAACTGTCAGACTGGAGTGCAGGAGAGGTAAGCGGAATTCCTAGTGTAGCGGTGAAATGCGTAGATATTAGGAGGAACATCAGTGGCGAAGGCGGCTTACTGGACTGAAATTGACACTGAGGCACGAAAGCGTGGGGAGCAAACAGGATTAGATACCCT
+
CFFFGDFGGGFGGGGGGGGGFGGGGGFDFGGGGGG9CFFF7FEGEFGGGDF?FFGFGGG=CCFGFGG+>+@9FFGGFFGGD<CCF<AFGGFGEGCGG9FCFC7>F@F@DFFBFGGGGGD<C>FF<FGGFFEFCFGGFBFFFGGGEGEGCEE7CCFFFGGGGGEG>CDG3@FEGFECEGGGCGCDFFCCB?FEEFEACED<CGGFCFCCGGGFGGGGGGEF=GGFGFG7@;E;FGGG?GGFGGF2<CEEFBFDEEFGFDGEGGFGFFFG<8GFCDGGFEGFFEGGFEGCGFFGF=GGGFB,CGGGGFFFGGFC8,GGFEFGGCAGGGGGFFEFC<EFFAFBFEGGGGDFC:FCGGF<GGGCGGGGFGFGGGGGGGGGGG@EF:GGFCGGGGGFFFCGGFGGGFGGFCGGDFDCCCCC
@SZM 52612
TGAGGAATATTGGTCAATGGACGCAAGTCTGAACCAGCCATGCCGCGTGCAGGAGGACGGCTCTATGAGTTGTAAACTGCTTTTGTACGAGGGTAAACGCTCTTACGTGTAAGAGCCTGAAAGTATCGTACGAATAAGGATCGGCTAACTCCGTACCAGCAGCCGCGGTAATACGGAGGATCCAAGCGTTATCCGGATTTATTGGGTTTAAAGGGTGCGTAGGCGGTTTGATAAGTTAGAGGTGAAATACCGGTGCTTAACACCGGAACTGCCTCTAATACTGTTGAACTAGAGATTAGTTGCGGTAGGCGGAATGTATGGTGTAGCGGTGAAATGCTTAGAGATCATACAGAACACCGATTGCGAAGGCAGCTTACCAAACTATATCTGACGGTGAGGCATGAAAGCGTGAGGAGCAAACAGGATTAGATACCCT
+
FF9EE@EFGFFFFFFCF99<CCEFCFGEGCGFFGDGGGGGGGGGGGCFEFGAFFGGGGGGGCEGGGFGCEGGEGGGGGGGGGGGFFGGGG+@@EFCFFGGGGFFFGF?BFGGFF,?FF8FFGFFGGGGGGE+BB@FFF9,CFGDEFC8CFCCFD2:FGF@,@CF>CEF5CFFFCGGGGGGC=FCFECG@F58F<BC<CE2;12GFFFGGAFFFEEGGEEGDE5.FFDAGFFFDCGGFFFFE@3AFGFCGFCGFEA<DCEEEEECGGGFFFF>FE<GFFCEGF<FF;FF<CDF8??,FCGGGFCFACCEFAGFC<9GFCGGDGGGGGGGGGFFEGFECGGFE9FCDFGFGGGGGFBCEGFGGEFFFFCFGGFE9GFAEFGGGFF<,CC,DFDEC,CGFEGGGGFGGGCGGGGGGGFECFEFCGGGFGGGGGGCCCCC
@SZM 124
TGAGGAATATTGGTCAATGGACGAGAGTCTGAACCAGCCAGGTAGCGTGAAGGATGACTGCCCTATGGGTTGTAAACTTCTTTTATACGGGAATAAAGTGAGGCACGTGTGCCTTTTTGTATGTACCGTATGAATAAGGATCGGCTAACTCCGTGCCAGCAGCCGCGGTAATACGGAGGATCCGAGCGTTATCCGGATTTATTGGGTTTAAAGGGAGCGTAGGCGGACGCTTAAGTCAGTTGTGAAAGTTTGCGGCTCAACCGTAAAATTGCAGTTGATACTGGGTGTCTTGAGCACAGTAGAGGCAGGCGGAATTCGTGGTGTAGCGGTGAAATGCTTAGATATCACGAAGAACTCCGATTGCGAAGGCAGCCTGCTGGACTGTAACTGACGCTGATGCTCGAAAGTGTGGGTACCAAACAGGATTAGATACCCT
+
CFGGGGGGGGGGGGGGGGGGGGGGGGGGGGGGGFGGGGGGGGGGGGGGGGGGGGGGGGGG<FGGGGGGGGGEGGGGGGGFGGGGGGGGGGGGGGGGFGGGGGGGGGGFGEGGGGGGGGGGGGGGGGFGGFGGGGGGFGGGGGFEGDFGGCGFGGGGGGGGGGGGGGGGEGGGGGGEGGECGGGGGGGGGGGGGCF=FGGFGGGGGGGGGGGGGGGGGGGGGGGGGGGGGGGGGGGFGFGFGGGGGGGGGGDGGGGGGGGGGGGGGGGGGGGGGGFGGEFGGGGGGGGGGGGGGGGGGGGGGGGGGFGGGGGGGGGGGGGGGGGGFGGGGGGFGGGGGGGGGGGFGGGGGGGGGGGGGGGGGGGGGGGGGGGGGGGGGGGGGGGGGGGGGGCGGGGGFEGGGGGGGGGGGGGGGGGGGGGFGGGGGGGGGGGCCCCC
@SZM 125
TGGGGAATATTGCACAATGGGGGAAACCCTGATGCAGCGACGCCGCGTGAGCGATGAAGTATTTCGGTATGTGAAGCTCTATCAGCAGGGAAGAAAATGACGGTACCTGACTAAGAAGCACCGGCTAAATACGTGCCAGCAGCCGCGGTAATACGTATGGTGCAGGCGTTATCCGGATTTACTGGGTGTAAAGGGAGCGTAGACGGAGTGGCAAGTCTGATGTGAAAACCCGGGGCTCAACCCCGGGACTGCATTGGAAACTGTCAATCTAGAGTACCGGAGAGGTAAGCGGAATTCCTAGTGTAGCGGTGAAATGCGTAGATATTAGGAGGAACACCAGTGGCGAAGGCGGCTTACTGGACGGTAACTGACGTTGAGGCTCGAAAGCGTGGGGAGCAAACAGGATTAGATACCCT
+
<CFGCFFGGDGGFFGGGGGGGFGGGGGGGGG8FGGGGGCGGGGFEGFFG:FEFG?FFGG?CECCFGG=<FGG?FF<BEFGFA@??FCFGGGGGGFFGEFFFGFEGDEFFGGAB=FFGGDDFGGF:FEGFGGGGG>FGGCGGE<D3EEGEGE<D.3FF:FGAFFCCCEG44=C?GFFECFAE:8FFGEFFGGGFEGGGGF@CGGDFG:EFFDFEFGGCGFF>AACFACC<BCEF<EGCGCEF:E=<>8FEGGGGEFD@GFCFBFE>:FFGEEF?GGFBC>D?FEEGGE@F@GGGFGGGFEGGGGGFGGGGGGECGGFFFGGGFF,CE?GGGGGFEGGGGGGGGGGGGGGGGGGFFGFGFC@C@9GGGGGGGGGDFGGDGGGGGGGGGGGGGGGGGGGGGGGGGGGFFGGGFFCACCA
@SZM 126
TGGGGAATATTGCACAATGGGCGCAAGCCTGATGCAGCGACGCCGCGTGCGGGATGACGGCCTTCGGGTTGTAAACCGCTTTTGATCGGGAGCAAGCCTTCGGGTGAGTGTACCTTTCGAATAAGCACCGGCTAACTACGTGCCAGCAGCCGCGGTAATACGTAGGGGGCAAGCGTTATCCGGAATTATTGGGCGTAAAGGGCTCGTAGGCGGTTCGTCGCGTCCGGTGTGAAAGTCCATCGCTTAACGGGGGATCTGCGCCGGGTACGGGCGGGCTGGAGTGCGGTAGGGGAGACTGGAATTCCCGGTGTAACGGTGGAATGTGTAGATATCGGGAAGAACACCAATGGCGAAGGCAGGTCTCTGGGCCGTTACTGACGCTGAGGAGCGAAAGCGTGGGGAGCGAACAGGATTAGATACCCT
+
GGDFGFFGFGGGFGGGGGGFCFGGGGGGGGGGGGGGGGFGG7CFGGGGGGGCGGGGGGGGFDGGGGGGGGGGGGGGGG@CFGGGGGGGGGGEEFGGGGFFGGGGGDEGGGGGGFGACFFFFGGGGFGGGGGGGGGG;?FGGGGGGGGGFGGGGGGECCCFC?,?FGE#GFFGE;CFEG*C9FEGGCFGG3GGGFGF>ED:FDGGFE8CEC6EGEE>E8CE<FGEEEG.:EGGGGGGGGG#GGF@4;FGE;#@F:<CGFGG?GGGGGEFC@GGEFDE8FGGGGGGF?FGGFDFFGFF9FCGFGGGGGGGGGF@?GGGGGGGGGFAGGGGDGE>GGGGGGGGGGGGGGGGGGGGGGGGGGGGGGGGGGGGGGGGGGGGGGGGGGGGGGGGGGGGGGGGDGGGGGGGGGGFGGGGGGGGGFCCCCC
@SZM 127
TGAGGAATATTGGTCAATGGACAAGAGTCTGAACCAGCCAAGTAGCGTGAAGGATGACTGCTCTATGGGTTGTAAACTTCTTTTATATGGGAATAAAGTGAGCCACGTGTGGCTTTTTGTATGTACCGTATGAATAAGGATCGGCTAACTCCGTGCCAGCAGCCGCGGTAATACGGAGGATCCGAGCGTTATCCGGATTTATTGGGTTTAAAGGGAGCGTAGGCGGGTTGTTAAGTCAGTTGTGAAAGTTTGCGGCTCAACCGTAAAATTGCAGTTGATACTGGCGACCTTGAGTGCAACAGAGGTAGGCGGAATTCGTGGTGTAGCGGTGAAATGCTTAGATATCACGAAGAACTCCGATTGCGAAGGCAGCCTGCTGGACTGTAACTGACGCTGATGCTCGAAAGTGTGGGTATCAAACAGGATTAGATACCCT
+
EFGGGGGGGGGGGGGGGGGGGGGCEGGGGGGGGGGGG8FGGGGGGGGGGGGGGGGGGGGGGGGGGGG?CFCFFGGGGGGFGGGGGGGFGGGFGGGCGGAFGGGGGGGEGFGGGGFGG9FGGGGGGFFGGGGGGGGGG@GGGGGGGGGGGGFGGFGGGGGGGG?FEGGGGGGGGFFGGGGGD@DFGGGGFGGGGGGEFCEGGCGGGGGGGGGGGGFGGGGGDGGGGGG=GGGGGGGCDGGGGGGGGGGFGGGGGGGEDFGGGGGEFGFGGGGGGGFFA<GGEGEGGGGGGGGGGGGGGGDFGGGGGGCGFGGF7GGGGGGGGGGGEGGGGGDGGGGGFGGGGGGGGGGGGGGGGGGGGGGEFGECF9GGGCGGGGGGGGGGGGGGGGGGGGGGGGGGGGGGGGGGGGGGGGGGGGGGGGGGGGGGGGGGGGGCCCCC
@SZM 128
TGAGGAATATTGGTCAATGGACAAGAGTCTGAACCAGCCAAGTAGCGTGAAGGATGACTGCTCTATGGGTTGTAAACTTCTTTTATATGGGAATAAAGTGAGCCACGTGTGGCTTTTTGTATGTACCGTATGAATAAGGATCGGCTAACTCCGTGCCAGCAGCCGCGGTAATACGGAGGATCCGAGCGTTATCCGGATTTATTGGGTTTAAAGGGAGCGTAGGCGGGTTGTTAAGTCAGTTGTGAAAGTTTGCGGCTCAACCGTAAAATTGCAGTTGATACTGGCGACCTTGAGTGCAACAGAGGTAGGCGGAATTCGTGGTGTAGCGGGGAAATGCTTAGATATCACGAAGAACTCCGATTGCGAAGGCAGCCTGCTGGACTGTAACTGACGCTGATGCTCGAAAGTGTGGGTATCAAACAGGATTAGATACCCT
+
CFEGFGGGGGGGGGGGFGGGGGGGGGGGGGGGGGGGGCFGGGGGGFGGECGGFGGGGDEF@FGFGFGGGGG@FFGFFFGFGGGGGGGGGGFGGGGGGFGGGGGDFGG,CFGGGGBFDFEFFFGGFEEEGGGGGG9BE9FEGF:BFFEGFFDE?8GGGFGFFGG=FEFCEFECD<FFGEGG7FGGGGGGGGGCGGG?C:CFAFFGGGGGC7EGGFC2B3FECFGC@EGGGGGFGG@GGFEFEGGGFCED@:GGGGGDFDGGGGGDFFCECGGGDDC:6ACFGGGGGFECFFDFGGGGFF;8GF9FFGGGGGGGGGGEFFGFF9CEGFECE9GGFFE=BAGFF<E8FGGGGGGGGGGFGFG@FGDGGGGGF?GGGGGGGGGGGGGGGGGGGGGGGFFF?EC8F7GFFFGGGGGGGGGGGGGGGGGGFGFCDGGCCCCC
@SZM 129
TGAGGAATATTGGTCAATGGGCGGAAGCCTGAACCAGCCAAGTCGCGTGAGGGAGTGAGGCCCTGCGGGTCGTAAACCTCTTTTGCCGGGGAGCAGTGCCGCCCATGTATGGGCGGAGGGAGAGTACCCGGAGAAAAAGCATCGGCTAACTCCGTGCCAGCAGCCGCGGTAATACGGAGGATGCGAGCGTTATCCGGATCTATTGGGTTTAAAGGGTGCGCAGGCGGCGCCCCAAGTCAGCGGTCAAATCGAGGGGCTCAACTCCTTTCCGCCGTTGAAACTGGGGGGCTAGAGTGGGCGAGAAGTAGGCGGAACGCGTGGTGTAGCGGTGAAATGCATAGATATCACGCAGAACCCCGATTGCGAAGGCAGCCTACCGGCGCTCGACTGACGCTCATGCACGAAAGCGCGGGGATCGGACAGGATTAGATACCCT
+
EGGGFGGGFGCEFFGGGGDCEFFCFGG8FGCFGGDFGGE8EEDFGGGGGGEFGGDEGG<E<,CCFFCFGFFGFGFFDF<<E<EFG9E@GE@E7=+,EF9BFEGEGF8DFFA<FCEEGDGGGGGGGGGDFGGDG>FFGE*<C?FF:CFGGGFFGEBCC<,8C>FGCE=GCG<C@CCCCEC>;+;2C8?AE;3?:,<C>#<;?C;<C:CEEC@CGGG8DECC85C?<E8>E::2?EEEE:CECFC:7ECCG6:)GC<C:38?=A#<C5;?4F<EEGGCGF;>CGGGEF@C<ACDCF>8+@+9GGF<GGGFBFDGGGGGGD:=FEFF=7GGFFEFEFE?FEGFFE9FF??CCDFFBFF7ECGC7GGGGGEFF@DFD7EF7CF7@GFF7AEGEF@GGECFGGGGFEGGEEF:EGGGGGF:EFFGFFGGGGGGGGFB8,A8
@SZM 130
TAGGGAATTTTCGGCAATGGGGGAAACCCTGACCGAGCAACGCCGCGTGAGGGAAGAAGTATTTCGGTATGTAAACCTCTGTTATAAAGGAGGAACGGTATGAATAGGAAATGATTCATAAGTGACGGTACTTTATGAGAAAGCCACGGCTAACTACGTGCCAGCAGCCGCGGTAATACGTAGGTGGCGAGCGTTATCCGGAATCATTGGGCGTAAAGAGGGAGCAGGCGGCAATAGAGGTCTGCGGTGAAAGCCTGAAGCTAAACTTCAGTAAGCCGTGGAAACCAAATAGCTAGAGTGCAGTAGAGGATCGTGGAATTCCATGTGTAGCGGTGAAATGCGTAGATATATGGAGGAACACCAGTGGCGAAGGCGACGATCTGGGCTGCAACTGACGCTCAGTCCCGAAAGCGTGGGGAGCAAAGAGGATTAGATACCCT
+
ECFEEFGGGGGGG>FFGGGGGCECFGFCF@EFGGGGGGGGF@EFGGGCFFCFGEGGDGGAFF9AFC@BFGGGFFGGGCEFGGGGGGGGGFCGE+EFGE:+CFFFGGGGGGGFGGGAFGGGFAFGGGGGGGDGGFGGFFFFGG@FGGGGGDGFGGCF7:5FGGF?CD@GFGG5D<FGGGCGFFGDFFB>E>FGGGFCFEFGDGGGFGFGGDCFGFGGCFFECE?FDCGFGGG9EGGGGGFGGFDGEDD:=FGGCFFF:FDF>GFGGGGGGGGFFF>C=@CGGGGGG<GFB<GFFEFE8FFGGGFGGGGGFFF:FCFFGGGGGGFGGGGDGGGGGGFGEC7GFEGFGGGGGGGGECGGGFGGFEFFB:CDGEEEGGGGGGGGGGGGGGGGGGGGGGGGGFGGGGEFC>GGGGFEEFGGGFCGGGGGGGGGFCGGGGGCCCCC
@SZM 131
TGAGGAATATTGGTCAATGGGCGGAAGCCTGAACCAGCCAAGTCGCGTGAGGGAGTGAGGCCCTGCGGGTCGTAAACCTCTTTTGCCGGGGAGCAGTGCCGCCCATGTATGGGCGGAGGGAGAGTACCCGGAGAAAAAGCATCGGCTAACTCCGTGCCAGCAGCCGCGGTAATACGGAGGATGCGAGCGTTATCCGGATCTATTGGGTTTAAAGGGTGCGCAGGCGGCGCCCCAAGTCAGCGGTCAAATCGAGGGGCTCAACCCCTTTCCGCCGTTGAAACTGGGGGGCTAGAGTGGGCGAGAAGTAGGCGGAACGCGTGGTGTAGCGGTGAAATGCATAGATAGCACGCAGAACCCCGATTGCGAAGGCAGCCTACCGGCGCTCGACTGACGCTCATGCACGAAAGCGCGGGGATCGGACAGGATTAGATACCCT
+
CCEFGGGFEFFACFFGGGDFF@C7FGCEEF,<6FFD@FCFG<CCFF@FCF7FED7BFGFFFGGF8F7CCBBCBFGCEGGFG,<BF<E:FGGD7C<DFGGFFDGFFG<FFFGF<FEGEFEG<FGECGGGFGGGGGFGGGGGGFFFGG7BF<<,?<:<@F:F@CFGCE+:6*8EAFGGGGGD=C8@E?85E8:>2#<7611:FFC8>GGGBC<FGGGDF>?EE;C?5::858?00*FC?<?CEA80;89EDGGD;>CC8DGGFEF:@<-=.*#:0;@FA:<85#FCA@,=;EFGFF:@CC>B=DGGFECFB+3+F>FGGFCGF<C=7@EEF9GFC,ACD?BA?9FF=:C@GC?CCFB:CCFEEECDFDC8@<FFGGGGGGEF:CEGGGFF@@@DGFAEDC:FF@DD@+BEECGGGF@7@C,FF<9GEEFEEE;6CA6C
@SZM 55129
TGAGGCATATTGGTCAATGGACGAGAGTCTGAACCAGCCAAGTAGCGTGAAGGATGACTGCCCTATGGGTTGTAAACTTCTTTTATACGGGAATAAAGTGAGGCACGTGTGCCTTTTTGTATGTACCGTATGAATAAGGATCGGCTAACTCCGTGCCAGCAGCCGCGGTAATACGGAGGATCTGAGCGTTATCCGGATTTATTGGGTTTAAAGGGAGCGTAGGCGGACGCTTAAGTCAGTTGTGAAAGTTTGCGGCTCAACCGTAAAATTGCAGTTGATACTGGGTGTATTGAGTACAGTAGAGGCAGGCGGAATTCGTGGTGTAGCGGTGAAATGCTTAGATATCACGAAGAACTCCGATTGCGAAGGCAGCCTGCTGGACTGTAACTGACGCTGATGCTCGAAAGTGTGGGTATCAAACAGGATTAGATACCCT
+
<F9EE,8EFGGGGGGGGGGGGGGGGGG8FGFFG,CFG8FEGFGGGGDGGGGDECFGGGGGGDFDGG9EFF,F:EGGGGGAEGFFGGGEFGGGDGGGE9FFGGGGGGD8?EFFGG9F95:B,,CEFGGGGGDGFGCFFFCFGGC7>GGGGC9=FC7+DFF7FCFDFDFD@7@@C>C4@FFCG=?G>DFFGCDEF3@<1?CECF#=CFCECGGFGF>*9?6C>EE9GFC:FE@;CFGFDGFCFFFDCG=?EG7F@DB8:=GGGCE7GGGGFGD>@E<AE<AEE7FCEFAC,BCFGF;=,GFBFGGGGGGFFA,?GFGE@DFGFDEGEGGFAFGGGGGGGGGGGFFF<,FF9,CGGGGGGGGGGGGGGFGGGGEEFFEEGGGGGGGGFEGGGGGGGGGGGGF8DGGGFGGGCF@FGDGFFGGGGGGGFCE9ECEB@@C<
@SZM 133
TGGGGAATATTGGGCAATGGGGGAAACCCTGACCCAGCAACGCCGCGTGAAGGAAGAAGGCTTTCGGGTTGTAAACTTCTTTTACCAGGGACGAAGGACGTGACGGTACCTGGAGAAAAAGCCACGGCTAACTACGTGCCAGCAGCCGCGGTAATACGTAGGTGGCAAGCGTTGTCCGGATTTACTGGGTGTAAAGGGCGTGTAGGCGGGAGAGCAAGTCAGAAGTGAAATCTATGGGCTTAACCCATAAACTGCTTTTGAAACTGTTCTTCTTGAGTATCGGAGAGGCAGGCGGAATTCCTAGTGTAGCGGTGAAATGCGTAGATATTAGGAGGAACACCAGTGGCGAAGGCGGCCTGCTGGACGACAACTGACGCTGAGGCGCGAAAGCGTGGGGAGCAAACAGGATTAGATACCCT
+
FGFCGGGG<FG,FAFFGFFDFGGGGGGGGGGGGCEFFGGFGGGGFGGGEGGGGGGGGFFFGGFFGGGDGGGGGGFGGGGGFGGGAECG>7FGCEEGGGGGGGGGGCFGGG,EFGGDFDFGGFFGGGGDGGG>GGGBFGGGGGGGB>GFBCDAFGFGFF?<FGC>FDE9EFGGGEGFCGGGGCFGGGGGG=GFFGFFC=DGFFCGGGGGGGFFEGCGGGGGGGGGGGGGFGFFFFFCF<9GGGGGGGGGGGGGGGGGGGGGGGFGFFFGGCE<@GGGGGGGFGGFGGGGGGGGGGGGGFGFFBFGFGEGGGFGGGGGGGGFGGGGGGGGGGGGGFAGFCGGGGGGGGGGGGGGGGGGGGGGGGGGGGGGGGGGGGGGGGGGGGGGGGGGGGGGGGGGGGGGGGGGGGGGDGGGGGCCCB-
@SZM 51772
TAGGGAATCTTCCACAATGGGCGCAAGCCTGATGGAGCAACACCGCGTGAGTGAAGAAGGGTTTCGGCTCGTAAAGCTCTGTTGTTAGAGAAGAACGTGCGTGAGAGCAACTGTTCACGCAGTGACGGTATCTAACCAGAAAGTCACGGCTAACTACGTGCCAGCAGCCGCGGAAATACGTAGGTGGCAAGCGTTATCCGGATTTATTGGGCGTAAAGCGAGCGCAGGCGGTTCGATAAGTCTGATGTGAAAGCCTTTGGCTTAACCAAAGAAGTGCATCGGAAACTGTCAGACTTGAGTGCAGAAGAGGACAGTGGAACTCCATGTGTAGCGGTGGAATGCGTAGATATATGGAAGAACACCAGTGGCGAAGGCGGCTGTCTGGTCTGCAACTGACGCTGAGGCTCGAAAGCATGGGTAGCGAACAGGATTAGATACCCT
+
GGGFGG8@FCGGGGGFFFGDFGGGGGGGGGGGGCGGFGGEFFGGGDGGEGEFGEFF,CFFGGGGGGDGGGGGGGGFGGGGGFGGGGGGGGGGDGFFGG7@FFB?BFGGGGGGGEF9EEEEEGGGGGGGGGGGGCEF@FGFCGGF=FDFE7EFGGGGGGG9FGGG@GGGCEGEGEGGGGGG@GGGFGG98F:FFEGGFGGGDEGDCDEFFFFGGGEGGFECECDCEEGGGFC@3:EGFFEEE:FCEFCFFGGDEGCEGCGFCFGFGFGFFFDGGGFGF7CFEEECF@FF9<EFC,FCGFGGGGGGFGFFGGFFGFFFA@GF=<@E9GGCCGGGGGGGGGGGGGGGCGEFE9FGGGGFGGGGFFGGGGGGGGGGFCCFECGGGCFDC,GGFFEFC,GGGFF@GGGDFGGGGGGGGGGGGGEGGGGGFGGGGFFGGGGFCCC@-
@SZM 49785
TGAGGAATATTGGTCAATGGACGCAAGTCTGAACCAGCCATGCCGCGTGCAGGAAGACGGCTCTATGAGTTGTAAACTGCTTTTGTACTAGGGTAAACGCTCTTAAGTGTAGGAGCCTGAAAGTATAGTACGAATAAGGATCGGCTAACTCCGTGCCAGCAGCCGCGGTAATACGGAGGATCCAAGCGTTATCCGGATTTATTGGGTTTAAAGGGTGCGTATGCGGTTTGATAAGTTAGATGTGAAATACCGGGGCTCAACTCAGGAACTGCCTCTAATACTGTTGAACTAGAGAGTAGTTGCGGTAGGCGGAATGTATGGTGTAGCGGTGAAATGCTTAGAGATCATACAGAACACCGATTGCGAAGGCAGCTTACCAAACTATATCTGACGTTGAGGCACGAAAGCGTGGGGAGCAAACAGGATTAGATACCCT
+
6ECDF8FE@FGGG,FEFCGGGFFGCFG9E@9EEGGGDEFC9CFG+86@CCF,<FFGA@F7@FEGFGG<,<EDFDFFGGF@,CFEEFA<ACGFGFGGGGDC?CFGC,,EDFF<FC<CGGDFG,,CCGGCFFGCCGGFGFEGEGGDGG9EF?AFEF>CD>F@F?FFEGFG<@C@D;5>CFEGDGFFCCG=GGGGGGGGEG>>F,EFFDFCFGGEGGG3*=:1=-CFEGCFCGCFEGFCF<@<#CFGGFF9CEFCFFE>?FFCGFF)GGGGGGGF?9GGEFCGGFB9CE?EACEEEBCF=FFEEFGGGCC@F8GGFF@F9FFGGGFGGECFF9FFFGGGGFGGGDGE@CGGGGGGFC@CCFGGFEEFCCGGGGGCCFCF:9FACCGFGGFGGGGGF@EGGGGCFGFGEFFFF-GGGFGFCFGGFGFGFFAGGGGCCCCC
@SZM 136
TGAGGAATATTGGTCAATGGGCGAGAGTCTGAACCAGCCAAGTAGCGTGAAGGATGACTGCCCTATGGGTTGTAAACTTCTTTTATACGGGAATAAAGTGAGGCACGTGTGCCTTTTTGTATGTACCGTATGAATAAGGATCGGCTAACTCCGTGCCAGCAGCCGCGGTAATACGGAGGATCCGAGCGTTATCCGGATTTATTGGGTTGAAAGGGAGCGTAGGCGGACGCTTAAGTCAGTTGTGAAAGTTTGCGGCTCAACCGTAAAATTGTAGTTGATACTGGGTGGCTTGAGTACAGTAGAGGCAGGCGGAATTCGTGGTGTAGCGGTGAAATGCTTAGATATCACGAAGAACTCCGATTGCGAAGGCAGCCTGCTGGACTGTAACTGACGCTGATGCTCGAAAGTGTGGGTATCAAACAGGATTAGATACCCT
+
<6CFFGGGGFDFFFFFEGFFGCECEGDFGCFCGDFGF@9CFGFFEFCFFC<FAF,EFGGGFFEFC8ECFGGGGGC<D??<CEFG,CF?FCFEGGF9EFGFCEFC:EE<<EGFEGG9?E@EDFD5?AFFGFCGC,5CF<CF78:CFC@BD==B>BDDF?BFCBDFBECBF@FG#>FGG7CCDEEGGGEB9<:CCE?E:C878@7GCGC=#?<CFGCCECCGGFB<CG$>FC;9E?1<GDF0AFFE@7>A0<CDCCEE<BFBFEFFECCG4>C#?2CE<?:?@E<FEA4,GF<E=,4C=EGGEEAFE7:FEFFEB<F>FC4BDBGEEGFEEAFEFFE@GEF=,F<<CCAC<9EFFCGGDGGEFCE@GGGGECGE?GGFCCCEFFGGGFF>FEEFE9EFFCGGGEGEFFEGGFGGGFFFGGGFFDFGGFEDFCE@CCCC
@SZM 137
TGAGGAATATTGGTCAATGGACGAGAGTCTGAACCAGCCAAGTAGCGTGAAGGATGACTGCCCTATGGGTTGTAAACTTCTTTTATACGGGAATAAAGTGAGGCACGTGTGCCTTTTTGTATGTACCGTATGAATCAGGATCGGCTAACTCCGTGCCAGCAGCCGCGGTAATACGGAGGAGCCGAGCGTTATCCGGATTTATTGGGTTTAAAGGGAGCGTAGGCGGACGCTTAAGTCAGTTGTGAAAGTTTGCGGCTCAACCGTAAAATTGCAGTGGATACTGGGTGTCTTGAGTACAGTAGAGGCAGGCGGAATTCGTGGTGTAGCGGTGGAATGCTTAGATATCACGAAGAACTCCGATTGCGAAGGCAGCCTGCTGGACTGTAACTGACGCTGATGCTCGAAAGTGTGGGTATCAAACAGGATTAGATACCCT
+
FFF@EGFFFGGG9CFFGGGGG<FGEGCEFGGGD<FGGG-F<FE<FCEGGGGGGGGGGEEF8,:FACF?@,@@=FFFGGFEFFFGGGGGGCCEGFGGGCFF9EFFDGDFEFEC<,,9F<BFGGFCFCFED<=EEAF,65AF8<FFEDECBF?GGBD:F?B;DFFFFGGGGGFFGEF;E<7*-?5F7BCEGG>7GGGE<<?4<CE<GFFE88FGGGGFDCFCDGDGFCE?DGGGGDF9?<>3GGFGFCFDEFCE=GFEEBGF>EFFAA,F9GFDC,A5=<<FGGGF8DDDFE9GFEF@GFGFGGGGEDF?GGGGGGGGFCGGGGGGGGGFGDGDGGGFF<FGGGFEE,F<FECFFF@,GGFCF7GFGGGGFF<GFFF8GGGGEGEGGGGGGGGDGGGGGGGGGGGGGGFGGEGGGGGGGGGGGGGGFEFGFGGCCCCC
@SZM 138
TGAGGAATATTGGTCAATGGACGAGAGTCTGAACCAGCCAAGTAGCGTGAAGGATGACTGCCCTATGGGTTGTAAACTTCTTTTATACGGGAATAAAGTGAGGCACGTGTGCCTTTTTGTATGTACCGTATGAATAAGGATCGGCTAACTCCGTGCCAGCAGCCGCGGTAATACGGAGGATCCGAGCGTTATCCGGATTTATTGGGTTTAAAGGGAGCGTAGGCGGACGCTTAAGTCAGTTGTGAAAGTTTGCGGCTCAACCGTAAAATTGCAGTTGATACTGGGTGTCTTGAGTACAGTAGAGGCAGGCGGAATTCGTGGTGTAGCGGTGGAATGCTTAGATATCACGAAGAACTCCGATTGCGAAGGCAGCCTGCTGGACTGTAACTGACGCTGATGCTCGAAAGTGTGGGTATCAAACAGGATTAGATACCCG
+
ECGGGCFF,CCCFFGGGGGGGGGGGGGAFGGGGGGGGGGGFGGGAFGGGGGAC@FGDEE9DFGGGGGGGGGGGGGGDFGGGGGGGGGGGGG@FFFGFGGGGGCFEGEGGGGGGGG9F@FGGGGGFAFCFGGFGG<FF:9EC@@7FFGFGGFE75EGGCFFGGGGGDGFFF-=CFEEE@ECFGGGGDGGGGDGGGGFFGGGGGGGGGGCFFGGGGGFGGGGGGGGGC@EGGEGGGGGGGGGFFDGGFGGGGGGGGFFGEFGGGGFFGGGFGGGFGGGGFGGGGGGGGFCFGFGGGGGGGGGGGGGE=7EGGGGFGGGCFFGGGGGGE>GGGGGFGGGGGGGGGGGGCGGGEFGGGGCGGGGGGEDGGGGGGGEDGGGFGGGGGGGGGGGGGGGGGGGGGGGGDGGGGGGGGGGGGGGGGGGGGEFF9GGFFCAAC8-
@SZM 139
TGAGGAATATTGGTCAATGGGCGAGAGCCTGAACCAGCCAAGTAGCGTGCAGGATGACGGCCCTATGGGTTGTAAACTGCTTTTATAAGGGAATAAAGTGAGTCTCGTGAGGCTTTTTGCATGTACCTTATGAATAAGGACCGGCTAATACCGTGCCAGCAGCCGCGGTAATACGGAAGGTCCGGGCGTTATCCGGATTTATTGGGTTTAAAGGGAGCGTAGGCCGGAGATTAAGCGTGTTGTGAAATGTAGATGCCCAACATCTGCACTGCAGCGCGAACTGGTTTTCTTGAGTACGCACAAAGTGGGCGGAATTCGTGGTGTAGCGGTGAAATGCTTAGATATCACGAAGAACTCCGATTGCGAAGGCAGCTCACTGGAGCGCAACTGACGCTGAAGCTCGAAAGTGCGGGTATCGAACAGGATTAGATAACCT
+
EFG9CF<ECEGGDEGFGGGGGGGGDGGGGGGGGGGGGGGFFCEGGGGGEGGGGGGGGGGGGGG?FGFGGFGFGGGGFG9FFGGGGGGGGGCFFFGGGFFGDGGGFGFFGFGGCF<DGGGGGGGGGGGGGGGGGGGGGGD>:DF7FFEFGGFFGGGGGGGGGCCDECCG<GFGFGGGGGGGGGGGGGGGGGGFGFFECFGGGEFGGGGGGGGGGFGGEEGGGGGF<CE9GGFFGGGGC5>;FGFGGFFFGFGFCGGDGFFGDFFFF@CFFGGDGFC+4GGGGGGGFEGFCGGGGGGGGF=F?DDGGGGGGGGGGGGGCGF<GGGGGGGGGGGGGGGGGFFCGEAFGGGGGGGGGGGGDFGGGGGGGGGGGGGGGGGGGGGGGGGGGGGGGGGGGGGGGGGGGGGGGGGGEGGGGGGGGGGGGGGGFE9GFFFB8CCC
@SZM 50015
TGAGGAATATTGGTCAATGGACGAGAGTCTGAACCAGCCAAGTAGCGTGAAGGATGACTGCCCTATGGGTTGTAAACTTCTTTTATACGGGAATAAAGTGAGGCACGTGTGCCTTTTTGTATGTACCGTATGAATAAGGATCGGCTAACTCCGTGCCAGCAGCCGCGGTAATACGGAGGATCCGAGCGTTATCCGGATTTATTGGGTTTAAAGGGAGCGTAGGCGGACGCTTAAGTCAGTTGTGAAAGTTTGCGGCTCAACCGTAAAATTGCAGTTGATACTGGGTGTCTTGAGTACAGTAGAGGCAGGCGGAATCCGTGGTGTAGCGGTGAAATGCTTAGATAGCACGAAGAACTCCGATTGCGAAGGCAGCCTGCTGGACTGTAACTGACGCTGATGCTCGAAAGTGTGGGTATCAAACAGGATTAGATACCCT
+
FFGCF8EFGGGGFGGGGGG8FGGGGGGDFFCFFFCGGGGG8<CFFFEFCGGCFE@?FFAEFCFFFFGFCFEFEGDGFGFFCCFGGFGCC7FFE8CCFFFC9,=FCCCEC,+CFFCFF,@FEAEEF9FFFEF8FEFG99FGF8CCFG7FF27BFGG8G15B77BFCEGGGGGD@FGGGGEF6.DCCCFGGDG@AFE?7CFEFFGFBCEE8CFCCCEDGDFBEGDFCGGGDDCEGGGGFFFCGGGG<@9DFFGF>CFD8EEDEGGFFGFFGGGFF3AFEEFECGFFFCDE,FFFFGGFFGGGGGEFFDGGFDFDGF@DFCGF?9EGEGGGGGGFFEFGFGGFFFED,GGFGFAFGGGGGGGGGGEFGGGGGGFGFGFGGGFGGFGGFEGGGGGGGGGCCFB8F@GDGGGGGGGGGCCAFGGGGGGGGGGGGFGCCCCC
@SZM 141
TGGGGAATATTGGGCAATGGGCGCAAGCCTGACCCAGCAACGCCGCGTGAAGGAAGAAGGCTTTCGGGTTGTAAACTTCTTTTGTCGGGGACGAAACAAATGACGGTACCCGACGAATAAGCCACGGCTAACTACGTGCCAGCAGCCGCGGTAATACGTAGGTGGCAAGCGTTATCCGGATTTACTGGGTGTAAAGGGCGTGTAGGCGGGATTGCAAGTCAGATGTGAAAACTGGGGGCTCAACCTCCAGCCTGCATTTGAAACTGTAGTTCTTGAGTGCTGGAGAGGCAATCGGAATTCCGTGTGTAGCGGTGAAATGCGTAGATATACGGAGGAACACCAGTGGCGAAGGCGGATTGCTGGACAGTAACTGACGCTGAGGCGCGAAAGCGTGGGGAGCAAACAGGATTAGATACCCT
+
FFFFGGGGGGGGDFGGGGFGGGGGGGGGGFGGGDGGGGGGGGEEGGGGGGGGGGGGGGFFFGGGGGGGGDGGGGGGGGFFGGGAEFEGGGGDGGGEGGGGG,FFEGGGEGGGGGG7FGGGFG@CEF:@FFGGGGGGGCC1FGGFGGG=@FGCFGFGGGFFGGFGGGFGEFGGGGFFGGFGGGGGCEFCE,@FCEFGGGFGGGGGF><CBG7/GFGGGGCC<DFGGGGGGFCGGGGGGGF?8FCC=FFGGFFGGGGGDGCGGGGGFGEDGFGDBFCGGGFFFFFGGGGFEGEFCGGGGFGDGGGGGGGGGGGGFGGFGDGGGGGGFBGGGGGGGGGGGGGGGGGGGGGGGGGGGGGGGGF@GGGGGGGGGGGGGGGF?GGGGFCGGDGGGGGGGGGFGGGGGGGGGGGCAGGFDFB8CCA
@SZM 50401
TAGGGAATTTTCGGCAATGGGGGAAACCCTGACCGAGCAACGCCGCGTGAAGGAAGAAGTAATTCGTTATGTAAACTTCTGTCATAGAGGAAGAACGGTGGATATAGGGAATGATATCCAAGTGACGGTACTCTATAGGAAAGCCACGGCTAACTACGTGCCAGCAGCCGCGGTAATACGTAGGTGGCGAGCGTTATCCGGAATTATTGGGCGTAAAGAGGGAGCAGGCGGCACTAAGGGTCTGTGGTGAAAGATCGAAGCTTAACTTCGGTAAGCCATGGAAACCGTAGAGCTAGAGTGTGTGAGAGGATCGTGGAATTCCATGTGTAGCGGTGAAATGCGTAGATATATGGAGGAACACCAGTGGCGAAGGCGACGATCTGGCGCATAACTGACGCTCAGTCCCGAAAGCGTGGGGAGCAAATAGGATTAGATACCCT
+
FGGGGG?FFGGGGGGGGGGGGGGGGGGGGGGGGGEGEGEGGGGGGGGFGGGFFFFFGGGGGGGGCGDFGGFGGGGGGGGGGGGGGFGGGFCFGFGGGGFGFD@9FCFCFFGG?FGGABDFGGGGGGGDGGDFGFGFEFGGGGG8FFCGGGGGGGFGGC0DGCEGGGGGFG:CEFGGGGFGF9FCFGGGEGGGGGGE:CFECCCFC@CFFGGGECEGGFGGGEGGGGGFGGGCEGGFFGGGFDF7CGFGGGGCD3@<CEFG=FGGG@9F=GF;FEF=FFFGGGGGGGGFFF5D?,GGGGGGGFE@FGGGGF@GGGGGFFGGGGGGGGGGEGGGGGGGGGGGFFFGFECGGGGGGGEEGGGGGGGGF@C@GGGGGDGFFGFGGGGGFGGGGGGGGGCGGGGGGGECCGGDGGGGGGGGGGGGGFGFFGFGGEGGFFCCCCCC
@SZM 143
TGGGGAATATTGCACAATGGGGGAAACCCTGATGCAGCGACGCCGCGTGGAGGAAGAAGGTCTTCGGATTGTAAACTCCTGTTGTTGAGGAAGACAATGACGGTACTCAACAAGGAAGTGACGGCTAACTACGTGCCAGCAGCCGCGGTAAAACGTAGGTCACAAGCGTTGTCCGGAATTACTGGGTGTAAAGGGAGCGCAGGCGGGAGAACAAGTTGGAAGTGAAATCCATGGGCTCAACCCATGAACTGCTTTCAAAACTGTTTTTCTTGAGTAGTGCAGAGGTAGGCGGAATTCCCGGGGTAGCGGTGGAATGCGTAGATATCGGGAGGAACACCAGTGGCGAAGGCGGCCTACTGGGCACCAACTGACGCTGAGGCTCGAAAGTGTGGGTAGCAAACAGGATTAGATACCCT
+
GGFGGD>FFGGCFGGGGGGGGGGGGGGGGGGFGGGGEGG:@FEGGGGGGGGGGGGGGGGGGGFFGGGGGGGGGGGGGGGGGGGGGGGGGGGGF8<?FGGGGGGGGGFFFFGGGGGFEGFFGGGGGGGGFGGGEGGGDFGGGGGGGGGGGGGGGGGGGG<=1GGGFGGGFCF>GGGGGGFGGF@GGGFGFGGGGGGGGGDGEFEGGGGGGGFGGGF7GGGFGFC9GGGGGGGGGGGFGFFFCFGGGGF3AEGGDDFFGFCGDGGFGGFGFCGG>FCGF:GGGGGGGGGEGGGGFGGGE@:GF8GFF7:E<9GGGGGGFFGGGGGGGGGGGGGGGGGGFGFGEGEGGGGGGGF@GGGFGGGGFFFEFFFEDGGGGGGGGEEFFCGGFGGGGGGGGGFGGFGFFGGE@9GGGGFCCCCC
@SZM 144
TGGGGAATATTGCACAATGGGGGGAACCCTGATGCAGCGACGCCGCGTGAGTGAAGAAGTATCTCGGTATGTAAAGCTCTATCAGCAGGGAAGAAAATGACGGTACCTGACTAAGAAGCCCCGGCTAACTACGTGCCAGCAGCCGCGGTAATACGTAGGGGGCAAGCGTTATCCGGAATTACTGGGTGTAAAGGGTGCGTAGGTGGTATGGCAAGTCAGAAGTGAAAACCCAGGGCTTAACTCTGGGACTGCTTTTGAAACTGTCAGACTGGAGTGCAGGAGAGGTAAGCGGAATTCCTAGTGTAGCGGTGAAATGCGTAGATATTAGGAGGAACATCAGTGGCGAAGGCGGCTTACTGGACTGAAACTGACACTGAGGCACGAAAGCGTGGGGAGCAAACAGGATTAGATACCCT
+
FGGGGGGFGGFGGFGGGGGGGGGGGGGGGGGGGGGGGGFFGGGGFGGFGFEGGGGGGGCGGGGFFGGGGGGGGGGGGGGGGGGGGGGGGGGGGGGGFGCFGDGGGGFF9FFGGGGGGFGCFGGGGGFG?GGGG8GFGGGGGGG>GGGGGGGGGGFFGFGGCGGGGGGGEEGGGGGDGGDCGGGGGGFFCFGGGGGGGGGFGFGGCFEFGGGGGGGGGGFGGGEAFFFGGGEGGGGGFGFGGGGGDGGGGGGGGGGGGGGGFGGGFGGGFFGGGFGGFGGC>GGF8GGGEFFGFFFAFGGFGGGGGGGGGGGFBF@GGGGECEEFGGGGGGGFDCEE9GGGGGGGFEGGEFFF9CFGFFFEGGGGGGGGGGGFEE,GFFFCGGGGFGGGGEC@GGGGGGGGGGGFFGGGFEGCCCCC
@SZM 145
TGGGGAATATTGCACAATGGGGGAAACCCTGATGCAGCGACGCCGCGTGGAGGAAGAAGGTCTTCGGATTGTAAACTCCTGTTGTTGAGGAAGATAATGACGCTACTCAACAAGGAAGTGACGGCTAACTACGTGCCAGCAGCCGCGGTAAAACGTAGGTCACAAGCGTTGTCCGGAATTACTGGGTGTAAAGGGAGCGCAGGCGGGAAGACAAGTTGGAAGTGAAATCTATGGGCTCAACCCATAAACTGCTTTCAAGACTGTTTTTCTTGAGTAGTGCAGAGGTAGGCGGAATTCCCGGTGTAGCGGTGGAATGCGTAGATATCGGGAGGAACACCAGTGGCGAAGGCGGCCTACTGGGCACCAACTGACGCTGAGGATCGAAAGTGTGGGTAGCAAACAGGATTAGATACCCT
+
FFGF>FGGFGGDGGGGGFGFGCGDEFFEGFGFGFGGGGGGGGGGEGGGGGGGGGFGGGGD<FEGGGGGG7DFGGGCFGFFGGGGE<EFGFGGGGGGGGGGGGGGGGGGGGGGGGFCGCGDFFGEGGGGG?GGCFGGGGGFFGGEGFEDCCEGGGGGGGGCFGGGG7FG=EFFGGGGGGGGGGGGGGGGACGGGGCCE8EGGEGGGGGGCECFFG.FCACFGGGGCGGGGFGFGGGGGGEGGGGGGGGF<GDFFEF9GFFFGF?FDGFFDDCF8FFC?BGGGGGGGGGGF8GGGFCGGE@<EECGCC=GFFGCFGGGGFGFE@+@C+F<F<FFF@CDFCGDGEEGGGGEGGFDFFEGGF@EF<GGFGFGFCFECE@9E@C,CCGFFAGECFGFFCGGFC,@GGGGGGGGGGGCCCCC
@SZM 51696
TGAGGAATATTGGTCAATGGACGAAAGTCTGAACCAGCCATGCCGCGTGCAGGATGACGGCTCTATGAGTTGTAAACTGCTTTTGTACGAGGGTAAACGCAGATACATGTATCTGTCTGAAAGTATCGTACGAATAAGGATCGGCTAACTCCGTGCCAGCAGCCGCGGTAATACGGAGGATTCAAGCGTTATCCGGATTTATTGGGTTGAAAGGGTGCGTAGGCGGTTTGATAAGTTAGGGGTGAAATACCGGGGCTCAACTCCGGAACTGCCTCTAATACTGTTGAACTAGAGAGTAGTTGCGGTAGGCGGAATGTATGGTGTAGCGGTGAAATGCTTAGAGATCATACAGAACACCGATTGCGAAGGCAGCTTACCAAACTATATCTGACGTTGAGGCACGAAAGCGTGGGGAGCAAACAGGATTAGATACCCT
+
FGFGGGGGFGGGGFFGGGGFF,C+@BBCC,CFFGGGGGGGFGEFGGEFEGGGGGGG<,BFFCF8E9FCEFFCEFGEFFG9FFGGEEGCD:CBF+BFE,CF7++,??,,<,@,CB@<C,:EA??<C9?BECF:C=,BAECDF,,,6AGGGGBAF@DF2>BDFGFGDEGCCFFFGCFGEG>CC7CF@ECGGEFEFC;:CCF4CFGGGFE@(8CCGE@7EGGD>8B:GG<GGFAGGGGFE<C;>FECG9FFFEF7FEGGF=>B+>GGCEEC5GFCGFAF9GFECGGGFE9GGCEGFFCF8GGFCC+FECGGGGGGGGGGDFF8GGGECFGGGGGGGGGGGFGE@FEA,FFFCDGGGGGGGGGGGGGGFFFFGGGDGGGF>GGEEFGFDFFGGGFCE@F@CFDGFCEGCGGGGFGGGGGGGGGGGGGGFGGFGGGCCCCC
@SZM 147
TGAGGAATATTGGTCAATGGACGAGAGTCTGAACCAGCCAAGTAGCGTGAAGGATGACTGCCCTATGGGTTGTAAACTTCTTTTATACGGGAATAAAGTGAGGCACGTGTGCCTTTTTGTATGTACCGTATGAATAAGGATCGGCTAACTCCGTGCCAGCAGCCGCGGTAATACGGAGGATCCGAGCGTTATCCGGATTTATTGGGTTTAAAGGGAGCGTAGGCGGACGCTTAAGTCAGTTGTGAAAGTTTGCGGCTCAACCGTAAAATTGCAGTTGATACTGGGTGTCTTGAGTACAGTAGAGGCAGGCGGAATTCGTGGTGTAGCGGTGAAATGCTTAGATATCACGAAGAACTCCGATTGCGAAGGCAGCCTGCTGGACTGTAACTGACGCTGATGCTCGAAAGTGTGGGTATCAAACAGGATTAGATACCCT
+
EDFFGGGGGGGGGGGGGGGGGGGGGGGGGGFGGGGGGGGGGFFGGGGGGGGGGGGGGGGGGGGGGGGGGGDGGGFGGGGGGGGG9<FDGGGGGGGGGGGGGGGGGGGEGGGGGCE9FGGGGGGGGGFGFDFGFFFGGGGGGFEEGFGGBBEFGGGGFFGGFGGGGGDECFGFGGGGGGC@7FGGGGGFGG>@CEFC?FC9FGEGGGGGFGGGGGGFGGGGGGGGGGGGGGGGGGGGFGGCGGGGGGGGGGGGGG8@F>FGGFGGGGFGGFFGFEGFGGGGGGGGGGGGDGGGFGGGGGGGGGFGGFEDGGGGGGGF7FGFGGGGGGGGGGGGFGGGGGGGGGGGGGGGGGFGGGFGEFGGGGGGGGGGGGGGGGGGGGGGGGGGGGGGGGGGGGGGGGGGGGGFAGGGGGGGGGGGGGGGGGGF<AGGGGGCCCCC
@SZM 148
TGAGGAATATTGATCAATGGACGAGAGCCTGAACCAGCCAAGTAGCGTGAAGGATGACGGTCCTATGGATTGTAAACTTCTTTTATAAAGGAATAAACTCGGGTATGTATACACACTTGTATGTACTTTATGAATCAGGATCGGCTAACTCCGTGCCAGACGCCGCGGTAATACGTAGGATCCGAGCGTTATCCGGATTTATTGGGTTTAAAGGGAGCGCAGATGGTTGTTTAAGTCAGTTGTGAAAGTTTGCGGCTCAACCGTAAAATTGCAGTTGATACTGGAAACCTTGAGTGCAGTTGAGGTAGGCGGAATTCGTGGTGTAGCGGTGAAATGCTTAGATATCACGAAGAACTCCGATTGCGAAGGCAGCTTGCTAAGCTGTAACTGACACTGAGGCTCGAAAGCGTGGGTATCAAACAGGATTAGATACCCT
+
F?F;FF,FEGGG,CCFFGGG<FFD+:B,C6EFF89EFG@F,E;CFEFCFGG@@D98F,,@CE@EE99,,,,,9CCGGGC<<FFFCDEF,C,E,9C9?,,,,,+,8,4:,@,,,,,+:5E<F,<,FEC,CFCF<FEAF,,=,%78A6FFFA78B=+7F?<%#++CCEGG<:98GD55;%:3,,7;7C@CC=6B7CFC5CCCFCCGFF<F8FD<E7C2CC@*;B8#C@#@.#4;GCC@7:43GGGGGF=F8@G>2FC8B<EF>EE$@D>FAFF@EC63;DGGGGF8,,C,CGGFE?,FE<?==F:EB+4+:<FFGF:FFC48GGGEGGGGGGGGFA<GFAGGGGGD@CF<FC9GEC@,F<<7@,CF@DGFC8,EF,@9F@,;,C6,,CFGGGFC66FGE:CA8EGGGGF:GGGGFEF6<GGGGGGGGGFCFCGCCCCC
@SZM 149
TGAGGAATATTGGTCAATGGACGAGAGTCTGAACCAGCCAAGTAGCGTGAAGGATGAAGGTCCTACGGATTGTAAACTTCTTTTATAAGGGAATAAACCCCCCCACGTGTGGGAGCTTGTATGTACCTTATGAATAAGCATCGGCTAACTCCGTGCCAGCAGCCGCGGTAATACGGAGGATGCGAGCGTTATCCGGATTTATTGGGTTTAAAGGGAGCGCAGACGGGTCGTTAAGTCAGCTGTGAAAGTTTGGGGCTCAACCTTAAAATTGCAGTTGATACTGGCGTCCTTGAGTGCGGTTGAGGTGTGCGGAATTCGTGGTGTAGCGGTGAAATGCTTAGATATCACGAAGAACTCCGATTGCGAAGGCAGCTTACTAAACCATAACTGACACTGAAGCACGAAAGCGTGGGGATCAAACAGGATTAGATACCCT
+
ECFFFFGG@FGGG9FFGGGGGGGGCGGGGGGGFFGCEG@FDGCFFFEFGGDGGGGGGGGGGFCFFGGEGF7EFFGGGGGGCFGGAFGFEGCGFGGGGGE?FEGEEGGGG<F+FEFGCFGGG9EEFGEAFGGGDGGGGGADBDFFFGGGFFGGGFDCFDD<ADCF<7FFFFFCGFF>C9>9<E>FEGDGGEACGF:E?BCFFGGGGF>@FGF<C:GFGGE?EG:GEGEFDGCGGGGGCCGCGGGFEFGFCCC<FGDDDGFCDECFGGGGECGGFFF,FC:GDFF8+<,<FFGGEFDGFBDE8CGGF>B=DGGGGGEGFCFGGFB@CGGGF?9GGGGF<<9GGFFFFDFFGGGGGF:7GF@CGGGGGGGGGF<GGGFF<C;,,GEDGGGGGGGGGGGGE@FCC@EGGGGGCGGFF9EAGGGGGGGGGGGGFGGCCCCC
@SZM 150
TGAGGAATATTGGTCAATGGACGAGAGTCTGAACCAGCCAAGTAGCGTGAAGGATGACTGCCCTATGGGTTGTAAACTTCTTTTATACGGGAATAAAGTGAGGCACGTGTGCCTTTTTGTATGTACCGTATGAATAAGGATCGGCTAACTCCGTGCCAGCAGCCGCGGTAATACGGAGGATCCGAGCGTTATCCGGATTTATTGGGTTTAAAGGGAGCGTAGGCGGACGCTTAAGTCAGTTGTGAAAGTTGGCGGCTCAACCGTAAAATTGCAGTTGATACTGGGTGTCTTGAGTACAGTAGAGGCAGGCGGAATTCGTGGTGTAGCGGTGAAATGCTTAGATATCACGAAGAACTCCGATTGCGAAGGCAGCCTGCTGGACTGTAACTGACGCTGATGCTCGAAAGTGTGGGTATCAAACAGGATTAGATACCCT
+
ECEFGEFFEFF9<FAFC@FEGGGGDGDFCGFGGGGGGGGGG8ECEFGFGGGFGGGGGFGFFGGFGEFGGGE7FGGDGGGGCGGCFFDAFG7BC@<FF9EFGC8@FG7A<EFDFC,EEFGGGFFGGGCGCFGCGGFGFGGGGG9CFECGGF9DG@GCGGCFFFGGGE:3<7CFF>B>BGEGCFGGCFFGGGDGGDC=?CFFFB,F8?,@C>CFGGG@79E*:EFCGGGEGFF:DCF@0FE&GFGFCEFE@E-GEGF@GEGGFGGGCFAGGFFGGEBGA6GFGF>GGGECGGGGGGGF?GGGGGGGFDEGGGGGGFGGDGGGGFGGGGGGGGGFCFGGGGGGGGGGGGGGGGGGGFF7GGGGGGGGGFGGGGGGGGGFEGGFGCGGGGGGDGGEGGGGFCGGFCFGFGGGGGGGGGFFGGGGGFGGFCGGFE@,CCCC
@SZM 151
TGAGGAATATTGGTCAATGGACGAGAGTCTGAACCAGCCAAGTAGCGTGAAGGATGAAGGTCCTACGGATTGTAAACTTCTTTTATAAGGGAATAAACCCCCCCACGTGTGGGAGCTTGTATGTACCTTATGAATAAGCATCGGCTAACTCCGTGCCAGCAGCCGCGGTAATACGGAGGATGCGAGCGTTATCCGGATTTATTGGGTTTAAAGGGAGCGCAGACGGGTCGTTAAGTCAGCTGTGAAAGTTTGGGGCTCAACCTTAAAATTGCAGTTGATACTGGCGTCCTTGAGTGCGGTTGAGGTGTGCGGAATTCGTGGTGTAGCGGTGAAATGCTTAGATATCACGAAGAACTCCGATTGCGAAGGCAGCTTACTAAACCATAACTGACACTGAAGCACGAAAGCGTGGGGATCAAACAGGATTAGATACCCT
+
FGGGGGGGGGGGGGGGGGG8FGGGCCEGGGGGGGGGGGGGGGGGCFFFGGGGGGGGGGGGGGGGFGGGG@FEGGGGGGFFGGGAFGGGGGGGGGGEFFFGEGGEGEE<FGFGGGDCFCFGGCGAFCFGGFFGGGGGDDDGFGGEF;GGGDAFGGGGDFEFFFFGGGGG>CGGGGGGGGGEGE>FGGGGFFFGGGGCFGGGFGFFEGG:CECEFEFGGGGGGGGGGFEFGF@-ECC9>FGGFC;9GFGGGGCCEEGFEFFGFGGGGGGGGGG<FGFGDBGDDGFG8==BFFE,GGGEFAFGGGGGGGGGGGGFFFCGGGGFGGGGGGEGGGGGGFCGGFGGFFF8FEGGGGGGGGFCGGGEGFC,FGGGGGGGGGGGGGEGFGDCF<EGGGGGGGGGGFFDGGFGGGGGGF@GGGGGGGGGGGGGGGFGGGGCCCCC
@SZM 152
TGGGGAATATTGCACAATGGGGGAAACCCTGATGCAGCGACGCCGCGTGAGCGATGAAGTATTTCGGTATGTAAAGCTCTATCAGCAGGGAAGAAAATGACGGTACCTGACTAAGAAGCACCGGCTAAATACGTGCCAGCAGCCGCGGTAATACGTATGGTGCAAGCGTTATCCGGATTTACTGGGTGTAAAGGGAGCGTAGACGGAGTGGCAAGTCTGATGTGAAAACCCGGGGCTCAACCCCGGGACTGCATTGGAAACTGGCAATCTAGAGTACCGGAGAGGTAAGCGGAATTCCTAGTGTAGCGGTGAAATGCGTAGATATTAGGAGGAACACCAGTGGCGAAGGCGGCTTACTGGACGGTAACTGACGTTGAGGCTCGAAAGCGTGGGGAGCAAACAGGATTAGATACCCT
+
FGGGGGGGGGGGFGGGGGGFGGGGGGGGGGGGGGGGGGCFGGGGGGGGGGGGGGGEFGGGGGGGGGGGGG8FGGGGGGGGFAFGGGGGGGGGGGGFGFGFGGGGGFFFGGGGFGGGGGGGGGGGGFGGGGFF?BFGFGG@GGGGEGGE:FEDFGGFGGDGFGGGGGGGGGGGFGGFFGGGGGFGGGFFEGGFGCCFFDEFG8CEFGCEEGGGGGGGGGGGGGGFGGEFGF:FGGGEDGGGGFGGGGGGGFFGGGFEEFFGFGC#GFDBFGGGGGGGFGGGGGGGGGGGGGGGGFGGGGGGGGGGGGGGGGGGF>GGGFGGGFGFFCFFFF<GFEGGGGGGGGGGGGGGGGGGGGGGGEFFFDGGGGGGGGGGGGGGGGDFGGGGDGGGGGGGGGGGGGGGGGGGFGGGGGGCCCCC
@SZM 153
TGGGGAATATTGCACAATGGGGGAAACCCTGATGCAGCGACGCCGCGTGAGCGATGAAGTATTTCGGTATGTAAAGCTCTATCAGCAGGGAAGAAAATGACGGTACCTGACTAAGAAGCACCGGCTAAATACGTGCCAGCAGCCGCGGTAATACGTATGGTGCAAGCGTTATCCGGATTTACTGGGTGTAAAGGGAGCGTAGACGGAGTGGCAAGTCTGATGTGAAAACCCGGGGCTCAACCCCGGGACTGCATTGGAAACTGTCAATCTAGAGTACCGGAGAGGTAAGCGGAATTCCTAGTGTAGCGGTGAAATGCGTAGATATTAGGAGGAACACCAGTGGCGAAGGCGGCTTACTGGACGGTAACTGACGTTGAGGCTCGAAAGCGTGGGGAGCAAACAGGATTAGATACCCT
+
EGGGGFEGGGGGGGGGGGGFGGGGGGGGGGGFGDFGGG:FCGGDGFBFGGGGEGGG9FGEFDEFGGGGGGGGGFGFGACFGAEGGGGGFGGGGFFGFGGGGG7=FEGFGGGGGD,:BDFFGGEGD/FGG94?>F@<GGG?CGGG7FCCGGE>GGGGGG@FGGGG;>FG<=@<FGFGDCFGGCGGGGGFFFFGGCFGGGGGGG8CFFC@EFCGF>FCCFFGGGGGGGGGGGGFGGGGFFCFBCGCFGFFGFF?FGGGGFFDGFGGF>GGFAEFFGGGGCGDGGGGFFEEF?GGGGGFFFF,8GGGFCGGF9GGGEF@,?FAFCGFGGGGGDFA::,FCGGGGGGFGGGFGGGFGFGFCGFCGDFGFFGGGGGGGFFECGFED6?FF@GGGGGGGFEFFGGGGGGGGGGGGGGCCCCC
@SZM 154
TGGGGAATATTGCACAATGGAGGAAACTCTGATGCAGCGACGCCGCGTGAAGGATGAAGTATTTCGGTATGTAAACTTCTATCAGCAGGGAAGAAAATGACGGTACCTGACTAAGAAGCCCCGGCTAACTACGTGCCAGCAGCCGCGGTAATACGTAGGGGGCAAGCGTTATCCGGATTTACTGGGTGTAAAGGGAGCGTAGACGGCACGGCAAGCCAGATGTGAAAGCCCGGGGCTCAACCCCGGGACTGCATTTGGAACTGCTGAGCTAGAGTGTCGGAGAGGCAAGTGGAATTCCTAGTGTAGCGGTGAAATGCGTAGATATTAGGAGGAACACCAGTGGCGAAGGCGGCTTGCTGGACGATGACTGACGTTGAGGCTCGAAAGCGTGGGGAGCAAACAGGATTAGATACCCT
+
FEFFGEGGGDFGGGGGGFGGGGGGGGFGGGGGGGGGGGFGGGGGGGGCFGGGGFGGGGGGGGGGGGGGGGFGGGGGGGGGGGGGGGGF@FFGGGGFGGGGGGGEGFGFGGGGGGGGGFGGG7FGGGGGGGGGGGGGGGDGGGGGEGFGGGGGGGGGCFGGGEEGGGGG:<FFFG@EEGFGGGGGGGGBFGGGGGGGGDEGEGGGGGCFGGGDGCGGGGGFGGFGGGGGGFEGGGGCGCGGGGGGFCGFAGGGGFGFEGGGGGGGEFFGFFAGGGGGGGGGBGGGG?CFFFGGCF9GGGFFGF@DEGGGGGGGGGGDGGGGGFCGDEGGGGGGGGGGFGGGGGGFGGGGGGGGGGGGGGGGGGGFGGGGGGFDGGGGGGEGGGGGGGGGGGGGGGGGGGGGGGGGFGDGFGGCCCCC
@SZM 155
TGGGGAATATTGGGCAATGGGCGCAAGCCTGACCCAGCAACGCCGCGTGAAGGAAGAAGGCTTTCGGGTTGTAAACTTCTTTTGTCAGGGACGAGTAGAAGACGGTACCTGACGAATAAGCCACGGCTAACTACGTGCCAGCAGCCGCGGTAATACGTAGGTGGCAAGCGTTGTCCGGATTTACTGGGTGTAAAGGGCGTGTAGCCGGGAAGGCAAGTCAGATGTGAAATCCACGGGCTCAACTCGTGAACTGCATTTGAAACTGTTTTTCTTGAGTATCGGAGAGGCAATCGGAATTCCTAGTGTAGCGGTGAAATGCGTAGATATTAGGAGGAACACCAGTGGCGAAGGCGGATTGCTGGACGACAACTGACGGTGAGGCGCGAAAGCGTGGGGAGCAAACAGGATTAGATACCCT
+
EGGEG@FG9FFGFGGGGGGGGFGGGGFGGGGGGCGGGGGGGGGGGFGGGEGGGGGG<FFE<DGGGGGGGGGGGGGGGGGGGGGGGGGGFGGGGGGGAAE<FFGEGGGGFFFGFEGGGGGFGGGGCFGGGGGGFGGGGGGGGG7>FFGGGGEGGGGGG?CFGGGG>FFEGGGGFGGGEEFGFFC<CGFGFGCFGFGGGGGGGGFFGGGGGFCFFGFGGFGFFFGGFDFDGGGGEGGGFCFGGGGGGGFGFFCGGGGGG?CFGDGGGGCGGAADGGFGFAF=@EGDGGGFGGGGF9GGGGFFFFGEGGGGGGGGGGGGGGGGGGGGGGFGFGF9GGGFGGGFGGGGGGGGGGGGGGGGGGGGGGGGGGGGFGGGGGGGGF7GGGGGGGGECGGGGGGGGGGGGGGGGGGGGGGGGCCCCC
@SZM 156
TGAGGAATATTGGTCAATGGACGAGAGTCTGAACCAGCCAAGTAGCGTGAAGGATGACTGCCCTATGGGTTGTAAACTTCTTTTATACGGGAATAAAGTGAGGCACGTGTGCCTTTTTGTATGTACCGTATGAATAAGGATCGGCTAACTCCGTGCCAGCAGCCGCGGTAATACGGAGGATCCGAGCGTTATCCGGATTTATTGGGTTTAAAGGGAGCGTAGGCGGACGCTTAAGTCAGTTGTGAAAGTTTGCGGCTCAACCGTAAAATTGCAGTTGATACTGGGTGTCTTGAGTACAGTAGAGGCAGGCGGAATTCGTGGTGTAGCGGTGAAATGCTTAGATATCACGAAGAACTCCGATTGCGAAGGCAGCCTGCTGGACTGTAACTGACGCTGATACTCGAAAGTGTGGGTATCAAACAGGATTAGATACCCT
+
GGGGGGGGCFGGGEEGGGGGGGGGGGGGFFGGGGGGGGFGGFFFFGGGGGGGGGGGGGFGGGGGGGFGCCFFGGGGGGGFGGGGGGGGFFE?FEGGGGGFGFFGGGGFGGGGGGGGGGGGGGGGGGGGGGGFGFEGGFGGFGGGEEGGGGGGGGGGGGGGGGG:GFCCBFEFGGFGGGGGGGGGGBCGGGFEFEC<EG>GGGGGGGGFFECFFECFGGFGGGGGGGGEGFFGGGG=GGGGGGGGGGGGGGDGGGF?FCGGGGGGGGGGGGGGGGFFGGGFE<GGGGGFGFFGGGGFGGFDFGGGGFGECGGGGGGGGGGGGGGGGEGGGGGGGGGGGGGGGGGGGGGGGGGGGFC@GFGGGGGGGGGFFFGGGGGGGGGGGGGGGGFGGGGGGGGGFGGGGGGGGGGGGGGGGGGGGGGGGGGGGGGGGGFCCCC@
@SZM 157
TGAGGAATATTGGTCAATGGACGAGAGTCTGAACCAGCCAAGTAGCGTGAAGGATGACTGCCCTATGGGTTGTAAACTTCTTTTATATGGGAATAAAGTGAGCCACGTGTGGCTTTTTGTATGTACCGTATGAATAAGGATCGGCTAACTCCGTGCCAGCAGCCGCGGTAATACGGAGGATCCGAGCGTGATCCGGATTTATTGGGTTTAAAGGGAGCGTAGGCGGGTTGTTAAGTCAGTTGTGAAAGTTTGCGGCTCAACCGTAAAATTGCAGTTGATACTGGCGACCTTGAGTGCAACAGAGGTAGGCGGAATTCGTGGTGTAGCGGTGAAATGCTTAGATATCACGAAGAACGCCGATTGCGAAGGCAGCTTACTGGATTGTAACTGACGCTGATGCTCGAAAGTGTGGGTATCAAACAGGATTAGATACCCT
+
FFFGFGGFFFGCEFFGGGG8FG@FGGGCFFGGGFDGDGFF@FG9AFFEEGCFGGGGGE<-@CFGCFGFGFG+BF<@DFFC,F<F9EGCGGGG,C=5C,C?FG8,CFCGGF7:FF,4BFGG<,EC,@AB@7?<AC,</4>3?=>:CF@DFGFGE=CF?6=CFFCEEEGGFFEGFFBAC<:<@FFC:>FC<#5EEEF65E=FF9GGGGF<<CBFGGGFGGF:EFEDGF>0DCCEDGGGEGGGGGG>GFGFC<GFC<CFGGGGFDGGGGGGFG>G=EA0GECGGGGECDFCGGGGFGFFE<4GGGGGGGGFF8GGGGGEGGFFGGGGGGGGGGGGGGGGFFGFGGGGGF=GGGGGGGGGGGGGGGGGGGGGGEDGGGGGGGGGGGFFGGGGGGGGGGGGGGGGGEGGGGGGGGGGFF9DGGGGGGEACGGGGGF@CCCC
@SZM 158
TGAGGAATATTGGTCAATGGACGAGAGTCTAAACCAGCCAAGTAGCGTGAAGGATGACTGCCCTATGGGTTGTAAACTTCTTTTATACGGGAATAAAGTGAGGCACGTGTGCCTTTTTGTATGTACCGTATGAATAAGGATCGGCTAACTCCGTGCCAGCAGCCGCGGTAATACGGAGGATCCGAGCGTTATCCGGATTTATTGGGTTTAAAGGGAGCGTAGGCGGATTGTTAAGTCAGTTGTGAAAGTTTGCGGCTCAACCGTAAAATTGCAGTTGATACTGGCAGTCTGGAGTGCAGTAGAGGTGGGCGGAATTCGTGGTGTAGCGGTGAAATGCTTAGATATCACGAAGAACTCCGATTGCGAAGGCAGCTCACTGGAGTGTAACTGACGCTGATGCTCGAAAGTGTGGGTATCAAACAGGATTAGATACCCT
+
FGG?GGDEFGGF?FGGGGGGGGGGGFGDFGCGFGGGGGGGGGFGGGGGGGGGGGGGGGGGGGGGGFFGGGGCGGGGGGGGGGGGGGAGGGDDEG<FFGGGGFGFDGGGGGGGGGG9EEGC9EFFDDFCFEGGGFGAFG9AEEGGGFGDGGGGGGGGGF<DF@FGGGEGGGGFGBFF7FDC?FFFFCGGGGEGGGGCEFGGGFFGGGGGGGFGGEC=DBFEGGFFBFCEDGGCGGGGFGGD9FC=>EDCFFFGGGGGFBGFBCEDGFGF<FF9CF;FFFGGGFGGEFF9EE,DGGGGFGGGGGFGGGGGFFGEGGCEEGCGGGGGGGGGGGGGGGFGFFBFGGFFFGGGGGGGGFF@EGGGGGGGGGGGGGGGGGDGECGGGGGGGGGGGGFDF?GGGGGGF@CGGFGGGFGGGDGGGGGGGGGGGE,FECGCCCCC
@SZM 159
TGAGGAATATTGGTCAATGGACGAGAGTCTGAACCAGCCAAGTAGCGTGAAGGATGACTGCCCTATGGGTTGTAAACTTCTTTTATACGGGAATAAAGTGAGGCACGTGTGCCTTTTTGTATGTACCGTATGGATAAGGATCGGCTAACTCCGTGCCAGCAGCCGCGGTAATACGGAGGATCCGAGCGTTATCCGGATTTATTGGGTTTAAAGGGAGCGTAGGCGGACGCTTAAGTCAGTTGTGAAAGTTTGCGGCGCAACCGTAAAATTGCAGTTGATACTGGGTGTCTTGAGTACAGTAGAGGCAGGCGGAATTCGTGGTGTAGCGGTGAAATGCTTAGATATCACGAAGAACTCCGATTGCGAAGGCAGCCTGCTGGACTGTAACTGACGCTGATGCTCGAAAGTGTGGGTATCAAACAGGATTAGATACCCT
+
CFFGGGGGGGGGGGGGGGGGGGGGGGGEFFGGGGGGGG<FFEFGGGEEGGGGGGGGGFFGFGFGFFCEFDF@FGGE9FFGGGGGGGGGGCEEGGGGGGGGEFDGECFEFGDGGGGFGFGFGGFGGGGGGGGGCEAAFFGGGGFDE<FGGFFGGGGGFFGGGGFGGGGCECFGFFGGDFGF:GEGGEGGCCFECCFE:<FFFGGFBFGF8CFCFGC=?CFCCE7EEC5::CGGFDADGGGGGGGGFGGFGGEGEFF@#>EFFEGGFGGGBGG<E<F@CAGEFCGGGGFGGGGGGF9GGFACEGGGFF7C78GCGFGGGGGGGGGGGGFGGFGGGGFCGGGGGGGCF?GGGGGGGGGGGFGGF@CFGGGGGGGGGGGGGGGGGGGGGGGGGGGGGFGGGGGGGEGFGGGGGGGGGGGGGGGGGGGGGGGGGGGCCCCC
@SZM 160
TGGGGAATATTGCACAATGGGGGAAACCCTGATGCAGCGACGCCGCGTGAGTGAAGAAGTATTTCGGTATGTAAAGCTCTATCAGCAGGGAAGAAAATGACGGTACCTGACTAAGAAGCCCCGGCTAACTACGTGCCAGCAGCCGCGGTAATACGTAGGGGGCAAGCGTTATCCGGAATTACTGGGTGTAAAGGGTGCGTAGGTGGTATGGCAAGTCAGAAGTGAAAACCCAGGGCTTAACTCTGGGACTGCTTTTGAAACTGTCAGACTGGAGTGCAGGAGAGGTAAGCGGAATTCCTAGTGTAGCGGTGAAATGCGTAGATATTAGGAGGAACATCAGTGGCGAAGGCGGCTTACTGGACTGAAACTGACACTGAGGCACGAAAGCGTGGGGAGCAAACAGGATTAGATACCCT
+
FFGFGGGFFFFGFFDFGGGGFCEGGFGFFEGFGGDEFGEFGEC@FGG@CFFFF<FF?FFE99CFFGGEFGFFFFGFGGC<FDDFFGGGGGFGEFGGG9FFGGEBEG9FEG8DFFGGGGGGFGGFGGGGCDFGDFEGGGGGGFGGGEC:6<BFF975FCFGDEG8EEFF9BCFGGGGGGGCGGCGGGFFA>,GGGGFGGE>GGGGGFGGGGFCFCEGGGGGFEEDFCFFCCFFGGGGE@C?EGGDFEFEEDDF?E7CDFDEF:GGGGGGFEEGGGGGGDFGFGFGE7FCB,FEAGGD?A?EFFF>+GGGGGGGGGGGEE9FADEC9,FGFGGGGEFCFEGGGGGGFEEEGGGFGFDGGFFGFGGGGGGGFFGFEECFCFC<FGGGGGGGGFGGGGGGGFGGGGGGGGFGEFCCCCCC
@SZM 51555
TGAGGAATATTGGTCAATGGACGCGAGTCTGAACCAGCCAAGTAGCGTGAAGGATGACTGCCCTATGGGTTGTAAACTTCTTTTATATGGGAATAAAGTGGTCCACGTGTGGATTTTTGCATGTACCTTATGAATAAGGACCGGCTAATTCCGTGCCAGCCGCCGCGGTAATACGGAAGGTCCGGGCGTTATCCGGATTTATTGGGTTTAAAGGGAGCGTAGGCCGGAGATTAAGCGTGTTGTGAAATGTAGATGCTCAACATCTGCACTGCAGCGCGAACTGGTTTCCTTGAGTACGCACAAAGTGGGCGGAATTCGTGGTGTAGCGGTGAAATGCTTAGATATCACGAAGAACTCCGATTGCGAAGGCAGCTCACTGGAGCGCAACTGACGCTGAAGCTCGAAAGTGCGGGTATCGAACAGGATTAGATACCCT
+
FFGFGGGFFECFGGGGGGCEGGGGD77@FFGGG<FFFFEGGGGGGGGGCFFFGGFGGGFFD@EG8EGGAFFE=?F,EFF,CFFGGDFFFGFFAFGCAD,,FE9DCFE+=BFGGGGGGGGGGGD?<E<@BFFFFFFBFAFCFG+@FC:FFDB?>:6C@D87+C>EF@GGGGGGGGCG8FEG,GDGCE=FGE:CGGDEEFFGFFDGGFFGG?FFGGGFGGGCECEFGGFDGGCEC9G=GFBCFGGGFCFGGG<FCEFECCFEFGGGGGGGF>8CGGGGGFFGGGGGGGGFGGGGGGDFGF?GGGGFGC:EGFFCGGGGGGGGGGGGGGGFGGFGGGGGGFGDGDGGGFGGGGGGGF@@GFGFGFDGGGGGGGGGGGGCFGGGFEGFFGGGGEGGGGGGGGGGGGGGGGGGGGGGGGGGGGGGGGGGFAGFF?FCCCCC
@SZM 56200
TGGGGAATATTGCACAATGGGCGCAAGCCTGATGCAGCGACGCCGCGTGCGGGATGACGGCCTTCGGGTTGTAAACCGCTTTTGATCGGGAGCAAGCCTTCGGGTGAGTGTACCTTTCGAATAAGCACCGGCTAACTCCGTGCCAGCAGCCGCGGTAATACGTAGGGTGCAAGCGTTATCCGGAATTATTGGGCGTAAAGGGCTCGTAGGCGGTTCGTCGCGTCCGGTGTGAAAGTCCATCGCTTAACGGTGGATCTGCGCCGGGTACGGGCGGGCTGGAGTGCGGTAGGGGAGACTGGAATTCCCGGTGTAACGGTGGAATGTGTAGATATCGGGAAGAACACCAATGGCGAAGGCAGGTCTCTGGGCCGTTACTGACGCTGAGGAGCGAAAGCGTGGGGAGCGAACAGGATTAGATACCCT
+
6@FFGDGGGDFGFGGFEGGGF@@:EGGFFGFEGAFFGFE@@@BFEGG@FG:FEF7:BF@FGFEGGGGG,+=FEDGG,@:CEDFGGFGGGGEEGGGFGF<9<F7=FDGGFFFGGCFA9EF<>EFGGAFGGCG*CCFD9,@:FFEGCG78<7,F<?C1<C8<F)8A5C75@FCCE:C;:A=?CA*/:;C#GEC:5GC9:AFGGE5;;8:;FC7GDECDGEGG?F5CGEFFC<F?GGG=FC:7ECECGCFFGEFFGFF@GEB>/:CDF@+DGGFE7FDD9CG>CFCDEDFFFA,AFGFEEBB5,BGGGGGGGCC7GGF?,FCCGGGGGGGFF@+FGFFEFGGGGF?-<ECGC@:BAFEGFGGCFGGF@@+GF:<A9FFCFEGGGGGF:FECCFDEFDGGGGFFFFC@CGFC9GFGEFDGGF@C8C<
@SZM 163
TGGGGAATATTGCACAATGGGGGAAACCCTGATGCAGCGACGCCGCGTGGAGGAAGAAGGTCTTCGGATTGTAAACTCCTGTTGTTGAGGAAGATAATGACGGTACTCAACAAGGAAGTGACGGCTAACTACGTGCCAGCAGCCGCGGTAAAACGTAGTGCACAAGCGTTGTCCGGAATTACTGGGTGTAAAGGGAGCGCAGGCGGGAAGACAAGTTGGAAGTGAAATCTATGGGCTCAACCCATAAACTGCTCTCGAAACTGTTTTTCTTGAGTAGTGCAGAGGTAGGCGGAATTCCCGGTGTAGCGGTGGAATGCGTAGATATCGGGAGGAACACCAGTGGCGAAGGCGGCCTACTGGGCACCAACTGACGCTGAGGCTCGAAAGTGTGGGTAGCAAACAGGATTAGATACCCT
+
GGGGDGGC@9@,CFFGGGGEEFCGDFGGGGGGGGDFGGDCFG:FGE:FEFGFEGGFFGGGGFFGFG@GGDGGE,CFFF<FFFGG<FFCFFGGGGDEFGGGGGGGGGGGGGGGGGGGGGGE<8EGCCECG?GGGGGGGFFGCFFFE:>CGGGGGGGG4:#%FEFGGGCF<<CFGGG<CFCFGFFFFGGE<FAGFGE>FGGGGG<C<>CB<D@;FGFFGFGFCFCGC(FFGFBCCFCCF@CF8:GFGGFF>7C@:<FFGGGGGGGFCFCC<<CGFGBD8:GGDGGFGGGGF8FCECGF::EGGGGGGCGGGFFFGGGGGGGGGGGGGGGGGFGGGGGGGGGGGGGGGGGGGGDDGFGGGGGFECEFGGAGGGGEGFGFFGFFFBFFE?GGGGGGGGCGGGGGCGGGGGGGEGGCBC8C
@SZM 164
TGGGGAATATTGGGCAATGGGGGAAACCCTGACCCAGCAACGCCGCGTGAAGGAAGAAGGCTTTCGGGTTGTAAACTTCTTTTACCAGGGACGAAGGACGTGACGGTACCTGGAGAAAAAGCCACGGCTAACTACGTGCCAGCAGCCGCGGTAATACGTAGGTGGCAAGCGTTGTCCGGATTTACTGGGTGTAAAGGGCGTGTAGGCGGGAGAGCAAGTCAGAAGTGAAATCTATGGGCCTAACCCATAAACTGCTTTTGAAACTGTTCTTCTTGAGTATCGGAGGGGCAGGCGGAATTCCTAGTGTAGCGGTGAAATGCGTAGATATTAGGAGGAACACCAGTGGCGAAGGCGGCCTGCTGGACGACAACTGACGCTGAGGCGCGAAAGCGTGGGGAGCAAACAGGATTAGATACCCT
+
FFGGG@FGGGGFGGGGGGGFFGDGGGGGGGGCGGGGGGGGGGGGGGGCGGGCEGGGGFFGGGGGGGGGGEGEGGGGFGGGGGGEF9FGG>FGGGDGGCGDFGGFGCBFGGGGG8DFGGGGG<FFFGGGGGGGGGFF/CFGGDF?DE>EGDEFGGGFGCCCFGFFGDFG@:FF7=CAEF@<:??C>GBFGCF<FFCFEEGGEGGFGDCEE88D;FCCGFFGFGGGGGFGFFADGCDGGCFCEGGGGGGGGGGGGGGGFFD@@FDDFDGD6GGFCGFGF:CGFCF?FFCGFCCF,FCGGGFGGF9F@EF@DGGGGGFF7GDFFFGGGGGFDFC<9GGGGGGGFGGGGGGGGEFDGGGGGGFDGGGFCDFDGGGGFDGGGGEGF@@GGGGEGGGGGGGGFGGGGGGFGGFFCGGGGGCCCCC
@SZM 165
TGAGGAATATTGGTCAATGGACGCAAGTCTGAACCAGCCATGCCGCGTGCAGGAAGACGGCTCTATGAGTTGTAAACTGCTTTTGTACTAGGGTAAACGCTCTTACGTGTAGGAGCCTGAAAGTATAGTACGAATAAGGATCGGCTAACTCCGTGCCAGCAGCCGCGGTAATACGGAGGATCCAAGCGCTATCCGGATTTATTGGGTTTAAAGGGTGCGTAGGCGGTTTGATAAGTTAGAGGTGAAATACCGGGGCTCAACTCCGGAACTGCCTCTAATACTGTTGAACTAGAGAGTAGTTGCGGTAGGCGGAATGTATGGTGTAGCGGTGAAATGCTTAGAGATCATACAGAACACCGATTGCGAAGGCAGCTTACCAAACTATATCTGACGTTGAGGCACGAAAGCGTGGGGAGCAAACAGGATTAGATACCCT
+
GGGGGGGDFFGG9FGGFGGGGGDGEGGGFGGG,CFGGGGGGFGGGGGGGEGGGGGGGGGGGGGGGGGDEGGGGGGGGGAFGGGGGGFFGGGGGGFGGFGGCFGGGGGCFFGCFEEGGGGCEFGF9C9AFFFGG<FGGGFFGGGGGGGFGGGGGGGGGFFGGGGGGGGGGGGGGGGGDEDFGEFGGGGGGGG>GGGGFGG?AGEF?EGGGGFDGGGGGGGGCCEFGGGC=FCCGFFCCGGFGGCFCGGFFFGGGFEGGFGGGFGGGGFFCGFGACFGGGFFFGGDFE9FFC9FGGGGFF6:GGGGGGGGGCGGGGGGGGGGGGEGGGGGGCGGGGGGGFFGGFFCGGGFGFFGGFCCB,GE@FEGGGGGGFGGGGGGGGGGGGGGGGGFCGGGGGGGGGGFGEGGGGGGGGGGGFGGGGGGGGGGGGGGGFFC@CC@
@SZM 166
TGGGGAATATTGCACAATGGGCGCAAGCCTGATGCAGCGACGCCGCGTGCGGGATGACGGCCTTCGGGTTGTAAACCGCTTTTGATCGGGAGCAAGCCTTCGGGTGAGTGTACCTTTCGAATAAGCACCGGCTAACTACGTGCCAGCAGCCGCGGTAATACGTAGGGTGCAAGCGTTATCCGGAATTATTGGGCGTAAAGGGCTCGTAGGCGGTTCGTCGCGTCCGGTGTGAAAGTCCATCGCTTAACGGTGGATCTGCGCCGGGTACGGGCGGGCTGGAGTGCGGTAGGGGAGACTGGAATTCCCGGTGTAACGGTGGAAGGTGTAGATATCGGGAAGAACACCAATGGCGAAGGCAGGTCTCTGGGCCGTTACTGACGCTGAGGAGCGAAAGCGTGGGGAGCGAACAGGATTAGATACCCT
+
EGGGGGGGGGGGGGGGGGGGCD:CGGEGFGGGFGFG9FCFEEGGCCGFFGGGGGGGGCGG+@FGGFFC<:FF<FGDGEGE+=FACEFGGGEEEGGDGG8,FC+FGG7FFFFGGCFCFGE@<>@FACF8FFFCFFCFFFGG?GGFF7:?FFCE:<=FCB=FFG9FFGGFCCFC:CABED8CFC=EE:67C>GGFEEEGG@EE>CFF6E:DE<CCC?;:*2?5GGGGGFEC9FF<FCCCGFC<FCF<EGFFEEGD5>8FFDGEGGFF/FEGED5<FB7<FF6GGDGGGGGEFEFA5,AGGGGGGGEFCGDGGGE=EFC,CGFB,CGFDGGEGF@@GGGGFGGGGGGGGGGCC,FCGGGEF7GGGFC7GFCFCGGGGGDGGGGFGGDDFEGFGGGGGGGGGGGGGGGGGGGGGGGGGGECFCCCCC
@SZM 167
TAGGGAATTTTCGGCAATGGGGGAAACCCTGACCGAGCAACGCCGCGTGAGGGAAGAAGTATTTCGGTATGTAAACCTCTGTTATAAAGGAAGAACGGTATGAATAGGAAATGATTCATAAGTGACGGTACTTTATGAGAAAGCCACGGCTAACTACGTGCCAGCAGCCGCGGTAATACGTAGGTGGCGAGCGTTATCCGGGATCATTGGGCGTAAAGAGGGAGCAGGCGGCAATAGAGGTCTGCGGTGAAAGCCTGAAGCTAAACTTCAGTAAGCCGTGGAAACCAAATAGCTAGAGTGCAGTAGAGGATCGTGGAATTCCATGTGTAGCGGTGAAATGCGTAGATATATGGAGGAACACCAGTGGCGAAGGCGACGATCTGGGCTGCAACTGACGCTCAGTCCCGAAAGCGTGGGGAACAAATAGGATTGGATACCCT
+
FFGGGGGGFGGGGGGGGGGGGGGGEGGGGGGGGGGGGG@FGGGGGGGGGGGGGGGGGGGFFGGGGGGGFG8FEGGGGDGGGGGGGFGGGGGGGGGGGGGGGGGGGGGFGGGGGGGGGGGFG,FGGGDEGGFGGGBFGGGDGGCFGGFCEGGGGGGGGGGGGGCCFGGGGGEEFFGFGFFGGFGE$FFFFFEGG=GGC:EEGDCC>F7CGFFGG;CEFGEBCE3EG>CGDGE>EGCGGGGGFFGGAGDGGGGGFGGFFFFF9GFD@@@C<GF?FFFGCCCFGGGGFFEFCGGGFCFGGGGGFDGGGGGGFFECGGFF8GGGFCGEGEGGGGGGGFGGGGGGGGGGGGGGGGGGGFGGGGGGCGGGGGGFFGGGGGGGFAGFCGGGGGDGGGGGGGGGGEGCGF:DGGGGGGGGGGGGGGGGGGGGGGGGGEGGGDGCCCCC
@SZM 168
TGAGGAATATTGGTCAATGGACGAGAGACTGAACCAGCCAAGTAGCGTGAAGGATGACTGCCCTATGGGTTGTAAACTTCTTTTATACGGGAATAAAGTGAGGCACGTGTGCCTTTTTGTATGTACCGTATGAATAAGGATCGGCTAACTCCGTGCCAGCAGCCGCGGTAATACGGAGGATCCGAGCGTTATCCGGATTTATTGGGTTTAAAGGGAGCGTAGGCGGACGCTTAAGTCAGTTGTGAAAGTTTGCGGCTCAACCGTAAAATTGCAGTTGATACTGGGTGTCTTGAGTACAGTAGAGGCAGGCGGAATTCGTGGTGTAGCGGTGAAATGCTTAGATATCACGAAGAACTCCGATTGCGAAGGCAGCCTGCTGGACTGTAACTGACGCTGATGCTCGAAAGTGTGGGTATCAAACAGGATTAGATACCCT
+
EFEF?EFGFGGGFEGGGGGGGGGGGGGGGGGGGGGGGGFFGGGGGGGGGGGGGGGGFEFCGGGFGGGGGGGGGGGGCDFFGFFFGGGGGFGCGGFGGGGGGGFFFGGFGFFGGGEFGGGGFGGGEAAFGGG8<FAEGGG@GGG9CFGG?FGFC=GFGG?<EGGGCEC<CF:@FD72>FC@DEFGGECGGE<=GGGFFGGFA@FGGGGGFFFF<ECBGGGGGGFEGFC=@GGFGGGGGFB<GGGGGGGC@9FGCGEFFCGGCGGGFGDGGGGGEE@AGGGGGGEDGFGGGGGGGGFGGGGGGGFCFDGEGGGGGGGGGGGGGFGGGGGGGGGGGGGGGFFEFFECGDEGGGGGGGEDGFGGGGGGGGGGGGGGFGGGFGGGGGGGGFFGGGGGGGGGGGGFGGGGGGGGGGGGGGGGGGGGGGGGGGGGGGGCCCC<
@SZM 169
TGAGGAATATTGGTCAATGGGCGAGAGCCTGAACCAGCCAAGTAGCGTGCAGGATGACGGCCCTATGGGTTGTAAACTGCTTTTATAAGGGAATAAAGTGAGTCTCGTGAGACTTTTTGCATGTACCTTATGAATAAGGACCGGCTAATTCCGTGCCAGCAGCCGCGGTAATACGGAAGGTCCGGGCGTTATCCGGATTTATTGGGTTTAAAGGGAGCGTAGGCCGGAGATTAAGCGTGTTGTGAAATGTAGATGCTCAACATCTGCACTGCAGCGCGAACTGGTTTCCTTGAGTACGCACAAAGTGGGCGGAATTCGTGGTGTAGCGGTGAAATGCTTAGATATCACGAAGAACTCCGATTGCGAAGGCAGCTCACTGGAGCGCAACTGACGCTGAAGCTCGAAAGTGCGGGTATCGAACAGGATTAGATACCCT
+
GFEFGFCFGGGGGGGGGFG8EGEGGGGGGGGGGGGGGGGGGGCFGGGGGGGGGGGFFCE7FGDGGGGGGFGGGFGGGGDDFFGGGGGFGFFFFGGGGGGGGGGGGGGGGG7FGGGGFGGGGGFGGGGGGGGGGFGGGGGGGGG/FEGGGGGGGGGGGG?CFFG?GGDGDFCFGF?FGCCFFFFGGGGGGGGGGGGE?FCFFFCGGGGGFGGFGGECDGGFGGGGFGGGGGFC7DDFEECEGGFACFGGCFGGGGCGFCFE@AADFGFGFFGGGGGGGGFFGGGGGGGFGGGGGGGF?CDEAGGGGGGGGGGGGGGCGGGFA,EBECFFGGGGGGGGGGGGGGFGGGGFGE<E@C:7DGGGGGGGGGGGGGGCF@,GGGGGGEGFFGFGGGFGGGGGGGFFFGGGGGGGGFGGGGGGGGFGGGGGGGGGGGDCCCCC
@SZM 170
TGAGGAATATTGGTCAATGGACGAGAGACTGAACCAGCCAAGTAGCGTGAAGGATGACTGCCCTATGGGTTGTAAACTTCTTTTATACGGGAATAAAGTGAGGCACGTGTGCCTTTTTGTATGTACCGTATGAATAAGGATCGGCTAACTCCGTGCCAGCAGCCGCGGTAATACGGAGGATCCGAGCGTTATCCGGATTTATTGGGTTTAAAGGGAGCGTAGGCGGACGCTTAAGTCAGTTGTGAAAGTTTGCGGCTCAACCGTAAAATTGCAGTTGATACTGGGTGTCTTGAGTACAGTAGAGGCAGGCGGAATTCGTGGTGTAGCGGTGAAATGCTTAGATATCACGAAGAACTCCGATTGCGAAGGCAGCCTGCTGGACTGTAACTGACGCTGATGCTCGAAAGTGTGGGTATCAAACAGGATTAGATACCCT
+
EFGGGGGGGGGGGFFGGGGGGGGGGG7FFGGGCGGGGGFFGGGGGFGGGGGGFGGGFFFGGGGGGGGGGGGGGGGGGGGGGGGGGGGGGGGGCF<FGGFFGGGGGGGGGDFFFFGGCGEGFGDGGGGFGFGG9EFGGFGGGGG<CDFGGFGGGGGGGG?FGGGGGGGGEGGGF<CDGGGGFG>CEG<@FC2=FCFC7CFFFFGGGGCEFFGGGFC:ECGE>GDGGFEGGGFGFGFCGGGGGGGGFE9@CFGFBCCCCBGGGGE9?GGGGGGGGFGGEEGFGGGGGGGGGGGGFGGGGGGGGGGGFFGEGFGFFGGGGGGGFGGGGGGGGGGGGGGGGGGFGFFF<GF@GGGGGGGGGGGGGGGGGGGGGGGGGGGGGGGGGGGGGGGGGGGGGGGGGFCAGGGGGGGGGGGGGGGFGGGGGGGGGGGGFDGCCCCC
@SZM 48461
TGAGGAATCTTGGTCAATGGACGCAAGTCTGAACCAGCAATGCCGCGTGCAGGAAGACGGCTCTATGAGTTGTAAACTGCTTTTGTACTAGGGTAAACGCTCCTACGTGTAGGAGCCTGAAAGTATAGTACGAATAAGGATCGGCTAACTCCGTGCCAGCAGCCGCGGTAATACGGAGGATCCAAGCGTTATCCGGATTTATTGGGTTTAAAGGGTGCGTAGGCGGTTTGATAAGTTAGATGTGAAATACCGGGGCTCAACTCCGGAACTGCCTCTAATACTGTTGAACTAGAGAGTAGTTGCGGTAGGCGGAATGTCTGGTGTAGCGGTGAAATGCTTAGAGATCATACAGAACACCGATTGCGAAGGCAGCTTACCAAACTATATCTGACGTTGAGGCTCGAAAGCGTGGGGAGCAAACAGGATTAGATACCCT
+
FFFGFEFG9FGF@,;EFGCFFFG@FGGGGGFGA,6CFFEF,FGGGDECC@7CDECFF<@FFEGGGAFFA<C9?CFGG9EF,CFECGF,?C5CEEFCFEFD+B4BF,?AE?FCF,E=?<F8,C<,CEEEFGFGGG8:?,EF,BFFE@CFG9A.,94AGFBF<C@2#<>73)@,3%>FGFFE5#<C:C6+CF<E=1CE>>F4FFEFGGCFB8<CFCB=CGF:EGGGFCGF@:3GGFFE<CG9#GGGFE9>C6<&CEFFE=CEG-BB9F;B39>C#,,A6<<GGGGGGFAGFF=FE,=FFGGFEF7GFE@FC<GFCFEDB,GGGGGGGGGGFFFFGGGGGGGFFC,ECCGGGGGFGGGGGF8FGGGGGEE8GGCGFEC,C<@<6F<CGA@7GF<F@<FF<GFC,EGGGGCGDGFCFACFAFFAGFDFGFFGGFGCCCCC
@SZM 172
TGGGGAATATTGGGCAATGGGCGCAAGCCTGACCCAGCAACGCCGCGTGAAGGAAGAAGGCTTTCGGGTTGTAAACTTCTTTTGTCAGGGACGAGTAGAAGACGGTACCTGACGAATAAGCAACGGCTAACTACGTGCCAGCAGCCGCGGTAATACGTAGGTGGCAAGCGTTGTCCGGATCTACTGGGTGTAAAGGGCGTGTAGCCGGGAAGGCAAGTCAGATGTGAAATCCACGGGCTCAACTCGTGAACTGCATTTGAAACTGTTTTTCTTGAGTATCGGAGAGGCAATCGGAATTCCTAGTGTAGCGGTGAAATGCGTAGATATTAGGAGGAACACCAGTGGCGAAGGCGGATTGCTGGATGACAACTGACGGTGAGGCGCGAAAGCGTGGGGAGCAAACAGGATTAGATACCCT
+
FGGGGGGGGGGGGCFGGGGGGGGGGGGGGGGGGFGGGGGGGGGGGGGGGGGGGGFGGGGGEFGGGGGGGGGGGGGCFGGGGGGGGGGGGGGFFGGGFFEFGGGGGGE=B9FGGGEECFGDG%9FGGGGFFFFFFFFFGFFGFFGF,E@FFEGGGFCFFFFEGGGGGFEGGG@FCFFEF94?FGGFGGF8GFGGEFE?CF?CEGGFGGGEGFBCCGGGGGGGGGGGGGFF>EAFFGDF8CEGGGEEEGGGFDGFFACAAGGFEFFBDDCFDGFGFDCGGFCGGGGGFFCGCGGGGGFGGFE<AGGGGGGGGGGGGGGGGGGGGGGFFFFGGGGGGGGGGGGGGGGGGGGGGGGGGGFE8GGFAGGFFFGGGGGGFGGGGGGGEEGGGGGGGGGGGGGGGGFGGGGGGGFGGGGGCCCCC
@SZM 55271
TGAGGAATATTGGTCAATGGACGAGAGTCTGAACCAGCCAAGTAGCGTGAAGGATGACTGCCCTATGGGTTGTAAACTTCTTTTATATGGGAATAAAGTGAGCCACGTGTGGCTTTTTGTATGTACCGTATGAATAAGGATCGGCTAACTCCGTGCCGGCAGCCGCGGTAATACGGAGGATCCGAGCGTTATCCGGATTTATTGGGTTTAAAGGGAGCGTAGGCGGGTTGTTAAGTCAGTTGTGAAAGTTTGCGGCTCAACCGTAAAATTGCAGTTGATACTGGCGACCTTGAGTGCAACAGAGGTAGGCGGAATTCGTGGTGTAGCGGTGAAATGCTTAGATATCACGAAGAACTCCGATTGCGAAGGCAGCTTACTGGATTGTAACTGACGCTGATGCTCGAAAGTGTGGGTATCAAACAGGATTAGATACCCT
+
EDGFFGFFEFFGGGGGGGGGFGEBGGG@FGGGGGGGGGGGCDAFEGGGGGGGGGDGDCCFFFGGGGGFGGEGGGGGGG,EFED<FFGFCGCD,=FG,?FCFGFEGGGGG=FFGGFGGGGGGGGGGGG@EGGGGGGGGCGGGGGGGGGFDFE@FDFEFGGGGEGGGGGGGGGFGC:@CFGCEGD@<FGGFCFFGGGGFGGFDCCGGGGGCCFFGGG7CC?ECGGGGGGGGFFFCGGGGGGGGFFGCGGGGGGGGGFDDGCBFGGGGGGGGGFEGGFFGGGFEGEGEFGGGFCGGFCFFFC99F@GGGGGGFGGGGGGGGGGGGGGGFDGGGGGGGGGGFGGGGGGGGGGGGGGGF7FGGGGGGGFGGGGGFCFCGGGGGGGGGGGGGEGGGGGGDGGGGGFGGGGGGGGGGGGGGFGGGGEGFGFFDGGGGCCCCCC
@SZM 174
TGAGGAATATTGGTCAATGGACGAGAGTCTGAACCAGCCAAGTAGCGTGAAGGATGACTGCCCTATGGGTTGTAAACTTCTTTTATACGGGAATAAAGTGAGGCACGTGTGCCTTTTTGTATGTAACGTATGAATAAGGATCGGCTAACTCCGTGCCAGCAGCCGCGGTAATACGGAGGATCCGAGAGTTATCCGGATTTATTGGGTTTAAAGGGAGCTTAGGCGGACGCTTAAGTCAGTTGTGAAAGTTTGCGGCTCAACCGTAAAATTGCAGTTGATACTGGTGGTCTTGAGTACAGTATAGGCACGCGGAATTCGTGGTGTAGCGGTGAAATGCTTAGATATCACGAAGAACTCCGATTGCGAAGGCAGCCTGCTGGACTGTACCTGACGCTGATGCTCGAAAGTGTGGGTATCAAACAGGATTAGATACACT
+
8:@FDGF<CEFG9,CE@FFFFEGEEGG<FGGGGDFFF,CDFGFGC9BCF@EE<CCFCFEFGGFFGDFFG@FDFFGGG9CE,,CEFEFDGG==4CCFFFGGFF<=B@7AFFFG<,,C?E@,BFCFF,?4B=FFGGGFG9EG@BFEGGDGC,C<=F8:=FF?FGGE>EG7<FGGGEGF8>FG@,<>CC*B,47:<<FC@GFFGG9<C<2EA<<:F<,8*1#4=E>CGCCEFCD7;F;E:CFGD=C,0,'8.:#>0(>=@>FF4:GF9ACCBFFC98GGF7AC@GBG8,GFC,<EDCC,,,D<?,EB88++?BFE<<GEFCDCFFFF@CFE??FGFFF8@ECBEEFFE@:,C,CEB8+@,EF,GECC566E:,CF@FF<CAFAAFFECC8EC@,C@FCC,FB,F7EE<FB;EFDCF@ECECFFEAEFC,EE;6EAA,@A
@SZM 175
TGAGGAATATTGGTCAATGGACGCAAGTCTGAACCAGCCATGCCGCGTGCAGGAAGACGGCTCTATGAGTTGTAAACTGCTTTTGTACGAGGGTAAACTCACCTACGTGTAGGGGACTGAAAGTATCGTACGAATAAGGATCGGCTAACTCCGTGCCAGCAGCCGCGGTAATACGGAGGATTCAAGCGTTATCCGGATTTATTGGGTTTGAAGGGTGCGTAGGCGGTTTGATAAGTTAGAGGTGAAATCCCGGGGCTTAACTCCGGAACTGCCTCTAATACTGTTAGACTAGAGAGTAGTTGCGGTAGGCGGAATGTATGGTGTAGCGGTGAAATGCTTAGAGATCATACAGAACACCGATTGCGAAGGCAGCTTACCAAACTAGATCTGACGTTGAGGCACGAAAGCGTGGGGAGCAAACAGGATTAGATACCCT
+
EE9C88CF<FFF9C,FFGGCGCFGFGGFFDFGGFGGGGGGGGGGGGGGFGGGFEF8FG:FCCFGGGGG?<EA<EF<F,C@CC9CEGGDDFCFCCFFF<D=F8F9FECFFGFFG++CF<<EFF?EFEFF,,::FGGGGGFGGGGDG?GGEFFGF::CCCFGGGGGG7FFFGFFFF7:>+CFGGFGEE?BE8FF<CCEE@FCFEBF=,=EAC:FGGEEED?GGEDD<@5;DCGC6<FFGE=GGGGFF<CGEGGGEC3,:F@FFFC>CFFGFC=8EAEC9CGFFFGFGFGGGGGGGFFFABCFB+GGGGGDGGFGFGGCFC7DFEC4+F?,FGGGFFFCFGGFFAA9GGFGFCCFCFCGCDGGGGGF9GFFFFFFDFE8FDGGGEF@,GGEEGGGGGGGGGGCGEAGEGGGGFGGGFFGGGGGGFFAFFGGFFFCCCCC
@SZM 176
TGAGGAATATTGGTCAATGGACGCAAGTCTGAACCAGTCATGCCGCGTGCAGGAAGACGGCTCTATGAGTTGTAAACTGCTTTTGTACTAGGGTAAACGCTCTTACGTGTAGGAGCCTGAAAGTATAGTACGAATAAGGATCGGCTAACTCCGTGCCAGCAGCCGCGGTAATACGGAGGATCCAAGCGTTATCCGGATTTATTGGGTTTAAAGGGTGCGTAGGCGGTTTGATAAGTTAGAGGTGAAATACCGGGGCTCAACTTCGGAACTGCCTCTAATACTGTTGAACTAGAGAGTAGTTGCGGTAGGCGGAATGTATGGTGTAGCGGTGAAATGCTTAGAGATCATACAGAACACCGATTGCGAAGGCGGCTTACCAAACTATATCTGACGTTGAGGCACGAAAGCGTGGGGAGCAAACAGGATTAGATACCC
+
FGGGGGGGGGGGGGGGGGGGGGGGGGGGGGGGGGGGGFGGFGGGGGGGGGGGGGGGEFGGCFGGGGGDGGGGGGGGGGFGGGGGGGGGFGGGGGG?FF@F@F@<FGGGGGGGGFGGGGGFGGEFGFGGGGDEDGGGGGGGGDF@FGGGGGGGGFGGGGGGGGGGCGEGGGGGGGFGCCE4@FCGGGFFGGDFGGGGFGGGDFGEFFGFFFFGGGGGGGGGEGGGGGGGFGEFDCFGFFFCGGF=FGGGGGEEEFDGGDGGGFFDFFCFGGGGFGFFF?FAGGGDF?F?9GGGCGFE8FF7@C+FFFCGGGFAGCGF?GGGGCGGFEGGFAGGGGGGGGFEF9F<AFFAC9GGGGGFDGGGGGGGEFCFGGGGGGGGGFFGGFCGGGGGGGGEGFGGEF@FGGGGGGGGDGGGGGGGGGGFGGGGDFEGGGCCCC@
@SZM 177
TGAGGAATATTGGTCAATGGACGAGAGTCTGAACCAGCCAAGTAGCGTGAAGGATGACTGCCCTATGGGTTGTAAACTTCTTTTATACGGGAATAAAGTGAGGCACGTGTGCCTTTTTGTATGTACCGTATGAATAAGGATCGGCTAACTCCGTGCCAGCAGCCGCGGTAATACGGAGGATCCGAGCGTTATCCGGATTTATTGGGTTTAAAGGGAGCGTAGGCGGACGCTTAAGTCAGTTGGGAAAGTTTGCGGCTCAACCGTAAAATTGCAGTTGATACTGGGTGTCGTGATGACAGTAGAGTCAGGCGGAATTCGTGGTGTAGCGGTGAAATGCTTAGATATCACGAAGAACTCCGATTGCGAAGGCAGCCTGCTGGACTGTAACTGACGCTGATGCTCGAAAGTGTGGGTATCAAACAGGATTAGATACCCT
+
CFEFGFGGGFFGGFGFGGGGGGGGEGEEFGGGGFCFGGFFGGFGGGGGGGGEFFEGFFDDFFD<@<FDCF@GGGGGFGEFGGGGGGGFGGCEECEFGFGGGGGGDGCGG8+ABADAAFGGGGCFE?AFCDFDFCAEFEE27FGCF@:FC2GCCC>CE<F>DEGGGGEGEGF;3@CFE<F<DFFGGGFEEFF7CDGGFGF&F=CFGF>/=:CFCFGFGCGGGFEGFBCEDGCEG+1CED93FF/9B<F@AF+<F>C8E;GFFGFFFCC?GGGGCFFFF97<8GECCF@7?,?E=,,,DAFCFE9:,+::8,??=8FB:CG@GFB7CGGGGGFFC9GCEAFFGFFEFFFGFFFFF@F7F@GCCGGGFDFGGGGDFGE@GGGGFE,GGGGGF@FCFC@;6FGGGGGFFFCEFFFEECECGGDGGGGFFFDGGFDB<CCA
@SZM 178
TGAGGAATATTGGTCAATGGACGCGAGTCTGAACCAGCCAAGTAGCGTGAAGGATGATTGCCCTATGGGTTGTAAACTTCTTTTATATGGGAATAAAGTGGTCCACGTGTGGATTATTGTATGTACCATATGAATAAGGATCGGCTAACTCCGTGACAGCAGCCGCGGTAATACGGAGGATCCGAGCGTTATCCGGATTTATTGGGTTTAAAGGGAGCTTAGGCGGATTGTTAAGTCAGTTGGGAAAGTTTGCGGCTCAACCGTAAAATTGCAGTTGATACTGGCGGTCTTGAGTGCAGTAGAGGTGGGCGGAATTCGTGGTGTAGCGGTGAAATGCTTAGATATCACGAAGAACTCCGATTGCGAAGGCAGCTAACTGGAGTGTAACTGACGCTGATGCTCGAAAGTGTGGGTATCAAACAGGATTAGATACCCT
+
EACFFC8CDDEE@,;CEE,CFF>B@FF@F,C9FEC@<8-;<<6CEFC:7CCEFDC@:CFFFGG6CFF8DEB@?FEE9E??96EEFFCCFD?<FFFGGGEFFFFFG,=:EFE7?5F,C?FECA,,?9,9,:C9EEF9???9<,@7>@:,AFGAFGG+DF<DD=8=3++<3@FGC9<;,@8@965FF@@EFF.#48=?<:F6@;,CFCF<B:>CC?76>=#3>FD9CEG89FFFA4D)@EE@312G2FFF6EEEFED8FCBBDEFFD<CCFFC8AFGGGGGFFEEE@<GE?,CEDF:9GGE<EACFEEGFB@CDDB7CFCA<C@GGGEFCFGGFCEA?FEFEAGFFFF@<GFCFAGFEF@FB+C:<GFCDGGGFEC,AGGGGGFFFFECGGEEGGGGGGGGGGEFEEEFGGF8GGGGGFFGFFGGGGFFEC88@CC@@
@SZM 179
TGGGGAATATTGCACAATGGGGGGAACCCTGATGCCGCGACGCCGCGTGAGTGAAGAAGTATTTCGGTATGTAAAGCTCTATCAGCAGGGAAGAAAATGACGGTACCTGACTAAGAAGCCCCGGCTAACTACGTGCCAGCAGCCGCGGTAATACGTAGGGGGCAAGCGTTATCCGGAATTACTGGGTGTAAAGGGTGCGTAGGTGGTATGGCAAGTCAGAAGTGAAAACCCAGGGCTTAACTCTGGGACTGCTTTTGAAACTGTCAGACTGGAGTGCAGGAGAGGTAAGCGGAATTCCTAGTGTAGCGGTGAAATGCGTAGATATTAGGAGGAACACCAGTGGCGAAGGCGGCTTACTGGACGGTAACTGACGTTGAGGCTCGAAAGCGTGGGGAGCAAACAGGATTAGATACCCT
+
FGGGGGGGGGGFGGGGGG9FFGGGGDFGEGGGGGG,@FFGGGGGGGGGFGGGCFGGFFFFGGGDGFG7,DFCFGGGGGGGGGGGGGGGGGGGFBFGG9FFDEGCFECGFGGGGGGGGF@,<:FFG>FFGFGFGFF6=FF;C;EGGGGGEGGGGGGGGGGGG5CEFFCEC:CAF?<9ECFCDGDFGGCCBFCFFCG>CCEFDCCA?FCGDGC5E?E72:>@AFEGCFGGGGGGGGGE@FFFF@AC<;FFFFG<DEA@,DB2EDAB0GEFFE8GGFFFGGCF9E9FFGF>DFGEF89GDDF<GCGFEDGGGGDC,7DEGFB;C,GGGF?GF9FAEFGGGFF:CEDGGGGGGGEGGGFCDGEGGFGGGFFCFFDEFGGGGGEGGCFCDGGGGGF@8GFFGADFFFEF@ECGFFFCC8CC
@SZM 180
TGAGGAATATTGGTCAATGGACGAGAGTCTGAACCAGCCAAGTAGCGTGAAGGATGACTGCCCTATGGGTTGTAAACTTCTTTTATACGGGAATAAAGTGAGGCACGTGTGCCTTTTTGTATGTACCGTATGAATAAGGATCGGCTAACTCCGTGCCAGCAGCCGCGGTAATACGGAGGATCCGAGCGTTATCCGGATTTATTGGGTTTAAAGGGAGCGTAGGCGGACGCTTAAGTCAGTTGTGAAAGTTTGCGGCTCAACCGTAAAATTGCAGTTGATACTGGGTGTCTTGAGTACAGGAGAGGCAGGCGGAATTCGTGGTGTAGCGGTGAAATGCGTAGATATCACGAAGAACGCCGATTGCGAAGGCAGCCTGCTGGACTGTAACTGACGCTGATGCTCGAAAGTGTGGGTATCAAACAGGATTAGATACCCT
+
ECFDFGGGGGGF@FF<E@CGFEE:CBE<FFGFGGFGGGFDGFEEFGEGGGGGFFFFGFC-C6CFGGG8FF,CCF,FFGG<CFFFGGFGF7:CECF?D9EFG9?=:FF8<FFEC,CA,C+FFGCFFA,BDCF<,9B@FEFFFFF++64:=,CD:D8F+C8F<FG>;CECF=FFBF5CEG7<D@CC.><CGCFGG1==*<<9;@CFF<GGFE<:DE=*4EBB8EE><?E<F>B?FFF7CDGGFACGFCAEEFF?CCFAF:FE:CGG7D0GFF:FFEABFFFB9CGFGF=C,EF9GGGGFF@,<?:<FB7+=,FGFE7GGGFCGGGGGFFC?,FF?7=C?,GFAFDA=C?6FAF7C+@+:7FCFCGFFGGGCEFBEEGGGGGFGGFAF9EEEEEGGGGGFFB8F6GFE<CCCFFCGFEF?GDGFGFGFE,FC<GCC8CC
@SZM 181
TGAGGAATATTGGTCAATGGGCTTACGCCTGAACCAGCCAAGTCGCGTGAGGGAAGACTGCCCTATGGGTTGTAAACCTCTTTTGTCAGGTAGCAACAACATCTACGAGTAGGTGTTACGAGAGTACCTAAAGAAAAAGCATCGGCTAACTCCGTGCCAGCAGCCGCGGTAATACGGAGGATGCGAGCGTTATCCGGATTTATCGGGTTTAAAGGGTGCGTAGGCGGAATGTCAAGTCAGCGGTCAAATCGCGGGGCTCAACCTCGCTTCGCCGTTGAAACTGGTGTTCTTGAGTGGGCGAGAAGTATGCGGAATGCGTGGTGTAGCGGTGAAATGCATAGATATCACGCAGAACTCCGATTGCGAAGGCAGAATACCGGCGCCCAACTGACGCTGAAGCACGAAAGCGTGGGTATCGAACAGGATTAGATACCCT
+
FGGGGGGGGGGGGGGGGGDG@FECGGGGGGGGGGGGGGGGGFGGGGGGGGGGGEGGGGGGGGGFGGGGGFGGGGGGGGGGFGGGFGGGGGGGGGGGGGGGGGGFGGGEGGGFFAFGEFGCFFGGGGGGGGGGEFFGGGEFFDFFGGGEFGGGGGG<FGGGGGGFGGGGEDGGGGGFGGGGGFFGGGGDFGFGGGGFFFGFFGG=FGG<FECGGGGGGGGGACFGGGG>FGGGGGFF:FFEFCFE>CFDGGFEGGGGGGFGCFFGGFCGCGGEGGGGGFGFF?GGFFDFF<FF8:GGGGEDFCFGGGF=DFDGGGEGGGGGGCGGGGGGGGGGGGGGGGGGGGGFCCGGF9GGGGGGFFF7GGGFGFGGGGGGGGGFF@GGGGDGGGGGEDGGEGGGGFGFFGGGGGGGGGGGGGGGGGGGGGFGGGGGGFGCCCCC
@SZM 182
TGAGGAATATTGGTCAATGGACGAAAGTCTGAACCAGCCAAGTAGCGTGAAGGATGACTGCCCTATGGGTTGTAAACTCCTTTTATATGGGAATAAAGTGAGCCACGTGTGGCTTGTTGTATGTACCGCATGAATACGGACCGGCTAATTCCGTGCCAGCAGCCGCGGTAATACGGAGGGTCCGAGCGTTATCCGGATTTATTGGGTTTAAAGGGAGCGTAGGCGGGTTGTTAAGGCAGTTGTGAAAGTTTGCGGCTCAACCGTAAAATTGCAGTTGATACTGGAGGCCTTGAGTGCACCAGAGGTAGGCGGAATTCGTGGTGTAGCGGTGAAATGCTTAGATATCACGAAGAACTCCGATTGCGAAGGCAGCTTGCTGGAGTGTAACTGACGCTGATGCTCGAAAGTGTGGGTATCGAACAGGATTAGATACGCT
+
AAFEFG8FGGGDCA<FE@CEFFCE+B@CFGGAFGGGGF9F<FCFGG@FCCF9FFF8@CFGCF<F<F<CGACE?FD,CC,CFDFFFG<EDG88B=EFD,5,,,,,CE+A,99++<F@F9FBCAFE9A,:++88?,,,,+6:+++8F7CF,C,<=F8@+FF:GGGCFD<7F:@B;4<?:5?.<<FG78=8=4C#@8C66C?<.++EGC?FFCAGGGE9D;CGEF><C7<FEFAEE?@#(2+<CCFE@FG4&C#:7F;D@:5<?-8-A)F@,CGGFGFC65:EDFBD,,+,,GGGGF?445,,FGEFFB=CB:EA<FGCFECFFAF7@DGGGGGFFDFB<,,FGFCEC,:@GFEFCFF7EDE@F7FCGFCGGGGFC<C,DGGFCECCFECCGEF@FFFEC+EGFCGGGGEGGGGGGFFAB9GFEFFGEFGFFCCCC<C@
@SZM 183
TGAGGAATATTGGTCAATGGACGCAAGTCTGAACCAGCCATGCCGCGTGCAGGAAGACGGCTCTATGAGTTGTAAACTGCTTTTGTACTAGGGTAAACGCTCTTACGTGTAGGAGCCTGAAAGTATAGTACGAATAAGGATCGGCTAACTCCGTGCCAGCAGCCGCGGTAATACGGAGGATCCAAGTGTTATCCGGATTTATTGGGTTTAAAGGGTGCGTAGGCGGTTTGATAAGTTAGAGGTGAAATACCGGGGCTCAACTCCGGAACTGCCTCTAATACTGTTGAACTAGAGAGTAGTTGCGGTAGGCGGAATGTATGGTGTAGTGGTGAAATGCTTAGAGATCATACAGAACACCGATTGCGAAGGCAGCTTACCAAACTATATCTGACGTTGAGGCACGAAAGCGTGGGGAGCAAACAGGATTAGATACCCT
+
GGGGGGGGDFGFCFGGGGGGGGGGGGGGGGGGGFGGGG<FAFGGGGGGGGGGFGCGGCGGFGCFCGGFFEFFFFGGGGGDFGGGFGGFFFGFG=FEFBF@FFFEEFFEFGGCG<FDD=?<,<E?FE<@FGFC@FCGFFFGDFF5FDFED=9?>>CFGFDDGBFGG?FE?>FFGEFEEA?7DFDFFGFF?CFCFEFEEFC<@GGGGGFGE7CCFCFCECC:8GGGGGFD7E9GE9FG8GGCGGGGGGGEFGFGGGGGFFGGFGC<CF;EBGGFF9FC9F@FFDFCEEECGGFGGGGGFEEBFCCGGDGGGGGGFFEADFFFGGGGED,GGAGGGGGGGGGGGFFCGFGF<FFFGGGGGGFFGGGGGGGGGF9GGGGFFGFDGGFCEDGGGGFFGFGGFGGFFGGGEGGGCGGGF<GGGGGGGGGGGGGGGGGCCCCC
@SZM 184
TGAGGAATATTGGTCAATGGACGAGAGTCTGAACCAGCCAAGTAGCGTGAAGGATGACTGCCCTATGGGTTGTAAACTTCTTTTATACGGGAATAAAGTGAGCCACGTGTGGCTTTTTGTATGTACCGTATGAATAAGGATCGGCTAACTCCGTGCCAGCAGCCGCGGTAATACGGAGGATCCGAGCGTTATCCGGATTTATTGGGTTTAAAGGGAGCGTAGGCGGGTTGTTAAGTCAGTTGTGAAAGTTTGCGGCCCAACCGTAAAATTGCAGTTGATACTGGCGAACTTGAGTGCAACAGAGGTAGGCGGAATTCGTGGTGTAGCGGTGAAATGCTTAGATATCACGAAGAACGCCGATTGCGAAGGCAGCTTACTGGATTGTAACTGACGCTGATGCTCGAAAGTGTGGGTATCAAACAGGATTAGATACCCT
+
GGGGGGGGGGGFGGGGGGGGGGGGGGGCFGGGGGGGFGGGGGGGGGDGGGGGGGGGGGGGGGGGGGGGFCFEGGGGGGGGGGGGGGGGGGG7FGGGGFGGGFGGGGGGGGGGFBBGGGGGGGGGCE9:FGGFAFGGG3CFFGGDFGGGGGGGG8FEG9FFCGGGGGGGC>FEFEGGGDGG-EFG5GFGFEFFFGGEGDGG5C8GGGGF@CEFGGECGEGDEGGGGGGFDE;GFGGFCFGF?GGGFCGGGEGFCGGFEDGFBGFFCCFFGFGFFGFAGFGCFDGEEFC,GGGGGGGGFE=GGGGGGGGGGFGGFFCCEGGGGGGGGGGGGGGGGGGGGGGGGFGGGFFGGGGGGF@+GFGGGFECGGGGGEFGGFCFFFGGFFGGFFFCGGGGGGGGGGGFGGGGGGGGGGGGF9GGFFGGGGGGFAEFFFFCCCCC
@SZM 185
TGAGGCATATTGGTCAATGGGCTTACGCCTGAACCAGCCAAGTCGCGTGAGGGAAGACTGCCCTATGGGTTGTAAACCTCTTTTGTCAGGTAGCAACAACATCTACGAGTAGGTGTTACGAGAGTACCTAACGAAAAAGCATCGGCTAACTCCGTGCCAGCAGCCGCGGTAATACGGAGGATGCGAGCGTTATCCGGATTTATCGGGTTTAAAGGGTGCGTAGGCGGAATGTCAAGTCAGCGGTCAAATCGCGGGGCTCAACCTCGCTTCGCCGTTGAAACTGGTGTTCTTGAGTGGGCGAGAAGTATGCGGAATGCGTGGTGTAGCGGTGAAATGCATAGATATCACGCAGAACTCCGATTGCGAAGGCAGAATACCGGCGCCCAACTGACGCTGAAGCACGAAAGCGTGGGTATCGAACAGGATTAGATACCCT
+
@EGGG,CEGGGGGGGGGG9FFDFFGGGGGCFGGGGGGGGGGGGCFGDGGGGGGGFGGGG?ECFFGFGGEFGG@FGGGCFGGGGGGGGGDFFEGFGGGFG,9ABFFGGGCF8?AEFEEFGEGGGCF9,BBFG8++B:CGCFFGFCEGGDDFCDF@=FFFFFFG8<F8F@FGEEFG@E8FFFGGG/CC:03:<F<:?*4:C>5?FECF77<GGF8CC9GGDGECFGGGGGF<CG=D@AC?F9$EFF:EFB<:ECEFFF3FFG@FGFFDGGF7C:=BFC,CGGGGGGGGFAAFGGGGGGGEED9GGDGGDGGGGGGGGGGGGFDGGF7CDGGGGDGGGGGEGEE<AEFCGGGGGGGGGGGFGF@GGGGGGGGGGF9FGGGDGGEFC<GGGGGGGDGGF998GEGGGGGGGGGGGGGFDGGGGGGGGGGFFFGFGCCCCC
@SZM 186
TGAGGAATATTGGTCAATGGACGAGAGTCTGAACCAGCCAAGTAGCGTGAAGGATGTCTGCCCTATGGGTTGTAAACTTCTTTTATACGGGAATAAAGTGAGGCACGTGTGCCTTTTTGTATGTACCGTATGAATAAGGATCGGCTAACTCCGTGCCAGCAGCCGCGGTAATACGGAGGATCCGAGCGTTATCCGGATTTATTGGGTTTAAAGGGAGCGTAGGCGGACGCTTAAGTCAGTTGTGAAAGTTTGCGGCTCAACCGTAAAATTGCAGTTGATACTGGGTGTCTTGAGTACAGTAGAGGCAGGCGGAATTCGTGGTGTAGCGGTGAAATGCTTAGATATCACGAAGAACTCCGATTGCGAAGGCAGCCTGCTGGACTGTAACTGACGCTGATGCTCGAAAGTGTGGGTATCAAACAGGATTAGATACCCT
+
FFFGGGGGGGGGGGGGGGGFGGGEF:EGGGGGGGGGGGGGGGGGFFGGGGGGGGGDGGGGGGGGGGGGGGGGGGGGGGGGGGGGGGGGG>GGGGGGGGGGGGGGGGGGGGGGG9FFFDEFGGFGGGGGGGGFGGGGGGGGGGGGDGGFGGGGGGGFFG<FFF@GGGDGGF@C1FFEGG>?GGGG@CFDFGGGGGFCFECFGGGGGCE@2FCEFCDF7EEGGGGGG>DGFEGDGCFGFFE@CFGGFDFGC@?FGGGGGGGGFFDDACCGFDGDEEBFFBFGFGFG<ED?<<?E;FFF:BGFEGF8FFCEGGGGFCGGEGGGGFF=7B7GGGFFEFFGGGGECGGGE<FCGGFEEF@:DF8EEGDFFACGGFAEFFGGGGGGGGGGGGGGGGEEFFFC<C,FGGGFFDGGF@GGGGF9GGF<GGGGB<E9GGGCBCCC
@SZM 187
TGAGGAATATTGGTCAATGGGCGAGAGCCTGAACCAGCCAAGTAGCGTGAAGGATGAAGGCTCTATGGGTCGTAAACTTCTTTTATATGGGAATAAAGTTTTCCACGTGTGGAATTTTGTATGTACCATATGAATAAGGATCGGCTAACTCCGTGCCAGCAGCCGCGGTAATACGGAGGATCCGAGCGTTATCCGGATTTATTGGGTTTAAAGGGAGCGTAGGTGGATTGTTAAGTCAGTTGTGAAAGTTTGCGGCTCAACCGTAAAATTGCAGTTGAAACTGGCAGTCTTGAGTACAGTAGAGGTGGGCGGAATTCGTGGTGTAGCGGTGAAATGCTTAGATATCACGAAGAACTCCGATTGCGAAGGCAGCTCACTAGACTGTTACTGACACTGATGCTCGAAAGTGTGGGTATCAAACAGGATTAGATACCCT
+
FFGGFGFGGGGGGGGGGGGGGGGGCGGGGGGGGGGGFGGGEFFGGGGDGEGGGGGGGG9CFGGGGGGGGFGGGGGGGGGGGGGGGGGGGGFGGGGGGDEFGGGGGGGGGGGGGFGGGGGGGGGGGGGGGGGGGGGGGGFGGGDEGGGGGGFGGGGGGGGGFGGGGFGGGGGGGGGG6*@CCDF>EGGGGGGGGGFCFGFFFC;FF9CFGGGGGGGFGGGGGGG>FFCGGGGFGGGGGGGGGGFGFFGD?@EFDFGF=7GGGGGGGG2GGGGFGGFFACGGGFGGGGGGGGGGGFFGGGGGGFGGF>ECFCGGGGGCGGGGGGGGGGGGGGGGGGGGGGGGGGGGGGGGGGGGGGGGGGGGGGGGGGGGGGGGGGFGCGGGGGDGEAGGGGGGGGGGGGFED7GGGGF7GGGGFCGGGGGGFGGFEADFF@FC@CCC
@SZM 188
TGGGGAATATTGGGCAATGGGCGCAAGCCTGACCCAGCAACGCCGCGTGAAGGAAGAAGGCTTTCGGGTTGTAAACTTCTTTTGTCAGGGACGAGTAGAAGACGGTACCTGACGAATAAGCCACGGCTAACTACGTGCCAGCAGCCGCGGTAATACGTAGGTGGCAAGCGTTGTCCGGATTTACTGGGTGTAAAGGGCGTGTAGCCGGGAAGGCAAGTCAGATGTGAAATCCACGGGCTCAACTCGTGAACTGCATTTGAAACTGTTTTTCTTGAGTATCGGAGAGGCAATCGGAATTCCTAGTGTAGCGGTGAAATGCGTAGATATTAGGAGGAACACCAGTGGCGAAGGCGGATTGCTGGACGACAACTGACGGTGAGGCGCGAAAGCGTGGGGAGCAAACAGGATTAGATACCCT
+
FGGGGGGGGGGGGGFFGGGGGGGGGGGGGGGGGGGGGGGGGGGGGGGGGGGGGGGGGGGGGGGGGGGGGGFGGGGGFGGGGGGGGGGGGGGGGGGGGGGGGGGGGGGGGGGGGGGGGGGGGGDDGGCFGGGGGGGGGGGGGGGGGGGGGGGGGGGGGDFGGGGGFGGGFGGFCCGGCFEFGFGCGGGGGGFGFCFGGGDEGGGEFGFFGECFE:GEF@CFGGGGGFGGFCGGE7EGDCCCCFFFCGGFGFFGGGGGFGGGGFGGEGGGGGGGFGGGGGGGDFCFGFABCGGGGGFFEGGGGGGGGGGEGGGGGGGGGGGGGGGGGGGGGGF9GFFCGGGGGGGGGGGDGGGGGGGGGGGGGGGGGGDGGF7GGGGGGGCGGGGGGGGFFCDGGGGGGGGGGGGGGGGGGGGGGCCCCC
@SZM 189
TGGGGAATATTGCACAATGGGGGAAACCCTGATGCAGCGACGCCGCGTGAAGGATGAAGTATTTCGGTATGTAAACTTCTATCAGCAGGGAAGAAAATGACGGTACCTGACTAAGAAGCCCCGGCTAACTACGTGCCAGCAGCCGCGGTAATACGTAGGGGGCAAGCGTTATCCGGATTTACTGGGTGTAAAGGGAGCGTAGACGGCATTGCAAGCCAGATGTGAAAGCCCGGGGCTCAACCCCTGGACTGCATTTGGAACTGTAGAGCTAGAGTGTCGGAGAGGCAAGTGGAATTCCTAGTGTAGCGGTGAAATGCGTAGATATTAGGAGGAACACCAGTGGCGAAGGCGGCTTGCTGGACGATGACTGACGTTGAGGCTCGAAAGCGTGGGGAGCAAACAGGATTAGATACCCT
+
9FFGGGGGGGGGGGGFFGGFGGGGGGGGGGGGGGGGGGCGGGGGGDGGGGFGGGGGGGG<<9FCFGG@FFGGGEFFFDFGGGGGG8?FGGGGGFFGFA,C<CBCFBGCAFGG9DFFFFE<C/BBCFGGFGFGDFGFCFGGGFGGDGDG:FEFFGFD:FEFGEC;CFGGGGGEFFGGGFGGGGGGGGGGF@GGGD@EFCGFEGGGGGFFG:@C7FFFGGGFGGGFFGGGGGGGGGGGF@CGGGFF,FCGGGFGCGF@CFGG=FFGFGEEEGFGGDGGGGFFGFDGG9FCGEGFE8GEFFF9GFEF7CGGGGFFEEF:FFGGGGGGGGGGFFE,F<FEGGFGGGGGGGGGGGGGGGGGGEEE<GGGGGFEGFGGGGFGFGGGGGFGGGGGGGEFGGGGGGGFGGGFE<GGFFFCCC@9
@SZM 190
TGGGGAATATTGCACAATGGGCGAAAGCCTGATGCAGCGACGCCGCGTGAAGGATGGAGTATTTCGGTATGTAAACTTCTATCAGCAGGGAAGAAAATGACGGTACCTGACTAAGAAGCCCCGGCTAACTACGTGCCAGCAGCCGCGGTAATACGTAGGGGGCAAGCGTTATCCGGATTTACTGGGGGTAAAGGGAGCGTAGACGGCTGTGCAAGTCTGAAGTGAAAGGCATGGGCTCAACCTGTGGACTGCTTTGGAAACTGTGCAGCTAGAGTGTCGGAGAGGTAAGTGGAATTCCTAGTGTAGCGGTGAAATGCGTAGATATTAGGAGGAACACCAGTGGCGAAGGCGGCTTACTGGACGATGACTGACGTTGAGGCTCGAAAGCGTGGGGAGCAAACAGGATTAGATACCCT
+
GCGGGGGGFGGFGGGGGGGGFGG:FGGGGGGGGGFGGGDGGGGGGGGDFGDFCFEF<FF=<FFGGGGFGCFGGGGGDFGGCG,B@=DECFGGGGG,BFFCACFEC:EFCFGGA=8FGAEG7:7>C>FB@@<DFFFDCGG9F>AC><<G3>E@DFC6:FGGDFF>EE6GGGAEFDGECC;A;C:<7C#GFCFEFCGFD>C>EFCFDGFFFFFCGFFCAGGGFEEBCFGF<FED-GGFDAGFF@8FFFF?FGGFD9FFGFFF8FB:8GDFFFGGGGEFECEGGGGGFACGGGGGGGGGFB<9GGGGGGGGGFFGGGGGGGGGGGFFE,CFGGFGEFGGGGGGGGGGGGGGGGGGGF9GGGGGGGF<FGGGGGGGGDGGGGGGGGGGGGDGEGGGGGGGGGGGGGGGGCGGGGGCCCCC
@SZM 191
TGGGGAATATTGCACAATGGGCGCAAGCCTGATGCAGCGACGCCGCGTGCGGGATGACGGCCTTCGGGTTGTAAACCGCTTTTGATCGGGAGCAAGCCTTCGGGTGAGTGTACCTTTCGAATAAGCACCGGCTAACTACGTGCCAGCAGCCGCGGTAATACGTAGGGTGCAAGCGTTATCCGGAATTATTGGGCGTAAAGGGCTCGTAGGCGGTTCGTCGCGTCCGGTGTGAAAGTCCATCGCTTAACGGTGGATCTGCGTCGGGTACGGTCGGGCGGGAGTGCGGTAGGGGAGACTGGAATGCCCGGTGTAACGGTGGAATGTGTAGATATCGGGAAGAACACCAATGGCGAAGGCAGGTCTCTGGGCCGTTACTGACGCTGAGGAGCGAAAGCGTGGGGAGCGAACAGGATTAGATACCCT
+
FF8CFGGGGGGGGGGGGGGGGEG7C@:FDGFGGGGGGGFGGGGCGDEEGG+@CECFF,FC:CFGGGGCFGGGGGGGD@EGGGGDCGCBFGG::FB,>+B>=FFEF><<@C@ACFFF<A:<@<*DF9F.GGEGGCD>>G?8>F7FECC83<GE@@<;FC6G?FF?;C<.C8CCG?F<;CF7<::;C<FCG:ECE+E68?CGECE75GCECE<8C:1/:*:,CF;8:;+FFG=GGFF@=*3**FCF7GFGFFDCDD7FGEC@*@333+GEFF@87GFC,DFECCB@,FFFF?EB,,,,FGGFF8++DGGFGGCC4GGGGGGGGFCGGGGGGGGGCFGFDAGGFGGGFF,GGGFFFCFC9,F<C,CGGGGGF7EC,GGGGGGGGEGGFC,,GGGGGFDGGGGGGGGEGGGGGGGF<GGFFGCCCC@
@SZM 192
TGGGGAATATTGCACAATGGGGGGAACCCCGATGCAGCGACGCCGCGTGAGTGAAGAAGTATTTCGGTATGTAAGGCTCTATCAGCAGGGAAGAAAATGACGGTACCTGACTAAGAAGCCCCGGCTAACTACGTGCCAGCAGCCGCGGTAATACGTAGGGGGCAAGCGTTATCCGGAATTACTGGGTGTAAAGGGTGCGTAGGTGGTATGGCAAGTCAGAAGTGAAAACCCAGGGCTTAACTCTGGGACTGCTTTTGAAACTGTCAGACTGGAGTGCAGGAGAGGTAAGCGGAATTCCTAGTGTAGCGGTGAAATGCGTAGATATTAGGAGGAACATCAGTGGCGAAGGCGGCTTACTGGACTGAAACTGACACTGAGGCACGAAAGCGTGGGGAGCAAACAGGATTAGATACCCT
+
EGACE@@ACCEFFGGFF,<CCEGGEGGDGDFFFF:BF,@EFG7FCEC@FEFCFGFGGFG@FFDFFFGCC@F,@CFE<<CAF,<@BDFGGGGGGEGGG,?EEEEEFFC3>FF,?FAFCG>>C@F;@<CC8@?<F<GGFFCFG@FEC?CGECE6F<@1>EFE1:5?FGFG7@?@G.GFGGGFF@FGFFE?6BFCFGGDDEGFGGF=0@:DGFFGGFGGGFGGFGF@FGGGFB@CFFEGGDCCBGEGFFGFEFFFEFFCGFFFGFGGFGGGF=<FFBFGFFGGGGGFGDFEGGGGGFGGGGGFEFGGGGCDGGGGGGGGFGGGGGGFFF,GGFGGFEFAEGGFF7GGGGGGGGGGGGGGGGGGFGGGFFFEGGGGGGGFFFGFGGGGDGGFGGEGGGGGGGGGGGGGGGGFFFGCCCCC
@SZM 193
TGGGGAATATTGCACAATGGGGGGAACCACGATGCAGCGACGCCGCGTGAGTGAAGAAGTATTTCGGTATGTAAGGCTCTATCAGCAGGGAAGAAAATGACGGTACCTGACTAAGAAGACCCGGCGAACTACGTGCCAGCAGCCGCGGTAATACGTAGGGGGCAAGCGTTATCCGGAATTACTGGGTGTAAAGGGTGCGTAGGTGGTATGGCAAGTCAGAAGTGAAAACCCAGGGCTTAACTCTGGGACTGCTTTTGAAACTGTCAGACTGGAGTGCAGGAGAGGTAAGCGGAATTCCTAGTGTAGCGGTGAAATGCGTAGATATTAGGAGGAACATCAGTGGCGAAGGCGGCTTACTGGACTGAAACTGACACTGAGGCACGAAAGCGTGGGGAGCAAACAGGATTAGATACCCT
+
<<CFECECEFG<CF,CC<FGDGGGEGD<,9FF7C:FAFC@FEGGGCFFGGGDGFFADFFAD9<FEGG+,@FFEF,3@<EFFFF9;>CFGEFG7FDCFFEGC@B1>C,@CG:FF?FGFF,?:=F7C$=FGG913<<FFBF77527::CE50:AC1</0DGGFE?EEC>E:EDECCEEE@8:<GFFEF?@F>@EGGCCCCFC?ECFFG@<AFGFGGGGGFFFDA7C;;CFC7A=CC?8?GCFBCC>GFFCCDDGGFFFGGE?E9FEFFF@FF#GFFF8EB>,GGGGGFC+>GGGGGFGGGGFEGF7GF:GGGGGGGGGGGGGGGGGGEGGGGGGCFFGFGFGGGGGE7GGGGGGGEEAGGGGGDEEFFFGGGGGFGGFFFGDCGGGGGGGGGGGGGGFFFFCGGDGGGGFADFCCCCC
@SZM 53151
TGAGGAATATTGGTCAATGGACGCAAGTCTGAACCAGCCATGCCGCGTGCAGGAAGACGGCTCTATGAGTTGTAAACTGCTTTTGTACTAGGGTAAACGCTCTTACGTGTAGGAGCCTGAAAGTATAGTACGAATAAGGATCGGCTAACTCCGTACCAGCAGCCGCGGTAATACGGAGGATCCAAGCGTTATCCGGATTTATTGGGTTTAAAGGGTGCGTAGGCGGTTTGATAAGTTAGAGGTGAAATACCGGGGCTCAACTCCGGAACTGCCTCTAATACTGTTGAACTAGAGAGTAGTTGCGGTAGGCGGAATGTATGGTGTAGCGGTGAAATGCTTAGAGATCTTACAGAACACTGATTGCGTAGGCAGCTTACCAAACTATATCTGACGTTGAGGCACGAAAGCGTGGGGAGCAAACAGGATTAGATACCCT
+
EEGGGGCEGGFFC,CEFGGGGGGGGGGGGGFFGFFCDGGGGGGGGGGGGGGGGFGGGGGGGGGGGG9CFGGGEFGGGGGGGGGGGGGEGGGGGGGFGCFGC:F,EF=AFFGFGFFFD8,<FGGGFGGAFGGGGFGGGACFFF+ACFCGGGGGFGGGGGF>FCD>FEEG:FCEGFFEEGGGCDGGCCFGGGGGGFF?EGFFFGGGGFCFC8GFGGGFGDFGBC:FFGGGGGEFGGFGGFFFEDCFGGGGFEGGGGGCGFGGGCCGGGGGGFGGFC=GGGGGGCEBA@,ECFGGFFGGF?GGGFGGGGEGGGEF9GGGGAGGGGGGGGGGGGGGGGGGGGGGFECDCGGGGGGGGGGGFFGGFCGFFFGGGDGGGFDGGGDGGGGFGGFFBFGGGGGE@8EGGGFGGGGGGGGGGGGGGGGGGFEGFF9FGGGC<CCC
@SZM 195
TGAGGAATATTGGTCAATTGACGCAAGTCTGAACCAGCCATGCCGCGTGCAGGAAGACGGCTCTATGAGTTGTAAACTGCTTTTGTACTAGGGTAAACGCTCTTACGTGTAGGAGCCTGAAAGTATAGTACGAATAAGGATCGGCTAACTCCGTGCCAGCAGCCGCGGTAATACGGAGGATCCAAGCGTTATCCGGATTTATTGGGTTTAAAGGGTGCGTAGGCGGTTTGATAAGTTAGAGGTGGAATACCGGGGCTCAACTCCGGAACTGCCTCTAATACTGTTGAACTAGAGAGTAGTTGCGGTAGGCGGAATGTATGGTGTAGCGGTGAAATGCTTAGAGATCATACAGAACACCGATTGCGAAGGCAGCTTACCAAACTATATCTGACGTTGAGGCACGAAAGCGTGGGGAGCAAACAGGATTAGATACCCT
+
GGGFFCFFGGGGCFGGGGGGGGGGGGGGGGGGGGDGGGGGGGGGGG7FGGGAF:FGGFGGGGGGGGFGGEFGGGGGGGGGGGGGGGGGGGGCFGGGGGGG@F7FGGGGGDGG<=BBFGGFDCFGGCFFGGGDCFFGGG?GGGGGF<FFFGGGG@GDGGGGGGGGC>FFGDEFGFCGGGEFFGGEGG<FFFGGFC?=:#FCFGGFGGFCFGGGGFGFGEGGGGGGFFFGDF@FFEGFGGGGGGGGFF@FGGGFFGGGGFGGFGGFEFGB:9FG?CFGDGGGGGEGCFFFFAGGGFCEFGGGGF>GGGGGGFEFFFF?EFGCGGGGGGGGGGGGGDGGGFGGGGGGGGGGGFFGGGGGGGGGGGGGGGGGGGGGGGGGGGGGGGGCGGGGGGGGGGGGGGGFGGGGDGGGGGGGGGGGGGGGGGGGGGGGGGGCCCCC
@SZM 196
TGAGGAATATTGGTCAATGGACGAGAGTCTGAACCAGCCAAGTAGCGTGAAGGATGACTGCCCTATGGGTTGTAAACTTCTTTTATACGGGAATAAAGTGAGGCACGTGCGCCTTTTTGTATGTACCGTATGAATAAGGATCGGCTAACTCCGTGCCAGCAGCCGCGGTAATACGGAGGATCCGAGCGTTATCCGGATTTATTGGGTTTAAAGGGAGCGTAGGCGGACGCTTAAGTCAGTTGTGAAAGTTTGCGGCTCAACCGTAAAATTGCAGTTGAAACTGGCAGTCTTGAGTACAGTAGAGGTGGGCGGAATTCGTGGTGTAGCGGTGAAATGCTTAGATATCACGAAGAACTCCGATTGCGAAGGCAGCTCACTAGACTGTTACTGACACTGATGCTCGAAAGTGTGGGTATCAAACAGGATTAGATACCCT
+
CFGGGGGGGGGGGFGGGGGGGGGGGGGFGGGGGGFGGGFGGFFGGGGGGGFGGGGGBCGG8FGGFGGGFGGGGGGGGGGGGGGGGGFGFGGGGFGDFGGGGFGGGGGGF@FGGGGGFGGFECDDFGCFGGGGGGF9FFGGGFEFE4GGGGFGCGGGGG?7BFFDFCFGFGGGGFFGEGGGCFFGGEFGGGEDGGGGGFGFGGGGGGGFFFEFGGGFGEGGCC>EGGGGGGFFEFGGGGGGGGGGFFEGGGGGEFFED:EDBFGGGGGGGGFGGGGE;EFFGGFFGFF<FFF?GGGGGGGFFGGGDGGGGFGGGGGGGGFFFGGGGEEGGGGGGGGEGFAFFCFGGGGGGGFGGGGDEGGEGGGGGGFGGGGGFGEFGGGGGGGGGGGGFEGFFGGGGGGGGGGF@<GGGGGGGGGGGGGGGGGFCGGGF@GCCCCC
@SZM 197
TGAGGAATATTGGTCAATTGACGCAAGTCTGAACCAGCCATGCAGCGTGCAGGAAGACGGCTCTATGAGTTGTAAACTGCTTTTGTACTAGGGTAAACGCTCTTACGAGTAGGCGCCTGAAAGGATAGTACGAATAAGGATCGGCTAACTCCGTGCCAGCAGCCGCGGTAATACGGAGGATCCAAGCGTTATCCGGATTTATTGGGTTTAAAGGGTGCGTAGGCGGTTTGATAAGTTAGAGGTGGAATACCGGGGCTCAACTCCGGAACTGCCTCTAATACTGTTGAACTAGAGAGGAGTTGCGGTAGGCGGAATGTATGGTGTAGCGGTGAAATGCTTAGAGATCATACAGAACACCGATTGCGAAGGCAGCTTACCAAACTATATCTGACGTTGAGGCACGAAAGCGTGGGGAGCAAACAGGATTAGATACCCT
+
FGGGGCC@,C@F,CFFG9,CCEFGEGDFG<FFGFGGGGCF,CF,CFEGGGGFGGGFGAFFCEEGCFGGG99@FFGGF,C,CFGGGGG,?F9<B,CAEEGG,B,CF9++84EAB5@+CBD<F9,,4,5?FF9:=FADFEE,,:2BFAFG:DC'BFGG?DC38>FFE7CE<CFFF6@CE;:7638?F@FFGEBC@EFF=GFA<GEFCEBFB:F9EEGF?*GGGGGGGGG3GF;9<EE:ECECGFEF@8FEF9EGFEGBC;FGFCE@FDC8+DGFFG;FFGFFGGFGGFCFFA?FGGFA,EGEGGGGDGDGGFGDGEFFE<GGGGDGEGC,GGGGFFF?GGGFCDGEGGGEGFGE7GGGFCGGGGGGFGGFFGFGGGGF:AFGGGGDGFGGGFFECFFED@F<CGGGEF7EDGGGGGAGFGCGGGGFAFGGGGGCCCCC
@SZM 54726
TGGGGAATATTGGGCAATGGGCGCAAGCCTGACCCAGCAACGCCGCGTGAAGGAAGAAGGCTTTCGGGTTGTAAACTTCTTTTGTCAGGGACGAGTAGAAGACGGTACCTGACGAATAAGCCACGGCTAACTACGTGCCAGCAGCCGCGGTAATACGTAGGTGGCAAGCGTTGTCCGGATTTACTGGGTGTAAAGGGCGTGTAGCCGGGAAGGCAAGTCAGATGTGAAATCCACGGGCTCAACTCGTGAACTGCGTTTGAAACTGTTTTTCTTGAGTATCGGAGAGGCAATCGGAATTCCTAGTGTAGCGGTGAAATGCGTAGATATTAGGAGGAACACCAGTGGCGAAGGCGGATTGCTGGACGACAACTGACGGTGGGGCGCGAAAGCGTGGGGAGCAAACAGGATTAGATACCCT
+
C,FFECBCF9FGFEGFGFGF8ECFGEEGGAFGG@FDFGGGGEF7FFCC7FDEFFFFFCE,4CD8F7@B=FEGGGGGGGGG9FF,BF9<FCGEGGGGFDFGGFGG7?FG9D9BA=FFBFFFFFFFFGGEFGGGFFCA,@CEDEF8?757CGGGEFGGGACF:<FG86CFGGE:*=<FGGD@EFFC0FCGGF;?CBEF4<ECGG>EFF<?8?CFFFDFDFFDGGGGGGGFE6AFGFCD:GFCCFDFCGFGGFCCFGGE@<DFCCGFG=GGGGGFFDD@+B:FF8,A,GGGGGGCFACGFCGGGGGGGGCEEFAFGFDGGGGF<DFGGFGGGGGFGFECGGGGGGGGGGGGGGGGFGGGFGGGGGGFCEEAGEGGGGGGF7GGEGDGGDGGEGEGFGGCGGGGFFCGGGGF9GGGGCCCCC
@SZM 199
TGAGGAATATTGGTCAATGGACGAGAGTCTGAACCAGCCAAGTAGCGTGAAGGATGACTGCCCTATGGGTTGTAAACTTCTTTTATACGGGAATAAAGTGAGCCACGTGTGGCTTTTTGTATGTACCGTATGAATAAGGATCGGCTAACTCCGTGCCAGCAGCCGCGGTAATACGGAGGATCCGAGCGTTATCCGGATTTATTGGGTTTAAAGGGAGCGTAGGCGGGTTGTTAAGTCAGTGGTGAAAGTTTGCGGCTCAACCGTAAAATTGCAGTTGATACTGGCGACCTTGAGTGCAACAGAGGTAGGCGGAATTCGTGGTGTAGCGGTGAAATGCTTAGATATCACGAAGAACTCCGATTGCGAAGGCAGCTTACTGGATTGTAACTGACGCTGATGCTCGAAAGTGTGGGTATCAAACAGGATTAGATACCCT
+
EFEFGGGGFGFG@EFDFGGGFGGGGGG@FFGEFEDFFGFGCFFDGGDGGGGGGGFFGF9FGGGGGGGGGFGGDGGGGGCFFGCGCFFGGGGGGCGFCAFGGCGCGCFFFFCGG?=8?FGGGGGGG?E74FFFGGGGGGFGDFCFCAFGGGGGEGGGGGGGGGGEEGGD9GFFGGCCCFEDD:=FGBFFFE>C@CBE*BEFAFFEGFG9=FEGGFGFGGGEDGGGGECEGGEFAGGGEFFBFGG>GGF<EGGGGGGGGCGGGGGGGGGGGGGGGFCGGGGFGGGGGFGFFGGGCGGGGGGGGGGGGGGGGGGGGGGGGGGGGGGGGGEGGGGGGGGGGGGCFFGGGDGGGGGGGGGGGGGGGGGGGGGGGGGGGGGGGGGGFGGGGGGGGGGGFCGFGGGGGGGGGGGGGGGGGGGGGGGGDGGFFGGGFDFCCCCC
@SZM 52573
TGAGGAATATTGGTCAATGGACGAGAGTCTGAACCAGCCAAGTAGCGTGAAGGATGACTGCCCTATGGGTTGTAAACTTCTTTTATACGGGAATAAAGTGAGGCACGTGTGCCTTTTTGCATGTACCGTATGAATAAGGATCGGCTAACTCCGTGCCAGCAGCCGCGGTAATACGGAGGATCCGAGCGTTATCCGGATTTCTTGGGTTTAAAGGGAGCGTAGGCGGACGCTTAAGTCAGTTGTGAAAGTTTGCGGCTCAACCGTAAAATTGCAGTTGATACTGGGTGTCTTGAGTACAGTAGAGGCAGGCGGAATTCGTGGTGTAGCGGTGAAATGCTTAGATATCACGAAGAACTCCGATTGCGAAGGCAGCCTGCTGGACTGTAACTGACGCTGATGCTCGAAAGTGTGGGTATCAAACAGGATTAGATACCCT
+
<F6<FEFGFG9C<EFFFG,;CFGG>CG,CFGGG?FGF?FFFGGGFACFGFFCFFFGGF,CEFGFF<FG8CBFGGGDGGGFGGGFFDFAFGGGGGGGG,,CFGEFGDFGFFGGE?EF9?C9,C9CFFE7F=A<DFGGFGGF9<?:FFEG9EC8B<>7?EF@GGGCGCBCCCGFCFCF>FG#:2,>FGC<<<=7,:=:6;FF.=2?FCC@<GECGGGFEGGEDGCGGECCC>BE8CC9FD:9GFCGGGGGCEEGGF<:C@ED=EEGG<GFCGGGEEEFFB9FGGFDE?A5,,FEAFE:,9FGFECDF7C>EGFAFDGGCC,8FCGGGGGGFGGGFFGF9GGGGGGFGGGGGGGGFFC:7F<>GGFCGGGGEFEC,GGGGFFCFEGGGGGGGEGGGGF8C@@<EDGGGGGFGGGGGFGCGGGDGGGGGGEFGGGCCCCC
@SZM 201
TGAGGAATATTGGTCAATGGACGCAAGTCTGAACCAGCCATGCCGCGTGCAGGAAGACGGCTCTATGAGTTGTAAACTGCTTTTGTACTAGGGTAAACGCTCTTACGTGTAGGAGCCTGAAAGTATAGTACGAATAAGGATCGGCTAACTCCGTGCCAGCAGCCGCGGTAATACGGAGGATCCAGGCGTTATCCGGATTTATTGGGTTTAAAGGGTGCGTAGGCGGTTTGATAAGTTAGAGGTGAAATACCGGGGCTCAACTCCGGAACTGCCTCTAATACTGTTGAACTAGAGAGTAGTTGCGGTAGGCGGAATGTATGGTGTAGCGGTGAAATGCTTAGAGATCATACAGAACACCGATTGCGAAGGCAGCTTACCAAACTATATCTGACGTTGAGGCACGAAAGCGTGGGGAGCAAACAGGATTAGATACCCT
+
CCAFFFFFFGGFGGGGGGGGGGGCFFFC<E9FGGGGGGGGFGGGGGGGGGGFGGGGGGGGDEGGGGGGGGGGGGGEGG<DFGGG9FGGFFGGGGGFFGGGCFBFFGGGGGGGGGF7FFGCFFFAFF?BFGBFGGGGGGGCDCCFFCFADCA=FFGDFFFGGGGF+BCFFFEGGGGGDGGGGGGDGGFFGGGE<CFE<CFCFFCFFFGGGFGGGCGFGEFEEGF?GGGCCCCGGGGFCFECFGFGFFFEEFG@FFEGGFFEFDECGGGF:GGFF@?C#<AEAFGFFGEB9CADFF;A@FEFCFDGGDGGGGGFCGGGFECGGGGGGGGGGGGGGGGCFGGGGGFF9GGEGGGGGGGGG?GDGGGDFCGGGGGGGGGDGGGGGGGFGGGGGGGGGGGGGGGGGGGGGGGGGFGGGGGGGGGGGGGFEFGFGGCCCCA-
@SZM 202
TGGGGAATATTGGGCAATGGGCGCAAGCCTGACCCAGCAACGCCGCGTGAAGGAAGAAGGCTTTCGGGTTGTAAACTTCTTTTGTCAGGGACGAGTAGAAGACGGTACCTGACGAATAAGCCACGGCTAACTACGTGCCAGCAGCCGCGGTAATACGTAGGTGGCGAGCGTTGTCCGGATTTACTGGGTGTAAAGGGCGTGTAGCCGGGAAGGCAAGTCAGATGTGAAATCCACGGGCTCAACTCGTGAACTGCATTTGAAACTGTTTTTCTTGAGTATCGGAGAGGCAATCGGAATTCCTAGTGTAGCGGTGAAATGCGTAGATATTAGGAGGAACACCAGTGGCGAAGGCGGATTGCTGGACGACAACTGACGGTGAGGCGCGAAAGCGTGGGGAGCAAACAGGATTAGATACCCT
+
FGGGGGGGGGGGG8EFGGGGGGGGGGGGGGGGG@FGGGGGGGGFFGGGGGFGGGGGGGGGEFGFCGFGFEFGGGGG<FGGGGFFGGGGGGGFGGFEG9FGGGGGGGGFGFGFGGGGGGGFFFFFGGGDGGG>FFGGGC>FF=GGGGEGGGGGGGGGGFFGGGGGGGGGDFCGGGGGGFFGGFGGGGGGEFGGGGGGGFGGGECCDGGGGGGFGGGGGGGGGGGGGGGGFGGGGGGGGGGEEFFGFECGFCGGGGFGGGGGFEFGFGGGGGGFGGGGDGFFFGGGDFGFGGGGGGGGGGGFGCGGGDGEDGGGGGGGGGGFFFCGGGGGGGGGGFDFGGGGGGGGGGGGGGGGGGGGGGGGGGFCGGGGGGDGGGGGGGDGGGGGGGGGGGGGGGGGGGGGGGGGGGFDDGFGGCCCC<
@SZM 203
TGGGGAATATTGGGCAATGGGCGCAAGCCTGACCCAGCAACGCCGCGTGAAGGAAGAAGGCTTTCGGGTTGTAAACTTCTTTTGTCAGGGACGAGTAGAAGACGGTACCTGACGAATAAGCCACGGCTAACTACGTGCCAGCAGCCGCGGTAATACGTAGGTGGCAAGCGTTGTCCGGATTTACTGGGTGTAAAGGGCGTGTAGCCGGGAAGGCAAGTCAGATGTGAAATCCACGGGCTCAACTCGTGAACTGCATTTGAAACTGTTTTTCTTGAGTATAGGAGAGGCAATCGGAATTCCTAGTGTAGCGGTGAAATGCGTAGATATTAGGAGGAACACCAGTGGCGAAGGCGGATTGCTGGACGACAACTGACGGTGAGGCGCGAAAGCGTGGGGAGCAAACAGGATTAGATACCCT
+
GGGGGGGGGGGG,,CEFGFGFDC7FG@<FGGGDEFGGGFFGFGGDGGGGG,6CFFGGGG-CCEGGGG74?FGGGGF9FGGEF<9,5EFGGGGGG+=BACCAE<+8B++,B,,BBFFFE?9CD88GAA<C<5<,>B)3@FFBB>><FF<GF<9>2>:>D8DCDGC4C5C;GC:*=CEE?9=GFC:FGGGGFCGFGGFF7GGGGEF&>GFD>CEFAGFFFFFB0FGGGF2>&<C<@GGGGG=GFC6@C,FGFFGGFEDC,;CGGGDFD8E4,C:9GGF=4C,FGFGFEE7CC+FGGGGGGGGGGGFGEGGGGGGGGGGGGGGGGGFCGF9GGGGGGGGGGGGGGGGGGGGGGGGFC,FFFGGGGFB,ECGGGGGGGCDGGGGGGEGGGGGGGGGGGGGGGGGGGGGGGGGGGGGGCCCCC
@SZM 204
TGGGGAATATTGCACAATGGGCGCAAGCCTGATGCAGCCATGCCGCGTGTATGAAGAAGGCCTTCGGGTTGTAAAGTACTTTCAGCGGGGAGGAAGGGAGTAAAGTTAATACCTTTGCTCATTGACGTTACCCGCAGAAGAAGCACCGGCTAACTCCGTGCCAGCAGCCGCGGTAATACGGAGGGTGCAAGCGTTAATCGGAATTACTGGGCGTAAAGCGCACGCAGGCGGTTTGTTAAGTCAGATGTGAAATCCCCGGGCTCAACCTGGGAACTGCATCTGATACTGGCAAGCTTGAGGCTCGTAGAGGGGGGTAGAATTCCAGGTGTAGCGGTGAAATGCGTAGAGATCTGGAGGAATACCGGTGGCGAAGGCGGCCCCCTGGACGAAGACTGACGCTCAGGTGCGAAAGCGTGGGGAGCAAACAGGATTAGATACCCT
+
GGGGGGGGGGGGGGGGGGGDFGGGGGGGGGGGGGGGGGGGGGGGGGGGGFGGGGGGGGGGGGGGGGGGGGGGGGGGGGGGGGGGGGGGGGEDGGGGGGGGGGGGGFGGGGGGGGGGGGGGGGGFGGDBEGGGGGGGGGGFGGGGGGGGGG?GGGGGGGGGGGGGGGGGGGGGGGGGGFGGDGGGGGGGGGGGGGGGGGFGGGGGGGGGGGGGGGGGGGGGGDGGGGGGGGGGF:CGGGGGGGGGGGGGGGGGGGGDFFFGGGGGGFGGGGGGGGGGGGGGGGGGGGFGFDGGGFGFCFC+GGDGGFGGGGGGGGGGGGGGGGGGGGGGGGGGGGGGGGGGGFGGGGGGGGFGGF9GGGGGGGGGGGGGGGDGGGGGGGGGGGGGGGGGGGGGGGGGGGGGGGGGGGGGGGGGGGGGGGGGGGGGGGGGGGGGGGGGCCCCC
@SZM 205
TGAGGAATATTGGTCAATGGACGCAAGTCTGAACCAGCCATGCCGCGTGCAGGAAGACGGCTCTATGAGTTGTAAACTGCTTTTGTACGAGGGTAAACTCACCTACGTGTAGGTGACTGAAAGTATCGTACGAATAAGGATCGGCTAACTCCGTGCCAGCAGCCGCGGTAATACGGAGGATTCAAGCGTTATCCGGATTTATTGGGTTTAAAGGGTGCGTAGGCGGTTTGATAAGTTAGAGGTTAAATCGCGGGGCTTAACTCCGGAACTGCCGCTAATACTGTTAGACTAGAGAGTAGTTGCGGTAGGCGGAATGTATGGTGTAGCGGTGAAATGCTTAGAGATCATACAGAACACCGATTGCGAAGGCAGCTTACCAAACTATATCTGACGTTGAGGCACGAAAGCGTGGGGAGCAAACAGGATTAGATACCCT
+
CCF,=;EF9CF99EEGGG<FFDFGEBFGGGGGGF<FFFFFCFGGGGGGGGGCFGFGGGGGGGGGGFFFF<F<,CFFD9?DEFGCF<E,CFEGGFFFG9FFEFG@FGFGD<FFG?9?EEFGGFG<F9@CF=DFCB,:CFCDFB:+@F:FF9E@F+6+=FGGG,@FC@GGFCE>G9>C>>::DE<;@84BFE>EC;FE6@FC*C?CFFCFAFFFFC=CE=F>GFF.*C=GGCFFA><FE:7BDA7#:FFB3+GGF8GEGF8C>+6+<@9=C:+@+8,AEFEC9EEEEC,CGFF<AB;FFAGF@DGF8EGF:8FFGGGGF<C8<,GGGGGGGGGGFAFFE,GGGFCDE<,9F9GGGGGFEGFGGGGEFGGGGGGGFFF,GGGGGGGGGGGFCGGGGGGGF?GGGGGGGGFCFFGGGGGFFFGGFFFDF9GGGECA8CA-
@SZM 206
TGGGGAATATTGCACAATGGGGGAAACCCTGATGCAGCAACGCCGCGTGAGTGAAGAAGTATTTCGGTATGTAAAGCTCTATCAGCAGGAAAGAAAATGACGGTACCTGACTAAGAAGCCCCGGCTAACTACGTGCCAGCAGCCGCGGTAATACGTAGGGGGCAAGCGTTATCCGGATTTACTGGGTGTAAAGGGAGCGTAGACGGACTGGCAAGTCTGATGTGAAAGGCGGGGGCTCAACCCCTGGACTGCATTGGAAACTGTTAGTCTCGAGTGCCGGAGAGGTAAGCGGAATTCCTAGTGTAGCGGTGAAATGCGTAGATATTAGGAGGAACACCAGTGGCGAAGGCGGCTTACTAGACGGTAACTGACGTTGAGGCTCGAAAGCGTGGGGAGCAAACAGGATTAGATACCCT
+
CEFGGGECGCA9EGFFEFFC,CFEGGD<BFGAFG9CCECFDEE@FCG+@CCCFFGCCFGE<<CCFGEGGGFGGFA,5,CEF,,BBFGGF+EFFGFFG,EEC=F?D7CBFFGGGGFGFGGGECCFCDFGGGGFGGCBDGFFG<GGG@GGGGGGFGGGGGGGGGGGGGGGFCFGGGGGGGGGGGFFGGFGFGGGGGGDDFGEGGGGGGGGFGGGGGGGGGGGGGCGGGGGGGGGFEEEGGGGECFC=CCFFGGFEFFFGFGGFGFGFGF78,DFFGFCC4CEFCGGFGF?4,<BFB5=E<FGFDF>++FFFC<,GF@CBF5;FA??,GFEF9E,6C6<GE@F@:F@<F::7@FEEA9F;6,:F@6<ECC@@@FCEFEFC@:8FCE,F@FCFC,CCF,9C@6-GGGGGGGGGGGCCCCC
@SZM 207
TGAGGAATATTGGTCAGTGGACGAGAGTCTGAACCAGCCAAGTAGCGTGAAGGATGACTGCCCTATGGGTTGTAAACTTCTTTTATACGGGAATAAAGTGAGGCACGTGTGCCTTTTTGTATGTACCGTATGAATAAGGATCGGCTAACTCCGTGCCAGCAGCCGCGGTAATACGGAGGATCCGAGTGTTATCCGGATTTATTGGGTTTAAAGGGAGCGTAGGCGGACGCTTAAGTCAGTTGTGGAAGTTTGCGGCTCAACCGTAAAATTGCAGTTGATACTGGGTGTCTTGAGTACAGTAGAGGCAGGCGGAATTCGTGGTGTAGCGGTGAAATGCTTAGATATCACGAAGAACTCCGATTGCGAAGGCAGCCTGCTGGACTGTAACTGACGCTGATGCTCGAAAGCGTGGGTACCAAACAGGATTAGATACCCT
+
GF@FGGGGGGGGGGGGGGGFFGGGGG+CFGGGGGGGGGGGGGCFEFGGGCFGGGGGGGGGDGGGGGGGGGGGFGGGGGGFGGGGGGGGGGGEGGGFGGGGFGGGGGFFGGGDGCFFFGEEF9FGFFAFFGGGGGGGGFGGGGGGE<CFDFGGGFFGFAFGGGGGEGGG:CC4DFFDGGGGD>BCCCFGGGFCCFFGFGGFAGGGGGGGFGGGGGEDGEGGEGEFFEEGGC=GGGGGGGECGGEG:EFGGGGFFEGDF7GGDGGGGGGFFGGGFGGGGGGGGGGFGFGGGGGF8GFGGGGGGGGGFGGGDGGGGFGGGGF?GGGGGGGGGGGFGGGGCFGFGFGGGGGGGGGGGGGFEGGGGGGGGGGGGGGGGGGFFFGGGGGGGGGGGGGGGDGGGGGGGGGGGGGGGGGGGGFEGGGGGGGGGGGGGGFCCCCC
@SZM 208
TGAGGAATATTGGTCAATGGACGAGAGTCTGAACCAGCCAAGTAGCGTGAAGGATGAAGGTCCTACGGATTGTAAACTTCTTTTATAAGGGAATAAACCCTCCCACGTGTGGGAGCTTGTATGTACCTTATGAATAAGCATCGGCTAACTCCGTGCCAGCAGCCGCGGTAATACGGAGGATGCGAGCGTTATCCGGATTTATTGGGTTTAAAGGGAGCGCAGACGGGTCGTTAAGTCAGCTGTGAAAGTTTGGGGCTCAACCTTAAAATTGCAGTTGATACTGTGTGTCTTGAGTACAGTAGAGGTGGGCGGAATTCGTGGTGTAGCGGTGAAATGCTTAGATATCACGAAGAACTCCGATTGCGAAGGCAGCTCACTGGACTGTTACTGACACTGAGGCTCGAAAGTGTGGGTATCAAACAGGATTAGATACCCT
+
FGGGG8FEFGCC9FGFEGGEEGE>7FBFGGFGGGGGGGGG@FGGCFEGE@FAFEGGGGF?8CFGGFGGG:@F<FFG9FFCACCGGGGFGC8FFDFDFDCEEFEFFF7F8F@E=BCFGGGFFD@FFE9F,??<<FFEFCFG>C<2@FFGGGFFBF92?FF>D>BFE7BF<>F/<?7.4@E:D:7C<8>GF==3ECFGFGFFFFGGABFG@CC#81=9CGG8C5CDEC5>9EGFC@FC#<GFFCAGGGFGDEGGGGGFD>FGFFCGFCF)ACDFFEEFC5FGGGGGGFFFFF,ADFCEFEGGGGFDGECFE?GGDFFFEGFGGCEC@FCDGGGGFFGGGGGCFDGF<FB7FE6<8EGGF@GGGGGGGGFFGGGGFCDFCGFGGGGGGGFEDGFC,FFFC7FCFFFGFGGDGGFFGGGGGGDGGGGGFGGGEGGCCCCC
@SZM 209
TGAGGAATATTGGTCAATGGACGCAAGTCTGAACCAGCCATGCCGCGTGCAGGAAGACGGCTCTATGAGTTGTAAACTGCTTTTGTACGAGGGTAAACTCACCTACGTGTAGGTGACTGAAAGTATCGTACGAATAAGGATCGGCTAACTCCGTGCCAGCAGCCGCGGTAATACGGAGGATTCAAGCGTTATCCGGACTTATTGGGTTTAAAGGGTGCGTAGGCGGTTTGATAAGTTAGAGGTGAAATCCCGGGGCTTAACTCCGGAACTGCCTCTAATACTGTTAGACTAGAGAGTAGTTGCGGTAGGCGGAATGTATGGTGTAGCGGTGAAATGCTTAGAGATCATACAGAACACCGATTGCGAAGGCAGCTTACCAAACTATATCTGACGTTGAGGCACGAAAGCGTGGGGAGCAAACAGGATTAGATACCT
+
FGGGGGGGGGGGGFGGGGGGGGGGGGGGGGGGGGGGGGGGGFFGGGGGGGGGGGGGGGGGGGGGGGGGGGGGGGGGGGGGGGGGFGGGGFEGGGGGGGGGGGGGGGGGGFGGG9FGGFGGGGGGGGGGGGGGGGFGGFGGGFECFFGGGGGGGGFFGGGGFGGGGGGGFGGGGGGGGGGGGGFGGGGGGGEGGGGGCGGGGFFFF<GFGGGFGGGGEGGGGGGGGGGGGGEGGGGGF@@GGFGFCGCCFEFGGGGGGGGGGGGGFGGGGFFGGGGGGGGGFGGGGGGGFFGFCGGGGGF>EEFGFGGGF<FGFEFGGGGG@FGGCEGGGGGGFGGGEAGGGGFDGGGGGFGGGGGGGGGDGGGGGGGGGGGGGGGGGGGFC9GGGGGGGGFGGGGGEF:@FCGGGGGGGGGGGGGFGGGGGGGGGFGGGF@CCCC
@SZM 210
TGGGGCATATTGCACAATGGGCGCAAGCCTGATGCAGCAACGCCGCGTGAAGGAAGACGGTTTTCGGATTGTAAACTTCTGTTCTTAGTGAAGAATAATGACGGTAGCTAAGGAGCAAGCCACGGCTAACTACGTGCCAGCAGCCGCGGTAATACGTAGGTGGCAAGCGTTGTCCGGAATTACTGGGTGTAAAGGGAGCGCAGGCGGGTGATCAAGTCAGCTGTGAAAACTACGGGCTTAACCCGTAGACTGCAGTTGAAACTGTTCATCTTGAGTGAAGTAGAGGTTGGCGGAATTCCGAGTGTAGCGGTGAAATGCGTAGATATTCGGAGGAACACCGGTGGCGAAGGCGGCCAACTGGGCTTTAACTGACGCTGAGGCTCGAAAGTGTGGGGAGCAAACAGGATTAGATACCCT
+
EFGGG,@DFGGGGGGGGGFCCFDEGGGGFGGFFFGGCEEGGGDGGGGGGGGGGFFGGFFGGGGGGGGGC=EFGFGGGCFGFBF9FEFGFFGGGGGGGGFGF9FEEGGGGGGGFGFFFGGGGGCFGGGGGGGGGG<GGGDF<CFFGGGGGDEG4GGGGGGGGGGCFCGCFFGG1CFCEGEFGGGGGGG=GFEAFFFGGGFGGEGGGGGGFG>CCD@FGGGGGGGGGFFFGGGGGEGGDGFGGFCFDGGGGGGGGGGFGFG<FFFDEDGFF@GGGGGGG?FGGFGGGGGF7GGFE8GGCEGFAGGGGGGGGGGGGGDGGGGGGCGGGGGGGGGGGGFGGGGGGGGGGGGGGGGGGGGGGGGGGGGGGGFGGGGFGFGGGGGGGGGGGGGGGGG>GGFGGGFFF<GGGGGGGGFGCCCCC
@SZM 211
TGGGGAATATTGGGCAATGGGCGCAAGCCTGACCCAGCAACGCCGCGTGAAGGAAGAAGGCTTTCGGGTTGTAAACTTCTTTTGTCAGGGACGAGTAGAAGACGGTACCTGACGAATAAGCCACGGCTAACTACGTGCCAGCAGCCGCGGTAATACGTAGGTGGCAAGCGTTGTCCGGATTTACTGGGTGTAAAGGGCGTGTAGCCGGGAAGGCAAGTCAGATGTGAAATCCACGGGCTCAACTCGTGAACTGCATTTGAAACTGTTTTTCTTGAGTATCGGAGAGGCAATCGGAATTCCTAGTGTAGCGGTGAAATGCGTAGATATTAGGAGGAACACCAGTGGCGAAGGCGGATTGCTGGACGACAACTGACGGTGAGGCGCGAAAGCGTGGGGAGCAAACAGGATTAGATACCCT
+
GGGGG@FDGGGGGGF8DFFD@F7FED:FGGGGGGGGFGGGFGDGEEDGFGDFGGEEFFFGC8F8CCFC=,C+CFGGFGCEFFDEF,EEDEF7FEF+<,EB5BFFEGF75AFF3FEEC+C=EDF,@@+F@F8@?C??CC@@ACFGGFG3CCEFFFGF334@<BF7>BF=GGGDG>DG?FGGF@?:FFCC?;FFFFEEFGG?8CFF@DGFGFCFEFGGG=EFD;9G=F@,:DGEFCGFF4@-CBC7GFGFGFF>FC#GGFCFBFFF@DGDF1DDAF@C;B@<@ECGGGGGGGGGGEA8GGFEGGGGGGGF7GGGGGGF@FB,GGGGGFGDGGGCGGGFFGGGGGGC7GFDF:GGGGGGGGGGGFFFE<GGGGGGGEFFFGGGGF>DGGGFGGGGGGGGGGGGGGGGGFFCC9GFGCCCCC
@SZM 212
TGAGGAATATTGGTCAATGGACGAGAGTCTGAACCAGCCAAGTAGCGTGAAGGATGACTGCCCTATGGGTTGTAAACTTCTTTTATACGGGAATAAAGTGAGGCACGTGTGCCTTTTTGTATGTACCGTATGAATAAGGATCGGCTAACTCCGTGCCAGCAGCCGCGGTAATACGGAGGATCCGAGCGTTATCCGGATTTATTGGGTTTAAAGGGAGCGTAGGCGGACGCTTAAGTCAGTTGTGGAAGTTTGCGGCTCAACCGTAAAATTGCAGTTGATACTGGGTGTCTTGAGTACAGTAGAGGCAGGCGGAATTCGTGGTGTAGCGGTGAAATGCTTAGATATCACGAAGAACTCCGATTGCGAAGACAGCCTGCTGGACTGTAACTGACGCTGATGCTCGAAAGTGTGGGTATCAAACAGGATTAGATACCCT
+
FFAFFGGGGGGGGGGGGGGGGGGEGGGGGGGGGGGGGGGGGGGGGGGGGGGFGGGGGGGGGGGGGGGGGGGGGGGGGGGGGGGGGGGGGGGEGGGFEFFGGGGGGGDGGGGGGDGGGGCEGGGGGDGGGGGGGGGGEFGGGGGFGGGGCG>FEGGGGGGGGGFGGGGGGGGG9CEGDFGFGFGGFCDEFGGGGGGGGG,FFCFGFGGCGGGGGGGGGGFGGGEFGFEEGGGGGGGGFGGGGGGGFGGGGGGEGFGEGGGGGGGDGFGGFGGGGGGGGFGGGGFFGGGGGGGGGGFGGGGGGGGGGGGGEFEGGGGGGGGGGGGGGGGGGGGGGGGGGGGGGGGGGGGGGGGGGGGGGGGCEDGGGGGGGGGGGGGGGGGGGGGGGGGGGGGGGGGGGGGGGGGGGGGGGGGGGGGGGGGGGGGGGFCGFGGCCCCC
@SZM 213
TGGGGAATATTGCACAATGGGGGAAACCCTGATGCAGCAACGCCGCGTGAAGGAAGAAGGTTTTCGGATCGTAAACTTCTATCAACAGGGACGAAGAAAGTGACGGTACCTGAATAAGAAGCCCCGGCTAACTACGTGCCAGCAGCCGAGGCAATACGTAGGGGGCAAGAGTTATCCGGAATTCATGGGTGTAAAGGGAGCGTAGGCGGCACGCCAAGCCAGATGGGAAAGCCCGAGGCTTAACCTCGTGGATTGCATTTGGAACTGGCGAGCTAGAGTACAGGAGAGGAAAGCGGAATTCCTAGTGTAGCGGTGAAATGCGTAGATATTAGGAAGAACACCAGTGGCGAAGGCGGCTTTCTGGACTGAAACTGACGCTGAGGCTCGAAAGCGTGGGGAGCAAACAGGATTAGATACCCT
+
GGGGGEGGGGGGGCFGGGG8FCEGG?EGGGFGAEF9EGFGCG:@EGDGGFCFGGGGGGGFFCFGGGGGGCE<AFGC<FEFAA<CF==EFFF<F=@:FFFG?,CE:=C<8,@<F8,BFD<DD<,+C7:++83<FF,<FCC<F8FEG7FE*3**8>8,,>,@F@@7BEECF#<EA<<<<=GG?CC$$8,F?5<7?CEECB:E>>::<>.CC:C:A<5:6;CEEEC@*#5/:+<.:<8CDCG;EDF6C>=FGGGGGGF;AC<GF<FGGGGEC?9GFEEGGGGEA,CE99GGGFB7GGDGGGGFFFB,GFDGGGGGGFGGEGGGFFGGGFFGF9GGGGDGGFGGGGFCGGEGGGGGGGFGGGGGGGFECC,F9GGGGGGGGGGGGEGFFGFFCGF@GGGGGGCGGFFGGGGGGFFGGGGCCCC<
@SZM 54451
TGAGGAATATTGGTCAGTGGACGCAAGTCTGAACCAGCCATGCCGCATGCAGGAAGACGGCTCTATGAGTTGTAAACTGCTTTTGTACTAGGGTAAACGCTCTTACGTGTAGGAGACTGAAAGTATAGTACGAATAAGGATCGGCTAACTCCGTGCCAGCAGCCGCGGTAATACGGAGGATCCAAGCGTTATCCGGATTTATTGGGTTTAAAGGGTGCGTAGGCGGTTTGATAAGTTAGAGGTGAAATACCGGGGCTCAACTCCGGAACTGCCTCTAATACTGTTGAACTAGAGAGTAGTTGCGGTAGGCGGAATGTATGGTGTAGCGGTGAAATGCTTAGAGATCATACAGAACACCGATTGCGAAGGCAGCCTACCAAACTATACCTGACGTTGAGGCACGAAAGCGTGGGGAGCAAACAGGATTAGATACCCT
+
AEFGGGDGGGGGGFGG?FFGGGGC@FFGGGGGFFGGGDDFCGEAF@+6@CEFGE8FFDEGGGG@FGGGFGFFFGAFG<C9FGFDEFG?,<<@<EFGGF7FC+<FGGGFFG4CABC,4?A8E,C,,ECFFFCFGCFFFF9E:B@FCCFGGGGGGG7EFFFGFFFGGDGE:FEAFEFGG?GGGFGA7GFGGGGGFEEC<FFFF=@GGGGFDCFFDECEGGGFGGDC-ECGGGFGFFFE<3F9CFEF,CCF>CGEGGGGGGGF<EGFCF<58@GFD9DE@C9GGFCAGGFAGGGFDFDE<FF@+GGGFEEEGGDGGGGGFGGGGFFB@GFAEGAGGFGGFFEGFEF9CE99GGGGEGFCGGGGGF@<GGGGGDGGGGFF7CGFCDGGEFFGGGGGGGFF@,GDCCDFGGGGGGFF,GGFCGGGGGFFAFGGGGGCCCCC
@SZM 215
TGAGGAATATTGGTCAATGGACGAGAGTCTGAACCAGCCAAGTAGCGTGAAGGATGAAGGTCCTACGGATTGTAAACTTCTTTTATAAGGGAATAAAACCTCCCACGTGTGGGAGCTGGTATGTACCTTATGAATAAGCATCGGCTAACTCCGTGCCAGCAGCCGCGGTAATACGGAGGATGCGAGCGTTATCCGGATTTATTGGGTTTAAAGGGAGCGCAGACGGGTCGTTAAGTCAGCTGTGAAAGTTTGGGGCTCAACCTTAAAATTGCAGTTGATACTGGCGTCCTTGAGTGCGGTTGAGGTGTGCGGAATTCGTGGTGTAGCGGTGAAATGCTTAGATATCACGAAGAACTCCGATTGCGAAGGCAGCACACTAAGCCGTAACTGACGTTCATGCTCGAAAGTGTGGGTACCAAACAGGATTAGATACCCT
+
FGGGGGGGGGGGGGGGGGGGGGGGGGGGGGGGGGGGGGGFGGGGGGGGGGGGGGGGGGGGGGFGGGGGGCCFGGGGGGGGGGGGGGGGGGGGGGGGGGGGGGGGGGG@FGGGGFEFFFFGGGGGGGGGGGGGGGGGGGGGGGGFGGGGGGFGDFGGGGGGGGGGGGGGFGGGGGGGGGGGGGFGGGGGGFCGGGGECGGGGGGGGGFGGGGGGGGGGGGGGGGGGGGGGGGGGGGGGGGGGGGGGGGGGGGGGGGGGFGFFGGGGGGGGGFGGGFFFFEGGGGFGGGGGGGGGGGGCFGGGGGGGGEFCGGFGGGGGGGFCGGGGGEGGGGGGGGGGGGGGGGF8GGGGGGGGGGCCGGF@GCGGGGGGGGGGFFGGGGGGGGGGGGGGGGGGGGGGGGGGGGGFGGGGGGGGGGGGGFGGGGGGGGGFDGCCCCC
@SZM 216
TGAGGAATATTGGACAATGGACGAGAGCCTGAACCAGCCAAGTCGCGTGAAGGATGAATGCCCTATGGGTTGTAAACTTCTTTTATACGGGAATCAAGTGAGGCACGTGTGCCTTTTTGTATGTACCGTATGAATCAGGAACGGCTCACTCCGTGCCAGCAGCCGCGGTAATACGGAGGATCCGAGCGTTATCCGGATTTATTGGGTTTAAAGGGAGCGTAGGCGGACGCTTAAGTCAGATGTGAAAGTTTGCGGCTCAACCGTAAAATTGCAGTTGATACTGGGTGACTTGAGTGCAGTAGAGGCAGGCGGAATTCGTGGTGTAGCGGTGAAATGCTTAGATATCAGGAAGAACTCCGATTGCGAAGGCAGACTGCTGGACTGTAACTGACGCTGATGCTCGAAAGTGTGGGTATCAAACAGGATTAGATACCCT
+
@@,,FGGG@FFCC,;FFFGGGGG7::B,FFFA@,CFECC8@C6,,@@@BF@FGGGGG9<EFF8F89CEE<FCFF?FECF,,EF99EEFFD>=@=,:,5C?9EFGG?F?F49,,<5EE9F<E,,:5E,7DDGE99,,B,,A,,@+=++8DA,,+8<C>CFF<C@<:3@,@F:F@CFC8>@/);',1C:FF=*:,>F>5@C+F=2:CC8FFGG=G>E4C7FEEEF9C8*+,,BFE<@@,38,FFE3FFD36+:FF<FCF:FG@6E@F@4B89GFE=:,DFCGEDE9>,C,E?4,@=9,,5,,,CGFB9++B,EGFE=FB4=8FGGF=>7GGGGGGGFFF9FGFFAFFE6,DFAFDB6,:C<:C,C,GGGEFFCC68<CEGFF9GGFCGFGFEFCGF8GGGF,GGFGGGGFCDGFFFF9<FGGGGGFF<DFEGFC,?CC
@SZM 217
TGGGGAATATTGCACAATGGGGGGAACCCTGATGCAGCGACGCCGCGTGAGTGAAGAAGTATTTCGGTATGTAAAGCTCTATCAGCAGGGAAGAAAATGACGGTACCTGACTAAGAAGCCCCGGCTAACTACGTGCCAGCAGCCGCGGTAATACGTAGGGGGCAAGCGTTATCCGGAATTACTGGGTGTAAAGGGTGCGTAGGTGGTATGGCAAGTCAGAAGTGAAAACCCAGGGCTTAACTCTGGGACTGCTTTTGAAACTGTCAGACTGGAGTGCAGGAGAGGTAAGCGGAATTCCTAGTGTAGCGGTGAAATGCGTAGATATTAGGAGGAACATCAGTGGCGAAGGCGGCTTACTGGACTGAAACTGACACTGAGGCACGAAAGCGTGGGGAGCAAACAGGATTAGATACCCT
+
EFGGGGGGGGGGGGGGGGGGGGGGGGGGGGGGGGGGFGGFGGGGGGGGGGGFGGGGGGGFFGCCFGGCFGFGGGGGFCFGGGGGGGGGGGGGGGGGGGGGGGGGGGGGGGGGGGGGGGGAFGGGGCFGEDEGGGGGG?GGGGGGF7CFGGG7CCFFCCGGGGFGGGGGGGEF?FCE8EECEGGGGGEECFGGGGGFGGGFEFEFFEEC?FGFEEGGGDCF<FEFGFGGGGGGGGFEFDEFFFGGGGFFGFFGFGGGGFGEFGGFFFFGFGGGGGGGGFGGFGGGGFB+:<GGGFD8GGFDGGEGGGGGGGGFDGGFGGGGGGE@CGFGGCF6<EC,AGGGGFGGFGGGGGGFFGGGGGGGGGFGDGGGFFFFCGGGFGGGGGGGGGGGGGEGGFFGGGGGGGGGGFAFGFGCCCCC
@SZM 218
TGAGGAATATTGGTCAATGGCCGAAGGGCTGAACCAGCCAAGTCGCGTGAGGGAAGACGGCCCTACGGGTTGTAAACCTCTTTTGCCGGGGAGCAAAGGCGGTCACTGGTGACCGGACGAGAGTACCCGGAGAAAAAGCACCGGCTAACTCCGTGCCAGCAGCCGCGGTAATACGGAGGATGCGAGCGTTATCCGGATTTATTGGGTTTAAAGGGTGCGTAGGCGGCCTTTTAAGTCAGCGGTGAAAGTCTGTGGCTCAACCATAGAATTGCCGTTGAAACTGGGGGGCTTGAGTATGTTTGAGGCAGGCGGAATGCGTGGTGTAGCGGTGAAATGCATAGATATCACGCAGAACCCCGATTGCGAAGGCAGCCTGCCAAGCCATGACTGACGCTGATGCACGAAAGCGTGGGGATCGAACAGGATTAGATACCCT
+
GGFGGGGGGGGG@EFGGGGGGGG7F7F7FGGGFFGGGGGEEGFGGGGGGEC@FFGGGDFGGGCGGGGGGGGGGGGFDEECFGA?EG9FGGECCEGEGGFF+:6@=>@ADGEFGD7FE+>::3<<FGC<F:*@:FFGFE?FEBGF>><CA:B:>CGGGFEFDD<<:;F<ACE5:>884C88GG@?8GBGCCA*</<6<FGFF<@GGGFGFFCDGGG:8>::GGGGF<:8CCGGGFF@7GE8GGGGGFFFGCCF<FFFF;GGGE7F=GGF<;FCEDC9FDGFEDGCC=DGGFDGGGGEFECGEEGGE47GFFFGDGCFCGGGGGGGGGGGGEGGGGGGFCGGGGFFFF8=FC<GGGGDGFF:C7GGGGGGEE,GFFC,F@,@GGFGAGGGEGGGGGFAFDF,GGGGGGGGGGGGGGGCGGGGFGGGGGGGGGGCCCCC
@SZM 219
TGAGGAATATTGGTCAATGGACGCAAGTCTGAACCAGCCATGCCGCGTGCAGGAAGACGGCTCTATGAGTTGTAAACTGCTTTTGTACGAGGGTAAACTCACCTACGTGTAGGTGACTGAAAGTATCGTACGAATAAGGATCGGCTAACTCCGTGCCAGCAGCCGCGGTAATACGGAGGATTCAAGCGTTATCCGGATTTATTGGGTTTAAAGGGTGCGTAGGCGGTTTGATAAGTTAGAGGTGAAATCCCGGGGCTTAACTCCGGAACTGCCTCTAATACTGTTAGACTAGAGAGTAGTTGCGGTAGGCGGAATGTATGGTGTAGCGGTGAAATGCTTAGAGATCATACAGAACACCGATTGCGAAGGCAGCTTACCAAACTATATCTGACGTTGAGGCACGAAAGCGTGGGGAGCAAACAGGATTAGATACCCT
+
FGGGGGGFAFGGGGGGGGGGGGGGGGEGGGGGGGGGGGFFGGGGGGGGGGGGGGGGGGGCGFGGGGGGFDFFGGGGGGGGGGGGGGGGGGGDEGGGGGGGGGFCFFGGGGGGGECDFGGFGGGFGGGGGGGGGGGFG?FGGGGDFFFGGGGCGGGGGGGGGDGGGGDG@FGA@=@@:FFEC>FGCFFEGGDFGGGGGGGGGGGGGFGGFFGGFCFGGGGGEFEFEFCFGGGGGGFGFGGFFGGGCGF=FDGGGGGDFCGGFGCFD<FF=FFEEGFGF?FGGGGFGGGGGGGFDGGGGGEEDGCGGGGGGGGGGGGEAGFGGGGGGGGGGGGGGGGGGGGGGGGGGFCFGGFFGGGGGGGGGGGGGGGGGGGGGGGGDGGGGFGGGFFGGGGGGGGGGGGFGGGGGGGGGGGGGGGGGGGGGGGGGGGGGGGCCCCC
@SZM 220
TGAGGAATATTGGTCAATGGACGCAAGTCTGAACCAGCCATGCCGCGTGCAGGAAGACGGCTCTATGAGTTGTAAACTGCTTTTGTACGAGGGTAAACTCACCTACGTGTAGGTGACTGAAAGTATCTTACGAATAAGGATCGGCTAACTCCGTGCCAGCAGCCGCGGTAATACGGAGGATTCAAGCGTTATCCGGATTTATTGGGTTTAAAGGGTGCGTAGGCGGTTTGATAAGTTAGAGGTGAAATCCCGGGGCTTAACTCCGGAACTGCCTCTAATACTGTTAGACTAGAGAGTAGTTGCGGTAGGCGGAATGTATGGTGTAGCTGTGAAATGCTTAGAGATCATACAGAACACCGATTGCGAAGGCAGCTTACCAAACTATATCTGACGTCGAGGCACGAAAGCGTGGGGAGCAAACAGGATTAGATACCCT
+
EFFGG<FGGGGGGGGGGGFFFGGGGGGGGGGGGG@FGGGGGGGGGGGCEGGGGGGGFGGGEGGGE9C6?CAEFAEGFECFGGGGGGGGGGFE=BFFGGAFCCF9BF:=FFGCE?AF8<EF9F<,,CF,CEFGGGGFF1>5:B/C46BFFAFFB?7=?C?>>FGCF7CE<FG9=9A<>>-+;9.8B<@GFB<:@EBEC9FBCCCCFGGF@>F.CEG@G>GGGGGC9GGGFE=AGC>@,@ECGGFGFFFBE:>;DDC4C78>=>:F9FF=EGDE?ECF?GGGGGGGF<CFC,,EFGGGF<GF@C7FA?CECCGGGGGGFFCGGDFA=C=,ECCDGGGGGFFGGGGDGGGGGGFGGGFGEGFCGCGGDDEGFCGGGGFE7FGGGGGF9GGGGGGECB@GGGE@F@AGFGDGGGGGGGGGGGFGGGGFFFFCDFGCCCCA
@SZM 221
TGAGGAATATTGGTCAATGGACGAGAGTCTGAACCAGCCAAGTAGCGTGGAGGATGACTGCCCTATGGGTTGTAAACTTCTTTTATACGGGAATAAAGTTAGCCACGTGTGGCTTTTTGTATGTACCGTATGAATAAGGATCGGCTAACTCCGTGCCAGCAGCCGCGGTAATACGGAGGATCCGAGCGTTATCCGGATTTATTGGGTTTAAAGGGAGCGTAGGCGGGTTGTTAAGTCAGTTGTGAAAGTTTGCGGCTCAACCGTAAAATTGCAGTTGATACTGGCGACCTTGAGTGCAACAGAGGTAGGCGGAATTCGTGGTGTAGCGGTGAAATGCTTAGATATCACGAAGAACTCCGATTGCGAAGGCAGCCTGCTGGACTGTAACTGGCGCTGATGCTCGAAAGTGTGGGTATCAAACAGGATTAGATACCCT
+
FGAFFFEFFGGGFGGGGFGGGGGGGGGGGGGGGGGGFGC6EFAF@EGGG@EC>FFEGGGA@E@F8AAC8FGGGGGGGGGGGCFGFFGFGGGDFGGFGGFFD9EEE<@DEEFCGGGGG<@FFGFGGGGDFFGFGGGG9FEFEFEF@FGD==D@CBC@FFGGGFGGCEG@CF1@FAFG>@?D>DFFECFGGDCFC<GEECFCBEFGEFCC=F<C<B78BCFCCFEF7F8:3:?GGGGGGGEGFGG9EGFFC@EGCFG>DDEDF=GGGGGGGGFCGGGDCCG<FCEEEC7,GFGGGGGFCEFFFGGGGGGGGFGGGGGFCGFGGGGGGDGGGGGGGFGGGGGGFFGGGFAFGGGFFEFCGGGGGGGGGGGGGGGGFCFFFFGGGGGGGGGGGGDDGGGGGFFEGEGGGGGDGGGGGFF<GGGFFGGGEFFGGGGCCCCC
@SZM 222
TGAGGAATATTGGTCAATGGACGCAAGTCTGAACCAGCCATGCCGCGTGCAGGAAGACGGCTCTATGAGTTGTAAACTGCTTTTGTACGAGGGTAAACTCACCTACGTGTAGGTGACTGAAAGTATCGTACGAATAAGGATCGGCTAACTCCGTGCCAGCAGCCGCGGTAATACGGAGGATTCAAGCGTTATCCGGATTTATTGGGTTTAAAGGGTGCGTAGGCGGTTTGATAAGTTAGAGGTGAAATCCCGGGGCTTAACTCCGGAACTGCCTCTAATACTGTTAGACTAGAGAGTAGTTGCGGTAGGCGGAATGTATGGTGTAGCGGTGAAATGCTTAGAGATCATACAGAACACCGATTGCGAAGGCAGCTTACCAAACTATATCTGACGTCGAGGCACGAAAGCGTGGGGAGCAAACAGGATTAGATACCCT
+
GGGGGGGGGGGGFFGGGGGGGGGGGGGGGGGGGGFGGGGGGFGGGGGGGGG,@FFGGGGGBFGGGGFFCFFGGGGGGGFGGGGFFGGGGEGG:CFGGGGG,EFCF@BFFGGGGGGGFFDEFFFGGGGGGGFGGGGFC9>FGGGGGGDGEGEEFD6+@@FGGGGGEGEFFGF>GFGDC?CFC;FEEGGGGGGGGEFEFFG8F>FGGGGGGGFGGEGFGGGGGGGGGGFCDGCGGGGGDCE@CGFFA@?C?7CGFGGGGFDGCDECGGGG>FFFFC<DA9AGFGFFFFBE?,FCFFGGGFEBC:+EGGGGGECGGGGGFAGGGGGGGCCGGGGGGGGGGGGGGGGDFGGGFGGGGGDGEGGGGGGGGGGGGFFGFGGFFCC9GGGGFFDDGGGGGF@GGGGFFGGGGGGGGGGGGGGGGGFGEGGGGFCCGGGCCCCC
@SZM 223
TGGGGAATATTGCACAATGGGGGGAACCCTGATGCAGCGACGCCGCGTGAGTGAAGAAGTATTTCGGTATGTAAAGCTCTATCAGCAGGGAAGAAAATGACGGTACCTGACTAAGAAGCCTCGGCTAACTACGTGCCAGCAGCCGCGGTAATACGGAGGGGGCAAGCGTTATCCGGAATTACTGGGTGTAAAGGGTGGGTAGGTGGTATGGCAAGTCAGAAGTGAAAACCCAGGGCTTAACTCTGGGACTGCTTTTGAAACTGCCAGACTGGAGTGCAGGAGAGGTAAGCGGAATTCCTAGTGTAGCGGTGAAATGCGTAGATATTAGGAGGAACATCAGTGGCGAAGGCGGCTTACTGGACTGAAACTGACACTGAGGCACGAAAGCGTGGGGAGCAAACAGGATTAGATACCCT
+
@EAFGGGGGCFFCEFGGGGGFGE>FGG@FFFAEGGCB8FFGGECFCCGEGGGC,,<FFFD<DFFGFDGGGFEFEFGGGGGGFFGGDFC:>CGFEBB<<><FFEFFGGGFFGGCCEF9FG8,3=:FC1CG:CCFGAFFGFG8:F:FGGG*?>1E?2#<5@<8C=CEC>EGCE3ECEEE,0:9@?FDE=B6GFFGE>62#C:;FCFGGG,/F@,9C8(@E9;>;A,<CFGGDEGFD(0FF?:263,A0758D<B<FCGDDGFCF?E?DE@AE8FF<?:9+DFCEDF?+F=B,,EB,C<,FF<GFC=+GEFFEDA=EFF7CGGGGDGFF<8DFFGGGGFGF8B@CG@@:EF@+GFEGGFFEE<E6C,<GGEEGGFGGGGFFDFE6?@FB7C@<CD@FFDFGFFECAF@E9FFFCCCC@A
@SZM 49747
TGAGGAATATTGGTCAATGGACGAGAGTCTGAACCAGCCAAGTAGCGTGAAGGATGACTGCCCTATGGGTTGTAAACTTCTTTTATACGGGAATAAAGTGAGGCACGTGTGCCTTTTTGTATGTACCGTATGAATAAGGATCGGCTAACTCCGTGCCAGCAGCCGCGGTAATACGGAGGCTCCGAGCTTTATCCGGATTTATTGGGTTTAAAGGGAGCGTAGGCGGACGCTTAAGTCAGTTGTGAAAGTTTGCGGCTCAACCGTAAAATTGCAGTTGATACTGGGTGTCTTGAGTACAGTAGAGGCAGGCGGAATTCGTTGTGTAGCGGTGAAATGCTTAGATATCACGAAGAACTCCGATTGCGAAGGCAGCCTGCTGGACTGTAACTGACGCTGATGCTCGAAAGTGTGGGTATCAAACAGGATTAGATACCCT
+
FFFDFAEFCFFF,CFEGGGGGGGGCEEFGGGGFDFFEGDFGEFECEFFGFFFFFGGD<6C@8FFGG<@AFEBCFGGGGGC9FFGGGGG,CC@>AFGFGGGGGGGGGGF8:B9?,FAFGEFF,9E9EFEGFGGFB?FGGGG9A.FCFGGFGFFE53>FG:>FGF8FDEDGGGFFFFAEGC(DF:GFGFGGDGEFE<?7GFEFF9GGGF:FFGGGFCCEE>GGGGGGGGFCEFFGFGFGD=GGGFFDCCGEEGGGFFGGGGFGGGGG=:GGGGGCGGFEF9FFGGGGGGGFDFGGGFGFDGGFFCGGDFGGGEEDGGGGGF,GGGGGGGGGGGGGGGGGGGGGGGGGGFGCFGGGFF@GGGGDGGGFGGFDGGDGFGGGGGGGGGGGGGGGGGGGGGFGGGGGGFGFGGGGFGGGGGFGFGGGGGFGGGFEGFCCCCC
@SZM 225
TGGGGAATATTGCACAATGGGGGGAACCCTGATGCAGCGACGCCGCGTGAGTGAAGAAGTATTTCGGTATGTAAAGCTCTATCAGCAGGGTAGAAAATGACGGTACCTGACTAAGAAGCCCCGGCTAACTACGTGCCAGCAGCCGCGGTAATACGTAGGGGGCAAGCGTTATCCGGAATTACTGGGTGTAAAGGGTGCGTAGGTGGTATGGCAAGTCAGAAGTGAAAACCCAGGGCTTAACTCTGGGACTGCTTTTGAAACTGTAAGACTGGAGTGCAGGAGAGGTAAGCGGAATTCCTAGTGTAGCGGTGAAATGCGTAGATATTAGGAGGAACATCAGTGGCGAAGGCGGCTGACTGGACTGAAACTGACACTGAGGCACGAAAGCGTGGGGAGCAAACAGGATTAGATACCCT
+
FCGGGGGG,EG<FGGGGGGFEBF:FG@FFGGGGG9FEF:CGGGGGGGGGGGGGGFGGGFGFFGGFGC3,:DFGGG@FFGGFG<D,3:F<FBFFGCFGGFFF::>FGFF?>FGC,,8@<FGFEDCC:=B>?8FFF,CFGG3FEGFE7FGFFC:FFF<5:CDFGFE:E8FAA?CE6<:>:8C2@FG*F>C@DE9FEC/?;AEEC53C@C9:G>CFFEFCFGGFGGGGF@#87:CFGB=FCE8@1<+8F;B/FF@9@<CGGGFBAC,,ADF8E<GFGDGEGFCGGGGFFFEF8GGGGGGCF8<GEGGGGGGGDGGGGGGGFAGGFFGF@GGGGDGGGCFFFGGGGF7GGGGF@FFCE,GFGGGGDFFCGFFFGFC,GFGGGC,CCGGGF@8BCGGGGFFCFGGFGGGFEAGGGGCCCCC
@SZM 226
TGGGGAATATTGCACAATGGGCGCAAGCCTGATGCAGCGACGCCGCGTGCGGGATGACGGCCTTCGGGTTGTAAACCGCTTTTGATCGGGAGCAAGCCTTCGGGTGAGTGTACCTTTCGCATAAGCACCGTCTAACTACGTGCCAGCAGCCGCGGTAATACGTAGGGTGCAAGCGTTATCCGGAATTATTGGGCGTAAAGGGCTCGTAGGCGGTTCGTCGCGTCCGGTGTGAAAGTCCATCGCTTAACGGTGGATCTGCGCCGGGTACGGGCGGGCTGGAGTGCGGTAGGGGAGAGTGGAATTCCCGGTGTAACGGTGGAATGTGTAGATATCGGGAAGAACACCAATGGCGAAGGCAGGTCTCTGGGCCGTTACTGACGCTGAGGAGCGAAAGCGTGGGGAGCGAACAGGATTAGATACCCT
+
FGFGGGGGGGGGGGGGGGGG,CFFEGGFGGGGGEGGGG:FGG7EGGGGGGGCGGGGGGEGGG@FGCC>FF+B,EFGG7:>CFG?BFGGGGDFED,8=EFGGG7FG7@,>:33@@@FG,<*CFG9,@F,,3,8>:,?><FCCFCCE4C<C,=:=AC<@FG9BCF9<GGF<FG<:FGCEEGF8F<4CF@<EFGEEAFFCA@FC&9CC:@;>;<CEC5:::;85=:EEGGE?EGGGFFEF:<C<?8EBDC?FE1F@@6<<:@28@GF@&GGGGEEFCGGFGGGF>7GFBCF@,EFAF99GGGFE+C++:FF9F7F4FFF9GFFGEE,F9GGEDGF:CGGGGGGFFFAC,GEEGGGGFGGFGFFC,,CGGFC:GGGGGGGGGEFF<GF+E@FCGGGEFFGFGGGGGDDGGGGGGGGDEFFGGCCCCC
@SZM 227
TGAGGAATATTGGTCAATGGACGCAAGTCTGAACCAGCCATGCCGCGTGCAGGAAGACGGCTCTATGAGTTGTAAACTGCTTTTGTACGAGGGTAAACTCACCTACGTGTAGGTGACTGAAAGTATCGTACGAATAAGGATCGGCTAACTCCGTGCCAGCAGCCGCGGTAATACGGAGGATTCAAGCGTTATCCGGATTTATTGGGTTTAAAGGGTGCGTAGGCGGTTTGATAAGTTAGAGGTGAAATCCCGGGGCTTAACTCCGGAACTGCCTCTAATACTGTTAGACGAGAGAGTAGTTGCGGTAGGCGGAATGTATGGTGTAGCGGTGAAATGCTTAGAGATCATACAGAACACCGATTGCGAAGGCAGCTTACCAAACTATATCTGACGTTGAGGCACGAAAGCGTGGGGAGCGAACAGGATTAGATACCCT
+
FFGGGGGGGGGFGFGGGGGGGGGGGGG9FFGGGGGGGGGGCFGGGG7FC>FGGEGGGGGGCFFGGD9FFGAEFGGAGGCFGGGGFGGG@FE7>BFGGCEGGGGGGGGFFGGCDACAFFDFFFFFFCFC<FFD=DGGGGFF;<F7FGDG8FGGGFFGF9<FFFECFGEGCDFFGFFD>:FF>FFFGG:BFE<CFGCCCFGFAFGGFGFFFGGGGEEGDB<=GFFGEFDEF0CEEFGGGGGGGFGGGF0<52:@EEGEGFDEFG>>F9DDCFF@7.:AFEDGGFCGFDFD4,FCGFGEFGECGGGFGGFGF89CGGGGGGGGGGDGGGGGGGGGGGGGGGGFGGGGFFAGFCGGGGFFB7GGGF7FGGGGGFCGFGGGGFGGGGDFGGGGGGGGGGGGFCFCF@GGGGGGGGGGGGGFCFGGGGGGGGGGFGGCCCCA
@SZM 228
TGAGGAATATTGGTCAATGGACGAGAGTCTGAACCAGCCAAGTAGCGTGAGGGCTGACTGCCCTATGGGTTGTAAACTTCTTTTATACGGGAATAAAGTGAGCCACGTGTGGCTTTTTGTATGTACCGTATGAATAAGGATCGGCTAACTCCGTGCCAGCAGCCGCGGTAATACGGAGGATCCGAGCGTTATCCGGATTTATTGGGTTTAAAGGGAGCGTAGGCGGGTTGTTAAGTCAGTTGTGTAAGTTTGCGGCTAAACCGTAAAATTGCAGTTGATACTGGCGAACTTGAGTGCAAAAGAGGTAGGCGGAATTCGGGGTGTAGCGGTGAAAGGCTTAGATATCACGAAGAACTCCGATTGCGAAGGCAGCTTACTGGATTGTAACTGACGCTGATACTCGAAAGTGTGGGGATCAAACAGGATTAGATACCCT
+
EGEEEFGGGGGGG@EGDGGGGGGGGEFGFGFFGF@FFGFGGF<C<EFF7@FGG,CCCAC-,,CF,@EE?FG:FC,6EEGFGGGGGGFCFGGCFEGAFF<<A,,A=FFFFGGGCE=EF=FGGFFGGFF=F+FEA9FA,?,=?<4:@>7,C,,:CD+>DD,DF,B=:4@@F7>FA;<@@FG;>74=:GFCFE<B@C879<7C?88<,78=:<F<?7GAD:;8C>C?>EEF9FEGFGEEF@BC?88D#@#>:@CECFD8:)@BB;E?FD:@-DFD6D<DF<0B8AF@+,A9<,FGDC,EA<@,EACF,FB+EFFEGCEB:@+FFE@+C@CDFAGF?B,,5,FGEEBEC,@@CGGGFC6@@<@,EGGFFACFF@GFEEE;C9FE@DFC9FEC@FB+FCCFC,C<<,FAEFFGEF@<C,C,6,GFFGFE,EEED8FCCCCC
@SZM 229
TGAGGAATATTGGTCAATGGGCGAGAGCCTGAACCAGCCAAGTAGCGTGCAGGATGACGGCCCTATGGGTTGTAAACTGCTTTTATAAGGGAATAAAGTGAGTCTCGTGAGACTTTTTGCATGTACCTTATGAATAAGGACCGGCTAATTCCGTGCCAGCAGCCGCGGTAATACGGAAGGCCCGGGCGTTATCCGGATTTATTGGGTTTAAAGGGAGCGTAGGCCGGAGATTAAGCGTGTTGTGAAATGTAGACGCTCAACGTCTGCACTGCAGCGCGAACTGGTTTTCTTGAGTACGCACAAAGTGGGCGGAATTCGTGGTGTAGCGGTGAAATGCTTAGATATCACGAAGAACTCCGATTGCGAAGGCAGCTCACTGGAGCGCAACTGACGCTGAAGCTCGAAAGTGCGGGTATCGAACAGGATTAGATACCCT
+
FEEFGGGGGGGGGGGGGGGGGGGGGGGGGGGGGGGGGGGGGFCFFFGGGGGGGGGGGGGGGGGGCGGFGGGGGFFGGGGGGGGGFGGGGGGGGF<FFGGGGGAFGGGGGGGGGGFFCGEGGGGGGGGFGGGGGGGGGGGGCGGDFGGGGGGGGGGGGGFFG:FFFGGDGCC@GFFDBFGGDFFGGGFGGF@GGGGGCEGGFG=GGGFEGGGFGGECCEGFGGGGGGFBFEFGGGGGEGGGGFDGGGGGGGGGFCGGGGFB?FFFFFGGGGGGGGGGGGGGGGGGGFGFD@FGGGGGGGDGGGGGGGGGGGGGGGGGFGGGGGGCGGGGGGGGGGGGGGGGGDGGEEGGGGGGGGGGGGGGGGGFGFGGGGGGGGGFEGGF@GEFGGGGGGGGGGGGFEGEGGGGGGGGGGGGGGGGGGGGGGGGGGGGGGGCCCCC
@SZM 230
TGAGGAATATTGGTCAATGGACGCAAGTCTGAACCAGCCATGCCGCGTGCAGGAAGACGGCTCTATGAGTTGTAAACTGCTTTTGTACTAGGGTAAACGCTCTTAAGTGTAGGAGCCTGAAAGTATAGTACGAATAAGGATCGGCTAACTCCGTGCCAGCAGCCGCGGTAATACGGAGGATCCAAGCGTTATCCGGATTTATTGGGTTTAAAGGGTGCGTAGGCGGTTTGATAAGTTAGAGGTGAAATACCGGGGCTCAACTCCGGAACTGCCTCTAATACTGTTGAACTAGGGAGTAGTTGCGGTAGGCGGAATGTATGGTGTAGCGGTGAAATGCTTAGAGATCATACAGAACACCGATTGCGAAGGCAGCTTACCAAACTATATCTGACGTTGAGGCACGAAAGCGTGGGGAGCAAACAGGATTAGATACCCT
+
FFFFGGGGGGGGGGGGGGGGGGGGGGGGGGGGGGGGGGGG9FFFCGEFCGGGEFGGGGGGGGGGGGGGFGGGGGGAFFGGGGGGGGGFFGGGDGGGGGGGGGGGG,?FGGGGAEFFFGF=FGGGGFGCFGGGGGFGGD@FFFBFCFGGGGGGGG?=FFFGD@DFGGGGEFFFFDFGG>EGGFFGGFFGGE@F@FEEFGGFFGEGGGGGGGGG=GEGGFGGGFB<CGFGGFGGGFCGGGGFEGGGGGGGGGGGGGGGGFGFFGGGGGFF9CGCFGFEGGGGGGGGGFEDF9FFFFGGGGGGGECGGGGDGFGGGGGGGGGGGGGGGGEAGGGGGGGGFGGGGFFAFFECGEGGGGGGGGGGGGGGGGGGGGGGGGGGGFGGGGGGGGCDGGGGGGFGGGGGGGGGGGGGGGGGGGGGFGGGGGGGGGGGGGGCCCCB
@SZM 231
TGAGGAATATTGGTCAATGGACGCAAGTCTGAACCAGCCATGCCGCGTGCAGGAAGACGGCTCTATGAGTTGTAAACTGCTTTTGTACTAGGGTAAACGCTCTTACGTGTAGGAGCCTGAAAGTATAGTACGAATAAGGATCGGCTAACTCCGTGCCAGCAGCCGCGGTAATACGGAGGATCCAAGCGTTATCCGGATTTATTGGGTTTAAAGGGTGCGTAGGCGGTTTGATAAGTTAGAGGTGAAATACCGGGGCTCAACTCCGGAACTGCCTCTAATACTGTTGAACTAGGGAGTAGTTGCGGTAGGCGGAATGTATGGTGTAGCGGTGAAATGCTTAGAGATCATACAGAACACCGATTGCGAAGGCAGCTTACCAAACTATATCTGACGTTGAGGCACGAAAGCGTGGGGAGCAAACAGGATTAGATACCCT
+
ECFAFGGGGGGGGEGGGGGGGGGGGGGGGGGGGGFGGGGGAFGGGGGGGGGFFCFGGGGEFGGGEGGFEGGGGGGFGGGGGGGGFGG9C,C=FFGGGGGDEGGGGGCFGDGAFGGDCEF=E??FF<FFGGGGGGDFGGFGGEGGGGGG=;DFGGDCFGECFFCFGGGGGGGGGGFFECFBFGGGEFGEGGFGGGGGFFFGFGEDGGGGCCCFFEGGGGGGEGGDFGGGFFCGGGGGFFGGGGGGGFGGGGGF@CGFFAGGGCGFGGGGGGGGGGGGGFGGFGDGGGGGGFFECGGGGD>GGGGF<7GGF<C<FCGGGGGGGGGGGGGGGFGGGGGGFFFFGGGGGGGDGGGGGGGGGGGGGGGGGGGGGGGGGEEGGGGGGGGGGGGGGGGGGGGGGGGGFGGGGGGGGGGGGGGGGGGGGGGGFGFGGGFB6CA6
@SZM 232
TGAGGAATATTGGTCAATGGGCGAGAGCCTGAACCAGCCAAGTAGCGTGCAGGATGACGGCCCTATGGGTTGTAAACTGCTTTTTTCGGGGAAAAAAGGAAGTCTCGTGAGACTTTTTGCATGTACCTTATGAACAAGGACCGGCTAATTCTGGGCCAGCAGCCGCGGTAATACGGAAGGTCCGGGCGTTATCCGGATTGATTGGGTTTAAAGGGAGCGTAGGCCGTAGATTAAGCCTGTTGTGAAAGGTAGATGCTCAACATCTGCACTGCAGCGCGAACTGGTGTCCTAGAGTACGCACAAAGTGAGCGGAATTCGTGGTGTAGCGGTGAAATGCGTAGATATCACGAAGAACTCCGATTGCGAAGGCGGCTCACTGGAGCGCAACTGACGCTGAAGCTCGAAAGTGCGGGTATCGAACAGGATTAGATACCCT
+
@E<FG8FFGGGG,;FGGGGGGGGG7FGGFGGG,,9FDF9F8E6,CEEGG@,<FG8EFFFEEGCF<8A@,C,6,9F?FG,,,C<9,@,+@F:=+,B,8F+,8F,C,5BAB,FFFFF,5,8B,A,:,A,,CFC=,C,3AB3@85C68@?70@;,@(5<@=?7@B>5GFGFEFFC<,.<8*CC<:<*8DBGFE;5FCF<9+?)FCGCCGC,=F?GGGC05GGCGEF9*?,F37,8FF>?,GE9?FGGGF<>,@,F9>@,FAAAB6EA;C7GGGGEF7@C+GGGDD>,3,<,AC,GGGC3@<=E<?,<F@6+?BGGGFDGFBA=FGGGDGDFF9GGGGFC<,9GFGGGF@E7GFAGGFF:CFC@B@GGFGGFF@8GGF9GGGFF8+8,69FEGGGGGGGGGFEFFDGGGF@+GGGGGFCAEFGGGGGGGGGGEGFCCCCC
@SZM 48893
TGAGGAATATTGGTCGATGGACGCAAGTCTGAACCAGCCATGCCGCGTGCAGGATGACGGCTCTATGAGTTGTAAACTGCTTTTGTAAGAGGGTAAACGCAGATACGTGTATCTGTCTGAAAGTATTTTACGAATAAGGATCGGCTAACTCCGTGCCAGCAGCCGCGGTAATACGGAGGATTCAAGCGTTATCCGGATTTATTGGGTTTAAAGGGTGCGTAGGCGGTTTGTTAAGTTAGAGGTGAAATTTCGGGGCTCAACCCTGAACGTGCCTCTAATACTGTTGAGCTAGAGAGTAGTTGCGGTAGGCGGAATTTATGGTGTAGCGGTGAAATGCTTAGAGATCATACAGAACTCCGATTGCGAAGGCAGCTTACTAAACTACATCTGACGTTGAGGCACGAAAGAGTGGGGAGCAAACAGGATTAGATACCCT
+
GGFGGFFGFGGFGGGCFFGE<CF+6@B,CFGGGGGGGGGGDF8C@FGGGGGGGGGGGG:FE=FFFGG9?FFFGGGGGG9<FGGGDFG,55FC@FGGGA7F+@+EG<<=?FFDE5FG9EECG9FFG<,,CF,BFGGGFCGGGGGGGGGGGFGGGGCFGGGGGGGGGDGG(CG?AEGGGGGGGC>81::GDGDGGGFGFDGGGGGGGGGGGGGGGGGC=EGCEG*,F@,8*,%ECFGFF@@,<FFGGFFCFG:GGGFGGGGGGGDD4FFCCGF@:,#,,EFFDFF?AAEFFC<8DE,GEFFC7>+GGGGGF<<9DF<559GGFCCGEF>GGGGGGFAGGFFFFF@GFE@669GFF@@-F7GGGGGFGGGFGGGFE<E,C,FE6<E<,GCGGGFF8GGGGGFFCDGGGFC-GGGGFCGFGGGGGGFGFCGGFGGCCCCC
@SZM 234
TGAGGAATATTGGTCAATGGACGCAAGTCTGAACCAGCCATGCCGCGTGCAGGAAGACGGCTCTATGAGTTGTAAACTGCTTTTGTACTAGGGTAAACGCTCTTACGTGTAGGAGCCTGAAAGTATAGTACGAATAAGGATCGGCTAACTCCGTGCCAGCAGCCGCGGTAATACGGAGGATCCAAGCGTTATCCGGATTTATTGGGTTTAAAGGGTGCGTAGGCGGTTTGATAAGTTAGAGGTGAAATACCGGGGCTCAACTCCGGAACTGCCTCTAATACTGTTGAACTAGAGAGTAGTTGCGGTAGGCGGAATGTATGGTGTAGCGGTGAAATGCTTAGAGATCATACAGAACACCGATTGCGAAGGCAGCTTACCAAACTATATCTGACGTTGAGGCACGAAAGCGTGGGGAGCAAACAGGATTGGATACCCT
+
CEG9FFFE,FFGGF@,CEDFFEE@FGGGGGGFGGCGGGDGCCFGGGGFGGGGGGGGFFGGFCEGGGGGFGGGGGGGCGFGFEFGGGFEFGGFGGGGG,BFCGGGFGFFGGEFF,B+FFGA<FFGGGCCGGGGFGDGGGGGGG;GGCGGGFGGGFD+6B1GGGFGGGGGFGGFFF:CEFF@FFGGGE:CFGEC@CFGGGG,FGFCFFC<@F<CFA@FCGGE=EEDFCFGGGFGE8C=EF@CEGFF?GGGGGGGGGFCF9GF@EC7D9FGCGGGFGGGGGGF@CCGGGGGFAGFAB9FGFGGGEGGGGGGGGGFFGGGFGGGGGGGGGGGGGGGGCDFAGGGGGGDGGGGFFGGGGGGGGGF:GGGGGGGGFGGGFFGGFGGGGGGF<CGGGGGGGGGFFCCCCGGGGGGGGGGGGGGGGGGGGGGGGGGGFGCCCA6
@SZM 235
GGAGGAATATTGGTCAATGGGCGAGAGCCTGAACCAGCCAAGTAGCGTGCATGATGACGGCCCTATGGGTTGTAAACTGCTTTTATAAGGGAATAAAGTGAGTCTCGTGAGACTTTTTGCATGTACCTTATGAATAAGGACCGGCTAATTCCGTGCCAGCAGCCGCGGTAATACGGAAGGTCCGGGCGTTATCCGGATTTATTGGGTTTAAAGGGAGCGTAGGCCGGAGATTAAGCGTGTTGTGAAATGTAGATGCTCAACATCTGCACTGCAGCGCGAACTGGTTTCCTTGAGTACGCACAAAGTGGGCGGAATTCGTGGTGTAGCGGTGAAATGCTTAGATTTCACGAAGAACTCCGATTGCGAAGGCAGCTCACTGGAGCGCAACTGACGCTGAAGCTCGAAAGTGCGGGTATCGAACAGGATTAGATACCCT
+
,@FG7F8<FAF,CFGGFFECFC:BC+CFFGF8FE9CECFFEGFEFE+C7FF<CE,FFFFGGE:,6=,<<FEFC9AE<D?F<<<CCEFEA<=,44=EE<F,5A?<<EFGFC+CAF9FAFEDFGC<EFDEFBFF9<?EC,C=FD+C:>FDGCG98@6CFF<<DCCF7+**F@F,,8<BEG/<>1,&?FFC:.F3CCF*<<?C@@CFC<#F@@FF<BC:8CF@E:=.B:EGB<FG?DF4GCGGD@@C@7;<E@<@CFD),9GF@<<F4E,CECFC7AF3+372>><>D<>B5FGGGGGF@E,875,8C:FB?,<F<CF8+4<8F<F>@CGFFF@5<,?<DF<;F?9,,,=CEGGGFF>CBFC:@@@:@<@,@,E<@<FC,,@@7@+C<FECBEFEFF6@@F7FC@DFC66:+CGGGFF@FCC;C,CC,,66<C6,CCCC
@SZM 236
TGAGGAATATTGGTCAATGGACGAGAGTCTGAACCAGCCAAGTAGCGTGAGGGTGACTGCCCTATGGGTTGTAAACTTCTTTTATACGGGAATAAAGTGAGGCACGTGTGCCTTTTTGTATGTACCGTATGAATAAGGCTCGGCTAACTCCGTGCCAGCAGCCGCGGTAATACGGAGGATCCGAGCGTTATCCGGATTTATTGGGTTTAAAGGGAGCGTAGGCGGACGCTTAAGTCAGTTGTGAAAGTTTGCGGCTCAACCGTAAAATTGCAGTTGATACTGGGTGTCTTGAGTACAGTAGAGGCAGGCGGAATTCGTGGTGTAGCGGTGAAATGCTTAGATATCACGAAGAACTCCGATTGCGAAGGCAGCCTGCTGGACTGTAACTGACGCTGATGCTCGAAAGTGTAGGTATCAAACAGGATTAGATACCCT
+
GGGGGGGGGGGGGGG,CFFGGGGGGGGGGFGFGGGGGGGGGGFGGGGGGGGGGGGGGGFFEFGFC9FGGGDGAFEGGGDFGGD9FFGDGGEGGGFAEEFGGGGGGDG8EFFGGGGGGGGGGGGF@F@=BGGGFGFGAF,:BBCGFGGGFFGCFDC+CFFGCFGGDGGGGE>FGCEEEG793B(@FCFEFGGGG?FGFFFFEECFGCEG@FFCFD*BEED>GGDFGGGDAFCGFC9<FF<GCAF@6@GGGGG<8DEC@GGG#E<:GGDFAE8EEF<9?EEE<F2EA=,=?GGFGFCBEFECGGGF+EFEFGGDCGCEGGGGGFF::7FGFDGFCGGFCGGFCFGE7GGGGGGGGF,>FF7FCDGGGGGGGGGEFFE8FGFF?GGGGGGGGGCGGGFFGCGFFFF<GGGGGFCGGGGGGGGGGGGF@CGFF8CCCCA
@SZM 52903
TGGGGAATATTGCACAATGGGGGAAACCCTGATGCAGCAACGCCGCGTGAGTGAAGACGTATTTCGGTATGTAAAGCTCTATCAGCAGGGAAGATAATGACGGTACCTGACTAAGAAGCCCCGGCTAAATACGTGCCAGCAGCCGCGGTAATACATATGGAGCAAGCGTTATCCGGATTTACTGGGTGTAAAGGGTGCGTAGGTGGTAGTGCAAGTCAGATGTGAAAGGCCGGGGCTCAACCCCGGAGCTGCATTTGAAACTGCATAGCTAGAGTACAGGAGAGGCAGGGGGAATTCCTAGTGTAGCGGTGAAATGCGTAGATATTAGGAGGAACACCAGTGGCGAAGGCGGCATACTGGACTGTAACTGACGCTGAGGCACGAAAGCGTGGGGAGCAAACAGGATTAGATACCCT
+
FFGGGGGGGGFGC,EFGFGGF7:@EG8@FGG,C<FEAF@F,@C@FGDGGGGGGG9FF,BCFFFGGGGF<FDF9FFGGEG,,?E<FGGGC:+BC<,CFA9<A@78AFFFG,8C,5AC,,8,A:CEG>=,,3,:D<FGF9FG<<DF@F@CF**@@F,@B,@FA=/>:E,B?>@<=GGDG.FF;FFF?86FG9FGFCC#;<FFC;>0B7),?<CCG;F><7<,9F<;F<9>8:B>FECF=#CA<96:;F?$GGF9GEEFFCFBFCCA8C0<1ABCFC2A99(E<AAA?+:=B,FEE<<E?=:,F<C@EC@GGGFFF?,B<GFFFE<E99@,<C,F@C@6FC8DFF@CB@@@:@,6<,<6F@CFC,,FC,F7@GGF8EEEC6@C,B?FEGB@F<FGGGGFEDFCECEF<C<@CGF@6<@C
@SZM 238
TGAGGAATATTGGTCAATGGACGAGAGTCTGAACCAGCCAAGTAGCGTGAAGGATGACTGCCCTATGGGTTGTAAACTTCTTTTATACGGGAATAAAGTGAGGCACGTGTGCCTTTTTGTATGTACCGTATGAATAAGGATCGGCTAACTCCGTGCCAGCAGCCGCGGTAATACGGAGGATCCGAGCGTTATCCGGATTTATTGGGTTTAAAGGGAGCGTAGGCGGACGCTTAAGTCAGTTGTGAAAGTTTGCGGCTCAACCGTAAAATTGCAGTTGATACTGGGTGTCTTGAGTACAGTAGAGGCAGGCGGAATTCGTGGTGTAGCGGTGAAATGCTTAGATATCACGAAGAACTCCGATTGCGAAGGCAGCCTGCTGGACTGTAACTGACGCTGATGCTCGAAAGTGTGGGTATCAAACAGGATTAGATACCCT
+
FFGG8FFGGGGAFGGGFGFFFGDGCGGGGGGGGGDGGGGGGGFGGGGGDGGEFGGGGGGGGGGCEFGGGFGGGGGFEGGGGGFFAC,C,=@BF==CFAEAFGGGGGGE<FDFGGGGGGCD9<EFFGC>EGEFF?F@ECGGGGG7FBFGGGGGDGGGFFG;FFGGC>C@FCFG9<D@E2CCDEFFEEGGFCCCFGGC<FGGFFFGFF;F6FC@FGG>EGGGGGGDEF?CCCCGFCFFCGGFFGGGFCGGF?FCC8GGF@GC.GGGGGFFGFGFFFFFC?GGG>>GGGGGF8EFGGGGGGGGGFDFGGGGGGGGFGGGGGDFGGGGGGGGGGGGGGGFGGGGGGGGGGGGGFDFGGGGGGGGF>GGGGGGGGGGGFGGGGFFECGGGFDDGGCCGGGGGGGGGEGGFGFGGGGGGGGGGGGGGGGGGFE9GDFCCCC<
@SZM 239
TGAGGAATATTGGTCAATGGACGAGAGTCTGAACCAGCCAAGTAGCGTGAAGGATGAAGGTCCTACGGATTGTAAACTTCTTTTATAAGGGAATAAACCCTCCCACGTGTGGGAGCTTGTATGTACCTTATGAATAAGCGTCGGCTAACTCCGTGCCAGCAGCCGCGGTAATACGGAGGATGCGAGCGTTATCCGGATTTATTGGGTTTAAAGGGAGCGCAGACGGGTCGTTAAGTCAGCTGTGAAAGTTTGGGGCTCAACCTTAAAATTGCAGTTGATACTGGCGTCCTTGAGTGCGGTTGAGGTGTGCGGAATTCGTGGTGTAGCGGTGAAATGCTTAGATATCACGAAGAACTCCGATTGCGAAGGCAGCACACTAAGCCGTAACTGACGTTCATGCTCGAAAGTGTGGGTATCAAACAGGATTAGATACCCT
+
GGGGGGGGGGGGGGGGGGGGGGGGGGEEFFGGGFGFFGFGGGCFGGGGGFGFF8FEFGGGFGFGGGGGGGGGCGGGCGFFFGGGECGGGGGGGGFFGEFEGGGGG,@AEEGGGFFEFFGGGGFGGFGGGGFFGGFGGFFDGGGD<GGGGGGCF@GEFGGGG8FFGDF>FGGGGGGAEGGGGFCF>FCBFGGGGGFGFFFCFFGGGGGGDFCGGGECGGGDGGG:EFGGGGGGGGGGGDFCECGGGFGGDGGCEGFF@<,EFF?GGFCGF>CGGEGCGGGGGGGGDGGGGDGGEF:>7FGGGGGGGGGCECGGGGGGFGGGFFGGGGGGGGGGGGGGGGGCGGF8GGGGGGGGGGGGFDGGGGGFFFGGGDGGGGGGGGGGF@GFGGGGGGGGGGGGGGGGGGGGGGGGGGGGGGGGGGGGGGGGGGFCFGGCCCCC
@SZM 240
TGAGGAGTATTGGTCAATGGGCGAGAGCCTGAACCAGCCAAGTAGCGTGAAGGATGAAGGCTCTATGGGTCGTAAACTTCTTTTATATGGGAATAAAGTTTTCCACGTGTGGAATTTTGTATGTACCATATGAATAAGGATCGGCTAACTCCGTGCCAGCAGCCGCGGTAATACGGAGGATCCGAGCGTTATCCGGATTTATTGGGTTTAAAGGGAGCGTAGGTGGATTGTTAAGTCAGTTGTGAAAGTTTGCGGCTCAACCGTAAAATTGCAGTTGAAACTGGCAGTCGTGAGTACAGTAGAGGTGGGCGGAATTCGTGGTGTAGCGGTGAAATGCTTAGATATCACGAAGAACTCCGATTGCGAAGGCAGCTCACTAGACTGTTACTGACACTGATGCTCGAAAGTGTGGGTATCAAACAGGATTAGATACCCT
+
<EFGGGGGFGGGGGGGGGGGGGGGGGGGGGGGGGGGGGGGGGGGGGGGGGGGGGGGGGGGGGGGFGGGGGGGGGGGGGGGGGGGGGGFFFGFFGGGGGGGGGGFEGGDFCFEGGFFFCEGGGGGGGFFGGGGGGGGGGGGGGG<FGGGGGGGGGGDGGGGGGFFGGGGGGGGGFGGGGGGFF?GGGG:FGGFGFGGEGGGGFGGGGGFCGCFGGGGGGFEGGGGFECGGGGGGGGGGGGFFEGGGFFFGGFFCGFCFEGGGFGFGGGGGGGGFFCDEDGGGGGGF7CB<<GGGGGCF9DFFFFCGGGCEGGGGGGGGGGEGGGGGGF9FGGGFGGGFEGGGGGGGGGGGFCBGGGGGGGEGGGGFGGGGGGGGFFGGGGFGGFGFCGGGEFC9GGGGDGGGGGGGGGGGGFAGGGGGGGFGF9GGGGGGGGCCCCC
@SZM 241
TGGGGAATATTGGTCAATGGACGCAAGTCTGAACCAGCCATGCCGCGTGCAGGAAGACGGCTCTATGAGTTGTAAACTGCTTTTGTACGAGGGTAAACTCACCTACGTGTAGGTGACTGAAAGTATCGTACGAATAAGGATCGGCTAACTCCGTGCCAGCAGCCGCGGTAATACGGAGGATTCAAGCGTTATCCGGATTTATTGGGTTTAAAGGGTGCGTAGGCGGTTTGATAAGTTAGAGGTGAAAGCCCGGGGCTTAACTCCGGAACTGCCTCTAATACTGTTAGACTAGAGAGTAGTTGCGGTAGGCGGAATGTATGGTGTAGCGGTGAAATGCTTAGAGATCATACAGAACACCGATTGCGAAGGCAGCTTACCAAACTATATCTGACGTTGAGGCACGAAAGCGTGGGGAGCAAACAGGATTAGATACCCT
+
FGGGGDDACFGGGG9FFGGGFGGGGGGGGGGGGGGGGGGGGGGGGDFGGGGGGGGFGGGGEGGGGGGG<?,,<FFGGGGGGGGGDDFECEEGEEGG<EGFG,FFGDGEEFGGGFFFGFFFFGGGGFFGGGGGFFGGGAFFGGDFGFEGG9BAECFEGFGDFFGGGGGGGFFCGGGGDFGFGFFGGGGGGGCGFEC?7FAF<<<F:F>CFGFFFFGFGGGGGGEEGGED9FFGGFGFEGGGGGGGGC4#CGGECGGGGGFFFFCGGGGGGGGGGGFFBCFGGGGGGGFGF9GGGGGGGFC=DF7GFCGGGFGGGGFFEEFGGGGDGGFF<9GGGGGGGGGGGGGGGFF<FGGGEGGFGCGGGGGGFGGGGGGGFGFGGGGGGGGGGGCFGGGGGGGGGCFCGGGGGGFGGGGGGGGGGGGGGGGGFAGGFEGCCCCC
@SZM 242
TGAGGAATATTGGTCAATGGACGCAAGTCTGAACCAGCCATGCCGCGTGCAGGAAGACGGCTCTATGAGTTGTAGACTGCTTTTGTACGAGGGTAAACTCACCTACGTGTAGGTGACTGAAAGTATCGTACGAATAAGGATCGGCTAACTCCGTGCCAGCAGCCGCGGTAATACGGAGGATTCAAGCGTTATCCGGATTTATTGGGTTTAAAGGGTGCGTAGGCGGTTTGATAAGTTAGAGGTGAAATCCCGGGGCTTAACTCCGGAACTGCCTCTAATACTGTTAGACTAGAGAGTAGTAGCGGTAGGCAGAATGTATGGTGTAGCGGTGAAATGCTTAGAGATCATACGGAACACCGATTGCGGAGGCAGCTTACCAAGCAATATCTGACGTTGAGGCACGAAAGCGTGGGGAGCAAACAGGATTAGATACCCT
+
FFE<FFGFFGGG?<FEGGGFFGGGGGGCFCEGGGGGGGGGGGGGEGGGG:D<FGGGGAEGE@?FGGGGGGG9?E<,CFFDDGGFGFG<DCFGGBEFGGFEFGGGC8=?EFFAF,C9ADDFFFAAF<,4BFFFFFFGEG<F37GD=,FFF;BGFFGGGFAFBDFGGGFFBGGFGF@>56=<:#7#DE6?FEFF:GGE?CF=FGGGFFFF9FFFFFG+2GG<CEDGGF7F=@:FGGFEDE>29EDCGFF9GECCGGGE>EFBFF+7GFDD9FBC?G;E<FAGFEC:CCEEE9GFE?;,E<CC+C+GFB,FF?,GFFC,EFA8GGGGDGGGGGGFGGGGGGGGGGFFE<B:,,9GFF:GGCFB+GGFF,GGGGGGF<EC,66;,,,AC<,GGGGGGFF8C6B,CGGGGGGDGGGGGGGGGGGGGGGGGFCFFGGCCCCC
@SZM 243
TGGGGAATATTGCACAATGGGGGAAACCCTGATGCAGCGACGCCGCGTGAGTGAAGAAGTATCTCGGTATGTAAAGCTCTATCAGCAGGGAAGAAAATGACGGTACCTGACTAAGAAGCCCCGGCTAACTACGTGCCAGCAGCCGCGGTAATACGTAGGGAGCAAGCGTTATCCGGAATTACTGGGTGTAAAGGGTGCGTAGGTGGTATGGCAAGTCAGAAGTGAAAACCCAGGGCTTAACTCTGGGACTGCTTTTGAAACTGTCAGACTGGAGTGCAGGAGAGGTAAGCGGAATTCCTAGTGTAGCGGTGAAATGCGTAGATATTAGGAGGAACATCAGTGGCGAAGGCGGCTTACTGGACTGAAACTGACACTGAGGCACGAAAGCGTGGGGAGCAAACAGGATTAGATACCCT
+
<FDGG:@EF<EFGGCFCFDFFCDDFGG8BFGCGEAEF<@FCC@FFFGEGG>FGC6?FEFCD<<9C=C,C@<?CFGE9,EEFGFGGDFGCCDG=AAF<,,CF7@=<CCFGFGGGE8E,<A8A:=CECEFGGGGDG?FGG7>F,>,+<C:FGGGG;B-:7:<#<@<@:<FFGEGGG7F8,8<35CCGGF9FF?BCEE132,*:BE<GGEGGGGGGFFFGFBGGAAEFCDGGFGD88:C6GF<C9::<<8F?6A2:<::GCFE?CEGFFF?CEFEGG@E=AG,=<F<8+F:@GFGGDE8E,E<EDF>:>FCAC,C=B,C,C<CF@<B,E,@ACCEGEFEFGGDEDGFGDEFC:C<<GGF,EC<F9CGEFDECC,9ECFFFCDGFFGGGGGGGGFCEE<GEEAC9AECFFFGGFAACCA-
@SZM 244
TGGGGAATATTGCACAATGGGGGGAACCCTGATGCAGCGACGCCGCGTGAGTGAAGAAGTATTTCGGTATGTAAAGCTCTATCAGCAGGGAAGAAAATGACGGTACCTGACTAAGAAGCCCCGGCTAACTACGTGCCAGCAGCCGCGGTAATACGTAGGGGGCAAGCGTTATCCGGAATTACTGGGTGTAAAGGGTGCGTAGGTGGTATGGCAAGTCAGAAGTGAAAACCCAGGGCTTAACTCTGGGACTGCTTTTGAAACTGTCAGACTGGAGTGCAGGAGAGGTAAGCGGAATTCCTAGTGTAGCGGTGAAATGCGTAGATATTAGGAGGAACATCAGTGGCGAAGGCGGCTTACTGGACTGAAACTGACACTGAGGCACGAAAGCGTGGGGAGCAAACAGGATTAGATACCCT
+
CFGFGFGGGGGGGGGGGGGGGGGGGGGGGGGFGGGGGGGEGGGGGGGGGFGFGGFFGGGGAFFFGGGGFGGGGGGGFFGGGGGGGGGGGGGGGGGGGGGGGGGGGEGGGGGCGGGGGGGFG@F=EGGGGGGFGGGGG?GFF?GEFGGG#GG2GGG(<;GGF?>EG>GG=;CFGGGGGGCFGGGGGG8A24@CGGGFECC;GGGFGGFECEFGFFFG7CFGGFFFFCC>CEGFFGEECGGFFDGFGGGFFGGDFFGGGGGGFGGGGGGGGGGGGGGFFDFFDGGGEGGGGGGGGGGGGGGGGFGGFDGGGGGGGGGGGGGGGGGGGGGGGFGGGFFGGGGGGGGGGGGGGGGGGGGGGGGGGGGGGGGGGFGGGGGGGGGGGGGGGGGGGGGGGGGGGFGGGGGFC9EGFEEB<CB8
@SZM 245
TGGGGAATATTGCACAATGGGGGAAACCCTGATGCAGCAACGCCGCGTGAGTGAAGAAGTATGTCGGTATGTAAAGCTCTATCAGCAGGGAAGAAAATGACGGTACCTGACTAAGAAGCACAGGCTAACTACGTGCCAGCAGCCGCGGTAATAAGTAGGGGGCAAGCGTTATCCGGAATGACTGGGTGTAAAGGGTGCGTAGGGGTTAGGGCAAGTCAGAAGGTAAAACCCAGGGCTTAACGCTGGGACCGCTTTTGAAACTGTCAGACTGGAGTGCAGGAGAGGTAAGCGGAATTCCTAGTGTAGCGGTGAAATGCGTAGATATTAGGAGGAACATCAGTGGCGAAGGCGGCTTACTTGACTGAAACTGACACTGAGGCACGAAAGCGTGGGGAGCAAACAGGATTAGATACCCT
+
CF8CEGGGGGGFFGGEFFGAFE+6FDCF:FFFCECFFGGF87+8@CF7+,,CFFD65CF<CC,<,,7>@7C<CEGFGCA?FCFA<?FF<>7FCAD<E,C9F?EE7CEC,:BE9E=FFGGCF,>FFEF8AFF>4,B+B=A-<5F.C8@:+@@A;#5@=<C9CC=F.:F1A-7=@BFE<E?,ACBF<C53+?@<GEC7/*C58@8*6,46,,C;@+AE@,@@D@,,+@FD?D>3CFCFB8+88,8FCF@+@:<8GE:,F<C,CFFFFA,FAEFA,8FE8FDA,GGGF7@F:FF9=,EFFDGFFE++>@,FEFGGGFFCFEFECF@,FGFAE9FF9ED9GFGDGEFEEC@FEFFC<GGGFFD<@AGFFEEGGGGGFE@C,FB8GFAGGGGGGGGECFFGGGFGFFGDF;CFF@FACCCC
@SZM 246
TGGGGAATATTGCACAATGGGGGAAACCCTGATGCAGCAACGCCGCTTGAGTGAAGAAGTATTGCGGTATGTAAAGCTCTATCAGCCGGGAAGAAAATGACGGTACCTGACTAAGAAGCCCCGGCTAACTACGTGCAAGCAGCCGCGGTAATACGTAGGGGGCAAGCGTTCTCCGGAATTACTGGGTGTAAAGGGTGCGTAGGTGGGATGGCAAGTCAGAAGTGAAAACCCAGGGCTTAACTCTGGGACCGCTTTTGAAACTGTCAGACTGGAGTGCAGGAGAGGTAAGCGGAATTCCTAGTGTAGCGGTGAAATGCGTAGATATTAGGAGGAACATCAGTGGCGAAGGCGGCTTACTTGACTGAAACTGACACTGAGGCACGAAAGCGTGGGGAGCAAACAGGATGAGATACCCT
+
ECFG7,BFFFGDGGGGGGGGGGGGGGGGGGGGGDGFAFGGG+@CE>+,CFF<FFC<B9CE<A,,<FFGGF,BFGGGGGFCFAFAFC,@CFGGGF=@EE,,BC+BF=,:FFA9<FGGFGG8F>C+FGGFDGGC7B<D+BF@F<A7F403@FGC@;F9C:FFF:@CCD@CC*#$FCEC>:CCFC>CFC<=9AFGGG7E@@C5C@8CFE#FCDCCFGFEF:EFGGFFFE4:GFFFGAC/@*@==:8GGFFFCCFE?C,DFAGEE3FE8EFF3,CCGFGF:F@,<FGGCDGGGE9C,GGFFCAGFGDGGF>GGGGFFEGGGFGFGGGGGGGFFFGGGFGF9GGGGGGGGGGGEDGGGFCFFFFGGFGGFGFGFGFA<FGGGGGGFGGGGEGGGGEFFGGGGGGGGGGGGE9GGGGCCCCC
@SZM 247
TGGGGAATATTGCACAATGGGGGAAACCCTGATGCAGCAACGCCGCGTGAGTGAAGAAGTATTTCGGTATGTAAAGCTCTATCAGCAGGGAAGAAAATGACGGTACCTGACTAAGAAGCCCCGGCTAACTACGTGCCAGCAGCCGCGGTAATACGTAGGGGGCAAGCGTTATCCGGAATTACTGGGTGTAAAGGGTGCGTAGGTGGTATGGCAAGTCAGAAGTGAAAACCCAGGGCTTAACTCTGGGACCGCTTTTGAAACTGTCAGACTGGAGTGCAGGAGAGGTAAGCGGAATTCCTAGTGTAGCGGTGAAATGCGTAGATATTAGGAGGAACATCAGTGGCGAAGGCGGCTTACTTGACTGAAACTGACACTGAGGCACGAAAGCGTGGGGAGCAAACAGGATTAGATACCCT
+
EGF?FGEGGGGGCGGGGGGGFGGGGGGGGGFFGGFGGGGGGGGGGGGGGGGGGFGGFGFCFGGGGGE8<,EFGGGCGGGGGGCEF8FGGGGGGGGGGGADGGEEBFA@FGGGG,BFGGFGF@FEGEFC>FFCCDE=FGG@GGECCCFFCDGFGGGGGGGGGGFGGGGG?;F:CFFEB:CGG9,FBFFBAECGGGGGDFCGGGGGF@EGCFGGGGFFGGFGGGFFFEEEFCGGGGFGGGFF88C<DG=CCEE8?@;F9:GGFGGGCE?GGEFEGGGGFEDCFGGGFEEFC8GGGFCGGE=FFFGGGGGGFEFGCGGGFFGFFFFC,GGFGFGGGFFF,FGGGGGFF@CGGGGGGGGGGGGGGGGGGGGGGGGCGGGGDGGGFCGGGGGGGGGGGGGGGGGGGGGFFDFGFGGCCCCC
@SZM 248
TGGGGAATATTGCACAATGGGGGAAACCCTGATGCAGCGACGCCGCGTGAGCGATGAGGTATTTCGGTATGTAAAGCTCTATCAGCAGGGAAGAAAATGACGGTACCTGACTAAGAAGCACCGGCTAAATACGTGCCAGCAGCCGCGGTAATACGTATGGTGCAAGCGTTATCCGGATTTACTGGGTGTAAAGGGAGCGTAGACGGAGTGGCAAGTCTGATGTGAAAACCCGGGGCTCAACCCCGGGACTGCATTGGAAACTGTCAATCTAGAGTACCGGAGAGGTAAGCGGAATTCCTAGTGTAGCGGTGAAATGCGTAGATATTAGGAGGAACACCAGTGGCGAAGGCGGCTTACTGGACGGTAGCTGACGTTGAGGCTCGAAAGCGTGGGGAGCAAACAGGATTAGATACCCT
+
FGGGGGGGGGGGGGGGGGGGGGGGGGGGGGGGGGGGGGGGGGGGGGGGGGGGGGGDGGGGGGGGGGGGGFGGGGGGGGGGGGGGGGGGGGGGGGGGGGGGGGGDEFGGGGGGGDGGGGGGGCGGGGGGGGGGD?GGGGGG?GGGGG=GGGGGGGGFGGGGGGGGGGGGGGGGGGGGGGGFDGGGGGFFFFGGGGGGGGGGFGGGGG>GGGGGGFGFFGGGGFFGGGGGGGGGGGGGGGGGGGGGGGGGGGGGDGGGGGGGGGGCGGGGGEGFDGGGGDGGFGGGGGGGGGGGGGGGGGGFGGGGGEFGGGGGGGGGGGGGFGGGGGGGGGGGGGGGGGGGGGGGGGGGGGGGFGGGGGGGGGGGGGGGGGGGGGGGGGGGGGGGGGGGGGGGGGDGGGGGGGGGFAGGGGGCCCCC
@SZM 249
TGGGAAATATTGCACAATGGGGGGAACCCTGATGCAGCGACGCCGCGTGAGTGAAGAAGTATTTCGGTATGTAAAGCTCTATCAGCAGGGAAGAAAATGACGGTACCTGACTAAGAAGCCCCGGCTAACTACGTGCCAGCAGCCGCGGTAATACGTAGGGGGCAAGCGTTATCCGGAATTACTGGGTGTAAAGGGTGCGTAGGTGGTATGGCAAGTCAGAAGTGAAAACCCAGGGCTTAACTCTGGGACTGCTTTTGAAACTGTCAGACTGGAGTGCAGGAGAGGTAAGCGGAATTCCTAGTGTAGCGGTGAAATGCGTAGATATTAGGAGGAACATCAGTGGCGAAGGCGGCTTACTGGACTGAAACTGACACTGAGGCACGAAAGCGTGGGGAGCAAACAGGATTAGATACCCT
+
FGGGGGGGGGGGGFFGGGGGGGGGGGGGGGGGGGGGFGFGGGGGGGGCFGFFGGGGFGGFFGFADFGFGFGGGGGGGGFGGFFGGGGGGDFGGGGGGGGGFGGEFGGGGG?FGGGGGGCFGEB:FFFFCFGGGGFGGGG@FDFGFEGGGGCFGGG?GFGGGG?GGGFGGCGGGGFFGEFGCGGGGGFFFGGGGGGAGGGGGGGGGGGGGGGGGGGGGGGGGGG<GGGFCGFEGFGGGGGFBFGGCFFBFFGGGGGGGGGGGGGGGGGGFGGGGGGGBGGGGGGGGGGGGFF9GGFGGGGGGGGGGGGGGFCGFB4+CFGGGFEBC9GGGFFGFAGFGGGGGGGGGGGGGGGGGGGGGGGGGGGGGGGGGGGGGGGGGGGFGGGGGGGGGGGGGGGGGGGGGGGGGFGGFFGCCCCC
@SZM 250
TGGGGAATATTGGGCAATGGGGGAAACCCTGACCCAGCAACGCCGCGTGAAGGAAGAAGGCTTCCGGGTTGTAAACTTCCTTTACCAGGGACGAAGGACGTGACGGTACCTGGAGAAAAAGCCACGGCTAACTACGTGCCAGCAGCCGCGGTAATACGTAGGTGGCAAGCGTTGTCCGGATTTACTGGGTGTAAAGGGCGTGTAGGCGGGAGAGCAAGTCAGAAGTGAAATCTATGGGCTTAACCCATAAACTGCTTTTGAAACTGTTCTTTTTGAGTATCGGAGAGGCAGGCGGAATTCCTAGTGTAGCGGTGAAATGCGTAGATATTAGGAGGAACACCAGTAGCGAAGGCGGCCTGCTGGACGACAACTGACGCTGAGGCGCGAAAGCGTGGGGAGCAAACAGGATTAGATAGCCT
+
CFGEF8CFGFG9FGGFGGGGGGGGGFGFGGGGGDGCF@CEGG7@EFCFFCFGGGFFAFGGF8=FFFG7=7C:<FGG9F@?BC,?AFFGCEGB=CF:7<<:?FGGGCCF+C,,,BDADGF<CFFDGD:<7:F8FFGGGC*38,@@FGCGG@@<<0;9<F:BCFCCC+<C=<7FC@C>CBC7B86:>?BB1574CC@GGE@CFCE=F7@:F>:7'A-FC8:(*C,;0E+GFFA;CFCF(F<@;6<CC@CFGGGFG7GCAD@FFE3D@7/C=A0#CD>C@C>C:.F<F@FA++B+8FGGGFGFGFGGGFC+GFF9EF9GGF7D<FEE?EFGGGFF69FB,FGEGFFDEGGEDDGEEF@?DCGFGGCGGGGFDGGGGFGCGGDGGGF7GCFFECGDGGGGDECGGGGGGFFFC9FCFFA,CCA
@SZM 251
TGAGGAATATTGGTCACTGGACGAGAGTCTGAACCAGCCAAGTAGCGTGAAGGATGACTGCCCTATGGGTTGTAAACTTCTTTTATACGGGCATAAAGTGAGGCACGTGTGCCTTTTTTTATGTACCGTATGAATAAGGATCGGCTAACTCCGTGCCAGCAGCCGCGGTAATACGGAGGATCCGAGCGTTCTCCGGATTTATTGGGTGTAAAGGGAGCGTAGGCGGACGCTTAAGTCCGTTGTGAAAGTTTGCGGCTCAACCGTAAAAGTGCATTTGAAACTGGGTGTCGTGAGTACAGTAGAGACAGGCGGAAGTCGTGGTGTGGCGGTGAAATGCTTAGATATCACGAAGAACTCCGATTGCGAAGGCAGCCTGCTGGACTGTAACTGACGCTGATGCTCGAAAGTGTGGGTAGCAAACAGGATTAGATACCCT
+
,C=F<CEFCCFGC;;6,<CEFCFCF:CDFFGCEA-CFFDCFDGGFGC:FCCCECC@<D,CCFD<EFF,<FFGB,CEF,6CFG?AFFDFFGG4>CEFFAFGG@8<F@FFCFGA9,?,?<+>FFGAFEF7<?EF@58B,C9,C,3+@D7BFFCF<@CC69C@DECFD>C<>FF;;3.:<C::EFF8CDDEF:#3C8FC7<<FA87GFGF==C?#FEC9?BC8?F@EFEEEDDE*A@F@4%09CGGGFBCD@+DGFFFFD@FB>@@,E5AF,F?;@,E,E:,:A+FD8FF+F,GGGGFCGGEFFEE:,:+7B:<EB?+CEECEEECC@EFC,EFCGFGGDFBE?CE:,6:,EFCFCC@,,6,6:C@<F@<@CF<GGGGFGGGFFDGFFFF:7EGGFEFFACF<EFFFFFCECFGGFEC,GGGGFEEE9GGGFFDCCCCC
@SZM 252
TGAGGAATATTGGTCAATGGACGAGAGTCTGAACCAGCCAAGTAGCGTGAAGGATGACTGCCCTATGGGTTGTAAACCTCTTTTATACGGGAATAAAGTGAGGCACGTGTGCCTTTTTGTATGTACCGTATGAATAAGGATCGGCTAACTTCGTGCCAGCAGCCGCGGTAATACGGAGGATCCGAGCGTTATCCGGATTTATTGGGTTTAAAGGGAGCGTAGGCGGACGCTTAAGTCAGTTGTGAAAGTTTGCGGCTCAACCGTAAAATTGCAGTTGATACTGGGTGTCTTGAGGACAGTAGAGACAGGCGGAATTCGTGGTGTGGCGGTGAAATGCTTAGATATCACGAAGAACTCCGATTGCGAAGGCAGCCTGCTGGACTGTAACTGACGCTGATGCTCGAAAGTGTGGGTATCAAACAGGATTAGATACCCT
+
,CDFFFG8@CCCEE,EEF9CCAB@EGGDF9FEF8@FFFG@FA<<CE@6:8:<EE,,@,CC<FFFE8FFGFEEECF,<,:=9?F<EEFGFFDCFEFF?CE<ECEFCC7BBF+BE<C<FFE=?EGF,C?F=@FGGGGFCFFEGCG7=++BDA,,8A@@FFGGFGFC>8FFGGG,1@CC5<F:CFF=887<=*.=@FGC3:,;6@FGGFC@C?<FG:E<4:;EE>7DB>@8EE;CD<F<<A<CFEGF=9FFC@<F7BE#8@>F:GE@@<FFE6CGFFFC@<FB?GEE88GF<FAFDB,EFGGFGGEEA+B?FEDECEEF7GGGFF=@CGGGEAFFFFFB9C9GGFC@@@@<FGFFFEECF7E:@7@FGGFFBEE7C8FC,<E<CGGGGEDEGGGGGGGEFEEGDGGGGFCGGGGFFGGGFFFFGGGFEFGGFFE@CCCC
@SZM 50686
TGGGGAATATTGGACAATGGGGGCAACCCTGATCCAGCCATGCCGCGTGAGTGATGAAGGCCTTAGGGTTGTAAAGCTCTTTTGCAGGGGAAGATGATGACGGTACCCTGAGAATAAGTTCCGGCTAACTTCGTGCCAGCAGCCGCGGTAATACGAAGGGAGCTAGCGTTGTTCGGAATCACTGGGCGTAAAGCGCGCGTAGGCGGTTTTGCAAGTCAGAGGTGAGATGCCAAGGCTCAACCTTGGAACTGCCTTTGAAACTGCGAAGCTAGAGTGTCGGAGGGGATAGCGGAATTGCTAATGTAGCGGTGAAATGCGTAGATATTAGCAGGAACACCGGTGGCGAAGGCGGCTATCTGGACGATAACTGACGCTGAGGCGCGAAAGCGTGGGGATCAAACAGGATTAGATACCCT
+
GGGGG7BFFGGFGGGGGGGGGGD+CGGGGFGGGGFGFFGGGCFGGGGFGFGFGGGGGGGGGGFFGGGGFFGGGGGGGGGGGFGGGGGGGGDGGGGGGGGGFGEFFGDCCCGGGGFEGGGGGGGGGGGGGGGGGFGGGGGFGFFGGGGGGGEFGGGGDFGGGGGG<CCFEGGGFFGGGGCFCCGGGEEGEFGFFGG=CF@FDEGGEGCEGGGGCA?FGFGGGFGD>FGGGGGGFFGGG@CFCGFFFFGGGGGGGGGGFGDC?GGGDGGFGFFGGGFGGGGGGGFGGFF7GEEGGGGFGGGGGGGFCFDGGFFGGGGGGFFGGGGFFDGGCGGGGGGGGGFGGGGFGGGGGGGGGGGGGGGGGGGGGFFEGGGGGGGDGEDC@EGGGGGGGGGGFGGGGGGDGGGGGGGGGGGCCCCC
@SZM 254
TGGGGAATATTGCACAATGGGCGCAAGCCTGATGCAGCGACGCCGCGTGCGGGATGACGGCCTTCGGGTTGTAAACCGCTTTTGAACGGGAGCAAGCCTTCGGGTGAGTGTACCTTTCGAATAAGCACCGGCTAACTACGTGCCAGCAGCCGCGGTAATACGTAGGGTGCAAGCGTTATCCGGAATTATTGGGCGTAAAGGGCTCGTAGGCGGTTCGTCGCGTCCGGTGTGAAAGTCCATCGCTTAACGGTGGATCTGCGCCGGGTACGGGCGGGCTGGAGTGCGGTAGGGGAGACTGGAATTCCCGGTGTAACGGTGGAATGTGTAGATATCGGGAAGAACACCAATGGCGAAGGCAGGTCTCTGGGCCGTTACTGACGCTGAGGAGCGAAAGCGTGGGGAGCAAACAGGATTAGATACCCT
+
FG<EECGGEGGGGGGGFFFGGGGGGGGGGGGGGGGGGGGGGGGGGGDGGGGGGGGGGG7:FGGGGGGGGGGGGGGFFGGD@FGFG,8<F7:+CEFCFGFGGCFGGDFGGCEGGGGGGGG+FF<FGGDEFDEEDEGC;FGDGGFFGD<FCFEFGGEFFFGGFFFFGFGFF7C:CFD9CGFGEGGD:CAEGGGGEGFCFEFGGCEGGGG>FGDGGGECEGGECF:EEGGGGGGFC:><GGGGEGGGFCCCG>5GF5#F@F>>:EFGGGGGGGGCGFGGFFD6GE=GGGGFGF9EF<FFGGGGF7GGGEFGGGFF<EGGGGGGGFGGGCGGGGGGGGGGGGGGGGGGGGGGGGGGGGGGGGGF8GGGGGDGGGF@FGGGGGGGGGGGGGGGDGGGGGGGGGGGFGGGGGGGGGGF<CGGGGCCCCC
@SZM 255
TGAGGAATATTGGTCAATGGACGAGAGTCTGAACCAGCCAAGTAGCGTGAAGGATGACTGCCCTATGGGTTGTAAACTTCTTTTATACGGGAATAAAGTTAGCCACGTGTGGCTTTTTGTATGTACCGTATGAATAAGGATCGGCTAACTCCGTGCCAGCAGCCGCGGTAATACGGAGGATCCGAGCGTTATCCGGATTTATTGGGTTTAAAGGGAGCGTAGGCGGGTTGTTAAGTCAGTTGTGAAAGTTTGCGGCTCAACCGTAAAATTGCAGTTGATACTGGCGACCTTGAGTGCAACAGAGGTAGGCGGAATTCGTGGTGTAGCGGTGAAATGCTTAGATATCACGAAGAACTCCGATTGCGAAGGCAGCTTACTGGATTGTAACTGACGCTGATGCTCGAAAGTGTGGGTATCAAACAGGATTAGATACCCT
+
EFGGGGGGGGGGGGGGGGGGGGGGGGGGGGGGGGGGFCFGGGGGGGGGGGGGGGFGDFCFFGGGGGGGGGGGGGGGGGGGGGGGGGGGGGGGGGGGGGGGGAFGGGGGGGGEGGGGFFFFGGFFGGGDGGGGGGFGGGFGGGEGGGGGGGGGGGGGGFGGGGGGGGEGFGGGGGFGGGGFFF>E>CFEGGGGGGFGFFFFCFEEGGGGFFGGGGGGGGGGGGGGGGGGFGGGGGGDGGGGGGGGGGGGGGGGEGGGFDGGFGGFFGGGGGGGGFEA9GGGGGGECGGGF@FGGGFGGFGDCGGGGGGGGGGGGGGGGGGGGGGGGGGGGGGFCGGGGGFGGGGGGGGGGGGGFGE@GGGGGGGGGGGGGGGGGGGGGGGGGGGGGGGGGGGGGGGGGGGGGGGGGGGGGGGGGGGGGGGGGGGGGGEGGFGCCCCC
@SZM 256
TGAGGAATATTGGTCAATGGCCGAGAGGCTGAACCAGCCAAGTCGCGTGAAGGAAGAAGGATCTATGGTTTGTAAACTTCTTTTATAGGGGAATAAAGTGGGGGACGTGTCCTTTTTTGTATGTACCCTATGAATAAGCATCGGCTAACTCCGTGCCAGCAGCCGCGGTAATACGGAGGATGCGAGCGTTATCCGGATTTATTGGGTTTAAAGGGTGCGTAGGTGGTGATTTAAGTCAGCGGTGAAAGTTTGTGGCTCAACCATAAAATTGCCGTTGAGACTGGGTTACTTTAGTGTGTTTGAGGTAGGCGGAATGCGTGGTGTAGCGGTGAAATGCATAGATATCACGCAGAACTCCGATTGCGAAGGCAGCTTACTAAACCATAACTGACACTGAAGCACGAAAGCGTGGGGATCTAACAGGATTAGATACCCT
+
GGGGGFFGGGGGGGGGGGGGFGGGFGGDGFGGGGGDFGFFFFGGGGGGGGGGGGGGGGGGGFFGGGGGFGGG<FGFFGGFFFGGGGGGGGE:FEEAFGGGGGGGGGGGGF8BF9FFFGGFGGGGGCFGG<BFDFCEGGGFGGGGG7FGGGCFGFGDGGGGFCAF3FGGGGGFGFFGGGGGGGEEGGGGGGFFGB<1CGFCFGEFGGGGCCEFGDECGGGGGGGGFFGGGGGGFFFGEECGFGFGGACDCGFDDFFEDCCC?EGGFCFG=EFCFEFDGFGEFGGGGFF9FEE,GGFECGFCGGGGGFDGGGGFCGECEF?=F<F7GEGFFFGDGFFA@E9FGDGGEGGEF9GEGCFECFAGEGEFGGGGGGGGDGGGGGGGGGGGGGGGGGGGEGDGFFF<CFEGGGGGGGGGGFFFDGGGGGFCDCGGGGGCCCCC
@SZM 257
TGGGGAATATTGGGCAATGGGCGCAAGCCTGACCCAGCAACGCCGCGTGAAGGAAGAAGGCTTTCGGGTTGTAAACTTCTTTTGTCAGGGACGAGTAGAAGACGGTACCTGACGAATAAGCCACGGCTAACTACGTGCCAGCAGCCGCGGTAATACGTAGGTGGCAAGCGTTGTCCGGATTTACTGGGTGTAAAGGGCGTGTAGCCGGGAAGGCAAGTCAGATGTGAAATCCACGGGCTCAACTCGTGAACTGCATTTGAAACTGTTTTTCTTGAGTATCGGAGAGGCAATCGGAATTCCTAGTGTAGCGGTGAAATGCGTAGATATTAGGAGGAACACCAGTGGCGAAGGCGGATTGCTGGACGACAACTGACGGTGAGGCGCGAAAGCGTGGGGAGCAAACAGGATTAGATACCCT
+
FFGGGGGGGGGGGGGGGGGGGGGGGGGGGGGGGGGGGGGGGGGGGGGGGGGGGGGGGGGGGGGGGGGGGGGGGGGGGGGGGGGGGGGGGGGFGGGGFGGFGGGGGGGGGGGGGGGGGGGGGGG8FDG?GGGGGGGGGGGGGGGGGGGGGGGGGGGGGFFFGGGGGFFGGGGGEGGGGFEEFGGGGGGGFGGGGGGGGGGGGGGG3EGGGGFGGGGGGGGGGGGGGFGGGGGGGFFCFGGGGGGGFFFGGGGFCGGFGCGGGGGGGEGDCGGGGFGDAGGGFGGGGGFFGGGCGGGGGGGGGGGGGGGGGGGGGGGGGGGGGGGDFGGEGGGFGGGFGGGGGGGGGGGGGGGGGGGGGGGGGGGGGGGGGGGGGGGGGGGGGGGGGGGGGGGGGGGGGGGGGGGGGGGGGGGGGC@CCC
@SZM 258
TGAGGAATATTGGTCAATGGACGCAAGTCTGAACCAGCCATGCCGCGTGCAGGAAGACGGCTCTATGAGTTGTAAACTGCTTTTGTACTAGGGTAAACGCTCTTACGTGTAGGAGCCTGAAAGTATAGTACGAATAAGGATCGGCTAACTCCGTGCCAGCAGCCGCGGTAATACGGAGGATCCAAGCGTTATCCGGATTCATTGGGTTTAAAGGGTGCGTAGGCGGTTTGATAAGTTAGAGGTGAAATACCGGGGCTCAACTCCGGAACTGCCTCTAATACTGTTGAACTAGAGAGTAGTTGCGGTAGGCGGAATGTATGGTGTAGCGGTGAAATGCTTAGAGATCATACAGAACACCGATTGCGAAGGCAGCTTACCAAACTATATCTGACGTTGAGGCACGAAAGCGTGGGGAGCAAACAGGATTAGATACCCT
+
=EEFGGGGGGGFG9EFFGGFGGGGGGGGGGGGGGGGFFFGFCGFFFFFG@FDFEFGGFGGGGC8C<FFGG9FGFGGGGGGGCGGDEGFCGGGGGGGFFGGF+F<FGFFFGFEGG@FCCGGGGFEGGGGFFFGEG<FFGFFACCFCDEGF9)BC>E,DFGGGFGGGFFGA>CFG3=@EFECFF=FG=GEFCGGFFFE@FCACCGEGGFCFFGGFGG@EEGGGGGGGFFF7C@@9FEFGGGFCFDGDFFGGGFEGGGGGGFCCFG1GFFFDGCGGGFFDFGG>FFFEFF@C9F?FGGFFFGGDGGGGEGGDGFFCGGF=AFFGGGGDGF9GGGGGFGGGGGFE<9FGGGGGGGGDGGGGGGGGGGCGGGFCGGGGGGGGGGGGGGCGGGGGGDGFGFFGGGGFEBDFCGEGGCGFGGGGGGGGGDFFCGGFAFCBCC6
@SZM 259
TGAGGAATATTGGTCAATGGGCGAGAGCCTGAACCAGCCAAGTAGCGTGAAGGATGAAGGCTCTATGGGTCGTAAACTTCTTTTATATGGGAATAAAGTTTTCCACGTGTGGAATTTTGTATGTACCATATGAATAAGGATCGGCTAACTCCGTGCCAGCAGCCGCGGTAATACGGAGGATCCGAGCGTTATCCGGATTTATTGGGTTTAAAGGGAGCGTAGGCGGGTTGTTAAGTCATTTGTGAAAGTTTGCGGCTCAACCGTAAAATTGCAGTTGATACTGGCGACTTTGAGTGCAACAGAGGTAGGCGGAATTCGTGGTGTAGCGGTGAAATGCTTAGATATCACGAAGAACTCCGATTGCGAAGGCAGCTTACTGGATTGTAACTGACGCTGATGCTCGAAAGTGTGGGTATCAAACAGGATTAGATACCCT
+
FGEEGF<FFFGGGDFGEGGGGGGGEGGGGGGGGGGGGGDFGCGGA<FFGFFGGGGFAFGGGGF,CAFGDFEGGGGGGGGGGGGGGGGCFGGGGGGGGGEF?BFEE?FFGCFFEEEF9FGGD,FDFEEFEFGFGGFCGFDFCFG777FFGGGGFGCFFCF8B8AC7>FFGGGGCC>7:CF<C@FGFFDFGGFGDGF?1C@:AGGGGF<FC<GGFECC74,*;FEGGFFGFF>CCEC9EC##@,,9@<@CF@<F+FGFGGGF9<EGGFDF9F:FCEFF:<C<?FGEGCGFFDGGGGGFC<GFCCGGGCF7GGFGDGGFC7EGGF:C@+CFC,<FAGFGGGGGGCGGGGCGGDGGGF:GGFGGGGGGGGGGGGGGGGGFDFGDF<GGGGGGGGGGGGGGGGGGGGGGGGGEGGGFGGGGGGGFGGGGGGFCGFFCCCC@
@SZM 260
TAGGGAATCTTCCACAATGGGCGCAAGCCTGATGGAGCAACACCGCGTGAGTGAAGAAGGGTTTCGGCTCGTAAAGCTCTGTTGTTAGAGAAGAACGTGCGTGAGAGTAACTGTTCACGCAGTGACGGTATCTAACCAGAAAGTCACGGCTAACTACGTGCCAGCAGCCGCGGTAATACGTAGGTGGCAAGCGTTATCCGGATTTATTGGGCGTAAAGCGAGCGCAGGCGGTTTGATAAGTCTGATGTGAAAGCCTTTGGCTTAACCAAAGAAGTGCATCGGAAACTGTCAGACTTGAGTGCAGAAGAGGACAGTGGAACTCCATGTGTAGCGGTGGAATGCGTAGATATATGGAAGAACACCAGTGGCGAAGGCGGCTGTCTGGTCTGCAACTGACGCTGAGGCTCGAAAGCATGGGTAGCGAACAGGATTAGATACCCT
+
GGGGGGGGGGGGGGGGGGGGGGGGGGGGGGGGGFGGGGGGGGGGGGGGGGGDGFGGGGGGGGGGGGGGGGGGGGGGGGGFGGGGCCFGEFGGGGGGGGGFG?FGGGGGGGGGGGFFFGGGGGEGGFGGGGGGGGGGFCFGGGGGCFGGGGGGG?GGGGGGGFGD9FFFFGCFGGGGGGGGGGGGGGGGGGGGGEFGGGGGGEGGGGG9GFFGFFGGGGGCCGGFGGGGGEGC:GFCFFG@FGGGCFFECGGGGGGGFFFFGGGGGGFGGGGGGF9GGGGGGGGGGFCCGFGGGGGGGGFFA?9GGGGGGFGCGGGGGGGGEE5<ACGGGGECGGGGGEGGGGFCGGGGGGGGGGGFFDGGGGGGGCEGGGGGGGGGGGGGGFGGGGFGGGGGGGGGGGGGGGGGGGGGGFGFFGGGGGGGGGGGGGGGGGGGGGFGCCCCC
@SZM 49552
TGGGGAATATAGCACAATGGGGGGAACCCTGATGCAGCGACGCCGCGTGAGTGACGAAGTATTTCGGTATGTAAAGCTCTATCAGCAGGGAAGAAAATGACGGTACCTGACTAAGAAGCCCCGGCTAACTACGCGCCAGCAGCCGCGGTAATACGTAGGGGGCAAGCGTTATCCGGATTTACTGGGTGTAAAGGGTGCGTAGGTGGTATGGCAAGTCAGAAGTGAAAACCCAGGGCTGAACTCTGGGACTGCTTTTGAAACTGTCTGGCTGGAGTGCAGGAGAGGTAAGCGGAATTCCTAGTGTAGCGGTGAAATGCGTAGATATTAGGAGGAACATCAGTGGCGAAGGCGGCTTACTGGACTGAAACTGACGCTGAGGCACGAAAGCGTGGGGAGCAAACAGGATTAGATACCCT
+
GGFGGDFGGG9CFFFGGDFGF7@@FFF7FCC<B,?5F,@CEFEECGEGG7C?DF,>3CEFDGGG9FF@F@FCGGC9FACFGFF9@8,<@:FFGFGGCCF?F7FFFBFGCGGGGCC9FFFFG:<FF7FC8FGF7<5CCFGGG>CGE>GGCC:?CCCF,:BCC>DG=;CG<1;8FGG7/#A;/AFEFG?C:CCFFFG*?*:6C;)9?A:#2;A=AGFC;:)CCGFFFF?EGECGGBCGG,CB<0+#,CFG+6FEDCFEFF8<C=G9##2#C9CF,A94EFG:FGGGFCC77EFFEEDFBBE5,,C>=GGGGFFCC:C7EEGFFC6E@,@C<,9EDEC--FGGGGGFFCEGFFGGFFFF@GFEC<@C,EEFB@B+,CF<FCB,6CFD@C7FF,B@8FD@<9EFE@FEF9FFFCFAB-BC
@SZM 262
TGAGGAATATCGGTCAATGGACGAGAGTCTGAACCAGCCAAGTAGCGTGAAGGATGAAGGTCCTACGGATTGTAAACTTCTTTTATAAGGGAATAAAACCTCCCACGTGTGGGAGCTTGTATGTACCTTATGAATAAGCATCGGCTAACTCCGTGCCAGCAGCCGCGGTAATACGGAGGATGCGAGCGTTATCCGGATTTATTGGGTTTAAAGGGAGCGCAGACGGGTCGTTAAGTCAGCTGTGAAAGTTTGGGGCTCAACCTTAAAATTGCAGTTGATACTGGCGTCCTTGTGTGCGGTTGAGGTGTGCGGAATTCGTGGTGTAGCGGTGAAATGCTTAGATATCACGAAGAACTCCGATTGCGAAGGCAGCACACTAAGCCGTAACTGACGTTCATGCTCGAAAGTGTGGGTATCAAACAGGATTAGATACCCT
+
@FAEGGGGGFGDC7BFGGGGGGEGGGGDGFGGG?FEF,<FFGDCFGGDGGGGGGCFGGGGF9F9FEEEEE7FCEEFFGC9FGFGGGGGGFGGGFCF9FE7?C,BE=F<FFFG@B++?,ABB9<EFG99EGGGGG,5BFEFC/@FDFGF8:9FFDDFF<D<FF8>FGEGGEFFFGFGGG@FFG7FCEGGGCC,C=F=?FB=C9+EFF<>FGFGFFGGGGGF=EFCFEGF>:9FC87@:<C,>@DCAG=FGGGGFGGF@8=AGGGGFFCGGGGF@FFF=9EG=EECB<8,EA:4+F=@+,===,FGGGGEEF,GFCEGGGGGGGGGEGGGGGGGGGGFFGGF?FGGGGGDCCGGGGGGGGF@@,DGGGGGGFGGGGF<CGGGGGGGGGFGGGGGGGFACFFEFECFGGGGGGGGGGGDGGGGGGGGGFGGGGGCCCCC
@SZM 263
TGAGGAATATTGGTCAATGGACGAGAGTCTGAACCAGCCAAGTAGCGTGAAGGATGAAGGTCCTACGGATTGCAAACTTCTTTTATAAGGGAATAAACCCTCCCACGTGTGGGAGCTTGTATGTACCTTATGAATAAGCATCGGCTAACTCCGTGCCAGCAGCCGCGGTAATACGGAGGATGCGAGCGTTATCCGGATTTATTGGGTTTAAAGGGAGCGCAGACGGGTCGTTAAGTCAGCTGTGAAAGTTTGGGGCTCAACCTTAAAATTGCAGTTGATACTGGCGTCCTTGAGTGCGGTTGAGGTGTGCGGAATTCGTGGTGTAGCGGTGAAATGCTTAGATATCACGAAGAACTCCGATTGCGAAGGCAGCACACTAATCCGTAACTGACGTTCATGCTCGAAAGTGTGGGTATCAAACAGGATTAGATACCCT
+
CF<@DFFGG9ACGCFGGGGCFGGGCEGGGGGDFFEFGGGGGGGGGGGGECDAFF@FFFAF8E9FGGGCECFEEFFGFGGGGGGFEFGFFGGGEGGGGG?CFF7FFCB4,4?BEEF7=,BFF9E<BGFACFGCFGFFF<,AEE0BFFFFF:>?FFDGF?<F@@FFF+@BCGGFGFFA@CECG:DE3FEFEFGCFFCEFC1;AGF@FEFFB<GGGFFGE?EF;CCEGCE@?GFCF>:F=FFFCGFGD#F@:FECFGGGGGGCCG>GGFFG?GFE9=,F9F?FGEB7CEAB,FEA?GF@>4GFA=GGGF:DFADFFCGGGGGFGGGGGCDGGGGGFDGGGGFEAFGGFE@GGFE,FE@BGGGGDGF@FGGGGGFCACGGGGGGGGGGGGGGGGGGGGGCGGDGGGGGGGGGGFGGGGGGGGGGGGGGGGFAEEGCACCC
@SZM 264
TGAGGAATATTGGTCAATGGACGCAAGTCTGAACCAGCCATGCCGCGTGCAGGAAGACGGCTCTATGAGTTGTAAACTGCTTTTGTACTAGGGTAAACGCTATTACGTGTAGGAGCCTGAAAGTATAGTACGAATAAGGATCGGCTAACTCCGTGCCAGCAGCCGCGGTAATACGGAGGATCCAAGCGTTATCCGGATTTATTGGGTTTAAAGGGTGCGTAGGCGGTTTGATAAGTTAGAGGTGAAATACCGGGGCTCAACTCCGGAACTGCCTCTAATACTGTTGAACTAGAGAGTAGTTGCGGTAGGCGGAATGTATGGTGTAGCGGTGAAATGCTTAGAGACCATACAGAACACCGATTGCGAAGGCAGCTTACCAAACTATATCTGACGTTGAGGCACGAAAGCGTGGGGAGCAAACAGGATTAGATACCCT
+
GFFFGGGF<EGFGG9AC,C,CE:FFEGFGGGFGGGGGGGGF8,C@B:CC,C9ECFGGFDCEGEFGGEGCEG96EFGGG<FGFFGGGGG9CFGG8,B,C+@C++EFFGG<A=EECF+BFEFGGCEFGGGF9FC=EEE,B,=C,@CEEGGC9,::>F:7<>@EGD<FGGDGC;@@;7FD@<0>,8?C=FFG:CAFFC==CGGGGGB<FFC=@C)CB*=9E:C:B<GFGGFGFFD:;31:EED>:'<=<+GGDGGF<D:EFGGF9<CFFFGGEEFFCFFCACEFD7:F<9FCEFA,E=E:<EGCGGGGFDGEEDC<EFCCFGGGFF:7@GGGFGFGGFFECGFF9EF<GF<GGFGGFDGGFECCEGFEFGEFGFFEDCC,,FGGGFCFE9GGGFFFF<FFF7DCBAD;ECGFFEGFF9GFGFFD<@FFCGGE<FCC@C@
@SZM 51802
TGGGGAATATTGCACAATGGGGGAAACCCTGATGCAGCAACGCCGCGTGAAGGATGAAGGCCTTTGGGTCGTAAACTTCTGTTCTAAGGGAAGATAATGACTGTACCTTAGGAGCAAGTCCTGGCTAACTACGTGCCAGCAGCCGCGGTAATACGTAGGGGGCAAGCGTTATCCGGAATTATTGGGCGTAAAGGGTACGTAGGTGGTTACCTAAGCACAGGGTATAAGGCAATAGCTTAACTATTGTTCGCCTTGTGAACTGGGCTACTTGAGTGCAGGAGAGGAAAGCGGAATTCCTAGTGTAGCGGTGAAATGCGTAGATATTAGGAGGAACACCAGTGGCGAAGGCGGCTTTCTGGACTGTAACTGACACTGAGGTACGAAAGCGTGGGGAGCAAACAGGATTAGATACCCT
+
<EF<:CFEF9@<CEFFCE9CFC>@FCCEEF?FFG@E9F@E<CCEFFGGG>FFG@AFGFGGFFG8C9EG@8FG,EF-@FGGGGFGGGFGF?,B=,,CE<,,9<??@,,,C,E,FDD@FF?FF9AF84A<B??FGDD>+CB@F,BFGC7CFE8<F/@:FGGDFE=C7D7>B48<B384;<<CC6F<?>;FCCFFGFGF9E6C,CCF:DBDF8GGFCCFG+;BEEFECE=,@=GGFCFCFGGGGFEDFEDG5GGGGFEAEFCAC@FE@?@;GGFCFGGG>G=EEFGF7EEFF??FGFE,CF9GF@ECEDGGGGGGGF>GF@,EF@<GGFGFFFGCCCGGGGFB:F7FCGEF>GE8E8GFF@EF@FAFFGFAFGCFFGEFGGGFFFDFFEFBGGGGGGCGGGGGGGGGGGGGGGCCCCC
@SZM 51580
TGAGGAATATTGGTCAATGGACGCAAGTCTGAACCAGCCATGCCGCGTGCAGGAAGACGGCTCTATGAGTTGTAAACTGCTTTTGTACTAGGGTAAACGCTCTTACGTGTAGGAGCCTGAAAGTATAGTACGAATAAGGATCGGCTAACTCCGTGCCAGCAGCCGCGGTAATACGGAGGATCCAAGCGTTATCCGGATTTATTGGGTTTAAAGGGTGCGTAGGCGGTTTGATAAGTTAGAGGTGGAATACCGGGGCTCAACTCCGGAACTGCCTCTAATACTGTTGAACTAGAGAGTAGTTGCGGTAGGCGGAATGTATGGTGTAGCGGTGAAATGCTTAGAGATCATACAGAACACCGATTGCGAAGGCAGCTTACCAAACTATATCTGACGTTGAGGCACGAAAGCGTGGGGAGCAAACAGGATTAGATACCCT
+
GGGEFGGGGGGGGGGFFGGGGG7FGGGGGGGGGDFGGGGGGCFGGGGFEEGGGG?FGGGGGDGGGGGGGGGGFGGGGGGGGGGGFF9EF9,C@EFGGG7F@7C<EGGGGCGA?CFGEGFGGAFGGAEEE,,4?FGGGCFGFGGGG4GGGGFEFEGCFGFFFCDGFEGGGGGCFGGGGGD7EGFGGGGGGGEFFGGGEGGGGGGGFCBGFFFFGGGGGGGGGGGGGGGGFEACFGGGFGGFGGGGGGGFGFF=:FEG@5EEFE>CFGFDGGFGFFFFGFEFFGFGGFBFFFGGEFCCGFGGGGGGGGGGGGGGGFGGGFFGFGGGGFF9GGGGGDFF,FAGGFFCFDGGGGFGGEGGGGGEGGGFGGGFGGGGGGGGFCFE,GGGGGFFGGGGFDGGGGGGFGGGGGGGGGGGGGGFGDGFGGGFGF9FFGGCCCCC
@SZM 267
TGAGGAATATTGGTCAATGGCCGAGAGGCTGAACCAGCCAAGTCGCGTGAAGGAAGAAGGATCTATGGTTTGTAAACTTCTTTTATAGGGGAATAAAGTGGAGGACGTGTCCTTTTTTGTATGTACCCTATGAATAAGCATCGGCTAACTCCGTGCCAGCAGCCGCGGTAATACGGAGGATGCGAGCGTTATCCGGATTTATTGGGTTTAAAGGGTGCGTAGGTGGTGATTTAAGTCAGCGGTGAAAGTTTGTGGCTCAACCATAAAATTGCCGTTGAAACTGGGTTACTTGAGTGTGTTTGAGGTAGGCGGAATGCGTGGTGTAGCGGTGAAATGCATAGATATCACGCAGAACTCCGATTGCGAAGGCAGCTTACTAAACCATAACTGACACTGAAGCACGAAAGCGTGGGGATCAAACAGGATTAGATACCCT
+
FCE9FFGGFGDF<FGGGGFFGGGCDFEGEGFFGGGGGGGGFGGFGGGGGDGGGGGGGGFFGGGGGGGGGGGGGGGGGGGCDEGGGGGGGGG@FGGGDFFGGFGGGGGGGGGGGGGGGGGGGGGGGFFFFFFGGCGGDFCAGFC6CFFFGCCFGFDGFGG?ECGGDFFGGGGGFCFE5BCGGEFGGGGGGGGGGFFDEFFFFGGGGGGGFGGGGGGFGGFF<GGGGFFFFFEFGGGGEEGGGGCDCBA8FGGFGGGGFFFGFGGGGGGGGGGGFFE>9EFF@DFGGGGFDGFBEC4,GFGGGGGGGGGGDFGGGEGDGGFDGGGGGFFCGGFGFGGFGGGGGFBF:CGFE9FEFEFEGGGEFEF@DGGGGCGGGFGGGGGFCFFGGGFGGGGGGFDGGGEDGGGGGGGGGGGGGGGGGGGGGGGFFAGGF<EC@C?C
@SZM 268
TGGGGAATATTGGGCAATGGGCGCAAGCCTGACCCAGCAACGCCGCGTGAAGGAAGAAGGCTTTCGGGTTGTAAACTTCTTTTGTCAGGGACGAGTAGAAGACGGTACCTGACGAATAAGCCACGGCTAACTACGTGCCAGCAGCCGCGGTAATACGTAGGTGGCAAGCGTTGTCCGGATTTACTGGGTGTAAAGGGCGTGTAGCCGGGAGGGCAAGTCAGATGTGAAATCCACGGGCTCAACTCGTGAACTGCATTTGAAACTGTTTTTCTTGAGTATCGGAGAGGCAATCGGAATTCCTAGTGTAGCGGTGAAATGCGTAGATATTAGGAGGAACACCAGTGGCGAAGGCGGATTGCTGGACGACAACTGACGGTGAGGCGCGAAAGCGTGGGGAGCAAACAGGATTAGATACCCT
+
GGCGGFFGGGGGGGGGGGGGGGGGGGGGGGGGGFGGGGCGGGGGGGGGGGGGGGGGGFFGGGGFGGGGCGGGFGGGGG9?FGGGGGGG8E<DF:+?FFFGGGGGGGGGGGGGGGGGGGGGG@BFC:CGGGGGFGGGGFGGG@FGGGDFF@CGDFGGGCCFGGFCGGFC7F7F8=CFDG7:CGFF%GGF,CFCFGFFCEEGGGGGCEGGGFFCFEGGGGGGFGGGFGGGGGEGGGGGGGFDGFGGFEGFGFFGEFGGGFFGFGGGFGGFFGGFGFGGGGGGGGGGGFE7GGGGGGGGFGGGFFGGGGGGGFGGF9GGGGGGGGGFFFE9GGGGGGGGGGGFFGGGGGGGGDGFGGGGGGGGGFFGFFGGGGGGGGGGGGGGGGGGGGGGGGGGGGGGGGGGFAGGGGFFDGGGGCCCCC
@SZM 269
TGGGGAATATTGCACAATGGGGGGAACCCTGATGCAGCGACGCCGCGTGAGTGAAGAAGTATTTCGGTATGTAAAGCTCTATCAGCAGGGAAGAAAATGACGGTACCTGACTAAGAAGCCCCGGCTAACTACGTGCCAGCAGCCGCGGTAATACGTAGGGGGCAAGCGTTATCCGGAATTACTGGGTGTAAAGGGTGCGTAGGTGGTATGGCAAGTCAGAAGTGAAAACCCAGGGCTTAACTCTGGGACTGCTTTTGAAACTGTCAGACTGGAGTGCAGGAGAGGTAAGCGGAATTCCTAGTGTAGCGGTGAAATGCGTAGATATTAGGAGGAACATCAGTGGCGAAGGCGGCTTACTGGACTGAAACTGACACTGAGGCACGAAAGCGTGGGGAGCAAACAGGATTAGATACCCT
+
,CFFGEGGGGGGGGGGGGGGCEGCGGFGGGGAGGGGF?FGGGGGEEGEGGGGGGFFCFFFFFCFGGG@GDFGGGGDF,FFBFBCFGGGGGGGGG?FFFGGGEGGGBGCGGGGGFFFEFF8FGC;FDGGDFGGEGDF6CFGGDDC::EGEEGFGG@GFGGD9CEGGGFCCCEGFGC<EFFFFFGGFFGEEGCFGDGFGDGGGBFDA89FE1GGGFGGGDGGDGECFGGFFDEGGGGGFFGGFE8GCFFCGGGGGFFEAFDFFECFGGGGFFGA$<FGFFFFF9>GF:DGGGGGCGGGFFFCFFCGGDGF9<FECFCCGF<GGGGFA@EFE6<GGFFFFF8GGGGFGGGEGGF@FDFFFFDGGFFGGGGGGGGFGGGGFGGFFEGGCGGGGGBFE<FGGFCGGGFGGGGGGFFCCCCC
@SZM 270
TGGGGAACATTGCACAATGGGCGCAAGCCTGATGCAGCGACGCCGCGTGCGGGATGACGGCCTTCGGGTTGTAAACCGCTTTTGATCGGGAGCAAGCCTTCGGGTGAGTGTACCTTTCGAATAAGCACCGGCTAACTACGTGCCAGCAGCCGCGGTAATACGTAGGTTGCAAGCGTTATCCGGAAGTATTGGGCGTAAAGGGCTCGTAGGCGGTTCGTCGCGTTCGGTGTGAAAGTCCATCGCTTAACGGTGGATCTGCGCCGGGTACGGGCGGGCTGGAGTGCGGTAGGGGAGACTGGAATTCCCGGTGTAACGGTGGAATGTGTAGATATCGGGAAGAACACCAATGGCGAAGGCAGGTCTCTGGGCCGTTACTGACGCTGAGGAGCGAAAGCGTGGGGAGCGAACAGGATTAGATACCCT
+
GGGGGGECFGGAFFGGGGDG,C@@FGG@FGGGGFEGGG@FEEGGGGGGG7C@FEFFFFEGCEGGGFE7A4@FFGG<F@FEGEGGGG,=+CFC>DFF+B,<B+C:<+><DF=C=@FF9<@BDFB@:FC:C>FF?GGGAF?7>FGG)<F@DF6DFFGFGE?:CE<FFG#6=FF9F>E;CEFCC:E8+1:<8@GEG>??CCCCGC<G5EEEGC<EC?588/&;CF<CCGGGGDFGGFE<<?GCCCCFCC=CEFCFCFEF<<E@8:GCFCGGFEEBCGGGGGGGGEC=,ECGGFFBEEFGGFGGFDGEF7GGGGGFAGCFCC?GCGGGGGGGCGGGGFGGGDGEGGEFFECGGGGGGGGGFGGDDCFGEF@7ECFFCFCDGGGGGGGGGGGGGGGEGDGGGEGEGEFFEGGGGGGGGGGGFGCCCCC
@SZM 271
TTGGGAATCTTCCACAATGGACGCAAGTCTGATGGAGCAACGCCGCGTGAGTGAAGAAGGTTTTCGGATCGTAAAGCTCTGTTGTTGGTGAAGAAGGATAGAGGTAGTAACTGGCCTTTATTTGACGGTAATCAACCAGAAAGTCACGGCTAACTACGTGCCAGCAGCCGCGGTAATACGTAGGTGGCAAGCGTTGTCCGGATTTATTGGGCGTAAAGCGAGCGCAGGCGGAAAAATAAGTCTAATGTGAAAGCCCTCGGCTTAACCGAGGAACTGCATCGGAAACTGTTTTTCTTGAGTGCAGAAGAGGAGAGTGGAACTCCATGTGTAGCGGTGGAATGCGTAGATATATGGAAGAACACCAGTGGCGAAGGCGGCTCTCTGGTCTGCAACTGACGCTGAGGCTCGAAAGCATGGGTAGCGAACAGGATTAGATACCCT
+
GGGGGGGGGGGGGGGGGGGGGGGGGGGGGGGGGGGGGGGGGGGGGGGGGGGGGGGGGGGGGGGGGGGEGGGGDFGGGGFFGDGGGGGGBFGCEEEFFFFGGFGGGGGGGGGGGGFFFGFGGGGGGGGGGGGGGGGGGGGGGFEFAFGGGGGGGGGCGGGDG?FGGFECFGGGGGGGGGG>?DCEGGC>FGGGGGGCEFGGGGGGGFGGGGGGGCGGGGGGFGGGGGGGGGGGGGGGGGFFGGGGGGGGGGGGGGGB8EGGGGGGFGGGFGGGFDFFGGC@GGGGGGGGGGGGGFGGGGGGFACGGFGGGF9GFGGFGGGGGGGGGFFGEEGGGGGGGEGGGGGEGGGGFGGGFGGGGCGGGGGGGDGGGGGGGGGGGGGGGGGGGGFFCGGGDGGGGGGGFGGGGGGGGGGGGGGGGGGGGGGGGGGGGGGGGF?GCCCCC
@SZM 272
TGAGGAATATTGGTCAATGGACGCAAGTCTGAACCAGCCATGCCGCGTGCAGGAAGACGGCTCTATGAGTTGTAAACTGCTTTTGTACGAGGGTAAACTCACCTACGTGTAGGTGACTGAAAGTATCGTACGAATACGGATCGGCTAACTCCGTGCCAGCAGCCGCGGTAATACGGAGGATTCAAGCGTTATCCGGATTTATTGGGTTTAAAGGGTGCGTAGGCGGTTTGATAAGTTAGAGGTGAAATCCCGGGGCTTAACTCCGGAACTGCCTCTAATACTGTTAGACTAGAGAGTAGTTGCGGTAGGCGGAATGTATGGTGTAGCGGTGAAATGCTTAGAGATCAGACAGAACACCGATTGCGAAGGCAGCTTACCAAACTATATCTGTCGTTGAGGCACGAAAGCGTGGGGAGCAAACAGGATTAGATACCCT
+
GGFGGGGFCFGFCEFGGGGGFFGGGCECFFGGGFFCEFG@FFFFEGGGCCFFGGGEGFGGEGGGGGF<AFGGGFGGGGFGGGGGGGGFFCCF:CF,EFFFGGCFGFGGFFEFGGG9EFF,BC?FFGGEF,BCBFFF,A@6=@FCFF-:=8CEGGGDDFGC5@<FFCF<59>FGG>@E@7F7;FFEF3/?CBCFCC5CFCF:E:GECB7FFFFGEGFDCGCGFCFGGCEDEEDFCFFCCF>9GFGCCDGGDGEGDCCGGFGF?CEGGGF>CDFFF@FFGFGGGFEF9FFGEEFAFA9,<@EEGCGGGGGGGGGGGFCGGFDGF>DGGGGGGGFGGGGFCGGGFACGF6,FCGGGGGGGGGGGGGGGGGGGCFGFCFFC,<<,E9EFE@GGGGGGGGGGGGGFGGGGGF:GGGGGGGGGGGGFGGFFFCGGFGCCCCC
@SZM 273
TGAGGAATATTGGTCAATGGACGCAAGTCTGAACCAGCCATGCCGCGTGCAGGAAGACGGCTCTATGAGTTGTAAACTGCTTTTGTACGAGGGTAAACTCACCTACGTGTAGGTGACTGAAAGTATCGTACGAATAAGGATCGGCTAACTCCGTGCCAGCAGCCGCGGTAATACGGAGGATTCAAGCGTTATCCGGATTTATTGGGTTTAAAGGGTGCGTAGGCGGTTTGATAAGTTAGAGGTGAAATCCCGGGGCTTAACTCCGGAACTGCCTCTAATACTGTTAGACTAGAGAGTAGTTGCGGTAGGCGGAATGTATGGTGTAGCGGTGAAATGCTTAGAGATCATACAGAACACCGATTGCGAAGGCAGCTTACCAAACTATATCTGACGTTGAGGCACGAAAGCGTGGGGAGCAAACAGGATTAGATACCCT
+
FFGGGGGGGGGGGGGGGGGGGGGGGGGGGGGGGGGGGGGGGGGGGGGGGGDGGGGGGGDGFFGFGGGGGFFGEGGGCEGFFGGFFFG9DEECFGG8EFEGGCFCE8FFGFGFGFGF@<FGCFFGGGCGGEFGGGDFGGFGGFGGGGCFGFFGGGF4FFFFFFDGGGGG:GGGGF:FGGGGGGFEFGG>FGFGGGGGGGGFFGGGGGGGFFF@;FFFGEGC5GFCFGGGFFCGGGGFGGGDCGGGFGGEGG9EGGGGGGGGGDDGGGFGGGFEEGFFFGGGGGGGGGGGGEGFGFFEGEEECECGGDEGGFF9GGGGGGGGGGGGGGEGEFGFGGGGDGGGGFF@9GFFGGGGGGGGGGGGGGGFGGGGGGGGGGGGGGGGCGGGGGGGGGGGGGGGGGGGGGGCCGGGGGGGGGGGGGGGGGGFEGGFEGGCCCCC
@SZM 274
TGAGGAATATTGGTCAATGGACGCAAGTCTGAACCAGCCATGCCGCGTGCAGGAAGACGGCTCTATGAGTTGTAAACTGCTTTTGTACTAGGGTAAACGCTCTTACGTGTAGGAGCCTGAAAGTATAGTACGAATAAGGATCGGCTAACTCCGTGCCAGCAGCCGCGGTAATACGGAGGATCCAAGCGTTATCCGGGTTTATTGGGTTTAAAGGGTGCGTAGGCGGTTTGATAAGTTAGAGGTGAAATACCGGGGCTCAACTCCGGAACTGCCTCTAATACTGTTGAACTAGAGAGTAGTTGCGGTAGGCGCAATGTATGGTGTAGCGGTGAAATGCTTAGAGATCATACAGAACACCGATTGCGAAGGCAGCTTACCAAACTATATCTGACGTTGAGGCACGAAAGCGTGGGGAGCAAACAGGATTAGATACCCT
+
EFGGGGGGGGGFGEFFGGGGGGGGGGGGGGGGGGGGGGGGFGFCFGGG>FFGGGGGGFGGGGGGGGFGGGGGFGGGGGCGGGGGGFGG?FGGGCGGGF@F7FCFGGGEGEFAFFG7BFGGGA??FGCFGGEFGFGGGG?FGGGGG?GGGGAEGFDGDFFEDFF=FEEGCFGFGCFGGDGG?FAFF/FGGGFGFGGGGFFFAF@GGGGFGCCGGEC>EEGEGGGGGGGGGGFGGGGCGFFCGGGGEGCEFFGGGGEFECFF>FGFGFFGGGFCFF?FEEAGGGGGGGFFGFGFFGF?,FGEEGGGGGGGGGFFGGGFDGGGGGGGDGGGGGFGGGGGGGFFE,GGGGFFFFGGGGDGGGGGGGGFECFGGGFGGGGGGGGGGGGFGFGGGGGGGGGGDGGEGGGGGGGGGGGGGGGGGGGGGGGGGGGGGGGCCCCC
@SZM 275
TGAGGAATATTGGTCAATGGACGAGAGTCTGAACCAGCCAAGTAGCGTGAAGGATGACTGCCCTATGGGTTGTAAACTTCTTTTATATGGGAATAAAGTATTCCACGTGTGGGATTTTGTATGTACCATATGAATAAGGATCGGCTAACTCCGTGCCAGCAGCCGCGGTAATACGGAGGATCCGAGCGTTATCCGGATTTATTGGGTTTAAAGGGAGCGTAGGTGGATTGTTAAGTCAGTTGTGAAAGTTTGCGGCTCAACCGTAAAATTGCAGTTGAAACTGGCAGTCTTGAGTACAGTAGAGGTGGGCGGAATTCGTGGTGTAGCGGTGAAATGCTTAGATATCACGAAGAACTCCGATTGCGAAGGCAGCTCACTAGACTGCAACTGACACTGATGCTCGAAAGTGTGGGTATCAAACAGGATTAGATACCCT
+
G8CFFGGGGGGGFFGGGFGGGGGGGGGGGGGGGE@FFFGFFGGGGGGGGGG<FGGGGGGGGFFGGFG@EFGECGGAFGGGGGGGGGGGGGGGFFGGGEFFGGGGFDFFGFFEG,EEFGFGGGGGGGADEGGGGFFGGGG9<=CFFFEGGG.<FFDDFCFGFGGGG7FGGGE1GGFCEFECCDDC>GCCGGGGGGFEGGFGGGFGGGGEFGGGGEGDDGGGGGGGGFGGGFFGGFCGFGGGGGGGG=FECGFGFGGEFCEEFGFDFGGGFGGGGGGGFFFFGGGFCGGGFCGFGFGFAECFGGGGDGDGGGGGGFFEEGGGGGGGGGGGGGGGGGGFGGFGGGGFGFCGGGFGGGGGGGGGGDGGGGGGGCGFGFGGGGFC<GGGGGGGGGF<GGF8GGGGF7GGFF7FCFGGGFFF@GGGGGGGGGGGGGF@CCCC
@SZM 276
TGAGGAATATTGGTCAATGGACGCGAGTCTGAACCAGCCAAGTAGCGTGAAGGATGACTGCCCTATGGGTTGTAAACTTCTTTTATATGGGAATAAAGTGGTCCACGTGTGGATTTTTGTATGTACCATATGAATAAGGATCGGCTAACTCCGTGCCAGCAGCCGCGGTAATACGGAGGATCCGAGCGTTATCCGGATTTATTGGGTTTAAAGGGAGCGTAGGCGGATTGTTAAGTCAGTTGTGAAAGTTTGCGGCTCAACCGTAAAATTGCAGTTGATACTGGCAGTCTTGAGTGCAGTAGAGGTGGGCGGAATTCGTGGTGTAGCGGTGAAATGCTTAGATATCACGGAGAACTCCGATTGCGAAGGCAGCTCACTGGAGTGTAACTGACGCTGATGCTCGAAAGTGTGGGTATCAAACAGGATTAGATACCCT
+
FFGGGGGGGGGGGGGGGGGGGGDGGGGGGGGGGCGGGF@FGGGGFGGGGFGGGGGGGGG9EFGGGGGFGCFGGGGFGGFC9FGGGGGGGFGFGGGGC?@?A<EFF9FGFCFFE9E9F9CEFFGGG9EEAFFGGGGFGGFGGFDCCFFF?CAFECEFFFGGC@<BCCGG8FFGG>F7@FGGFGGGFEGEFG8FGCFC?FCFFGC8GGFF=E8CGEGFGGGGEGGGGEFGGFGGGGGGFGGFCCCFDFCEFGGGFEFDD77FFGGGGGGGF:CGFFA,AFGFFGGGCFGGGGGGFF:CGGGFGFEEGEGGGGFGGGGGGGGEGGGGGGEGFGGGGFFGGGGGGFDFCGGFAGGGGGGGGGGGGGEFF<CFC@GGGFGGGGGGGGFGGGFGGGGGGGGGGGGGGGGGGGGGGGGGGGGGGGGGGGGGFGGFGGGCCCCC
@SZM 277
TGAGGAATATTGGTCAATGGACGAGAGTCTGAACCAGCCAAGTAGCGTGAAGGATGACTGCCCTATGGGTTGTAAACTTCTTTTATACGGGAATAAAGTGAGGCACGTGTGCCTTTTTGTATGTACCGTATGAATAAGGATCGGCTAACTCCGTGCCAGCAGCCGCGGTAATACGGAGGATCCGAGCGTTATCCGGATTTATTGGGTTTAAAGGGAGCGTAGGCGGACGCTTAAGTCAGTTGTGAAAGTTTGCGGCTCAACCGTAAAATTGCAGTTGATACTGGGTGTCTTGAGTACAGTAGAGGCAGGCGGAATTCGTGGTGTAGCGGTGAAATGCTTAGATATCACGAAGAACTCCGATTGCGAAGGCAGCCTGCTGGACTGTAACTGACGCTGATGCTCGAAAGTGTGGGTATCAAACAGGATTAGATACCCT
+
AFFFGGGGGGGGGGGGGGGGFGGGGGGGGGGGGGGGGGCGGGFGGGEGGGGGGGGFGCEFGGGCFCFFGGDCGFGGGGGGGGGGGGGGGGGEFGGGGCFFGGGGGGGGGGGGGFED9EEFGGGGGGFGGGGGGGDGGGGF:FCFCFFFG7>FG@EFGGGCFFFEGGEGGGGGGGGGEG>C<G>F7>FGGGGGGGGGFGGGFGFGGGGFGGGGGFGGGGGGGGGGGGGGGFBFDEGGGGGGGGGGGGFGCGGGGGGGGGGGFGGGFGFAGGGGGGGGGFFFGFGGGGGGFFGFGGFGGGGGGGFFGGGGGFGGGGGGGGF@GGGGEGGGGGFDFGGGFGGFFCGFGGGGGFGGGGGGGGGGGGGFFGGGGGGGFGGGGGFGGGFGGGGGGGGGGGGGGDGGGGGGGGGGGGGGGGGGGGGGGGGGGFGFCDGCCCCC
@SZM 278
TGAGGAATATTGGTCAATGGACGCGAGTCTGAACCAGCCAAGTAGCGTGAAGGATGACTGCCCTATGGGTTGTAAACTTCTTTTATATGGGAATAAAGTGGTCCACGTGTGGATTTTTGTATGTACCATATGAATAAGGATCGGCGAACTCCGTGCCAGCAGCCGCGGTAATACGGAGGATCCGAGCGTTATCCGGATTTATTGGGTTTAAAGGGAGCGTAGGCGGATTGTTAAGTCAGTTGTGAAAGTTTGCGGCTCAACCGTAAAATTGCAGTTGATACTGGCAGTCTTGAGTGCAGTAGAGGTGGGCGGAATTCGTGGTGTAGCGGTGAAATGCTTAGATATCACGGAGAACTCCGATTGCGAAGGCAGCTCACTGGAGTGTAACTGACGCTGATGCTCGAAAGTGTGGGTATCAAACAGGATTAGATACCCT
+
EDGGGGA<CFFGG@FGGGGGGFCEGDGEGGGGGFGGFCFGGGGDFFGGEGFEC<EFFGGGFFCFGGGFFEGGGCDCGFGFCFFFGGGGFFDEA,C<5C,B9EEE=EFB=FEFG,<C,,FF<FGGF@B,CF9,E<E@F,CE=<F7C&FBFDGEFGG<F<<F@FFF:4+@>C>FDF3>>FG74>.>=CFEGGGGFEFFEF?$A8GCCF<:FFC>?B:F>EEGCG<:GGEGCF9FFDGFFD>CFGDFF@<DEGF>B?D8FCEF?FGGGGGGGGGGGGGFCGEDGGGGFFCCGGGGGFEA,,GGGGGEG@F@FEFF@FEGFD,FGGGGGDGFFF99CGGGFAFFGGFCGGFGFFGFEBCCGGF7GGFGGGGGGGGGGGGGGGGGGGGGGFF@E@GFF9GGF@GFC@FFGGFGGEFGFEFCGGGGGFCGGGFFGFDCCCCC
@SZM 279
TGAGGAATATTGGTCAATGGACGAGAGTCTGAACCAGCCAAGTAGCGTGAAGGATGAAGGTCCTACGGATTGTAAACTTCTTTTATAAGGGAATAAAACATCCCACGTGTGGGAGCTTGTATGTACCTTATGAATAAGCATCGGCTAACTCCGTGCCAGCAGCCGCGGTAATACGGAGGATGCGAGCGTTATCCGGATTTATTGGGTTTAAAGGGAGCGCAGACGGGTCGTTAAGTCAGCTGTGAAAGTTTGGGGCTCAACCTTAAAATTGCAGTTGATACTGGCGGCCTTGAGTGCGGTTGAGGTGTGCGGAATTCGTGGTGTAGCGGTGAAATGCTTAGATATCACGAAGAACTCCGATTGCGAAGGCAGCACACTAAGCCGTAACTGACGTTCATGCTCGAAAGTGTGGGTATCAAACAGGATTAGATACCCT
+
FGDGFFFGGGGGGEFGGGGFFFGGEGE,EFGGGGGGGGGGFGGGGGGGGGGGGGGGGAEG,FCEEFGGGDCEFGGFAFFAFFFEGGGG9F=FFGGFGGF,5,B,5CFFF,:?=FECF,9AFFGGFDGGGFGGGGGGGGGGGGGGGGG?G,8BFFFGGGGC8>FGGCEGGGGF/<<FEFD7?D7FFGEEGGGGGFF?7CF<CBCCGFFC6FCCGGG98>EECE=DEC=EGGGGGFGFGGFAGGGF=GGGGGFFG>ECFEFGFFFDB7>DFFFDBFFGFBCDFFGEC3+DEFFFC7F>>?GF?GGEF+C7GGGFD,F>FGCFGGGGGGGGF9GGEEEE9GGGGGGGGFFCFGFGGGGGGFFB7GGGGGGGGGGGGEGGFGGGCEEGGGGGGGGGGFGGGGGGFFGFFGGGGGGGGFGGGGGGFGFGFCFEF@8@C<A-
@SZM 280
TGAGGAATATTGGTCAATGGACGAGAGTCTGAACCAGCCAAGTAGCGTGAAGGATGGCTGCCCTATGGGTTGTAAACTTCTTTTATACGGGAATAAAGTGAGGCACGTGTGCCTTTTTGTATGTACCGTATGAATAAGGATCGGCTAACTCCGTGCCAGCAGCCGCGGTAATACGGAGGATCCGAGCGTTATCCGGATTTATTGGGTTTAAAGGGAGCGTAGGCGGACGCTTAAGTCAGTTGTGAAAGTTTGCGGCTCAACCGTAAAATTGCAGTTGATACTGGGTGTCTTGAGTACAGTAGAGGCAGGCGGAATTCGTGGTGTAGCGGGGAAATGCTTAGATATCACGAAGAACTCCGATTGCGAAGGCAGCCTGCTGGACTGTAACTGACGCTGATGCTCGAAAGTGTGGGTATCAAGCAGGATTAGATACCCT
+
GGGGGFFGGGGGGGGCFGGGGGDGGGGGGGGGGGGGGGGGGEGGFGGGGGGCFGGE?EFGGGGGGGGGFGG7FF<CFGFGGFGGGGGGGGGGGGGGGGGGGFGGGFEGGGGGGGCFDEGFA9EFGG9C=FGFGFGGFGCAEE:FGFGGG@EGEFCEFFGGFBFGG?GGGGGF>EDEEG::DGGF7>;CE@BGEGFEEFFCCEGGFGC<CGFFGGE>?CEGGGCDGFGEGGFFCGGFCGGGF@CFC>EDGFGGFEGE>>EF@DGGGGGFFGGGFGFGFCFGGFFCGGGGGGGGGFGFGGGFF8GGGGGGGGGGGGGGGGGGGGGGGGFFC,FGGGGGGGGGGGGGGGGFGGGGFEDDGGGGGGGGGGGGGGGGGGGGGGGGGGGGGGGGGGGGGGGGGGGGGGGGGGGGGGGGGGGGGGGFAGFEECGGFFFCCCCC
@SZM 281
TGAGGAATATTGGTCAATGGACGAGAGTCTGAACCAGCCAAGTAGCGTGACGGATGACTGCCCTATGGGTGGTAAACTTCTTTTATATGGGAATAAAGTGAGCCACGTGTGGCTTTTTGTCTGTACCGTATGAATAAGGATCGGCTAACTCCGTGCCTGCAGCCGCGGTAATACGGAGGATCCGAGCGTTATCCGGATTTATTGGGTTTAAAGGGAGCGTAGGCGGGTTGTTAAGTCAGTTGTGAAAGTTTGAGGCTCAACCGTAAAATTGCAGTTGATACTGGCGACCTTGAGTGCAACAGAGGGAGGCGGAATTCGTGGTGTAGCGGTGAAATGCTTAGATATCACGAAGAACTCCGATTGCGAAGGCAGCTTACTGGATTGTAACTGACGCTGATGCTCGAAAGTGTGGGTATCAAACAGGATTAGATACCCT
+
DC9FCDFG@EG9,C,EFFGGGGEGGGDGGF,E<CDEGDFGG?ECFGGEDG,B:FGGG9FCEFC@FFFG,C,+BCCFGFGCD,CF,<,,,,CCDEFFGFD5C<B@,B+D89A7<?,E9<FF<@?FEG9+:<?,C5C<?DEGCA++@@=,B;,B=DC/:$:<9,B<#BC7FG<CDC#@C@7:08>:5G?E9=<FFGE96;<082DFF89CFFEFGC<1GGGGECF<6@3,=9@8FGFEF66,3GGFCGFB0BF@;8==F>CBF8,A,,9FGFF8AD?,@5AGFCF7C<C,<AA,GFEA,<BFCFA+=+F=B,B9BF@:DFF=8GEEGEDFFCGGGGGFFEGFGGGFE,F@GGFGGECFFGFB7GGFGEFEFGFC,AFEFFECFAEFCDAGFGFGFGFFF7C,GGGGEFGGGGGGGGFF<GGGGGGFE,9FFCDCCCCC
@SZM 282
TGGGGAATATTGCACAATGGGGGAAACCCTGATGCAGCGACGCCGCGTGAGCGATGAAGTATTTCGGTATGTAAAGCTCTATCAGCAGGGAAGAAAATGACGGTACCTGACTAAGAAGCACCGGCTAAATACGTGCCAGCAGCCGCGGTAATACGTATGGTGCAAGCGTTATCCGGATTTACTGGGTGTAAAGGGAGCGTAGACGGAGTGGCAAGTCTGATGTGAAAACCCGGGGCTCAACCCCGGGACTGCATTGGAAACTGTCAATCTGGAGTACCGGAGAGGTAAGCGGAATTCCTAGTGTAGCGGTGAAATGCGTAGATATTAGGAGGAACACCAGTGGCGAAGGCGGCTTACTGGACGGTAACTGACGTTGAGGCTCGAAAGCGTGGGGAGCAAACAGGATTAGATACCCT
+
FFGCGGGGGGGGGGGGGGGGGGGGGGGGGGGGGGGGFGEFGGGGGGGGGGGDGGGGGGGGFGGGGGGGGDFGGGGGGGGGGGGGGGGGGGGGGGGGGCGGGGG:FGGGGGGGGGGGGGDGFEFGGGGGGGGGGGGGGGGGGGGGGGGGGGGGGGGAFFGGGGGGGGGGCECFFGFGGFDFDGFGGGGFFFFGGGGGGFDGGGGGG@EEEGGGGGGGGCGGFGGGFFFCGGGGGGGGGGGGGF>EFGFFGGGGGGGGGGGGGGGGFGGGGGGGGGGGGEGGGGGGGEGGGGFGGGGGGGGGGGGGGGDGGGGGGGGF7FGGGGGGE?GGGFGGGGGGGGGGGGGGGGGGGGGGGGGGGGGGEF<GGGGGGGGGGGGGGGGGGGGGGGGGGGGGGGGGGGGGGGGGFEFGGGGCCCCC
@SZM 283
TGAGGAATATTGGTCAATGGACGAGAGTCTGAACCAGCCAAGTAGCGTGAAGGATGACTGCCCTATGGGTTGTAAACTTCTTTTATATGGGAATAAAGTGAGCCACGTGTGGCTTTTTGTATGTACCGTATGAATAAGGATCGGCTAACTCCGTGCCAGCAGCCGCGGTAATACGGAGGATCCGAGCGTTATCCGGATTTATTGGGTTTAAAGGGAGCGTAGGCGGGTTGTTAAGTCAGTTGTGAAAGTTTGCGGCTCAACCGTAAAATTGCAGTTGATACTGGCGACCTTGAGTGCAACAGAGGTAGGCGGAATTCGTGGTGTAGCGGTGAAATGCTTAGATATCACGAAGAACTCCGATTGCGAAGGCAGCTTACTGGATTGTAACTGACGCTGATGCTCGAAAGTGTGGGTATCAAACAGGATTAGATACCCT
+
FGFFD,CFFFGGGGFEGGFGGGGGGGGGGGGFGGFGGGGGGGGGGDDGGGGGGGGGGGGGFGGGGGGGGFGFGGGGGFGFGGGGGGGGGCCFFGDAFGGGAFGGGFEFGGGC<EFEFGGGGGGGGFFCFGFACFG9FGGGGGGCFGEGGGFGGG>FAFGGGGGCEEFG@FGFGCF@8FG<EGGGGGGFFCF;FGGGCFGGGGEGGFCFAEF<GEGFGEGGGGGGGGGGGGGGGGFGFGG9GGGGFAGGGGGFGGGGGGGGGGGGGF:@FCGGGGGFFGGFFCGGGFFCFEE<8GGGGGFFFAFGGGGGGGGDGGGGGFGFFGGGGGGGGGGGGGGGGGGGGGGGGGGGGGGGGGGGGGGGGGEGGGGGGGGGGGGGFCGGGGGGGGGGGGGGGGGGGGGFGCGGFGGGGGGGGGGGGGGGGGGGGGGGGEFCCCCC
@SZM 284
TGAGGAATATTGGTCAATGGACGCAAGTCTGAACCAGCCATGCCGCGTGCAGGAAGACGGCTCTATGAGTTGTAAACTGCTTTTGTACTAGGGTAAACGCTCTTACGTGTAGGAGCCTGAAAGTATAGTACGAATAAGGATCAGCTAACTCCGTGCCAGCAGCCGCGGTAATACGGAGGATCCAAGCGTTATCCGGATTTATTGGGTTTAAAGGGAGCGTAGGCGGCCTTTTAAGTCAGCGGTGAAAGTCTGTGGCTCAACCATAGAATTGCCGTTGAAACTGGGGGGCTTGAGTATGTTTGAGGCAGGCGGAATGCGTGGTGTAGCGGTGAAATGCATAGATATCACGCAGAACCCCGATTGCGAAGGCAGCCTGCCAAGCCATGACTGACGCTGATGCACGAAAGCGTGGGGATCGAACAGGATTAGATACCCT
+
FFGGGGGFGFGGGFGGGGGGGGGGGGGGGGGGGGGGGGGGGGGGGGGGGGGGGGGGGGGGGGGGDFGGFCGGGGGGGGGGGGGGGGGGGDGGGGGGGGG>CGGGGGGGGGGGGGGGGGGGGGGGGGEDGGGGGGGGGGGGGGGFFGGGGGFGGGC@FGGGGGGGGGGGGGCGFGGDEGGDFGGCC>?EGGGGGGGGGGGGGGGGFFGGGEFFGGGGEGGGEFGGGGGGGGGFEFG:=FG>FF$=GGFGF:@EFFGFC;GGFFEFFGGGGGGGCD.GGCFGFFFGGGFCFFDGFFGGFGFGGGGGGFGGGGGGGGECDGGGGGGGGGGGFFGGFGGGGGGFGFCGGGGGGGGGGGGGGFGGGGGGGGGGGGGECGGGGCGDGGGGGGGGGGGGGGGGGGGGGGGGGGFGGGGGGF9GGGGGGGGGGFGGGGGCCCCC
@SZM 50229
TGAGGAATATTGGTCAATGGACGAAAGTCTGAACCAGCCATGCCGCGTGCAGGAAGACGGCTCTATGAGTTGTAAACTGCTTTTGTACGAGGGTAAACTCACCTACGTGTAGGTGACTGAAAGTATCGTACGACTAAGGATCGGCTAACTCCGTGCCAGCCGCCGCGGTAATACGGAGGATTCAAGCGTTATCCGGATTTATTGGGTTTAAAGGGTGCGTAGGCGGTTTGATAAGTTAGAGGTGAAATCCCGGGGCTTAACTCCGGAACTGCCTCGAATACTGTTTGACTAGAGAGTAGTGGCGGTAGGCGGAATGTATGGTGTAGCGGTGAAATGCTTAGAGATCAGACAGAACACCGATTGCGAAGGCAGCTTACCAAACTATATCTGACGTTGAGGCACGAAAGCGTGGGGAGCAAACAGGATTAGATACCCT
+
FGGGGGGGGGGFECFGGGG@FFC+@FFGGDFFAEFGGG<E,FGGGFCFGGG,<BFEFF@CFCEF<CFA:C,?FFGGC9,,<CCA9FFFG:B4>C4FF,,,?9F,BF+A,BFAA:CF8E,EEFGA9FA:F8++=+BC951*:=:::FC<F=9FFFE4<9<$#05A3,9>F?GF<FFEC*<+68>?FFFFFEGF<GF??FAA<GFGFF?FEF>CEEG;E>528F;>F89FCF@AGGFCE@>@:GFGGE<7<8EECFEF/GFFFFEGFA?F<GF>,E4#DEAFGFE<E;AGGF<GCFEFFB@++:7GGDECC=?EFC,GFCF8GFGGGGGGGGGGFFGFAEFGFCFEGEA,FFGGCGGGGFDGDGGEF9GFGGDGFFGFFE@<GFGGGGGGGGGGGGGGGGGGEGGEEFF7FEGCGGGGGEGFGGGGGGFFCEC@88CC
@SZM 286
TGAGGAATATTGGTCAATGGACGCAAGTCTGAACCAGCCATGCCGCGTGCAGGAAGACGGCTCTATGAGTTGTAAACTGCTTTTGTACGAGGGTAAACTCACCTACGTGTAGGTGACTGAAAGTATCGTACGAATGAGGATCGGCTAACTCCGTGCCAGCAGCCGCGGTAATACGGAGGATTCAAGCGTCATCCGGATTTATTGGGTTTAAAGGGTGCGTAGGCGGTTTGATAAGTTAGAGGTGAAATCCCGGGGCTTAACTCCGGAACTGCCTCTAATACTGTTAGACTAGAGAGTAGGTGCGGTAGGCGGAATGTGTGGTGTAGCGGTGAAATGCTTAGAGATCATACAGAACACCGATTGCGAAGGCAGCTTACCAAACTATATCTGACGTTGAGGCACGAAAGCGTGGGGAGCAAACAGGATTAGATACCCT
+
@FFEFFGGCFGGFGEGGGFFGGDGEGGGFGFGGGGGGGDGGGFGDGGFDGGEFFF@EGGEEGGGGGGGGGFGGFFFGG9=FGGGGGGGGDGGGGGGGDDEGGGFFEGGGGFGG<ECFEFEGDFGGCEGGDFDFBFFFG?<DF6GGGGFGFCGCF?CFGG=@:FCFGCG9FFCGGDEGF9:F=ACCEFGEEFFFCCE<??FFGGEGGF<EGFGGFEFCE:G;BCDGGD@DE,<CGGECC@E9FCGFGECFFEFGD=AE9F>@:@<@DAGFB>CCCF9FFGGFEFGGFFF?DGGEB,FF?86C>+GGGGGEEB5E<GC<GGGEGGGGEGGGGGGGGGGGFGDGGGGGFDCFEE9GGFGGGGGGGGFF<@CFFFE<9GGGGFEFGFGGGGGGGGGGGGFFGFGGGGFFGGGGF;8FFFEGGFFACGGFFCFE@FCCCA-
@SZM 287
TGAGGAATATTGGTCAATGGACGAGACTCTGAACCAGCCAAGTAGCGTGAAGGATGAAGGTCCTACGGATTCTAAACTTCTTTTATAAGGGAATAAACCCGCCCAAGTGTGGGAGCTTGTATGTCTCTTATGAATAAGCATCCGCTAACTCCGTGTCAGCAGCCGCGGTCATCCGGAGGATGCGAGCGTTATCCGGTTTTATTGGGTTTAAAGGGAGCGCAGACGGGACGTTAAGTCAGCTGTGAAAGTGTGGGGCTCAACCTTAGAATTGCAGTTGATACTGGCGTCCTTGAGTGCGGTTGAGGTGGGCGGAATTCGTGGTGTAGCGGTGAAATGCTTAGATATCACGAAGAACTCCGATTGCGAAGGGAACACACTAATCAGTAACTGACGTTCATGCTCGAAAGTGTGGGTATCAAACAGGGTTAGATACCCT
+
<CCF8@CFGGGGCGDFGG9,E<@+@:+6CFFCEEF8<,6<<FFFEF+BF@FEEFFEGEFFGGCAFGGGCF7,<?FFC<?,6CFG9ECEFD<<EEEEE<C:+@>:F+,,<?,4+9C7,:,9<,CF,,E<E,<,5,CFA9?EE,,B>3+>C3><FA=,:CF8DF<,:+57C+*@,=**@***,6<>*1C5C@*C@=8/#)82<B9EE<9@=,3,<1*69*9F8<>7<86,*,@,E@>23,6,9FFFFC@>58+FFFFFB,33,,3,,,=<,,F8<=<<,C,D@:F@46<,AEFGEC@+44?<F44FC?=+B,?944+>8GGFE5=4@:7DE??CC,?@9<,=EA,B:,9,@6,DGFCECC,8+FB,FCC;<,C,GFFEDFFF<66C;<C,FCCCF@<,E@6FF:<C,6:FF@GFFDCC<FFEC6;6,<C6E@<CCCCC
@SZM 288
TGAGGAATATTGGTCAATGGACGAGAGTCTGAACCAGCCAAGTAGCGTGAAGGATGACTGCCCTATGGGTTGTAAACTTCTTTTATACGGGAATAAAGTGAGGCACGTGTGCCTTTTTGTATGTACCGTATGAATAAGGATCGGCTAACTTCGTGCCAGCAGCCGCGGTAATACGGAGGATCCGAGCGTTATCCGGATTTACTGGGTTTAAAGGGAGCGTAGGCGGACGCTTAAGTCAGTTGTGAAAGTTTGCGGCTCAACCGTAAAATTGCAGTTGATACTGGGTGTCTTGAGTACAGTAGAGGCAGGCGGAATTCGTGGTGTAGCGGTGAAATGCTTAGATATCACGAAGAACTCCGATTGCGAAGGCAGCCTGCTGGACTGTAACTGACGCTGATGCTCGAAAGTGTGGGTATCAAACAGGATTAGATACCCT
+
GFC9C<F@CFFG@6@@FDGGGGGGGGEFGGGDGG9FF@9E<EF<CC:FGGGAEF9FGGFG<86FFCGCFAFG,EFGCE?FAFCECGGF@,>FEFGGFG<FFFFGCC>AEEF9?FF,,CFBFGAAEAAFFG,BBFEFG9FF=FDEDGGGG$%:?FGFF@<6BFFFD7<C@DGF>6?4>55/;FF7<=>GGEDGGGGC<:CC?FFFFFCBB8CCFDGDGECEGGGGGGEFF@CGGGGGGGGGFCFGGGGGGGGGGFG,BFGFF6FEDCFFGGGFGGF9GGF<>CCCGF@FEEGGGGGGGGFFCGGGFGFFC,<?CGGGGF@<GGGEGGGGGFE9C9FGGFGGGGFCFF6DE,FF,FC7GGGGGGGGGGGGGGDB<88GGGGGCGGGGGGGGGGGGGGGGGGGGGGGGGGGGGGGGGGGGGGGFGGGFGFCGGFCCCCC
@SZM 289
TGGGGAATATTGCACAATGGGGGAAACCCTGATGCAGCGACGCCGCGTGAAGGAAGAAGTATCTCGGTATGTAAACTTCTATCAGCAGGGAAGAAAATGACGGTACCTGACTAAGAAGCCCCGGCTAACTACGTGCCAGCAGCCGCGGTAATACGTAGGGGGCAAGCGTTATCCGGATTTACTGGGTGTAAAGGGAGCGTAGACGGATGGACAAGTCTGATGTGAAAGGCTGGGGCTCAACCCCGGGACTGCATTGGAAACTGCCCGTCTTGAGTGCCGGAGAGGTAAGCGGAATTCCTAGTGTAGCGGGGAAATGCGTAGATATTAGGAGGAACACCAGTGGCGAAGGCGGCTTACTGGACGGTAACTGACGTTGAGGCTCGAAAGCGTGGGGAGCAAACAGGATTAGATACCCT
+
FGFF>EFFGGGGGGGGG@FEFGGGGGGGGGGGGGAFFGGGGGGGGGGEGGGGCFEBFGGFGGECFFFEFGGGFGDGAFGGGFEGGGGEGGEE=AFGGGFGGGGGGGGGGGGGGFGGGDGCGGGGGGGGGGGG7B@FFCFGG?FGG=CC>CE<FGGFGGGGGGGDGGGGGGGGGGGGGGGGGGGFFC:GFFFGGGGGGGGGG<FFGGGGGGFFGGFEC?GGCFCFGGFFFFEFGGGGGFGGGDEEFCDEGGGGFGGGGFFGC-GECDFFCGGGFFFG@=DGFFFEE+EFCGFFGEE8FFFAGFECCGFF<,GFGECEFC9FEA<FEGFFFFFGEFFFE@FGGDGGGGFF@+GGGCFEGEEGGEGFFGF:GGGFF8FEFF@<FGGGGGGGFFGGGFFGGGGGGGGGGGGGFGFCCCB9
@SZM 290
TGAGGAATATTGGTCAATGGACGCAAGTCTGAACCAGCCATGCCGCGTGCAGGAAGACGGCTCTATGAGTTGTAAACTGCTTTTGTACTAGGGTAAACGCTCTTACGTGTAGGAGCCTGAAAGTATAGTAAGAATAAGGATCGGCTAACTCCGTGCCAGCAGCCGCGGTAATACGGAGGATCCAAGCGTTATCCGGATTTATTGGGTTTAAAGGGTGCGTAGGCGGTTTGAGAAGTTAGAGGTGAAATACCGGGGCTCAACTCCGGAACTGCCTCTAATACTGTTGAACTAGAGAGTAGTTGCGGTAGGCGGAATGTATGGTGTAGCGGTGAAATGCTTAGAGATCATACAGAACACCGATTGCGAAGGCAGCTTACCAAACTATATCTGACGTTGAGGCACGAAAGCGTGGGGAGCAAACAGGATTAGATACCCT
+
EFGGGGGGGGGGFGGGGGGGGGGGGGGGGGGGGGGGFCFGGGGGGGGGGGGGGGGGGFGDFEEEFGGGGFFBFGGGGGGFGGGGGGGGGGGGGCEFF,BFBFDG,5BEFCFDFFG@FFF8?EFFGAFCFG<?AD,AAFFFCD::CD;FEEDFE;C@FGGGG?G<CBF9<GGFD1FGGGFDGEFECF?FGGGGFEFCCFEF:;F<C<GF>CGGGGDFGGGGGGGGGGCE;A@1@CAGDFGGFGDFCDDGGGEGFCFDFEFC@<9BFAED>GGEFGGFEGGGGGGGGGGFGFFGGGGGGGGFFC@GFFECCE,9GGGGGGGGCGEGGGGGGGGGGGGGGGGGGFCGGGGGGFGGGGGGGGGEFGGGGGGGF8FE9DGFCGGGGGGFFC9GGFGGGFEFFFEDF@FGECCCFFEFGGDFFFEEGGGFFFAFGFGCCCCC
@SZM 291
GGAGGAATATTGGTCAATGGACGAGAGTCTGAACCAGCCAAGTAGCGTGAAGGATGAAGGTCCTACGGATTGTAAACTTCTTTTATAAGGGAATAAAACCTCCCACGTGTGGGAGCTTGTATGTACCTTATGAATAAGCATCGGCTAACTCCGTGCCAGCAGCCGCGGTAATACGGAGGATGCGAGCGTTATCCGGATTTATTGGGTTTAAAGGGAGCGCAGACGGGTCGTTAAGTCAGCCGTGAAATTTTGGGGCTCAACCTTAAAATTGCAGTTGATACTGGCGTCCTTGAGTGCGGTTGAGGTGTGCGGAATTCGTGGTGTAGCGGTGAAATGCTTAGATATCACGAAGAACTCCGATTGCGAAGGCAGCACACTAAGCCGTAACTGACGTTCATGCTCGAAAGTGTGGGTATCAAAGAGGATTAGATACCCT
+
,@DFG@CCCEEFCE@EEFFFGGGEGEEFGGGCG,<EFCCEFGFFGCEGGGFEFFGA8EFG8FCFFFFGGGG<C<CEGGGFGGCGCFGGC<<=<,:CAFEGFFCGFEFGGGGEECE7,?EB9AFGCDFA<??FGGGGGGFFC<:FGCFFF,=,FFFEDFGFFB>CFGFC>EC9@CFCE-@>C,DEFGFFGECFFCC*1<C@C8EGFCCF=@CFGGG@DECFEEEEGGGGGFF?FCGG?3EGEE@E:3<&CB?GFGE5579BF=8F9B9FE<FF@DFB3@BB@+@9GFGGF8GGGF=7CFFGFF:B<+=F7<CFDF:B7GGGFCCEECC<EA<FFE?<FC9AFCD@8FECEFEDEEF7C,GGGFDGFF@FECGGGGCF<<FCGDGGGGGEEFEEFCFFEFGGFBFFF<FF@-GGFEFFCFGGGGEEB,GGGFF@CCCC
@SZM 54539
TGAGGACTATTGGTCAATGGGCGGAAGCCTGAAACAGCCAAGTAGCGTGAAGGATGACTGCCCTATGGGTTGTAAACTTCTTTTATAGGGGAATAAAATGAGCCACGTGTGGCTTTTTGTATGTACCCTATGAATAAGGATCGGCTAACTTCGTGACAGCAGACGCGGTAATACGGAGGATACGAGGGTTATCCGGATTTATTGGGTTTAAAGGGAGCGTAGGTGGACATGTAAGTCAGTTGTGAAAGTTTGCGGCTCAACCGTAAAATGGCAGTTGATACTGTGTGTCTTGAGTACAGTAGAGGTGGGCGGAATTCGTGGTGTAGCGGTGAAATGCTTAGATATCACGAAGAACTCCGATTGCGAAGGCAGCTCACTGGACTGTTACTGACACTGAGGCTCGAAAGTGTGGGTATCAAACAGGATTAGATACCCT
+
EFGFFF,CEFFGGAEAFFE8FF@BFGGGCEEDC,@FC@DECFAFG9@FG:FFGAGGG,EF6@CCF<9F8=FF:?FGGGGGCFGAFFCFEGGFC<C<E<,FAF9FA,CA,9<:=,B<,58,C<FFGCAE,85EFEFG9,A<,:+>F33DD2$996@3=C,:@D5BEEGD*FC@=C8CCC<,*#988B%GF<8*F@=@CDGB;GGEED<&:FA?FBE>CGCFCDFFCF@3,FA;GGF<8CC:F@:CD,D@+++F@,B<,GGGE6GFGFFFA,FGGGGFE,,8,+7GFGFFFEC9,E9EFDGGGGGGFC@F7FAFFFGC7FGGGGGGGDGGGGGGEGGGF@GGGGGGGGGEFFGGGGGEGGFC7GGGGGGGFFFGGGGGGGGFGFGGGGGGGFFAFGGGGGFFCCFGGGGFFDEEFGCAGGGFAFFGGEGGGGGCCCCC
@SZM 55118
TGGGGAATATTGGGCAATGGGCGCAAGCCTGACCCAGCAACGCCGCGTGAAGGAGGAAGGCTCTCGGGTTGTAAACTTCTTTTGTCAGGGACGAGTAGAAGACGGTACCTGACGAATAAGCCACGGCTAACTACGTGCCAGCAGCCGCGGTAATACGTAGGTGGCAAGCGTTGTCCGGATTTACTGGGTGTAGAGGGCGTGTAGCCGGGAAGGCGAGTCAGATGTGAAATCCACGGGCTCAACTCGTGAACTGCATTTGAAACTGTTTTTCTTGAGTATCGGAGAGGCAATCGGAATTCCTAGTGCAGCGGTGAAATGCGTAGATATTAGGAGGAACACCAGTGGCGAAGGCGGATTGCTGGACGACAACTGACGGTGAGGCGCGAAAGCGTGGGGAGCAAACAGGATTAGATACCCT
+
FGGGGDGFGGGFGCGGGGCGGGGGGEGGGGGGGGGGGGGGGGGGFGDGGGGGGGGEGDFEGGGGGGGEGGDGGGGGGGGFFGGGGGGGGGGGGGDFGGFFGFGGDFGGGGFEG:F:FG<FGGGGGGGGEGGGGGCFDFGGGGGGFFEG>FEGFGGFGGGGGFFFFEECFGGGCFFFGG*1FGGGGFGFGGGCCFFGEGGG?EF?GGGGGGGGGGGGGGGGGFGGGGGGGFFFGGGGGFF$FGFGGFCFGGCGGGGGGGGGDFDFFFCF<GGFFFGGFGEFGGFGFFF+DGGGGGGGGGGGGGGGEGGEDGGGGGGDGGGGGGGGCGGGGGGGGGEFGGGGGGGFGCGGGGGGGGGGGGGGGGGCGGGGFGGFFGGGGGGGGGGGGGGGGGGGGGGGDFFGGGGGGGGGGGGGFCCCCC
@SZM 294
TGGGGAATATTGCACAATGGGGGAAACCCTGATGCAGCGACGCCGCGTGAGTGAAGAAGTAGATCGGTATGAAAAGCTCTATAAGCAGGGAAGAAAATGCCGGTACCTGACTCAGAAGCCACGGCTAACTACGTGACAGCAGCCGCGGTCATACGTAGGGGACAAGCGTTATCAGGAATGACTGGGTGTAAAGGGTGCGTAGGTGGTATGGCAAGTCAGAAGTTAAAACCCAGGGCTTAACTCTGGGACTGCTATTGAAACTGTCAGACTGGAGTGCAGGAGAGGTACGCGGAATTCCTAGTGTCGCGGTGAAATGCGGAGATATTAGGAGGAACATCAGTGGCGAAGGTGGCTTACTGGACTGAAACTGACACTGGGGCACGAAAGCTTGGGGAGCAAACAGGATTAGATACCCT
+
;CCEE7F,CF9DFCCCC,,;,@7+66;;6CF,C@-CEACF+@C8@F68>,8<<CFFDCE<?,,994=8<==,955,:,:AFE,,CEEFF:+:BEAE8?,,,8+4+4?@,,>,,8,:C,,,,:@F>+>=8FFF>@<@<AB,@,@>:C7:**1@<FD,,@:11**<,8<C164-8,C=<@<41,@5,<C;0?32?:3=GF<C:EFC@-9,FC<(75,AACEFE@@,D@+3GF=8F@F@BB,3:,=C,,,C?=53C,9GGDE?FA,GFFD<E@<F8B:EDE4,@EEFCF@++9,<<EFAFFCF@++B7:C?,@FC6,@4:959C,9EFGF@<<AFB6C<,@CC7C:GFE6@C6,,,CC,,,C,6,FF<FFDC@F9CF7C,:78GGEEE;,,-;,,;,AEC,EEGFEFEFC,EEFCCC@C
@SZM 295
TGAGGAATATTGGTCAATGGGCGCAGGCCTGAACCAGCCAAGTAGCGTGAAGGATGACTGCCCTATGGGTTGTAAACTTCTTTTATATGGGAATAAAGTTTTCCACGTGTGGAATTTTGTATGTACCATATGAATAAGGATAGGCTAACTCCGTGCCAGCAGCCGCGGTAATACGGAGGAGCCGAGCGTTATCCGGATTTATTGGGTTTAAAGGGAGCGTAGGTTGACAGTTAAGTCAGTTGTGAAAGTTTGCGGCTCAACCGTAAAATTGCAGTTGATACTGGCTGTCTTGAGTACAGTAGAGGCGGGCGGAAGTCGTGGTGTAGCGGTGAAATGCTTAGATATCACGAAGAACTCCGATTGCGAAGGCAGCTCACTGGACTGCAACTGACACTGATGCTCGAAAGTGTGGGTATCAAACAGGATTAGATACCCT
+
@EEFDEG8AEFCA<E@FEFG,EFGGGEGD,CFE89CE,C6FF,CFF:@FFFGGGGGGGGF,CFFCECFGFGF:FEEDCFG<EFGGGGGFG8FFFFEEE,CFFFEFF=@F=DC<=<,,<EFFGEFG,?FGGFG,CBFFG?EG$4:?FEFFGFGFFF:ADFFFCFD7:?=?C@FG5F@B,+88A<.:E1CFC:F=B>?CFFFGGGFGD;FFGGGGGE=DEGDDEG+#F>9BFFEC>FAGGFGGGGGGGGGGFFGGFCFGFCDFC99GDAGGFFGGFGGFAC<GGDGGF=GEBGFDDGFF9GF=7FDGFCEECE9@?+GFC,4GGGGDFFGGGGFDAF8GFGGFFDGGGGGFFFGFGG@GGGEGGGFDCGGGFCGGGGGGGGFGGGFAAGGGGFGFEGFGGGGGGGGGGGGGGGFGGGGFFEDGGFGFCFFFCFC?CCC
@SZM 296
TAGGGAATCTTCGGCAATGGGGGCAACCCTGACCGAGCAACGCCGCGTGAGTGAAGAAGGTTTTCGGATCGTAAAGCTCTGTTGTAAGTCAAGAACGAGTGTGAGAGTGGAAAGTTCACACTGTGACGGTAGCTTACCAGAAAGGGACGGCTAACTACGTGCCAGCAGCCGCGGTAATACGTAGGTCCCGAGCGTTGTCCGGATTTATTGGGCGTAAAGCGAGCGCAGGCGGTTTGATAAGTCTGAAGTTAAAGGCTGTGGCTCAACCATAGTTCGCTTTGGAAACTGTCAAACTTGAGTGCAGAAGGGGAGAGTGGAATTCCATGTGTAGCGGTGAAATGCGTAGATATATGGAGGAACACCGGTGGCGAAAGCGGCTCTCTGGTCTGTAACTGACGCTGAGGCTCGAAAGCGTGGGGAGCGAACAGGATTAGATACCCT
+
FGFGGGGGGGGGGGGGGGGGGGGGGGGGGEGGGGGGGGGGGGGGGGGGGGGFGGFFGGGGGG<CFGGGDGGGGGGFFGGGGGGGGFGGFGGGFGGGGGGGG99FFGGGGGGGGFGGGGGGFFGFGGGGGGFDGGGGGGGGGGGGGGGGGGGDEEGGGFGGGGGGGGFGGGGFGGGGGGF<FFFFGGFGFGDE>EC>E>:EEEEGGGFF?CGGD8?FFFF:>CEGECEGDFCGGGGGFGGDEFGFD;FFCEFFGGGGGFDCFAF7GGGGGGGGFCDGEDGGGGGGGCGGFFFEEGGGGFGFGGGGGGGGGF<E9GGGGGGF?GGFGF9GGGGGFGGGGGGGGGGFGGGGGGGGGF9GFGEGGGGGGGGGGGGGGGGGFCC<GGGGGGGGFCGGGGGGGGGGGGGGCGGGGGGGGGGGGGGGGGGGGGGFGFAGGGFGCCCC<
@SZM 297
TGGGGAGTATTGGGCAATGGGCGCGAGCCTGACCCAGCAACGCCGCGTGAAGGAAGAAGGCTTTCGGGTTGTAAACTTCTTCTGTCAGGGACGAGTAGAAGACGGTACCTGACGAATAAGCCACGGCTAACTACGTGCCAGCAGCCGCGGTAATACGTAGGTGGCAAGCGTTGTCCGGATTTACTGGGTGTAAAGGGCGTGTAGCCGGGAAGGCAAGTCAGATGTGAAATCCACGGGCTCAACTCGTGAACTGCATTTGAAACTGTTTTTCTTGAGTATCGGAGAGGCAATCGGAGTTCCTAGTGTAGCGGTGAAATGCGTAGATATTAGGAGGAACACCAGTGGCGAAGGCGGATTGCTGGACGACAACTGACGGTGAGGCGCGAAAGCGTGGGGAGCAAACAGGATTAGATACCCT
+
ECFFGGGGGGGGGFDFFGGGGGCGGGGGGFGGGGGGGGGGGGGCFGGGGGGGGFFGGDGGGGFGGGFGEGGGGGGGFGGGGGGGFFGFDEGDF:FGGGGGG<FEGGGGFFF8DE@FGGGGGGGGGCGGGGGGGG,,GGGFFFGCFGG?FFGGGFCCGEFGGFFGCGGGGGGGGEEFECFFGGGGGGFF9CFGGDGGGGGGGGGGFFGGGGDCECEDFEGGGGGGGFGGFFCECGGGGGGGGGFGFEGGDFC9FD<GFBFGGGGEFGCFDCGGFFFGGFGECFFF;GGCGDGEGGFGGDGFE<FGGGGGGGGGGGGGGFGDGFGGGGFGGGGGGFGFGEGGGGGGGFGGGGGGGFGGFEFF>GGGGGGFFEF:GEFFFGDGGGEGFCGEGGGGGFCE9AGCFGGGGGGFFCFGFCCCCC
@SZM 298
TGGGGAATATTGCACAATGGGGGAAACCCTGATGCAGCGACGCCGCGTGAAGGAAGAAGTATCTCGGTATGTAAACTTCTATCAGCAGGGAAGATAGTGACGGTACCTGACTAAGAAGCCCCGGCTAACTACGTGCCGGCAGCCGCGGTAATACGTAGGGGGCAAGCGTTATCCGGATTTACTGGGTGTAAAGGGAGCGTAGACGGACTGGCAAGTCTGATGTGAAAGGCGGGGGCTCAACCCCTGGACTGCATTGGAAACTGTTAGTCTTGAGTGCCGGAGAGGTAAGCGGAATTCCTAGTGTAGCGGTGAAATGCGTAGATATTAGGAGGAACACCAGTGGCGAAGGCGGCTTACTGGACGGTAACTGACGTTGAGGCTCGAAAGCGTGGGGAGCAAACAGGATTAGATACCCT
+
GGGG7BFGGGGGGGGFFGGGGGGGGGGGG?FGGGEGGGGGCEGGFGGBECFGGGGCGFGCFGFCEGGGGGGGGGGGGADFGFGGGGGGGGGGGFGGFGGGGGGGGGGGGCFGGGGGGGFGG+C:@CGG:FFEC8=1@FEGGGGGGGGGGGEFFGF:<FGGGCBB:BF@7<23CF7BC?FGG=ACGF@8A@FGGEE@DEFGDGGFGC;AE@CCFFF9C?CF?GGEFF@CFGCGCFEEFCFGGG8EFCCGGGFGGGGGGFB<GGGGGGFBFCGGFFF:BC@8GGGGGGGGGGGGGGGF?FGGFCGEDGGGGGGGFGGGGFGFEEDEC,GFC,GFCF?GCGGCGFGGGGGGC>GGDGGGGGGGGGFCGGGGCGGGGGGGGGGFGGGGGGGGGFGGGFFDFFGGGGGGGGGGGFGCCCCC
@SZM 299
TGGGGAATCTTGCACAATGGGCGAAAGCCTGATGCAGCCATGCCGCGTGAATGATGAAGGCCTTAGGGTTGTAAAATTCTTTCGTCAGGGATGCTAGTGACCGTACCTGAAGAAGAAGCCCCGGCTAACTTCGTGCCAGCAGCCGCGGTAATACGGAGGGGGCAAGCGTTAATCGGAATTACTGGGCGTAAAGCGCACGCAGGCGGCTTTTTAAGTCGGATGTGAAAGCCCCGGGCTCAACCTGGGAATTGCATCTGATACTGGGAAGCTAGAGTATGTGAGAGGGGGGTAGAATTCCAAGTGTAGCGGTGAAATGCGTAGAGATTTGGAGGAATACCAGTGGCGAAGGCGGCCCCCTGGCACAATACTGACGCTCAGGTGCGAAAGCGTGGGGAGCAAACAGGATTAGATACCCT
+
AF@DGGGFGGGGFEFFFGGGGGDEEGG8FFGFGGDFFFF<FGFGGGBF@CFFGFGFGCEFGGE8FEFFFGECFFGGDFFFAFC?F=@FGGC@:,,C,C,EAEEEFGGGD8,EF,EFCCFCGCEGEGGGG?GF:?C7EFDGFFGDC<@FGFFFGC:FGG:>#>FFDFGGGGDFCCFGG>FGGGGEGGGGFC3<ECC0GGGGGGF>CEGF?FFGG<CCCGDCCFDF?FFB:7CCGFEDD8GGGGGGGFFCEFFFFGEFC=7B@FFGGGGE:DGGGGFDFC>E8F1>GGGFFFFEGGD<A<FGF=GEGGGGFAGGEGEB=AGFF?FGGGECCE<FAC6?FE<CCDGGGEGGFCF@@F7F8EC;,;,FE,F@CECGGFE@GGGGGFFFFGGGGGGGFFEGFEGGGFGGF9GGGGFCCCCC
@SZM 300
TGAGGAATATTGGTCAATGGACGAGAGTCTGAACCAGCCAAGTAGCGTGAAGGATGAAGGTCCTACGGATTGTAAACTTCTTTTATAAGGGAATAAACCATCCCACGTGTGGGAGCTTGTATGTACCTTATGAATAAGCATCGGCTAACTACGTGCCAGCAGCCGCGGTAATACGGAGGATGCGAGCGTTATCCGGATTTATTGGGTTTAAAGGGAGCGCAGACGGGTCGTTAAGTCAGCTGTGAAAGTTTGGGGCTCAACCTTAAAATTGCAGTTGATACTGGCGTCCTTGAGTGCGGTTGAGGTGGGCGGAATTCGTGGTGTAGCGGTGAAATGCTTAGATATCACGAAGAACTCCGATTGCGAAGGCAGCACACTAATCCGTAACTGACGTTCATGCTCGAGAGTGTGGGTATCAAACAGGATTAGATACCCT
+
AE@FG8CCAFFF<FFGGGGCEFG:CEGGGGGGGGGFFG@CFFFDFGGEFECCFGFFG9,CCEFFG<FGBBCFCE<EFGGGG,EFGGGFF9FFEFFGGC84C,:<FFFFGFG:F<C+BEFEFGEGGGGAFGGGGGGGFFFGGFCGGFEEGG%B<DDFDFGGG@FFG:C:>7F<FECCD?FGD@CCE*<:CFG8FEFCCFE;E@<;FGFFF@FCG9FDDEE;FF:DF;8>):EFGGG<GFG6DEFC=A9D:CCCGGGFGFGGFG-DGGGGFGGFFCFGFFDEEGG++,<CGBA,=:8+6:DFCFEFB+4+?,FF?E77GGGFGGGGEEFFEEC,FFGGGGFCF@9ECFF,GGGF@::7ECFFEGGGFGFGFGFEC;C6FFC@@F;F9GGGF@@EC<FFGGGFCFAC;,@GGGFFFGFECGGGGFCFEDC@CC;,CB@B
@SZM 301
TGAGGAATATTGGTCAATGGGCGAGAGCCTGAACCAGCCAAGTAGCGTGCAGGATGACGGCCCTATGGGTTGTAAACTGCTTTTATTTGGGAATAAAGTGAGTCTCGTGAGACTTTTTGCATGTACCTTATGAATAAGGACCGGCTAATTCCGTGCCAGCAGCCGCGGTAATACGGAAGGTCCGGGCGTTATCCGGATTTATTGGGTTTAAAGGGAGCGTAGGCCGGAGATTAAGCGTGTTGTGAAATGTAGATGCTCAACATCTGCACTGCAGCGCGAACTGGTTTCCTTGAGTACGCACAAAGTGGGCGGAATTCGTGGTGTAGCGGTGAAATGCTTAGATATCACGAAGAACTCCGATTGCGAAGGCAGCTCACTGGAGCGCAACTGACGCTGAAGCTCGAAAGTGCGGGTATCGAACAGGATTAGATACCCT
+
EEGCFGGCEFFF9CEGGGGGGG7FFGGGGGGGGGGGGGFGGGGGGGGGGED:EFF8BC@F7:FFGCEFGGCEGGGCFFGGF,C9<E,CFE:FFDGAEFA<AFF9EFF@FGEFGGGFDFG@FEGGGC9AEFGFECFFGG?GG<FDE@F5;DFCFFD=FFGGGGGGGGDGGF>F;>FFFFEGFEF>FEEGGGGCFGFGFFCCAFGCGGGFEGG:FCFGECCGGGGDGF?2FE>.EFFECECGGACFFAGGGFGECFGGGFGGFFFFFFEFADGCFCFGGFF<FFGEGFFBGFFF8CFEDGGGFFF<GGGCGGGGGGGGGGGGGGGGEGCDFGGGGGGGFGFFGAGGGGFGGGGGGGDGGECGGGGGGGFFGGGFGGGGGGGGGDGGGGGGGGCGGGFFE7GFGCGGFGFFGGGGGGGGGGGGGGGGGFFEGFF@CCCC
@SZM 50728
TGAGGAATATTGGTCAATGGACGAGAGTATGAACCAGCCAAGTAGCGTGAAGGATGACTGCCCTATGGGTTGTAAACTTCTTTTATATGGGACTAAAGTGAGCCACGTGTGGCTTTTTGTATGTACCGTATGAATAAGGATCGGCTAAATCCGTTCCAGCAGCCGCGGTAATACGGAGGATCCGAGCGTTATCCGGATTTATGGGGTTTAAAGGGAGCGTAGGAGGGTTTTTAAGTCAGTTGTGAATGTTTGCGGCTCAACCGTAAAATTGCAGTTGATTCTGGCGACCTTGAGTGCAACAGAGGTAGGCGGAATTCGTGGTGTAGCGGTGAAGTGCTTAGATATCACGAAGAACTGCGATTGCGAAGGCAGCTTAATGGATGGTAACTGACGCTGATGCTCGAAAGTGTGGGTATCAAACAGGATTAGATACCCT
+
CECFG<EEGGG9FGGGFEEFFG7CC+@E,C9@AF@8FC-@CF<<FF@FECDC,FCCFFG@C6@,,:C6C,B@BCCC,CCEF<<C9DC??FGG,CA=FF<<D9@CBFEDFE@F<FCFFFF<F,CFCAFGFF,BBE@DE9FC,BCCEFGF,A@C+A8,AEF833,3=CF@CEDCFE8CE0*3**E>@C6=>4#,@C75;-@?@@#FCF<GG<FF<E/4=9GFCC;#<<3@C#>;DC:@E?7,D@:7),#F9<9:==CFFFFFFF8,<$GGFFF?GGGE7$=#EFAC@,,,5B,F8F=A,EE=?C,DGC@C+<EB+,>+CEEFE@C44:?:FC6,,,6E9<GFE@AEC,6,DFCFC@66-@<:@CF@6<<ECCE9C@E<,CCFCF9GGFC,EECCF@ED?F7EDCA<9<:FB-C,9DEC,CC6C,6=,6C@<,6,C8,<
@SZM 303
TGAGGAATATTGGTCAATGGGCGAGAGCCTGAACCAGCCAAGTAGCGTGCAGGATGACGGCCCTATGGGTTGTAAACTGCTTTTATTTGGGAATAAAGTGAGTCTCGTGAGACTTTTTGCATGTACCTTATGAATAAGGACCGGCTAATTCCGTGCCAGCAGCCGCGGTAATACGGAAGGTCCGGGCGTTATCCGGATTTATTGGGTTTAAAGGGAGCGTAGGCCGGAGATTAAGCGTGTTGTGAAATGTAGATGCTCAACATCTGCACTGAAGCGCGAACTGGTTTCCTTGAGGACGCACAAAGTTGGCGGAATTCGTGGTGTAGCGGTGAAATGCTTAGATATCACGAAGAACTCCGATTGCGAAGGCAGCTCACTGGAGCGCAACTGACGCTGAAGCTCGAAAGTGCGGGTATCGAACAGGATTAGATACCCT
+
FFDGFGGFFGGGGDGGGGGGFCGGGGGGGGGGFGGE@F<FGCGFFGFGGCFAFCFFGACFCC@FFFFG@CFFFFGGG9C<FGGGFFFGGFE@FFGGGGGGGGEFCFGF@8=FFFGGGG:FGGFFGFGGGGGFGECFFFGFFF=::E/DCFD240@=FF@DFGDF=>FF@::,GF@8B>@C:?>ECE1FCFFFF45C<?8<:=GG:FFCFGFGFF<7:5FG<EDD@EE2C38C?<<A95GGGGFFFFGGGGFFE?FCF#<FF9@73,:@CFC&;DGGF9GF8FDGEEFFGGFF=4+FBFGGDFFEF@+GDGFEFCGGDFB<GGGGGDEGFFGFGGGGGGGGFCGGGGGGGGGGDGGGGGGGGEGGGGGGGGGGGGFGGGGFC7GGGGFGGGFDGGGGGF@CGGGGGGEGEGFCGGFGECGGGGGGEFEFGFGCCCCC
@SZM 304
TGAGGAATATTGGTCAATGGACGAGAGTCTGAACCAGCCAAGTAGCGTGAAGGATGACTGCCCTATGGGTTGTAAACTTCTTTTATACGGGAATAAAGTGAGGCACGTGTGCCTTTTTGTATGTACCGTATGAATAAGGATCGGCTAACTCCGTGCCAGCAGCCGCGGTAATACGGAGGATCCGAGCGTTATCCGGATTTATTGGGTTTAAAGGGAGCGTAGGCGGACGCTCAAGTCAGTTGTGAAAGTTTGCGGCTCAACCGTAAAATTGCAGTTGATACTGGGTGTCTTGAGTACAGTAGAGGCAGGCGGAATTCGTGGTGTAGCGGTGAAATGCTTAGATATCACGAAGAACTCCGATTGCGTAGGCAGCCCGCTGGACTGTAACTGACGCTGATGCTCGAAAGTGTGGGTATCAAACAGGATTAGATACCCT
+
GG9FA6CFEGGGGGAFGGGGGGGGEGGCFGGGGGGGGGDGGGGGFGGGG,CCFFEGFFFG8EGGGGFGFFGGDGFGGFFGGGGGFGGFFGGEEGGGGGAFC9?FFFGFGF@FGGA<9C@DFEFFC<BCD?A<F9<EEADGDFE+FFGGG8F=F+>@FGGGGGG@EECGFFFGGF?GGG>C/>>FFFFGFGCEFFGDCED:FFFFCGEB6@<7GFCEGGGGGGGG>CCEGD<,ECCA?EGGFGGCGGFFGGGFCFFFGDGGGGFGGGFGGGG<AFFCGFAF8GGGFFDE5,FGDAGGGGGEEFGGGFDGGGFFGGGGEFFFGGGGGGDGGGFFFFCFBEE9GGGGFFGGGGGFDGF@GGGGDGGGGGGFGGF@CGGGGGFFAGGGGGGFDGGGGGGGGGGGGGGGGGGGGGGGGGGGGGGGGFGGGFGDGEGCCCCC
@SZM 305
TGAGGAATATTGGTCAATGGGCGAGAGCCTGAACCAGCCAAGTAGCGTGCAGGATGACGGCTCTATGGGTTGTAAACTGCTTTTATAAGGGAATAAAGTGAGCCTCGTGAGGCTTTTTGCATGTACCTTATGAATAAGGACCGGCTAATTCCGCGCCAGCAGCCGCGGTAATACGGAAGGTCCGGGCGTTATCCGGATTTATTGGGTTTAAAGGGAGCGTAGGCCGGAGATTAAGCGTGTTGTGAAATGTAGATGCTCAACATCTGCACTGCAGCGCGAACTGGTTTCCTTGAGTACGCACAAAGTGGGCGGAATTCGTGGTGTAGCGGTGAAATGCTTAGATATCACGAAGAACTCCGATTGCGAAGGCAGCTCACTGGAGCGCAACTGACGCTGAAGCTCGAAAGTGCGGGTATCGAACAGGATTAGATACCCT
+
FGG@EFGGGGGGGGGAFGGGGGGGGGGGGGGGGGGGGGGGGGGGGGGGGGGGGGGGGCECFGGCFDC8CFEGEGGGGGAFGGF,EFGGFGGGG@FFGGGGGFGGGGGGGGGGGFDGGGGGGGGGGGAFGGGFGF9EEF<FDEBCFEFEFFGFFGGGCF?E@FGGGGGGGG8@DFGGFFFE8CBGFGEGGG@ECCEECGCA<GFGGGEGFGFDGGD@GGGGGGEDEFE;GFFGGGGGGGGFGGGGGDGFGFF@GGFC=<<FCE9AGGGGGGGEFGEF:FGGGGGFFD8GFCGGGGGGGGGFFF9FF7CFDGGGGGGGGGGGGGGGGF:FF,FFEFGGGFGFGGGDGGGGGGGGGGFCGGGGGGGGGGGGGGGGFFGGGGGEEC>FGGGGGGGGGGGGGGGGGGGGGEF7EFGGGGFGGGGGGGGGGGGFGGGCCCCC
@SZM 306
TGAGGAATATTGGTCAATGGGCGAGAGCCTGAACCAGCCAAGTAGCGTGCAGGATGACGGCTCTATGGGTTGTAAAATGCTTTTATAAGGGAATAAAGTGAGCCTCGTGAGGCTTTTTGCATGTACCTTCTGAATAAGGACCGGCTAATTCCGCGCCAGCAGCCGCGGTAATACGGAAGGTCCGGGCGTTATCCGGATTTATTGGGTGTAAAGGGAGCGTAGGCCGGAGATTAAGCGTGTTGTGAAATGTAGATGCTCAACATCTGCACTGCAGCGCGAACTGGTTTACTTGAGTACGCACAAAGTGGGCGGAATTCGTGGTGTAGCGGTGAAATGCTTAGATATCACGAAGAACTCCGATTGCGAAGGCAGCTCACTGGAGCGCAACTGACGCTGAAGCTCGAAAGTGCGGGTATCGAACAGGATTAGATACCCT
+
CFFGGFGFGFGGFEFFGGGGCFGGGGGGG8FFGGCFFC<FFEFGCGGGGGGG,,CFFG7C:CFGGGG@<=CCFF,C?FFFFFGF,CFFA@FE<@F,5C,C@5,BACF7<B+BDCFFC<CFGCFEG9B<B,CBF?E<EF<,,>@;BCC0=FGF=<<4FF@FB@8CFCFG>>@58?C@CF:CCFC:GG4CC=;FG31=C<,A;:>GGC>#AFC<GEEFGGGC:C::<FC7@830EDFCGECEFGEG=FGFE<=<,,CB@<F@?CE<F><FGFC8FB#GGGFF8GED@,?8GFGGGGGGF5,GFFGFGGGGGGEE:,7GF@CCGGGGGEDGGGGGGGGCGGCGGFFGGCFGGGGGFF>EGGGGGFGGGGGGGGFGGGGGGGGGGGGGFFGGGGGGDGGGGGGGGGGGFCCDF7GGC8GGGGGGGFAFC,GFF8@CCCCC
@SZM 307
TGAGGAATATTGGTCAATGGACGCAAGTCTGAACCAGCCATGCCGCGTGCAGGAAGAAGGCTCTATGAGCTGTAAACTGCTTTTGTACTAGGGTAAACGCTCTTACGTGTAGGAGGCTGAAAGTATAGTACGAATAAGGATCGGCTAACTCCGTGCCAGCAGCCGCGGTAATACGGAGGATCCAAGCGTTATCCGGGTTTATTGGGTTTAAAGGGTGCGTAGGCGGTTTGATAAGTTAGAGGTGAAATACCGGGGCTCAACTCCGGAACTGCCTCTAATACTGTTGAACTAGAGAGTAGTTGCGGTAGGCGGAATGTATGGTGTAGCGGTGAAATGCTTAGAGATCATACAGAACACCGATTGCGAAGGCAGCTTACCAAACTATATCTGACGTTGAGGCACGAAAGCGTGGGGAGCAAACAGGATTAGATACCCT
+
CFEGFFGGEGGG@CEFGGGDD8FCFGC@FGGGGCGGGGGGCCFGFGGGGGGGGGEFE,FFGA=FGFG?<,,BCFG99,CCEG9,CCFC,,C8F4,C?D?=+FG9<?F<B<F?FFE++:BF<DE<EB<,B9,BC8F7FFGFD,F=@7:FBFD=>>@96CF3@B><G?@C59:F:FF@C8=-CCC93F<CCFC:F=FE#GFFAB0?=?#<+#,:@ECC>CGEEEFDGF?8FF9FFFF9:FE<GF=FCGF7<C7FCCFGB5CC@C<:9FAD:F?ECFA<<A>FGGF@FF7,FEFFDF9E,FGF7GEF:+GGGGGGGGFE,CGGFFGDGGGGGGGFGGFF<,FFF@,GGEEC,FCGGGGGGFGFC7GGGGGGGF<GF9EEFCECEFE,6,CF7DGDGGGFEFGFFGFFGGGGGGGGGGGGFFGGGGFGECGGFFGCCCCC
@SZM 308
TGAGGAATATTGGTCAATGGGCGAGAGCCTGAACCAGCCAAGTAGCGTGCAGGATGACGGCTCTATGGGTTGTAAACTGCTTTTATAAGGGAATAAAGTGAGCCTCGTGAGGCTTTTTGCATGTACCTTATGAATAAGGACCGGCTAATTCCGCGCCAGCAGCCGCGGTAATACGGAAGGTCCGGGCGTTATCCGGATTTATTGGGTTTAAAGGGAGCGTAGGCCGGAGATTAAGCGTGTTGTGAAATGTAGATGCTCAACATCTGCACTGCAGCGCGAACTGGTTTCCTTGAGTACGCACAAAGTGGGCGGAATTCGTGGTGTAGCGGTGAAATGCTTAGATATCACGAAGAACTCCGATTGCGAAGGCAGCTCACTGGAGCGCAACTGACGCTGAAGCTCGAAAGTGCGGGTATCGAACAGGATTAGATACCCT
+
EFGGGGGGGGGGCFFGGGGGGGGGGEGGGGGGFEGDEGGGGGGGEFGGGGFFFFFGGFFG77FEFGGFGFED:DFGGGGGGEFFFAFGFGCFGFGFGGDCGCG8FG:DCF?F?F<FFGGFGGGGGGGGGGGCGFBDG:BC=D77F;FFGGGF#BEFCEC<@FCE5:@FE<C$@;CC?GEG9:>4CC1GGGG;>FFE<9GFFGCGFF>CEFFCGC=DDC::GGED=:8CFDCEFFCCGGGGCFADGFGGGCC?CCFFGFFGFGGGEAF<8GGEDGGGGGGFFACFGGFED8GGFF===9GFCCFE?+EEEFGGGGEEGGGGGGGEF:GGGGGCF9GGGEGDGGGGGGGGGGGGGGGEGGGGFEDGGGGGGGFGGGGFGGGGGGGGGGGGGGEGFGGGGGGGGGGGGGGGGGGGGGGGGGGGGGGGGGGGGFGCCCCC
@SZM 309
TGGGGAATATTGCACAATGGGCGCAAGCCTGATGCAGCGACGCCGCGTGCGGGATGACGGCCTTCGGGTTGTAAACCGCTTTTGATCGGGAGCAAGCCTTCGGGTGAGTGTACCTTTCGAATAAGCACCGGCTAACTACGTGCCAGCAGCCGCGGTAATACGTAGGGTGCAAGCGTTATCCGGAATTATTGGGCGTAAAGGGCTCGTAGGCGGTTCGTCGCGTCCGGTGTGAAAGTCCATCGCTTAACGGTGGATCTGCGCCGGGTACGGGCGGGCTGGAGTGCGGTAGGGGAGACTGGAATTCCCGGTGTAACGGTGGAATGTGTAGATATCGGGAAGAACACCAATGGCGAAGGCAGGTCTCTGGGCCGTTACTGACGCTGAGGAGCGAAAGCGTGGGGAGCGAACAGGATTAGATACCCT
+
CEF<FDGGCFEG,EFEFGGFGFEEEE+@FFFGFGGGFGFGGEGGGGGEG7FF7FFGGFE@FDGGGGGGGGGGGGGGGGG7FG??FGGFFGGEE@FG7DFFGGCDDGGGGEGGGAFD,CFFGGGGDGGAD>FGGGGCGGGEGGGFCC1:FFEEFC<<GFGFF?:CFFFGFFGFCCFCE?GGGFEECCFDCGGGGFCBEGCGEEEGECEDGEF>E:E>EGEG;GGE<EGGGGGGGGGFF@FGEGGF<;FDGGGGGFFGGGGGECGFFGGG>GGGGGGGFFE@8CFCEGGGGGGF?FF9GGGGGFFGECGFGGGGEGGAGFDEFFEFGGEF7GGGGGGGGGGGFFGGGFEFFFGGGGGGGGFGGFCGGGEGDGGGGGGGGGGGGFECGGGFCGGGEGEGGFFCDCGGGGFGGGGGGGGGGFCCCCC
@SZM 54707
TGGGGAATATTGCACAATGGGGGAAACCCTGATGCAGCGACGCCGCGTGGAGGAAGAAGGTCTTAGGATTGTAAACTCCTGTTGTTGAGGAAGATAATGACGGTAATCAACAAGGAAGTGACGGCTAACTACGTGCCAGCAGCCGCGGTAAAACGTAGGTCACAAGCGTTGTCCGGAATTACTGGGTGTAAAGGGAGCGCAGGCGGGAGAACAAGTGGGAAGTGAAATCCATGGGCTCAACCCATGAACTGATTTCAAAACTGTTTTTCTGGAGTAGTGCAGAGGTAGGCGGAATTCCCGGTGTAGCGGTGGAATGCGTAGATATCGGGAGGAACACCAGTGGCGAAGGCGGCCTACTGGGCACCAACTGACGCTGAGGCTCGAAAGTGTGGGTAGCAAACAGGATTAGATACCCT
+
F<FFFGGGDFDFGGGGDACADFGFCF8CFFGDG9CFGGDC@F7:@@FFCDCFDCGEFGGG8FCF,FEAF,BEF<E9?,BFGGGGGGFG8E@FGGF<5CA9EEG7C+5@FGFF><@FGFFDG,B>=6>=3C9F=,,@CF<@CC><<@C7#20?F7C8DF7,@,C7FF<FBFFGFF.<8+?C9,,?CG7CCFGFGFE:EDF>GCC<:FD3CF?<9CE;#<GEFGFGGG:>CGEC<GFECEGC?FCFCBGF6<B$#>CGGGGFFFFF07FCFD#8DCGGGDCDFGGGFFDGGGGGFCFFCF+CGFFC7EGCEAA<F=DGGGGGGGGFFGGGGGGGGGGFFGGGGGGGFGGDGGGGFFFCFF@<C@CFGGFGGGEGGGFGGFGFGGFFFFBC@FF@DGGFCFFCFGGGGGGGGFECCCCC
@SZM 50257
TGGGGAATTTTGGACAATGGGCGCAAGCCTGATCCAGCTATTCCGCGTGTGGGATGAAGGCCCTCGGGTTGTAAACCACTTTTGTAGAGAACGAAAAGACACCTTTTAAAAAAGGGTGTTGCTGACGGTACTCTAAGAATAAGCACCGGCTAACTACGTGCCAGCAGCCGCGGTAATACGTAGGGTGCGAGCGTTAATCGGAATTACTGGGCGTAAAGGGTGCGCAGGCGGTTGAGTAAGACAGATGTGAAATCCCCGAGCTTAACTCGGGAATGGCATATGTGACTGCTCGGCTAGAGTGTGTCAGAGGGAGGTGGAATTCCACGTGTAGCAGTGAAATGCGTAGATATGTGGAAGAACACCGATGGCGAAGGCAGCCTCCTGGGACATAACTGACGCTCAGGCACGAAAGCGTGGGGAGCAAACAGGATTAGATACCCT
+
EFGFGGGGDGGGGGGGGGFGGGGGGGGGGGGGGGGGGGGGGFFGGGGCECFGGGGGGGG?FFDFGGGEGGGGGGF<EDFFCFFGGGGGGGGGGGGGGGGGGGFEFFGGGFGFGGGG@FEGGGGGG@FGGDGA9@FFFDFFGGGGGDGGGGGGGGFGGE,GCDFCGGGGGEEGE<FG<CFGGGEEG,<DFGDGGGGC=??FE<C8CCGEGDFCG:CGFGGC>EGFFCGGGGGGDFCFGGGF;EGFGGGGGFCCFDGFCG<GGDFCDEFGGEDGGGFGGGEEGFGFA8GGFGGGGAGGGGGGGGGGFA8DGGGGGFGFFGGGGGGGGGCGGGGFFGGGGGGGGGGGFGGGFDDGF9GGGGFEFCGGGGGGCFC9GGGGGGGFD<GGAGGGGGGFGGF@EGGGFDFB,FGGGGGGGGGEGGGDGGGGGGGGGGGFGGGFC<CCC
@SZM 312
TAGGGAATTTTCGGCAATGGGGGAAACCCTGACCGAGCAACGCCGCGTGAAGGAAGAAGTAATTCGTCATGTAAACTTCTGTCATAGAGGAAGAACGGTGGATATAGGGAATGATATCCAAGTGACGGTACTCTATAAGAAAGCCACGGCTAACTACGTGCCAGCAGCCGCGGTAATACGTAGGTGGCGAGCGTTATCCGGAATTATTGGGCGTAAAGAGGGAGCAGGCGGCACTAAGGGTCTGTGGTGAAAGATCGAAGCTTAACTTCGGTAAGCCATGGAAACCGTAGAGCTAGAGTGTGTGAGAGGATCGTGGAATTCCATGTGTAGCGGTGAAATGCGTAGATATATGGAGGAACACCAGTGGCGAAGGCGACGATCTGGCGCATAACTGACGCTCAGTCCCGAAAGCGTGGGGAGCAAATAGGATTAGATACCCT
+
FGFGGGGGGGGGGGGEFGGGGGGGGGGGGGGGFFGGGGGGGGGGGGGGGCFGCGGG8FEGGFFFFGGGGGGGGGGGGGGGFGFGGGGGGFGGGGGGGCB<FFFGGGGGGGGGGGGGGDDFFGGFGGGGGGGGGGGGGGGGGGFGCFGGGGGGGGGGCG9GFGGGGGGGAFGGGGGGFGG?F9FEFFG6:=GGGGFCFFFEGE>@FGGGGGGGGCGFCE?FGG?FCGGGGGGGEC@F@DFFG?=GDFGFFGGDE<CEGFFE;FGG@CFGGGGFGGGGFGGFGGGGGFFE,5,F?,CGGGGGFFFGGFEGFEF7GGGGGGGGFFGGGGGGGGGGGGGGGGGGGGGGGFE,AGGGGGGGGGGFDCGGEEGFGGGGFGGFGFGGGEGF>GGGGFFGGGGGGGGGGF@::FGGGGGGGGGGGGGGGGFGGGGGGFGFGGGCCCCC
@SZM 313
TGGGGAATATTGCACAATGGGCGCAAGCCTGATGCAGCGACGCCGCGTGAGGGATGACGGCCTTCGGGTTGTAAACCTCTGTTAGCAGGGAAGAAGAGAGATTGACGGTACCTGCAGAGAAAGCGCCGGCTAACTACGTGCCAGCAGCCGCGGTAATACGTAGGGCGCAAGCGTTGTCCGGAAGTATTGGGCGTAAAGAGCTTGTAGGCGGTTTGTCGCGTCTGCTGTGGAAGGCCGGAGCTTAACTCCGTGTATTGCAGTGGGTACGGGCAGACTAGAGTGCAGTAGGGGAGACTGGAACGCCTGGTGTAGCGGTGGAATGCGCAGATATCAGGAAGAACACCGATGGCGAAGGCAGGTCTCTGGGCTGTAACTGACGCTGAGAAGCGAAAGCATGGGGAGCGAACAGGATTAGATACCCT
+
FGGGGD:EFGGGFFGFFFFGG8FGGGGEFGFEAFGGGGECGGGCCCFGGFGGGGGGGGGGGGDFGGEGGGGGD@F,FFCFGFGFGGGGGCBE+BFGGGGDGGGCFDFGGGD<AFGCGGGG8DDFFFD:EGGG?FCCF@FFGGGCCGGFFC<0EEE:;<FFCFGGGFGDBFG7FFECCFF5<??1<;3<@FGEEEGG?CCFFGCC;<EGFGGCDFF>+EFEEDDC:FEEGGFGGGEFCD>:EGGF>C:GGGEFDC<DFD,C=FGF@F>GGGGGGFF<CEAGFFEGGF=:=BDFCFGFFCFB8+CCGGFF@::=7FD<ECEB=GFAFGGGGGFEFFCFFEFBEBGGGGGGGGGDFFFFE@GFF,8FEFGGGGGFFFFDGGFFFE,GGGGEDGEFFEFGGGEFFDGGGFGGGGFEGGGFFACCCC
@SZM 314
TGAGGAATATTGGTCAATGGGCGGGAGCCTGAACCAGCCAAGCCGCGTGAGGGAATAAGGCCCTACGGGTCGTAAACCTCTTTTGTCGGGGAACAAAAGCGGGGACGCGTCCCCGTCTGCGTGTACCCGAAGAAAAAGCATCGGCTAACTCCGTGCCAGCAGCCGCGGTAATACGGAGGATGCGAGCGTTATCCGGATTTATTGGGTTTAAAGGGTGCGTAGGCGGTCCGGAAAGTCAGCGGTAAAACTTCGGGGCTCAACCCCGTTTAGCCGTTGAAACTGGCGGACTAGAGAGGAAGAGAAGCAGGCGGAATGCGCGGTGTAGCGGTGAAATGCATAGATATCGCGCAGAACTCCGATTGCGAAGGCAGCCTGCCGGCTTCTGTCTGACGCTGAGGCACGAAAGCGTGGGTATCGAACAGGATTAGATACCCT
+
FGGFGGGGGGGDDEFGFGGGGGDEGGGGGGGGGG-FFGDF@FFFGGGGGGGGGGG@FGGGBEBFFEF7@4+@>BFFGBAAAFGFFG9FCFE@>=FFDF<<CEG>@:FBC:F:FFEC*CC,C=C*FFC9<FCF:FGF*8*?22C*<<CCF<9F:8/9A,<>;:E(08C82:87:33/#A8-8B6;8C:C<;*2C:?=8F?9@@5E<0FFCC:8EEE3C11*>EDBGC3<:FEFC?FCC@7/F<3;<C<C<7#EFFGCEEF>>@EGGDF@CGEGGGCFGGFC1E,CFGFFCFGFGDF9GFAGFC,GGGEGGGGGGFF@+GGGGGGGGGGGGGGFFFFFFGFF7GGGE>BE,GGGGGGGGGGGGGGGGGGEF<GGF@>GGGCDGGCE,AGGGGGGGGGGGGFDGGGGGGGGGGGGGGCGGGGGGGGGGGGGGGCCCCC
@SZM 315
TGGGGAATATTGCACAATGGGGGAAACCCTGATGCAGCGACGCCGCGTGAGCGATGAAGTATTTCGGTATGTAAAGCTCCATCAGCAGGGAAGAAAATGACGGTACCTGACTAAGAAGCACCGGCTAAATACGTGCCAGCAGCCGCGGTAATACGTATGGTGCAAGCGTTATCCGGATTTACTGGGTGTAAAGGGAGCGTAGACGGAGTGGCAAGTCTGATGTGAAAACCCGGGGCTCAACCCCGGGACTGCATTGGAAACTGTCAATCTGGAGTACCGGAGAGGTAAGCGGAATTCCTAGTGTAGCGGTGAAATGCGTAGATATTAGGAGGAACACCAGTGGCGAAGGCGGCTTACTGGACGGTAACTGACGTTGAGGCTCGAAAGCGTGGGGAGCAAACAGGATTAGATACCCT
+
FGGGGGGGGGGEFGGGGGGGGGGGGGGFGGGGGGGFGGDGGGGGDGGGGGGGGGGGGGGFFFFGGGGFFFFGGGGGGFGFFGGGC<?FFGG8FFGGGFGCDGDFF7BEDFGGGGGFFA,BFFGEGCGGCFGGGGGGGGGFGGGGG7CFEGC;FGG<CFGGFFGGGGGGFGDEFEFECFFA<9<FFF<C=FBFGGGGDFGGGGGGGF6CCFGDFE>DFGGC9GGGGG>1EGEFFFGGG=GGEEED;EEFFGGGGFGGGGF<FFGF>:FCGGGF=FF<>4DCBGGGF@EGGGGGGFFCGFA9GGGGEGGGGGGGFDGGFFGGGGGGGGFGGFEFCGGGGGGGGGEGGGGGEGGGGFGFGCGGFGGGGGFF7GGGGGGGGGGGGGGGGGGGCGGGGCGGF@GFGGFFEGEGFCGCCCCC
@SZM 316
TGAGGAATATTGGTCAATGGGCGAGAGCCTGAACCAGCAAAGTAGCGTGAAGGATGAATGCCCTATGGGTTGTAAACTTCTTTTATAAAGGAATAAAGTCGGGTATGCATACCCGTTTGCATGTACTTTATGAATAAGGATCGGCTAACTCCGTGCCAGCAGCCGCGGTAATACGGAGGATCCGAGCGTTATCCGGATTTATTGGGTTTAAAGGGAGCGTAGATGGATGTTTAAGTCAGTTGTGAAAGTTTGCGGCTCAACCGTAAAATTGCAGTTGATACTGGATATCTTGAGTGCAGTTGAGGCAGGCGGAATTCGTGGTGTAGCGGTGAAATGCTTAGATATCACGAAGAACTCCGATTGCGAAGGCAGCCTGCTAAGCTGCAACTGACATTGAGGCTCGAAAGTGTGGGTATCAAACAGGATTAGATACCCT
+
FFFGGGGG@FFFFEFGFGGGFGGGGGGGGGGGF,CFGG-EEFC,CFGGGGGGGGGGG,CFFFFFCEFGCFGF?AEFCFFDCGGFFFEEGGCGE8FGGGFCFGDGC8FGGGAEEFC==EBF<BFFGGCEGGGGGGGGG<FG9=FCF+==CDD4BCDAFFGDEFFFG<FFFGEFFF#64@FECF:@=GGGEBBGFC?=:<FAAD<FFGGGFEFGGGFFGFG=9CCCF>39FGFCFCEECGGGFF;9GGGFC7GCEFCFF@GFCEA9F>FGF1GGFCF9FDCECFGE?E=GGGFFGGGGFFEGGFGGE7?+>FGGFF@F:CGGGFGGEGGGGDGGGGGGFEGGGGGGF<GFFGCGFFC@EFDEGGGGGGGGGF<GGFFCFEE;8<GGFGGGGGFEGGFGGGDGFCGGGGEGGGGGGEAEGFGFGGGFAFGGGGGCCCCC
@SZM 317
TGAGGAATATTGGTCAATGGACGAGAGTCTGAACCAGCCAAGCAGCGTGAAGGATGACTGCCCTATGGGTTGTAAACTTCTTTTATACGGGAATAAAGTGAGGCACGTGTGCCTTTTTGTATGTACCCTATGAATAAGGATCGGCTAACTCCGTGCCAGCAGCCGCGGTAATACGGAGGATCCGAGCGTTATCCGGATTTATTGGGTTTAAAGGGAGCGTAGGCGGACGCTTAAGTCAGTTGTGAAAGTTTGCGGCTCAACCGTAAAATTGCAGTTGATACTGGGTGTCTTGAGTACAGTAGAGGCAGGCGGAATTCGTGGTGTAGCGGTGAAATGCTTAGATATCACGAAGAACTCCGATTGCGAAGGCAGCCTGCTGGACTGTAACTGACGCTGATGCTCGAAAGTGTGGGTATCAAACAGGATTAGATACCCT
+
FGADE<C@FGGGGGGGFFGGGGGGCGGGGGGGGGGGGGGGGGGAE@CFGGGGGGGGGGGGFGGFFGGG8EFFFGGGGGGGDEFGFGGA,:FFF<FFGGGGGGGCFGG<FGC@FCGCCFFBFEGGGG9EFGGFFGGFGGGGCGG?GGFGGGDGGGGFFF?F8DFGECFGFGG?AFB<CCF:<@FFC:CEFGDCCGGC<>FACCCCFGGGFFGGGGG@C>E8ECEGGFCCD8EGGGGFEGFFGGFFGFGFCFGDDFB8GFCEFGGGGGFGGGDFGGGFGAGGGGGGGGGGFFFAAGGGGEFEFGGGGGGGEDFB@GGGGGGGGGGGGGGFGGGGGGGGFFGF?,GGGGGGGFFGGGGGDFGGGGGGGGFGGGGGGGGGFF@GGGGGFGGGGGGCGGFF@GEFGGGGGGFGGGGGGFGGGGGGGGGEA9GGGFGCCC@C
@SZM 318
TGGGGAATATTGCACAATGGGGGAAACCCTGATGCAGCAACGCCGCGTGAAGGATGAAGGCCTTTGGGTCGTAAACTTCTGTTCTAAGGGAAGATAATGACTGTACCTTAGGAGCAAGACCCGGCTAACTACGTGCCAGCAGCCGCGGTAATACGTAGGGGGCAAGCGTTATCCGGAATTATTGGGCGTAAAGGGTACGTAGGTGGTTACCTAAGCACAGGGTATAAGGCAATAGCTTAACTATTGTTCGCCTTGTGAACTGGGCTACTTGAGTGCAGGAGAGGAAAGCGGAATTCCTAGTGTAGCGGTGAAATGCGTAGATATTAGGAGGAACACCAGTGGCGAAGGCGGCTTTCTGGACTGTAACTGACACTGAGGTACGAAAGCGTGGGGAGCAAACAGGATTAGATACCCT
+
FDGGGFFGGGGGGGGGGGGGGGGGGGGGGGGGGGFGGGGGGGBEFGGGGGDFGGGGGGGGFGGGGGGDGGGGGGGFGGEGGGGGGGCFFGGGGGFGGGGGGFGFGGG9EFAFGG7FFGGGGGFDGGGGGGGGDGGGGGGGGGGGDFDG:FCEFFFCGGGGGGGGGGCF<CCCGGGGEFFFEGGGGGGFGGGFGGFGFFFFFGGFCGGGF<FDC@CGGFGGGGGFFGCFFFGGFGGCGFGGGFGGEEGGGGGGGGGGGFGGFF9EFGGGGGGGGGGGFFFDGFGGGGGGCEF8GGGGGGCFGGGGGEGGGGGGDGDGFGGGGGGGGGGGFDGGGGGGGGGGGGGGGGGGGGGGGGGGGGGGGGGGGGGGGGGGGGGGGGGGGGGGGGGGGGGGGGGGGGGGGGGGGGGGGGCCCB@
@SZM 319
TGGGGAATATTGCACAATGGGGGAAACCCTGATGCAGCGGCGCCGCGTGAGTGAAGAAGTATTTCGGTATGTAAAGCTCTATCAGCAGGGAAGAAAATGACGGTACCTGACTAAGAAGCCCCGGCTAACTACGTGCCAGCAGCCGCGGTAATACGTAGGGGGCAAGCGTTATCCGGAATTACTGGGTGTAAAGGGTGCGTAGGTGGTATGGCAAGTCAGAAGTGAAAACCCAGGGCTTAACTCTGGGACTGCTTTTGAAACTGTCAGACTGGAGTGCAGGAGAGGTAAGCGGAATTCCTAGTGTAGCGGTGAAATGCGTAGATATTAGGAGGAACATCAGTGGCGAAGGCGGCTTACTGGACTGAAACTGACACTGAGGCACGAAAGCGTGGGGAGCAAACAGGATTAGATACCCT
+
,@EF7,BE@FDFCFFGGGGGFGGCEGDACFGGGGGGFFEFGGGGGGECFFGGGFFFGGGDGGGGGGG7?DFGGFGG<AFF9?FGD8<=DEEABBEGGGGFGGDGGGGGA=<FFG?FFDF,BFGEGEGGGGFGGGGGGGCGGEGCCFEEGGDD=->+<FFED=FCGGFGF7>:GGDG4<FGCFFGFGAE<GG:<EE02;FEEGGFFFCFECFFFGGGG=CEFFEGGFGC<FGDGF@>>7>@F<GGGGGEFFFEGGGGGFGFGGFDFFCGE<A<FF@FFGGGGGCFFGFCB8F<FF?B,C8FGFEF>7CFFA9EB=EEFA<E@<<B,@F<@<E9EC9FCFFF@,GGFF@BF7GGGF<C,DE9FFF,FEEGGFFFEGGGFGGFFCB8BCGEGCGGFFAGGGGFGGGGGFFFFF66,@B@
@SZM 320
GGAGGAATATTGGTCAATGGACGAGAGTCTGAACCAGCCAAGTAGCGTGAAGGATGACTGCCCTATGGGTTGTAAACTTCTTTTATACGGGAATAAAGTGAGGCACGTGTGCCTTGTTGTATGTACCGTATGAATAAGGATCGGCTCACTCCGTGCCAGCAGCCGCGGTAATACGGAGGATCCGGGCGTTATCCGGATTTATTGGGTTTAAAGGGAGCGTAGGCGGACGCTTAAGTCAGTTGTGAAAGTTTGCGGCTCAACCGTAAAATTGCAGTTGATACTGGGTGTCTTGAGTACAGTAGAGGCAGGCGGAATTCGTGGTGTAGCGGTGAAATGCTTAGATATCACGAAGAACTCCGATTGCGAAGGCAGCCTGCTGGACTGTAACTGACGCTGATGCTCGAAAGTGTGGGTATCAAACAGGATTAGATACCCT
+
,@FEGEGDGGGF,@FFGGGGGGGGGGEFFFGGGG<FGFDGGFGGEGGEG@DEGGF8F<<F<6EFFGFDFC7FCGGGC9EEGCFCGFF9CCCC:8A,CEFEFG8+?FF8FGCE<<A,C?FEFA9,,,<BFFGCFGE,EECF:EF9<D#BDFBDFG96@@F<<FFGGCGG87>5FFFFGF?CGF@D#<CCG:EDGGGE?9C@C9EGGGG=F?FFGGGA;:GGGGFCEFCEFCEGD>FFDGGFGGFF;CDGC@++>C=8F@GF@GG?FC9GFCDFEFD>GGFE6<DFGGGGFGGGGGGGGGGGFFA=B+7BF=9FGGGF7FEF8EF:GGGGE@GGGFGGGGGFGGGGED<GFADGGFF:CCGGGGGGGGGGGGDGFGEGGGGGGGGFGGGGGGGGGFGGGGGF@EGFFGGGGGGGGGGGGGGGGGGGGDGGGGGCCCCC
@SZM 321
TGAGGAATATTGGTCAATGGACGAGAGTCTGAACCAGCCAAGTAGCGTGAAGGATGACTGCCCTATGGGTTGTAAACTTCTTTTATACGGGAATAAAGTGAGGCACGTGTGCCTTTTTGTATGTACCGTATGAATAAGGATCGGCTAACTCCGTGCCAGCAGCCGCGGTAATACGGAGGATCCGAGCGTTATCCGGATTTATTGGGTTTAAAGGGAGCGTAGGCGGACGCTTAAGTCAGTTGTGAAAGTTTGCGGCTCAACCGTAAAATTGCAGTTGATACTGGGTGTCTTGAGTACAGTAGAGGCAGGCGGAATTCGTGGTGTAGCGGTGAAATGCTTAGATATCACGAAGAACTCCGATTGCGAAGGCAGCCTGCTGGACTGTAACTGACGCTGATGCTCGAAAGTGTGGGTATCAAACAGGATTAGATACCCT
+
EEGFGGGGGGGGGGGGGGGGGGGG>FGGGGGGGGGGFGGGGGGGGGGGGGGGGFCGEFFGGGGGGFGGGGGGEGGGGGGGGGGGGGGCGGGGGGGFGFGGG@FGGGG<FGGFGFGFGGGGGGGGFGGGGGGFGGGGGGGG5FEDGGDGFCCGEFFGGFFGGGGGGGGGEG<FF>FCEEFG?FDFFGDFCCEGG>F?1B?B;2GGGGGG.CFFGGGCGGGGEGGDFC>C>@3GFGG(7FGGGFGFGGGGGGGGGFGFGFGGFGG<FGGGFGGGGGGGEGFFFGGGFEF?FGGGGGGGGGGGGGGGGFFECCGGGFCGGGGGGGGGGFEDGGGGGGGGGGGGGGGGF7GGGGGGGGGGGGGGGGGGGGGGGGGGGEGFCGGGGGGGGGGGGGGGGGDGGGGFGCGGGGFGGGGGGGGGGGGGGGGGDGGGGGGC<CCA
@SZM 322
TGAGGAATATTGGTCAATGGACGAGAGTCTGAACCAGCCAAGTAGCGTGAAGGATGACTGCCCTATGGGTTGTAAACTTCTTTTATATGGGAATAAAGTGAGCCACGTGTGGCTTTTTGTATGTACCGTATGAATAAGGATCGGCTAACTCCGTGCCAGCAGCCGCGGTAATACGGAGGATCCGAGCGTTATCCGGATTGATTGGGTTTAAAGGGAGCGTAGGCGGGTTGTTAAGTCAGTTGTGAAAGTTTGCGGCTCAACCGTAAAATTGCAGTTGATACTGGCGACCTTGAGTGCAACAGAGGTAGGCGGAATTCGTGGTGTAGCGGTGAAATGCTTAGATATCACGAAGAACTCCGATTGCGAAGGCAGCTTACTGGATTGTAACTGACGCTGATGCTCGAAAGTGTGGGTATCAAACAGGATTAGATACCCT
+
GGFGGGGGEGGGGGGGGGGGGGGGGGGGGGGGGGGGGGFGGGGFGGGGGGGGGGAFGGGGGCFEFFFGCFGGGGGGGGGGGGGGGGGGGGDFFFGGGGGGGGG8ECFGGFFDGGG8E@FAEFGGG<EEEGGGGGGGGG=;C@DFGGGGGFBFE=7FFG7GFGFF:EFGGGGGCFGGGGGGGGGGGGGCGGFGGFG:EEF#GGDGGGGFGGGFGGGEGGGGCEEFFGGG39GGDGGECE7FFGGGGGFGGGFGFGGEFEGGCGGGGGGFFDCFCFGGGGGFGGGGGEFFB?<FGGGGGFGGGFFFFEEGGGGGGGGGGGGGGGGGGGGGGFFFFFGGGGGGGGGGGGGGGGGGGGGGEGGGGGGGGGGGGFGGGGGGGGGGGGGGGGGGGGGGGCGGGGGGGEGGGGGGGGGGGGGGGGGGFFGGGGGGGCGCCCCC
@SZM 323
TGAGGAATATTGGTCAATGGACGCAAGTCTGAACCAGCCATGCCGCGTGCAGGAAGACGGCTCTATGAGTTGTAAACTGCTTTTGTACTAGGGTAAACGCTCTTACGTGTAGGAGCCTGAAAGTATAGTACGAATAAGGATCGGCTAACTCCGTGCCAGCAGCCGCGGTAATACGGAGGATCCAAGCGTTATCCGGATTTATTGGGTTTAAAGGGTGCGTAGGCGGTTTGATAAGTTAGAGGTGAAATACCGGGGCTCAACTCCGGAACTGCCTCTAATACTGTTGAACTAGAGAGTAGTTGCGGTAGGCGGAATGTATGGTGTAGCGGTGAAATGCCTAGAGATCATACAGAACACCGATTGCGAAGGCAGCTTACCAAACTATATCTGACGTTGAGGCACGAAAGCGTGGGGAGCAGACAGGATTAGATACCCT
+
GGGGGCEGGGGGGGGGGGGGGGGGGGGGGGGGGGGGGGGGGGGGGGGGGGGGGGGGGGGGGGEGGGDFGGFGGGGGCFFEGGGGGGGGGGFGFGGGGGGDFGGGFFGGGGGFFFFGCCGFGFFEG9FDFEFCFBDFGGGGG<:CGGGEGGGGGGGGGGGGEDFGGGGGCCEGCF@FGDGGGGGGGGCGCFCGGGF<6EFCFFGFGGGGGGGGGGGFGEGECFGGGGGGGGEGF>FGGGGFGGGGFCFGGGGGGFFDF>GGFGGGGGECBGGFCGFFFECA@GGEFGGFC,CGGGGEGGGGGGGGGGGGGGGFDGGGGFGGGGGGGFDGGFFGGGGFFFFDGGGGFGGFGGGFFFGGEGGGGGGFGFGGGGGGGGGGGGGGGGGGGGGGGGGGGGGGGGGGGGGGGGGGGGGGGGGGGGGGGGGFFDGGGGGCCCCC
@SZM 49694
TGGGGAATATTGCACAATGGGGGGAACCCTGATGCAGCGACGCCGCGTGAGTGAAGAAGTATTTCGGTATGTCAAGCTCTATCAGCGGGGAAGAAAATGACGGTACCTGACTAAGAAGCCGAGGCTAACTACGTGCCAGCAGCCGCGGTAATACGTAGGAGGCAAGCGTTATCCGGAATTACTGGGTGTAAAGGGTGCGTAGGTGGTATGGCGAGCCAGAAGTGAAAACCCAGGGCTTAACTCTGGGACTGCTGTTGAAACTGTCCGACTTGAGTGGAGGAGAGGTAAGCGGAATTCCTAGTGTAGCGGTAAAATGCGTTGATATTAGGAGGAACTTCAGTGGCGAAGGCGGCTTACTGTACTGAATCTGACTCTGATGCAAGAAAGCGTGGGGAGCAAAGAGGATTAGATGCCCT
+
CED<C@,;E<CFG,6EFGGGFEDG7F<DC@,?EF,CFGCG7F>@FCGFGG@B,>@=FF<DFG9C<>:FFGG,338,<<CACFFACCE:*><FCCGGGG,9?CEGGDGF9,C:F9EF<,?,**4<<*<F6,<F80,*89@*;C68E*1:EEEG,280+;:,2;;8EF8E?*;C@7*58EFGGFG<,F,?:@7:CGG?C;:EGGDGGG<GGFF8EEC;2D@9;@<C?C@@6#+;FB+1@C<<A8:5>5@FF8CCC#C:C='8CF=@+#35C4#==:21$9AC:;;FB47CFEB,5,,5:,=,:<C+87CC,C,,,,47FA@,@A,:,9FF<C6,,<,-66,6BB8,,:@+:@8FEDC,<,@6C<C,<<,,C-<;,6F@;,,,,,5C,,@CC66@CC,,;;6,,C<EF<EE;,<-A@9B
@SZM 325
TGGGGAATATTGCACAATGGGGGGAACCCTGATGCAGCGACGCCGCGTGAGTGAAGAAGTATCTCGGTATGTAAAGCTCTATCAGCAGGGAAGAAAATGACGGTAACTGACTAAGAAGCCCCGGCTAACTACGTGCCAGCAGCCGCGGTAATACGTAGGGGGCAAGCGTTATCCGGAATTACTGGGTGTAAAGGGTGCGTAGGTGGTATGGCAAGTCAGAAGTGAAAACCCAGGGCTTAACTCTGGGACTGCTTTTGAAACTGTCAGACTGGAGTGCAGGAGAGGTAAGCGGAATTCCTAGTGTAGCGGTGAAATGCGTAGATATTAGGAGGAACATCAGTGGCGAAGGCGGCTTACTGGACTGAAACTGACACTGAGGCACGAAAGCGTGGGGAGCAAACAGGATTAGATACCCT
+
CFFDGGGGGGGGCFFFFFGGGGGGGGGGCFFGFGFGGGEG+@+@F7F:CBFFFFEAFGGF9<FFGCF<FGGGGGGGGGGGGCFFGGFGGGFCFFFFCCCECFE@F*?FFG8FGGGGGG8@E>=CECE7C?GGGCGG=F<CEG8FG7EE=FCCCFC?0AE>*CCEGG=FC8AFCDCEGGFF;>CEFFC?BCFGFGEB9@:;CFDCCGFGGGGFGDCGGFEEFGGGGGGFGFFGFGFFFGGGBFGFFFE>FFGGF9FFEBC?FFGGGGFFAC9GGGGEGGGGBGGFGECDGGGGGGFFFE8FFFGGGGGGGGGFEGGGDFE9FFGFAGGGGGGGGFGGGF8GGFGGGGGGGGGGGGFGGGGGFFFAGGFGGFGFFGEA<C,CFGGGGGGGGGGGFEEAGFFAGGFGGGGEF8E8CCCC
@SZM 48948
TGAGGAATATTGGTCAATGGACGAGAGCCTGAACCAGCCAAGTAGCGTGAAGGATGAAGGTCCTACGGATTGTAAACTTCTTTTATAAGGGAATAAACCCTCCCACGTGTGGGAGCTTGTATGTACCTTATGAATAAGCATCGGCTAACTCCGTGCCAGCAGCCGCGGTAATACGGAGGATGCGAGCGTTATCCGGATTTATTGGGCTTAAAGGGAGCGCAGACGGGTCGTTAAGTCAGCGGTGAAAGTTTGGGGCTCAACCTTAAAATTGCAGTTGATACTGGCGTCCTTGAGTGCGGTTGAGGTGTGCGGAATTCGTGGTGTAGCGGGGAAATGCTTAGATATCACGAAGAACTCCGATTGCGAAGGCAGCACACTAATCCGTAACTGACGTTCATGCTCGAAAGTGTGGGTATCAAACAGGATTAGATACCCT
+
GGGGGGGGGG9EGG9EFCGGG,CCGFGGGGGGGGGFG8FFGGFGGFGGGFFGGEGGGGDGGCFGGGGGG>FGGGGGGGGFGGGGGGGGGGGGGGGFGGGGGGEGGGGGGGGGG@FGGGGCEFGGGGGGGGGGGGFGGGGGFCGGGGGGGGFGGGGGGFFGFGGGGGGGGGGGGGGGGG>GDCFGGEGGGGEGGGGGEFGGGGGGGGFACEFFEGGGGGGFGG:EEFEGGGFFFFGGFGGG#GGGGGGGGGGGGGGFFGGGGGGFDGFFGGFGGGGGGF@GGGGGCGGGGFGGEEDGF8BCEB?GGGGFFGFBBF@>@FGGGFGGGCGFE9FCFCGFGGGGGGGGFGGGEGGFAC@-GGCGGGGGGGGFGGFF9@<FCGEEFEDGGGFDDGGGGGFGGGGGFGFGGFEDGGF@GFGFCGGGGFGFF,GGFGGCC?CC
@SZM 327
TGGGGAATATTGCACAATGGGGGAAACCCTGATGCAGCGACGCCGCGTGAGCGATGAAGTATTTCGGTATGTAAAGCTCTATCAGCAGGGAAGAAAATGACGGTACCTGACTAAGAAGCACCGGCTAAATACGTGCCAGCAGCCGCGGTAATACGTATGGTGCAAGCGTTATCCGGATTTACTGGGTGTAAAGGGAGCGTAGACGGAGTGGCAAGTCTGATGTGAAAACCCGGGGCTCAACCCCGGGACTGCATTGGAAACTGTCAATCTGGAGTACCGGAGAGGTAAGCTGAATTCCTAGTGTAGCGGTGAAATGCGTAGATATTAGGAGGAACACCAGTGGCGAAGGCGGCTTACTGGACGGTAACTGACGTTGAGGCTCGAAAGCGTGGGGAGCAAACAGGATTAGATACCCT
+
GGGGGGGGGGGGGGGGGGGGGGGGGGGFGGGGGGFGGGGGGGGGGGFFGFGGGGGFGFGFGGGGGGGCGFGGGGGEEFGGGFFFFGGGGGGGEGGGGFG<EFGFGGGCFGGGGGGGGGGGFEGGGGGFGGGFB,DGGFF?GGGGGGGGG<GFFGGGG>FGFGGGGGGG+<FFFFFEE?<FFGFFGGGECFFFGGGGGGGEGGEGGECE4GGGGGGGFCFFG:FGGGGGGGG8?EG5ACGGGGGGEG<GGFGFE7CFGF?FGGGGGGFFAFFEFGFF7CGG<GGFG<?,<A<?CEEB:,4AGGFF7ECGFE9F7=@EFECGF<E?,FDCFAFE6:,,@,8@,:E@FGGFCFE<GFFF,EGFFB<9F9GGGGGGFEEEC+DE?CFFF@GFEGEGGCGGFDFFFCGGFFFCF@FCCCCC
@SZM 328
TGAGGAATATTGGACAATGGACGAGAGTCTGAACCAGCCAAGTAGCGTGAAGGATGAATGCCCTATGGGTTGTAAACTTCTTTTATAGGGGAATAAGGTGAGGCACGTGTGCCTTTTTGTATGTACCGTATGAATAAGGATCGGCTAACTCCGTGCCAGCAGTCGCGGTAATACGGAGGTTCCGAGCGTTATCCGGATTTATTGGGTTTAAAGGGAGCGTAGGCGGACGCTTAAGTCAGTTGTGAAAGTTTGCGGCTCAACCGTAAAATTGCAGTGGATACTGGGTGTCTTGAGTACAGTAGAGGCAGGCGGAATTCGTGGTGTAGCGGTGAAATGCTTAGATATCACGAAGAACTCCGATTGCGAAGGCAGCCTGCTGGACTGTAACTGACGCTGATGCTCGAAAGTGTGGGTATCAAACAGGATTAGATACCCT
+
FFDGGGGGDFG9@,CEFGDGEGGG:FGGGCFGC<9FFGEGFGEEFGGGGGFGGG@FG,,C,69FFEEFC6BCFGFFGGA<CFGCCGF,CFCFC,E5,,,?F<,,8EFFGGC,<EF9?EB=5B?F<B?=FGGGFG9FEEFG?;F>F?EEB30:3:@GF>F7,>&6C=FFFGEB<>@C>F@#3,<FEGDEFC86GCCFEGDFGCCFGGFFFCB:FFGGD::5EFF7F<4:5;EFGFEC758DGGFCF/EB6@:EGGGFFFGGF6E:A?FB<GF.FCF#B?;FGGF8GCFCGFE,FFCACGFFGGFFE++8B,GDFE+FB,,8GGGGGGGGGGFGFCFGFFGGFCFFCD6@GGGGGGFCEFE:F:GFGGGGFE,GFE@CGGGFCFGFCGGGEGGGGGGGGGGGGGGGGFB@DGGGGGF<GGGGGGGGFFFGGFFCCCCC
@SZM 329
TGAGGAATATTGGTCAATGGCCGAGAGGCTGAACCAGCCAAGTCGCGTGAGGGATGAAGGTTCTATGGATCGTAAACCTCTTTTATAAGGGAATAAAGTGCGGGACGTGTCCCGTTTTGTATGTACCTTATGAATAAGGATCGGCTAACTCCGTGCCAGCAGCCGCGGTAATACGGAGGATCCGAGCGTTATCCGGATCTATTGGGTTTAAAGGGTGCGTAGGCGGCCTTTTAAGTCAGCGGTGAAAGTCTGCGGCTCAACCATAGAATTGCCGTTGAAACTGGGGGGCTTGAGTATGTTTGAGGCAGGCGGAATGCGTGGTGTAGCGGTGAAATGCATAGATATCACGCAGAACCCCTATTGCGAAGGCAGCCTGCCAAGCCATGACTGACGCTGATGCACGAAAGCGTGGGGATCAAACAGGGTTAGATACCCT
+
EEGGGFGGGGGFGGGGGGFGFGGGCGGGGGGGFCDGFGDGGGGGGEGGGGGGGGGDECF@FCGGFFFFGFGFGGEGGCAEFGGGGFGGGGGFG@FGBF5F<F@FGCGGDGGGFGFF@CFFGGFFG?9FFGCCFGCDGF,AFFG+FBFF<D9FEEFFGGDGFFGGG#CECF;%,<FF5FDC6F@<<<*<<FFCFFGEE<067GGDFFCCFGCBCEE8<5GEGGDFGGEBDGGGGGGCDGFFGDCGGGGGGE@F:CGFF:FGFGGGGGGDGEFECGEFF@BF=FGGEDA,<=AGGGGGGGGGGFA=?7EGGGGFEFDCEGGGGFFBGGGGGGGGGGGFC,FGGGFFBGGDGCGGGEGGFC,EGGGGGGGGGFAEEGGGF:FFGGFFGGGGGGGGGGGGGFGGGGGGGGGGGCGGGGFGGGGFGFEEGGGGGGGCCCCC
@SZM 330
TGAGGAATATTGGTCAATGGCCGAGAGGCTGAACCAGCCAAGTCGCGTGAGGGATGAAGGTTCTATGGATCGTAAACCTCTTTTATAAGGGAATAAAGTGCGGGACGTGTCCCGTTTTGTATGTACCTTATGAATAAGGATCGGCTAACTCCGTGCCAGCAGCCGCGGTAATACGGAGGATCCGAGCGTTATCCGGATCTATTGGGTTTAAAGGGTGCGGAGGCGGCCTTTTAAGTCAGCGGTGAAAGTCTGCGGCTCAACCATAGAATTGCCGTTGAAACTGGGGGGCTTGAGTATGTTTGAGGCAGGCGGAATGCGTGGTGTAGCGGTGAAATGCATAGATATCACGCAGAACCCCGATTGCGAAGGCAGCCTGCCAAGCCATGACTGACGCTGATGCACGAAAGCGTGGGGATCAAACAGGGTTAGATACCCT
+
BF,CFEFGCGG9CFFAEGGGGGGGGGGEEGGGGGGGGD@FGDEFGGGEG7FFGGDEFGFGFGGGGGGGGEGGCFEFFGGGGFGGDFGGAFFFGGDFGG<EFGGGGGG+:E=EFG,,B7FBFGGGGCDGGGGGFFDEGDGFE<C=CFG?>99@:0FC=@?CC>GGD#@BAGD?FBCGDGDBC<FFGCEGCFEFFCF:4*BCCFCEFGGGAFEFCCC>E5E#=F;DFGGDF=39C6C:EEB;E@/A>:7:>C@FCGGGFCCE=GEFCGGGCGGEGGGGG?GDGEGGGECAFGGF8GFA:@FF<E9F8GGGGGGFDEGGGFFGGGFF7:GFCGGGCGFF9D9GGFGGGGGGFFGGGGCGGFF7@6,,GGAFFADF@7GGGFD8FCFGGGGGGGFF8GGGGGE8GGGGGGGDGFGGGGGGGGGFGDFEFEGGGFFCCCCC
@SZM 52500
TGAGGAATATTGGTCAATGGACGAGAGTCTGAACCAGCCAAGTAGCGTGAAGGATGAAGGTCCTACGGATTGTAAACTTCTTTTATAAGGGAATAAACCCTCCCACGTGTGGGAGCTTGTATGTACCTTCTGAATAAGCATCGGCTAACTCCGTGCCAGCAGCCGCGGTAATACGGAGGATGCGAGCGTTATCCGGATTTATTGGGTTTAAAGGGAGCGCAGACGGGTCGTTAAGTCAGCTGTGAAAGTTTGGGGCTCAACCTTAAAATTGCAGTTGATACTGGCGTCCTTGAGTGCGGTTGAGGTGTGCGGAATTCGTGGTGTAGCGGTGAAATGCTTAGATATCACGAAGAACTCCGATTGCGAAGGCAGCACACTAATCCGTAACTGACGTTCATGCTCGAAAGTGTGGGTATCAAACAGGATTAGATACCCT
+
GG9FFE,CFDGG9FFGGGFGFFGGGGGGGGGGGGGGGGD,6FFFGGGG77DEFCFE,C@FGDFFFGGG7F@FGGFGGGEGC,FGGGGGGGGGGGFGGGGGEG8CFFGEGFFGGD7@FG8EFGFEGFFGG,EEFFGGGG,C,A:?C+88,ADDC?FFEDFF=EGF<GG>9GGGGGECE>:FFGGDCBCCCC1FCCFC?FFCCFFFGFGGFFFGGGGGEGGDE71:GGEFEFDFGCCFEGGFGGGGGGCBCGGGGFD<8<EEF6@DDF<=6>@8FFF7AFGGGGGGGFAGF@GFEEFC>EFGFF8EGGGGGGGFDGEGGFGFGGGGGGGGGGGGFFCGGFCFGGGGGEFEFGGEFC@FGCGGEEGGGGGGGGGFFGGGGGDGGGGGEGGGGFGGGGGGCGGGGGGGGGFGF9GGGGGFGGFGGGGGGFGFE8F@@8CC
@SZM 332
TGAGGAATATTGGTCAATGGACGCGAGTCTGAACCAGCCAAGTAGCGTGAAGGATGACTGCCCTATGGGTTGTAAACTTCTTTTATATGGGAATAAAGTGGTCCACGTGTGGATTTTTGTATGTACCATATGAATAAGGATCGGCTAACTCCGTGCCAGCAGCCGCGGTAATACGGAGGATCCGAGCGTTATCCGGATTTATTGGGTTTAAAGGGAGCGTAGGCGGATTGTTAAGTCAGTTGTGAAAGTTTGCGGCTCAACCGTAAAATTGCAGTTGATACTGGCAGTCTTGAGTGCAGTAGAGGTGGGCGGAATTCGTGGTGTAGCGGTGAAATGCTTAGATATCACGAAGAACTCCGATTGCGAAGGCAGCTCACTGGAGTGTAACTGACGCTGATGCTCGAAAGTGTGGGTATCAAACAGGATTAGATACCCT
+
GGFFGGGGGGGGGGGFGGGGGGGGGGGGGFGGGGGGGGFGGGFGG9FFCGGGGGFFGGGGGGGGGGGFGGGGGFGGGGGCFFDGGGCFFF8FFFGGGGGGGGGGGFGGGE7FGG9FFFEGGFGGG,AFEFGGGGCFFGGGGGGGGGGGG@AFDEFCCFGFFGGGGGGGGGG?FGGC>BCEGGDFEGFGGFGGGGGE?CGGGGCGGGFGCBFFGGGGDGFGGGGGFEEGGGGGGF@CDCEGGGGGGFGGGFCGGFEFGCGG@FGCGGGGGDGGGGGGGGGGGGGGFAFB<<GGGGGGCGGGGGGGGGF@ECGFGEGGF7GFGGGGGGGGGEGGGGGGGGGGFGGGGGGGGGGGGGGGGGGDGCGFEFGGGGGGGGGGGGGGGGGGGGGGDGGDGGGGFCGGGCGGGGGGGGFC<GGGGGGGDGGGGGGGFFGCCC8C
@SZM 333
TGAGGAATATTGGTCAATGGACGAGAGTCTGAACCAGCCAAGTAGCGTGAAGGAAGACAGCCCTATGGGTTGTAAACTTCTTTTATACGGGAATAAAGTGAGGCACGTGTGCCTTTTTGTATGTACCGTATGAATAAGGATCGGCTAACTCCGTGCCAGCAGCCGCGGTAATACGGAGGATCCGAGCGTTATCCGGATTTATTGGGTTTAAAGGTAGCGTAGGCGGACGCTTAAGTCAGTTGTGAAAGGTTGCGGCTCAACCGTAAAATTGCAGTTGATACTGGGTGTCTTGAGTACAGTAGAGGCAGGCGGAATTCGTGGTGTAGCGGTGAAATGCTTAGATATCACGAAGAACTCCGATTGCGAAGGCAGCCTGCTGGACTGTAACTGACGCTGATGCTCGAAAGTGTGGGTATCAAACAGGATTAGATACCCT
+
@CECFGGCFGFC9ECFFC<@FGGGGGGGEEGFFGFFF89C<CEFA9:@@FFFE,,BFF,CDFCFCEFGGGFCFGGGF9FGFGFGGDFFFD>FE85,<<C?F?,=4EEFEA+,A,,CEFE,@A9A?C,BBFFEFF9FGEFGEEBC7=>AA,@A=FFDGGFFGC@,:+@C<CFC1,:*@CEEDD?7GECGGE:FF(CE8288,,@<:GGCB?C9C4'94D?CE>/?F@EEGGFAFGF;98EDGGF@80>1#GECFEC,?>EFCEGGGFCFA=<8FFFE;?F:GFF>>FA,F<GGFEEDE9GDFA9F8DGGGFGGFB:DGGGGGGGGGCFE<F?E?<FE9FF;C,,<@@67FE,9EFF@>FAC@@GGFEFGGFF7F8EFFFGGFC69FGGGGCB+8GFGF@7FCB<9FA,7@EFGFGGGGGGGGGFGFCDFC<FCCCCC
@SZM 52755
TGAGGAATATTGGTCAATGGACGAGAGTCTGAACCAGCCAAGTAGCGTGAAGGATGACTGCCCTATGGGTTGTAAACTTCTTTTATATGGGAATAAAGTGAGCCACGTGTGGCCTTTTGTATGTACCGTATGAATAAGGATCGGCTAACTCCGTGCCAGCAGCCGCGGTAATACGGAGGATCCGAGCGTTATCCGGATTTATTGGGTTTAAAGGGAGCGTAGGCGGGTTGTTAAGTCAGTTGTGAAAGTTTGCGGCTCAACCGTAAAATTGCAGTTGATACTGGCGACCGTGAGTGCAACAGAGGTAGGCGGAATTCGTGGTGTAGCGGTGAAATGCTTAGATATCACGAAGAACTCCGATTGCGAAGGCAGCTTACTGGATTGTAACTGACGCTGATGCTCGAAAGTGTGGGTATCAAACAGGATTAGATACCCT
+
EFFDFFGGGGGGGGGGGFGFGGGGGGDGGGGGGGFGGGGGGFEFGGDGGGGGGGGGFFFFFFFFGFGGFGGGGGGGCFGGGGGGGGGGCD8FCGGGGGGGFECGGGGDFGGGCF9FFFCGF,EFEFGGF@CFFGFGGGGGG;DEGGC@GGGGGGF@DFFGGFGFE1FFFEFGGFFEGGGGDFFGGD?FGGDGFEGGFGGG@C@FGFGCG@FGGEBF94GGGFGGGGEFFGAFFGGGGGGFEFCF;<F1FGFFAFFF<=E=+6GDGFE@GFFCFGF?FFGGGGGFCFEF<8EFAGGGFECGGGGGGFEF>GFCGGGF7F?GGGGGGF7GGGGGGGGGGGGGFAAA,GGGGGFGFFF7GGGGGGGGGFGGGGGGGGGFDGGGGFEGFFGGGGCGEFGGGDGFGGDF@EEGGGGGGGGGGGGGGGGGFAGGECGCCCCC
@SZM 54484
TGAGGAATATTGGTCAATGGACGAGAGTCTGAACCAGCCAAGAAGCGTGAAGGATGACTGCCCTATGGGTTGTAAAATTATTTTATACGGGAATAAAGTGGGGAACGTGTGCCTTTTTGTATGTACCGTATGAATAAGGATCGGCTAACTCCGTGCCAGCAGCCGCGGTAATACGGAGGATCCGAGCGTTATCCGGATTTATTGGGTTTAAAGGGAGCGTAGGCGGACGCTTAAGTCAGTTGTGAAAGTTTGCGGCTCAACCGTAAAATTGCAGTTGATACTGGGTGTCTTGAGTACAGTAGAGGCAGGCGGAATTCGTGGTGTAGCGGTGAAATGCTTAGATATCACGAAGAACTCCGATTGCGAGGGCAGCCTGCTGGACTGTAACTGACGCTGATGCTCGAAAGTGTGGGTATCAAACAGGATTAGATACCCT
+
A@,CC;F@F9A<FAC<@F@F<E:C+++CCFEFG,CFG<<E@<,;<EG:CEGGGG9FA@F,C9F,<,:,<CFG7EFF,6F,,,CFGFFGCD7F=E<?EEFFCCE?FEBFF8+,?,EEGG7BF9E?5,<:DCFGGFFFFGGGG<E7CEEGC3@DF.07FF<<FF7GGGGDEGG?F<FAE@ECEE>D8:*C931<9/@?CF;6@,2F?C=BFCC<FFC5E2:1>FEFD@GCFEFF;<@0CGEAGFAF=@EFE@GGFGF8DEGG=CFGFFFFGF9/9FC$=??A8GEGGFEC,GFFGFFF9GFC,FFE8EGEGEF?B@GEFCGG<GFFGGGGGGGFEFFFF?GECGGFGGGGFFFFCB+GGF<:C@GGFFGGCGGGFGFE@EFFAF9GGGFEDFGGFGFCCGGGGGGFCCFGGDGFFCGF8GGFGDFEFEFGGGFBCCCC
@SZM 336
TGGGGAATATTGCACAATGGGGGAAACCCTGATGCAGCAACGCCGCGTGAGTGAAGAAGTATTTCGGTATGTAAAGCTCTATCAGCAGGAAAGAAAATGACGGTACCTGACTAAGAAGCCCCGGCTAACTACGTGCCAGCAGCCGCGGTAATACGTAGGGGGCAAGCGTTATCCGGATTTACTGGGTGTAAAGGGAGCGTAGACGGTTTTGCAAGTCTGAAGTGAAAGCCCAGGGCTTAACCCCGGGACTGCTTTGGAAACTGTAGGACTAGAGTGCAGGAGAGGTAAGTGGAATTCCTAGTGTAGCGGTGAAATGCGTAGATATTAGGAGGAACACCAGTGGCGAAGGCGGCTTACTGGACTGTAACTGACGTTGAGGCTCGAAAGCGTGGGGAGCAAACAGGATTAGATACCCT
+
FGFGGGGGGGGGGGGGGGGGGGGGGGGGGGGGGGGGGGGGGGGGGGG:FGGFGGAFGGG9FFGGGGGGGGFGGGGGGGGGGGFGGGGGGGGGFGGGGGGGGGEGGGGGGGGGGGGGGGGGGGGGG;GFGGGGG?CGGGGGGGGGGGGGDECFGGGGGGGGGGG7FGDGFFAEGGGGGGFFGGGGGG<C2CBFFFGGGGGGGGGGGGGGGGGGGGGFFFFGGGGGGGGFFGGGGGGGFGGGGGGGGEFGGGGGGGGGFFGGGFGGFFFF7CGGFGGGGGGGGGGGGGGGFDEGGGF?GFFAFFFGEGGGGGGGGGGGGGGCGGFGGGGGGGGFFEFGGGGGGGGGGEDGGGGGGGGGGGGGGGGGGGGGGGGGGGGGFCGGGGGGGGGGGGGFGGGGGGFFGGGGGDGGFFGCCCCB
@SZM 337
TGAGGAATATTGGTCAATGGACGGAAGTCTGAACCAGCCATGCCGCGTGCAGGATGAATGTGCTATGCATTGTAAACTGCTTTTGTACGAGGGTAAACCCAGATACGCGTATCTGCTTGAAAGTATCGTACGAATAAGGATCGGCTAACTCCGTGCCAGCAGCCGCGGTAATACGGAGGATCCGAGCGTTATCCGGATTTATTGGGTTTAAAGGGAGCGTAGGCGGACGCTTAAGTCAGTTGTGAAAGTTTGCGGCTCAACCGTAAAATTGCAGTTGATACTGGGTGTCTTGAGTACAGTAGAGGCAGGCGGAATTCGTGGTGTAGCGGTGAAATGCTTAGATATCACGAAGAACTCCGATTGCGAAGGCAGCCCGCTGGACTGTAACTGACGCTGATGCTCGAAAGTGTGGGTATCAAACAGGATTAGATACCCT
+
GGGFGGGGGGGGGFGGGGGGGGGGGGGGGGGGGGGGFGGFFGGGGGGGGGGGGGGFGGGGGGGGGGGFGGGGGDEGGGGGGGGGGGGGGGGGFGFGGFFGGGGGGGGGGGGGGDFGGGGFGFFCFFGGGGGGGGGGGGGGGGGGGCGGGGCGGGCGGGFGGGGGGCGGGGGGGGGGGGGGGGGGDGGCFGGGGGGFEGFCFCFFFGGGFGFFGGGGGEGGEFEGGFDEFGCEGGGGFGGGGGGGFECFGGEGGGGFC>GGGGFGFFGG<GFGGFGFFFGGGGGGGFGDGFGGFFGGGGGGGGGGGFGGDGGFFEGFGGGGGGGGGGGGGGGCGGGGCGGGGGGDGGGGGGGGGGGEGGGFFGGGGGGFGGGGGGGGGGGGGGGGGGGGGGGGGGGGGGGGGGGGGGGEGFGGGGGGGGGGGGGGGGGGGGGCCCCC
@SZM 338
TGGGGAATATTGCACAATGGGGGAAACCCTGATGCAGCGACGCCGCGTGAGTGAAGAAGTATCTCGGTATGTAAAGCTCTATCAGCAGGGAGGAAAATGACGGTACCTGACCAAGAAGCCCCGGCTAACTACGTGCCAGCAGCCGCGGTAATACGTAGGGGGCAAGCGTTATCCGGAATTACTGGGTGTAAAGGGTGCGTAGGTGGTAGGGCAAGTCAGAAGTGAAAACCCAGGGCTTAACTCTGGGACTGCTTTTGAAACTGTCAGACTAGAGTGCAGGAGAGGTAAGCGGAATTCCTAGTGTAGCGGTGAAATGCGTAGATATTAGGAGGAACATCAGTGGCGAAGGCGGCTTACTGGACTGAAACTGACACTGAGGCACGAAAGCGTGGGGAGCAAACAGGATTAGATACCCG
+
GAFGG@FFEGGGGGGGGGGGGGGGGGGGGGGGGGGGGGEGGGGGGGGGG7BFGFGGGGGGGF<FFFGGDCGFGGGFGDGGFGGDGFFGGGGGGGGGGDGGFGGGGC<F<FCFDC8FFGFGGG7FCFGCEF=FFFFGGGGFGGGGGG@FC>CGGGC@FGGGCE>FGGGGCCE7F<CG8F<:@FFGDGGGGGFFFGGCEEGEEC?CD>;9(CFGGC=CG?FDBCFGFFFGFGD>EF??C9GGGFDDD?FF=@BG?<FCGGGGGFC?;CFGGGFFFGEEEFFGFGGGGE@EEFEFFGF?GFE?CGGDGGDGGGGGGGDGFGGFGF@EC,GGGGGGCFFFCEECGGEDGGGGGGGGGFGGGGFGGGFEGGGFGGFC,GGFGGGFCDGGGGGEFFGGFGFGGGGGGGGGGGGGFFFCCBC-
@SZM 339
TGAGGAATATTGGTCAATGGACGAGAGTCTGAACCAGCCAAGTAGCGTGGAGGATGACTGCCCTATGGGTTGTAAACTTCTTTTATACGGGAATAAAGTGAGGCACGTGTGCCTTTTTGTATGTACCGTATGAATAAGGATCGGCTAACTCCGTGCCAGCAGCCGCGGTAATACGGAGGATCCGAGCGTTATCCGGATTTATTGGGTTTAAAGGGAGCGTAGGCGGACGCTTAAGTCAGTTGTGAAAGTTTGCGGCTCAACCGTAAAATTGCAGTTGATACTGGGTGTCTTGAGTACAGTAGAGGCAGGCGGAATTCGTGGTGTAGCGGTGAAATGCGTAGATATCACGAAGAACTCCGATTGCGAAGGCAGCCTGCTGGACTGTAACTGACGCTGATGCTCGAGAGTGTGGGTATCAAACAGGATTAGATACCCT
+
FFGGGGGG@EFG9,CFGGGGGGGGGGGGGGGGG<FGGGGGGGG,CEFGGG>@E@GGEAFGD@,E,@CD?:C7BFGCGD<<FEFGAFCCFGEGFGGDDEFFFE,B+F:EFFC<EFFDGGGGGGDGEFFGGGF@9,@<FF@F<?FCCF;FFDC@>>5C@43B7FFDEEE>FC<F06DCB*>1<F:>*>@GFC:?;+<=<<CF<F:8<<FFFCF@FFDFE8D8CFD?FGB@>E,G=FFFD2@<EFFDCFGDFGF=7F<#17CFGFE,CAFE,FFC=FE?;B;GFGED?4,,,E<9FGFE9GGGFFFFA+F:?,GGGGGGFFF?GGGGEGCEGDGGGGGF?,GGF?5B,<@@GGGGGGFCC7C:6,EGGGGGEGFGFFEFGGGFGGGFFFEDGDGCGGGGGGEFDFFE,GFCBFGGGFC,?GGGGFGGGFFGE@FCCCA-
@SZM 340
TGAGGAATATTGGTCAATGGACGAGAGTCTGAACCAGCCAAGTAGCGTGGAGGATGACTGCCCTATGGGTTGTAAACTTCTTTTATACGGGAATAAAGTGAGGCACGTGTGCCTTTTTGTATGTACCGTATGAATAAGGATCGGCTAACTCCGTGCCAGCAGCCGCGGTAATACGGAGGATCCGAGCGTTATCCGGATTTATGGGGGTTAAAGGGTGCGTAGGCGGACGGTTAAGTCAGTTGTGAAAGTTTGCGGCTCAACCGGAAAATTGCAGTTGATACTGGGTGTCTTGAGTAAAGGAGAGGCAGGCGGAATTCGTGGTGTAGCGGTGAAATGCTTAGATATAACGAAGAACTCCGATTGCGAAGGCAGCCTGCTGGACTGTAACTGACGCTGATGCTCGAGAGTGTGGGTATCAAACAGGATTAGATACCCG
+
C,@EEFC@C9F,,CFCFCFFFGC:6:@E99FGC8<FEC<@8E<CEEBFEF7,BC8FFGGGGE@<,CFF8FGG:ECCA,6FEFGGGF?C8F+=BFEFCCEDC98<+E+A,:+C9?EFGGDGGGGGCFC=F7EE<?9F<5,CE=FGGG:,BEGD7B?@DD,DD8DF+B++@@3@FC@F>7**,5>>*>7B==D<FFFE#6<FEF+8<,#FF:FFECC#?BD/8>37=DC$E#FGFFEC@:@*6,,F@0A?CC@<3D<CC4GFCCE/ACCA,?=?CDFC/50E<4>3>,EEAECF=C,,,E4,=,,,=+CEC,FC=AC>BC@EEEFCCDGGDFFECA,,C,?@GEA?C66,<6,9<@:FGGFFC@@,9@@F@,8GGEEC8FE?GFDE9DCCFFB68E6<CC7F@@<ADFFC@-C,,GGF8GFEF<,@@<FFCC6,B@BA
@SZM 341
TGAGGCATATTGGTCAATGGACGAGAGTCTGAACCAGCCAAGTAGCGTGAAGGATGACTGCCCTATGGGTTGTAAACTTCTTTTATACGGGAATAAAGTGAGGAACGTGTGCCTTTTTGTATGTACCGTATGAATAAGGATCGGCTAACTCCGTGACAGCAGCCGCGGTAATACGGAGGATCCGAGCGTTATCCGGATGTATTGGGTTTAAAGGGAGCGTAGGCGGACGATTAAGGCAGTTGTGAAAGTTGGCGGCTCAACCGTAAAATTGCAGTTGATACTGGGTGTCTTGAGTACAGTAGAGGCAGGCGGAATTCGTGGTGTAGCGGTGAAATGCTTAGATATCACGAAGAACTCCGATTGCGAAGGCAGCCTGCTGGACTGTAACTGACGCTGATGCTCGAAAGTGTGGGTATCAAACAGGATTAGATACCCT
+
FGFFG,BF,EFGGEEFGGGGGGGGGGEFFGGGADCFB<<FEGCEGFGGCCFFGFGGE<AFFF8EF,EFDF7>6FGGGGFFCFFFGGF,CFCE:=EFGG,EFGE,:4BFCBD,<BE<FCFGGDFEFG<CDFGGFGGFF9FF,A+CFFGGFAFF3@D$EA<D8FFGGGF?CFF:@DF/BFG>2-18*>CCFA;?8=57*<(FFC;FFGG@+ECGFE=2:5B:<GDCF:CCE$9E>@@#7>CFA@GFFADD8>.DGCGFF7GF?:GEFCGFCGF@,9@EE8<E8FF?GE8E<FGDGFE;GFEFB<=<87CEGFFFGFFF?GGGGGFCE:FFGGGFGGGGGEFCFAF<C7FGGGGFFGF@GDDCGGGGFFGF@C,GFE8DFFGGEGGGGGDGGGGGGGGGGGGGGGGGGEECEGEFFGGCFFGGGFGGGGGFFEEAAAA-
@SZM 342
TGGGGAATATTGCACAATGGGGGAAACCCTGATGCAGCAACGCCGCGTGAGTGAAGAAGTATTTCGGTATGTAAAGCTCTGTCAGCAGGAAAGAAAATGACGGTACCTGACTAAGAAGCTACGGCCAACTACGAGCCAGCAGCCGCGGTAATACGTAGGGTGCAAGCGTTATCCGGATTTACTGGGTTTAAAGGGAGCGTAGTCGGTTTTGCAAGTCTGAAGTGAAAGCCCGGGGCTTAACCCCGGAACTGCTTTGGAAACTGTAGAACTAGAGTGCAGGTGAGGTAAGTGGAATTCCTTGTGTAGCGGTGAAATGCTTAGATATTAGGAGGAACTCCAGTTGCGAAGGCGGCTTACTGGACTGTAACTGACGTTGAGGCTCGAAAGCGTGGGGATCAAACAGGATTAGATACCCT
+
GGGGGGGGGGGGGFGGGGGGF@FGGFEEFGGGFCGGGGCG<F+7FFGGGF@CFG9CFGGC69CE,:C?FGGGAFG,FFCC<C<??,EFG:FFD,EGG,C,5?78AF<FGF@E,CF9<<E,,,B+++833,3,3+93,,6@04=EE?><7837A>D,<=C:;@F:C=CGG:FFGCGGG;<A;,CF:F9*FFCFGCF;D;=EE>&?>EEEGG5G>1@=D@;,<FAFGFB@F=+CGGFGGGCFC@3.,:#8,@B:9FE,E@9FF?AA,@,?FEACGFF8E49,8GFFF?9B,9GF<8CFB,D,GGGGGGGGFEFF9GGFF9CFAFGFFDGGGGFGGFE-FE66@,FFFFCF@@,GF<9F@C,CEF<GGGGGGGGFCAF@C+GGGGGGFE@:B<GFECC,GGFEFCCFGGFFEEFA<CCC
@SZM 343
TGGGGAATATTGGTCAATGGGGGAAACCCTGATCCAGCAACGCCGCGTGAATGAAGAAGGCTTTCGGGTTGTAAACTTCTTTTACCAGGGACGAAGGACGTGCCGGTTCCTGGAGAAAAAGCCACGGCTAACTACGTGCCAGCAGCCGCGGTAATACGTAGGTGGCAAGCGTTGTCCGGATTTACTGGGTGTAAAGGGCGTGTAGGCGGGAGAGCACGTCAGAAGTGAAATCTATGGGCTTAACCCCTAAACTGCTTTTGAAACTGTGCTGCTTGAGTAGCGGAGAGGCAGGCGGAATTCCTAGTGTAGCGGTGAAAGGCGTAGATATTAGGAGGAACACCAGTGGCGAAGGCGGCCTGCTGGACGACAACTGACGCTGAGGCGCGAAAGCGTGGGGAGCAAACAGGAGTAGATACCCG
+
GGGGGBFGGGGD,,CFDGGGF@CEEEC,,CF@,;EFFFEFGGGGGGGGDC7,CFFFF<FGE88EE@BF<F+?EFFF<FGGGGFEF,CEFGGGGGG:=,BC=+++++6++=<?FDFEF,D8BF<,:+3@<>D,9@,@3<DFFGGFFGGG?GC5>#?@FEB?<<7CC<8EB7B=F:47CC77=<=0<FEEGCFFFCFB=</CCFEGCE9F?::>/8:A0B;;:G1;@.@;</C6,:FCF@C:C=@8:-':9F<,8,6,@,9AGF<>,B,,>8,D,A<FC@++CE4,FFGE@:+CDAFBB9,@<FFFE@@ECBFEFF9:8CDF?9GGF??<,BF<E@<66CFFCGGGGGGGGCCCCF@9,,CGBGFDB;66<GEFC@@F<FGFC@@,@GFEGGGEGGGDAGGFF9GFAFDA69GGFCB,<B-
@SZM 344
TGAGGAATATTGGTCAATGGACGAGAGTCTGAACCAGCCAAGTAGCGTGAAGGATGACTGCCCTATGGGTTGTAAACTTCTTTTATACGGGAATAAAGTGAGGCACGTGTGCCTTTTTGTATGTACCGTATGAATAAAGATCGGCTAACTCCGTGCCAGCAGCCGCGGTAATACGGAGGATCCGAGCGTTATCCGGATTTATTGGGTTTAAAGGGAGCGTAGGCGGACGCTTAAGTCAGTTGTGAAAGTGTGCGGCTCAACCGTAAAATTGCAGTTGATTCTGTGTGTCTTGAGTACAGCAGAGGCAGGCGGAATTCGTGGTGTAGCGGTGTAATGCTTAGATATCACGAAGAACTCCGATTGCGAAGGCAGCCTGCTGGACTGTAACTGACGCTGATGCTCGAAAGTGTGGGTATCAAACAGGATTAGATACCCT
+
FFGGDGGFGGGGGFGGFGFDGGDGCFFFGGGGGFG?FFFEGGFF9FFGEGGFAFEGGGGGGGGGGGG?@EGG7CFGFF9EF9FGDGGGGGGGDE9FGGGG<9,+CE7FCEF,5C59EF7FEB,@A<F7+==,EDFFG,AFEA77+A:FGGGFC>+=+F<7C5=D:=C6F<CC=;:C>DC>GF<:CB@CGC<=FFG#<C?9C#EF>3CFFEFFFF::=EE=EEC9F:>6:8CGED@<@,C0D;EF9C<>C2>#3<>,<FED;EFA959C,FC,F@FE7,:,ECF=A,8F<GEF;<CFAA9<EF:==98+7=FE7CGF=CFCGFFF8@+A<GFEDGGFDGGFFE@,ADFCGGGFFF:@-F@@GGGGGFGGEFGCDFEE8EFGGGGGGF@EF@BCCFDGEF7F8GAGDGCC7<C?FEEGFFGGGGGGEC<,FEF@A,CC
@SZM 345
TGAGGAATATTGGTCAATGGACGCAAGTCTGAACCAGCCATGCCGCGTGCAGGAAGACGGCTCTATGAGTTGTAAACTGCTTTTGTACGAGGGTAAACTCACCTACGTGTAGGTGCCTGAAAGTATCGTACGAATAAGGATCGGCTAAATCCGTGCCAGCAGCCGCGGTAATACGGAGGATTCAAGCGTTATCCGGATTTATTGGGTTTAAAGGGTGCGTAGGCGGTTTGATAAGTTAGAGGTGAAATCCCGGGGCTTAACTCCGGAACTGCCTCTAATACTGTTAGACTAGAGTGTAGTTGCGGTAGGCGGAATGTATGGTGTAGCGGTGAAATGCTTAGAGATCATACAGAACACCGATTGCGAAGGCAGCTTACCAAACTATATCTGACGTTGAAGCACGAAAGCGTGGGGAGCAAACAGGATTAGATACCCT
+
FGCFGGGGGGGGG9E@FFGGGFGGGGGG<CGGFGGGGG@EFFGGGGGGGGFFGGCBEEEDFCCGGGGGGGGF9<FFGGGGGFGFFGGEDE4>=FGGGGGDG8E,=FGFFFG,ABE,BCFCEFG?,EAFFGGGGF?FFE9F>FCEEDEF,,3@C=+:FGFCF<BCFC:C>CF,#;>ECGFEGGCGGG;E@2EFF9F7CFGFFG9FFGFEC8FBGCCFEDCEGGGGCC?BAF;GEEFGGFD@?DCEFFGEC@/GFCF8FGGEEGG<DGGGFFD6GC?E4<FFGGFFDFCEBC,EAB,EFE@++F>B,CF7EFEDEFDAE<D<99@EEC@C,9FCFFGGGFEFF9,C9FACFFF9GGFCEFGGGGGGGGGGCFC<CCCE@FF9AFFFCE9GGFFGFGFGGGGFCGF8@EGEGFF@8GGFAAFGGGGFFFFFGGFCCCCC
@SZM 346
TGAGGAATATTGGTCAATGGGCGCTAGCCTGAACCAGCCAAGTAGCGTGCAGGATGACGGCCCTATGGGTTGTAAACTGCTTTTATGCGGGGATAAAGTCACCCACGTGTGGGTGTTTGCAGGTACCGCATGAATAAGGACCGGCTAATTCCGTGCCAGCAGCCGCGGTAATACGGAAGGTCCGGGCGTTATCCGGATTTATTGGGTTTAAAGGGAGTGTAGGCGGCCTGTTAAGCGTGTTGCGAAATGTAGATGCTCAACATCTGAACTGCAGCGCGAACTGGCTGGCTTGAGTACACGCAACGTGGGCGGAATTCATGGTGTAGCGGTGAAATGCTTAGATATCATGAGGAACTCCTATTGCGAAGGCAGCTCACGGGAGTGTCACTGACGCTTAAGCTCGAAGGTGCGGGTATCAAACAGGATTAGATACCCT
+
FFGGGFFGGGGGGGGGGGGGGGGGGGGGGGGGGGGGGGGEGGGGGGGGGGGGGGGGGGGDFGGGGGGGGGGGGGGGGGGGGGGGGGGGGGEGCEGGGGGGGG<FGGGGGGGGGCFGGGGGGGGGGGGGGGGGFGGGGGA>FFGCFEGGGGGGGGGGGGGGGGGFGGGGEDGGGGGF;FGGGG?GGGGGGG5CGGEC5C:C:EC9F<GDEGGFCFGFEEGGGGGGGGGGGGFGGGGGGFGGGGFC@FGAGFFCCF<CFFBFCCGGGCFGFFCECDF:EFEGGGFFG@+GGFE9GGFECB7EFGFDDGGECDGFGGGGF9GGFGEFEDEDE9CFAGGGFGGGGCCFGGGEF9AGGFEECC,EGGGGGFFFFGGE:DECFFDGFGGGGGGGGGGEEFDFE7B<FGGGGGGEGGGGGGEFFFGGGGGGGGGGGFGCCCCC
@SZM 347
TAGGGAATCTTCGGCAATGGACGGAAGTCTGACCGAGCAACGCCGCGTGAGTGAAGAAGGTTTTCGGATCGTAAAGCTCTGTTGTAAGAGAAGAACGAGTGTGAGAGTGGAAAGTTCACACTGTGACGGTATCTTACCAGAAAGGGACGGCTAACTACGTGCCAGCAGCCGCGGTAATACGTAGGTCCCGAGCGTTGTCCGGATTTATTGGGCGTAAAGCGAGCGCAGGCGGTTAGATAAGTCTGAAGTTAAAGGCTGTGGCTTAACCATAGTACGCTTTGGAAACAGGTTAACTTGAGTGCAGAAGGGGAGAGTGGAATTCCATGTGTAGCGGTGAAATGCGTAGATATATGGAGGAACACCGTTGGCGAAAGCGGCTCTCTGGTCTGTAACTGACGCTGAGGCTCGAAAGCGTGGGGAGCAAACAGGATTAGATACCCT
+
FGGFEGGGGGGGGGGGGGG8FFGGGGGFGGGGGGGGGGGGGGGGGGGFGGFGGGGGFFFGGFGGFCEGGGGGGGGGGGFAFEGGFFFFGGGGGGFEFFG:F,<FGGGGG7BEEFGGEGA?DCG??BE@FFGDFDFEGGGDFGGGGGG7CECGGGDGGGGFGFGFGG?FFGGDFG;=BGFFFFFFECCE@FCBCCB5<C022<+<CFFE<<:G>FC:FCEGGDGECDCEGGGGF@@/CC@E=FG>FC?FF7@C<FC;8FF<FFGFFG,,DCFDEDC>E<@FFGGGGAF?;F;9EEE,FCGGGGFFECF8EF<:,9?GGGGFGGF<FGGGDGGGGGGGGGGFCEEF9FEFE9GGGGFF<?7C:EFC+CEDGGGGGGGGGCGFGFFCCEEGFF9FFF@7GGGFEC@EGGGGGFCGF7FCCFFFGGGGDGGGGGGCDEGFCCCCC
@SZM 348
TAGGGAATTTTCGGCAATGGGGGAAACCCTGACCGAGCAACGCCGCGTGAAGGAAGAAGTAATTCGTTATGTAAACTTCTGTCATAGAGGAAGAACGGTGGATATAGGGAATGATATCCAAGTGACGGTACTCTATAAGAAAGCCACGGCTAACTACGTGCCAGCAGCCGCGGTAATACGTAGGTGGCGAGCGTTATCCGGAATTATTGGGCGTAAAGAGGGAGCAGGCGGCACTAAGGGTCTGTGGTGGAAGATCGAAGCTTAACTTCGGTAAGCCATGGAAACCGTAGAGCTAGAGTGTGTGAGAGGATCGTGGAATTCCATGTGTAGCGGTGAAATGCGTAGATATATGGAGGAACACCAGTGGCGAAGGCGACTATCTGGCGCATAACTGACGCTCAGTCCCGAAAGCGTGGGGAGCAAATAGGATTAGATACCCT
+
FGEFGCCEFFFGGGGFFGGFGCEGGGDFFGGGGGGGGGGGCFGGGGG7=EFGCFFFCFGGFEDFGG<CE<FGGGEGFFDFGGGGG9EGGGGGGGGGGGGGGGFFGGGFFGFGGFEGGGFFGGGGGCFGGGGGGFDGF=C<DDFGGGGEGGGGGGGGGGGFG*>DD?FGFGGGGCGGGGGGCFFGGGGGDGGDGF;=CF9FGC*CE<CDCFCFG;C><<<EGGCEC0FC>CE5E>@84:FG?CEF:ACDAEFDG;F@:@8:5F8B>EC:=CC,:7=?>@CFGGFCFGGGGGFFEGFGDFEGFGFGCFF?:+FF<9CEACGFCF=<GGGGGGGGGGGGGGGGGGGGFFB,FEBGGGFAGEDGF@GDGGGGGEDGDGGFC,E8:GF:C@<AGFC@C,FGGGGFGEGGGGGFGGGGGGGFC,FGGGGGGGGGGGGGGGFCCCCC
@SZM 349
TGGGGAATATTGGGCAATGGGCGCAAGCCTGACCCAGCAACGCCGCGTGAAGGAAGAAGGCTTTCGGGCTGTAAACTTCTTTTGTCAGGGACGAGTAGACGACGGTACCTGACGAATAAGCCACGGCTAACTACGTGCCAGCAGCCGCGGTAAAACGTAGGTGGCAAGCGCTGTCCGGATTTAATGGGTGTCAAGGGCGTGTAGCCGGGAAGGCAAGTCAGATGTGAAATCCACGGGCGCAACTCGTGAACTGCATTTGAAACTGTTTTTCTTGAGTATCGGAGAGGCAATCGGAATTCGTAGTGTAGCGGTGAAATGCGTCGATATTCGGAGGAACACCAGTGGCGAAGGCGGATTGCTGGACGACAACTGACGGTGAGGCGCGAAAGCGTGGGGAGCAAACAGGATTAGATACCCT
+
FFGGGGCF9EFF<EFFFGFGGGGCGGGFGGGGG,6CEFGGGGGCEGGFEGGCFG<FFGGG8FFGGGGGECFFDGGFAFGGGGGGDEGGGGG+=F:FG9,,=:@@FEGGAF<3,=>FB7=B<C<@=>F+@>B==<@E<*3EEFD83@<@CC>>C,,><8,<13<CFGF>F:*8CCF:;7<=CGG,<8:05<='<@FC?EC0:EGC<9AFGC#:C88FGGFC726<CE9FFC@DGC@<2>#.3C<+@:@FFF4GCGFDC>FFEEFFF@0,89GCG?GE?E>@C$FEDE?+=@GFB?<FFBB,FGGGF@+CCEF9GGF7GF@>,,GFF:B++F?,,GGFGFGFF7F:FEFFF@<7EC,,C,CEEDDFCCCFF>GGGGFEFEECF:;EGGGGGGEGCDEE,CECCFFCAFCGGGGGGCCCCC
@SZM 350
TGAGGAATGTTGGTCAATGGGCGAGAGCCTGAACCAGCCAAGTAGCGTGAAGGATGAAGGCTCTATGGGTCGTAAACTTCTTTTATAGGGGAATAAAGTTTTCCACGGGTGGAATTTTGTATGTACCATATGAATAAGGATCGGCTAACTCCGTGCCAGCAGCCGCGGTAATACGGAGGATCCGAGCGTTATCCGGATTTATTGGGTTTAAAGGGAGCGTAGGTGGATTGTTAAGTCAGTTGTGAAAGTTTGCGGCTCAACCGTAAAATTGCGGTTGAAACTGGCAGTCTTGAGTACAGTAGAGGTGGGCTGAATTCTTGGTGTAGCGGTGAAATGCTTAGATATCACGAAGAACTCCGATTGCGAAGGCAGCTCACTAGACTGTTACTGACACTGATGCTCGAAAGTGTGGGTATCAAACAGGATTAGATACCCT
+
FFGFGFFG<FFGFGGGFGG8ACE+:FFCCFGGFGGGFFFGEE<EFGGBFCGFGGCEGGGFF@88E<@FG,6@CFFG9DEFGGD,FEF,5CECF8EFFFEB9,55<:B+@==:=E9FDA<=AA??@F<5A=EEFECGG<DDD9:BGFG<FGGGGFCCFFGGGGGCE;<FFGE@C6DEC*.:C/?FFE@GGGCE:;FE:FGFFFBFCGGG=EF@ECE7C>FACEF;<CDEFCFGD9AC?E@<FCFCF=GG>GGGGGCFGEFFCFEG=CF@GEGEFGGFE9<<>GGGFCEFFGGFAGGGFAEGFFEGGF=BFA,FA9FFE4<F?GDGGFFFCGECAGGGGGECFGEFGFFCGGGGFFFEGGF7FCFGGGCGGGGDFE9FGGFFEGGGDGGGGGGGGGGF9GEFGGGGGDCGE@GGGGGGGGFFGGGFFFC9FCC6,CCC
@SZM 351
TGAGGAATATTGGTCAATGGGCGAGAGCCTGAACCAGCCAAGTAGCGTGCAGGATGACGGCCATAGGGGTGGTAAACTGCTTTTATAAGGGAATAAAGTGAGGCTCGTGAGACTTTTTGCATGTACCATATGAATAAGGAACGGCTAATTCAGTGCAAGCAGCCGCGGTAATACGGAAGGTCCGGGCGTTATCCGGATTTAGTGGGGTTAAAGGGAGCGTAGGCCGGAGATTAAGCGTGTTGTGAAATGCAGATGCTCAACATCTGCACTGCAGCGCGAACTGGTTTCCTGGAGTACGCACAAAGTGGGCGGAATTCGTGGTGTAGCGGTGAAATGCTTAGATATCACGAAGAACTCCGATTGCGAAGGCAGCTCACTGGAGCGCAACTGACGCTGAAGCTCGAAAGTGCGGGTATCGAACAGGATTAGATACCCT
+
GG<FFFADGGGFC;ECFCFGGGGGFG@,CFGFECFGGGDF,EC9FGGEG>@9CC,AA<@@+8+6E,C<@:+@CFGCFGC,9E<=??B?FE,B4BFFGG99EE89FE@FGGC?,5??<,>FGDE<F,8,5:,BD<,CF<D9F,33++>3,3@3C=@A,3@3:9><5?ACFCFDGFG=EF<*4>9<,F@BFB<*F:=C<<F;F#F=<<#CC.::F:=34CCFEG=9<?:C=294>DF;7CD/D$GFD1>@?#31CFC.C9DFC9D<CF<:8CFC:C=C3,D?AA,F>8=D<B,GFF@:=C@57,C,FF:7EFGDFCCFF<A,FDGGEDGFFEFDDBF@FE@,AEB,<=GCEC9GGGF@@C6,C,F<GF<GGGCFFE,,FCFC+@:FC<CCGGCFCGGGDFGFCGEFECC@F7FFGF<,GGGGGGGGGFF<FCFCCCCC
@SZM 352
TGAGGAATATTGGTCAATGGACGAGAGTCTGAACCAGCCAAGTAGCGTGAAGGATGACTGCCCTATGGGTTGTAAACTTCTTTTATACGGGAATAAAGTTAGCCAAGTGTGGCTTTTTGTATGTACCGTATGAATAAGGATCGGCTAACTCCGTGCCAGCAGCCGCGGTAATACGGAGGATCCGAGCGTTTTCCGGATTTATTGGGTTGTGAGGGAGCGTAGGCGGGTTGTTAAGTCAGTTGTGAAAGTTTGCGGGTCAACCGTAAAATTGCAGTTGATACTGGCGACCTGGAGTGCAACAGAGGTAGGCGGAATTCGTGGTGTAGCGGTGAAATGATTAGATAGCACGAAGAACTCCGATTGCGAAGGCAGCTTACTGGATTGTAACTGACGCTGATGCGCGAAAGTGTGGGTATCAAACAGGATTAGATACCCT
+
FG,EFF@8EFAFCF@EDCAEFGGGCEGGGGGFGFDFFGG,EFGFEDGCFGCGGDFGGG9FEF,CFEEGFG@CFGEECEFFGFEFEF<6EF74>ECF9FFFFC,EF,?A,CECF,9=,FFECFFGF95BFFAFGGF99:AFFFFB7FB8FF9FGGF7<FDFCFG8CDGEFGEF<F@B<<CFGCGF7CCEGG#=8CF9:@F;4CGCF7<1)##FF2C;CEEEEB=FCCCFFFCFFGGGG7EFDGD@F7CF?::7CFC#(BCCGGDEFD>C49>GGGFFAFDB/C>9<8A<8BA,,FA;:,EEEFCEFCGFC?GF?CDGEF=,FF@=7=?,F<9CFFEB,DFCFE,:,C9@9GGECB@6-?GG@GGGGGGGFFFDGDFFGFF8FE6CGGFCEGF7GFGEFF@8,FGGGGGFCGGFGGEC,EAEGCGF9FAFEEFCCCCC
@SZM 353
TGAGGAATATTGGTCAATGGGCGAGAGCCTGAACCAGCCAAGTAGCGTGCAGGATGACGGCCCTATGGGTTGTAAACTGCTTTTATAAGGGAATAAAGTGAGTCTCGTGAGGCTTTTTGCATGTACCTTATGAATAAGGACCGGCTAATTCCGTGCCAGCAGCCGCGGTAATACGGAAGGTCCGGGCGTTATCCGGATTTATTGGGTTTAAAGGGAGCGTAGGCCGGAGATTAAGCGTGTTGTGAAATGTAGATGCTCAACATCTGCACTGCAGCGCGAACTGGTTTCCTTGAGTACGCACAAAGTGGGCGGAATTCGTGGTGTAGCGGTGAAATGCTTAGATATCACGAAGAACTCCGATTGCGAAGGCAGCTCACTGGAGCGCAACTGACGCTGAAGCTCGAAAGTGCGGGTATCGAACAGGATTAGATACCCT
+
FGGGGGGGGGGGGGFGGGGGFGGGGGGGGGGGGGGGGGGGEC@EDGGGGGGGGGGGGGGEEFDGGGFGFEFFFGGGGFGECGFGEFFGGGFFGGGGGGGGGGGGGGGGGGGGF8FGGGCFGGGFGGDECGGGGGAFFFGGC7FGGDEG>GGCGGGDFGGGGG@GGE?G6CFGGGGGGGGGG=GGEGFFG7FECBCEF@FFGF<EGGFGFECCCEFBGDGF8CE*@F?6GC8CEGEDGEEGGGGGFGFGFCFG?CC9FFCC<@F2FEGGGFGGGGFGGFGDFGGGCGCBF=DFFGFEGF@GFGFCGGF:GGGFGGGF=GF,GGGGGFC9FFFA<GGGGGGGF<58F@FGGGGFGGFFFDE7GGFGGGGGGFGGGFCFGGGGEGFDGGGGGGGGGGGFGGGGGFFGECGGGGGGGGGGGGGGFAGGGGGCFGGCCCCC
@SZM 354
TGAGGACTATTGGTCAATGGGCGAGAGTCTGAACCAGCCAAGTAGCGTGCAGGAAGACGGCCCTATGGGTTGTAAACTGCTTTTATAAGGGAATAAAGGGATTCTCGTGAGACTTTTTGCATGTACCTTATGAATAAGGATCGGATAATTCCGTGCCAGCAGCCGCGGTAATAAGGCAGGTCCGGGCGTTCTCCGGCTTTATTGGGTTTAAAGAGAGCGTAGGCCGGAGATTAAGCGTGTTGTGAAATGTAGTTGCTCAACATCTGCATTGCAGTGCGAACTGGTTTCCTTTAGTACGCACGAGGTGGGCGGAATTCGTGGTGTAGCGGTGAAATGCTTAGATATCACGAAGAACTCCGATTGCGAAGGCAGCCTACTAGACTGTAACTGACGCTGATGCTCGAAAGTGTGGGTATCAAACAGGATTAGATACCCT
+
CEFFAC,,;EFGGGGGGC<F@8CCFE+,;CCFFDGFGGDGGFFF9FGGG:FFGG,:CFEG+7FFGGGGFFDCFG,CE9,9FF,CEFGEF<<BF,?BC,,89,,:5CFFG,+<,,,,,:C<EFGGGDFFGGGDAA?CEDEF,>F7+@FG<FAD@=DCDGC+@FCF7CF+@@<@@,>F8@C*;:DCC*>*****@,42*4=FFFFCCG:<:::<C+++=***2:86+*::CEAD@9?4,4A>E329=C<6(@#>5F<99,<B,3,,33,,3E8,+++++,FDGFFF,>E9F<C,=@+B@4,4=,E7BC=+FEB,CFF=FFF?8DC>8+CFEED<GGGGGGGFGCGGGGFCF<F9F@:@@DGC:::?FE9E@,F9E6<,9C,@FEC<GGGGGGGGGGFFGFFE8FCEACCCGFF@AF9FF9CGF9CCF<CDFCDCBC<A
@SZM 355
TGGGGAATATTGCACAATGGGGGAAACCCTGATGCAGCGACGCCGCGTGAAGGAAGAAGTATCTCGGTATGTAAACTTCTATCAGCAGGGAAGATAGTGACGGTACCTGACTAAGAAGCACCGGCTAACTACGTGCCAGCAGCCGCGGTAATACGTAGGGGGCAAGCGTTATCCGGATTTACTGGGTGTAAAGGGAGCGTAGACGGTGTGGCACGTCTGATGTGAAAGGCATGGGCTCAACCTGTGGACTGCATTGGAAACTGTCATACTTGAGGGCCGGAGGGGTAAGCGGAATTCCTAGTGTAGCGGTGAAATGCGTAGATATTAGGAGGAACACCAGTGGCGAAGGCGGCTTACTGGACGGTAACTGACGTTGAGGCTCGAAAGCGTGGGGAGCAAACAGGATTAGATACCCT
+
FFEFGGGGGG9FFGGFGGG8@FCFFFDGGGGGGFFGG8@CFGGG7FG@EGGGGFFGG?@CEFGGGGGGGDFGFGGGGGEGCFEBFGGGFFGF@GGGGGGGF7:4D>FFGGGCGGFFGGCDF,@CCEFGGG<8+:,@FCFF>FFFCGGG7CE?F677?C7CCEGGGGGGEC5<C9<C5=<F<:BFFF<@BC9@?F>>C:C8EDE7CF>?7AEFG#A*@0@CFC@A7EC7FF,FCDF<GGFGFGGGGFFGGE>CFEFGF$1?CCF?0FGFCDDCD:#F6>AC4A3DCCEF7=FEDEF,BCGGGF@4+GFFE5<,EGF7FCEFGGF9F@F8F9GFCGGEFGFGEFF,GFFFCFFCEDCGGEC:EGGGGFC@F98DFFFEE7C<F@9GFCC@C<EDAGFGFFGFGGFFGGEE<8EB<@CC
@SZM 50282
TGGGGAATATTGGGCAATGGGGGAAACCCTGACCCAGCAACGCCGCGTGAAGGAAGAAGGCTTTCGGGTTGTAAACTTCTTTTACCAGGGACGAAGAAGGTGACGGTACCTGGAGAAAAAGCCACGGCTAACTACGTGCCAGCAGCCGCGGTAATACGTAGGTGGCAAGCGTTGTCCGGATTTTCTGGGTGTAAAGGGCGTGTAGGCGGAGATGCAAGTCAGATGTGAAATCCTCGGGCTTAACCCGGGAACTGCATTTGAAACTGTATCCCTTGAGTATCGGAGAGGCAGGCGGAATTCCTAGTGTAGCGGTGAAATGCGTAGATATTAGGAGGAACACCAGTGGCGAAGGCGGCCTGCTGGACGACAACTGACGCTGAGGCGCGAAAGTGTGGGTATCAAACAGGATTAGATACCCT
+
FGG?FGDFFGGGGGGCFGGGGGGGGFGDGGFGGGGGGGGGGGGDGFEGGGGGGGGGGGGGGG,EFGGGGGGGGGFFFGGGGGGGCFGFCFGFGGGGGCCFGEGGGGGGFAFFFGGGGCFFFG8=DEGGFGGGGG?EFDGGG@FFEGGG>CCCFG9FG1*9<F9<<8E@FFGEC:FGEFF5:FFGGGGGGFFFGFCCFB>8GFEEEEGGGGGFGGGGGGGGGCCFGGFCGFCEGGGGGGGGGFFGFGGGGGFGGGGGFFGFGFFGDFCFGFFFFGFGF>FFGCDGFGEEFEFB,GFF8DDFB8ADF7FCF7GGGGFFCCB7GGGGF9GF9GGGFFFGFDGGGGGGGGGFEGGGGGGGGGGGGGGGGGGGGGGGGGGGGGGGGGFF,CGFGGGGGGGGGGGFGFFGGFGGGGFGGGCCCCC
@SZM 357
TGGGGAATATTGGGCAATGGGCGCAAGCCTGACCCAGCAACGCCGCGTGAAGGAAGAAGGCTTTCGGGTTGTAAACTTCTTTTGTCAGGGACGAGTAGAAGACGGTACCTGACGAATAAGCCACGGCTAACTACGTGCCAGCAGCCGCGGTAATACGTAGGTGGCAAGCGTTGTCCGGATTTACTGGGTGTAAAGGGCGTGTAGCCGGGAAGGCAAGTCAGATGTGAAATCCACGGGCTCAACTCGTGAACTGCATTTGAAACTGTTTTTCTTGAGTATCGGAGAGGCAATCGGAATTCCTGGTGCAGCGGTGAAATGCGTAGATATTAGGAGGAACACCAGTGGCGAAGGCGGATTGCCGGACGACAACTGACGGTGAGGCGCGAAAGCGTGGGGAGCAAACAGGATTAGATACCCT
+
FDFGEFGG<EFGFGGGGGGGGGGGGGEGGGGGGGGGGGGGGGGGGGGFEG@FFGGGGGFGF8FEFEGDECFGGGGCBEGGCFGFGCEFFFGGFGEEFFFAFBF:BFFCE9BD8CGD,FFFFEAFEGGB=FBFA@>7@FG=B7FFF/51@=9GGGGFF?BFDB<>FC?DCCE<=.FFCFFB=A<>CFFFCC8FBFE:=:CCCCEFC:?C8:84GFFFFC;'<@GGDC9:@C>+CC;GFF<3>39A@:E&FE:05DFGGGE<DC>B:@@,GGGGEFB@+@FCE88FBEE::++<AGF@FGFBB,FFF@CGGGGGGFEDGGFCEFECGGGGGGGFFGCF,6FC<=B,EFGGDGGGGFCGFCF:>GFGFCGGFCGFCGGGGGEGGFDGGGGGGGFFCFCCCGDFFFGGGFCGGGCGGCCCCC
@SZM 358
TGAGGAATATTGGTCAGTGGGCGAGAGCCTGAACCAGCCAAGTAGCGTGCAGGATGACGGCCCTATGGGTTGTAAACTGCTTTTATAAGGGAATAAAGTGAGTCTCGTGAGACTTTTTGCATGTACCTTATGAATAAGGACCGGCTAATTCCGTGCCAGCAGCCGCGGTAATACGGAAGGTCCGGGCGTTATCCGGATTTATTGGGTTTAAAGGGAGCGTAGGCCGGAGATTAAGCGTGTTGTGAAATGTAGACGCTCAACGTCTGCACTGCAGCGCGAACTGGTTTCCTTGAGTACGCACAAAGTGGGCGGAATTCGTGGTGTAGCGGTGAAATGCTTAGATATCACGAAGAACTCCGATTGCGAAGGCAGCTCACTGGAGCGCAACTGACGCTGAAGCTCGAAAGTGCGGGTATCGAACAGGATTAGATACCCT
+
FECFGGGGGGGGGGGGGFGGGGGGGGGGGGFFGGFGGGFGGGFGGGGGGGGGGGGGFGGGDGGGGFGGGDEGGGGGGGGGGCGGGGGGGGGAFC@FFFGGGG?FFFCFGGGGGGGGGGGGGGFCEGCGGCCGGGAFGGFGF@FGG2GGGGGGGGGGEGGGGGGG;EEFFGG,CFGGEGGGG9FC7CFEGC;FGG:E?:EFFFGFFGGFEFGFGGC=EGEE>@GC@=ECGGFFGGGFGGDFFFFDGF?GFFCCAFEGE>8:FFE<CCFFGGFE>CFC@1EGGFGGG@F8FFFC8EEGFECE?,C8GGGDGGGGFGGDFFGFGFEFEGGCGFAFEGGFFECF<CF?FGGGGFACFCBGGGG@FGGGGGGGGGCGGFGGGGGGGGGFGFFGGF7GGGGGGDGGGGGFEGGEFGGGGGGGGGGGGGGGGGGFFF@CCCCC
@SZM 359
TGGGGAATATTGCACAATGGGGGAAACCCTGATGCAGCGACGCCGCGTGAAGGAAGAAGTATCTCGGTATGTAAACTTCTATCAGCAGGGAAGATAGTGACGGTACCTGACTAAGAAGCCCCGGCTAACTACGTGCCAGCAGCCGCGGTAATACGTAGGGGGCAAGCGTTATCCGGATTTACTGGGTGTAAAGGGAGCGTAGACGGACTGGCAAGTCGGATGTGAAAGGCGGGGGCTCAACCCCTGGACTGCATTGGAAACTGTTAGTCTTGAGTGCCGGAGAGGTAAGCGGAATTCCTAGTGTAGCGGTGAAATGCGTAGATATTAGGAGGAACACCAGTGGCGAAGGCGGCTTACTGGACGGTAACTGACGTTGAGGCTCGAAAGCGTGGGGAGCAAACAGGATTAGATACCCT
+
GGEGGFGGGGGGGGGGGGGGFGGGGGFGGGGGGGGGGGGGGGGGGGGGEGGGGFGGGGGFGGGGGGGEGGGGGGGGGGGGFCCGGGGGGGFGGGGGGFGGGGGEDGGGGFGGGGGGGGGGGGGGGGGGFGGGGFGGGFFGGFGGGGGG7>0@FGGG@GGGE<EG<CFGF7FFFFGGGGFFFGGGGGFEFFGGGGGGGGGGFFGGGEE>E;GF/@F;@-DEF;8CGGGGGFGGGGDFGGFGG+GGFG<DFFFGCFFCEC7CFGGGFGGGGFDGGGGGGDGGGGGGEEDEGFFF=8GGGGFDGGGFDGGFFFEFBEFEDCGGGFFB9GFGFAGGGGGGGGGGGGGGGGGGGGGGGGGGGGEGGGGGGGGGGGGGGF@CGGGFDCEFGGGGGGGGFGGFCFGGGGGGGGGFEEGCCCCC
@SZM 51960
TGGGGAATATTGGGCAATGGGCGCAAGCCTGACCCAGCAACGCCGCGTGAAGGAAGAAGGCTTTCGGGTTGTAAACTTCTTTTGTCAGGGACGAGTAGAAGACGGTACCTGACGAATAAGCCACGGCTAACTACGTGCCAGCAGCCGCGGTAATACGTAGGTGGCAAGCGTTGTCCGGATTTACTGGGTGTAAAGGGCGTGTAGCCGGGAAGGCAAGTCAGATGTGAAATCCACGGGCTCAACTCGTGAACTGCATTTGAAACTGTTTTTCTTGAGTATCGGAGAGGCAATCGGAAGTCCTAGTGTAGCGGTGAAATGCGTAGATATTAGGAGGAACACCAGTGGCGAAGGCGGATTGCTGGACGACAACTGACGGTGAGGCGCGAAAGCGTGGGGAGCAAACAGGATTAGATACCCT
+
CF@FEEFGF9F<,EC<C,6,CCEGGGGGGGGFC6CE<FFGG7CEEGGFGGG9ACFGFGG,:<CFF,FCFDFGGGGFGGD9AEGGGGGG,EF+>EEGGCFGAC,BFCD+?AFC@FGG8FC9FB>DCEEGEGF<GGE?D73@8>FC,FF7:<4CF=,+?83@F:<B>GFCBCCB:=,@:CEFFC99@FF#7?:5C><17>CGGGGEFGFFG'9F:CF?FE;=29FGGGGGFFG9FCCG@12@<@=DGGFGFFEFGF0DC,9F<FFBC53FECEFFGGFC683EA=,?,,+CGC@FF9F5GF9GFGGGGGF7GGGFFDGGF@FGGGGGFCC?GFCGGGFGF@FF7GGGGGGCGGGGFGFAC<GGFDFCFCFEFDGGGGGF>EGGF@B9GGGGGGGEDC,GGGGGGGGGGFE,GFGFCCCCC
@SZM 361
TGAGGAATATTGGTCAATGGACGAGAGTCTGAACCAGCCAAGTAGCGTGAAGGATGACTGCCCTATGGGTTGTAAACTTCTTTTATACGGGAATAAAGTGAGGCACGTGTGCCTTTTTGTATGTACCGTATGAATAAGGATCGGCTAACTCCGTGCCAGCAGCCGCGGTAATACGGAGGATCCGAGCGTTATCCGGATTTATTGGGTTTAAAGGGAGCGTAGGCGGACGCTTAAGTCAGTTGTGAAAGTTTGCGGCTCAACCGTAAAATTGCAGTTGATACTGGGTGTCTTGAGTACAGTAGAGGCAGGCGGAATTCGTGGTGTAGCGGTGAGATGCTTAGATATCACGAAGAACTCCGATTTCGAAGGCAGCCTGCTGGACTGTAACTGACGCTGATGCTCGAAAGTGTGGGTATCAAACAGGATTAGATACCCT
+
FFFEFFGAFGGGFDGGGGFGGGGGDFGDGGGEFGGGGGFFFEGFGGGGFGGGGGGGGG9F@<FFFCGGC@CCFFGGFGGFFGGGGGGGGGGGGGFFGGFGCFFGGCFFGGG9FCF9FGCGGGGGGGAFGF<E<??FGGGG=EFGGGGGGCF8=EF+DFFG3GGGG:>C:FF9<FGG??DG,EFC7CGGF>@FG@CGFEEC<E,2F<GGFGCBEEG:8;BEE@;9FE@,/CF@EFFFCCB<C@:CEDDF<F@CC>=>B>?FF8?$CC#CFECC98FB6AABGFF::8CGFFDEFGGGGGEF?C@FB+:B+,,FD<GFBFGCGGDFCEGGF<DEEEFGFFCECGGGGGGGFGGFFB@-GEFC@,,GGGGFEEFEDCF<GGGGGGGFEGECC7GGGFFDGGGGGGGCGGGGGGFEGGGGGGGGGGFFF9FAFCF@A@CA
@SZM 362
TGAGGAATATTGGTCAATGGACGAGAGTCTGAACCAGCCAAGTAGCGTGAAGGATGAAGGTCCTACGGATTGTAAACTTCTTTTATAAGGGAATAAACCCTCCCACGTGTGGGAGCTTGTATGTACATTATGAATAAGCATCGGCTAACTCCGTGCCAGCAGCCGCGGTAATACGGAGGATGCGAGCGTTATCCGGATTTATTGGGTTTAAAGGGAGCGCAGACGGGTCGTTAAGTCAGCTGGGAAAGTTTGGGGCTCAACCTTAAAATTGCAGTTGATACTGGCGCCCTTGAGTGCGGTTGAGTTGTGCGGAATTCGTGGTGTAGCTGTGAAATGCTTAGATATCACGAAGAACTCCGATTGCGAAGGCAGCACACTAATCCGTAACTGACGTTCATGCTCGAAAGTGTGGGTATCAAACAGGATTAGATACCCT
+
,EFFFE8ECDGGGFGGGGGFFGGGGGGFGCFFGCGFFEFGFCCACCF::BDGGGGGGGGGG9EFE9B:CC7BFAFEEFGFGGFCEFEFGGFFGGGFGGF=C7:CGGFGGEFGGFC7F8A=FFF9DF<EDFFGGFGFFGGFC?FGG7+FFGCFBDDGGGG7FF8?CDCFCEFFG%F9EE:CF=C73=>GF<CCGD?C<9BCC@;C?FGFBBFFE,;;E>C:BE8:E/@/#F=FCAF?@2:)3:#%30>FCCEFAEF;B388FDGD@CFCDCCCD)9F@$F<FF@7C@@EC?,4+==@+4,?B?E8,:=+GAFCCC@CEFFFGGGFE8C,GFA9<FFGGFF4A?,@GFEDGGEF8CFC@FGEGGGGGGFEE<CGGFFGFE:@GGEGGGFGF<FGGGGFGGGEGEFDC?GGGGGGGFGGGFGGGGGGGGFDF8GCCCCC
@SZM 363
TGAGGAATATTGGTCAATGGACGCAAGTCTGAACCAGCCATGCCGCGTGCAGGAAGACGGCTCTATGAGTTGTAAACTGCTTTTGTACTAGGGTAAACGCTCTTACGTGTAGGAGCCTGGAAGTATAGTACGAATAAGGATCGGCTAACTCCGTGCCAGCAGCCGCGGTAATACGGAGGATCCAAGCGTTATCCGGATTTATTGGGTTTAAAGGGTGCGTAGGCGGTTTGATAAGGTAGAGGTGAAATACCGGGGCTCAACTCCGGAACTGCCTCTAATACTGTTGAACTAGAGAGTAGTTGCGGTAGGCGGAATGTATGGTGTAGCGGTGAAATGCTTAGAGATCATACAGAACACCGATTGCGAAGGCAGCTTACCAAACTATATCTGACGTTGAGGCACGAAAGCGTGGGGAGCAAACAGGATTAGATACCCT
+
EFFFGGGGGGGGGFFFGGGGGGGGGGGGGGGGGGGGGGGGGGGGGGGGGGGGGDGGFGGGGGGGGGGGGGCFGFGGGGGCGGFGFCGFFGGDEFGGGFGGEG7,9EFEFEFFGGGCFFFFFAF,EFG9FEFGGGCFGGGG5>FFCFGGGG>FFGGGGGFGGGGGGG?GEGDFGAFGGFGB,DDFFFFGGGGGGGGE@EFFFGGFFGGFFFCFFGE.GEGGEEGGGGFFFFFEB<E.FFGGGFEGGGFGEGFEGGFCF:,7CGGGGGFFDEFF>DFDFFGGG<GGGECGFAFBGF9GGGCGGGGDGGGGGGGGGFGGFFGGGGGGGGGFGGFFGGGGGFF,9GGGFFAGGGGGGGGGGGGGGGGGGGGGGGGGGGGGGGDFGGGFFDC,GGFGGGGGGGGFFGGGGGGFGGGFGGGGGGGGGGGGFGDGGGGCCCCC
@SZM 364
TGGGGAATATTGCACAATGGGGGAAACCCTGATGCAGCGACGCCGCGTGAAGGAAGAAGTATCTCGGTATGTAAACTTCTATCAGCAGGGAAGATAGTGACGGTACCTGACTAAGAAGCCCCGGCTAACTACGTGCCAGCAGCCGCGGTAATACGTAGGGGGCAAGCGTTATCCGGATTTACTGGGTGTAAAGGGAGCGTAGACGGACTGGCAAGTCTGATGTGAAAGGCGGGGGCTCAACCCCTGGACTGCATTGGAAACTGTTAGTCTTGAGTGCCGGAGAGGTAAGCGGAATTCCTAGTGTAGCGGTGAAATGCGTAGATATTAGGAGGAACACCAGTGGCGAAGGCGGCTTACTGGACGGTAACTGACGTTGAGGCTCGAAAGCGTGGGGAGCAAACAGGATTAGATACCCT
+
GFGGG,BFEGGGGGGGGGGGFGGGGGGGGGFGGG9FGGGGGGGGGGGGGG@FGGGGGGGGGGGGGGGGC<FGGGGGGGGGGGFGEGGFFGGGGGFCG<EFFGGCFB?FEGGGGF8FFFFDCFFEG7FDF<DDCFFG7<F+DFGGG::F>EE%F;FDC8GGEEECCFGCAC7:FGGGEGFC=<FGG=<EFFF:?@FGGGE:;8;9CGFGFFGGF;EDCF@CGFGGGGGEG;FCFFG>9DFFFFD4<AC31GGGGFGGGGGFGGFGAFGCEAF<CCFF<ED2CGDGF7GEDDDGFDAECB4<GGGGGGCGGGEAEGFDFGGGECGFCFGGGCGGGGGGGGGGGGGGGDGGGGGGFFCGGGGGGGGGGGGGGGGGGGGGGGF<FFEGGDGEGGG@GFGGGGGGGGGGGGGDFGGCCCCC
@SZM 365
TGAGGAATATTGGTCAATGGACGAGAGTCTGAACCAGCCAAGTAGCGTGAAGGATGACTGCCCTATGGGTTGTAAACTTCTTTTATATGGGAATAAAGTGAGCCACGTGTGGCTTTTTGTATGTACCGTATGAATAAGGATCGGCTAACTCCGTGCCAGCAGCCGCGGTAATACGGAGGATCCGAGCGTTATCCGGATTTATTGGGTTTAAAGGGAGCGTAGGCGGGTTGTTAAGTCAGTTGTGAAAGTTTGCGGCTCAACCGTAAAATTGCAGTTGATACTGGCGACCTTGAGTGCAACAGAGGTAGGCGGAATTCGTGGTGTAGCGGTGAAATGCTTAGATATCACGAAGAACTCCGATTGCGAAGGCAGCTTACTGGATTGTAACTGACGCTGATGCTCGAAAGTGTGGGTATCAAACAGGATTAGATACCCT
+
FFGGFFGGGGGGGGGGGGGGGGGGGGGGGGGGGGGFGGGGGGAEGGGGGGGGGGFGGFGGGGFFEEGCGDECFFGGGGFGFFGGGGGCCFFGGGGFGGFGGGGGFFEGGGGGGGG,CE=BFGGGGFFGGGFFGG9EGCFGCFEE:<EFEG9DFEGGGGG;CCB@>EFGGGGGGGGGCFCCF>9BEGGGF8FFFGGEEF?FFDGGFGFEABFDFGFGGGGGGEDCGGGGGGGCFGGGFGGFFFEF=EGGGF0GGGFFEBFFGGFDGGGGFFCGGFCFEFGGFGFDDGGGGGGFAGFFF=C,FCEF8GF7GGGGGGGGGGGFGGGGGGEGGGGGFGGGGGGFCFGFGGGGGGGGGGF@FGEFFGEGGGGGGGGGDGGFGGGGFFCGGGFGGGGGGFGGGGGGGGGGGGGGDGGGGGGGGGGGGGGGGGFEEGGCCCCC
@SZM 366
TGAGGAATATTGGTCAATGGGCGAGAGCCTGAACCAGCCAAGTAGCGTGCAGGATGACGGCCCTATGGGTTGTAAACTGCTTTTATAAGGGAATAAAGTGAGTCTCGCGAGACTTTTTGCATGTACCTTATGAATAAGGACCGGCTAATTCCGTGCCAGCAGCCGCGGTAATACGGAAGGTCCGGGCGTTATCCGGATTTATTGGGTTTAAAGGGAGCGTAGGCCGGAGATTAAGCGTGTTGTGAAATGTAGACGCTCAACGTCTGCACTGCAGCGCGAGCTGGTTTCCTTGAGTACGCACAAAGTGGGCGGAATTCGTGGTGTAGCGGTGAAATGCTTAGATATCACGAAGAACTCCGATTGCGAAGGCAGCTCACTGGAGCGCAATTGACGCTGAAGCTCGAAAGTGCGGGTATCGAACAGGATTAGATACCCT
+
GGGGGFDGGGGGGGGGGGGGFGGGGGGGGGGGGGGGGGFGGGGGFGGGGGGGGGGGGGEGFFEGFGGGGFGGCFGGGFGFGAGGGCGGGGCEF,FFEEFFGGEFGEFEGEGGGFGDGGGGGGGGGGGFGFGGGGGGGGGGFF@FGGGGGGGGFDGGCABCFGFGGGGGGGDF@;DB:F@>FFGGGGEGFB@ECFFE:CCA<C9FGGGFFGFCFGGCG5E8C78<CG<GF;CCE@<9C?EFGEDD?9F?FFBFE;GFGGFGGEF<GFCGFFGECCGEE?FFFADDCFFB<DFFDGGFFFGGFCEAGGDGEFE<GCGGGFGFGGEGGGGGGGCGGGGFFGGCGGGGGGFGGGGGGFC-GGGEGGGGGGDGGGGGGGFFGGGFFECGGGGEGGCGGGGF<C7EGGGFGGGGGEEGFGGGGGGGGGGGGGGEF<FCCCCC
@SZM 367
TGGGGAATATTGCACAATGGGCGAAAGCCTGATGCAGCGACGCCGCGTGAACGATGAAGTATTTCGGTATGTAAAGTTCTATCAGCAGGGAAGAAAAAATGACGGTACCTGACTAAGAAGCACCGGCTAAATACGTGCCAGCAGCCGCGGTAATACGTATGGTGCAAGCGTTATCCGGATTTACTGGGTGTAAAGGGAGCGTAGGCGGTTGTATAAGTCTGATGTGGAAGCCCGGGGCTCAACCCCGGGACTGCATTGGAAACTGTAGAACTAGAGTGTCGGAGGGGTAAGTGGAATTCCTAGTGTAGCGGTGAAATGCGTAGATATTAGGAGGAACACCAGTGGCGAAGGCGGCTTACTGGACGATTACTGACGCTGAGGCTCGAAAGCGTGGGGAGCAAACAGGATTAGATACCCT
+
EFGDEBCFFGGGGGGGGGGGFGGGGGGGGFFGGGGGGFFFGGGGG>FFGGGGGGDGGGGGGGGGGFGFGFFGGGGGFGGGGCFGGGFGGGFGDGGGGGGGG9FGCGGGFGFFGFFGGGGGGGGFG8GGCFG:FG?GGFFGGGG*FGGGGGEFGFGGGCBFGGGGGGGGGGGEFGG@EFFGGGGGGGGGGGFGGGGGGFGDGGGGGGG<F@#C<GGGGG<DGFGFF:EFFGCGFEGGF9GEFC>>@CCGF=CGGFFEFEFB<>>&GGFFD=F,FE=GDGGGEGFGGGGFFAGFGFGFFGGGGDGFEGGGEGGGGGGGGGGGGGGGGGGGGGF9GGGGGGGGGGGGGGGGGGGDGGGGGGGGGFFFCGGGGGGGGGGGGGGCFEGGGGGEDGFFGGGGGGGGFCGFEGGGGGGGFCCBCB
@SZM 368
TAGGGAATTTTCGGCAATGGGGGAAACCCTGACCGAGCAACGCCGCGTGAGGGAAGAAGTATTTCGGTATGTAAACCTCTGTTATAAAGGAAGAACGGTATGAATAGGAAATGATTCATAAGTGACGGTACTTTATGAGAAAGCCACGGCTAACTACGTGCCAGCAGCCGCGGTAATACGTAGGTGGCGAGCGTTATCCGGAATCATTGGGCGGAAAGAGGGAGCAGGCGGCAATAGAGGTCCGCGGTGAAAGCCTGAAGCTAAACTTCAGTAAGCCGTGGAAACCAAATAGCTAGAGTGCAGTAGAGGATCGTGGAATTCCATGTGTAGCGGTGAAATGCGTAGATATATGGAGGAACACCAGTGGCGAAGGCGACGATCTGGGCTGCAACTGACGCTCAGTCCCGAAAGCGTGGGGAGCAAATAGGATTAGATACCCT
+
FGFGGGGGFFGGGGG@FGGGGGGGGGGGGGGGGGGGGGGGGGGGGGGEGGGGG?FFFGGGGGCFGGGGFFGFGGGAF@FEFEGGGGGGGGGGGGGGGC:F+EFBFGGGGGGGGGGFGGGGGGGGGDGGGGEFGGDCFGFGGGGGFFGGGGGGGGGGFEEEFGGGFFGGGG?GGGGGGGGGGF8FGGFF>CFEEFGE<3?F8G<C<ECGGFF55#GGGECCCE8GGGGGGGG5EC.GGFGGGEGGFGG8>EEFB>E>A?>FGGFFCFGGGGFED>FB:>EEFDFCA5C,CE9E<9CE=,FGGCGGFFGFE=CGGEGEE,GDFC,FFGF>DGGDDGGFDGEGFEF99GGFGGGGFEGFFCGGGFGFCCCGGGGEGGGGGGGGGGFE?FGCGGFGGGGGGGGGGEECFGGFCGGGGGGGFFFGGGCGGGGEF9FGFF@CCCCC
@SZM 369
TGAGGAATATTGGTCAATGGACGAGAGTCTGAACCAGCCAAGTAGCGTGAAGGATGAAGGTCCTACGGATTGTAAACTTCTTTTATAAGGGAATAAACCCTCCCACGTGTGGGAGCTTGTATGTACCTTATGAATAAGCATCGGCTAACTCCGTGCCAGCAGCCGCGGTAATACGGAGGATGCGAGCGTTATCCGGATTTATTGGGTCTAAAGGGAGCGCAGACGGGCCGTTAAGTCAGCTGTGAAAGTTTGGGGCTCAACCTTAAAATTGCAGTTGATACTGGCGTCCTTGAGTGCGGTTGAGGTGTGCGGAATTCGTGGTGTAGCGTTGAAATGCTTAGATATCACGAAGAACTCCGATTGCGAAGGCAGCACACTAATCCGTAACTGACGTTCATGCTCGAAAGTGTGGGTATCAAACAGGATTAGATACCCT
+
EEEFFGGGGGGC,CFCGGGGGGGGGGDEFE9FFGGGGDEGGCGDFGGFEBFFGGGGGGGGFGGGGGGGGCFFGGGGGGGGGDGGGGG,EFFGGGGGGGDEGFCFGGGDFGGD@FCFFEGCDGFGGGGGGGGGGGGFGFGGG@F+@DFGGGGGEFGEGGGFG?DFGGGGGGGGFGGGGDGGGDCCEGGGGGGFGC::?><:@>+CCFC8FCFDCC:<GGGCE.9C=:CEGD8>:GG=FE>;CD:CDAFGGGGFGGGGGFFFFGGFGGDFF>:#FEGGD@FCFGGGGEE=5,=A+GGEFGGFCCGGGGGGGGGFGFF7GGGFFFGF@>FC,CGDGFFFEFA9CGF?FCFGGGFGFFC8-6EEDGGGGGGGGCGGFGGFEC,,@@GGGFDC7GCGGGGFGEEGFDGFE<BGGFE8FCGGGGGGGGGGGGGFFDE@@,CB
@SZM 370
TGAGGAATATTGGTCAATGGACGAGAGTCTGAACCAGCCAAGTAGCGTGAAGGATGACTGCCCTATGGGTTGTAAACTTCTTTTATACGGGAATAAAGTTAGCCACGTGTGGCTTTTTGTATGTACCGTATGAATAAGGATCGGCTAACTCCGTGCCAGCAGCCGCGGTAATACGGAGGATCCGAGCGTTATCCGGATTTATTGGGTTTAAAGGGAGCGTAGGCGGGTTGTTAAGTCAGTTGTGAAAGTTTGCGGCTCAACCGTAAAATTGCAGTTGATACTGGCGACCTTGAGTGCAACAGAGGTAGGCGGAATTCGTGGTGTAGCGGTGAAATGCTTAGATATCACGAAGAACTCCGATTGCGAAGGCAGCTTACTGGATTGTAACTGACGCTGATGCTCGAAAGTGTGGGTATCAAACAGGATTAGATACCCT
+
FFFGGFDGGGGGGGGGGGGFGGGGGGGGGGGGGGGGGGGGGGG9FFGGGGGGGGGGGGGGCGGC,FFGFGGGGGGGGGGGGGGGGGFGGGGFGGGGGGGGGGGFGFFFGGFCG8FGGFGEFCGFF,CCEFGGGGFFGGGGFEFGGGGGGGGFGGDC<EFGGGGGGDGG2GGGGGFG&FECGEGGGGDEGGG>GGGG#=CF:@CFEGFFEGGGGGGFG8EEEGGCCGGGCGGGGGGGGGGEFDFGGFGFGFCFFGGE=@@GF>FEGGGGGGGGGFF<C;CGDGGGGGGGGGGFAE9GFE@E9AFGGGGGGGFE<EFDEFDCGGGGGGGGGGGGGGGGGGGGFGGGFFFFGGGGGGGGGGGGGGGGGGGGGCGGGGGGGCGGGGGGGGGGGGGGGGGGGGGGGEGGGGFGGGGGGGGGGGGGGGGGGGGGGGFCCCCC
@SZM 371
TGAGGAATATTGGTCAATGGACGAGAGTCTGAACCAGCCAAGTAGCGTGAAGGATGACTGCCCTATGGGTTGTAAACTTCTTTTATACGGGAATAAAGTGAGGCACGTGTGCCTTTTTGTATGTACCGTATGAATAAGGATCGGCTAACTCCGTGCCAGCAGCCGCGGTAATACGGAGGATCCGAGCGTTATCCGGATTTATTGGGTTTAAAGGGAGCGTAGGCGGACTCTTAAGTCAGTTGTGAAAGTTTGCGGCTCAACCGTAAAATTGCAGTTGATACTGGGTGGCTTGAGTACAGTAGAGGCAGGCGGAATTCGTGGTGTAGCGGTGAAATGTGTAGATATCACGAAGAACTCCGATGCGAAGGCAGCCTGCTGGACTGTAACTGACGCTGATGCTCGAAAGTGTGGGTATCAAACAGGATTAGATACCCT
+
CF@EFD8@FCCFFC,CFE9F,CCF@@FE9FFFFEDG88CFGFDF9F@@C:DF@6,,CF<@,CC,CFFEGGEGCEA,9CEECEFFFECFEECGC8CC9,<5,,,BF8=FF<<,CF9<?,4=AFGGFAE?B<F,BAE95FF9<,@CCGE,BE9@:DDCDF=FEFDDCGDGEF7,38FGGCC*@GF<+61;1=C8)F487=;2?9BFEFF@CC@>CC:*C?C#(DC:EFEE#CE;CCFGE@EC9@:741+31F@>@B.#=+FCFEFGD0EA><E,CFF@,8,AE+?,,,4,=B?DEAGF9GGF?F?:,+CB+,<A=<ECDFF=<9EEEF=CFFE?<EA=,9EB9CGFGBEDFFEC@8+-87FEFDDFEFA@<F8,C8FE<GGGGGGGFFCCCFB@9FEFCEGGEFFEEFC7GGFCGGDFDGFEFEEA,DGFC6,<8BA
@SZM 372
TGAGGAATATTGGTCAATGGGCGGGAGCCTGTACCAGCCAAGTCGCGTGAGGGAAGACGGTCCTATGGATTGTAAACCTCTTTTGTCGGGGAGCAAAGAGGCCACGTGTGGTCAAAAGCGAGAGTACCCGAAGAAAAAGCATCGGCTAACTCCGTGCCAGCAGCCGCGGTAATACGGAGGATGCGGGCGTTATCCGGATTTATTGGGTTTAAAGGGTGCGTAGGCGGGACGTTAAGTCAGCGGTAAAAATGCGGAGCTCAACTCCGTCGAGCCGTTGAAACTGCCGTTCTTGAGTGAGCGAGAAGTATGCGGAATGCGTGGTGTAGCGGTGAAATGCATAGATATCACGCAGAACTCCGATTGCGAAGGCAGCATACCGGCGCTCAACTGACGCTGAAGCACGAAGGCGTGGGTATCGAACAGGATTAGATACCCT
+
EGGGECFFEGGGGGGGGGGFDGGGGGGGGCGFGGGGGDFGGGGGGGGGGGGGGDFCGGGGGGGGGGGGGFCFGFFGGGGGGGGGGGGGGGGG7FFFGG@DG7FCGGFFDGGFCFFDFECECF<CF@,DFGEFCEEFGGGGGGFE7F:FGGGGGGC@FEGGG?GFGG>FGGCFCFFFGEFG5,<6>#:EGG>GECFEG;FFFEGFGC:CEE2<C;<EC;EGE/GGFGEFCEG;CFFGGGGFFFGGFEC:1C>CEGGE:CCFFFGFDECFC>GGGGFBFFCFFFCEGGGFFFGGGGFF:EE?DCF9FF@F=?C9CGGEEGFFFEBF7GGGGFC<CFGGEC,CCFGGE>FGFFGGGGF7DFDEFEEDCDFFF9EFFFFBGGFF@<C,FFEGGGGF9AF@<6@,@GGGFGGGGGFGGGGGGGGGGGGFGGGGFGGCCCCC
@SZM 373
TGGGGAATATTGCACAATGGGCGCAAGCCTGATGCAGCGACGCCGCGTGCGGGATGACGGCCTTCGGGTTGTAAACCGCTTTTGATCGGGAGCAAGCCTTCGGGTGAGTGTACCTTTCGAATAAGCACCGGCTAACTACGTGCCAGCAGCCGCGGTAATACGTAGGGTGCAAGCGTTATCCGGAATTATTGGGCGTAAAGGGCTCGTAGGCGGTTCGTCGCGTCCGGTGTGAAAGTCCATCGCTTAACGGTGGATCTGCGCCGGGGACGGGCGGGCTGGAGTGCGGTAGGGGAGACTGGAATTCCCGGGGTAACGGTGGAATGTGTAGAGAGCGGGAAGAACACCAATGGCGAAGGCAGGTCTCTGGGCCGTTACTGACGCTGAGGAGCGAAAGCGTGGGGAGCGAACAGGATTAGATACCCT
+
GGGGGEGGEFGGGGGGGGGGGGGDFGGGGGGGGGGGFGFGGEGGGFGGCFGGG=FG,FGEGGGGGFCFFFGFBDGGC+7FFGGFGGGE7EC7>B=FFGC9FEECF+@FFFFGGGGFF,C>FGGCAFGGGDCCE@FGGAFEGFGGGGFGGD5C<CGGGG&C:EGGFDF/<CCCFGDGGGGG>C>8:8?+23:DGFGD<86GC;EGFGGGEDCCC:/:E>>C8:8EG;E==9GG9FFFEEC@@FDF.<<@GF2F=;C:$FB@EED5F.=DGGCCED@B<GFEFC:+@@+AEDGFEFC,,FDEB+77@=EA,CGEBGGGGGGGGEB,FCGFF87:GGGGGGGGGGGGCFBGGGGGGGGFCGFCGFFGGGGFF:EAFGFDGDGGGGFDGF7FGGFCGF>GGGGGFGGGGGGFGFFF9FFF<@CCCCC
@SZM 374
TGGGGAATATTGCACAATGGGCGCAAGCCTGATGCAGCGACGCCGCGTGCGGGATGACGGCCTTCGGGTTGTAAACCGCTTTTGATCGGGAGCAAGCCTTCGGGTGAGTGTACCTTTCGAATAAGCACCGGCTAACTACGTGCCAGCAGCCGCGGTAATACGTAGGGTGCAAGCGTTATCCGGAATTATTGGGCGTAAAGGGCTCGTAGGCGGTTCGCCGCGTCCGGTGTGAAAGTCCATCGCTTAACGGTGGATCTGCGCCGGGTACGGGCGGGCTGGAGTGCGGTAGGGGAGACTGGAATTCCCGGTGTAACGGTGGAATGTGTAGATATCGGGAAGAACACCAATGGCGAAGGCAGGTCTCTGGGCCGTTACTGACGCTGAGGAGCGAAAGCGTGGGGAGCGAACAGGATTAGATACCCT
+
FFGGGGGFGGGGGGGGGGGGFGGGGGGGGGGGGGGGGGGGGDGGGGGGGGGGGGGGGGGGCFGGGGGGG+@FFGGGGGGGGDGFE9?FEFGGGFGDFC8<DFEEFGGGF<@F<FCAFFGGGGGGGFABFFE:>BFGGFC7<FGGGFGGGG5=:ED<FC:EGG,:5CF6FFCFFCGE-C8<7CC4C:CGGFFFE;<9:CFGGEEGFG5GGGGEG85::C8?CEEGECGGGGFCGFC,<CFCGFFFFCCFGGGGFCC?FGEEDGGGFCE6CEDFCCEGDDF@GEFDDGGGF8F@,GFEFFGFEGGDGC@GFGF@AGGGGGFAFGEEFFDCC7GGGGGCGGGGGFGFDGCEGGGGGGGGGGGFC@GFB@7GGGGGGGGGGGGGGGGGF<CCGGGGGGGFFGGGGFCGGFGGGGGFDGGGGGCCCCC
@SZM 375
TGTGGAATATTGGTCAATGGACGAGAGTCTGAACCAGCCAAGTAGCGTGAAGGATGAAGGTCCTACGGATTGTAAACTTCTTTTATAAGGGAATAAAACCTCCCACGTGTGGGAGCTTGTATGTACATTATGAATAAGCATCGGCTCACTCCGTGCCAGCAGCCGCGGTAATACGGAGGATGCGAGCGTTATCCGGATTTATTGGGTTTAAAGGGAGCGCAGACGGGTCGTTAAGTCAGCTGTGAAAGTTTGGGGCTCAACCTTAAAATTGCAGTTGATACTGGCGTCCTGTAGTGCGGTTGAGGTGGGCGGAATTCGTGGTGTAGCGGTGAAATGCTTAGATATCACGAAGAACTCCGATTGCGAAGGCAGCACACTAAGCCGTAACTGACGTTCATGCTCGAAAGTGTGGGTATCAAACAGGATTAGATACCCT
+
GGFGGDGFFGFAFGFGGGGFGGGGGGGGGGGGGGFGGGDFFGGGGGGGDG7FGGEF?FGCECEFCGGGGGGFGGGGGGGFGFGGGEGFCFDGGF,FFF@FGD<FC8C?F<+:FFEGGGCFFFGFGF,AEFFGGGGCFCFGGCGDDE:,CEFGGG6CF?<BBDG,@6FFFCEF9CEE>CFGGGGGGGG9C=>DCC<6CCC?<FFFGC@<A5?EBB<<?C>*BE/C>:C:GFFEFGG&C?DFF@?FBC>DD@/GGGGFAFF@FFEDCF>FGGGGFCFF9B?<CEFFGGFFFE,<CCF@:@FFBF8GF:=B7,?<@EC>8,FFFFC@GGGGGFFGGFBE<<FFEBCGGDFD<C,CGFC-GFFEFC@FGF@GGGFFEC9GFFC@@68,,GGEGFFFGGGFCGGGGDGDGGGGGGGFDGGGGGGGGGGFGFFAF?GCCCCC
@SZM 376
TGGGGAATATTGGGCAATGGGCGCAAGCCTGACCCAGCAACGCCGCGTGAAGGAAGAAGGCTTTCGGGTTGTAAACTTCTTTTGTCAGGGACGAGTAGAAGACGGTACCTGACGAATAAGCCACGGCTAACTACGTGCCAGCAGCCGCGGTAATACGTAGGTGGCAAGCGTTGTCCGGATTTACTGGGTGTAAAGGGCGTGTAGCCGGGAAGGCAAGTCAGATGTGAAATCCACGGGCTCAACTCATGAACTGCATTTGAAACTGTTTTTCTTGAGTATCGGAGAGGCAATCGGAATTCCTAGTGTAGCGGTGAAATGCGTAGATATTAGGAGGAACACCAGTGGCGAAGGCGGATTGCTGGACGACAACTGACGGTGAGGCGCGAAAGCGTGGGGAGCAAACAGGATTAGATACCCT
+
GGGGGGGGGFGGGGGGFGGGGGGGGGGGGGGGGGGGGGGGGGGGGGGEGGGGGGGGGGGGGGGGGGGGGGGGGGGGGGGGGGGGGGGGFGGGGGGGGGFEGGGGGGGGDFDFGE+FFGGGG8FFGGGGGGGGGFGGGGGGGCGG>FGEFGGFEC2FF?FCFFCF8GGGGGGGG>GGGGCFFFGGFGGFE@FGFGGG=FGCEGGGGEFGE?DEFFGGG?EGGAGGFFGGGGGFFGGGFF=,<BCDGGGGGGFF<GFGGFFCGGCFFCFFFFGFFCDCC@<7FGFGFFCCF?CGGGGFGGGGFC49=:CGEEE9GGGDGEEGGDCFGFGGGGFFGGGFGGGGFGGGGFFGGGGEGGGGGGFEGFDCC,GGGEDGGGGFGGGFDCEGGGGGGGGFEGDGGGGGGGGFGGFE9GEGGCCCB8
@SZM 377
TGAGGAATATTGGTCAATGGACGCAAGTCTGAACCAGCCATGCCGCGTGCAGGGAGACGGCTCTATGAGTTGTAGACTGCTTTTGTACTAGGGTAAACGCTTCTAAGTGTAGGAGCCTGAAAGTATAGTACGAATAAGGATCGGCTAACTCCGTGCCAGCAGCCGCGGTAATACGGAGGATCCAAGCGTTATCCGGATTTATTGGGTTTAAAGGGTGCGTAGGCGGTTTGATAAGTTAGAGGTGAAATACCGGGGCTCAACTCAGGAACTGCCTCTAATACTGTTGAACTAGAGAGTAGTTGCGGTAGGCGGAATGTATGGTGTAGCGGTGAAATGCTTAGAGATCATACAGAACACCGATTGCGAAGGCAGCTTACCAAACTATATCTGACGTTGAGGCACGAAAGCGTGGGGAGCAAACAGGATTAGATACCCT
+
FGGGGGGGGGGGGGGGGFFFGG:CFGDGGGGGGGFFGGGGG,CFEEGEDEGCF@FDGGGGBFGGGFGGGCEGGG9F9CEGGGGCEBFFGFEGG,BFGDGGGGGGC,F<FFGFFGCDFFGGGGD,FEGD,C8CCFGGGC<=,BFD+FGFFFGGFFC>FFGCCGGFCGDE%FCAD9@@4:GGDFFG>G68BF@FGF,EFGGGFGGF$GGGGFGGCCGEGGGGGGGGGGGFFEEGGFFGGGGGGGEFFGGFFEFEEFGGDD?FCFGGCDEFFFCFD=FFGFGGFF9GFEFBAF=A,FAGFEDGF==FGGEGGFEAFEGFF9GGGGGGEB7GGGGFFGFGGEE,GFE,GCGDGGGGGGGGFCFCGGFFFFFGGGGGCFCC,EEFDGF9FFEEGGGGGGGGFDC,@FFGFDGGGF@C<GGGGGFGGGGFECCCECEAA,CB
@SZM 378
TGAGGAATATTGGTCAATGGGCGAGAGCCTGAACCAGCCAAGTAGCGTGCAGGATGACGGCCCTATGGGTTGTAAACTGCTTTTATAAGGGAATAAAGTGAGTCTCGTGAGACTTTTTGCATGTACCTTATGAATAAGGACCGGCTAATTCCGTGCCAGCAGCCGCGGTAATACGGAAGGTCCGGGCGTTATCCGGATTTATTGGGTTTAAAGGGAGCGTAGGCCGGAGATTAAGCGTGTTGTGAAATGTAGATGCTCAACATCTGCACTGCAGCGCGAACTGGTTTCCTTGAGTACGCACAAAGTGGGCGGAATTCGTGGTGTAGCGGTGAAATGCTTAGATATCATACAGAACACCGATTGCGAAGGCAGCTTACCAAACTATATCTGACGTTGAGGCACGAAAGCGTGGGGAGCGAACAGGATTAGATACCCT
+
FGGGGGGFFGGGGGGGGGGGFGGG+CFFGGGGGGGGGGGGGGGGGGGGGGFGGGFFFEFGCFEFGGGGGGGGGGGGGGGGGGGG,AF9AFFEFF<<FGFG9B<BFEFCGGD,A<EGGFEGGGFGAFFGGGGGGGGGGGGG,CFCF7<D6GFGGG6:EC<7F>FGGDG4GDFGFF:FEGGCFFGGGFDGGECCCFCCFEFEFG?F@GEC<FFCCEF8?DCEEGDGGGGEGFFCGFE7GF@CGF<DFEFGGGFCDGGGFGDEFGGGFFFFBDFBFGCBCDGGGGFGF@FDGGGGGGGGGGGGEFE8GCGDGFE9@GGGGF@FGGGGGGGCGGGGFGGFFFFGFGFFCFDEGGGGGGGEGFGGGGGGGGGGGCGGGGFEDFFGGGGGGGGGGGF>GGGGGGGFGGGGGGGFGGGGGGGGGGGGGGGGFFGGDGGCCCCC
@SZM 379
TGAGGAATATTGGTCAATGGACGAGAGTCTGAACCAGCCAAGTAGCGTGAAGGATGACTGCCCTATGGGTTGTAAACTTCTTTTATACGGGAATAAAGTTAGCCACGTGTGGCTTTTTGTATGTACCGTATGAATAAGGATCGGCTAACTCCGTGCCAGCAGCCGCGGTAATACGGAGGATCCGAGCGTTATCCGGATTTATTGGGTTTAAAGGGAGCGTAGGCGGGTTGTTAAGTCAGTTGTGAAAGTTTGCGGCTCAACCGTAAAATTGCAGTTGATACTGGCGACCTTGAGTGCAACAGAGGTAGGCGGAATTCGTGGTGTAGCGGTGAAATGCTTAGATATCACGAAGAACTCCGATTGCGAAGGCAGCTTACTGGATTGTAACTGACGCTGATGCTCGAAAGTGTGGGTATCAAACAGGATTAGATACCCT
+
FFGGGGFGAFGGGGGGDEEFGGGGGGGGGGGGGGGGG?FG@FFGFFGGGGGGFEGGGGDFGGGGGGGFGGGGEFFGGGGGGGGGGGFGGGEE@FF9FGGGGGGGGGCFGCF>GFGGGGGGGGGGGGGGGGGF9EFFGGG8FGGGG>GGGGGGGGGGFFEG?GGGGGGG>GFFGFGGE?FGFGGGEGGGGGGGGGGGFFGAAGBGGGFCBGFFGFEGGGGCGGGDEGFDEGEGGGFC@FGFF;:GCEFGGGEGGGGGGGGFFEE>CGGGFFGE6FGF,:GF:@GGEGGFGFGGD?GFFE;GGGGGGFGGEFGGFCFEFGGGGGGGGGEGGGGFFCGGFECAGGGDGGEGGGGGGFEDGGFGGGGFGGGFDEGGFGGFGGGGFGGGFGFF@FFEGGFFFC>FFEGFGGEGGGGFGGGGGGGGGGGGGFGGGGF@A8CB
@SZM 380
TGGGGGATATTGCACAATGGGGGGAACCCTGATGCAGCGACGCCGCGTGAGTGAAGAAGTATTTCGGTATGTAAAGCTCTATCAGCAGGGAAGAAAATGACGGTACCTGACTAAGAAGCCCCGGCTAACTACGTGCCAGCAGCCGCGGTAATACGTAGGGGGCAAGCGGTATCCGGAATTACTGGGTGTAAAGGGTGCGTAGGTGGTATGGCAAGTCAGAAGTGAAAACCCAGGGCTTAACTCTGGGACTGCTTTTGAAACTATCAGACTGGAGTGCAGGAGAGGTAAGCGGAATTCCTAGTGTAGCGGTGAGAGGCGTAGATATTAGGAGGAACATCAGTGGCGAAGGCGGCTTACTGGACTGAAACTGACACTGAGGCACGAAAGCGTGGGGAGCAAACAGGATTAGATACCCT
+
GEGFFDEGGGGGGGGGGFGGGGGGGGGGGGG<,,CFGGBEGGEEF7FFFEFGGGGGGGGGEGGGGGGGGGGGGF3@FFGGGCGGACFGGGGGGGGGGG?FGG7:DFFGFGGGGFGGGGGGCFGGDCEGGGGGGE8CFGGGGGGGGGGGE#A09@FGG?CEEG>E@GGG(?GFGF5:EGCFFGGGFFD<EGGGGGGDDCFFCE2+FFEF8CECFFC9GFCCEEEGFEBFCF:FGFFEFF=@C#,CGFDFGGFGGFGGGGFF?FFFGFE?GGGGGGFA<9GGDGGGGGFEC=CGGFCFB,FAFDEFBCCFFEF8F?:GGEFFGGFFEEGGFEFE,9FGDGGGGGGGGF@C+>GGGGFGGGGFECFFCGGGGGGCEFFDGGGFFEFCGGGGGGGGGGGGGGGGGGFFFEFGGFDCC8C9
@SZM 381
TGAGGAATATTGGTCAATGGGCGAGAGCCTGAACCAGCCAAGTAGCGTGCAGGATGACGGCCCTATGGGTTGTAAACTGCTTTTATAAGGGAATAAAGTGAGTCTCGTGAGACTTTTTGCATGTACCTTATGAATAAGGACCGGCTAATTCCGTTCCAGCAGCCGCGGTAATACGGAAGGTCCGGGCGTTATCCGGATTTATTGGGGTTAAAGGGAGCGTAGGCCGGAGATTAAGCGTGTTGTGAAATGTAGATGCTCAACATCTGCACTGCAGCGCGAACTGGTTTGCTGTATTACGCACAACGTGGGCGTAATTCGTGGTGTAGCGGTGAAATGCTTAGATATCATAAAGAATACCGATTGCGAAGGCAGCTTACCAAACTATATCTGACGTTGAGGCACGAAAGCGTGGGGAGCGAACAGGATTAGATACCCT
+
9CFDCEFGGFGFGEFGGGGGG8:ECCCFGE<FCC:C@BFGF?F,CC@C@FFAFE,BF,@C>7C<6:C<,C@@=EAF9EFGFFCEE<FAFGDFF8B?F9<AE9:5EFGC,4+,C,EFF@+:@FEDF?FE9EA9AE,,::EE8F7CC::F,CCD,3,@AA=FDDC<+@+CCEFAFC@<#>F9:2#,>C#=2,61<FGGGDF;2?<F@C'FCFF:9=C8*9?8EC860:>:@7;C8@><57::/@8@=,;CC?A>3AGC=CF<C6AFF8<.??DCC8++-2GFFFC8F86,C:,,++@==9+:A9+8:?>+@?B,<,+CCGFGF?GFB@FGGF@C,A,GGFB;C,,,E6,9E9,B,,,CFFDEECF:5<C@C,@C6,,<7AFFC<E9@<C8,:,,6@FC,D7GECFCF,CCGGGFFF@GFCF@FFDGGFFGGFGCCCCC
@SZM 382
TGGGGAATATTGCACAATGGGCGAAAGCCTGATGCAGCGACGCCGCGTGAGTGAAGAAGTATTTCGGTATGTAAAGCTCTATCAGCAGGGAAGAAAATGACGGTACCTGACTAAGAAGCCCCGGCTAACTACGTGCCAGCAGCCGCGGTAATACGTAGGGGGCAAGCGTTATCCGGATTTACGGGGTGTAAAGGGAGCGTAGACGGTAAAGCAAGTCTGAAGTGAAAGCCCGCGGCTCAACTGCGGGACTGCTTTGGAAACTGTTTAACTGGAGTGTCGGAGAGGTAAGTGGAATTCCTAGTGTAGCGGTGAAATGCGTAGATATTAGGAGGAACACCAGTGGCGAAGGCGACTTACTGGACGATAACTGACGTTGAGGCTCGAAAGCGTGGGGAGCAAACAGGATTAGATACCCT
+
FFFFGGEGFFGFGGGGGGGGGGGGGGGGGGGGGGGGGGGGGGGGGGGEGGGGGGFGGGGGGGGGGGGGGGGGGGGFGGGGGGGGGGGGGEGGGGGGGGGGGEGEF7EFGFGGGGDGGGGGGGFFFGCFGGGGG>9DFGG@GGGGGGGG5FGFGGG?FGGGGGGGFECF<<CGFGG?GFE>FG$FGGGFFGFCGFGEEG<ED>C<GGFC;7AFGGFGFFCGGGGGGFGEGFFGGCFGGGGG8CCCFE59CGDF3GFCGFFEGGE==9FFF=:FGGGGGGFEFGF=F9FGGFF9FGGGFF<,EAGEEDGGGFF<GDGGGFEAGGGGGFGGGGGGGGGGGGGGGDGGGGGGGGGGGGGFGGEGGFEFGGDEGGFEGGGGGGDGGGGGGGC:GGGFGGGGGGGGGGGGGGGGFFGCCCCC
@SZM 383
TGGGGAATATTGCACAATGGGCGCAAGCCTGATGCAGCGACGCCGCGTGCGGGATGACGGCCTTCGGGTTGTAAACCGCTTTTGATCGGGAGCAAGCCTTCGGGTGAGTGTACCTTTCGAATAAGCACCGGCTAACTACGTGCCAGCAGCCGCGGTAATACGTAGGGTGCAAGCGTTATCCGGAATTATTGGGCGTAAAGGGCTCGTAGGCGGTTCGTCGCGTCCGGGGTGAAAGTCCATCGCTTAACGGTGGATCTGCGCCGGGTACGGGCGGGCTGGAGTGCGGTAGGGGAGACTGGAATTCCCGGTGTAACGGTGGAATGTGTAGATATCGGGAAGAACACCAATGGCGAAGGCAGGTCTCTGGGCCGTTACTGACGCTGAGGAGCGAAAGCGTGGGGAGCGAACAGGATTAGATACCCT
+
GGGGGGGGGGGGGGGGGGGGDGDGGGGGGGGGGGGGGGCGEFGGGGGGGEG7CFGGFFGGGGGGGGGGFGGGGGGGGCGGGGG9=FFFGGGGDEFFCGCGGGGGGCFGFCFGGGGGACGCCF7FFF:<<<>FCG8=;FB4@9>FG@GDFFFF76499<CGBF??CEGFCCCFDFC@=C@C?::>CCF<</FEGFEGGGGGEC8CGGGEGEDGGGECGE>DEGD?5CC#C'GFFCCFFGG?FC10FFFC=?7GGFCECFFGGGGBDCCFBGGGGGGFGGGGGGGFGGGFGFGFDGFGGGGGGGGGGGGF<GGE<GGGFFFFFGGGGGFGGEGEDGGFFA9GGGFGFE:GGGGGEGGECAC<@ADCCFF7F7GFCFEGGGGCFGGGFE,GGGGGGGGGGGGGGEGFDGGGGGGGGGGFGFCCCCC
@SZM 51981
TGGGGAATATTGCACAATGGGGGAAACCCTGATGCAGCGACGCCGCGTGAGTGAAGAAGTATTTCGGTATGTAAAGCTCTATCAGCAGGGAAGAAAATGACGGTACCTGACTAAGAAGCCCCGGCTAACTACGTGCCAGCAGCCGCGGTAATACGTAGGGGGCAAGCGTTATCCGGATTTACTGGGTGTAAAGGGAGCGTAGACGGTAAAGCAAGTCTGAAGTGAAAGCCCGGGGCCCAACCCCGGGACTGCTTTGGAAACTGTTTAACTAGAGTGCTGGAGAGGTAAGCGGAATTCCTAGTGTAGCGGTGAAATGCGTAGAGATTAGGAGGAACACCAGTGGCGAAGGCGGCTTACTGGACAGTAACTGACGTTGAGGCTCGAAAGCGTGGGGAGCAAACAGGGTTAGATACCCT
+
FGGGGBCFGGGCFGGGGCCFFGFGGGGDFGGDFGFGGGGFFEGGGGGEGGGGGGGGGGGGGCFFGGGGG?FFGGGGGGGGCFGGGGGGGGGGGFGGFGGGGGGGGGGFFGGGGGGGGGGFGGGGGGGGGGCGGDFCFGGGGFCFCDGFGGCFGGGFFFGFGDGGGGGGGGGGGGGGEGG(GG:GGGGGGGGGGGGFGEGGGGGGGGGGGGGFGGGFG<GGFFCFFGGGGGDGGGGGGFEE6GGGFDFCEGGGGGFGGGFFEGGG<GGGFGGGGG=GGFGGGGGGFFFEDFGFFGGGFFFFF9FEEEEGGGGGCGCE@AGFFF,GGGGGGGGGFFCGGGGDGGGFGCGGGGGEFCGEGGGGGGGGGGGGGF@DGGGGGGGGFFGF@:@+GGGGGFEEGGGEGGGGGGGGFCFC?CCC
@SZM 385
TGGGGAATATTGCACAATGGGCGCAAGCCTGATGCAGCGACGCCGCGTGCGGGATGACGGCCTTCGGGTTGTAAACCGCTTTTGATCGGGAGCAAGCCTTCGGGTGAGTGTACCTTTCGAATAAGCACCGGCTAACTACGTGCCAGAAGCCGCGGTAATACGTAGGGTGCAAGCGTTATCCGGAATTATTGGGCGTAACGGGCTCGTAGGCGGTTCGTAGCGTCCGGTGTGAAAGTCCATCGCTTAACGGTGGATCTGCGCCGGGTACGGGCGGGCTGGAGTGCGGGAGGGGAGACGGGAATTCCCGGTGTAACGGTGGAATGTGTAGATATCGGGAAGAACACCAATGTCGAAGGCAGGCCTCCGGGCCGTTACTGACGCTGAGGAGCGAAAGCGTGGGGAGCGAACAGGATTAGATACCCT
+
FFDFDFGGGGGFFF<FG@EFFC:CCCG8<8F8FFC<@@:FCFEEGEDGGGGGGGGEGGGGGEGF,97=4C:FF9EF8+@+8BFF+@F@EE:FFGDFGCG,BFGE,<+@@=FFA=B9FBCFBFC,@FFGGCBFEF@CC9DC>DFFGF3BCCCCF7*<1<:<FFFF7EG:CEFDF7F*/;@7CED**1C7@FECFF8CE>*/*8:8CGE::EFCEE5:*20*2:8?C**25**+9<9F>C:FC*:C<=9?78;-C$A<=C45*7GEF<@8@DDED<<83#GECF9CDB+GCA:<B>::EC,,4+C:@B<,<C+EEB<<C:,?EFFFF@;F@74GFA,,FCEBE9:<?6,B8,,,66,,<C,B+EEEB@@8+DGGEFCFDGGGFCCGF@BF@5<,CGDF9F@@FGGEEFCF;,DC,A<AFCBA,88
@SZM 386
TGAGGAATATTGGTCAATGGACGAGAGTCTGAACCAGCCAAGTAGCGTGAAGGATGACTGCCCTATGGGTTGTAAACTTCTTTTATACGGGAATAAAGTGAGGCACGTGTGCCTTTTTGTATGTACCGTATGAATAAGGATCGGCTAACTCCGTGCCAGCAGCCGCGGTAATACGGAGGATCCGAGCGTTATCCGGATTTATTGGGTTTAAAGGGAGCGTAGGCGGACGCTTAAGTCAGTTGTGAAAGTTTGCGGCTCAACCGTAAAATTGCAGTTGATACTGGGTGTCTTGAGTACAGTAGAGGCAGGCGGAATTCGTGGTGTAGCGGTGAAATGCATAGATATCACGAAGAACTCCGATTGCGAAGGCAGCCTGCTGGACTGTAACTGACGCTGATGCTCGAAAGTGTGGGTATCAAACAGGATTAGATACCCT
+
FFFGGGGGGFGGGEEFFFFFFGGGGGGGGGGGGGGGGGDGGGGGFGGGGGGGGGGGGG9@EF@FGGGGFEEFGGGGGGGFEFGFFGGFFGG:CGGGFFGG99FGGCFGGGFC?9F9F9FGGGGGGEGGDDFGGG9EFGGGGGGGGGGG<;5:8@DFEFGGGGG8FGDGGGGCCCFG*8:C=AFF8GGGFGGC;C0EDBFFFE9FCFFF8BFEGCFEGGFCE:CCCEEEGGC@E7CFE?GFFFFFFGFCECF?CEGFDEFB:GFD?BFFCGFB<FGFCEC?@@CFGEEGGFFEC<E9FFD?CFFF8D7GFA,F7CGGFEF8E9GGECGGFFDFCGGGFFFAAGGGDF8GGCEEDEC>GGGGF,FGFGFFFEAGGCCCCGFCGGGGGGGGGGGGGGFGFGDGGDGGFGGGEDF@GGGGGGGFDEGFFEFFFGGCB@CA
@SZM 387
TGAGGAATATTGGTCAATGGACGAGAGTCTGAACCAGCCAAGTAGCGTGAAGGATGACTGCCCTATGGGTTGTAAACTTCTTTTATATGGGAATAAAGTGGTCCACGTGTGGATTTTTGTATGTACCATATGAATAAGGATAGGCTAACTCCGTGCCGGCAGCAGCGGTAATACGGAGGATCCGTGCGGTATCCGGATTTATTGGGTTTAAAGGGAGCGTAGGCGGATTGTTAAGTCAGTTGTGAAAGTTTGCGGCTCAACCGTAAAATTGCAGTTGATACTGGCAGTCTTGATTGCAGTAGAGGTGGGCGGAATTCGTGGTGTAGCGGTGAAATGCTTAGATATCACGAAGAACTCCGATTGCGAAGGCAGCCCACTGTAGTGTAACTGACGCTGATGCTCGAAAGTGTGTGTATCAAACAGGATTAGATACCCT
+
CEFFFFFDGFGGCEC<FCCEGFGGECCF<FGDDCCFDBFFGG<@FCC@CF@FG@@9EFFF<EFGFGGGFE7F,CEF<A,C<FGGGFD,<EFE<,CCCFFEFEEF@ECAB<FEE,B59,CFCAFFEF9@EF9EEE,E?FGG8,:,6EFFF;,AFED+3CFEFG>,D,CF+<@9<>@;><CF$=@:#35$#5>*?6=1<>C;@@F?@:FFB>C?6BEB4D=C;7C@:C>D7/F;EACDD:E0FCE<@:GFCC7FE8F=@EEGGECFC<F<GGFFC;GFD,CCGGGGGFAE9EGF@,DGGFFEE,FC7:47CFFFDFGCCFD8FF+>@C:C,EBFC9?F9GFGFCFFFF@GF@DEC6@BGGGEF@BD?FGGGF@DF<9<GFC,,@FCC99FF,BFFFGFGGGFFB,E6,EC;@C9GGGGGGCGGFGFGGGFGFFCCCCC
@SZM 388
TGAGGAATATTGGTCAATGGACGAGAGTCTGAACCAGCCACGTAGCGTGAAGGATGACTGCCCTATGGGTTGTAAACTTCTTTTATACGGGAATAAAGTGAGGCACGTGTGCCTGTTTGTATGTACCGTATGAATAAGGATCGGCTAACTCCGTGCCAGCAGCCGCGGTAATACGGAGGATCCGAGCGTTATCCGGAGTTATTGGGTTTAAAGGGATCGTAGGCGGACGCTTAAGTCAGTTGTGAAAGTTTGCGGCTCAACCGTAAAATTGCAGTTGAGACTGGGTGTCTTGAGTACAGTAGAGGCAGGCGGAATTCGTGGTGTAGCGGTGAAATGCATAGATATCACGAAGAACTCCGATTGCGAAGGCAGCTTGCTGGACTGTAACTGACGCTGATGCTCGAAAGTGTGGGTATCAAACAGGATTAGATACCCT
+
FF9FFGFGGGGGEGGGGGG8CCF@+@:FG9<FFEFGGGFG,@<FEFGGGG7F@C<EFEFFC<@CEGGFC,6+BFGGDG<E9,C?CCFFFGFFGGCF9E,F<FGFEGCGG,4BF9,:EE=FCACF,C?4BDC@FCG9<EFFE<FCFDCGGGGGG3CF+:BF=FFGC=<:FCGFBCG@E'>1:FC,BFEFEE>EF@>::#FFGFGF@,FC+)8?F<BB#7D>3GC>:E61C9EB>8<<,6GFCFGGFFED<A#B=F,,CC@FEC9AC<DEDGGFC>@@7,,,,DC:F@<5,F9E9,FEFGFGGGGFF<DGGGGGFE8+B,B8E9GCEFDGFCCECDFFB,GFFGFFFCEGGFEFGFF6GFF:FBC<;9<FCFE8C,F8GGGFFE,F9GGGGEFGGFGGE:GGGGGGGGEGGFCFFDDGGGFGGFGGGGGGGGGCCCA-
@SZM 389
TAGGGAATCTTGCACAATGGGCGAAAGCCTGATGCAGCAACGCCGCGTGAAGGATGAAGGCCTTCGGGTTGTAAACTTCTGTTCTAAGGGAAGAAACAAATGACGGTACCTTAGGAGCAAGCCCCGGCTAACTACGTGCCAGCAGCCGCGGTAATACGTAGGGGGCAAGCGTTATCCGGAATTATTGGGCGTAAAGAGTGCGTGGGTGGTTACCTAAGCGCAAGGTTTAATTTAAAGGCTCAACCTCTACTTGCCTTGCGAACTGGGCTACTTGAGTGCATGAGGGGAACGCGGAATTCCTAGTGTAGCGGTGAAATGCGTAGACATTAGGAGGAACACCAGCGGCGAAGGCGGCTTTCTGGACTGTAACTGACACTGAGGCACGAAATCGTTGGTAGCAAACAGGATTAGATACCCT
+
GGGGEGGGFGGGGGGFGGGGG?FGGGGGGGGFEFDGECFGFGGGGGGGGGGGDFEACF9F,C==,=FEFGGC9EEG99FFGGGFFCFGFGEFGFEGGGFGGGGCCG@F+CAFFEEFGGGEG?<A7FFE>7FD<B8C,>DDFEGGGGFG77C<@CEGDF3,,>FCGGGG7FG*8C7B@C9+3F2=FFF0??:>CFGG>GGGGGG(,AFCFFFFCD@<3:DE2:CG<9AB;AA@@<<EC>CCGF/<<CF=CGFF<ECCFFBEEGE@2FAG8>F4<F;B7)<:#FGFGFFC4+EFE?EFGFGGFAGFFC7:CF9E<A@F7EGGFGGGFFCGGGGF<GGFFEEFDGGGGGF:CF7CFCCFFF<CFGFFGGFC<CGGFF9GFCFF7F<FFD<<8FEC,GFGGGGFE@FFCFEFC9E<C8CCB@
@SZM 390
TGAGGAATATTGGTCAATGGACGAGAGTCTGAACCAGCCAAGTAGCGTGAAGGATGACTGCCCTATGGGTTGTAAACTTCTTTTATACGGGAATAAAGTGAGGCACGTGTGCCTTTTTGTATGTACCGTATGAATAAGGATCGGCTAACTCCGTGCCAGCAGCCGCGGTAATACGGAGGATCCGAGCGTTAGCCGGATTTATTGGGTTTAAAGGGAGCGTAGGCGGACGCTTAAGTCAGTTGTGAAAGTTTGCGGCTCAACCGTAAAATTGCAGTTGATACTGGGTGTCTTGAGTACAGTAGAGGCAGGCGGAATTCGTGGTGTAGCGGTGAAATGCTTAGATATCACGAAGAACTCCGATTGCGAAGGCAGCCTGCTGGACTGTAACTGACGCTGATGCTCGAAAGTGCGGGTATCAAACAGGATTAGATACCCT
+
CEF9ECEFGGGGGGGGGGGGGGGGGGGGGGGDGGGGGGGGGGGDFGGGGGGGGFGGGD,ECCFGGFFGGGGFGGGGGFGFFGGFGGGFGGDCFFEGGGFGGFFFEFGCFDCGEEFGGC:FGGFFGG9CGG8FEFGGGG,A8B2FFFGDE;DFFDGCBFFGGF>?7BCGGGGFFFFG5@F@2FFB@EC;F@*(C9:=7C@FAFGFFFGFC<FGGG88?GFDGGGGFG6#@9GGGFGGF?F@GFGGGGFGGGGEGFD8A7EG;CAFGGGFFGGGGFE4E<EFGFC+GECGGGGFEF9EFFFCGFCGFGGGCGF9FFEEGFDFFGECCCGFCGGGFGGFFDGFGFCF:,EFFCGGGGGDGFF:GGGGGGGFEFF:C6F8<GF@EGGFGFFEF@ECECFFCGGGGGGGFGFEECEGGGGGGGGGGGFGFEFGFGGCCCCC
@SZM 391
TGGGGAATATTGCACAATGGGCGCAAGCCTGATGCAGCGACGCCGCGTGCGGGATGACGGCCTTCGGGTTGTAAACCGCTTTTGATCGGGAGCAAGCCTTCGGGTGAGTGTACCTTTCGAATAAGCACCGGCTAACTACGTGCCAGCAGCCGCGGTAATACGTAGGGTGCAAGCGTTATCCGGAATTATTGGGCGTAAAGGGCTCGTAGGCGGTTCGTCGCGTCCGGTGTGAAAGTCCATCGCTTAACGGTGGATCTGCGCCGGGTACGGGCGGGCTGGAGTGCGGTAGGGGAGACTGGAATTCCCGGTGTAACGGTGGAATGTGTAGATATCGGGAAGAACACCAATGGCGAAGGCAGGTCTCTGGGCCGTTACTGACGCTGAGGAGCGAAAGCGTGGGGAGCGAACAGGATTAGATACCCT
+
FGGGGEFCGGGGGGGGGGGGGGGGGGGGGGGGGGGGGGGGGGGGGGGGGGGGGGGGGGGGGGGGGGGGGGFGGGGFFGGGGGGGGGGGGGGEEGGGGDEFFGGGGGGGDFGGGGGGGGF@FGCFAFFGGGG71F>GGDDFFDGEFGGGGGGGGEE<FECCFFCEFGGFGGC<=@FAEC:GB:<A4>8FFGGGGGGGEGFGGGEDDGEEF/CEEC>8ECEGGGGGGGGGGFFFGGGGFGGFEDDGFCCCGGGFECCFFBFGGEGGEFC@FGGFGGGF>BFFGGGGFGCCEGDF<GFGGGEB?GFGGGGGGEFCGGGGFGGGGGGGGGFEGF7@GGGGGGGGGGGGGGGGGGGGGGGGGGGC@FGGGFFEEGGFFFGGGGGGGGGFGEBGGGGGGGGGGEGGGGGGGGGGGGGGGGGGGGCCCCC
@SZM 392
TGGGGAATATTGGGCAATGGGCGCAAGCCTGACCCAGCAACGCCGCGTGAAGGAAGAAGGCTTTCGGGTTGTAAACTTCTTTTGTCAGGGACGAGTAGAAGACGGTACCTGACGAATAAGCCACGGCTAACTACGTGCCAGCAGCCGCGGTAATACGTAGGAGGCAAGCGTTGTCCGGATTTACTGGGTGTAAAGGGCGTATAGCCGGGAAGGCAAGTCAGATGTGAAATCCACGGGCTCAACTCGTGAACTGCATTTGAAACTGTTTTTCTTGAGTATCGGAGAGGCAATCGGAATTCCTAGTGTAGCGGTGAAATGCGTAGATATTAGGAGGAACACCAGTGGCGAAGGCGGATTGCTGGACGACAACTGACGGTGAGGCGCGAAAGCGTGGGGAGCAAACAGGATTAGATACCCT
+
EF8F:C@FGFGG9EGGGGEEGFBFGGGGGGGGGGGGGGFGFGGGGGGGGFFGGGGGGGGGCF8FGGGGGGGGGGGGGGGAFFGFFFGGGGGFFGGGGFGGGGGGGDGGGFFCFDEGEGGGGDFGGGEGEFGGGG1/=C<F@CGCFGGGGGGEGCGGF:D>FEFFFGGGGGGGDF44C?FCC@F##FGGGFBACG:?FEGGGGGFDCGFE@88?,F@FFGGGBFG<39CFGG8CGDF<<@,@FCGGGGCFCFGFCGGGFFFFGGAFCDFFFFCGDFEGGGGGGFCDFE7B+=,GFFAGGFCGFGFEGEFEFF,GGGDGFGGGGFGFGGGGF6,GGF=?GGFGGGGEFGF@GGEGGEGGFGGGGGGFGGGFDGGGFGFC,,GGF7GGGGGGGGGGFFGGGGGGGGGGGDFCGGGGCBABA
@SZM 393
TGAGGAATATTGGTCAATGGGCGAGAGCCTGAACCAGCCAAGTAGCGTGCAGGATGACGGCCCTATGGGTTGTAAACTGCTTTTATAAGGGAATAAAGTGAGTCTCGTGAGACTTTTTGCATGTACCTTATGAATAAGGACCGGCTAATTCCGTGCCAGCAGCCGCGGTAATACGGAAGGTCCGGGCGTTATCCGGATTTATTGGGTTTAAAGGGAGCGTAGGCCGGAGATTAAGCGTGTTGTGAAATGTAGATGCTCAACATCTGCACTGCAGCGCGAACTGGTTTCCTTGAGTACGCACAAAGTGGGCGGAATTCGTGGTGTAGCGGTGAAATGCTTAGATATCACGAAGAACTCCGATTGCGAAGGCAGCTCACTGGAGCGCAACTGACGCTGAAGCTCGAAAGTGCGGGTATCGAACAGGATTAGATACCCT
+
FGGGGFGGGGGGGFGGGGGGGGGGGGFGGGGGGGGGGGGGGGGGFFGGGGGGGGGGGGGGGDEEGGGGGGGFGGGGGGGGGGGGGGGGGGGFGGGGGFFGGGGGGGCFGGGGGFGGGGGGGGFFGGGFGGGGGGFGGGGFFDFGGGGCGFCFGFEF=>FFFCDGGGGGGGGGGGGGGFEGGGGGGG:=GGDGGFGGGBGGFGCFGG0GFCFGGGGGDCG=GFGGGGGGGGGGGGGGEGGGFFGGGGGGGCFFFGG?CFFGGGGFGGGGFGGGFCFDEDEGDA=FGDGGGFFCGFCGFDFA:?,FGGGEGGGFCFGF@FFEGGGGGGGGGGGGGGGGGGGGGGGFEC8GGGGGGGGGGGGGGGGGGGGGGGGGGFDGGGFGGEGGFFFGGGEGGGGGGGGGGGFGFGGFFCGGGGGGGGGGGGGGGGGFFFCBCCCC
@SZM 394
TGGGGAATATTGCACAATGGGGGAAACCCTGATGCAGCGACGCCGCGTGAGTGAAGAAGTATCTCGGTATGTAAAGCTCTATCAGCAGGGAAGAAAATGACGGTACCTGACTAAGAAGCCCCGGCTAACTACGTGCCAGCAGCCGCGGTAATACGTAGGGGGCACGCGTTATCCGGAATTACTGGGTGTAAAGGGTGCGTAGGTGGTATGGCAAGTCAGAAGTGAAAACCCAGGGCTTGACTCTGGGACTGCTTTTGAAACTGTCAGACTGGAGTGCAGGAGAGGTAAGCGGAATTCCTAGTGTAGCGGTGAAATGCGTAGATATTAGGAGGAACATCAGTGGCGAAGGCGGCTTACTGGACTGAAACTGACACTGAGGCACGAAAGCGTGGGGAGCAAACAGGATTAGATACCCT
+
FGGGGGGGGGGGGGGGGFGFGGGGGGGGGGGGGGCFFGFGGGGGGGGCGGGFEFGGGGGCFGGFGGGFG?FGGGGGFGGGGGGGGGGGGGGGGGGGGGFFGGGGGGGCGGGFGGGGFGFDFGEG=GGG<DFFGCFF@GFGGGGEFGGGFGE<FGF@FFGGGGGD>EGGAFFGGGGGGGGGFGFGCCFEFFFGGGGGGGGEEGGFF.EG?FGGGGGFFGGFGGGGGGGFFD:DFEG@FCEC2GFGFDCFAGFGGGGGGGFGGFFGGFFGGGGGGFGGGGGGEGCEGGGGGFFEF8DGFAE9GGGGGGGGGGGGGGEEDEEAGFFFGGFFFGGFGGGGGGFGDGGGGGGGGGGGGGGGGGGGGGGDFAGGGGGGGGGGF?GF@GGGGDGGGGGGGGGGGGGGGGGGFGGGGFGCC8CC
@SZM 395
TGAGGAATATTGGTCAATGGACGAGAGTCTGAACCAGCCAAGTAGCGTGAAGGATGACTGCCCTATGGGTTGTAAACTTCTTTTATATGGGAATAAAGTGAGCCACGTGTGGCTTTTTGTATGTACCGTATGAATAAGGATCGGCTAACTCCGTGCCGGCAGCCGCGGTAATACGGAGGATACGAGCGTTATCCGGATTTAGTGGGGTTAAAGGGAGCGTAGGCGGGTTGTTAATTCAGTTGTGAAAGTTTGCGGCTCAACCGTAAAATTGCAGTTGATACTGGCGACCTTGAGTGCAACAGAGGTAGGCGGAATTCGTGGTGTAGCGGTGAAATGCTTAGATATCACGAAGAACTCCGATTGCGAAGGCAGCTTACTGGATTGTAACTGACGCTGATGCTCGAAAGTGTGGGTATCAAACAGGATTAGATACCCT
+
GGGGGGGDFGGGGCFEGFGFGGGGGGGFFDFFCGGGGG9FGGCEFGGGEEGGCE@ECC<FEE8FECDFECBFGGGGGDGCFFGFFGGCFFGFGFFFGGEFGGCGG<C<EBDEG?EGGGGGFGGGGEFE@FGGGGCFGCCA,EF:F@EGGGCFFDCFFFG:F=CCFGGGGGGGGG;>EG@7F#7FGGGC>CFFGGBC<B8,>#?CFG#F?<A8G=GEGGCGEFCGGG>DFAFFCF#4@<E8FAFDFF<?E@BFEGGDFEEFGGGGGFGGGE?CFDFF>AGEGFCFGEFFEFEAAFFCF@,5:F:?,DGGFE9AD,GEECF=GGGGGGGGGGGACAFFCGFGGGGGGFF@9F,F8GFCEGGGGGGGGGGGFEGFFFGGGGGGFGGGFGFC@FEGGGGFFEFEGGEF<8GGFFE,GGFGGGGGGGGGDGGFFC@@CCCC
@SZM 396
TGAGGAATATTGGTCAATGGACGAGAGTCTGAACCAGCAAAGTAGCGTGAAGGATGACTGCCCTATGGGCTGTAAACTTCTTTTATACGGAAATAAAGTGAGGCACGTGTGCCTTTTTGTATGTACCGTATGAATAAGGAACGGCTAACTCCGTGCCAGCAGCCGCGGTAATACGGAGGATACGGGCGTTATCCGGATTTATTGGGTTTAAAGGGAGCGTAGGCGGACGCTTAAGTCAGTTGTGAAAGTTTGCGGCTCAACCGTAAAATTGCAGTTGATACTGGGTGTCTTGAGTACAGTAGAGGCAGGCGGAATTCGTTGTGTAGCGGTGAAATGCTTAGATATCACTAAGAACTCCGATTGCGAAGGCAGCCTGCTGGACTGTAACTGACGCTGATGCTCGAAAGTGTGGGTATCAAACAGGATTAGATACCCT
+
GGEGGGGGGGG9<6FGGGGGGGGG7F@FFGGGCFDFFG-FDFCFFGGGGGGFDFGGGC,C,:CEF8F<C,,B6EFGGGCAFFG,<C<9FE,B+5<EEG<BAEA7C<FEE=+,5EF9E9:=FGGDGGACFFGFCE<,?BFG,,@7F+=,BA9DBFFCF<DCFG1B.>FC35F8*=DB><C:1#D+.C<:2:CFC;B8-68$?@?,CC<B6:3#>*B8?/::;EE9CFC57EBDDCGDFGE7AD7F9;9EC>7F=FF<C:CAB@5.<FE5#EGFFEA9CFB?EA6+:,FFEEF9E,F:E9EAA9,,:+?BB,FGF?EF@,A,GF@:7GFE,FGGGGGGFFGFGGGFEC,,,9GEC:FFGGGEGGGFEF9DDE8GFDE@GGFC9DFGFFGGGGCGGGGGF@:EFEGGFGDEGFFFGFGGEEGEGGGGGGGGGGGCCCCC
@SZM 397
TGAGGAATATTGGTCAATGGACGAGAGTCTGAACCAGCCAAGTAGCGTGAAGGATGACTGCCCTCTGGGTTGTAAACTTCTTTTATACGGGAATAAAGTGAGGCACGTGTGCCTTTTTGTCTGTACCGTATGAATAAGGATCGGCTAACTCCGTGCCAGCAGCCGCGGTAATACGGAGGATCCGAGCGTTATCCGGATTTATTGGGTTTAAAGGGAGCGTAGGCGGACGCTTAAGGCAGTTGTGAAAGTTTGCGGCTCAACCGTAAAATTGCAGTTGATACTGGGTGTCTTGAGTACAGTAGAGGCAGGCGGAATTCGTGGTGTAGCGGTGAAATGCTTAGATATCACGAAGAACTCCGATTGCGAAGGCAGCTCACTGGAGTGTAACTGACCCTGATGCTCGAAAGTGTGGGTATCAAACAGGATTAGATACCCT
+
FGFFGFGGDCEFGFGGGFGGGFGGGGGGGGGGDFEFCCE<EFFGGGGGGGGGGFFGFFCFGGGG,CCFGFEFFGFDCGGAEGGGGGGEGDGFGGGFGGACFFFGG,CEFGFFFGGG9FGG,FCGGF,BFG@FGGGGGGGGGFCEGGGFG99D>D6FF<B@FGG7CEGGGGGG=9<7:FFE5D7DDGCBEEG7=3E?=FFG9BFGGFCGGCCFFFCEDEG=ECGD@ECEE@C<ECD#>6GFEE7FGFFFGC@GGGDD83B=C=FFF7FF?=FFGFFFFFFFFEEFGFCF<<GGFCGGGGFEGGDDF7EGGGGGGGGFC:,CGF=GEF:9FGGGGGF<9FECGGGFC<@CGGGGFFCCEGGGGEF@GGGFGFCGDFC@E,GFEEC9GFFCGE<CFCEFFGEFGGGGFFBBEGGDGGFDGGGFECFGFCGGFEGCCC@A
@SZM 398
TGAGGAATATTGGTCAATGGACGAGAGTCTGAACCAGCCAAGTAGCGTGAAGGATGACTGCCCTATGGGTTGTAAACTTCTTTTATACGGGAATAAAGTGAGGCACGTGTGCCTTTTTGTATGTACCGTATGAATAAGGATCGGCTAACTCCGTGCCAGCAGCCGCGGTAATACGGAGGATCCGAGCGTTATCCGGATTTAGTGGGTTTAAAGGGAGCGTAGGCGGACGCTTAAGTCAGGTGTGAAAGTTTGCGGCTCAACCGTAAAATTGCAGTTGATACTGGGTGTCTTGAGTACAGTAGAGGCAGGCGGAATTCGTGGTGTAGCGGTGAAATGCTTAGATATCACGAAGAACTCCGATTGCGAAGGCAGCTCACTGGAGTGTAACTGACCCTGATGCTCGAAAGTGTGGGTATCAAACAGGATTAGATACCCT
+
DFFGGGGGGGFGGFGGFGGGGGGGGGGGGGGGFGGGGGGGGGFGFGEGGGGGGGCFFCFG<EFGGGGGGFGFFFGGGGGFFGGGGGDFFGG:CGGGA9FGEGGCEGG<EB@FGFGCFFGGGGGFAFFGGGGGGFCGGGFG9FEGFGGGG;DGBFCDF<:FGCFFGDGGGFGGGGGGCFGC?FFD8CCECFGGGGGEEBCFF&GFGFCC:BCFGGGFGGGGGGGGGGE>GGDEEFFG:F?#<FFDGDGGFD?EGGFBD@FCCFDFFCFGFFGFFE9CBAGFFGGFGGFDGFGGGGGGGGFEDGGGGGGGGGGGGGGGGFEF@DGEGGGGGCDGGFEGGFGGGGGCFF@FFFGCFGECEF<F7GGGGGGGGGGGGGGGCFF@GGDGGGGGGFDDGGGGGGFFFFFAGGGFC9GGGFGGGGGGGGGGGGGFF8GCCCCC
@SZM 399
TGGGGAATATTGCACAATGGGGGAAACCCTGATGCAGCGACGCCGCGTGAGTGAAGAAGTATTTCGGTATGTAAAGCTCTATCAGCAGGGAAGAAAATGACGGTACCTGACTAAGAAGCCCCGGCTAACTACGTGCCAGCAGCCGCGGTAATACGTAGGGGGCAAGCGTTATCCGGAATTACTGGGTGTAAAGGGTGCGTAGGTGGTATGGCAAGTCAGAAGTCAAAACCCAGGGCTTAACTCTGGGACTGCTTTTGAAACTGTCAGACTGGAGTGCAGGAGAGGTAAGCGGAATTCCTAGTGTAGCGGTGAAATGCGTAGATATTAGGAGGAACATCAGTGGCGAAGGCGGCTTACTGGACTGAAACTGACACTGAGGCACGAAAGCGTGGGGAGCAAACAGGATTAGATACCCT
+
FFFDGFCFGGGGGGGGGGGGGGGGGGGGGGGGGGGGGGGGGGGGGGGGGGGGGGGGGGGGGGGGFFGBFGFGGGGGGGGGGGGGGGGGGGGGGGGGGFGGGGEFFGGGGGGGGGGGGFFDFCEFGCEGGGGGGG?CFEF@FEFC<<6F>>E<DDGBFFFFGD<GGFFECGGGGGG>DGEFCG@FGC:CBFFDGGD;GECA:GFDCFCCAFGGGGFGGCGGGGGGGGGFFGGGGGGFFDCE@8=FFFCGGCFDGGF,CFGGGFFFGGGGFGGGFGFFGGGGGGEGF:F>GGGF@@GFCGFBGGGGGGGGGFGGEGGGDGGGGFGGGGGGGGGGDECFEGGGGEGF@CEFCCEFFFGGFGGGGGGGFGGGGFGF@GGGFFGGFGGGGGEFEGGFGFFGGGGGGGGFCDGGGGFCCCCC
@SZM 400
TGAGGAATATTGGTCAATGGGCGAGAGCCTGAACCAGCCAAGTAGCGTGAAGGATGAAGGCTCTATGGGTCGTAAACTTCTTTTATATGGGAATAAAGTTTTCCACGTGTGGAATTTTGTATGTACCATATGAATAAGGATCGGCTAACTCCGTGCCAGCAGCCGCGGTAATACGGAGGATCCGAGCGTTATCCGGATTTATTGGGTTTAAAGGGAGCGTAGGTGGATTGTTAAGTCAGTTGTGAAAGTTTGCGGCTCAACCGTAAAATTGCAGTTGAAACTGGCAGTCCTTGGTACAGTTGAGGTGGGCGGAATTCGTGGTGTAGCGGTGAAATGCTTAGATATCGCGAAGAACTCCGATTGCGAAGGCAGCTCACTAGACTGTTACTGACACTGATGCTCGAGAGTGTGGGTATCAAACAGGATTAGATACCCT
+
FGGGGGGGGGGGGGGGGGGGGGGGGGGGGGGGGGGGGGGGGGGGGGGGGGGGGGGGGGGGEFFDGCFFGFGFGGGGGGFGGGGGGGF9FGGGGGGGGGGGGFGGGEFFGFFFGGGGEFFGGGGGG9FGGGGGGGFGGDGGGGGFGGGGFAFGEGGGGGGGGAEGGGGGGGG,@=FEEEGGFFFC.GDCFE?C:FFGGGGF3EFGGGGE=:F;EFE6GGG=5EE):FCACEFGGCFCCCE>93/DFCDF(FCF?,C88>@GFFG.;GFDFFGFGCB<4EFC?FGCC8,,4,A5,,@,@@8A,9,:?+CFF?,A<FCC=4,,GGGFCGGFFGFFFGGGGFGGGGGDGGGGGGGGGGGGGGF@GFCGFFGGGGGGGGGGGGGGGGGGGGGGGGGGFFGGGGGGGGGGEGGGGGGGGGGGGGGGGGGGGGGGF8F@CCCC
@SZM 401
TAGGGAATTTTCGGCAATGGGGGAAACCCTGACCGAGCAACGCCGCGTGAGGGAAGAAGTATTTCGGTATGTAAACCTCTGTTATAAAGGAAGAACGGTATGAATAGGAAATGATTCATAAGTGACGGTACTTTATGAGAAAGCCACGGCTAACTACGTGCCAGCAGCCGCGGTAATACGTAGGTGGCGAGCGTTATCCGGAATCATTGGGCGTAAAGAGGGGGCAGGCGGCAAAAGGGGTCTGCGGTGAAAGCCTGAAGCTAAAATTCAGTAAGCCGTGGAAACCAAATAGCTAGAGTGCAGTAGAGGTTCGTGGAATTCCATGTGTAGCGGTGAAATGCGTAGATATATGGAGGAACACCAGTGGCGAAGGCGACGATCTGGGCTGCAACTGACGCTCAGTCCCGAAAGCGTGGGGAGCAAATAGGATTAGATACCCT
+
FEGFGGFFEFGGGDGGGFFFGDGGGGGGGAFGGGGGGGEG<F@FFGG+FEGFGCFBEGGAF9EFGGGBF+:EFFFGGGGCB@,BFEFFD9BFGGG@CFEF7FFF,CBEFGGCFFGFGG,@FF<FFFGECD@F9FDDDEGFGGGFGGG:C+CFCG9F7F,,@:FGFEGGG:CFEC:F9CFFFGFC;CEFCCF:FF<=<:7*CBB:,FFCEF>@F;FCCFGCFE,@;8;=CE88CE#;CGGFE5GGEC=78CF;GGFFC@FCCFF@>'EC,9FD:CGE&CGGGFFFC,GGDGDF<AEA==AACGCF?E,FF+FCGGGGGFEB8GGGGGE7GGFFGGFGF=?+CFFFDGGFGGGGE?FFB8GEAEGFCGEFF7GFCEEEDEFECFCGGFE,EFGGGGGGGGFFGGGEDGGDEFECGGGFFEDCGE9GFGGFFEFGEE@B@CCC
@SZM 402
TGGGGAATATTGCACAATGGGGGGAACCCTGATGCAGCGACGCCGCGTGAGTGAAGAAGTATTTCGGTATGTAAAGCTCTATCAGCAGGGAAGAAAATGACGGTACCTGACTAAGAAGCCCCGGATAACTACGTGCCAGCAGCCGCGGTAATACTTAGGGGGCATGCGTTATCCGGAATTACTGGGTGTAAAGGGTGCGTAGGTGGTATGGCAAGTCAGAAGTGAAAACCCAGGGCTTAACTCTGGGACTGCTTTTGAAACTGTCTGACTGGAGTGCAGGTGAGGTAAGCGGAATTCCTAGTGTAGCTGTGAAATGCTTAGATATTAGGAGGAACTTCAGTGGCGAAGGCGGCTTACTTGACTGAAACTGACACTGAGGCACGAAAGCGTGGGGAGCAACCAGGATTAGATACCCT
+
CFFGGFFGFGGGGFFGGGGGGDGFEE7FGGGGGAFGGG:CCE:>FGFBBFG,>BAB>=DB<,,CFFG777F<3@F<FF<C3,<;C,3<+>:CE:FFF93,?>F:F<:,?8B,,?FG?E7B71=@**8:<BE8C8<*82<1,<B*=>*?*:C7:<'2<C8C*<C>#@8EED?:FCGEE9@<;ECFG;7$?9E@C.GBC@:;9E=.@EC*:0C7;:C430@8FGCC?<?.-D63+39DDC3:A=4FA7676E@F:GEB,,,<CE8FE,A<GCD===CGEE,<8EA,,B=,GBFF=CFFE9EC,<<GEDE,GDC9EFFFA9A,C,FF@EB@E99FCC:--C,B@:C@GC:F7@,9E<E<@E,ECGEC,F@DFACGFEFFE<CC,GF8GDGEGGGFCC@8B;,,FFGGGCGFFFFCCCCC
@SZM 56116
TGAGGAATATTGGTCAATGGACGCGAGTCTGAACCAGCCAAGTAGCGTGAAGGATGACTGCCCTATGGGTTGTAAACTTCTTTTATATGGGAATAAAGTGGTCCTCGTGTGGCATTTTGTATGTACCATATGAATAAGGATCGGCTAACTACGTGCCAGCAGCCGCGGTAATACGGAGGATCCGAGCGTTATCCGGATTTATTGGGTGTAAAGGGAGCGTAGGCGTATTGTTAAGTCAGTTGTGAAAGTTTGCGGCTCAACCGTAAAATTGCAGTTGATACTGGCAGTCTTGAGTGCAGTAGAGGTGGGCGGAATTCGTGGTGTAGCGGTGAAATGCTTAGATATCACGAAGAACTCCGATTGCGAAGGCAGCTCACTGGAGTGTAACTGACGCTGATGCTCGAAAGTGTGGGTATCAAACAGGATTAGATACCCT
+
GFEEGGFFGGGGDFGFGGFFGEFGCEE7EGG,CFFGCGGGGDEF9,:,BBEGGFC,A,6C,:,9CA,CFCEC@FFFGG99,EFAAF?,CE8C<FFFE<BA<,<,,,?=<,DC+,:?,,9EFGGFDBEEFC<CGD,CEEFDE&A=::CB<5#3FF<F,F:<=D3E3BC@6@@.9,58@038:@5><<<BF:CF?8FE<FC6;C:CCF<#=CF<GGE=E:=::C>F@%:F22GDCFGGGGCGGFGDD>:C@BF7GGCFF@6FCEFCGFFFAGGFCGE9FAEGGGF<EFEEDCFFA=A,GGGFFFGGFB@EEFGGFFB+:CGFEFF@=CCE<FGFEGDFFGGFFFE48FFD9GGGGFC7GFGEEFFF,GGGGGFGGGGGGFGFC9FEFGFFEEGGGGGGGGGFGGGGGGF>GGGGGGGDGFGCGGGGFE,9EGCCCCCC
@SZM 56212
TAGGGAATTTTCGGCAATGGGGGAAACCCTGACCGAGCAACGCCGCGTGAGGGAAGAAGTATTTCGGTATGTAAACCTCTGTTATAAAGGAAGAGCGGTATGAATAGGAAATGATTCATAAGTGACGGTACTTTATGAGAAAGCCACGGCTGACTACGTGCCAGCAGCCGCGGTAATACGTAGGTGGCGAGCGTTATCCGGAATCATTGGGCGTAAAGAGGGAGCAGGCGGCAATAGAGGTCTGCGGTGAAAGCCTGAAGCTAAACTTCAGCAAGCCGTGGAAACCAAATAGCTAGAGTGCAGTAGAGGATCGTGGAATTCCATGTGTAGCGGTGAAATGCGTAGATATATGGAGGAACACCAGTGGCGAAGGCGACGATCTGGGCTGCAACTGACGCTCAGTCCCGAAAGCGTGGGGAGCAAAGAGGATTAGATACCCT
+
DGGCGGGGGGGGGGGGGGGECFGGGGG<FGFFGFGGGGGCFGGGGGGFEEEFGGCCFFGGGFGGGGGFE7EFGGGGCCFCD<AGGGGGGGGGGFFGGGGGGGGGGGGGGGCGDGGGGG<EDGGGGGGGGGGCCFDFGGGGGFFGEFFFGGD7EFAFFGCFF7FGFC>8:FECEEGGGG9FGGFD3GF:F:ECGGD1=EFE5FEGF:1<EGGGFFFGEGEFFC:GDCCC<CEGGGGGFCFF@6:*:FFGGGGGFF@<F<F?9GGFEFC,9DFFCEEGDGGGGGGGGGGGGGGGFEGFAGGGGGGGFFBFA=4:GFAFGGGFGGGGGGGGGFGGGGGGGGGGGGGGGFGFGGFGGGGGGGGGGGGGGGGGGGDGGDGEF8EGGGGGGGGGFGGGGGGGGGGGGGGGGGGGGGGGGGDGGGGGGGGGGGGGGFGFGGGCCCCC
@SZM 405
TGAGGAATATTGGTCAATGGACGCAAGTCTGAACCAGCCATGCCGCGTGCAGGAAGACGGCTCTATGAGTTGTAAACTGCTTTTGTACTAGGGTAAACGCTCTTACGTGTAGGAGCCTGACAGTATAGTACGAATAAGGATCGGCTAACTCCGTGCCAGCAGCCGCGGTAATACGGAGGATCCAAGCGTTATCCGGATTTATTGGGTTTAAAGGGTGCGTAGGCGGTTTGATAAGTTAGAGGTGAAATACCGGGGCTCAACTCCGGAACTGCCTCTAATACTGTTGAACTAGAGAGTAGTTGCGGTAGGCGGAATGTATGGTGTAGCGGTGAAACGCTTAGAGATCATACAGAACACCGATTGCGAAGGCAGCTTACCAAACTATATCTGACGTTGAGGCACGAAAGCGTGGGGAGCAAACAGGATTAGATACCCT
+
C@@EEFGGFFGGGGACC,CAFGGGFGGG9FGGFA<FF8FFAFFGGGGGGGGFCEGGECCCCCC8<E,EFFGGGEF?9FFD,EFGGGFFFGDF@FCGAFGG7FFFCGFFGFCDFFF+F8<=,?FDFAF?B<?CB?ADC9FGGG7CFEFD<;FGDBFGBC,+@<>7FEGGGFF,@>@EB8>>@:F?6CF.<@7CCCFEFE<FDFBFGCCF3CC<E;=GCCCECFEG@C?@:CF7CGGGGGGGE>CFFF?>EFFFEDFCDB8DC,CF<GFFB8=CC99ADCF7F0CFGGGFAFFF;FGFFDCC+:=ECGCEE=,GFAGF9C,?A,@:EFC,FGFGGGGGGCEGFED@@FGGGGGGFCF:CGF@EFGGGF?GGGGFCGGEFFEC,FCFFGGGGFD;CE8FGGF@FFGGDDGGGDEF@GGFF@GEEGGGGGGGFEFCCCC@
@SZM 406
TGAGGAATATTGGTCAATGGACGCAAGTCTGAACCAGCCATGCCGCGTGCAGGAAGACGGCTCTATGAGTTGTAAACTGCTTTTGTACTAGGGTAAACGCTCTTACGAGTAGGAGCCTGAAAGTATAGTACGAATAAGGATCGGCTAACTCCGTGCCAGCAGCCGCGGTAATACGGAGGATCCAAGCGTTATCCGGATTTATTGGGTTTAAAGGGTGCGTAGGCGGTTTGATAAGTTAGAGGTGAAATACCGGGGCTCAACTCCGGAACTGCCTCTAATACTGTTGAACTAGAGAGTAGTTGCGGTAGGCGGAATGTATGGTGTAGCGGTGAAATGCTTAGAGATCATACAGAACACCGATTGCGAAGGCAGCTTACCAAACTATATCTGACGTTGAGGCACGAAAGCGTGGGGAGCAAACAGGATTAGATACCCT
+
FGGFGGGGGCFFFGFGGGGGGGGGGGGCGGGGGGGGGCFGG8FFGGGFGDFGGGGGGGGGGGGGGFGGGGFAFGGGGGGGFFGFCFG9AFGGGGGGGGGGGGFGDDF+BCF,EAD7FDFCDEEFGGGFGGCFGGGGFCFGFFE:F>CFGFGDG@=GGGCFFGGGGGGG4C@EDFGGECF<FCFGGG?GFFGFGGGGEGGFAGEDGGGGFGGGGGG=GDGGGGGGGGGGBE<?ECEFDGFGGGGFFGGCFEGGGGFCE:FGGGGGGGFD@:GGF@9GGGFCFFFCGGGGGGFFGFCEF8GGGGGGGGGGGGFCCGGGGGFGGGFF@DGGCFGGGGGFFGGFGFE,GGDFFFFC>GGGGGGGGGGGFGGFGFGGGFGGGGGGFGGGGGGGGGGGGGGFFGGFDDGF@EGGGGGGFGGGGGFCGGGGGFFFFEF@CCCC
@SZM 407
TGGGGAATATTGCACAATGGGGGAAACCCTGATGCAGCGACGCCGCGTGAAGGAAGAAGTATCTCGGTATGTAAACTTCTATCAGCAGGGAAGAAAATGACGGTACCTGACTAAGAAGCCCCGGCTAACTACGTGCCAGCAGCCGCGGTAATACGTAGGGGGCAAGCGTTATCCGGATTTACTGGGTGTAAAGGGAGCGTAGACGGCTGTGCAAGTCTGAAGTGAAAGGCATGGGCTCAACCTGTGGACTGCTTTGGAAACTGTGCAGCTAGAGTGTCGGAGAGGTAAGTGGAATTCCTAGTGTAGCGGTGAAATGCGTAGATATTAGGAGGAACACCAGTGGCGAAGGCGGCTTACTGGACGATGACTGACGTTGAGGCTCGAAAGCGTGGGGAGCAAACAGGATTAGATACCCT
+
EFGGGGGGGGGGGGGGGGGGGGGGGGGGGFGGGGGGEGEGGGGGGGGFFEFGG8FFFFG<FGGFCEFCFFGGGGGGGCEGF9EFGCEGGGGGGGGGGFGGFEE=F7EFGGGGGGGFGGCGGGGGGGGGGGGGD8GGGFGF?GGGGGGGCGGGGFFFEGGGGG2FGGGGA:FGFGGGGBF??:=GFGE<FFF9CGGCCGE;;ECDFDEFCGFFGFG?AAGGFGGGGGFFGGE=CGGGFDFGFG,E=D7C8@8,CGGGFGGGGGFFEAFC?C7CGFCC<7CFCG<GGGGGGGF?=,FGGFFFF9GGGGGGGEBAEDGGGFFGGFCGGGGGF9GGGFGGGGGGGGGFA7CGGGGGGGGGFGGGGGFGGGFC@C<FGGGGGGGGGGGGGGGGGGGGGGGGGGGFGGGGGGFCEFECCCCC
@SZM 408
TGGGGAATATTGGGCAATGGGGGAAACCCTGACCCAGCAACGCCGCGTGCAGGAAGAAGGCTTTCGGGTTGTAAACTTCTATTACCAGGGACGAAGGACGTGACGGTAGCTGAAGAAAAAGACAAGGCTAACGACGTGCCAGCAGCCGCGGTAATACGAAGGGGGCAAGCGTTGGCAGGATTTACTGGGTGGAAAGGGCGTGTAGGCGGGAGAGCAAGTCAGAAGTTAAATCTATGGGCTTAACCCATAAAATGCTTTTGAAACTGTTCTTCTTGTGTATCGGAGAGGCAGGCGGAACTCCTTGTGTAGCGGTGAAATGCCTAGATATTCGGAGGAACACCAGTGGCCAAGGCGGCCTTCTGGTCGACAACTGACGCTGAGGCGCGAAAGCGTGTGGAGCCAACAGGATTAGATACCCT
+
;CCFEECFDC<EFEF@@<E<<B8@FAFC6@FFC,;CEFFC,@++@7F+@,6CF:FCFFFG,C,C9CEGEFFFGE?FEFD9,,,<CFEFC+B=+=CC+F,@8:,3B==F+585,:=<DBFGE>,,3=,3:<@<7FC>@F*6FF*<33,>*8:FEC;<3=*<FD@FC*F*<=<=+4*,+=:C+3+AF,+3**;**<::*8;C#ECC<E:::E,:(@#<+,7D<@9DF3#;,;0;.23>@92@+E@C@:$ACE?47C6,C<,FF9FD8,8B><8CDFA,F@8=8=,E?,FDFC:4+,,B:,CFE4,EAFF=+:B,EC<5E?:,,59,,:,?4+,C69,?:@?FC6C,E<6,:GFCC@,EC88F@+@,B,EF9GEFDGEAEF@CFB:;8,,,,@@@;,,;E,FC,EE;,,9AEF9GFC8,@B6
@SZM 409
TGAGGAATATTGGTCAATGGGCGAGAGCCTGAACCAGCCAAGTAGCGTGCAGGATGACGGCCCTATGGGTTGTAAACTGCTTTTATAAGGGAATAAAGTGAGTCTCGTGAGACTTTTTGCATGTACCTTATGAATAAGGACCGGCTAATTCCGTGCCAGCAGCCGCGGCAATACGGAAGGTCCGGGCGTTATCCGGATTTATTGGGTTTAAAGGGAGCGTAGGCCGGAGATTAAGCGTGCTGTGAAATGTAGACGCTCAACGTCTGCACTGCAGCGCGAACTGGTTTCCTTGAGTACGCACAAGGTGGGCGGAATTCGTGGTGTAGCGGTGAAATGCTTGGATATCACGAAGAACTCCGATTGCGAAGGCAGCTCACTGGAGCGCAACTGACGCTGAAGCTCGAAAGTGCGGGTATCGAACAGGATTAGATACCCT
+
<E<FF,EFFGGGG9FGGGGGFGGGEGGGGGGGGGFGFGGGGGFGGGGGGGFF<F<EFGGGFGGGFGGGFE,CFGGCFFAFFG9EFGGGGGGGGGGGGGFGDF???9B+BBFGG9F9<EF9FFGFGGFFGGGGGGGGGFGG,A6C@:7F96@4FEFGGFG7>F8>84@FGGEGCGGGG8?E<F>CCEFFFBFGEACEF?<FA?GGFGFFAGFFCCECGGFC;CECCF855=<BCFFG<GGFFCCGBCFFFFCFCGEGF>7CCFFBDFGFFGGEFGF@4CCFGFD=8GFB9<?CGEC@CFFFE=?+CEGG@GFFF<=CC7F<AF>GDGGGGGGGGGF?GGGDFGFGGGGGFCFGFCC-GGGDGGGGGGGFGFF8FECCGF>GEEEGFCFGGEGGGGFAFCGGGGGGFEGGFC?GGGGGGFGFGGFFAFDFCFFCCCCC
@SZM 410
TGAGGAATATTGGTCAATGGGCGCGAGCCTGAACCAGCCAAGTAGCGTGAAGGATGACTGCCCTATGGGTTGTAAACTTCTTTTATAGGGGAATAAAGTTGGCCACGTGTGGCCTTTTGTATGTACCTTATGAATAAGGATCGGCTAACTCCGTGCCAGCAGCCGCGGTAATACGGAGGATGCGAGCGTTATCCGGATTTATTGGGTTTAAAGGGTGCGCAGGCGGGACGCCAAGTCAGCGGTCAAATTTCGGGGCTCAACCCCGACCTGCCGTTGAAACTGGCGTCCTCGAGTGGGCGAGAGGTATGCGGAATGCGTTGTGTAGCGGTGAAATGCATAGATATCACGCAGAACTCCGATTGCGAAGGCAGCGCACCGGCTCCCTACTGACGCTCAGGCACGAAAGCGTGGGTATCGAACAGGATTAGATACCCT
+
,FFGGGCFGGGGGFGGGGGCDFGGGGGGGGGGGGFGGGDFGGEFGGGGGGGGGGFFGGGFFFGGGGFGGFEGEGFGGDF9FGCDFGGGGGGC?FFFGGFGGFGDFDGGCFG>FFGGCGF<EGGGGGFGGGGEGGFGGGGG9FFEGCGGGGGGF8EGD<FFFGGGGDFGGGGGGFGGGEGGGGGGGGE#FG>CFGGG-F?<:C9FGGCE<<B?GEC778B8<G>:6GG411:CGGG*>FEDGFF9E?CD.GC;FC@,:04C8C>5F>>=EFGFFFE9F<&F:DGGGGEEDFFFF@CFGEFE?7,F@DGGFFFFCDFC:?9GGGF8GCGGC9GFGFFF,FGFGGGGEGGFEGGGFBFC7@7GGGFGGDGEGGGFF7@GGGFB,GGFGGGGGGGGGGGGGFGFGGGDGGGGFFFCCGGGGDGGGGGFCGGF@GCCCCC
@SZM 411
TGGGGAATATTGCACAATGGGCGCAAGCCTGATGCAGCGACGCCGCGTGCGGGATGACGGCCTTCGGGTTGTAAACCGCTTTTGATCGGGAGCAAGCCTTCGGGTGAGTGTACCTTTCGAATAAGCACCGGCTAACTACGTGCCAGCAGCCGCGGTAATACGTAGGGTGCAAGCGTTATCCGGAATTATTGGGCGTAAAGGGCTCGTAGGCGGTTCGTCGCGTCCGGTGTGAAAGTCCATCGCTTAACGGTGGATCTGCGCCGGGTACGGGCGGGCTGGAGTGCGGTAGGGGAGACTGGAATTCCCGGTGTAACGGTGGAATGTGTAGATATCGGGAAGAACACCAATGGCGAAGGCAGGTCTCTGGGCCGTTACTGACGCTGAGGAGCGAAAGCGTGGGGAGCGAACAGGATTAGATACCCT
+
@FGGGGCFGGGGGGGGGGGGGGGGGGGGGGGGGGGGGGGGGGGGGGGGGGFFGFGFFFGGGGGGGGGGGGGGGGGGGGGGDFFGGGFGGGGGGGGGGGGGGGCFGGGGFGFFGGGGFFEEEGGGGGCEGCCCEGGGGGGGCF@FGGGF@FEFCGCFEFGGGFCGEGGCFGGGGGGEEG:GCCGGGG?GGGGGE?FEEG>EGG$3CCFFGGDEGGECE8?CEEEEGB>0GGGGGGGEB<C@CFGGGFC:EGFFFCC@@GGGEGGGGF:FECF:CGFAFFD<GGGFGE7CGGGFGGFFGGGGGGGGGC=CGFGGFGFFFE,GGGGGGGFCGEGGGGGGGE9DFFGGFAGF:EF<FGGGFFGGGGGGGGGGGGGGGGGGGFF@GGGGGFCEGGGGCGGGGGGGGGGGGGGGGGGGGGGGGGCCCCC
@SZM 412
TGGGGAATATTGCACAATGGGGGAAACCCTGATGCAGCGACGCCGCGTGAAGGAAGAAGTATCTCGGTATGTAAACTTCTATCAGCAGGGAAGATAGTGACGGTACCTGACTAAGAAGCCCCGGCTAACTACGTGCCAGCAGCCGCGGTAATACGTAGGGGGCAAGCGTTATCCGGATTTACTGGGTGTAAAGGGAGCGTAGACGGTGTGGCAAGTAGGATGTGAAAGGCATGGGCTCAACCTGTGGACTGCATTGGAAACTGTCATACTTGAGTGCCGGAGGGGTAAGCGGAATTCCTAGTGTAGCGGTGAAATGCGTAGATATTGGGAAGAACACCAATGGCGAAGGCAGGTCTCTGGGCCGTTACTGACGCTGAGGAGCGAAAGCGTGGGGAGCGAACAGGATTAGATACCCT
+
FFG<CB:CFGGGGGFGGGGGGGGGGGFFGGGGGAEGGGDCFEGGCGGFGGGGGGGGGGGEGGD?FFGFDGGGGGGGGGGGFFEFG8EEFGFGGGGGGFGGGGGFDFCEFGGFGGDCCFDFGECFF7FGGGGGEA>CFFFGFGG7CFGG<CGDFGGGGFEGGGGGGFFE:<F7AFGGGFDFAFGGGGGEFGFFGGDCE?C5A>CGEG,;,<ECG?>3#-@<<FG@EFGFGFADFGGGGC@AED<(CGGFGFBD<GFCFFFGF9FFA,AGFCFDFDFGC@GGGGGGF7GGFC<FGGFFFGGFGGGGEECDAEBF:,7==EFGCFF8CC8GFDFGFF@DGDF7FCGGGGGGGGGGFFCGGGGGGGGFGGF@GGGDFEFACFF@CDGGCGEECGGGEF7GGGGGFCGGGGFFDEE8,CCB
@SZM 413
TGAGGAATATTGGTCAATGGGCGGAAGCCTGAACCAGCCAAGTAGCGTGAAGGATGACTGCCCTATGGGTTGCAAACTTCTTTTATAGGGGAATAAAATGAGCCACGTGTGGCTTTTTGTATGTACCCTATGAATAAGGATCGGCTAACTCCGTGCCAGCAGCCGCGGTAATACGGAGGATCCGAGCGTTATCCGGATTTATTGGGTTTAAAGGGAGCGTAGGTGGACATGTAAGTCAGTTGTGAAAGTTTGCGGCTCAACCGTAAAATTGCAGTTGATACTGTGTGTCTTGAGTACAGTAGAGGGGGGCGGAATTCGTGGTGTAGCGGTGAAATGCTTAGATATCACGAAGAACTCCGATTGCGAAGGCAGCTCACTGGACTGTTACTGACACTGAGGCTCGAAAGTGTGGGTATCAAACAGGATTAGATACCCT
+
FDGGGGGGGGGGGFGGGGGGGGGGGGGGGGGGGGGGGGFGFGGGGGGGGGGGGGGGGGGGCGGGGEFGGGGGGGGGGGGFGGGGGGGGGGGGGGGGGGGGGGGGGGEGGGGEFFGFCGGGGGGGGFFGCGFFGGGGGGGGFCCGGGGGGGFGGGGGGGGFG?FGG:FG@GE@=@FGEFGGGGFGGGGE@F=CFF==9=GACGFFGGGGFFFFFGDGGGCCEEGGACEFFFGGFCFFGDGFGGG'GGFGFGCBCGCGFEFGGGFGFEFFGGGGGGFFEBFDGGGGFGGGF<CGFEF;EE4,GCGF::GGC8GGFEEGCDFFGGCF7EFGFGGGFGGFGGGFGGGFFEECGGGGGCCC@FFCCGGGGGGGGGGGGGGFFGF@EFFDEAGGFFGGEGGGGGGGGGGGGFDF@GFGGGGGGGFGGGGGEGGGEFFCC8CC
@SZM 55771
TGGGGAATATTGCACAATGGGGGAAACCCTGATGCAGCAACTCCGCGTGAGTGAAGAAGTATTTCGGTATGTAAAGCTCTATCAGCAGGGAAGATAATGACGGTACCTGACTAAGAAGCTCCGGCTAAATACGTGCCAGCAGCCGCGGTAATACGTATGGAGCAAGCGTTATCCGGATTTACTGGGTGTAAAGGGTGCGTAGGTGGCAGTGCAAGTCAGATGTGAAAGGCCGGGGCTCAACCCCGGAGCTGCATTTGAAACTGCGCGGCTAGAGTACAGGAGAGGCAGGCGGAATTCCTAGTGTAGCGGTGAAATGCGTAGATATTAGGAGGAAAACCAGTGGCGAAGGCGGCCTGCTGGACTGTTACTGACACTGAGGCACGAAAGCGTGGGGAGCAAACAGGATTAGATACCCT
+
GGFEFFFGGFGGGGGCFGGDGGGGDFFFGGGGGGGGGGGFGGGFGGCFGEGDGGGFEFDFGGGGGGGCFDFF<FGGGGFGGGGGFGGGGGGGG?FGGAFAFGGGGGGGGGGGGCCFFE8EGGGDFGGFGGGGGG,F@EGGG<FFE@CC><BFGGFGGCGFFGFFGGGGGGGFFFCF.*CF?G:FGGFEFFCFFFDFCEGGGFFFGGFBF;FGGGGGFFCGGGFFGGC:CCFGDEGGGFGGGFCEGGDFGGFCDGFFGGCGGGFCC+F<DCCGGGFGGGGFFFGGF=BFF<B<CFE8B,GFGGGDCGGFGGGGFFB+,EAFE,9FFGEEGGFEDC,FC,GGGGGFFFCCFCGEFGGFFGGE@GGGGGFAGGGGGFCGFGGFFFCFEGFCGGGGGGGGGGGGFAGGF9GGFGFCCCCC
@SZM 415
TGAGGAATATTGGTCAATGGACGAGAGTCTGAACAAGCCAAGTAGCGCGAAGGATGACTGCCCTATGGTTGTAAAATTCTTTTATACGGGAATAAAGTGCGGCCCGTGTGCCTTTTTGTCTGTACCGTATGATAAGGATCGGCCAACTACGTGCCAGCAGCCGAGGTAATAAGGAGGAACCGAGCGTTATCCGGTTTTATTGGGTTTAAAGGGAGCGTAGGCGGACTCTTAAGTCAGTTGTGAAAGTTTGCGGCTCAACCGTAACAGTGCAGTGGATACTGTGTGTCTTGAGTACAGTAGAGGCGGGCGGAATTCGTGGTGTAGTGGTGAAAGGATTAGATATCACGAAGAACTCCGATTGCGAAGGCGGCCTGCTGGACTGTAACTGACGCTGATGCTCGAAAGTGTGGGTATCAAACAGGATTAGATACCCT
+
DFEF,@FGAFEE9CEFCFFCFCFE+@:CE9ECEC;ECGDGC,;<C,@C@C@CFEFGFCCFF66CF,,,CAFFG?F,<,CF,CECF@9FCFC:FF9,,<?,@F++@4F:,+<,,5:C<CF5,,C5FFECC,D,<A<5,B<<C+@FE8<8,8+:3@:;<+,,<<7*::F,,@,,@:F75F,2*55<7F7CF7<+@C%9C<C:1=<BB=/)83<FCFC@?:C<;?C:C,2:@:D<F:@4*22FCF@C=0:5<FCFB:%CG=F8GFE7,8,EB,?,5,,5,E<FB,FCFAE<EA3EC7,84,:::F@@+ECFFECDFGC7@FACFFFFFGGFFFC?,F<EEEC,DE:,,<FF@AFEGDFC6,GGCFGEC@+6,C8EFFFGFCEE<FCCGGGFEDGCFDC:CCFGGFCFB67CFEFCGGGEGFGGGFFCGEE8E@CCCC
@SZM 416
TGAGGAATATTGGTCAATGGACGAGAGTCTGAACCAGCCAAGTAGCGTGGAGGATGACTGCCCTATGGGTTGTAAACTTCTTTTATACGGGAATAAAGTGAGGCACGTGTGCCTTTTTGTATGTACCGTATGAATAAGGATCGGCTAACTCCGTGCCAGCAGCCGCGGTAATACGGAGGATCCGAGCGTTATCCGGATTTATTGGGTTTAAAGGGAGCGTAGGCGGACGCTTAAGTCAGTTGTGAAAGTTTGCGGCTCAACCGTAAAATTGCAGTTGATACTGGGTGTCTTGAGTACAGTAGAGGCAGGCGGAATTCGTGGTGTAGCGGTGAAATGCTTAGATATCACGAAGAACTCCGATTGCGAAGGCAGCCTGCTGGACTGTAACTGACGCTGATGCTCGAAAGTGTGGGTATCAAACAGGATTAGATACCCT
+
EFFGGGGGGGGGGDGGGGGGGGGGGGGFGGGGGGGGGGGGGGGGGGFFGGGGGGGGGGGGGDGGGGGGGGGGGGGGGGGGGGGGGGGGGGGGGGGECFCFGGGFGGGGGGGGGGCBFGGGGGGGGFFGFGGGGCEGFGFFFGCFGGGGGGGGGED=FFGGG?GGGGGCFEF@GFF>EGDGGGGGE:C;FGGG?A>GCBFFFGEEFGGEAGFBFFECEDGEDGGGGFEFCFGFEGG-FFGGGGGF<E:>EGGGCEGC=>8AEGGGGGGGGD<GGFGGGGGGGGFFGGGFEFEGGGGF?GGGGFGDCGGGGFFB<FEDFCGGGGGDGGGGFGGFFGGGGGGGGGF8GGGGGGGGGGFCGGFDGGGGGGGGGFCDFGFCGFDFGGGGGGFGGGEF<GGGGGGFGGGGGGGEGGGFFGGGGGGFGFFFCFGGF8GCCCCC
@SZM 417
TGAGGAATATTGGTCAATGGACGAGAGTCTGAACCAGCCAAGTAGCGTGAAGGATGACTGCCCTATGGGTTGTAAACTTCTTTTATAAGGGAATAAAGTGAGGCACGTGTGCCATTATGTATGTACAGAATGAATAAGGATCGGCTAACTCCGTGCCAGCAGCCGCGGTAATACGGAGGATCCGAGCGTTATCCGGATTTATTGGGTTTAAAGGGAGCGTAGGCGGACGCTTAAGTCAGTTGTGAAAGTTTGCGGCTCAACCGTAAAATTGCAGTTGTTACTGGGTGTCTTGAGTACAGTAGAGGCAGGCGGAATTCGTGGTGTAGCGGTGAAATGCTTAGATATCACGAAGAACTCCGATTGCGAAGGCAGCCTGCTGGACTGTAACTGACGCTGATGCTCGAAAGTGTGGGTATCAAACAGGATTAGATACCCT
+
FE@FEFGCFGGG9<ECFGGGGGGGEFGFFGGGGFGFG89EFGFFFGGFGGFECC@@CC9E6CFFF8FFE,,@CFGFFAA,C9?,EEG<FGFFG?DFFG,<EFGGD8CEF<=@C,<A,,CEE9E?F?,C,,,:?B<EDFFG,,@FEE@ED,,AC@D+ADA+AAB&FE3G:C::EGGC+CEF,@F+*=C:53CCFEF>><?,FGECFGC<'C@FFFGFGDDEE@GCF>C@:>@B;FGGFDGFFCD==CCECG<DFFGFB>BC=6GFF:ADGGFBB>E<6$C=<GF:FEGDF<A,FFFGE9FFFF:GGF:EGFFFFCGGFF?,CGEGE7@FGFAFFAF8CGFAE9FBCCFFEAAFFCF@FDC,FEGGGFFE:GFFEFE,FFGGFGCGFE<FGGGGCGGGCFCCFGFAC,C@7CC;6DFGGECFGGFFE9FDF@GCCCCC
@SZM 418
TGGGGAATATTGCACAATGGGGGAAACCCTGATGCAGCGACGCCGCGTGAGTGAAGAAGTATTTCGGTATGTAAAGCTCTATCAGCAGGGAAGAAAATGACGGTACCTGACTAAGAAGCCCCGGCTAACTACGTGCCAGCAGCCGCGGTAATACGTAGGGGGCAAGCGTTATCCGGAATTACTGGGTGTAAAGGGTGCGTAGGTGGTATGGCAAGTCAGAAGTGAAAACCCAGGGCTTAACTCTGGGACTGCTTTTGAAACTGTCAGACTGGAGTGCAGGAGAGGTAAGCGGAATTCCTAGTGTAGCGGTGAAATGCGTGGATATTAGGAGGAACATCAGTGGCGAAGGCGGCTTACTGGACTGAAACTGACACTGAGGCACGAAAGCGTGGGGAGCAAACAGGATTAGATACCCT
+
FFGGG@FECEGFGCFFFGGCFGGGGGGGGGGGGGGGGGDGC:FFFGG=>FFCFFFGGGGGFG?FGGGF8FGGGGGGGGFGGGGFFGGGGG7FCFGGE9EFFFGGGE<FFCFGGGGGGFGGG>:FEG7DFEFGDDFFGFGGGG7FEEEGFCGGGGGCEFGG7G:<GCFGEFFGGGGGECF8CGGG=FBCFGFEGGGGGGG,B@;GGFFGFCGGFFGGGFCF9FGGGGGGEGCEFGGEFFGGA>DFFACDG68?FGF8FFGFFGGFGGGGGFGGGFGF9FGGGGGGFCF7DGGFF8GEFFGGGFCGDGECE<FGF@EFC<EGGGGGGGGFE,DF9@FFC,<E@F@GGGGGGGGGGGGGGGGGGGGGGFEDGGGGGGFGFF,DDEFC7EGGGEEGGGGGGGGGGGGGGGFGGGFCCCCC
@SZM 419
TGGGGAATATTGCACAATGGGCGCAAGCCTGATGCAGCGACGCCGCGTGCGGGATGACGGCCTTCGGGTTGTAAACCGCTTTTGATCGGGAGCAAGCCTTCGGGTGAGTGTACCTTTCGAATAAGCACCGGCTAACTACGTGCCAGCAGCCGCGGTAAGACGTAGGGTGCAAGCGTTATCCGGAATTATTGGGCGTAAAGGGCTCGTAGGCGGTTCGTCGCTTCCGGTGTGAAAGTCCATCGCTTAACGGTGGATCTGCGCCGGGTACGGGCGGGCTGGAGTGCGGTAGGGGAGACTGGAATTCCCGGTGTAACGGTGTAATGTGTAGATATCGGGAAGAACACCAATGGCGAAGGCAGGTCTCTGGGCCGTTACTGACGCTGAGGAGCGAAAGCGTGGGGAGCGAACAGGATTAGATACCCT
+
FGGDGGGGGGGGGGGGGFFGGGG@FEGGGGGGGGGGFGGGGGGGG7BFGGGGGDE=FEFG=FEGGGGGC:FFFGFFCGD=CFEEEA,ABCEGGGCGGF?9FGGGGGG<EF<FAF<CAFGGF:FGGGGGFGGDCGGGFEGECCG;>FC;FFGFDGGCFD(<?44C7EFC<FC@BFFCFC8F,.ECFFFGGCFGG30*<CFGC<?F>E;:GC7?E?5CEF?C88DGGGGFGGGGFFC<:FFCECFGGFGCCD>FG>F:EFCEC@:BF@8+:@9@=<>?8GFDF><>GGGGGGGFAGFFEGF8CFEGGFFGGGGEBFCGFB,FCGGFFF9F:>GFFE9<F?FC@GFGF<:DF7GF9GGGGFDGGEGEBFEDGFFGGGGGGGGGGGGGGF@7CFGF7GGCEF@:FGFEFCFGGGGGGGGGGGCCCCC
@SZM 420
TGAGGAATATTGGTCAATGGACGAGAGTCTGAACCAGCCAAGTAGCGTGAAGGATGAAGGTCCTACGGATTGTAAACTTCTTTTATAAGGGAATAAACCCTCCCACGTGTGGGAGCTTGTATGTACCTTATGAATAAGCATCGGCTAACTCCGTGCCAGCAGCCGCGGTAATACGGAGGATGCGAGCGTTATCCGGATTTATTGGGTTGAAAGGGAGCGCAGACTGGTCGTTAAGTCAGCTGTGAAAGTTTGGGGCTCAACCTTAACATTGCAGTTGATACTGGCGTCCTTGAGTGCGGTTGAGGTGTGCGGAATTCGTTGTGTAGCGGTGAAATGCTTAGATATCACGAAGAACTCCGATTGCGAAGGCAGCACACTAATCCGTAACTGACGTTCATGCTCGAAAGTGTGGGTATCAAACAGGATTAGATACCCT
+
EFFGGFFGGGGGGGGGGGGGGGGGFGGGGGGGGGGGGGFFGGGGGGGGGGGGGGGFEFGGGGGGGFGGGGGGGFGGFG,9FFA<9,FGGGGGGCGGGGECEG@FFGE@FDFE+?BEF8AFGFGGGFEGGFGGFFFGGG9E,BFEGGGGFFGFGGGDDDEGFGGFD>FEGGGGGF<<ECFFG/GE<FG>>FCEGGGCBGGFGGGGGG>C#4??<CFDE+:3B8CF,GE@CEFCFFG<::F9FDCF@FE>E@CF@,>GF:CCFFE$9=/GGFDFCCEF7+?C?FF3+,FB,FGGGF@+:FGFFCGCCF:+GGCFFDGFF7B,GFGEEEFAEE,GGFCGGFGFFGGFGGGGGCGGGGEDEFC,EEEGGFF8GFFGGFFCFF7FCCGGF9EGGFCGFFFFGGDGGGGFAGGGF@@F9ECGFFGFFCDFE9@,C,GCCCCC
@SZM 421
TGAGGAATATTGGTCAATGGACGCAAGTCTGAACCAGCCATGCCGCGTGCAGGAAGACGGCTCTATGAGTTGTAAACTGCTTTTGTACTAGGGTAAACGCTCTTACGTGTAGGAGCCTGAAAGTATAGTGCGAATAAGGATCGGCTAACTCCGTGCCAGCAGCCGCGGTAATACGGAGGATCCAAGCGTTATCCGGATTTATTGGGTTTAAAGGGTGCGTAGGCGGTTTGATAAGTTAGAGGTGAAATACCGGGGCTCAACTCCGAAACTGCCTCTAATACTGTTGAACTAGAGAGTAGTTGCGGTAGGCGGAATGTATGGTGTAGCGGTGAAATGCTTAGAGATCATACAGAACACCGATTGCGAAGGCAGCTTACCAAACTATATCTGACGTTGAGGCACGAAAGCGTGGGGAGCAAACAGGATTAGATACCCT
+
GGGGGGGGEGGGFFGGGGGGGGDGGGGGGGGGGGGGGG<F,CFGGGGGGDGFGGGGGGGGGEFEGCGGGGGGFGGGGGGC9FGGGGGE,CCEFGGGGAFGGG@F??FFGEGGGGGGG??BFFE<F<B9FBDFGGFGGGGG,AFCF<FGGG9DEEB=FFGFGGGGEFFGACEBC>C<>FFFD5CCFC@<>6<CFFFEC<=CCC?FAC<FECFGCFG7DCGEBGECCCGGFFCGFAFF@?CEGGGFFGGFEF>:EGGGGFFFFFEFCGDGGGFDFFFEFBDFGGGGFE9GGGDECF,GEGEEGEGGGC@CGEF9GGGGEAGGGGGGGF?GFGFGGGGGGGGGGFAGGGGFADGGGGGGGGGEGGGGGGGGGF9GEEFECE@<,FFFEGGEFF8GGGGGGGFC8GEF>GGFEGGGGFAGFCDGGGGGFCGGGGFCCCCC
@SZM 422
TGAGGAATATTGGTCAATGGACGCAAGTCTGAACCAGCCATGCCGCGTGCAGGAAGACGGCTCTATGAGTTGTAAACTGCTTTTGTATGAGGGTAAACTCACCTACGTGTAGGTGACTGAAAGTACCGTACGAATAAGGATCGGCTAACTCCGTGCCAGCAGCCGCGGTAATACGGAGGATTCAAGCGTTATCCGGATTTATTGGGTTTAAAGGGTGCGTAGGCGGTTTGATAAGTTAGAGGTGAAATCCCGGGGCTTAACTCCGGAACTGCCTCTAATACTGTTAGACTAGAGAGTAGTTGCGGTAGGCGGAATGTATGGTGTAGCGGTGAAATGCTTAGAGATCATACAGAACACCGATTGCGAAGGCAGCTTACCAAACTATATCTGACGTTGAGGCACGAAAGCGTGGGGAGCAAACAGGATTAGATACCCT
+
EFEFFFGFFGGGGGGGGGGGFFEGGGDFGGGGGFGGGGGFGGGGGGGGGGGGGEGFAFGGGGGGGGGGGF9FFGGGGCG<E<FFGFF,CFFGECGGGGFGGGGFGGGGFFFEFEFGGGGFGGGGGGGGGGGGGFGGGGGGGGGGCDEFGGGGGFFFGDF@GGGFGGGGACFF=1@FFFFGCCDFFFGGEGGGCF@CGBFAFFBEGGEDCCCFGGGCEEEECFEGGGFFCF9FGGGGFDBCFC7DFFGGGECEGGGFFF><GGEBCGGGGGFCF4<FCAFFFFGFFCGGGGFFAF9GGGEGGGGGGFCEFFCGGFGGD?GGGGGGDDGGGGEFGGGGGGGFGGGGGGFGGGGGGGGGGGGC@EGGGGGGGGGGGGGGGGFCFGGFGGGGGGGGGGGGGGE@GGFCGGGGGGGDEGGGGGGGGGGGGGGGGFGCCCCC
@SZM 423
TGGGGAATTTTGGACAATGGGCGCAAGCCTGATCCAGCTATTCCGCGTGTGGGATGAAGGCCCTCGGGTTGTAAACCACTTTTGTAGAGAACGAAAAGACACCTTTTAAAAAAGGGTGTTGCTGACGGTACTCTAAGAATAAGCACCGGCTAACTACGTGCCAGCAGCTGCGGTAATACGTAGGGTGCGAGCGTTAATCGGAATTACTGGGCGTAAAGGGTGCGCAGGCGGTTGGGTAAGACAGATGTGAAATCCCCGGGCTTAACTCGGGAATGGCATATGTGACTGCTCGGCTAGAGTGTGGCAGAGGGAGGTGGAATTCCACGTGTAGCAGTGAAATGCGTAGATATGTGGAAGAACACCGATGGCGAAGGCAGCCTCCTGGGACATAACTGACGTCCAGGCACGAAAGCGTGGGGAGCAAACAGGATTAGATACCCT
+
GGGGGGGF,CFF:FGGGC<FFFE7CF@,CFGFF,CFEGAFAFGGGGGGGCDGGDFGGGF@@F7FGGGGEGGGGGGGCGGGGGGGGGGFG9FGGGGGG,+B8<<FCE,5B<CEF@::3C:CCGFDF8C:8B:3CDFDAF9DDADDFGCCE7C:CFEFFD3DF@9>::,>,E#@F:BA=E0FB:>EBCCGDE5?CC:7:2,1:B9<@=:F<FGGE;?E%FEC:E5CE<EDGFEG5C,>CGFFCFGD57@'GF>%#<E7@D$GFGB=:$3<BFFGFCGGEC96DECFGGGEF>GGGFGFF?EFFF9,,GGGFEFCFGGGGFECEEE<DGFGFDFE,FEF<?,4C7GFGFACGFC<FFE6,CEGGGEGGEEGGGGGGGGFEF7FFGGF@@C,FCCGGGFGFC,<CCFF<@GGGFGGGGGCGFAFGGFGGGGGGFC9FGFFCCCCC
@SZM 424
TAGGGAATCTTCCACAATGGACGCAAGTCTGATGGAGCAACGCCGCGTGAGTGAAGAAGGTCTTCGGATCGTAAAACTCTGTTGTTAGAGAAGAACACGAGTGAGAGTAACAGTTCATTCGATGAAGGTATCTAAACAGCAAGTCACGGCTAACTACGAACCAGCAGCCGCGGTAATACGTAGGTGGCAATCGTTGTCCGGGTTTATTGGGCGTAAAGGGAACGCAGGCGGTCTTTTAAGTCTGATGGTAAAGCCTTCGGCTTAACCGGAGTAGTGTATTTGAAACTGGAAGACTTGAGTGCAGAAGAGGAGAGTGGAACTCCAGGTGTAGCGTTGAAATGCGTAGATATATGGAAGAACACCAGTGGCGAAAGCGGCTCTCTGGTCTTTAACTGACGCTGAGGTTCGAAAGCGTGGGTAGCAAACAGGATTAGATACCCT
+
<E,CFFE@@FFGGFFEFA6CCEEFCEEGFAGAAECFC,DFA@++@7FF:F,F<EGFACEDCF99FEEG7CBFFGCC<=FFGGGGG,FEF9FG@AFFFA7CFCFD=FF,EFC,?5<EEEEFGFGFD,C?=E@C,AB,,C<,BF<,CF<CEBEFE,EAD7+,3@BC7DFF,3<CEFC:,7,>DFCEF,<C2<##<.C5C9?F:GGE(2FFC:<5C8F9<>12-97@,?E@*/CCFF;F>*?CF*E793,,,3D6FC7C>:B,<FCC@83,5,,8,A>8,@,FA@,EC?5C,A;,,FBF=A?A,?@4,EF9FB,D<E9FE8B=,EB,,E?B:@+@C,C,FCCC7FF@EFEF,E9AFGGGGGEEE<C@FF@@B9F@C:F@<8,,,,,;8A@F<GFE7@86@8FC@<F<?GBF<,,@6@FGFCGGFC,9FF@;,<CC@C@6<C8C<
@SZM 425
TGAGGAATATTGGTCAATGGACGAGAGTCTGAACCAGCCAAGTAGCGTGGAGGATGACTGCCCTATGGGTTGTACACTTCTTTTATACGGGAATAAAGTGAGGCACGTGTGCCTTTTTGTATGTACCGTATGAATAAGGATCGGCTAACTCCGTGCCAGCAGCCGCGGTAATACGGAGGATCCGAGCGTTATCCGGATTTATTGGGTTTAAAGGGAGCGTAGGCGGACGCTTAAGTCAGTTGTGAAAGTTTGCGGCTCAACCGTAAAATTGCAGTTGATACTGGGTGTCTTGAGTACAGTAGAGGCAGGCGGAATTCGTGGTGTAGCGGTGAAATGCTTAGATATCACGAAGAACTCCGATTGCGAAGGCAACCTGCTGGACTGTAACTGACGCTGATGCTCGAAAGTGTGGGTATCAAACAGGATTAGATACCCT
+
GGGGGGGGGFGGGGFGGGGGGGGGFEGGGDFGGGGGGFGGGGGGGGGGGGGGGGGGGGGGGGCFGGGGG8FGGG9FGGGGGGGGGGGGGGGDGGGGGGGGGGGGGGGGGGGDGDFDCGGGGGGGGFGGFD@FFGGGGFGGGGGGGFEGGFFGE?GGGCGGEGGGGGGGCFGCCFFGGGG@DDC:7:?EGFFEFCGEECGFFGFGGGGFE>FFFFG:EDGGGGDFGEGGGGGGECGFF?EGGGGGGFGGGGGEFCGEE@FDGGGDCEGGGGGFFGGGGGGGGFCFFGGGGGGFAFFA:;GFGGE?CGDGCDFD7FGGDFFGGGGGEGEGGGGFFFDFFC9,F<,GGFGGGGGGGGF@GGFGGEDGGGGGGGGGGGGFFAF<GGGFGCGDGGGGGGGFGGGGGGGFCGGGFFC8GFGGGGGGGGGGGGGGGGGCCCCC
@SZM 426
TGGGGAATATTGGGCAATGGGGGAAACCCTGACACAGCAACGCCGCGTGAAGGAAGAAGGCTTTCGGGTTGTAAACTTCTTTTACCAGGGACGAAGGACGTGACGGTACCTGGAGAAAAAGCCACGGCTAACTACGTGCCAGCAGCCGCGGTAATACGTAGGTGGCAAGCGTTGTCCGGATTTACTGGGTGTAAAGGGCGTGTAGGCGGGAGAGCAAGTCAGAAGTGAAATCTATGGGCTTAACCCATAAACTGCTTTTGAAACTGTTCTTCTTGAGTATCGGAGAGGCAGGCGGAATTCCTAGTGTAGCGGTGAAGTGCGTAGATATTAGGAGGAACACCAGTGGCGAAGGCGGCCTGCTGGACGACAACTGACGCTGAGGCGCGAAAGCGTGGGGAGCAAACAGGATTAGATACCCT
+
CFGGGGGG9FGGGGGGGGGGGFGEGGGGGGDGFFFGGGGGGGGEGEGFGFGGGGGGGGGCFCFGGGGGGGFFGDFGFFCGGGGGFGGGGGGGCGFGGGCGCFFDFEGGE,CFDFFFGGGGGGGFFGG>:F5GFG?F<<9DF@GGGF==GCC><AC=2C@CCCFGGFGCCFGGAFFEF0C>CGGGGDCEF>80CFCCFE8E:C;EFC>FFE7<EGGFGGGGGGFEFGFEGGGGGGGEFGGGF::GGGFCFFGF@C>,DFCCGFFFCFGGGFFBBD9DGGEGEE8EF9F8<7CDFFCFCGGGGGGGGFF8>GGGGGF@:GFFEFCFEGGGGFFGFGGGGFFFGC7FCFDCCGGGGGDGF@DGGGGEFFEFFGFFCFGFDGGGGFF7GF8@7EGGGDGGGGGGGGGGGGGFFADFADCCCA-
@SZM 427
TAGGGAATCTTCCACAATGGACGCAAGTCTGATGGAGCAACGCCGCGTGAGTGAAGAAGGTCTTCGGATCGTAAAACTCTGTTGTTAGAGAAGAACACGAGTGAGAGTAACTGTTCATTCGATGACGGTATCTAACCAGCAAGTCACGGCTAACTACGTGCCAGCAGCCGCGGTAATACGTAGGTGGCAAGCGTTGTCCGGGTTTATTGGGCGTAAAGGGAACGCAGGCGGTCTTTTAAGTCTGATGTGAAAGCCTTCGGCTTAACCGGAGTAGTGCATTGGAAACTGGAAGACTTGAGTGCAGAAGAGGAGAGTGGAACTCCATGTGTAGCGTTGAAATGCGTAGATATATGGAAGAACACCAGTGGCGAAAGCGGCTCTCTGGTCTGTAACTGACGCTGAGGTTCGAAAGCGTGGGTAGCAAACAGGATTAGATACCCT
+
<FGGGGGGGGGGGGGGFECFGGCFG+FFGGGGGFGGGGGGGCFFGGGGGD7F@F@?FFGGFGFFGGGFEGFGGGGGG<EC9?<FAEGGGEGGFGGGGGGGGCFFFGGCGGGGGFFDF<BEFFGGGDFE=B<FFFGGGGDGGGGGCFA+B38FGFGFDF1/FBFFFGCCFFGGD*>FFGGGGGG>CFE>FGGFGGGE)CFGG=>CCFFGGGGGG8=FFGGEDDCFEECGDFF5A=GFFGFGGFFF6FCFDFEEFCCEF@GDFGC>@E@CB<FA9F2E=E=F=DF?CA9FGFGFEEEGGGGDF;EEF9CFGGFFFGGGFF<?GGFFCFFF=7CEE,FAFCCGGGGGGGFGGFGFFDGGEGGFGFGCGGGGGGGGFC:8CBE8E,F@GDGGGGGGGGGCF8GGFDFDDFBF@EDGGGGGGGGGGFFFEFFCE,FGGGGF@CCC@
@SZM 428
TGGGGAATATTGGGCAATGGGGGAAACCCTGACACAGCAACGCCGCGTGAAGGAAGAAGGCTTTCGGGTTGTAAACTTCTTTTACCAGGGACGAAGGACGTGACGGTACCTGGAGAAAAAGCCACGGCTAACTACGTGACAGCAGCCGCGGTAATACGTAGGTGGCAAGCGTTGTCCGGATTTACTGGGTGTAAAGGGCGTGTAGGCGGGAGAGCAAGTCAGAAGTGAAATCTATGGGCTTAACCCATAAACTGCTTTTGAAACTGTTCTTCTTGAGTATCGGAGAGGCAGGCGGAATTCCTAGTGTAGCGGTGAAGTGCGTAGATATTAGGAGGAACACCAGTGGCGAAGGCGGCCTGCTGGACGACAACTGACGCTGAGGCGCGAAAGCGTGGGGAGCAAACAGGATTAGATACCCT
+
FFGGG@CFCFGGGGGGGGGGGGGEGGGGGGGGGGGGGGFGEGGGGGGGGGGGGGFGGGGG?@FFGGGEGGGGGGGGGCFGGGGGEGGGEG@FGGG86<AFCEEFGCFG:F?<>3<FCD,B3F=>==F<CFFGGGGC>,,3@>CDFGGGCCE:>7BFAFCFCE:CGFBC>CGC<FG9+;CCE,,<<FF9F>=+,EFFFCGG4GGEC<FDCE@?/F;<CF@DFGG;FCA@;?FCFGGGG=FFFGFFE;:;GGFFGGGFF<C<CFGGGGDCF,DGGFF5=6AF/:CFF98F7GGGGGGGFGGFE8FGGGGCB@9GGGFGGGGGGGGF<?FGGGGGF9GGFFEFC,FGGGGFGGGGGGGGGFFFFGF97C@FFGGGGGGFGF:ECGFCGFD7EGGGGGGGGGGGGGGGGGGFFGGGGFCCCCC
@SZM 52624
TGGGGAATATTGGGCAATGGGCGCAAGCCTGACCCAGCAACGCCGCGTGAAGGAAGAAGGCTTTCGGGTTGTAAACTTCTTTTGTCAGGGACGAGTAGAAGACGGTACCTGACGAATAAGCCACGGCTAACTACGTGCCAGCAGCCGCGGTAATACGTAGGTGGCAAGCGTTGTCCGGATTTACTGGGTGTAAAGGGCGTGTAGCCGGGAAGGCAAGTCAGATGTGAAATCCACGGGCTCAACTCGTGAACTGCATTTGAAACTGTTTTTCTTGAGTATCGGAGAGGCAATCGGAATTCCTAGTGTAGCGGTGAAATGCGTAGATATTAGGAGGAACACCAGTGGCGAAGGCGGATTGCTGGACGACAACTGACGGTGAGGCGCGAAAGCGTGGGGAGCAAACAGGATTAGATACCCT
+
FGGGGFGGFFGDFGFEFGGGFGGGGGCFGDGGGGGGGGGGGGGGGGGGCFGGFFGGGGGGGGGGGGGGGGGGG<FGGGGFGDEGGGGGGGGC:FGGGCGGC8FDGGGGGGFGGGGGGCGGGFGGGGGG>FG2<DFFFGGGGGFGFFEFGGGGGGGGFFFGGFFGGF<EFFFGCGGC8=FEGGGGCCFGGGGGGGGG>:FFE:FGFGGGGCEGGGGGGGGGGGGGGGGFGECC:EGGGG@FGGGGCGGFFGFGFGGFFGGFGGGFGEFF:GGGGGGGGFGGGFDGCGGFGGGGGFFDGDGGGFEGF=DGGGGFGGGGGGGGGGGGFE<9GGFFGGEGGGGGGGGGGGGGGGGEFFCGFDFEFCF7GGGFFGGGGGGGGGGGGGGGGGEEFEGGGGGGGFFGGFFAGGGGGGF@GCCCB<
@SZM 430
TGGGGAATATTGCACAATGGGCGCAAGCCTGATGCAGCGACGCCGCGTGCGGGATGACGGCCTTCGGGTTGTAAACCGCTTTTGATCGGGAGCAAGCCTTCGGGTGAGTGTACCTTTCGAATAAGCACCGGCTAACTACGTGCCAGCAGCCGCGGTAATACGTAGGGTGCAAGCGTTATCCGGAATTATTGGGCGTAAAGGGCTCGTAGGCGGTTCGTCGCGTCCGGTGTGAAAGTCCATCGCTTAACGGTGGATCTGCGCCGGGTACGGGCGGGCTGGAGTGCGGTAGGGGAGACTGGAATTCCCGGTGTAACGGTGGAATGTGTAGATATCGGGAAGAACACCTATGGCGAAGGCAGGTCTCTGGGCCGTTACTGACGCTGAGGAGCGAAAGCGTGGGGAGCGAACAGGATTAGATACCCT
+
FGGFGFGGFGGGGGGGGGGGGGGGGGGGGGGGGGGGGGEGGGGGGGGGGGGGGGGGGGGGEGGGGGGGGGGGGGGGGGGCFGGGGGGGGGEDEFGGGGGGGGGGGCFGGFFGGGFGGGGGGGGGGGGGGDGGGGGGGGGGGCFGGGGGFFGGGGGGGGGGGFG?FEG:CGGGF?%GEGGGGG59CCFFG=FFF=GGGGGGGGGGGGCCEGCEEEGGGGE??>CCEGE9GFGEFGGGG7C27CDDEB>CGGGCFGGFDGFGGFEE@8:07GFEGCFFF<FCD>GGGGDDDGDE9FAGGGGGGGEGGEGGFDGGGGGGGGGEGGGGGGGGFCDGGFGGFGGDGGGGGF@7GGGGGGGGGGGGF<FE,BCGGGGGFFGGGGGGGGGGGGGGGGGGGGGGGGGGGGGGGGGGGGGGGGGGFGCCCCC
@SZM 431
TGGGGAATATTGCACAATGGGCGCAAGCCTGATGCAGCGACGCCGCGTGCGGGATGACGGCCTTCGGGTTGTAAACCGCTTTTGATCGGGAGCAAGCCTTCGGGTGAGTGTACCTTTCGAATAAGCACCGGCTAACTACGTGCCAGCAGCCGCGGTAATACGTAGGGTGCAAGCGTTATCCGGAATTATTGGGCGTAAAGGGCTCGTAGGCGGTTCGTCGCGTCCGGTGTGAAAGTCCATCGCTTAACGGTGGATCTGCGCCGGGTACGGGCGGGCTGGAGTGCGGTAGGGGAGACTGGAATTCCCGGTGTAACGGTGGAATGTGTAGATATCGGGAAGAACACCAATGGCGAAGGCAGGTCTCTGGGCCGTTACTGACGCTGAGGAGCGAAAGCGTGGGGAGCGAACAGGATTAGATACCCT
+
FGGGGBFGGGGGGGGFGGGGFGGGGGGGGGGGGGGGGGGGEGGGGGGGGGGGGGGGGGGGEGGGGGGGGGGGFGGGGEEGGGDCEGGEEGGGGGGGFGGGGGGGGGGGGGGGGGGFCFGGGGGGGA?EFFGGEGGGGGGGFGGGGGGGGG:<FEGFFFCFG?>FGGGFGG>FF:GEEE:EGGGCCGFCFGGDGFECGFFGGGGDCEEEFGCCEECECE>EEGGGGGGGGFFGFEE8?FGCFGCFEFCDGGGGG<G:GEGFEEGGGEFEEEGGGGGFC:GGGGGFE,GGGGGGEFAGGGFFFGGGCEGGGGGC8GGGGGGGGGGGGFAEFDGGGGGGGGGGGGFGE,C,GGGGGGGGGGGGGGGGGEBGGGGFFCGGGFGGFGFGEFCFGGGGGGEGGDGGGGGGGGGGGGGGFGGGGGCCCCA
@SZM 432
TGAGGAATATTGGTCAATGTACGCAAGTCTGAACCAGCCATGCCGCGTGCAGGAAGACGGCTCTATGAGTTGTAAACTGCTTTTGTACTAGGGTAAACGCTCTTACGTGTAGGAGCCTGCAAGTATAGTACGACTAAGGATCGGCTAACTCCGTGCCCGCAGCCGCGGTAATACGGAGGATCCAAGCGTTATCCGGATTTATTGGGTTTAAAGGGTGCGTAGGCGGTTTGATAAGTTAGAGGTGAAATACCGGGGCTCAACTCCGGAACTGCCTCTAATACTGTTGAACTATAGAGTAGTTGCGGTAGGCGGAATGTATGGTGTAGCGGTGAAATGCTTAGAGATCATACAGAACACCGATTGCGAAGGCAGCTTACCAAACTATATCTGACGTTGAGGCACGAAAGCGTGGGGAGCAAACAGGATTAGATACCCT
+
FFGGFCGGEFCFGFGFGGC,CE,CBFGFEDFGFCFC@,CFAFFAC:E@@FF9<FF4@,C,++,:EA?F<C6E?FFFG9FA<FF9<AEC<FFGGG<FFA=@+:BFGGFGGGG<,,:A+4A,:?E,@<,CEF94F+BFFGCD:B@+@7:>D@3@FE3:+,+@FC7@,EF735>FEFF-E:<CCGCCC861A0#*CFFEF=F//-F=2,GF=,?BF:<=EG=**C2DGFGFF=,D9CFFFFE9>97CFD6E<FC@CGFDFFFB=CEFB?8EDFCFCFB;FFFCEGGGFEC8EC<?=B,EA,C8+EGF8F@FDEECC,FGCFFB9,>EECC<6A<<AGGGGFFA,EF,FC9CCFE@FBCGGGGFFFCC9GFFEC<GFFCFECFAF@C,FFE,EFC@8GGC<@FGFEFGGGF@@FF<,E9GF@<GGGGFGGFFC<C6,6@C
@SZM 433
TGAGGAATATTGGTCAATGGGCGAGAGTCTGAACCAGCCAAGTAGCGTGCAGGATGACGGCCCTATGGGTTGTAAACTGCTTTTATAAGGGAATAAAGTGAGTCTCGTGAGACTTTTTGCATGTACCTTATGAATAAGGACCGGCTAATTCCGTGCCAGCAGCCGCGGTAATACGGAAGGTCCGGGCGTTATCCGGATTTATCGGGTTTAAAGGGAGCGTAGGCCGAAGATTAAGCGTGTTGTGAAATGTAGACGCTCAACGTCTGCACTGCAGCGCGAACTGGTTTCCGTGCGTACGCACAAAGTGGGCGGAATTCGTGGTGTAGCGGTGAAATGCTTAGATAGCACGAAGAACTCCGATTGCGAAGGCAGCTCACTGAAGCGCAACTGACGCTGAAGCTCGAAAGTGCGGGTATCGAACAGTATTAGATACCCT
+
,CFGGGDCECEE@FFGF,,C<F:+@@F,,CF,FFFGFFCCFFEC9E6?CE<CFBFF=CFFECCFG8FGFEGE:<A,55AFFDGGGG9@EB=,BFF<E9?FE,CFEFG@FGGG9F<,CFGGCGG<FFFCAFDDFDDBFCFGA+37+>CFFGFGDF?FFEFFGGF7F8FCFC:CFDFGDEGG6,7<8FDE<F*<::<:CF*<7<+C?EFA@C<FC:5-*DC@8<86E<#@C<<FEGF%9=<02.E;<<.3.>17FF>8CFCC6E<9FF7@8,+5++8++,D=F@:,F>C:++8++:DFEE>9,,:8C:CC7=5,=8@>+B:,A,+@++?C,B5?,?:,:,A;CE?4,C,C6C6<CB+EECE,DF@FF<<8?FGFCC,FFC6,+B:E9FF@@;,@C@<DC7:6,,FC@@@6++C;+FGF@CC6C,666,,,FC,,B86@
@SZM 434
TGAGGAATATTGGTCAATGGACGCAAGTCTGAACCAGCCATGCCGCGTGCAGGAAGACGGCTCTATGAGTTGTAAACTGCTTTTGTACTAGGGTAAACGCTCTTACGTGTAGGAGCCTGAAAGTATAGTACGAATAAGGATCGGCTAACTCCGTGCCAGCAGCCGCGGTAATACGGAGGATCCAAGCGTTATCCGGATTTATTGGGTTTAAAGGGTGCGTAGGCGGTTTGATAAGTTAGAGGTGAAATACCGGGGCTCAACTCCGGAACTGCCTCTAATACTGTTGAACTAGAGAGTAGTTGCGGTAGGCGGAATGTATGGTGTAGCGGTGAAATGCTTAGAGATCACACAGAACACCGATTGCGAAGGCAGCTTACCAAACTATATCTGACGTTGAGGCACGAAAGCGTGGGGAGCAAACAGGATTAGATACCCT
+
GGGGGGGGGGGGGGGGGGGGGGGGGGGGGGGGGGGGGGGGFGGGGGGGGGGGGGGGGGGGCEGGGGGGGGGGGGGGGGGGGGFGGGGGFFGGGGGGGGGGBFGGGGGGGGG9FGGGGCEFGGFFG9FGGGGGGGGGGFGGFFFGGGGGGGAGGD?FFGG?FGGGGGGG:FGF=FFGGGC:7>CC83DCFBFCCFEECC?FFFFFGGGF8CFFFGEBCGFEECCEGGGGFD;<CFGCFD7<BCCGGGGGDGGGGFGGFEFC:E@$FGFGFDEGGFAFBFFAGFEEF=GFGFFFEB,GGGGGGGGFGFCGGGGGFF,GGFCGFGGGGGGFGGGGFGGGGGGDGGGFFFCGGGGGGGGGGGGGGGGDGGGGGGGGGGGGGGGGGGGGGGGGGGGGGGGGGGGGGGFGGGGGGGGGGGGGGGGFGGGGGGFFEFFCCCCC
@SZM 49073
TGAGGAATATTGGTCAATGGGCGCAGGCCTGAACCAGCCAAGTAGCGTGAAGAATGACTGCCCTATGGGTTGTAAACTTCTTTTATATGGGAATAAAGTTTTCCACGTGTGGAATTTTGTATGTACCATATGAATAAGGATCGGCTAACTCCGTGCCAGCAGCCGCGGTAATACGGAGGATCCGAGCGTTATCCGGATTTATTGGGTTTAAAGGGAGCGTAGGTGGACAGTTAAGTCAGTTGTGAAAGTTTGCGGCTCAACCGTAAAATTGCAGTTGATACTGGCTGTCTTGAGTACAGTAGAGGTGGGCGGAATTCGTGGTGTAGCGGTGAAATGCTTAGATATCACGAAGAACTCCGATTGCGAAGCAGCTCACTGGACTGCAACTGACACTGATGCTCGGAAGTGTGGGTATCAAACAGGATTAGATACCCT
+
EFGGGE8CFFGGDFGGGGGGFFGGGGGGGGGDDFGG@CFFCFFFEFGEGGGGGGGGGGGGGGGGGGGGGFGGGDGCGCFGGGGGGGGFG9DFFFD,E?FFFEFBFCGFGEFGG9EFGGFGGGGGGGGGFGF<EEF,E<FGCE:?CF:FF?9F>E#CDFGGGGCDFGGDGGDDFGG7EGDGFCEEDFEDFFEGFEG>;EDCEFEGGEGFGFFFFGG*CCGGGFFFF9FEGFGFFAEEFD@FGGGGGEGGGG+GFEC?C+CF@EF<FFGDC<9GGFFE@1C#FFFE,8FE9,GFEGGEDGCAFEFGGC7F:<FC@EC+FFFFFGGGGGGGFECFE<,F<F,C9E,C8FF69BFEEB+-EGE@:CC+CACFGGEFFEF8EGGFGGGFGDGGGGGGGFFCC@FFF<EFFGGFCFCFDGF?GGFFEFGGCGGGGFC@CCC
@SZM 436
TGGGGAATATTGCACAATGGGGGAAACCCTGATGCAGCAACGCCGCGTGAGTGAAGAAGTATTTCGGTATGTAAAGCTCTATCAGCAGGGAAGATAATGGCGGTACCTGACTAAGAAGCTCCGGCTAAATACGTGCCAGCAGCCGCGGTAATACGTATGGAGCAAGCGTTATCCGGATTTAGTGGGTGTAAAGGGTGCGTAGGTGGCAGTGCAAGTCAGATGTGAAAGGCCGGGGCTCAACCCCGGAGCTGCAGTTGAAACTGCGCGGCTGGAGTACAGGAGAGGCAGGCGGAATTCCTAGTGTAGCGGTGAAATGCGTAGATATTAGGAGGAACACCAGTGGCGAAGGCGGCCTGCTGGACTGTTACTGACACTGAGGCACGAAAGCGTGGGGAGCAAACAGGATTAGATACCCT
+
FCFGGGGGAGGFGGGGGGGGG:BFGGFGGGGGGGGGGGGGGGGGGGGGGGGGGGGGGGGGFGGGGGG7FE<FGGGCGGGGDFC???FGGEFGDGDGGGGGAFGF:=FFFGGGGEFFGFG<FA7C>)B=:3BF+:*D7FG+DC@F:F<FC:@@FGG?:>DC=EFECFCE?:F#C9FCECFA;)#@GG>G=GFCFEG@GGGFGGGFF@6FCFA9G8?1F>GGGGGGFG9C7DCCEGGGGGFCCCC<D@:='EBFF#D<FFFAFGE:GCFEF7>G?F=;FCFF?GFGFFEGGGGGFGGFFGB?FAEDGGEGFFECGGGGFFGGGGGEE=GGGGGGDGGGGGGGGGGGGGGGFGGGFC<FGDFGFGFGGGGFGGE<AGGGGGF@@GGGGGGGGGGGGGEGGGGGGGGGGCGGGGGCCCCC
@SZM 437
TGGGGAATATTGGGCAATGGGGGAAACCCTGACCCAGCAACGCCGCGTGAAGGAAGAAGGCTTTCGGGTTGTAAACTTCTTTTACCAGGGACGAAGGACGTGACGGTACCTGGAGAAAAAGCCACGGCTAACTACGTGCCAGCAGCCGCGGTAATACGTAGGTGGCAAGCGTTGTCCGGATTTACTGGGTGTAAAGGGCGTGTAGGCGGGAGAGCAAGTCAGAAGTGAAATCTATGGGCTTAACCCATAAACTGCTTTTGAAACTGTTCTTCTTGAGTATCGGAGAGGCAGGCGGAATTCCTAGTGTAGCGGTGAAATGCGTAGATATTAGGAGGAACACCAGTGGCGAAGGCGGCCTGCTGGACGACAACTGACGCTGAGGCGCGAAAGCGTGGGGAGCAAACAGGATTAGATACCCT
+
GGGGGFGGDGGGGCEGGGGGGGGGGGGGGGGGFFFGGGGGGGGGGGGGGGFGGGGGGGGGFGGGGGGGGBFFGGGGFFGGF9FE?EFFDGF@FGGEGFGGGGGGGG=F7,<FGFGFG<FFFF=>FBE@FGGGGGFGCFGGGFB8FGGFE:E*>CEFGGF:FGGGF<<CEGGE7<FFGCFGFCAEGFFCF<=6FC7F<ECE8:;CFFFGGG#>/D0DFFFGGFGDCFEGEFC9BCFGFCGGFFDGFCGF@D@DFFFFGFDCGFDFGF=FDDDGGGGDFF7FCEGGFFGGFEEGFFGGGGGGFFCGGGGGFFGGF,CGGGGGGFACGGDFFGGGGGGDGGGGGGF7GGGGGGGGGGGGGFCDFC6CBC<FCGGGFBGFDGGGGGF;GGGDGGGGGGGFAGGGGGGGGGGGGGGGFGCCCCC
@SZM 438
TGAGGAATATTGGTCAATGGACGAGAGTCTGAACCAGCCAAGTAGCGTGAAGGATGACTGCCCTATGGGTTGTAAACTTCTTTTATACGGGAATAAAGTGAGGCACGTGTGCCTTTTTGTATGTACCGTATGAATAAGGATCGGCTAACCCCGTGCCAGCAGCCGCGGTAATACGGAGGATCCGAGCGTTATCCGGATTTATTGGGTTTAAAGGGAGCGTAGGCGGATTGTTAAGTCAGTTGTGAAAGTTTGCGGCTCAACCGTAAAATTGCAGTTGATACTGGCAGTCTTGAGTGCAGTAGAGGTGGGCGGAATTCGTGGTGTAGCGGTGAAATGCTTAGATATCACGAAGAACTCCGATTGCGAAGGCAGCTCACTGGAGTGTAACTGACGCTGATGCTCGAAAGTGTGGGTATCAAACAGGATTAGATACCCT
+
GFDGG,,CFGGG<EEFGGGFFGGGGGC,EEGEEGGGGG<FCECEFGGGGGGGGGGFFGGC8F@C@@FE8F7F@FFGGGGGGGCFGGGGFD:CEDFCGGGFF=FF7<CDFGGFFD9ECGDGCFFDF<9CFGGFGGFGDE>GEBFGDCFFF&>CGDGFGGGGGGGCG>FG9CF;EFGEGCFFFFFGCCGCCEFFFF:CCFCAAGG=FGFCBFC<GGE=EEEE:F-DFCFGGGGGFCC<CFGFFFC>@FFFFGFG==GFEE@EBCGDGGGGFGGGGGGGFFGGGGGDGFGGFE<<DFE9FGE9GGGECEGGGGGFGDGFG@GGGGFFEGEGGF9GFGF@GFFGGGGFC:9,C,@FF:FCEFC:GECGGGGGGGGGFEECGGGGECGGGGGGGGGGGGGGGDGGGGGGGGGGGGGGGGGGGGGGGGGGGGGGGGGCCCCC
@SZM 439
TGAGGAATATTGGTCAATGGACGAGAGTCTGAACCAGCCAAGTAGCGTGAAGGATGACTGCCCTATGGGTTGTAAACTTCTTTTATACGGGAATAAAGTGAGGCACGTGTGCCTTTTTGTATGTACCGTATGAATAAGGATCGGCTAACTCCGTGCCAGCAGCCGCGGTAATACGGAGGATCCGAGCGTTATCCGGATTTATTGGGTTTAAAGGGAGCGTAGGCGGACGCTTAGGTCAGTTGTGAAGGTTTGCGGCTCAACCGTAAAATTGCAGTTGATACTGGGTGTCTTGAGTACAGTAGAGGCAGGCGGAATTCGTTGTGTAGCGGTGAAATGCTTAGATATCACGAAGAACTCCGATTGCGAAGGCAGCCTGCTGGACTGTAACTGACGCTGATGCTCGAAAGTGTGGGTATCAAACAGGATTAGATACCCT
+
EFFGGFFGFGGGGGGGGGGGGGGGCFGGGFGGGGGGGGGGCGGGGGGGGBFGGGGGFGGGGGFFGGGGGGGGGGGGGGGGGGGGGGGGGGG7@FGFGGGGGGDGGGFFGGGFGGGGGGGGGGAFGGGGEGGGGGGGGGGGGGGGGGGGFGFGGGGGGCFGGGGFGGGGGDGG<FFG5FDFD8FFGGGGGGEFGGGGGGGGGGFGG;FGGFGGGFCFGGGGGGGGGGCCCFCGGFGGGGEBAFGGGGGGGGFGFCGFGEGFFFGGGFGGBFFEFFFBFFGGGFEF8GFC5B<FDGGFFEGGGCFF=7EF>FFEDGGGGC<,GGEGGF@F<GGFGGFCFCE9EGGFFFFFGGGGGGFFGGGDGGGGGGGGGFGDGDFFFGGGGGGGGGGCGGEGGGGGGGGGGGGGFFGEGGGGGGGGGGGGGGFGF@EFGFFA8CCC
@SZM 440
TGGGGAATATTGCACAATGGGGGAAACCCTGATGCAGCGACGCCGCGTGAGCGATGAAGTATTTCGGTATGTAAAGCTCTATCAGCAGGGAAGAAAATGACGGTACCTGACTAAGAAGCACCGGCTAAATACGTGCCGGCAGCCGCGGTAATACGTATGGTGCAAGCGTTATCCGGATTTACTGGGTGTAAAGGGAGCGTAGACGGAGTGGCAGGTCTGATGTGAAAACCCGGGGCTCAACCCCGGGACTACATTGGAAACTGTCAATCTAGAGTACCGGAGAGGTAAGCGGAATTCCTAGTGTAGCGGTGAAATGCGTAGATATTAGGAGGAACACCAGTGGCGAAGGCGGCTTACTGGACGGTAACTGACGTTGAGGCTCGAAAGCGTGGGGAGCAAACAGGATTAGATACCCT
+
GGGGGGDFFGGGGGGGGGGGGGGGGGGGGGGGGGGGGGCEGGGGGGGGGGGGGGGGGGGGGGGGGGGFGGGGGGGFGGGGGGGGGGGGGGGGGGGGGGGGGGEGGGGGGGGGGGGGGG?BFGCFGGGGGGGGGGCFG@GGGGGGGGGGGGG@GFEFCEFGGGGGGGFGEGGGFFGDEGGGGGGGGGFEEGFGGGGGGGGGGGEFGGGGFFGGGGGGGGD@EFGGGGGGGGGFFEGFGGGGFGGGGFGFC@@FCGGGGGFGGGCGGGGFFFFGCGCCGEGGFGGGGGDFCGFGGFGGGFFFGFGEEDFGGGGGGGGGGGGGGDCCDGGGF,GFFDGGGGGGGGGGGGGGGGGGGGGFGFGGCFAGGGGGGGGGGFGGGGGGGEGGGGGGGGGGGGGGGGGGGGGFCFFFFCGCCCCC
@SZM 54034
TGGGGAATATTGCACAATGGGGGGAACCCTGATGCAGCGACGCCGCGTGAGTGAAGAAGTATTTCGGTATGTAAAGCCCTATCAGCAGGGAAGAAAATGACGGTACCTGACTAAGAAGCCCCGGCTAACTACGTGCCAGCAGCCGCGGTAATACGTAGGGGGCAAGCGTTATCCGGAATTACTGGGTGTAAAGGGTGCGTAGGTGGTATGGCAAGTCAGAAGTGAAAACCCAGGGCTTAACTCTGGGACTGCTTTTGAAACTGTCAGACTGGAGTGCAGGAGAGGTAAGCGGAATTCCTAGTGTAGCGGTGAAATGCGTAGATATTAGGAGGAACATCAGTGGCGAAGGCGGCTTACTGGACTGAAACTGACACTGAGGCACGAAAGCGTGGGGAGCAAACAGGATTAGATACCCT
+
GGGGGCGGGGGGGFGGGGGGGGGGGGGGGGGGGGCFEFGGGGFGGGGFFGGFGGGGGGGGGGGGGGGGGGGGGGGGGGGGGGGGGGGGGGFGGGGGGGGGGGGGGGGGGFGGGGGGGGGGGGGGGGGGGGGGCEGGGGGGGCGGDGGGGGGGGGGCBFGGGGFGGGGGGGGGGGGFGGGDCGFFGGGGFFFGGGGEE9EEDEGFGGGFFDCGGFGCFGGGGGGGGGGGFGGFGGEGGGGGGGGGGFGFDFDGFGGFFGGGGGDGGGGGFCGGGGGGGGGGEGGFEGGGCFFFGFGGGDCGGGFFCF7CFGFF@GGEFFFGGGGGGGGFFCFFEAGGGGGGGGGGGGGGGGGGFGGGGGGGGGGGDGGGGGGGFGGGGGGGGGGGGGGGGGGGGGGGGGGFGGGGFCDGGGGCCCCC
@SZM 442
TGGGGAATATTGCACAATGGGGGAAACCCTGATGCAGCAACGCCGCGTGAGTGAAGAAGGATTTCGGTATGTAAAGCTCTATCAGCAGGAAAGAAAATGACGGTACCTGACTAAGAAGCCCCGGCTAACTACGTGCCAGCAGCCGCGGTAATACGTAGGGGGCAAGCGTTATCCGGATTTACTGGGTGTAAAGGGAGCGTAGACGGTTGTGCAAGTCTGAAGTGAAATCCCTGGGCTTAACCCCGGGACTGCTTCGGAAACTGTATAACTTGAGTGCAGGAGAGGTAGGTGGAATTCCTAGTGTAGCGGTGAAATGCGTAGATATTAGGAGGAACACCAGTGGCGAAGGCGGCTTACTGGACTGTAACTGACGTTGAGGCTCGAAAGCGTGGGTAGCAAACAGGATTAGATACCCT
+
GGGGGGEFGGGGGGGGGGGGGGGGGGGGGGGGGGGGGGCFGGGGGGGGGCFFGGGGGGF,,CFFGGG:CFGFGGGD9,CF,E,BE,94D:FFGGFGGGGGGGGGGGC<?FG<F<EFGF8,;B>>GGA=FGGGGFFGGGGGCGGGG@EDCCE,@EGFCFG'7(FFCFFGGG8FGGGGG)CCEF:CFC:F:FFGGGGGGGG:EG)CGG83#,2EFGGF7GGGGFGGGGG#AF//GFGDDBGGGGG/BAEGGGFGFD.,85FFCFC::#,0FB#GDGF49,?=GGGGFFB,F<FGF<??EE:,GFFEEDGGGEE<EGGGGFF9GGFDFC,GGGGGGGGGGGGGGFCCGGGGGDGCF<AGGDEF6C6<CGGGGGGFE,FGFGGGGGGGGGGGGGGGF<GGGGGFGGFGE<GGGGFCCCCC
@SZM 443
TGGGGAATATTGCACAATGGGCGAAAGCCTGATGCAGCAACGCCGCGTGAGGGATGAAGTATTTCGGTATGTAAACCTCTATCAGCAGGGAAGAAAATGACGGTACCTGACTAAGAAGCACCGGCTAACTACGGGCCAGCAGCCGCGGTAATACGTAGGGCGCAAGCGTTATCCGGATTTACTGGGTGTAAAGGTGGCGTAGTCGGCTGTGCAAGTCAGAAGTGAAAGGCTGGGGCTCAACCTGGGAACTGCATGTGAAACTGGGCAGCTAGAGTGCAGAAGAGGAAAGTGGAACTCCTAGTGTAGCGGTGAAATGCGTAGATATTAGGAGGAACACCAGTGGCGAAGGCGGCTTACTGGACTGTGACTGACGCTGAGGCTCGAAAGCGTGGGGAGCGAACAGGATTAGATACCCT
+
A88FE@FFEGGEFGGGGGG<;FGGG+@8FGGGFG<,EFCFFEGEGGGGGG,,8C,8CFGF<FGGGGGEGGGGGGG,,CFGDF?<?D?FCDFF7EF8D9EF94+B4+,@BFGGCBF?F8F,,47C7FB>,5CA7*BDBFD@F93;:28@:.@;;C;=E$CB#><ECC<=5114@9C7B<?#5:GFC<B86FC<<A%#:E/7C>11FF,GF%9GGFFC@#E>9DGGGG<ED8##<<:FC<8@C6(&#C,5,,A9:C,,;9GFF,B,E,,GGGGGGF=A=@E,GGGFC:,FFDFEE?,GFFE<GGGGGFCGFEGGDGGGGGEEAGGGGGGGGGGGGGFGGGGGGGGGGGGGCCCE69,,CFFEFC,,F@F7GGGGF8GGFFB;9,EFCGFGEGGFB8GFB<GGGGGGFGGGGFFCCCCC
@SZM 444
TGGGGAATATTGCACAATGGGCGAAAGCCTGATGCGGCGACGCCGCGTGAAGGATGAAGTATTTCGGTATGTAAACTTCTATCAGCAGGGAAGAAAATGACGGTACCTGACTAAGAAGCCCCGGCTAACTACGTGCCAGCAGCCGCGGTAATACGTAGGGGGCAAGCGTTATCCGGCTTTACTGGGTGTAAAGGGAGCGTAGACGGCTGTGAAAGTCTGAAGTGAAAGGCATGGGCTCAACCTGTGGACTGCTTTTGAAACTGTGCAGCTAGAGTGTCGGAGAGGTAAGTGGAATTCCTAGTGTAGCGGTGAAATGCGTAGATATTAGGAGGAACACCAGTTGCGAAGGCGGCTTACTGGACGATGACTGACGTTGAGGCTCGAAAGCGTGGTGAGCAAACAGGATTAGATACCCT
+
@FE8E@FGGF<EG966CEED@DC@F7@FFGGEFG9+CFCF@@+@FCB88BF?EC=ADCCB?DEFEFECGGGGGF9FDFFGG95EE8EF<FGDCFGEECAFGGEFFGGCFFG9FGGGG?EFG7+CEEGFGGGGGG@+F,DFCFG7<CGGC>:,@,12?,=:F:FEDCG7*<::FGG<#<=FFC:FF5,;>@@@<F,EEGD;AEEFDE58FCG.<ADC7CB?D1EDE>@D@*@CCFGG37CG?@FC,>:>C9:+1FF#@C@C'FFFCCC?9,CEGF2>1+4A0FCGF9FAGGFF8FGFF9FC,=+++C7E<E<<4,FEFCEFGGGGGGGFC,FFGEFDFFFF+@ECAF7GDGGFGGGGFB6,CC,GGCCFCC@,8CGF6@@<C,,GGGFB9DAC6CFF@CGGGGGGFE<AFFDBCAA8
@SZM 445
TGGGGAATATTGCACAATGGGGGAAGCCCTGATGCAGCAACGCCGCGTGAGTGAAGAAGTATTTCGGTATGTAAAGCTCTATCAGCAGGGAAGATAATGACGGTACCTGACTAAGAAGCTCCGGCTAAATACGTGCCAGCAGCCGCGGTAATACGTATGGAGCAAGCGTTATCCGGATTTACTGGGTGTAAAGGGTGCGTAGGTGGCAGTGCAAGTCAGATGTGAAAGGCCGGGGCTCAACCCCGGAGCTGCATTTGAAACTGCGCGGCTAGAGTACAGGAGAGGCAGGCGGAATTCCTAGTGTAGCGGTGAAATGCGTAGATATTAGGCGGAACACCAGTGGCGAAGGCGGCCTGCTGGACTGTTACTGACGCTGAGGAGCGAAAGCGTGGGGAGCGAACAGGATTAGATACCCT
+
FFGGDCGGGGGGGGGGGGGGFFEGGDGGGGGGGGGGGGGGGGGGGGGFCFGGEFGGGGGFFCFGGGGEF=FFGGGFGGGGGGGGGGGGG7=FFGGGGGGGGGGGGDFGGGGGGGGGFF,?FGGGGGCGGGGGGFGGGGGGGFG<FGGDGGEFGGGGF/CGGGGGGGGGF8>:F<FGGD:GGGGF@6@?F:EF<:<2GGGFFGEGGG<CFC@BGA9FCFFEGFCGGGCGCFGFFEGGFCFFEFCECD<@/GFCCFC?GGGGFGD4CGGE@?CGCGA1AFFGGGFGE7GDGGGFFGGGFCGGGGGGGGGGFBCF@ECGGGFF@<AGGGGFB,GGGFGFDGGFCFF<EEDGGGGGGD8GGGGGGGFDGGGGGGGGGFFFE@E6,GGFGGGGGGGGGGGGGGGGGGFFC9GGGFECCCCC
@SZM 446
TGGGGAATATTGCACAATGGGGGAAACCCTGATGCAGCGACGCCGCGTGAGTGAAGAAGTATTTCGGTATGTAAAGCTCTATCAGCAGGGGAGAAAATGACGGTACCTGACTAAGAAGCCACGGCTAACTACGTGCCAGCAGCCGCGGTAATACGTAGGGGGCAAGCGTTATCCGGAATTACTGGGTGTAAAGGGTGCGTAGGTGGTATGGCAAGTCAGAAGTGAAAACCCAGGGCTTAACCCTGGGACTGCTTTTGAAACTGTCAGACTGGAGTGCAGGAGAGGTAAGCGGAATTCCTAGTGTAGCGGTGAAATGCGTAGATATTAGGAGGAACATCAGTGGCGAAGGCGGCTTACTGGACTGAAACTGACACTGAGGCACGAAAGCGTGGGGAGCGAACAGGATTAGATACCCT
+
FE<FGGGGGGGGGFGC<FGGFEGGCFDGGGGG,CEFGGCFFGE@FGGGGGGGEGEGG8,C,E?E?FGBEFFFAFGFFG<B,E,9,,C<BFBFEEGG8<9EFGDFG@EFGGCFGCGAD8<<<=C@E::8D>>C7:,@FDGCCFCCCE4@F8;B9;>8,A>:>CG>FG@=F/=:AAFE55C.<FGGFFDEBCFFFFF*28?88>*GGFE7D?CDFEG#0AFCCGE?FCEC8DF8G>DCF4FC.#-0=FDB2FF?CEB,GGGGGGGFCGGF8,FFFGGFFF88FFGGFEC@GGGGGGGEA5B,GGGGGGGGGGGGGGGGEC9ECGGFF@GFFFADEFCC:F@BGDGGGEFFCC,GGFFFGGF<F9DFAFEFGGFECGGGGGGFCGGGGGGGGGGGGFGGDGGGGGGGF9GGGFECCCCC
@SZM 447
TGAGGAATATTGGTCAATGGACGCGAGTCTGAACCAGCCAAGTAGCGTGAAGGATGACTGCCCTATGGGTTGTAAACTTCTTTTATATGGGAATAAAGTGGTCCACGTGTGGATTTTTGTATGTACCATATGAATAAGGATCGGCTAACTCCGTGCCAGCAGCCGCGGTAATACGGAGGATCCGAGCGTTATCCGGATTTATTGGGTTTAAAGGGAGCGTAGGCGGATTGTTAAGTCAGTTGTGAAAGTTCGCGGCTCAACCGTAAAATTGCAGTTGATACTGGCAGTCTTGAGTGCAGTAGAGGTGGGCGGAATTCGTAGTGTAGCGGTGAAATGTTTAGATATCACGAAGAACTCCGATTGCGAAGGCAGCTCACTGGAGTGTAACTGACGCTGATGCTCGAAAGTGTGGGTATCAAACAGGATTAGATACCCT
+
GGGGG?EFGGGGGGGGGGGGGGCF:FGGFGGFGGGGGGGGGFGGGGGGEGG9CEGGGGGEGGGGGGGGGGGGGGGGGGGGGGGGGGCFGGFGFFGFGGGGGG<EEGG?AFGCEEFGFGGGGGGGGGGGGGGFGGCFGGGGCEEGGGGGGGGGC8+CFGGGGGFFEGDEGGGGEGGGGGG7>>CC@C?BFGG@FFGGFFD24GGCFFGGDCDBGCFGD>FGGGFFCEGEGGGFGFCFGFGGGGGGFCDCGG6GGGGFGBFGGGGFFEEFFGFBDEFFECGGFFA>8CFE,8F,FGGGGGGGGGGGGGGGGFGGGGGEB=?FFF7GGGGGGFCGGGGGGGGGGEFECGGGGGGFGGGGGFGECGGGGGGGGGGGFGFGGGGGCGGGGGGGGGFGGFGGGFEFGGGGGFGGGGGGGGGGGGGFFGGGGGGGGGGCCBCC
@SZM 448
TGAGGAATATTGGTCAATGGACGAGAGTCTGAACCAGCCAAGTAGCGTGAAGGATGACTGCCCTATGGGTTGTAAACTTCTTTTATATGGGAATAAAGTGAGCCACGTGTGGCTTCTTGTATGTACCGTATGAATAAGGATCGGCTAACTCCGTGCCAGTAGCCGCGGTAATACGGAGGATCCAAGCGTTATCCGGATTTATTGGGTTTAAAGGGTGCGTAGGCGGTTTGATAAGTTAGAGGTGAAATACCGGGGCTCAACTCCGGAACTGCCTCTAATACTGTTGAACTAGAGCGTAGTTGCGGTAGGCGGAATGTATGGTGTAGCGGTGAAATGCTTAGAGATCAGACAGAACACCGATTGCGAAGGCAGCTTACCAAACTATATCTGACGTTGAGGCACGAAAGCGTGGGGAGCAAACAGGATTAGATACCCT
+
FEGGGFEGCFGGCDGGGGGGGGEFEGGDGGGGGFGGGDEFFED@FGGGGGGGGGGGFF<C,:CAFFFGGGCFGGCCDEF9FFGGGGGCFFGCF<FFDCFEGCFGF,CDEFGGGFFCFGE?DEGCFF<CBFFGG,B9EEFD,,@CF7BFCE3<CFG@DDG0FGGGGGGGGCF?FAFGGDG=C/@@FGGCFEG,FD@CFBF1BGFG<GCGGCAFFFGGG>?EFFCFCGB>FC::@<CCC:D9FEA@@CEC-<@F>8=@8D6C>E8:F<9GEC7FFEC?CFFFAGFDF=,AEE7EE@+BAE8B=:CGFB+FB=C,ACFFE9GFGGGGEGEFFFGFAGFDGFFAFEFB@EF<EDEC,@FC@,F7:FCGGECGGGFFFEFFFGCFFCFFFE,GGGCGGGGGGGFC;7FCDCGEEF7GGGGGGGDCGGGFCFFFF@FCCC@A
@SZM 449
TGAGGAATCTTGGTCAATGGACGCAAGTCTGAACCAGCCATGCCGCGTGCAGGAAGACGGCTCTATGAGTTGTAAACTGCTTTTGTACGAGAGTAAACTCACCTACGTGTAGGTGACTGAAAGTATCGTACGGATAAGGATCGGCTAACTCCGTTCCAGCAGCCGCGGTAATACGGAGGATTCAAGCGTTATCCGGATTTATTGGGTGTAAAGGGTGCGTAGGCGGTTTGATAAGTTAGAGGTGAAATCCCGGGGCTTAACTCCGGAACTGCCTCTAATACTGTTAGACTAGAGAGTAGTGGCGGTAGGCGGAATGTATGGTGTAGCGGTGAAATGCTGAGAGATCATACAGAACACCGATTGCGAAGGCAGCTGACCAAACTATAGCTGACGTTGAGGCACGAAAGCGTGGGGAGCAAACAGGATTAGATACCCT
+
GG9FFCEF,CFE<CF@FFCEGG7@FGDEG9CF,C,C,BFE,,CFFFEGDGDCFG,@,C7@BFBAFGF9,<CFAF?FGFC=FGGGCEFGGB,++BF,?A9:,BBE?EEGGF,,9C<B=,CB5,5CFAF>EFDF+BB7?5><,,C:@D7F8DDF==,@F,CDC<CFC@+@***<,@7C:79>>,7@;FC54C<CC@F=C:<F99CC5#5#=BF4C:<B,>F?CFDEFEBF;C<A?#CCCDGF72:FGCDC:C@E#=<:F-BCGC??FFF97GF@7@;>@8C0AFA:AEFF<<AFFGFGF8C=+F7FB7GFEGGGGGFFFED?EFGEGGFCF?CGGDCDB:,GGFB<C,FAC,GGEC@EGGE7CCF7FFGDCGFGFC,CDGFEEFGCCF,GGGGGFE,GGGF@FCGGGGGGEGGGGGGGF9GGFGGGF<FGGGGCCCCB
@SZM 50101
TGGGGAATATTGCACAATGGGGGAAACCCTGATGCAGCGACGCCGTGTGAGCGATGAAGTATTTCGGTATGTAAAGCTCTATCAGCAGGGAAGAAAATGACGGTACCTGACTAAGAAGCACCGGCTAAATACGTGCCAGCAGCCGCGGTAATACGTATGGTGCTAGCGTTATCCGGATTTACTGGGTGTAAAGGGAGCGTAGACGGAGTGGCAAGTCTGATGTGAAAACCCGGGGCTCAACCCCGGGACTGCATTGGAAACTGTCAATCTAGAGTACCGGAGAGGTAAGCGGAATTCCTAGTGTAGCGGTGAAATGCGTAGATATTAGGAGGAACACCAGTGGCGAAGGCGGCTTACTGGACGGTAACTGACGTTGAGGCTCGAAAGCGTGGGTAGCAAACAGGATTAGATACCCT
+
F<<,:,CFGGGGGGGGGGGGG>FGEFGFGFC@FDFGAFC@FGGGG@FGGCFGFGGGGGGGF,EFGEFBC<FGFFGF9FFGG,5E<A?,FFFFGGGGGCFGGG7BFFGGGE,?EDFDF8AFGCEEEEFGFGGGGG87FGGFFBEFE:FECFCGGFGC,>CCGGF@;ECFEFF@7FCC7CG>GGFGEDFC@FF:CFG>FGE;GDC4FC7F@GFEG;8<EGD1GFD8:F>1E@CC+>>8,*3B79B9<C55?;BEC9FFGGFGC9F9FE<5<=@GF@=>C/GFGGDE<+EEC,E?CECFFGE?GGGGEDEFFFAEGDEGDGGGFB9CFC<DECAFGGCAFDGGGGGGGGGGGGGGGGFCC,GGFGFFAFFF7GFFFFFGFGFEDEGGGDGDGGGFC,FGGGFGGFGGFFFGGFFCCCCC
@SZM 451
TGAGGAATATTGGTCAATGGACGAGAGTCTGAACCAGCCAAGTAGCGTGAAGGATGACTGCCCTATGGGTTGTAAACTTCTTTTATACGGGAATAAAGTGAGGCACGTGTGCCTTTTTGTATGTACCGTATGAATAAGGATCGGCTAACTACGTGCCAGCAGCCGCGGTAATACGGAGGATCCGAGCGTTATCCGGATTTATTGGGTTTAAAGGGAGCGCAGACGGTTCGTTAAGTCAGCTGTGAAAGTTTGGGGCTCAACCTTAAAATTGCAGTTGATACTGGCGTCCTTGAGTGCGGTTGAGGTGTGCGGAATTCGTGGTGTAGCGGTGAAATGCTTAGATATCACGAAGAACTCCGATTGCGAAGGCAGCACACTAATCCGTAACTGACGTTCATGCTCGAAAGTGTGGGTATCAAACAGGATTAGATACCCT
+
@FEGGGGGGFGGGGGCGCFFGGGGGGDEFGGGF8FGGGGGD8CC9FFGGGGGGFF4:CCFFFC8,CFFGF:CFFGGCAA<FGCEGGGGGGGGDGF,EFFG<F@FGGEAFEGFA?FE<FGGA,B@FFEEFGGF,C<FGGGF<F=><5B>FE'FG=EFGG8@FGFGGG:>>G-FFGGGGGGGGFFC8FF2>FG7FFE2=584@8F<FFFC@)?CFGGC8CEEC@4GGF*&7FFEC<7F?FF9GFFCFDGGDGF3<8EDFFGFGGGGGGGGGDDGGGGF@6<FDGGGGFFEGFEE+7@+B88AFBCEF=7GFE9FCGGGGGGFGGGGGEFFFFGCGGGGGFGF9FF<FGGGGGGDGFC7GGGGGGGGGGFGGEDGFC<C,CCB:7FGFE<GGGGGGGFCGGGGGGGGFGFF-FFGGGFGGGGFFEGFGGGCF@F@CCCC
@SZM 452
TGAGGAATATTGGTCAATGGACGGGAGTCTGGACCAGCCAAGTAGCGTGAAGGATGACTGCCCTATGGGTTGTAAACTTCTTTTATACGGGAATAAAGTGATCCACGTGTGGATTTTTGTATGTACCGTATGAATAAGGATCGGCTAACTCCGTGCCAGCAGCCGCGGTAATACGGAGGATCCGAGCGTTATCCGGATTTATTGGGTTTAAAGGGAGCGTAGGTGGACAGTTAAGTCAGTTGTGAAAGTTTGCGGCTCAACCGTAAAATTGCAGTTGATACTGGCTGTCTTGAGTACAGTAGAGGTGGGCGGAATTCGTGGTGTAGCGGTGAAATGCTTAGATATCACGAAGAACTCCGATTGCGAAGGCAGCTCACTGGACTGCAACTGACACTGATGCTCGAAGGTGTGGGTATCAAACAGGATTAGATACCCT
+
AFGGGGGGGGGGGGGGGGGFGGCEGGGGFFGGGGGGGGFFGGGGGGGGGGGGGGFGGGDAFEGGGGGGGE7FEFGGGGGGFGGGGGFEGGGEFGGGFDGGGGGGGGGGFGGD?FFF9FEGFEFFGFA:FCFGFFFFFDGEFECEEECAE,@DGGGDFEFGFF=CF6FGFGGGCAF<:F=@D=?F:EB8314<@F8E/2<1CFF9FCFFFFGGGGC*=C,8CGGFGGGF?FGC@9C<FC@@@CEFCF/8=DDGFDE-<F8<CC:F<CFGF>7#E>=ABAGCFFDEFFE<,FFCFE9;GEGFA=GGGFF:FDCC,,7:F7D@FFGEECF<FFFDGGGGGGGFFFE?GGFCFF@EF@@-GDC7F@7DDAGGCE<CFEF@CEE@,FGAF9E9F<F,DGGEDEGE@FE@@,@GGFC@<@CCECE9GFFE<EF@FFC,CCC@
@SZM 453
TGAGGAATATTGGTCAATGGACGCGAGTCTGAACCAGCCAAGTAGCGTGAAGGATGACTGCCCTATGGGTTGTAAACTTCTTTTATATGGGAATAAAGTGGTCCACGTGTGGATTTTTGTATGTACCATATGAATAAGGATCGGCTAACTCCGTGCCAGCAGCCGCGGTAATACGGAGGATCCGAGCGTTATCCGGATTTATTGGGTTTAAAGGGAGCGTAGGCGGATTGTTAAGTCAGTTGTGAAAGTTTGCGGCTCAACCGTAAAATTGCAGTTGATACTGGCAGTCTTGAGTGCAGTAGAGGTGGGCGGAATTCGTGGTGTAGCGGTGAAATGCTTAGATATCACGAAGAACTCCGATTGCGAAGGCAGCTCACTGGAGTGTAACTGACGCTGATGCTCGAAAGTGTGGGTATCAAACAGGATTAGATACCCT
+
FGGGGGDFFFGGGGGGGGGGGGGGGGGEGGGGGGGGGGGGGGGGGGGGGGGGGGGGGGFGGGGGGGGGGGGGGGFGGGGGGDGGGGGEGGGGFGGGGGGGGFGGGGGGGFGGFGGGGGEGGGFGGGCFEECFGGCGGGGG?F?FG?GGGFCGGGGGCFFGGGGGGGGGEGGGGGGGGDG*8>FG<GGGGEEF>FGFEFDGFF?FFGEGFGFGGGGGGGFDGGGFGGCGFFGGGFGGGGGGFFGGFGFFCCFGGGGGGDFGGGGEA:EGGFGFDGGFFBGGGGGGGGGGGGGGGFFDAGGGGGGGGGDGFDGGGFGGGGFE8GGGGGGGGGGGGGF?CGGGGFGGFDGGGGGGGGGEGGGGGGGGGGGGGGGGGF9GGGGGGFGGGGFEGGGGFGGGGGFFGGGGGGGGGGGFGGGGGGFGFGGGGGFEEFGCCCCC
@SZM 454
TGGGGAATATTGGGCAATGGGCGCAAGCCTGACCCAGCTACGCCGCGTGAAGGAGGAAGGCTTTCGGGTTGTAAACTTCTTTTGTCAGGGACGAGTAGAAGACGGTACCTGACGAATAAGCCACGGCTAACTACGTGCCAGCAGCCGCGGTAATACGTAGGTGGCAAGCGTTGTCCGGATTTACTGGGTGTAAAGGGCGTGTAGCCGGGAAGGCAAGTCAGATGTGAAATCCACGGGCTCAACTCGTGAACTGCATTTGAAACTGGTTTTCTTGAGTATCGGAGAGGCAATCGGAATTCCTAGTGTAGCGGTGAAATGCGTAGATATTAGGAGGAACACCAGTGGCGAAGGCGGATTGCTGGACGACAACTGACGGTGAGGCGCGAAAGCGTGGGGAGCAAACAGGATTAGATACCCT
+
CFGGGCFGGGGGGGGGFGGE8FGGGGGGGGGGGGGGGGGGCFGGGGDCEGGGGFEFCFFGFGGGDGG7<?FGFGGGGGGGGGGGGFFGGFBFFGGGCEDGGGGGGFFF?FC<DFECEFGCFDFCFG7BFDFCFGGC>FE?F1>FGGGGEE<CEGF9F<<FGEGCF:FFGGC:FEFCEC3C?<CCGFFF<FCFFCGC:CF>FCCCCGGEFF,CC;GGGCFCEFGFCFC?F9GCFA;GDFFC7>>88CFB;FCFFFFDCGGFAFAFG#GFCACFFA@BFBFCEFFFCF<+=7DGGFCGGGGGGFGGCFEDEEAFE<7GGFBFGGGGGGGGFEFCGFDGGGGFCDF@DCGEGGGGGFGGGGGGGFGEGGFCGFGC@GGGGGGGGGGGF8GGGFGEFDDGGGGEFCGGGGGGGGF8CCCCA-
@SZM 455
TGAGGAATATTGGTCAATGGACGAGAGTCTGAACCAGCCAAGTAGCGTGAAGGATGACTGCCCTATGGGTTGTAAACTTCTTTTATACGGGAATAAAGTGAGGCACGTGTGCCTTTTTGTATGTACCGTATGAATAAGGATCGGCTAACTCCGTGCCAGCAGCCGCGGTAATACGGAGGATCCGAGCGTTATCCGGATTTATTTGGTTTAAAGGGAGCGTAGGCGGACGCTTAGGTCAGTTGTGAAAGTTTGCGGCTCAACCGTAAAATTGCAGTTGATACTGGGTGTCTTGAGTACAGTAGAGGCAGGCGGAATTCGTGGTGTAGCGGTGAAATGCTTATATATCACGAAGAACTCCGATCGCGAAGGCAGCCTGCTGGACTGTAACTGACGCTGATGCTCGAAAGTGTGGGTATCAAACAGGATTAGATACCCT
+
FCDFF@EEFFGGGGGGGGGGGGGGGGEDFFGGCFGFGEFGGGCEAFGGGEGFGGGGFDFGFGGGG8<EFCGCEFGCFG9EFGDGGDGFFGEGDFGAFEGGDGGFGGGGGGGFFEGEDGGGGGGGG?EGFGGFGGFAFFGGC?CCG7BFFC9FGDF@EAFGCFF/3=:9@F8,=0@>E5@*5>FE1FE>>=CFF>;43GGFF<(#GGFGCFFCGGG5/3FC5>3<CC>CCAGFEAG*GGGGFCGGEFCFECGGGEGCFF>DFCCGGGGGFFFFFDC58>GGGCGFGCF<,BBA8F9FFGGGFA,GGGGGFFE<+8GGFGGFGEGGGGEFAFC<FFCCGGFA,EF?,DGGGFBFC8BBGGGFCGFDCGGGDGGGGGGGDGGGGGGFGGGGGGGGGGGGGGGGFEGGGGGGGGGGDGGGGGGFGGFEE,9FE8F@<CCA
@SZM 456
TGAGGAATATTGGTCAATGGACGAGAGTCTGAACCAGCCAAGTAGCGTGAAGGATGAAGGTCCTACGGATTGTAAACTTCTTTTATAAGGGAATAAACCCTCCCACGTGTGGGTGCTTGTATGTACCTTATGAATAAGCATCGGCTAACTCCGTGCCAGCAGCCGCGGTAATACGGAGGATGCGAGAGTTATCCGGATTTATTGGGTTTAAAGGGAGCGCAGACGGGTCGTTAAGTCAGCTGTGAAAGTTTGGGGCTCAACCTTAAAATTGCAGTTGATACTGGCGTCCTTGAGTGCGGTTGAGGTGTGCGGAATTCGTTGTGTAGCGGTGAAATGCTTAGATATCACGAAGAACTCCGAGTGCGAAGGCAGCACACTAATCCGTAACTGACGTTAATGCTCGAAAGTGTGGTTATCAAACAGGATTAGATACCCT
+
@F<FCFGCFFFGFAFF<EGFGGGG7FCFCFGG9EEFGFGG8FFCECEEGGFGFCCFC9CFC,@EFG7CEEEEFEFCF<FGGGA<,,<,CF<FGFGGCAC44C,B<FC4E=DDC+4+CE@,@,B@<B?<EFG9@AFGCFFFFC++CFGC,>B>>++>=FDDDFD@+BCCF+8DBA7@::*@:FG**>*>DFB<F,<C):;>G@BFCF;<CC9;F482C=08BB,=EEB@:FGFC<,;,2,2FFFCD;9CCGGG=D:>C<CFGEGGFC6DGFFD8C>F@#?58,:8*,,,,GGGGEF>=EEA:,E7E8@47<C,<F7DFBB,<GGGGEF<<CFF9ECBEC,FEDE,:,6<F<DECF@7EDC++@C@E9F@@C9ECC9FEAB,CCC9GEC6,DEB,C<,,DGGF@GGFFF<FGFFCCCGGFFDFEGFCEC,E<C6@,@A
@SZM 51736
TGAGGAATATTGGTCAATGGACGCAAGTCTGAACCAGCCATGCCGCGTGCAGGAAGAAGGCTCTATGAGTTGTAAACTGCTTTTGTACGAGGGTAAACTCACCTGCGTGTAGGTGACTGAAAGTATCGTACGAATAAGTATCGGCTAACTCCGTGCCAGCAGCCGCGGTAATACGGAGGATTCAAGCGTCATCCGGATTTATTGGGTTTAAAGGGTGCGTAGGCGGTTTGATAAGTTAGAGGTGAAATCCCGGGGCTTAACTCCGGAACTGCCTCTAATACTGTTAGACTAGAGAGTAGTTGCGGTAGGCGGAATGTATGGTGTAGCGGTGAAATGCTTAGAGATCATACAGAACACCGATTGCGAAGGCAGCTTACCAAACTATATCTGACGTTGAGGCACGAAAGCGTGGGGAGCAAACAGGATTAGATACCCT
+
@EACF,CCCCF,,6CFGGGFF@FGDG+6EAFF,,<F,CDE,CDF+@CFG@,6EBDGG,FDFGFGAEC<CFFFCFGDFGG99C?<FCA<<,BB>+B9EFB<E8F,=,>C@FF,CEFAF,8B<EA<<9F-BE4BF<<+?D#EFF4CFEGDFGF:CD>E47B>@C0G@?@F@C7FFFFFGGGGFG(>;G@FF77<FFGE:FF)FGGGGGFE;GEGGGG@E>DBEGC5C>:&EE<B>3@0ECCGGG>F;FC9GGGGGGGFD3D=CEG%GGGGDGFD7CDFFACGGFF<F@,,FF@GGGFGCBCFCGCGGGF=CGGGGGGEEDFAGGGGGGGGFGGGGGGGFGGFGEGGGFFFFAAF@CGFDGEB7GGGGGGGGGCGDGGFGFC@@C66CC9GGGF@GGGFGGGGCGGGGGGGGGGGGGGGGGGFFGGGGGGGGGGCCCCC
@SZM 458
TGGGGAATATTGCACAATGGGGGAAACCCTGATGCAGCAACGCCGCGTGAAGGATGAAGGCCTTTGGGTCGTAAACTTCTGTTCTAAGGGAAGATAATGACTGTACCTTAGGAGCAAGTCCCGGCTAACTACGTGCCAGCAGCCGCGGTAATACGTAGGGGGCAAGCGTTATCCGGAATTATTGGGCGTAAAGGGTACGTAGGTGGTTACCTAAGCACAGGGTATAAGGCAATAGCTTAACTATTGTTCGCCTTGTGAACTGGGCTACTTGAGTGCAGGAGAGGAAAGCGGAATTCCTAGTGTAGCGGTGAAATGCGTAGATATTAGGAGGAACACCAGTGGCGAAGGCGGCTTTCTGGACTGTAACTGACACTGAGGTACGAAAGCGTGGGGAGCAAACAGGATTAGATACCCT
+
FFFFGGGGGGGGGGGGGGGGGGGGGGGGGCGGGGGGGGGGGDGGGGGEEFGFGGCFFGGGGGCFGFFEGGGGGGGGFGGGGGGEEDFGGGDFEGGGGGGGGGGFFGGGAFGGGGGD<FEDFGG=GGGGGGGFEFGGGGGGGGGGGGGGGGGGGFF;<FGG7FGGEDFCAFF8FGGGCFG7CGD9CCFGGFGGFDGGFGGGGGGFFFEGFGFFGGGGGGGGGGGFCCEGGGGCGFAFFCFGF89EGFFFEED8GGGGGFGGFGGFDGGEFGFGGE?49=FEGFFGFEGGGFGFCGGGGGGGGGGEGDGGFGGGGGGGGGGGFFAGGGFF9EFFCGGGGGGGEGFGGGGGGGGGGGGGGGGGGGGGGGGGGFFDGGGFCGGGGGGDGGGGGGGGGGGGFDFGEGGGGGGFGGCCCCC
@SZM 459
[truncated: 41,856,174 more chars]
