# Supplementary material for: Compositional distinction of gut microbiota between Han Chinese and Tibetan populations with liver cirrhosis
Source: PeerJ. 2021 Sep 15;9:e12142. doi: 10.7717/peerj.12142 (PMC8449536; doi:10.7717/peerj.12142)
Supplement: Supplemental Information 23 [file peerj-09-12142-s023.zip › TLC20.clean.fastq]

@suolzx 1
TGAGGAATATTGGTCAATGGACGAGAGTCTGAACCAGCCAAGTAGCGTGAAGGATGACTGCCCTATGGGTTGTAAACTTCTTTTATACGGGAATAAAGTGAGGCACGTGTGCCTTTTTGTATGTACCGTATGAATAAGGATCGGCTAACTCCGTGCCAGCAGCCGCGGTAATACGGAGGATCCGAGCGTTATCCGGATTTATTGGGTTTAAAGGGAGCGTAGGCGGACGCTTAAGTCAGTTGTGGAAGTTTGCGGCTCAACCGTAAAATTGCAGTTGATACTGGGTGTCTTGAGTACAGTAGAGGCAGGCGGAATTCGTGGTGTAGCGGTGAAATGCTTAGATATCACGAAGAACTCCGATTGCGAAGGCAGCTTGCTGGACTGTAACTGACGCTGATGCCCGAAAGTGTGGGTATCAAACAGGATTAGATACCCT
+
FGGGGGGGGGGGGGGGGGGGGGGGGGGFGGGGGGGGGGGGEGCFGGGGGGGGGGGGGGGGGFFFGGGGGGGGGGGGGGGGFGGGGFFFGGGGDGGGGGGGGFFG>FGGGGGGGGGGGGGGGGGGGGGGGDFEFGGGGGGGGGGDGFEGGGGGGGGGGGGGGGGGGGGGEGDGCFGGDGG:DFGGGG;E2GGGGGGFCCGFFGGGGGEGEFGGGEGGGGGDGGDFGGGGGFGGFCGGFFF7GFCEDCGGGGFGBFBC=DGGCGGEGFFGFFFCFFF<E<CGGGGGGGGGGFECEF;FCGGGGGGFF@GGGGGGGGGGGGF=ECGFGGGFGGGGGGGGCFGFGGFEC?GGGGGGGGGCGFFGEEGEGGGGGGGGGGGGGGGFGGGGGGGGGGGGGGGGGGGGGGGGFCCDGGGGGGGGGGFGGGGGGGGGGFGCCBA-
@suolzx 2
TGAGGAATATTGGTCAATGGACGAGAGTCTGAACCAGCCAAGTAGCGTGAAGGATGACTGCCCTATGGGTTGTAAACTTCTTTTATACGGGAATAAAGTTAGCCACGTGTGGTTTTTTGTATGTACCGTATGAATAAGGATCGGCTAACTCCGTGCCAGCAGCCGCGGTAATACGGAGGATCCGAGCGTTATCCGGATTTATTGGGTTTAAAGGGAGCGTAGGCGGGTTGTTAAGTCAGTTGTGAAAGTTTGCGGCTCAACCGTAAAATTGCAGTTGATACTGGATATCTTGAGTGCAGTTGAGGCAGGCGGAATTCGTGGTGTAGCGGTGAAATGCTTAGATAGCACGAAGAACTCCGATTGCGAAGGCAGCCTGCTAAGCTGCAACTGACATTGAGGCTCGAAAGTGTGGGTATCAAACAGGATTAGATACCCG
+
FGGGGGGGGGGGGGGGGGGGGGGGGGGGGGGGFGGGGGGGGFFGGGGGGGGGGFFGCFFGGFGGGGG?8FGGGGGGGFGGGGGGFGGFGGEBFGFGGGEFFFGFFEGGCGFEFGG<FGGGFGGGGGGGGGFG9BFGGGGGGGGGGCFGGGGFDGGGGGFFG?FGGECGGGDG0FF7GGGDEFGGCDCFGGGGG<==C=<FEFGFFGGGGFFGFFE=GGGGGGGDGGGGFCEGGGFGDGFF9GFGFGFGEF4AFFF>D7FGEGGFGFGGFGFGEEFBDEAFFGCGFEEFGGGGGGCFFGGFEFFFE@C+GEFGFCGF?,CFGEGGGGGGGGGGGGGGGFEFGE9B:FGEGGGGF@FCFEFEGDGGGGGGGGGGGFGGFFF8GGGGFGGFGFFFDCGGGGEGGGGGGCFGF@GFGGGGGGGGGGGGGGFGGGGCCAA-
@suolzx 70559
TGGGGAATATTGCACAATGGGCGAAAGACTGATGCAGCGAAGCCGCGTGAGCGAAGAAGGATTTCGGTATGTAAAATTCTATCAGCACGGCAGATAGTGCCGGTACCTGACTAAGACGCCCCGGATAACTACGTGCCAGACGACGCGGTAATACGCAGGGGGCAAGCGTTATACGGATTTACTGGGTGTAAAGGGAGCGTAGACGGTGTGGCAAGTCTGATGTGACAGGCATGGGCTCAACCTGGGGACTGCATTGGAAACTGTCATACTTGAGTGCCGGAGGGGTAAGCGGAATGCCTAGTGTAGCGGTGAAATGCGTAGATAGTAGGAGGAACTCCAGTGGCGAAGGCGGCTTACTGGACGGTAACTGACGTCGAGGCTCGAAAGCGTGGGGAGCAAACAGGATTAGATACCCT
+
,C,6@BF8FCEE9,;C<EFGGGG>:@F,EEGF9@-CEFCC+@7CFGGGGE7<=>C>CG<,,C55C,C=8F@BCFE9,BE,@,-,5<A,=B+@C7,B?FC,,@EFCEGFF8,FF?DF,+3++3@>8@C,@EGG:,<<C,D,*5*35F<:5*=@9;C7CFE<CD:****8=F<38?<C8720:<1C<;2;B<@C79E#:*?4AG4::>8*0CF5C7FC9,D@=FC;@'>@;38FC8CF@,@,+4,,,DEFC,B,B;F,9@,37,C:5,,8@DCD8FF@++@+=D6,==:8=,DB<BE:4FFCFDC4>:CF9DEC8,=CGFFFDEFC<CA,,C9<=EC-CGE@,@,C,@,@@+F9C<CAF@7FC@6,,@E::CFGGGEFAF@C,:FC8,CGEFGGGGGGFFECE@EGFFCFDE<@@C@@
@suolzx 4
TGGGGGATATTGCACAATGGGGGAAACCCTGATGCAGCGACGCCGCGTGGAGGAAGAAGGTTTTCGGATTGTAAACTTCTGTCGTCAGGGACGATAATGACGGTACCTAACAAGAAAGCACCGGCTAACTACGTGCCAGCAGCCGCGGTAAAACGTAGGGTGCAAGCGTTGTCCGGAATTACTGGGTGTAAAGGGAGCGCAGGCGGACCGGCAAGTTGGAAGTGAAAACTATGGGCTCAACCCATCAATTGCTTTCAAAACTGCTGGCCTTGAGTAGTGCAGAGGTAGGTGGAATTCCCGGTGTAGCGGTGGAATGCGTAGATATCGGGAGGAACACCAGTGGCGAAGGCGACCTACTGGGCACCAACTGACGCTGAGGCTCGAAAGCATGGGTAGCAAACAGGATTAGATACCCG
+
GGGGGGGGGGGGGGGGGGGGGGGGGGCG>FGGGGGGGGGGGGGGGGGGGGGGGGGFGGGGCFGGGGGGGGGGGGGGGGGGGGGGGGGGGGFDFEGGGGCFGEGGGGGGGGGGGA<BFG:>DFEGGGGGGGFDGGGGGGGGGGGGGE2GBEGGGGGFFDFGFFGGGECFFFDFGGGGGGGGGGFFFG@C;GGGGGGGGDCDEGGGGGEGGGFEGCFGFEFD<FFECEGFGCCCFGGGFGGGFGGFCFGGGGFGGGGDGFFGFGGFGGFFFFGFCGGDCFFCE?GGGGGGGGGGGFGGGFGFGGGGGGGGGGGGGGGGGGGGGEFB:FEGGGGGGGGEGGGGGGGGGGGGDGFGGDGGGFGGGGEGEGGGGGDGGGGGGGGGGGGGGGGGGGGGGGGGGGGGGGGGGGGGGGGCCCB-
@suolzx 80026
TGGGGAATATTGCACAATGGGGGAAACCCTGATGCAGCAACGCCGCGTGAGTGAAGAAGTATTTCGGTATGTAAAGCTCTATCAGCAGGGAAGATAATGACGGTACCTGACTAAGAAGCTCCGGCTAAATACGTGCCAGCAGCCGCGGTAATACGTATGGAGCAAGCGTTATCCGGATTTACTGGGTGTAAAGGGTGCGTAGGTGGCAGTGCAAGTCAGATGTGAAAGGCCGGGGCTCAACCCCGGAGCTGCATTTGAAACTGCGCGGCTAGAGTACAGGAGAGGCAGGCGGAATTCCTAGTGTAGCGGTGAAATGCGTAGATATTAGGAGGAACACCAGTGGCGAAGGCGGCCTGCTGGACTGTTACTGACACTGAGGCACGAAAGCGTGGGGAGCAAACAGGATTAGATACCCT
+
EGCEGGDGGGCFCGFFGG9FC,:BBFGGGGFGGFGGGGFGGDCFF>@C+8CGGGGFFG?FFCCEFGGGDFFAFFFCFGGCGGCFEDFEFDCACEFFFGGFFCGC@FGGGGGGGGGFGGGGGDEGGDGGGGDD@G<=EFF.BCB=EF>GGCEFAA@:AFCFGGGDCFGCFFG,DGEE>F:FFGGGGGGFC:FGGGFEGGDC2<?FCFFCCFGBFC>FGC?9DCCGGGGFCECGEGDCGFFFFGCC:E=D,FFDGCEB3D?B<FF=ECBAC>AGFGGGGGGG=A/CFDGGGGF??=9CF<=FF<F>+CFC,9AC:=FEFGF=ECGCF<DFE,B6,C<CEFCB7GF@9FCFEF@@<<,GGGFDEF,FCEFGFEC<CEFFDDFFC7GEEGFDEGFFECGDFFDGGGGGGGGGGGGCCCCC
@suolzx 66562
TGAGGAATATTGGTCAATGGACGAGAGTCTGAGCCAGCCAAGTAGCGTGCAGGATGACGGCCCTATGGGTTGTAAACTGCTTTTGCGCGGGGATAACACCCTCCACGTGCTGGAGGTCTGCAGGTACCGCGCGAATAAGGACCGGCTAATTCCGTGCCAGCAGCCGCGGTAATACGGAAGGTCCGGGCGTTATCCGGATTTATCGGGTTTAAAGGGAGCGTAGGCCGTGAGGTAAGCGTGTTGTGAAATGTAGGCGCCCAACGTCTGCACTGCAGCGCGAACTGCCCCACTTGAGTGCGCGCAACGCCGGCGGAACTCGTCGTGTAGCGGTGAAATGCTTAGATATGACGAAGAACCCCGATTGCGAAGGCAGCTGGCGGGAGCGTAACTGACGCTGAAGCTCGAAAGCGCGGGTATCGAACAGGATTAGATACCCT
+
FGGGGFGGGGGGGGFFGGGFGGGG7FEFGGGGGGGFFCFFGGEFFGGGGGGGGGGFGGGGFFG7FFFGGGGEFGGGGFGFGFGGGGGGGEFCFFGGGGBFGGGGGGGGGGFFG@FEEGGGGGGG@FGGGGGGCFGCGGGGGGFE?GAFFGGGGGGGGF>GGGGGGGFEGEGGCGFFEGGGGFGGEGGG=GCEC?CEEECEFGGGFGGGGFCFCFGGGGEFGGGGGCG;C9GGEFGFGGGGFCECGGGGFFGGFGCGEGGGFGFFGGGFFCFGGGGFGGGGGGGFB57,<FF7CCGEEF7GCGDFCEGGGFEGFFFEGEFGFFDGGGGFGFFGFCGGFFGGGFFGGGGGGGFEC=@GCFDGGGGEFGGFGFFCGGGGGFFEFDGGGGGGGGFCEGGEDGEGGGGGGGDGGGGGGGGFGGGFGGGGFGGGGFGGCCCCC
@suolzx 112738
TGAGGAATATTGGTCAATGGACGAGAGTCTGAACCAGCCAAGTAGCGTGAAGGATGACTGCCCTCTGGGTTGTAAACTTCTTTTATACGGGAATAAAGTGAGGCACGTGTGCCTTTTTGTATGTACCGTATGAATAAGGATCGGCTAACTCCGTGCCAGCAGCCGCGGTAATACGGAGGATCCGAGCGTTATCCGGATTTATTGGGTTTAAAGGGAGCGTAGGCGGACGCTTAAGTCAGTTGTGAAAGTTTGCGGCTCAACCGTAAAATTGCAGTTGATACTGGGTGTCTTGAGTACAGTAGAGGCAGGCGGAATTCGTGGTGTAGCGGTGAAATGCTTAGATATCACGAAGAACTCCGATTGCGAAGGCAGCTTGCTGGACTGTAACTGACGCTGATGCTCGAAAGTGTGGGTATCAAACAGGATTAGATACCCT
+
GGGGGGFGFFA,,CFEFFG8DEGGCEFFGGGGGGFGFGGEFGGGGGGGGFFGGGGGGGGGGGGG8CA,FFEFGDF-EFFGGFFGGGGGGGGGGFGGGGGFG?EF@DEG8<CFGGFCCC>FDEEGGGG+=FFGGGGGGFGCEGGDGGEG8,,BFGFFGD87,=FGG>FE8C<@7=>5*@F8DE,DFE7GF@CB@B>97>CFCFGGGGEGGG+CFCC:GGCCFCCDGF:72@8GCEF@CFFCCCFECCF>AGGFCE=<B57DF>FFFF;FAFFCFFD?>DFEFFGFF:?:,=<FFF<GGFFFCGFE8FECGFEADEGFF7GGE<@+CF7FDCCGFFEEFFGGF;C,GGGFGGFGGCF7>GGGEGDGGEFDFF8@C8GGGC@CFDGGGFGFEGFGGGGGGGGGFEFGGGGDGGGFGGGGFGFGGGGGFF9FGFFC9C@C
@suolzx 134519
TGAGGAATATTGGTCAATGGACGAGAGTCTGAACCAGCCAAGTAGCGTGAAGGATGACTGCCCTATGGGTTGTAAACTTCTTTTATACGGGAATAAAGTTAGCCACGTGTGGTTTTTTGTATGTACCGTATGAATAAGGATAGGCTAACTCCGTGCCAGCGGCCGCGGTAATACGGAGGATCCGAGCGTTATCCGGATGTATTGGGTTTAAAGGGAGCGCAGGCGGGTTGTTAAGTCAGTTGTGAAAGTTTGCGGCTCAACCGTAAAATTGCGGTTGATACTGGCGACCTTGAGTGCAACAGAGGTAGGCGGAATTCGTGGTGTAGCGGTGAAATGCTTAGATATCAGGAAGAACTCCGATTGCGAAGGCAGCTTACTGGATTGTAACTGACGCTGATGCTCGAAAGTGTGGGTATCAAGCAGGATTAGATACCCT
+
GGFGGGGGGGGGECFFGGGFGGGECGGFGGGGDEFGGG8F@FF<FEGGGGGGGGFGG9@F8ECE,6ECFFCE,CFC<FD<FGGCDFGFGDFGGDFGGFGGCFEFFFFGGGFF=FE<<E=4FGFFG9FGGGGEFGGGFGFGC9FFF<F<BADFGFEEGFGGE>FGECFCCF@FD>FCEGG*?,8>CCDGGDGGF<@E6F#CAFGGGG;@FFC:F8<<GDECEDDDGCECGGGGGFFEFGGGGGGGGE>4<FFF.GGGFGGGGGGGGFFC:CGEFCA@E:7CDGG=8C9,FGEGFGGGCE;FGF?F=7CB?,E<CGDGGGGGGGGGGGGGGDFEGGGFCFGGFGGGFC:,GGCFE67:GFAGGGGGGGGGGGFGGGEFFGGFGGGGEFFCGGGGGGGGGGGGFFGGGGFFGGGGGGGGGGGGGGGGGDC<GGGCCCCC
@suolzx 56731
TGGGGAATATTGCACAATGGGCGAAAGCCTGATGCAGCGACGCCGCGTGAGCGAAGAAGTATTTCGGTATGTAAAGCTCTATCAGCAGGGAAGATAATGACGGTACCTGACTAAGAAGCACCGGCTAAATACGTGCCAGCAGCCGCGGTAATACGTATGGTGCAAGCGTTATCCGGATTTACTGGGTGTAAAGGGAGCGCAGGCGGTGCGGCAAGTCTGATGTGAAAGCCCAGGGCTCAACCCCTGTACTGCATTGGAAACTGTCGTACTTGAGTGTCGGAGGGGTAAGCGGAATTCCTAGTGTAGCGGTGAAATGCGTAGATATTAGGAGGAACACCAGTGGCGAAGGCGGCTTACTGGACGATAACTGACGCTGAGGCTCGAAAGCGTGGGGAGCAAACAGGATTAGATACCCT
+
FG<FGGGGGGGGF<FGGGGGGGGGEGG8FGGGF@FGGG@FCG@:FFGGG@CCFG7FF8FC,??F<,B?=F@B@FG9FGDCAF?@@<FBFGGGGCFGGF@EEEDF7F?FFG<DF@5,?,,,B=F,9:FFC?F?7E,3CCFFDFFFFCFEFE<<F<D>>3F<1FGE@E?FF>FGFGGGGGECCCFGGGACFGGGGGGFGBA1:GEDDF*88CE*FFF<9GECFGGGGFBE?E<:FFGGEGGGFD6F&FFFFCGGEA@F8AGGGFC&:@FFFC#GFF@:6+84#99CFB+:GGGGGGGGFDFAGGGGGGGGGGGGGGGGGGGGGGGGGFFCGF<GEGF@GF@@GDGGGGGGGFCGFFEGGCGFE,-<AGGGGGGGGGGFE+GGGGGGGGGCFEGGF,GFF9GGGGGGGGGGGGGCCCCC
@suolzx 102117
TGAGGAATATTGGTCAATGGACGAGAGTCTGAACCAGCCAAGTAGCGTGAAGGATGACTGCCCTATGGGTTGTAAACTTCTTTTATACGGGAATAAAGTGAGCCACGTGTGGCTTTTTGTATGTACCGTATGAATAAGGATCGGCTAACTCCGTGCCAGCAGCCGCGGTAATACGGAGGATTCGAGCGTTATCCGGATTTATTGGGTTTAAAGGGAGCGTAGGCGGGTTGTTAAGTCAGTTGTGAAAGTTTGCGGCTCAACCGTAAAATTGCAGTTGATACTGGCGACCTTGAGTGCAACAGAGGTAGGCGGAATTCGTGGTGTAGCGGTGAAATGCTTAGATATCACGAAGAACTCCGATTGCGAAGGCAGCTTACTGGATTGTAACTGACGCTGATGCTCGAAAGTGTGGGTATCAAACAGGATTAGATACCCT
+
GGGGGGFFFGGGGCFFGFGGEFGGGGGGGGGGGGFGGGGGGGGGGGCGGGGGFGGGGGGGCGGGGGGGGGGGGGGFGGGGFGGGFGGGGGGDGGFGGGGGGGGGGGGGGGGGGGGGGGGGFGGGGGGGGDFFGGFFFGCFGGGGGGCFFCF:CFFGGGFGCDFFCEGCGGGGGGFFEFFGGFFC,:CFGGCGGGGGGGEFGFFGGGGGGGGGGGEGGGFGGGGGGEGGGGGFGFFDFEFFGGGGGGGGGF7EGGGGFGGGGGGGGGGGGGFFFGGFGFEEC<FFGGF@FGGGGGGGGGGFEGEFFFGGGGFE?DECEGGFGGGGGGDGGGGGCGFCF<EFFFFDAGGGGGGGFEGGGGGGDGGGGGFGFDGGGGGGGGGFE9FGGGGGGF@>GGGFDGGGGGGGGGDGGGGGGFEFGFFF9GGGGF9GGGGCCCCC
@suolzx 78328
TGAGGAATATTGGTCAATGGACGAGAGTCTGAACCAGCCAAGTAGCGTGAAGGATGAAGGTTCTATGGATTGTAAACTTCTTTTATACGGGAATAAACGGATCCACGTGTGGATTTTTGCATGTACCGTATGAATAAGGATCGGCTAACTCCGTGCCAGCAGCCGCGGTAATACGGAGGATCCGAGCGTTATCCGGATTTATTGGGTTTAAAGGGAGCGTAGATGGGTTGTTAAGTCAGTTGTGAAAGTTTGCGGCTCAACCGTAAAATTGCAATTGATACTGGCAGTCTTGAGTACAGTTGAGGTAGGCGGAATTCGTGGTGTAGCGGTGAAATGCTTAGATATCACGAAGAACTCCGATTGCGAAGGCAGCTTACTAACCTGTAACTGACATGGATGCTCGAAAGTGTGAGTATCAAACAGGATTAGATACCCT
+
C@EFGFDCFDEFCFFFDFECFGGGGG7C@EGEFFGCCFGF?ED@FF+6@CCFGDGFFFGFC966EFGDCFEFGGGGGGG9F9EGGGGFEGGGEGGGGFGGGE7FGGD<EEFGC959FFFGGGGGEFGGGGGCEEAFFEFGGF:@FFGGDCCAFFFF?>FFGF8DEGEE#0>FFCFGGF:FC5DC><CEFGGFFFFA?GDFGGGFFFFBCCFDFFEFEDGGFC9;@GGGGAFGFFCCFGGFFFAACGGGCCFFFGG:GEF?CDFFECGGGGFGGGGGF?AFGGGGFFGGFCGGCEEEGFE8FGFGFFCFF8DDD?GGFFC,CEF77GGGFFC,GFGGGGGGGFF8GGFEAGFGGGGDGGEFDF@DFCFGGGGGGFFFDCFGGGGGGFFA@@<GFB,EEFGGCFGFCGGGGGGGGGGGGFGGGGGGGFFFF8F@CCCC
@suolzx 60318
TGAGGAATATTGGTCAATGGACGAGAGTCTGAACCAGCCAAGTAGCGTGAAGGATGACTGCCCTATGGGTTGTAAACTTCTTTTATACGGGAATAAAGTGAGGCACGTGTGCCTTTTTGTATGTACCGTATGAATAAGGATCGGCTAACTCCGTGCCAGCAGCCGCGGTAATACGGAGGATCCGAGCGTTATCCGGATTTATTGGGTTTAAAGGGAGCGTAGGCGTACGCTTAAGTCAGTTGTGAAAGTTTGCGGCTCAACCGTAAAATTGCAGTTGATACTGGGTGTCTTGAGTACAGTATAGGCAGGCGGAATTCGTGGTGTAGCGGTGAAATGCTTAGATATCACGAAGAACTCCGATTGCGAAGGCAGCTTGCTGGATTGTAACTGACGCTGATGCTCGAAAGTGTGGGTATCAAACAGGATTAGATACCCT
+
FF@<FGGGGGGGGGGGGGGGGGGGGGGCGFFFFFGGGG<FFGGGGGGGGFGGGGGGFGGGGGGGGFGGGGGGGGGGGGFGGGGGGGGGGGGGGGGGGGGGGGGFDFGDFGGGGGGGFFEGGGCFGAFFGGGGGFGGGFEFEEGEGGGGGGGG8FCCFCE<FFDFEGGGGGGGGGGGDCF:CGG>GGEGGE::FGFGF7FFFGGGGGGGD:CGFECA>:CGFFGF@#>:DCCEFG@E?7GFGGECFG(EC:@ECEB8?@FGGEGFFGGFF=CFEEFAAEFB=EGFGE8F@FGA8FDGGGAF?,FFA7CGGF?,B?+F=<FAFGGEECF?<FAGGGGGGGGGGFFFCCFGGGGGFC@DGGF7GGGGEFGFGFDGGGGGGGGFDGGGGGGGGGEGGGGGGGGGGGGFGGGGGGGGFGGGGFGGGFDFFGCGGCGCCCCC
@suolzx 129179
TGAGGAATATTGGGCAATGGACGAGAGTCTGAACCAGCCAAGTAGCGTGAAGGATGAAGGTTCTATGGATTGTAAACTTCTTTTATATGGGAATAAAGTATTCCACGTGTGGGATTTTGTATGTACCATATGAATAAGGATCGGCTAACTCCGTGCCAGCAGCCGCGGTAATACGGAGGATCCGAGCGTTATCCGGATTTATTGGGTTGAAAGGGAGCGTAGGTGGATTGTTAAGTCAGTTGTGAAAGTTTGCGGCTCAACCGTAAAAGTGCAGTTGAAACTGGCAGTCTTGAGTACAGTAGAGGTGGGCGGAATTCGTGGTGTAGCGGTGAAATGCTTAGATATCACGAAGAACTCCGATTGCGAAGGCAGCTCACTAGACTGCAACTGACACTGATGCTCGAAAGTGTGGGTATCAAACAGGATTAGATACCCT
+
GGGGGGFGGGGGC,CFCF9CEDGGGGCCFFFGFDGGGGFGGDEFGGG@F,C<FC,:,CFGF9FEFA@,,CA,CFGGFGGF<FE9CFGACCGFFGD9F,CE??EE<FCDF,DB+4,B<9,BF@AE,@,,,,C<E?FGGGDGGFCEC8CECF%ACEF<FFGFFGCF>C5CGGC9FB=FG><;/FGFBCEFF*-ECCF=><B3C@GDFE,,#DFFDGF3:CE7CCFCF@=><B<1FE@:<DB;AFAFFFCDCFC>G<F@::EGGEE>;BA@#,EDEGGFFGFGGGGFEFGFCGGGGEFE,FFEGGFEGFGGEFECCF:>:D7FE9GFEC:F9FGDFFAFDFEECEF<A@<GGFCFEEF7GF<C>GGGGCFGGGEFFCGGGGFF<F9GGGGGFC-FEFFGDGGFFEFE@GGGEFC<GGFGGGGFCGGGGGGFFF9CCCCC
@suolzx 147749
TGGGGAATATTGCACAATGGGGGAAACCCTGATGCAGCGACGCCGCGTGAAGGAAGAAGTATCTCGGTATGTAAACTTCTATCAGCAGGGAAGATAGTGACGGTACCTGACTAAGAAGCCCCGGCTAACTACGTGCCAGCAGCCGCGGTAATACGTAGGGGGCAAGCGTTATCCGGATTTACGGGGTGTAAAGGGAGCGTAGACGGTGTGGCAAGTCTGATGTGAAAGGCATGGGCTCAACCTGTGGACTGCATTGGAAACTGTCATACTTGAGTGCCGGAGGGGTAAGCGGAATTCCTAGTGTAGCGGTGAAATGCGTAGATATTAGGAGGAACACCAGTGGCGAAGGCGGCTTACTGGATTGTAACTGACGCTGATGCTCGAAAGTGTGGGTATCAAACAGGATTAGATACCCT
+
EFFGGBFGGGGGGEGGCFEEG7FFGFE6@<FFFGAF@EFGFGGEGGGGGGGAF4CAFFFA?<ECE@FFFGFGGGGGGGGFGFF9FCEFC>BFCAGGGGGFE=FFGEFGGCBCEFF?F8FADFFFF>>,>FFFF3FFFCFC;FGGC:FGGGC<F@GGFDFFGG>:@E:?=CG>FCFC7FGG;C#F=/:CA8C>@FG88EDE>C>@CGGD*8?C8FF@@,@:FFC?FF9>:C5@GFFFBFFDFFFFF66?DGFF>ACB08C5CECE?EC1@=ACGEECCCGFCGGFFFFCFFGGFEAGCF=<GCF>+>GGGGFAEEGGGGFFGGGGGDGGGGGFCGF@GGGGGGDF@@7EEEECGGEF@FCF;,@<FFF@@CGGGGFF@B>GFBEC<<@GGFGGGFGF<FE@E<,9EAF@FFCAA9CA
@suolzx 77512
TGAGGAATATTGGTCAATGGTCGTCAGACTGAACCAGCCAAGTCGCGTGAGGGAAGACGGCCCTACGGGTTGTAAACCTCTTTTGTCGGAGAGTAAAGTACGCTACGTGTAGCGTATTGCAAGTATCCGAAGAAAAAGCATCGGCTAACTCCGTGCCAGCAGCCGCGGTAATACGGAGGATGCAAGCGTTATCCGGTTTTATTGGGTTTAAAGGGTGCGTAGGCGGCACGCCAAGTCAGCTGTGAAATTTCCGGGCTCAACCCGGACTGTGCCGTGGAAAATGGCGAGCTAGAGTGCACAAGAGGCAGGCGGAATGCGTGGGGTAGCGGTGAAATGCATAGATATCGCTAAGAACCCCGATTGCGAAGGCAGCCTGCTAGTGTGCGACAGACGCTGAGGCACGAAAGCGTGGGTATCGAACAGGATTAGATACCCT
+
F,@AE<<@EFCEFF96EFD86<F+CFGDGGEFGGF8@@@CFF<E,@FGGCE,:C<CDA@C+@:FEGEDE+?+B<,C?,:,CFFCDFA@7:=++BE?FBFGFGEDEGCAF88A9=FGGG9,5E,ED,@CFDEEC8FF:>@FEFFFEGGCE,>@FG+>F>8>F7:353<*>FEG9,*=:@FEGDGGG@7C*48*:F:5**C77;2CF+))C>8C7<:;CC8CCGG+815::>C6#?<12CCC2CFC<7<>C0::FFFD@5:@80@C<:E353++@D,,9@C,+GB7GGDCC,5<BFA,,4,9CDE8E@?B+,?<BB++=>:FECGGGGFA9CCGFF<F,EA@?>,,@8,<66:,+F:+7C<:C@,CFC6,,<,@C,@8CC<F@C@,CCGDEEG@FFFCDGECFBFCEGGEGFGE@EE6;EEGFCE,GFFFCF@A,,,B
@suolzx 57419
TGAGGAATATTGGTCAATGGACGAGAGTCTGAACCAGCCAAGTAGCGTGAAGGATGACTGCCCTATGGGTTGTAAACTTCTTTTATACGGGAATAAAGTTAGCCACGTGTGGCTTTTTGTATGTACCGTATGAATAAGGATCGGCTAACTCCGTGCCAGCAGCCGCGGTAATACGGAGGATCCGAGCGTTATCCGGATTTATTGGGTTTAAAGGGAGCGTAGGCGGGTTGTTAAGTCAGTTGTGAAAGTTTGCGGCTCAACCGTAAAATTGCAGTTGATACTGGCGACCTCGAGTGCAACAGAGGTAGGCGGAATTCGTGGTGTAGCGGTGAAATGCTTAGATATCACGAAGAACTCCGATTGCGAAGGCAGCTTACTGGATTGTAACTGACGCTGATGCTCGAAAGTGTGGGTATCAAACAGGATTAGATACCCT
+
GGGGGGGGGGGGGGGGGGGGGGGGGGGGGGGGGGFGGFGGGGFGGGGGFGGGGGGGGGGGGGGGGGGGGGGGGGGGGGGGGGGGGGGGCCFGGGGFGGGGFEGGGGGGGGFGGGGGGGGGGGGGGGGGGGGGGGGFGGGGD<FEGGGGGGFFEGGGGFGGFGGGGGGGGGGGGG>GGGGEGGGGGGFFFGCGGGG5CGFF<GGGGGGFEGGGGGGGGGGGGGGGGGGGGGGGGFGGDGGGGGGGGGGCFGGFFFGGGGGGFGGGGG2DDGGGFGGGGFGGGGGGEGFGFE@GGGGGGGGGGGGGGF7GGGGGGGGGGGGGGGGGGGGGGGGGGGGGGGGGGGGFFFEGGGGGGGGGGGGGGGGGGGGGGGGGGGGGGGGGCGGGGGGGGGGGFGGGGGGGGGGGGGGGGGGGGGGGGGGGGGGGGGGFGFFCCCCC
@suolzx 93885
TGGGGAATATTGCACAATGGGGGAAACCCTGATGCAGCGACGCCGCGTGGAGGAAGAAGGTCTTCGGATTGTAAACTCCTGTTGTTGAGGAAGATAATGACGGTACTCAACAAGGAAGTGACGGCTAACTACGTGCCAGCAGCCGCGGTAAAACGTAGGTCACAAGCGTTGTCCGGAATTACTGGGTGTAAAGGGAGCGCAGGCGGGAAGACAAGTTGGAAGTGAAATCCATGGGCTCAACCCATGAACTGCTTTCAAAACTGTTTTTCTGGAGTAGTGCAGAGGTAGGCGGAATTCCCGGTGTAGCGGTGGAATGCGTAGATATCGGGAGGAACACCAGTGGCGAAGGCGGCCTACTGGGCACCAACTGACGCTGAGGCTCGAAAGTGTGGGTAGCAAACAGGAGTAGATACCCT
+
GDGAFFGFGGC9,FCCCFFFFGFFFGGGGGGGFFGG9F:FGGGGGEGEEF7FF7CFDGGGFEFGGGG>CFGGGCFFGG,?AEFGG8FFFGGG,FEGGGF,,B+8+BE<9>DFFGGGGGGG<EEGE@C@DBAF7FEF7FF<FF,@*@E7>B>;D@E5GDC9FGGGFD>F<FGGGFEGGGGGGG>FFFCFA??FGGECCEFF0ECECEFF=<:F<<FD?5CC9AEFFAEGGCGFF@FCGEF<<FDAFCFCGFDEG;FEFFGDFFFFFG.@FE#@EEFGGE9GFGGGFEFGF8FFFFDGGGEFFFFCCG>GGGGGFEEF@FFEFCFCCEGFF<GGFEFECGGGGGGGFEEGGDGGGGGFGGFFAFGFFFGGGGGEF8GGGGCDGGGGFCGCGFGF<FFGGGGFFFFEF,GDF8FCCCCC
@suolzx 18
TGAGGAATATTGGTCAATGGACGAGAGTCTGAACCAGCCAAGTAGCGTGAAGGATGACTGCCCTATGGGTTGTAAACTTCTTTTATACGGGAATAAAGTGAGGCACGTGTGCCTTTTTGTATGTACCGTATGAATAAGGATCGGCTAACTCCGTGCCAGCAGCCGCGGTAATACGGAGGATCCGAGCGTTATCCGGATTTATTGGGTTTAAAGGGAGCGTAGGCGGACGCTTAAGTCAGTTGTGAAAGTTTGCGGCTCAACCGTAAAATTGCAGTTGATACTGGGTGTCTTGAGTACAGTAGAGGCAGGCGGAATTCGTGGTGTAGCGGTGAAATGCTTAGATATCACGAAGAACTCCGATTGCGAAGGCAGCTTGCTGGACTGTAACTGACGCTGATGCTCGAAAGTGTGGGTATCAAACAGGATTAGATACCCT
+
FGGFGGGGGGGFGGGGGGGGGGGGGGGGFGGGGGGGGGGGGFGGGGGGGGGGGFGGGGGGCGGGGGFECFGCEGGGGGGGGGGGGGGGFG78CFGFGGGGGGGF>AFFCECFGGGFFGGGGGGGGGAFDFGFFGGGGF>GGDGDGCFFFGCDE?GGGGGGEFFC:EEGGGG;FFFFGGGDFGFGGEDGGGGGGGGG@F:FFGGGGFCF+>FFF@FGGDEABEGGGDC=EECE@FF:>FE<CAFCGGFFFGFFFGFEGE?GGDGGGFFCFGGGGGFE>BEEF?GB8>8FGEEGGGFFGGDGGGGGFFEEGGGGF8C7GGFAFEDFEFBFGGCFGGGGGFFGGGFECEDEECGGGGFFGGFBGGGGGGGGGF?GGGGGGGGGGGGGGGGGGGFGGFCGGGGGGGGFFGEGGGGGGGGGGGGGGGGGGGGGGGFCCCCC
@suolzx 19
CGAGGAATATTGGTCAATGGACGAGAGTCTGAACCAGCCAAGTAGCGTGAAGGATGACTGCCCTATGGGTTGTAAACTTCTTTTATACGGGAATAAACGGATCCACGTGTGGATTTTTGCATGTACCGTATGAATAAGGATCGGCTAACTCCGTGCCTGCAGCCGCGGTAATACGGAGGATCCGAGCGTTATCCGGATTTATTGGGTTTAAAGGGAGCGTAGATGGGTTGTTAAGTCAGTTGTGAAAGTTTGCGGCTCAACCGTAAAATTGCAATTGATACTGGCAGTCTTGAGTACAGTTGAGGTAGGCGGAATTCGTGGTGTAGCGGTGAAATGCTTAGATATCACGAAGAACTCCGATTGCGAAGGCAGCTTACTAACCTGTAACTGACATTGATGCTCGAAAGTGTGGGTATCAAACAGGATTAGATACCCT
+
GGGGGGGGGGGGGFGGGGFFGGGGGGGGGGGGGGGGGGGGGDFGGGGGGGGGGFFFGFGGGFGFGGGGGFFGGGGGGGFGGGGGCFGGGGEGGGGGGGECEBFGGGGGGGGGGGGGFG7<FGGGF9BCGGFFGGGFGFGFFGGG>FGGGGGGGGGGGGFGGCGG>GGGGGGGCFFF;8>CDCCFGE@BFFGGGFGC=FF>GGGGGGGFCFGFFFGFE?CCDFGGGGGGGFEFFGGGFDEFGGGFFFGGGGFGGGGGGFGGGGGEGGGFBFGDFFF<<AEGGGFGFFFEF=FFCFACGGGGGGGGGGGGGGGGGGGGGFD,EE=+7GCGGGGGFGGGGGGGGFF8GGFGFCGGGGEGGGGGGGGGGGGGGGGGGGGGGGFEGFGGGGGGGGGGGGGGGGGGGGGGGGGGGGGCGGGGGGGGGGGGGGFCGFFCCCCC
@suolzx 138462
TGGGGAATATTGCACAATGGGGGAAACCCTGATGCAGCGACGCCGCGTGGATGAAGAAGGTCTTCGGATTGTAAACTCCTGTTGTTGAGGAAGATAATGACGGTACTCAACAAGGAAGTGACGGCTAACTACGTGCCAGCAGCCGCGGTAAAACGTAGGTCACAAGCGTTGTCCGGAATTACTGGGTGTAAAGGGAGCGCAGGCGGGAATACAAGTTGGAAGTGAAATCCATGGGCTCAACCCATGAACTGCTTGCAAAACTGTTTTTCTTGAGTAGTGCAGAGGTAGTCGGAATTCCCGGTGTAGCGGTGGAATGCGTAGATATCGGGATGAACACCAGTGGCGAAGGCGGCCTACTGGGCACCAACTGACGCTGAGGCTCGGAAGTGTGGGTAGCAAACAGGATTAGATACCCT
+
9FFFGFFGGGGFGGGGGGGGGGGGCFGGGGFCFGGGGG@FEEFGCFGGGDD,CE<FFEGGEEEFGG@@FGDFAFCE,<EFFG9<EAA5<FFDFGFGGG9EFFGDFE9A5EE9EF=F8=5:FFGGGGGGFFFCFGGFGGGGGGGGGG?D;G;,FC@>7F7#6>F;<DBFGC9FFFCGG<CAFC:GGC1=BEGGGGG>=FECCCEDGEC#3#36;FEF?<@D,FFDCFC@&@3)F@FGFGGE3%5/<C#@F@+E=@#BECFF68D+-8'GEFCGDFFA<=DDGDGGF8+8+4<9E<F7EF=<GGFB6CGDF<?,=CFCCFEE9B6+GGFFEC,FCGGFFGGGGGFFEGEGFGF<,FEFFF<@<C6@@CCF7GGGGGGGFGGDEFA9GFC;GGGE9<GFGFGCGGGGFFEFGGGCCCCC
@suolzx 146315
TGGGGAATATTGCACAATGGGCGAAAGCCTGATGCAGCGACGCCGCGTGAGCGAAGAAGTATTTCGGTATGTAAAGCTCTATCAGCAGGGAAGATAATGACGGTACCTGACTAAGAAGCACCGGCTAAATACGTGCCAGCAGCCGCGGTAATACGTATGGTGCAAGCGTTATCCGGATTTACTGGGTGTAAAGGGAGCGCAGGCGGTGCGGCAAGTCTGATGTGAAAGCCCGGGGCTCAACCCCGGTACTGCATTGGAAACTGTCGTACTAGAGTGTCGGAGGGGTAAGCGGAATTCCTAGTGTAGCGGTGAAATGCGTAGATATTAGGAGGAACACCAGTGGCGAAGGCGGCTTACTGGACGATAACTGACGCTGAGGCTCGAAAGCGTGGGGAGCAAACAGGATTAGATACCCT
+
GGGGGGGGGGGGGGGGGGGGGGGGGGGGGGGFGGGGGGGGGGGGGGGGGGGGGGGGGGGGGGGGGFGFGGGGGGGGGGGGGGGGGGGGGGGGGGFGGGGFGGGGGGGGGGGGGGGGGFGGGGGGGGGGGGFGGGFGGGDFCGGGCGGGGGDGGGGGDFGFGGGGGGGGFGDGGGGGGGGGGGGGGGGGCGGGGGGGGGGGGGDEGGGECGGEGGGGGFFFGGGGGGGGFCGGGGGGGGGGGGGGGFGDGGGGGGGGGFFGGGGGGFGGFGGFFGDGEDGCFFGGGDGEGGFFGGGGDF8GGGGGGGGFE9GGGGGF@CGGGGGGGGGGFCGGDGGGGGGGGGGGGGGGGGGGGGGGGGGGGGFFGGGGGGGGGGGGGGGGFGGGGGGGGGGGGGGGGGGGGGGGGGGGGGGCB,CA
@suolzx 22
TGGGGAATTTTGGACAATGGGCGCAAGCCTGATCCAGCTATTCCGCGTGTGGGATGAAGGCCCTCGGGTTGTAAACCACTTTTGTAGAGAACGAAAAGACACCATCGAATAAATGGTGTTGCTGACGGTACTCTAAGAATAAGCACCGGCTAACTACGTGCCAGCAGCCGCGGTAATACGTAGGGTGCGAGCGTTAATCGGAATTACTGGGCGTAAAGGGTGCGCAGGCGGTTGAGTAAGACAGATGTGAAATCCCCGGGCTTAACTCGGGAATGGCATATGTGACTGGTCGACTAGAGTGTGTCAGAGGGAGGTGGAATTCCACGTGTAGCAGTGAAATGCGTAGATATGTGGAAGAACACCGATGGCGAAGGCAGCCTCCTGGGACATAACTGACGCTCAGGCACGAAAGCGTGGGGAGCAAACAGGATTAGATACCCT
+
FGGCEFFGFFGG:FGGGGGGGGGGGGFGGGGGGFGGGGCFFFGGGGGGGGGDEG8CGGGGFGFGGGGGGGGGGGGF<EGGGG9CCFGDG?E,>FGG@EF<<BBFDBBFFFFG,<<FFGEGDAAFGCGCGGGGF9ACDGFEGGCFGGGGGGCGFGGCFGGGGGGGGFGGFGGGGEGEGGGGCGGGGGGGDGGGGGDGG>GGGG=GGGGGGGGGGFGGFCEC8?CC8EGGEFGGGF@=CFCCCFGGFGGFGGGGGGGGGE8GGGFBFG>CADGGGFFFFEECFFFE>F>8+C@FBFGGGFGGFE,E8CFFGGE8GGGGFCGGGFF=4FGGGGGFAFGGGGGGGFGGGGGGCGGGGGFFGGGCGGGGGGGGFFGGFFEFGFFC@FEGGEEDFFGGFGGGGGGGGGFF<CGGGGGGCGGEGGGGFGGGGGGGGGDGGGFGCCCCB
@suolzx 60540
TGGGGAATATTGCACAATGGGCGAAAGCCTGATGCAGCGACGCCGCGTGAGCGAAGCAGTATTTCGGTATGTAAAGCTCTATCAGCAGGGAAGATAATGACGGTACCTGACTAAGAAGCACCGGCTAAATACGTGCCAGCAGCCGCGGTAATACGTATGGTGCAAGCGTTATCCGGATTTACTGGGTGTAAAGGGAGCGCAGGCGGTGCGGCAAGTCTGATGTGAAAGCCCGGGGCTCAACCCCGGTACTGCATTGGAAACTGTCGTACTAGAGTGTCGGAGGGGTAAGCGGAATTCCTAGTGTAGCGGTGAAATGCGTAGATATTAGGAGGAACACCAGTGGCGAAGGCGGCTTACTGGACGATAACTGACGCTGAGGCTCGAAAGCGTGGGGAGCAAACAGGATTAGATACCCT
+
GGGGGFGGGGGGGGFGGGGGGFGGGGGGGGGGGGGGGGGGDGEGGGGGGGGGGGGG+EFFGGGEGGGFFGGGGGGGGGFCGGFFGGGGFEGGGGGGGGGFFGGGGEGGGGGDGGFFGGGGGGGGDFGGGGFGGFFGGGGGGGGGDG:GGGGGGGFFFEGFGGGFGFGGGCEGCFGGGCGGFC#GGGGGFFCCF2GGGFGEEGGGGEEE5GFC?GF<ACFDGGGGGGGF>GGGEGGGEGGGFC=DDFFDGGGGGGFEFGFGGGGGGGFGFGGGGGGEF9GGFGEFFF@FC,9GF@GGGGGGGGGFGGGGGGFGGGGFFE,FGGGGGGGGGGGFCFFGGGGGDGGGGGGGGGGGGGGGGGEGGGGFGGGGGGECFFFFFGFAGGGGGGGGGGGGGGFGGGGGGGFGGFEGGFGCCCCC
@suolzx 115399
TGGGGAATATTGCACAATGGGGGAAACCCTGATGCAGCGACGCCGCGTGGAGGAAGAAGGTTTTCGGATTGTAAACTCCTGTCGTTAGGGACGATAATGACGGTACCTAACAAGAAAGCACCGGCTAACTACGTACCAGCAGCCGCGGTAAAACGTAGGGTGCAAGCGTTGTCCGGAATTACTGGGTGTAAAGGGAGCGCAGGCGGACCGGCGAGTTGGAAGTGAAAACTATGGGCTCAACTCATAAATTGCTTTCAAAACTGCGGGCCGTGAGTAGTGCAGAGGTAGGTGGAATTCCCGGTGTAGCGGTGGAATGCGTAGATATCGGGAGGAACACCAGTGGCGAAGGCGACCTACTGGTCACCAACTGACGCTGAGGCTCGAAAGCATGGGTAGCAAACAGGATTAGATACCCT
+
DFFGDEGGGCFFGGGFFGGFE:FF@FG@EFGGGGGGGGEGEGCFDFGGG@EGGGGDGGGGGDGG,@F+=:<FEGGCEFFFCF<7FFGEGGC=FECGGCEEFCECFGGFGG8F9B=FFG,<<DF+>3FF8BA@6@D7CCCGDCFCF@<FF>>CEFECC<FGGG9GFF@EEC<ECCCF7<1?0#?FCF:?9CCFGGEDEE<FEC=CFCCGF@FCDCFEEGGCGGFCF;F7/8FAFGGGFFDE=@.@9DFD:FDC<D:F<BCFGD8/#@C87/??#=FAA<,GGGFCGGEAFEFFGGECCECFDDF7EGF8E9FFGGGC=9FEC:+GFF@8@FFFEFGGCFEGGGDGGGGGF@<FFGFFD<E69F@F9GFC>GGGFFFGGECFDGFFFFCGGGGEFCFACGGGGGFFC9AFFFCCCCCC
@suolzx 134881
TGGGGGATATTGCACAATGGGGGAAACCCTGATGCAGCGACGCCGCGTGGAGGAAGAAGGTTTTCGGATTGTAAACTCCTGTCGTTAGGGACGATAATGACGGTACCTAACAAGAAAGCACCGGCTAACCACGTGCCAGCAGCCGCGGTAAAACGTAGGGTGCAAGCGTTGTCCGGAATTACTGGGTGTAAAGGGAGCGCAGGCGGGAAGACAAGTTGGAAGTGAAAACCATGGGCTCAACCCATGAATTGCTTTCAAAACTGTTTTTCTTGAGTAGTGCAGAGGTAGATGGAATTCCCGGTGTAGCGGTGGAATGCGTAGATATTGGGAGGAACACCAGTGGCGAAGGCGGTCTACTGGGCACCAACTGACGCTGAGGCTCGAAAGCATGGGTAGCAAACAGGATTAGATACCCT
+
DGCAEGGGGGGGGFGGGGGD<FGGGGGDE8FGGGGGFCFGGGGGCFDFGGGGGGGGGGGGGGGEGGDEGGGGGGGGGGGGGGGGGGGGCFGGGDGEGGGGFDF@FGGCGGGGGFGGCGGGGCFG??GGGGGG>>GDFGGGGFGGGGGGGGGGGFEGGCFEGCFGGCFFGGGGGGGDGGGGGGGGGGGGGCFGGGGGGGDEGGGGGGGFCFFFFGGGGGGGFC:@FGGGFDGFFFGGGGGGFFGGGFGFGCGGGGGGGGDEFGGGGGFFFFFFCGGGFGGFGGGFEAGEFCGGFE47F7GGGGGEGGCE?ADCCCFDGFAGFGGFGGGGF9GFCFGGEDGGGGFCGGGGGEFGCDFGEFGGFCGGGGGGGGGGGGGGGEF<FEGGGGGFGGGGGEGGGGGGGGGGGGGGGGFCCCCC
@suolzx 97037
TGGGGAATATTGCACAATGGGCGAAAGCCTGATGCAGCGACGCCGCGTGAGCGAAGAAGTATTTCGGTATGTAAAGCTCTATCAGCAGGGAAGATAATGACGGTACCTGACTAAGAAGCACCGGCTAAATACGTGCCAGCAGCCGCGGTAATACGTATGGTGCAAGCGTTATCCGGATTTACTGGGTGTAAAGGGAGCGCAGGCGGTGCGGCAAGTCTGATGTGAAAGCCCGGGGCTCAACCCCGGTACTGCATTGGAAACTGTCGTACTAGAGTGTCGGAGGGGTAAGCGGAATTCCTAGTGTAGCGGTGAAATGCGTAGATATTAGGAGGAACACCAGTGGCGAAGGCGGCTTACTGGACGATAACTGACGCTGAGGCTCGAAAGCGTGGGGAGCAAACAGGATTAGATACCCT
+
FGGGGGGGGGGGGGGGGGGGGGGGGGGGGGGGGGGGGGFGGGGGGGGGGGGGGGCFGGGGGGGGGGGCEFGGGGGGGGGGGGGGGGGGGGGGGGGGGGFFGFEGGGGGFGGGGGGGGGGGGGGFGGGGGGGGGGDGGGGGGGGGGGGGGDGFFGG@GFFGGGGGGGGGGGGGGFCEGGEGGG>GGGGGFGGGGGEFGGGGGGGGGGGGGGGGGGGGGGGGFGGGGGGGGGGGGGGGGGGFGGGGGGGFGFFGGGGGGGGGGGGDGGFFGEGGGGGGFFGGGGGGGGGGGGGFGGGGGFGGFGGGGGGGGGGGGGF:CGGGGGGGGGGGF?EGF8CGFFGGGGCGGGGGGDGGGGGFGGGGGGGGGGGGGGGGGGGGGGGGFGGGGGGGGGGGGGGGGGGGGGGGGGGGGGGCCCCC
@suolzx 86988
TGAGGAATATTGGTCAATGGACGAGAGTCTGAACCAGCCAAGTAGCGTGAAGGATGACTGCCCTATGGGTTGTAAACTTCTTTTATACGGGAATAAAGTGAGGCACGTGTGCCTTTTTGTATGTACCGTATGAATAAGGATCGGCTAACTCCGTGCCAGCAGCCGCGGTAATACGGAGGATTCGAGCGTTATCCGGGTTTATTGGGTTTAAAGGGAGCGTAGGCGGGCTGTTAAGTCAGTTGTGAAAGTTTGTGGCTCAACCGTAAAATTGCAGTTGCTACTGGGTGTCTTGAGTACAGTAGAGGCAGGCGGAATTCGTGGTGTAGCGGTGAAATGCTTAGAGATCACGAAGAACTCCGAGTGCGAAGGCAGCTTGCTGGACTGTAACTGACGCTGATGCTCGAAAGTGTGGGTATCAAACAGGATTAGATACCCT
+
D8<F,@@EEEGCEFGGDAEGGGGECEGGGGGGGGGGGGGGGFFGGGGGFEGGGFFFG<FG,EFFGGGGGGGEGGGGGF9?CCCGFEFFGDGFGGGGFFFFAEGCFGGGGFFGGGFGGGEGGGGGFGE@FGGFGFAFFGFE?FCFCFGGFFBFGG?@=9FFFFFFEED7FCEAFGFGG7*C8<:*@C*FFEFGGF>8#CFFFG<FFFCF7CFFFG@1C:GF?EC:FEE-GGF>AEF@#:><@@<,D>@@<7@9#D=:,8CC@EFFFF0?CCFGGFB80+,A?FECGFFB,F<A,GGEE=FEFFEB,+:>GFDGGGGGGGF8FGGGGFEFFEE<<FFF9GGDF46DGFFGFE@9@EGC@@E6+BEDEEFE<6;@E,GGGFA@C9F9@CC7FCFGFCDFFC7F@BAC,FGFFFE8GGGF@EFCECFGGFEAFGFCCCCC
@suolzx 142724
TGGGGAATATTGCACAATGGAGGAAACTCTGATGCAGCGACGCCGCGTGAGTGAAGAAGTATTTCGGTATGTAAAGCTCTATCAGCAGGGAAGAAAATGACGGTACCTGACTAAGAAGCACCGGCTAAATACGTGCCAGCAGCCGCGGTAATACGTATGGTGCAAGCGTTATCCGGATTTACTGGGTGTAAAGGGAGCGTAGGTGGCAAGGCAAGCCAGAAGTGAAAACCCGGGGCTCAACCGCGGGATTGCTTTTGGAACTGTCATGCTAGAGTGTAGGAGGGGTGAGCGGAATTCCTAGTGTAGCGGTGGAATGCGTAGATATTAGGAGGAACACCGGAGGCGAAGGCGGCTCACTGGACTGTAACTGACACTGAGGCTCGAAAGCGTGGGGAGCAAACAGGATTAGATACCCT
+
GGGFGGDDFFGGGGGGGGGGFFGGGGGGGGGGGGGGGGGGGGGGGGGGGGGFDFGFGCFFGGGGGGG@FGGGGGGFGCFGGFGGGGEFGGGGGGGGGGGGGGGGGDGGFFGGGGGGGGFGCEGGGEGGGGGGGGFGGGEFGFGGGGGGGDGFGGGGGGGGFDFGGCFGEGGGGGGGGCFGGGGGGGGGGGGGGGGCEGFFGGGFBFFFGGGGGGGGGGGCFGGGGG?CFGGGGGFEGGGGGGC7FEFADDCGGGGGGGGGFGGFGGGGGGGGGGFFDCGGGGGEG@B?GDFFGGGEGFFFGGFGGGGGGFFFF:7FDFFACGGE?9GGGGGGGFGEGGGGGGGGGGGGGEGFF<,FCGGGFDGGGGGGGGGGEGGGFGGGGGGGGGGGGGGGF<GGGGGFDEFFFGGGGGGCCCCC
@suolzx 135892
TGGGGAATATTGCACAATGGGGGAAACCCTGATGCAGCGACGCCGCGTGAAGGAAGAAGTATCTCGGTATGTAAACTTCTATCAACAGGGAAGATAATGACGGTACCTGACTAAGAAGCCCCGGATAAATACGTGCCAGCAGCCGCGGTACTACGTATGGTGCAAGCGTTATCCGGATTTACTGGGTGTAAAGGGAGCGCAGGCGGTGCGGAAAGTCTGATGTGAAAGCCCGGGGCTCAACACCGGTACTGCATTGGAAACTGTCGTACTAGAGTGTCGTAGAGGTACGCGGAATTCGTAGTGTAGCGGTGAAATGCTTAGATATTAGGAGGAACACCAGTGGCGAAGGCGGCTTACTGGACGATAACTGACGCTGAAGCTCGAAAGCGTGGGGAGCAAACAGGATTAGATACCCT
+
EF<EEEGFGGGFC<FGEF9FG7@CFG6CCEG8,,<FFGGGGF:@FGGCCGGCFEFGE,E,,<<<C<C:ED,<,,B,<EF<,@@<,,C44B@F+,5E9F???@CC=FEFGG8EA?8:,,:>:&B#$6,?;.$:BB,6?<F7<36+E:>>F9'C9<C5.8CCFCFD?G?ECAF=,EFDGEG3;3FGFFEC<GGGGGC=<@7@CEC7EGC<<::,C3?*9C?2BDG$F<CF*<>EE@FF77FF@++GCF=FCCFGGGF=,<EFE=F:+F<C,B5DFC>@8+,,A9,CFC8+DFAECAF7F,FCGGE7GGGGGGGFGGGGFEE,EGFFF=BEGFDGFCCCGFDFF:E@DGGFGF8GGFFGGFEFC,@9GGGGCGFCGGFE6+FCFCGFB:C7GGGGGFE9E<GECGFGFCGGGGFCCCCC
@suolzx 97769
TGAGGAATATTGGTCAATGGACGAGAGTCTGAACCAGCCAAGTAGCGTGAAGGATGACTGCCCTATGGGTTGTAAACTTCTTTTATACGGGAATAAAGTTAGCCACGTGTGGTTTTTTGTATGTACCGTATGAATAAGGATCGGCTAACTCCGTGCCAGCAGCCGCGGTAATACGGAGGATCCGAGCGTTATCCGGATTTATTGGGTTTAAAGGGAGCGTAGGCGGGTTGTTAAGTCAGTTGTGAAGGTTTGCGGCTCAACCGTAAAATTGCAGTTGATACTGGCGACCTTGGGTGCAACAGAGGTAGTCGGAATTCGTGGTGTAGCGGTGAAATGCTTCGATATAACGAAGAACTCCGATTGCGAAGGCAGCTTACTAGATTGTAACTTACGCTTATGCTCGAAAGTGTGGGTATCAAACAGGATTAGATACCCT
+
GGGGGGGGGGGFFGGGGFGGGGGGGGGGGFGGGGGGGGGFGGFFGGDGGGGGGGGFGFGGGGGGGGGGGGGFGGFGGGGGGGGGFGGF8EGGGGGGGGGGGGGGGGGGGGGGCEFF7FGFF9FGGGGGGFFFGGGGGFEGCFEGGGGGGGGGGGGGFFG<FFGGGD@FGEGGGGGGGGGGG>GGGGGGG=GGGG?G<CGGGGGGGC+<F8?CFGGFEEGEFGGGEEEEGGDFGGGG<GGGGGGE4GFG1G.+::EC+FGGGGG8FGF,8CCCGCGGF>A<:EC=:EE<8B9+,,F?A9ECEEC8E@+++A5,GF:EB=4,,,CFEC>DFAC,9,:+,E6,9@,<C,,<FGFB,FC:-FFCC@:6<<CFC,,C<C<6C6,C,9F;<,9F@--+,B;,E8,,@6;,,CC;DFDAC6,FGFACFE9GFC<,,,C8,,C@
@suolzx 49979
TGGGGAATATTGCACAATGGGGGAAACCCTGATGCAGCGACGCCGCGTGGAGGAAGAAGGTCTTCGGATTGTAAACTCCTGTTGCTGAGGAAGATAATGACGGTACTCAACAAGGAAGTGACGGCTAACTACGTGCCAGCAGCCGCGGTAAAACGTAGGTCACAAGCGTTGTCCGGAATTACTGGGTGTAAAGGGAGCGCAGGCGGGAGAACAAGTTGGAAGTGAAATCCATGGGCTCAACCCATGAACTGCTTTCAAAACTGTTTTTCTTGAGTAGTGCAGAGGTAGGCGGAATGCCCGGTGTAGCGGTGGAATGCGTAGATATCGGGAGGAACACCAGTGGCGAAGGCGGCCTACTGGGCACCAACTGACGCTGAGGCTCGAAAGTGTGGGTAGCAAACAGGATTAGATACCCT
+
GGGGGGGGGGGGGGGGGGFGFGGGGGGGGGGGGGGGGGGGGGGGGFGEGGGGGFDFFFGDGGGGGGGGGGGGGGGGGGGGGGGGGGGGGCGGGGGGGGGGGGGGGGGGGGGGGGFFGGGGGGGGGGGGGGGGGFFGGGFDDCGGGGGGGGGGGGGFGGGFFGGGGGGGGDGGGGGGGGGGGGGGGGGGFFGGGGGGGGGGGFGGGGGFGFGGGGGEFGGGGGGGGGGGGGGGFCFFGGGFGDGGGCGGFGFE9FGFFFFGGGGGFFGGGGGGGGGGFEGGGGGGGGGFF8GGFF@+CGGGGGGGGGGGGGGFGGGGGGGGFGEFCF:EAFGGGGCGFGGGGGGGGGGGGGGGGGGGGGGGGFEGGGGGGGGGGGGGGGGGFCGGGGFGGGGGGGGGGGGGGGGGGGGGGCGCCCCC
@suolzx 115446
TGGGGAATATTGCACAATGGGCGCAAGCCTGATGCAGCGACGCCGCGTGCGGGATGACGGCCTTCGGGTTGTAAACCGCTTTTGATCGGGAGCAAGCCTTCGGGTGAGTGTACCTTTCGAATAAGCACCTGCTAACTCCGTGCCAGCATCCGCGGTGATACGTAGGGTGCAAGCGTTATCCGGAATTATTGGGCGTAAAGGGATCGTAGGCGGTTCGTCGCGTCCGGTGTGAAAGTACATCGCTGAACGGTGGATCTGCGCCGGGTACGGGCGGGCTTGAGTGCGGTAGGGGAGACTGGAATTCCCGGTGGAACGGTGGAATGTGTAGATATCGGGAAGAACACCAATGGCGAAGGCAGGTCTCTGGGCCGTTACTGACGCTGAGGAGCGAAAGCGTGGGGAGCGAACAGGATTAGATACCCT
+
FF?EFCC,CFDCFGG9FEEFFEC7FBFFFCF,CFDADF7BFFFG@@+@FC:7FCFGGGEGCFGG,BC:F@CF5EEF,+@@GG9FCC<4FFCDCCF=7B,FB>B+BC+>,@DFCFF,=@+:<><@,@=:F8@,D,;FC9<>>>FGC,>,8?,*1<BCFCFCF3?85,<<:1=<C><383;21=*=CC>7E956<2GCC@;GE8#;=C?EEE8C?;F&=E,CG@E?1EGCCA=<FG5<#=9+DGF@$CF>6,2/230<:C7@+E>7@>C<C8+++FF>:,=8@+@3FFDFCEEBFF<,F??CGGGFF@<FEB,DGGGFF@9?FA?,FF;EC>BF7AFCFAECF<<9<EC@CCFFC6CC,,GFF<DFGF@EC,FFEECEFCF,@FFE:C@@CF@7CEDGGGGGGGGGFGGGGGGGGFGFGGCCCCC
@suolzx 118962
TGAGGAATATTGGTCAATGGACGAGAGTCTGAACCAGCCAAGTAGCGTGAAGGATGACTGCCCTATGGGTTGTAAACTTCTTTTATACGGGAATAAAGTGAGGCACGTGTGCCTTTTTGTATGTACCGTATGAATAAGGATCGGCTAACTCCGTGCCAGCAGCCGCGGTAATACGGAGGATCCGAGCGTTATCCGGTTTTATTGGGTTTAAAGGGAGCGTAGGCGGACGCTTAAGTCAGTTGTGAAAGTTTGCGGCTCAACCGTAAAATTGCAGTTGATACTGGGTGTCTTGAGTACAGTAGAGGCAGGCGGAATTCGTGGTGTAGCGGTGAAATGCTTAGATATCACGAAGAACTCCGATTGCGAAGGCAGCTTGCTGGACTGTAACTGACGCTGATGCTCGAAAGTGTGGGTATCAAACAGGATTAGATACCCT
+
GGGFGGGGFGGFGGGGGGGGGGGGGGGGGGGGGGGGGGFCGGGGGGDGGGGGGGGGGGGGFGFGGGGDGGFEEGGGGGGGGGGGGGGFGGGGEFGFGFFGGEGGEGGGGGGGGGGGGGGGGGGGGGDEFGGGGGGGGGGGGGCDFFGGGGDGGGGGGGGGGGGGGEFGGGGGGGGDECFGFCGFGGGGF<F7FC=C(F?FCGGGGFBFGFGGGGGGGGGGGGGGGGGGGGCGFGGGGGGFGGGGGGGGFGGGGGGGGGGGFGGCGGGGGGGGGGGGGFEDFGGGGGGFGGGGGGGGGGGGGF@GFFGEGFGFGF:GGGF@GGGFEGDGGFGGGGGGGGGGGGGGGGGGGGGGGGGEGFFGGGEDGGGGFGGGGGGGGGGGGGGGGGGGGGGGGGGGGGGGGGGGGGGGGGGGGGGGGGGGGGGGGGGFGGGCCCCC
@suolzx 34
TGAGGAATATTGGTCAATGGACGAGAGTCTGAACCAGCCAAGTAGCGTGAAGGATGACTGCCCTATGGGTTGTAAACTTCTTTTATACGGGAATAAAGTTAGCCACGTGTGGCTTTTCGTATGTACCGTATGAATAAGGATCGGCTAACTCCGTGCCAGCAGCCGCGGTAATACGGAGGATCCGAGCGTTATCCGGATTTATTGGGTTTAAAGGGAGCGTAGGCGGGTTGTTAAGTCAGTTGTGGAAGTTTGCGGCTCAACCGTAAAATTGCAGTTGATACTGGCGACCTTGAGTGCAACAGAGGTAGGCGGAATTCGTGGTGTAGCGGTGAAATGCTTAGATATCACGAAGAACTCCGATTGCGAAGGCAGCCTGCTAAGCCGCAACTGACATTGAGGCTCGAAAGTGTGGGTATCAAACAGGATTAGATACCCT
+
FGFGFFGGGGGGGGGGGGGGGGGGGGGGGGGGGGGGGGGGGGDFGGGGGFGGGF<EEGFG,@,CFFGGGGGGGCFGGAFGGGGGFDFEGG:?CGFCCGFFGGGCGFGGGGGG=EG,CD@FFCFEFEFCGGGGFGEGGCBFEFCEFGGGGGGGGGGGGGGFGGGGGGGEFGGGFCFGGGD:EF@F:D<EFGGDFF0EFCF44F)GFCCCB<<FGF:C5GGEGGGGGGFGFFEFFFGGGFEFFGF>>CFC+<GFEFFCCFBA7CCGFCD?4GDGG<6F>6?<GGGGFEC?GFF@A9EDA,,@GFGFE@CCFFF?F8F7C7FEGGGGECFF9GGGCFFCGGGEECA<FFFD9GGFGFGGGFCBFB:FFF9GGGGFCDFAEF@+CEGGGGGGFAGGGGFFE:FFCGGGF8EGGFCCGGGGGGGGGGGGFFFFEA8CC@A-
@suolzx 61255
TGGGGAATATTGCACAATGGGCGAAAGCCTGATGCAGCGACGCCGCGTGAGCGAAGAAGTATTTCGGTATGTAAAGCTCTATCAGCAGGGAAGAAAATGACGGTACCTGACTAAGAAGCCCCGGCTAACTACGTGCCAGCAGCCGCGGTAATACGTAGGGTGCAAGCGTTGTCCGGAATTACTGGGTGTAAAGGGAGCGCAGGCGGGAGAACAAGTTGGAAGTGAAATCCATGGGCTCAACCCATGAACTGCTTTCAAAACTGTTTTTCTTGAGTAGTGCAGAGGAAGGCGGAATTCCCGGTGTAGCGGTGGAATGCGTAGATATCGGGAGGAACACCAGTGGCGAAGGCGGCCTACTGGGCACCAACTGACGCTGAGGCTCGAAAGTGTGGGTAGCAAACAGGATTAGATACCCT
+
F,C8F::DGGGCFFFAF<,@E@7@@CFGFG8EC,<FCG@F77@FGECGGEE8@@@FGGF9,?EFGFE:EBFGGGFG9,5CFDFGGGA<7F=,?FGDGGCDFEECGGDFFGGGGGBDFF?A=>FFGDGEEF@FGGDD@FCFG8F:'8<907@90,DF:>C:?@CF?BG;CFG:FGGDECCFCF:F?FFEFGG8EC<BECF*18CEGFCF@CA;;CF7<EGGF@#GC>C,A<GGGFFFG@?E8C;D@3#C#D<=C>=><,DFG=CG>DGFACFF<FGFGFGGFEE?5+EF:8E<DFF>CGFF<FF+EEGEC,F<-CDFDEEEDEFC7EEF@CBE:@?GGGFGFFF@FGEEGDGGFFFGGDFGGGGEFEEGGEC+GFFFFGGGFFCGGGFEDGGGGGFCCFFCC,9GGGGFF8C,B8CC
@suolzx 52535
TGGGGAATATTGCACAATGGGGGAAACCCTGATGCAGCGACGCCGCGTGAGTGAAGAAGTATCTCGGTATGTAAAGCTCTATCAGCAGGGAAGAAAATGACGGTACCTGACTAAGAAGCCCCGGCTAACTACGTGCCAGCAGCCGCGGTAATACGTAGGGGGCAAGTGTTATCCGGAATTACTGGGTGTAAAGGGTGCGTAGGTGGTATGGCAAGTCAGAAGTGAAAACCCAGGGCTTAACTCTGGGACTGCTTTTGAAACTGTCAGACTGGAGTGCAGGAGAGGTAAGCGGAATTCCTAGTGTAGCGGTGAAATGCGTAGATATCACGAAGAACTCCGATTGCGAAGGCAGCTTACTGGATTGTAACTGACGCTGAGGCTCGAAAGCATGGGTAGCAAACAGGATTAGATACCCT
+
GGGGGCFGFGGGFGGGGGEGGGGD@FGGGF8C9@F<EFEGDEGGDDGGGCFGG9FFCGGGFGGGGGGCFGGGGGGFG<ECDFGGGFGGGD+FCGGGFGCFGGGDFGFEDGGGGGGGGCGGGGGGGGCFGGGGCFDDCFDFCFGGGDFF#FFFGFGFGFGFGGGGGGEFF@@GFGGFECF:EDEEFGFGFFFFEGGFEFFGGGGGFGGFGF@8F<GGGGGGGGGGCCFGGGGGGGGGGGFECCF<GFGFGGFFFFGGFE4FECG:FGGGGFGGFGGGGGGGGGGFFCGGGGGGGGDGGGGGGGDGGGCGFGGGGGGGGGGGGGGEF7EGGGGGFF@CGGGCEGGGGGGGGGGGGGEGGGGGGEGGGGFGGGGGGGGGGGGFGGGGGGGGGFGGGGGGGGGGGGGGGGGGGGGCCCCC
@suolzx 37
TGGGGAATATTGCACAATGGGCGAAAGCCTGATGCAGCGACGCCGCGTGAAGGATGAAGTATTTCGGTATGTAAACTTCTATCAGCAGGGAAGAAAATGACGGTACCTGACTAAGAAGCCCCGGCTAACTACGTGCCAGCAGCCGCGGTAATACGTAGGGGGCAAGCGTTATCCGGATTTACTGGGTGTAAAGGGAGCGTAGACGGCATTGCAAGCCAGATGTGAAAGCCCGGGGCTCAACCCCGGGACTGCATTTGGAACTGTAGAGCTAGAGTGTCGGAGAGGCAAGTGGAATTCCTAGTGTAGCGGTGAAATGCGTAGATATTAGGAGGAACACCAGTGGCGAAGGCGGCTTGCTGGACGATGACTGACGTTGAGGCTCGAAAGCGTGGGGAGCAAACAGGATTAGATACCCT
+
FGFCFDGGGGGGGGGGGGGGGGGGGGGGGCFGGGGGGGGGGGGGGGGGGGGGFFGGFGGFFGCGGGGFGGGGGGGGGGGGGGGGGGGGGGGGGGGGGGFGGGGGGEGGGGGGGGGGG?FGGGGGG4GGFGGGGGGGGGGGGGCGFFDGGGC9DFGFGGGGG>GEFGG#:FFGFGEGCBFFGG?GFGCFFGGFGGGGGFGGGGGGGGGGGGGGGFGGGGGGGGGFGGGFGGFFDGGGFDFGGGD7FDCFECFGGFFGGFGGGFGGEEAGEBGGGGCECEE7GGGDG9GGFGGGGGGGFGGGGGGGGGFCGGGGGGGGGGGFGGGGGGGGGFGGGGGFGGGDGGFGGGGGGGEGGGGGGGGGFFGCGGGGGGGGGGGGGGGGGGGGGGGGGFGGGGGGGGGGGGGGGGGGGFGCCCCC
@suolzx 56484
TGGGGAATATTGCACAATGGGGGAAACCCTGATGCAGCGACGCCGCGTGGAGGAAGAAGGTCTTCGGATTGTAAACTCCTGTTGTTGAGGAAGATAATGACGGTACTCAACAAGGAAGTGACGGCTAACTACGTGCCAGCAGCCGCGGTAAAACGTAGGTCACAAGCGTTGTCCGGAATTACTGGGTGTAAAGGGAGCGCAGGCGGGAAGACAAGTTGGAAGTGAAATCTATGGGCTCAACCCACAAACTGCTTTCAAAACTGTTTTTCTTGAGTAGTGCAGAGGTAGGCGGAATTCCCGGTGTAGCGGTGGAATGCGTAGATATCGGGAGGAACACCAGTGGCGAAGGCGGCCTACTGGGCACCAACTGACGCTGAGGCTCGAAAGTGTGGGTAGCAAACAGGATTAGATACCCT
+
GGGGGGGGGGGGGGGGGGGGGGGEGGGGGGGGGGGGCGFCGGGGGGGGGGGGGGGGGGGGGGGGGGGGGGGGGGGGGGGGGGGGGGGGGGGGGGGGGGFGGGDGGGGGGGGGGGGGFGGGGGGGGGGGG7GGGGGGGGGGGGGGGGGGDGGGGGGGFGGGGGGGFGGGGGGGGGGGGGGGGGGGGGBEGGGGFFGGGGGGGGGGGGGGGGFGG?FFFFGGFGGGGGGGGGGGGGGGGGGGGGGFFGGFGGGGGGFFGGGGFGEFFCGGGGGFFGGGGGFGFGGGGFCDGFGGFGGGGGGGGGGGGGGGGGFEGGGGFFFFGGGGGGGGGGGGGGGGGGGGEGGGGGGGGGGGGGGGGGGGGGGFGGGGGGGGGGGGGGGGGDGFGFFEGGGGGGGGGGGGGGGGFFFGGGGCCCCC
@suolzx 68608
TGGGGAATATTGCACAATGGGGGAAACCCTGATGCAGCGACGCCGCGTGAAGGAAGAAGTATCTCGGTATGTAAACTTCTATCAGCAGGGAAGATAATGACGGTACCTGACTAAGAAGCCCCGGCTAACTACGTGCCAGCAGCCGCGGTAATACGTAGGGGGCAAGCGTTATCCGGATTTACTGGGTGTAAAGGGAGCGTAGACGGCGCAGCAAGTCTGATGTGAAAGGCAGGGGCTTAACCCCTGGACTGCATTGGAAACTGCTGTGCTTGAGTGCCGGAGGGGTAAGCGGAATTCCTAGTGTAGCGGTGAAATGCGTAGATATTAGGAGGAACACCAGTGGCGAAGGCGGCTTACTGGACGGTAACTGACGTTGAGGCTCGAAAGCGTGGGGAGCAAACAGGATTAGATACCCT
+
GGGGGGGGGGGGGGGGGGGGGGGGGGGGGGGGGGFGFGFGGGGGGGGGGGCGGGGGGGGGGGGGGGGGGGGGGGGGGGGGGGGGGGGGGGGGGGGGGFGGGGGGGGGGGGGGGGGFGGGGGGGGGGGGGGGGGGGGGGGGGGGGGGGGEEGGGGFBDFDFGGCEFGGGGGGGGGGGGGGGGGGGGGGGGGGGGGE@EGGGGGGGGGEGGGFEFGGGGGGFGGGGGGGE>EGFEGGGGGGGGEFGGGGGGGGGFGGGGGGGGGGGFGGGGBGGGGGGEEGGCFGGGGGGGGGGGGGGGGFCGFDGGGGGGGGGGGGGGGGGGGCFF9GGGGGGGFGGGGGGGGGGGGGGGGGFGGGGGGGGGGGGGGGGGGGGGGGGGGGGGGGGGGGGGGGGGGGGGGGGGGGGGGGGGGGCCCCC
@suolzx 40
TGGGGAATATTGCACAATGGGCGAAAGCCTGATGCAGCGACGCCGCGTGAGCGAAGAAGTATTTCGGTATGTAAAGCTCTATCAGCAGGGAAGATAATGACGGTACCTGACTAAGAAGCACCGGCTAAATACGTGCCAGCAGCCGCGGTAATACGTATGGAGCAAGCGTTATCCGGATTTACTGGGTGTAAAGGGAGCGTAGGTGGCAAGGCAAGCCAGAAGTGAAAACCCGGGGCTCAACCGCGGGATTGCTTTTGGAACTGTCATGCTAGAGTGCAGGAGGGGTGAGCGGAATTCCTAGTGTAGCGGTGAAATGCGTAGATATTAGGAGGAACACCGGAGGCGAAGGCGGCTCACTGGACTGTAACTGACACTGAGGCTCGAAAGCGTGGGGAGCAAACAGGATTAGATACCCT
+
FGFGGGGGGGGGGGGGGGGGGGGGCEFCFGGGGGGGGGDGGGGGG7FFGGGC>FEFGGGCFDFGGGG+?+EFGFGGF?EFG<FFFGFF@>BEFGGGFGGDF7>FEFAFGFF,<DFGG8FGCCCFE+C<F9@DDFGD>?<FGCFCEGGGFGC;F;-6@<<@FGDGG:<C+>>GGFEEG<8@;F9FGG<=FFGGFFGCGGGFGCFDF88AECG8FCFFGGEC;F@FCA::EE8CEGFC7CFDGGEDFFEGGFGGFF<F<FF@FCFFAAGG>FFGGFGFGFFGAGGGCGGEGGGFA<<CF<F9GGGGGGGGFGFGGDGFDCDGGCGGGGGGFDGGGGGFGFGGEGGGFGGGGGGGGGGFGGGGGFGGGGGGGFFEEGGGGGGGFGFGGGEGEGGGGGGGFFFEGGGGGGGGGFGCCCCC
@suolzx 133869
TGGGGAATATTGCACAATGGGGGAAACCCTGATGCAGCGACGCCGCGTGGAGGAAGAAGGTCTTCGGATTGTAAACTCCTGTTGTTGAGGAAGATAATGACGGTACTCAACAAGGAAGTGACGGCTAACTACGTGACAGCAGCCGCGGTAAAACGTAGGTCACAAGCGTTGTCCGGAATTACTGGGTGTAAAGGGAGCGCAGGCGGGAAGACAAGTTGGAAGTGAAATCCATGGGCTCAACCCATGAACTGCTTTCAAAACTGTTTTTCTTGAGTAGTGCAGAGGTAGGCGGAATTCCCGGTGTAGCGGTGGAATGCGTAGATATCGGGAGGAACACCAGTGGCGAAGGCGGCCTACTGGGCACCAACTGACGCTGAGGCTCGAAAGTGTGGGTAGCAAACAGGATTAGATACCCT
+
G8FFG@FFFFGGGGGGGDE8EFEEFGGGFGGGG,E,@ECFCGCFGGGFCDGGDBFG?FGFFDFGGGGGGGGGGCFDGGCFGFGGFFGGGGGG?<<<F9<FFDCCFCGDFGGCF8DFGGG@FDGGGCFFGGGC@AF$FFF?G<FF<GEGGGEGGGGCGGG>GGFDFFCGGFD>CGEGGGCGFGFC<GE@FCGGGBFGEGEGGDCDGGGGCFCCFFGFGGGGE@GDAFGFGGGGFGGGFGGGGGGFFFFGGDFDFFEFGCFGFGGGF=AG4GFECFG7GGFCGEFGGGGGDFFFFF@=F@=<FGGGCGGGFFECFC:GCGGGGGFC=7EFC9@,:E?GGGGGGEEFFGFEF@CECGFFEGGDGGCCGGGGGGGGGGGFFDEFGFGGGFGGGGGGGGGGGGDGGGGFE,GGGGGCCCCC
@suolzx 102045
TGAGGAATATTGGTCAATGGGCGAGAGCCTGAACCAGCCAAGTAGCGTGAAGGATGACTGCCCTATGGGTTGTAAACTTCTTTTATAGAGGAACAAAGTCGGGTATGCATACCCGTTTGCATGTACTTTATGAATAAGGATCGGCTAACTCCGTGCCAGCAGCCGCGGTAATACGGAGGATCCGAGCGTTATCCGGATTTATTGGGTTTAAAGGGAGCGTAGATGGATGTTTAAGTCAGTTGTGAAAGTTTGCGGCTCAACCGTAAAATTGCAGTTGATACTGGATATCTTGAGTGCAGTTGAGGCAGGCGGAATTCGTGGTGTAGCGGTGAAATGCTTAGATATCACGAAGAACTCCGATTGCGAAGGCAGCCTGCTAAGCTGCAACTGACATTGAGGCTCGAAAGTGTGGGTATCAAACAGGATTAGATACCCT
+
GGGGGGGGGGGFGFFGGGF@GGGGGGGGGGGGGGGGGGGGGGGCFGGGGGGGGGGGGFFGGGGGGGGGGGGGGGFGGGGCGGFGGGGGGGGGGGGEGGCGGGGGGGGGGGFCGGGGFGGGGGFGGGGGGGGGFGGGGGGGFGGGGGGGGGGGGGFGGGDGGGGGGGGGGGGFFGGGGGGG5>GGGGGGGGGFFFGGGGGG>GGGGGGGGGGGGGGGGGGDCFCFGGGGGGGFGGGGGGGGGGGGGGGGFGGGGGFGGGGGGGGFFGFFFGGGGGGFFFGGGGGGGFGGDAFE9GF=,;CBGGGFAFGF:8GFGGECCF7FGGGGGGGGGGGGGGGGDGGGGGGGGCGDFGGGGGGEGGGGGGGGGGGGDGGGGGGGGGGFGGGGGGGGGGGGGGGGGGGGFGGGF8GGGGGGGGGGGGGGGGGGGGGGGGGCCCCC
@suolzx 43
TGAGGAATATTGGTCAATGGACGAGAGTCTGAACCAGCCAAGTAGCGTGCAGGATGACGGCCCTATGGGTTGTAAACTGCTTTTGCGCGGGGATAACACCCTCCACGTGCTGGAGGTCTGCAGGTACCGCGCGAATAAGGACCGGCGAATTCCGTGCCAGCAGCCGCGGTAATACGGAAGGTCCGGGCGTTATCCGGATTTATTGGGTTTAAAGGGAGCGTAGGCAGTGAGGTAAGCGTGTTGTGAAATGTAGGCGCCCAACGTCTGCACTGCAGCGCGAACTGCCCCACTTGAGTGCGCGCAACGCCGGCGGAACTCGTCGTGTAGCGGTGAAATGCTTAGATATGACGAAGAACCCCGTTTGCGAAGGCAGCTGGCGGGAGCGTAACTGACGCTGAAGCTCGAAAGCGCGGGTATCGAACAGGATTAGATACCCT
+
FGGGGFGGGGGGGGGGGGGGFGGGEEGEGGGGGGGGGGFGGGGGGGGGEGGFGGGGGGGGGGGGGGGGFGGGGFGGGGFDCGGGFFGGDGGGGGGGGGGDF@DEEGEF<DGFFC87FEGGGBFGDCEEGGGGGDG7FGGFE8DF*C#CFFGGFGG>FBFEFFGFFGGDGGGGCG9FEGCF9<:CEEEEFC>:;<@7BBCC4?CFG=GGCBFC8E:;<CEG8GEGC#?;A2FGGE@C>DGGGGGGFE@DGEGGGGCECCGGGGGC:FACBGGGGEGFC5FCFC:>1,,>DD8GF5BBEGEC7C@F3>=:GGDGFCFCFF:@+GGGGEGDGGGFGFGGGE<EEGGFF<B4CGCGGGFF7FF6+C7GGGGGGFGGFGC@7C@GGECCGGFFCGEGGGGGGGFGGFGGGCEFGGDGGEGGGGGGGGGGFFCFGGFGCC8CC
@suolzx 44
TGGGGAATATTGCACAATGGGCGAAAGCCTGATGCAGCGACGCCGCGTGAGCGAAGAAGTATTTCGGTATGTAAAGCTCTATCAGCAGGGAAGATAATGACGGTACCTGACTAAGAAGCACCGGCTAAATACGTGCCAGCAGCCGCGGTAATACGTATGGTGCAAGCGTTATCCGGATTTACTGGGTGTAAAGGGGGCGCAGGCGGTGCGGCAAGTCTGATGTGAAAGCCCGGGGCTCAACCCCGGTACTGCATTGGAAACTGTCGTACTAGAGTGTCGGAGGGGTAAGCGGAATTCCTAGTGTAGCGGTGAAATGCGTAGATATTAGGAGGAACACCAGTGGCGAAGGCGGCTTACTGGACGATAACTGACGCTGAGGCTCGAAAGCGTGGGGAGCAAACAGGATTAGATACCCT
+
GGGGGFGFFGGGGGGGGGGGGGGGGGGGGGGFGGGGFE@CF@FFEGGGGGGFF@FGGGG<FGGFGGF?EFFFGGGDFEFGFFGGGGGGGG<FFEGGGGGGGGEGGGGGGGGGGGGFGFGGGGEFCFFEGGGGD2DFGGFFFGGGGGGGGGFGGGFDFCFG>GCFGFFGFDEEGGGFGEGGGFGGGGECFGGGGECDEEEGDEECGD0CCFGGDEFECFGFGFFGGGGGGFGGGGGFDGGF@FG7GGGDFC?C9FGGGGGGFFCCCC8=GGGGGGGEGEGGGFDGGGGGGFGGGGGGGGGFGGGGGGGGGGGGGGGGGGGFGGFGGGGGFCGGGGGGGGGGGGGGGGGGGGGFGGGGGGGGGGFGGGGGGGGGGGGGGGGGGGGGGGGGGGGGGGGGGGGGGGGGFGFGGGGCCCCC
@suolzx 63137
TGGGGAATATTGCACAATGGGCGAAAGCCTGATGCAGCGACGCCGCGTGAGTGAAGAAGTATCTCGGTATGTAAAGCTCTATCAGCAGGGAAGAAAATGACGGTACCTGACTAAGAAGCCCCGGCTAACTACGTGCCAGCAGCCGCGGTAATACGTAGGGGGCAAGCGTTATCCGGATTTACTGGGTGTAAAGGGAGCGCAGACGGCGATGCAAGTCTGGAGTGAAAGCCCGGGGCTCAACCCCGGGACTGCTTTGGAAACTGTATGGCTAGAGTGCTGGAGAGGCAAGCGGAATTCCTAGTGTAGCGGTGAAATGCGTAGATATTAGGAAGAACACCAGTGGCGAAGGCGGCTTGCTGGACAGTAACTGACGTTCAGGCTCGAAAGCGTGGGGAGCAAACAGGATTAGATACCCT
+
FGGGGGGFGGGGGGGGGGGGGGGGGFGFGGGGGFGGFGGGGGGGGGGGG,CFGGGGGEFGEGGGGGGDEFGGGGFFGGGGGGGDGGGGGGGGGGGGGGGGGGEGDGGGGGGGECFGGGGGGGGGGGGGGGF<><D<FGFGGGGGGGCFFEGFGGGGGGCFEGGGGGG8CGGGGFGFEF:>GFGGGGFE<FE7FC?FGGGGGGGGGGGGC<GGGGGF:@FG8FFGGGGGFGG<CGECEGFEGGEGGGGGGGGGGGFFGGGEEFGGGGFFDC,GFGGGFGGGGGGGFB7GGFGGFGGGGGGGFGGGGEF9FDE<=:,GFGGGGCAGGGGGCDGGGGGGGGGGGGGGGGGGDGGGFGGGFFGGFFFGFGGGGGGGGGGGGGGFGGGFGGGGGGGGGGGGGGGGGGGGGGGGGGGCCCCC
@suolzx 46
TGGGGAATATTGCACAATGGGGGAAACCCTGATGCAGCGACGCCGCGTGAGCGAAGAAGTATTTCGGTATGTAAAGCTCTATCAGCAGGGAAGAAGAAATGACGGTACCTGACTAAGAAGCACCGGCTAAATACGTGCCAGCAGCCGCGGTAATACGTATGGTGCAAGCGTTATCCGGATTTACTGGGTGTAAAGGGAGCGCAGGCGGTACGGCAAGTCTGATGTGAAAGCCCGGGGCTCAACCCCGGTACTGCATTGGAAACTGTCGGACTAGAGTGTCGGAGGGGTAAGTGGAATTCCTAGTGTAGCGGTGAAATGCGTAGATATTAGGAGGAACACCAGTGGCGAAGGCGGCTTACTGGACGATTACTGACGCTGAGGCTCGAAAGCGTGGGGAGCAAACAGGATTAGATACCCT
+
CCF<EBFGFGGGGGGGGGGGGGGGGGGGGGGGGGGGGFGGFGGGGGECGDFFGEGGGGGFGGGGGGG@FDGCGGGFGGGGGGGGGGGGGGGGGGF<FGGGGGGGGGFG<DFFF9FFGFGDGG,@FD7=FFF9FF+@FCFFGG?>FEGGGDEGGGGF:?A>>FFGFGGGGGCEF:FFG?7?7F?8EFGF<F;7GFGCCBCCFECGGGFF;8DGFCEEGFFF:GGGGGGGGGFDGGGGGGBBCFGGEEGGFCEDCGGGFCFGFFECFFCGGGGGGCEGCDGGEEGFFGGGGGGFFC,EFFEGFEGEGGGCFAGGFFGGGGFEGGGGGGGGGGCFGFFAGGGFCGGGGGGCGGGGGGGGGGFGGEGGFC@FGGGGGGGGGGGGGGGGGGGGGGGFCGGGFFECGGFFGGGGGGGFGC@@CC
@suolzx 69191
TGGGGAATATTGCACAATGGGGGAAACCCTGATGCAGCGACGCCGCGTGGAGGAAGAAGGTCTTCGGATTGTAAACTCCTGTTGTTGAGGAAGATAATGACGGTACTCAACAAGGAAGTGACGGCTAACTACGTGCCAGCAGCCGCGGTAAAACGTAGGTCACAAGCGTTGTCCGGAATTACTGGGTGTAAAGGGAGCGCAGGCGGGAAGACAAGTTGGAAGTGAAATCTATGGGCTCAACCCATAAACTGCTTTCAAAACTGTTTTTCTTGAGTAGTGCAGAGGTAGGCGGAATTCCCGGTGTAGCGGTGGAATGCGTAGATATCGGGAGGAACACCAGTGGCGAAGGCGGCCTACTGGGCACCAACTGACGCTGAGGCTCGAAAGTGTGGGTAGCAAACAGGATTAGATACCCT
+
GGDFGGGGFGGGGGGGGGGGGGGGGGGGGGGGDFGGFG@FFGEFGGGGGGGGGGCFGGGGGG9FGFGGGGGGGGGGEGFGGGGGGGGGGGGGGGGGGGGFGGC+BFGGGGFGFDFGGFGGGGGGGGEGGGFGCDFCCFGGCCGGGGEGEEGFGGGG@FGFFFGFFEFEGGGGGGGGCGFCFFFGGGGGFGGGGGGFFGGGGGGGGGGGFCEGGGGGGGGFEGGGFFGGCGDFEFGGGEGGGEGGFGGGFGGFFCFGGAGGGGGGGGGGGGGGGFFGGGGGGGGGGGGGGGFGFFGGGDGGGGGGGGGGGGGGGGGF<FGGF7F@DECGGGGGGGGGGGGGGGGGGGGGGGGGGGGGGGGGGGGGGGGGGGGGGGGGFFGCGDGGGGGGGGGGGGGGGGGGGGGGFFGGGGGCCCCC
@suolzx 48
TGAGGAATATTGGTCAATGGACGAGAGTCTGAACCAGCCAAGTAGCGTGAAGGATGACTGCCCTATGGGTTGTAAACTTCTTTTATACGGGAATAGAGTTAGCCACGTGTGGTTTTTTGTATGTACCGTATGAATAAGGATCGGCTAACTCCGTGCCAGCAGCCGCGGTAATACGGAGGATTCGAGCGTTATCCGGATTTATTGGGTTTAAAGGGAGCGTAGGCGGGTTGTTAAGTCAGTTGTGAAAGTTTGCGGCTCAACCGTAAAATTGCAGTTGATACTGGCGACCTTGAGTGCAACAGAGGTAGGCGGAATTCGTGGTGTAGTGGTGAAATGCTTAGATATCACGAAGAACTCCGATTGCGAAGGCAGCCTGCTAAGCTGCAACTGACATTGAGGCTCGAAAGTGTGGGTATCAAACAGGATTAGATACCCT
+
GGFGGGGGGGGGGGGGGGGGGGGG>FGGGGGGGGEFGF-EFGDEFFGGGGFGGGFGGGCF:CCFGGGFGEFCFGGGGGGFFGGGFFGEDGG,>FFCFFEFFAFCFDFFGBFC,BFCFGGGGGGGGFEFGGGGGGF9FGGGDF7=FGGGGG9DF9BFGFGEFGFEGG2GGGFGGCDE4@FGD,CB9ECBGFEFFFFCCFEFA@CFCFGGC:EGGGEGGGGGGEDDFCFFEFGGD@GGF7CC<ECGGGFGG@:=CGGGGEFFCGGFFBDFGFGGGGGGCFFGDGGGGFBGGFFE8GFFFC,FF9GGGGGGGGGGGGFFB,GGGGGF=FFGGGGGGGGGFFGGGGGGFFB<AGGEFGDDGGGGGGGFGGGGGGGGGGFGFCFEGGGGFGGFCGGGGGGGGGGGGGGGGGFFDFGGGGGGGGGGGGGGGGGGGGGCCCCC
@suolzx 49
TGGGGAATATTGCACAATGGGCGAAAGCCTGATGCAGCGACGCCGCGTGAGCGAAGAAGTATTTCGGTATGTAAAGCTCTATCAGCAGGGAAGATAATGACGGTACCTGACTAAGAAGCAACGGCTAAATACGTGCAAGCAGCCGCGGTAATACGTATGGTGCAAGCGTTATCCGGATTTACTGGGTGTAAAGGGAGCGCAGGCGGTGCGGCAAGTCTGATGTGAAAGCCCGGGGCTCAACCCCGGTACTGCATTGGAAACTGTCGTACTAGAGTGTCGGAGGGGAAAGCGGAATTCCTAGTGTAGCGGTGAAATGCGTCGATATTAGGAAGAACACCAGTGGCGAAGGCGGCTTACTGGACGATAACTGACGTTGAGGCTCGAAAGCGTGGGGAGCAAACAGGATTAGATACCCT
+
FGGCG7FFGGGFFAEG@CCEGGG+@FEFECFFC@EFGGBCCEGEGGGEGGEFGGCCFFGG9,CFFFEBF@AFEEFD9<,BBFGGGGGCFGCFGGGGGFGGGGG:FCDECFFGGFGGGGGF,F=F=@BFGDAG7<F@+@FFGG7FFGDGGGGDFGG?B?EFF<A7>9:**<F<FDDGGGGFFEFGGFFE11)<FC@CFE7*1F>88E1*<<<#EF?;#ED<.C<7,3:1*C>8CC8CDCCFD#E:F=FCGEB>@,F=@0,:>B3=.'CC??A8,38++78C8,4,,++8??FE@FD<CFF9GGGGE>BCGFAC,:C+@+A,@59BFF<FEC,F:F66CGGGFCFC@@:@:6,C6<CCFC,FFC;<FFE@FDD8,,C,,+CECCEC,,7@GFFEDFGGCCFFEDCC,,CFEC<,A,<B
@suolzx 101011
TGAGGAATATTGGTCAATGGACGAGAGTCTGAACCAGCCAAGTAGCGTGAAGGATGACTGCCCTATGGGTTGTAAACTTCTTTTATACGGGAATAACGTGAGGCCCGTGTGCCTTTTTGTATGTACCGTATGAATAAGGATCGGCTAACTCCGTGCCAGCAGCCGCGGTAATTCGGAGGATCCGAGCGTTATCCGGATTTATTGGGTTTAACGGGAGCGTAGGCGGACGCTGAAGTCAGTTGTGAAAGTTTGCGGATCAACCGTAAAATTGCAGTTGATACTGGGTGTCTTGAGTGCAGTTGAGGCAGGCGGAATTCGTAGTGTAGCGGTGAAATGCTTAGATATCACGAAGAACTCCGATTGCTAAGGCAGCCTGCTAAGCTGCAACTGACATTGAGGCTCGAAAGTGTGGGTATCAAACAGGATTAGATACCCT
+
EF9,,CEEGFFEDEFF,EGGGGGF@:CFEFCF98FFGCF<EGFG9EFG7FF9FGG<FECE8FFFGGFD,C@FCF?AFGGFCGG,CCCFF,:,>FFF,?==,+:+:F+@:F<FAEFCE<4ACF,,@5ECFGGGG<,5EC9DGGDEGGCFFC,3:++6>=F7>FGGEDGE<*@@,<*<EGE@C7D,<>971E9CF?:C+FCFFF+>D;D<<>8'<<=A?8:8>>*:<CCC@EE#E<:/:@0(D4==C;F9EFCD.<<#/=CD8E>FB,C<FE<,3<:EE9<:,D@944,<ACEF9,9@FCFE<<A:,<4GFE5,<C=F:EB,GF@@>+7CFCFCEDEB,FC,@4,B<CE79GFC68C8@:,<FF,C,@CCB,FCCDFE<FF@AC;,FFC,CFFGFE8C8C@;@CF@9C,C6-GFDC,@DFFFE@E;,<FDFCEAC?CC
@suolzx 92448
TGGGGAATATTGCACAATGGGGTAAACCCTGATGCAGCGACGCCGCGTGAAGGAAGAAGTATCTCGGTATGTAAACTTCTATAAGCAGGGAAGATAGTGACGGTACCTGACTAAGAAGCCCAGGCTAACTACGTGCCAGCAGCCGCGGTAATACGTAGGGGGCAAGCGTTATCCGGATTTACTGGGTGTAAGGGGAGCGTAGACGGTGTGGCAAGTCTGATGTGAAAGGCATGGGCTCAACCTGTGGACTGCATTGGAAACTGTCATATTGAGTGCCGGAGGGGTAAGCGGAATTCCTAGTGTAGCGGTGAAATGCGTAGATATTAGGAGGAACACCAGTGGCGAAGGCGGCTTACTGGACGGTAACTGACGTTGAGGCTCGAAAGCGTGGGGAGCAAACAGGAGTAGATACCCT
+
,6@E@C@@DFF@F9,@;,;,CB+BDFFF7<,;FFGFGGGECCCE+C7+>:DF,E<E,CEAECC,EFF@8,CC<DFF,A9EGG<E<FEFCDFG@FFD,C5?FC@FGEDFFCFE9F,E?=<<<D,ABBFG8FFGGACE@37=FB<=CFEFC7@FFFGFCGC@7>CB>CC<<;4=F?FF#<:<478CF7?F<CF+FCCFG;,7>;;CBEEGEDC=CCDE:@FF==C9EGG@@5FGFFFFEFGGGGGC@CFE3,90<FC>@98<:1CFFG,<FGGGGGFEDDFFA8@GGGFF<?FEFCA8FGFB9B7GGGGFDD?=FCF@GFGFCFBGGFFFC<?6E<:-FCGGEEF9C:C7@GGGGFE8GGFF@FC9GGGGGGEACGFDGFC8FFGGGGGGGGGGGFFFGGFF9FGF,GGFGGCC@9C
@suolzx 145857
TGGGGAATATTGCACAATGGGGGAAACCCTGATGCGGCGACGCCGCGTGGAGGAAGAAGGTCTTCGGATTGTAAACTCCTGTTGTTGAGGAAGATAATGACGGTACTCAACAAGGAAGTGACGGCTAACTACGTGCCAGCAGCCGCGGTAAAACGTAGGTCACAAGCGTTGTCCGGAATTACTGGGTGTAAGGGGAGCGCAGGCGGGAGAACAAGTTGGAAGTGAAATCCATGGGCTCAACCCATGAACTGCTTTCAACACTGTTTTTCTTGAGTAGTGCAGAGGTAGGCGGAATTCCCGGTGTAGCGGTGGAATGCGTAGATATCGGGAGGAACACCAGTGGCGAAGGCGGCCTACTGGGCACCAACTGACGCTGAGGCTCGAAAGTGTGGGTAGCAAACAGGATTAGATACCCT
+
GG,CFFEFGGGGGFGGGGEGD7FFGGGGGGGGGGFFGEFEGGGEGGGGGG78?BFFF@FGFGGGGDEFGGCFGFGFGGFFGFFGG8EFDEFFGGGGGGGGGGGGGGGGGFGFGFGGGGGFAFCFFEGGGE@FCFGGGGGGGGFGGGGDE>CFGGGFCGEGG;CFGEFFFGGGGGGGGGGGGGGGGFGGGGGGGGGEEDEEGCEEGGGGGGGGDFGCCFGFGGGFD>5:GGGFFBC@GGGGGGGGGGDFFGGGGGEFGG)FGGFFFF6GFGFFGG4GGFFFCGGFFEFF?ABFEFF7GDGGGDF:7FDGFEFCB@GEGFFFF@+7GFCCFGGGGGFFFFEGEGGGGGFGGGFFGGFFCFGGGFGFCDEDEGFEGFFFF@EF8FAFFGGGGGGGFFGFGFGFGGGGGGGGGGGCCCCC
@suolzx 123673
TGGGGAATATTGCACAATGGGCGCAAGCCTGATGCAGCGACGCCGCGTGCGGGATGACGGCCTTCGGGTTGTAAACCGCTTTTGATCGGGAGCAAGCCTTCGGGTGAGTGTACCTTTCGAATAAGCACCGGCTAACTACGTGCCAGCAGCCGCGGTAATACGTAGGGTGCAAGCGTTATCCGGAATTATTGGGCGTAAAGGGCTCGTAGGCGGTTCGTCGCGTCCGGTGTGAAAGTCCATCGCTTAACGGTGGATCTGCGCCGGGTACGGGCGGGCTGGAGTGCGGTAGGGGAGACTGGAATTCCCGGTGTAACGGTGGAATGTGTAGATATCGGGAAGAACACCAATGGCGAAGGCAGGTCTCTGGGCCGTTACTGACGCTGAGGAGCGAAAGCGTGGGGAGCGAACAGGATTAGATACCCT
+
GCFCEGFGGGGGGGGGCFGGGGGGGEEFGGFGGGGGGGGGG@FGGGGGGGGGGFGGGGGGGGGGGFGCF7CFGGCGFGGGG7FFEFFGGEGGGCFGGGGGFFGGGGGGGGGGGGGGGGDGGFGGDF9CEGGDDFGGGGGGFFFGGGFC;FEGGGGCBFFFGG:9DGFGGFGGGGGGEEFGFGGGCFGGGGGGGFFGCGGFEGGGDFEEGGFGGGG?CCEGGGEEGGDEFCGGFFGFGGGGFFGGGFFGGGGGFFCAGFBCCGGGCDEGEE>CGGGGCGGGGCCCGGGGGGFCEF<GGGFGGEC7GGGGGGF8E:ACGEGFGGGFGGGFEGGFGFFFFGGGGGGGGGGGGGFGFCGGGGGGFDDGGGGGGGGGFECGGGGGFEFGGGGGGGGGGGGGGGGGGGGGGGFCGGGGGGFGGGCCCCC
@suolzx 119840
TGAGGAATATTGCACAATGGGCGAAAGCCTGATGCAGCGACGCCGCGTGAGCGAAGAAGTATTACGGTATGTAAAGCTCTATCAGCAGGGAAGATAATGACGGTACCTGACTAAGAAGCACCGGCTAAATACGTGCAAGCAGCCGCGGTAATACGTAAGGTGCAAGCGATATCCGGCTTTACTGGGTGTAAAGGGAGCGCAGGCGGTGCGGCAAGTCTGATGTGAAAGCCCGGGGCTCAACCCCTGTACTGCATTGGAAACTGTCGTACTAGTGTGTCGTAGGGGTAAGCGGAATTCCTAGTGTAGCGGTGAAATGCGTAGATATTAGGAGGAACACCAGTGGCGAAGGCGGCTTACTGGACGATAACTGACGCTGAGGCTCGAAAGCGTGGGGAGCAAACAGGATTAGATACCCT
+
@F,;E<,CFFFFEGGFF9F,;,CFE@+CFFFG@EFGGGFG+@:@:CF:FEC8CCCEFGFGF9F,ECC<FGGFGGFE9A@FGG9F<,5,A77?F<FFFF9,,:F?FCFA,=,CFFGGG8,DF@FEGDECDGGFG9,3+@,>F<8<FFEGCC8,DC877,8<7@DCFGB++68<<AFE*<8/,?,5FF::CCFFGGC5:B=11EE.<8/?;EC4EG@=,2;@E<@@C@,#C@/&3CF/5@;+++,:,,,DDFB,,@,B,CEC7GECCFFFF>38,@+F+FC7FF=,,7CB4,A,AGGFCFE,GGGF@GGGEDFE7C>GFFGGFFGGGF<FFGGFCC@-FFFC,GFFCGDEFCGGGECGEFBCFD<AGFFGDGEGGGEFF7FCC7FCEGGGGGGGFE9F?GGFFC<GFCGGGFFC<CCC
@suolzx 55
TGGGGAATATTGCACAATGGGGGAAACCCTGATGCAGCGACGCCGCGTGGAGGAAGAAGGACTTCGGATTGTAAACTCCTGTTGTTGAGGAAGATAATGACGGTACTCAACAAGGAAGTGACGGCTAACTACGTGCCAGCAGCCGCGGTAAAACGTAGGTCACAAGCGTTGTCCGGAATTACTGGGTGTAAAGGGAGCGCAGGCGGGAAGACAAGTTGGAAGTGAAATCCATGGGCTCAACCCATGAACTGCTTTCAAAACTGTTTTTCTTGAGTAGTGCAGAGGTAGGCGGAATTCCCGGTGTAGCGGTGTAATGCGTAGATATCGGGAGGAACACCAGTGGCGAAGGCGGCCTACTGGGCACCAACTGACGCTGAGGCTCGAAAGTGTGGGTAGCAAACAGGATTAGATACCCT
+
EFDFDDCGGGGGGFGGGGGGGGGCFGGFGGGGF<FFGFGGFFG6@FFGCFGGDFFFEEFG=@FGGEGE7BFFFGDGAFGGGGGGFGGGGGFFAFFFEFGFGGDCGGCFFGGGFGFGGGGGFGGGGC7,BFGGG@FFG=F<,>CFEG7C/7>FDFE<FF<:>FGGGGFG;C:@GFGGGGGGDECFC<FG<,<<<FFFFGGGGGGCEFG@:>FC?;C=;*EFFAE@CE3GFFGGFGG@8GGGGFDGGDGFGFFDAGGEEFDG6<A2D9FCFFFF:GFCGFF9GGGGGC7@FF<,FDF7F>DGGGGE>GFEFF?,,CGGFGFCGGGF=>GEE69EFGEFEC8FFCBFC:GGGGGGGF9GGGE<GGGGGGGGGGGGFGGGGGGGGGGFGGGEGFAC,FEEFFCGGFAFDFFCF@F<C8CC
@suolzx 65828
TGGGGAATATTGCACAATGGGCGAAAGCCTGATGCAGCGACGCCGCGTGAGCGAAGAAGTATTTCGGTATGTAAAGCTCTATCAGCAGGGAAGATAATGACGGTACCTGACTAAGAAGCACCGGCTAAATACGTGCCAGCAGCCGCGGTAATACGTATGGTGCAAGCGTTATCCGGATTTACTGGGTGTAAAGGGAGCGCAGGCGGTGCGGCAAGTCTGATGTGAAAGCCCGGGGCTCAACCCCGGTACTGCATTGGAAACTGTCGTACTAGAGTGTCGGAGGGGTAAGCGGAATTCCTAGTGTAGCGGTGAAATTCGTAGATATTAGGAGGAACACCAGTGGCGAAGGCGGCTTACTGGACGATAACTGACGCTGAGGCTCGAAAGCGTGGGGAGCAAACAGGATTAGATACCCT
+
GFGGG@FGFGGGGGGGGGGGFGFEGGGGG8FGGGGGGGGGGGGGGDGGGGGGGGGGGGGGFGGGGGGGCGGGGGGGGGGGGFGGGGGGFFG@FGGFFGCGGG7FGEGFFGEGGGGGEEGGGGFG:CFGF@GGF?DCFFGGGGGGGGGG=GGGGGFFFCAFGFCCFD@CFGGGGGFEAEFFGG6EGGGGFFFFFGCFGGG=EGCGGGG:EEGGGGGGGFGEDFGGFGFGGGGGGGGGGGGGGGGDFGGGGGGFC7FFCFAFCFC=CFFGGGGGGFGAFACDGGGGGGGGGGGGDDCCF9BAEGFGGGEFF,9FF=4FCGEEF@<A,?GGEGGGGGGGGFDF7GGGGGGGGGGGGFGGGGGGGGFFDFFGGGGGGGFGGDEE@EGGGGDGEGGFGGGGGGGGGGGGGGGGGGFCCCCC
@suolzx 57
TGGGGAATATTGCACAATGGGCGAAAGCCTGATGCAGCGACGCCGCGTGAGCGAAGAAGTATTTCGGTATGTAAAGCTCTATCAGCAGGGAAGATAATGACGGTACCTGACTAAGAAGCACCGGCTAAATACGTGCCAGCAGCCGCGGTAATACGTATGGTGCAAGCGTTATCCGGATTTACTGGGTGTAAAGGGAGCGCAGGCGGTGCGGCAAGTCTGATGTGAGAGCCCGGGGCTCAACCCCGGTACTGCATTGGAAACTGTCGTACTAGAGTGTCGGAGGGGTAAGCGGAATTCCTAGTGTAGCGGTGAAATGCGTAGATATTAGGAGGAACACCAGTGGCGAAGGCGGCTTACTGGACGATAACTGACGCTGAGGCTCGAAAGCGTGGGGAGCAAACAGGATTAGATACCCT
+
EFDFGFEFGFGGGGGGGGGGGGGGGGGGGGGGGGFGGGGGGGGGGGGGGGFGGGEFFGGFFGGGGGGCFGFGGGGGGGGGGFGGGGGGGGGGGGGGGGGGGGGGGGGGGGGGGGGGGGGGGFEGGEGGGGGCGG>FGGGGGGGGGGGGFGGG>GGEGCCFCCDFFGDFCCGFGFGGG=GFGGGGGG3:;FFGGGGGGGGDGGGGGGGGGGGECEGFC?5CBFEFGGGEF7EEGGGGFFGGGGGGGFCFGGFGGFFFGFCCFDFFFAGFGGGGGGGGGGGGGGGGFCFDGGGGGGFGGGFFGGGGEEEGF@AFFEGEGGGGFDGFFGGFFCGGFFF@GGGGGGGGGGGGGGGGGGGGGGGGGFE,GGGGGCFGGFFGGEGGGGGGGGDECFGGGGGGGGGGGGGGGGGGGGGCCCCC
@suolzx 82235
TGAGGAATATTGGTCAATGGACGAGAGTCTGAACCAGCCAAGTAGCGTGAAGGATGACTGCCCTATGGGTTGTAAACTTCTTTTATATGGGAATAAAGTATTCCACGTGTGGGATTTTGTATGTACCATATGAATAAGGATCGGCTAACTCCGTGCCAGCAGCCGCGGTAATACGGAGGATCCGAGCGTTATCCGGATTTATTGGGTTTAAAGGGAGCGTAGGTGGATTGTTAAGTCAGTTGTGAAAGTTTGCGGCTCAACCGTAAAATTGCAGTTGAAACTGGCAGTCTTGAGTACAGTAGAGGTGGGCGGAATTCGTGGTGTAGCGGTGAAATGCTTAGAAATCACGAAGAACTCCGATTGCGAAGGCAGCTCACTAGACTGCAACTGACACTGATGCTCGAAAGTGTGGGTATCAAACAGGATTAGATACCCT
+
FGGGGGGGCGGGGGGGGGGGGGGGGGGGGGGGGFGGDFFGGF9FEDGGGGGGG<FFGGAFGGGGGFGGGGDFGFFCGGGGGFGGGGGGGGDEFGCFGGGGCGFGGGGDDGGGGBFCGGGGGGGGGGG<FGGDFGFFGGGGFG:<CCFGGGGGGGGFFGFGGGGGGGGGGGGGGFFGGGGGGGGGGGGGGGGFFGFFEGG.CFFFEFFGFBFFGGGCEGGFEFGFFGGGFCGFGGGGGGGGGGGGGGGFFCFFEGFEGGGDEGGGGFDE9GGF<FFA<@FFGGGG:GGFGGCGGFFEGGGGGGFGGGGEEGDDGFEGDGFFGDGGGGGFGFFFFFCFCGGGGGF<CGGGFGFFFF@@CCGCGGGGGFFGGGGGFE9GGGGGFGGGGGGGGGGGGGGGGGGEC7GFGGGGGGGGGGFGGGGGGGGFE9GFFCFCCCCC
@suolzx 59
TGGGGAATATTGCACAATGGGGGAAACCCTGATGCAGCAACGCCGCGTGAAGGAAGAAGTATCTCGGTATGTAAACTTCTATCAGCAGGGAAGATAGTGACGGTACCTGACTAAGAAGCCCCGGCTAACTACGTGCCAGCAGCCGCGGTAATACGTAGGGGGCAAGCGTTATCCGGATTTACTGGGTGTAAAGGGAGCGTAGACGGACTGGCAAGTCTGATGTGAAAGGCGGGGGCTCAACCCCTGGACTGCATTGGAAACTGTTAGTCTTGAGTGCCGGAGAGGTAAGCGGAATTCCTAGTGTAGCGGTGAAATGCGTAGATATTAGGAGGAACACCAGTGGCGAAGGCGGCTTACTGGACGGTAACTGACGTTGAGGCTCGAAAGCGTGGGGAGCAAACAGGATTAGATACCCT
+
FFGDGEGGGGGGGGGGGFGGGGGGGGGFGGGGGGFGGGGGFFGGGGGGGGGGGGGGGFFEEFEFGGGFGCFFGGGFGGGGGGFGGFFGGGGGGGEG?@FFCFEBEFFFGGGGGGGGFFC,BFGGGCFC<<EGG,DFFFF@FGGGGEGG95BBEFG0<FFFDGFFFCCG:=BGFC<F?EFFFAFGGGFCFGFFFFEGGEGCCEEDEDD:7;FGDFFA6CGGGBA8G:9EEFF1GGG3<CFFFE=CDFEFCGGFGFFGFFFFGFGDDEFFD@FCEFGGECFEGGGGGGGGGFGFGGGGGGDE?FGGGGGGGGGGGGGGGGGGGGGGGGGGFCAGGGGGGGGGGGGGGGGGGGGGEFCEGGGGGGGGGGGGGGGGGGGGGGGGGGFFEGGGGGGFFAGGGGGGGGGFGGGGGGGCCCCC
@suolzx 60
TGAGGAATATTGGTCAATGGACGAGAGTCTGAACCAGCCAAGTAGCGTGAAGGATGACTGCCCTATGGGTTGTAAACTTCTTTTATACGGGAATAAAGTTAGCCACGTGTGGTTTTTTGTATGTACCGTATGAATAAGGATCGGCTAACTCCGTGCCAGCAGCCGCGGTAATACGGAGGATCCGAGCGTTATCCGGATTTATTGGGTTTAAAGGGAGCGTAGGCGGGTTGTTAAGTCAGTTGTGAAAGTTTGCGGCTCAACCGTAAAATTGCAGTTGATACTGGCGACCTTGAGTGCAACAGAGGTAGGCGGAATTCGTTGTGTAGCGGTGAAATGCTTAGATATCACGAAGAACTCCGATTGCGAAGGCAGCTTACTGGATTGTAACTGACGCTGATGCTCGAAAGTGTGGGTATCAAACAGGATTAGATACCCT
+
CEFGGGGGGGGGGGGGGGGGGGGGGEGFGGGGFGGGGGGGGGFDGGGGGGGGFC9EEFEFEEGGGGGGGGGGGGGGGGFGFGGGGAFDFFGCFGG9FECFFFFFGFGGGGGG=<,A?FG@F9FEFEEFFC<FGGCEFFGGEFFFGGGGGGG?FGE7BEFFGGCFGGCGCEF,EFF:8FG=GFC>CFFEGGGGGD<C<<<1>GGGGGGCF@CFFFGFEDCEEGE9*CC@,>FFCFFFEFGCGFGDFFFGCGFFEFGBDFCEFEGFC6EF,ECDC89B@>E8F<?FC>9DCFEFEFF;FAGGGGGGFGF=F=GFGGEGFCD,GGEEC:CFEGGDFGF8FGGGGDGFGGGGCFFGGGGGGFFCGGFGGGGGGGGGFAGGF<8FGGGGFEFGGGEGGGGGGGGGEGF9GGGFEGGFGGGGFEGGGGGFGGFGGGGCCCCC
@suolzx 61
TGAGGAATATTGGTCAATGGACGAGAGTCTGAACCAGCCAAGTAGCGTGAAGGATGACTGCCCTATGGGTTGTAAACTTCTTTTATACGGGAATAAAGTTAGCCACGTGTGGATTTTTGTATGAACCGTATGAATAAGGATCGGCTAACTCCGTGCAAGCAGCCGCGGTAATACGGAGTATCCGAGCGTTATACGGATTTATTGGGTTTAAAGGGAGCGTAGGCGGGTTGTTAAGTCAGTTGTGAAAGTTTGCGGCTCAACCGTAAAATTGCAGTTGATACTGGCGGCCTTGAGTGCAACAGAGGTAGGCGGAATTCGTGGTGTAGCGGTGAAATGCTTAGATATCACGAAGAACTCCGATTGCGAAGGCAGCTTACTGGATTGTAACTGACGCTGATGCTCGAAAGTGTGGGTATCAAACAGGATTAGATACCCT
+
EFFGGFGGGGGGGGGGGGGGFGFGGGG@EECFGGGC<FCF<AFCF9CCFGGGGFGGFFGG8FC8EEFGCEGEEFGGGGGGGFGFEDFAFF@EE8FGGFFFGF9EEFF+<FGG,??,,C+,C,E,<:DC?EAFGEBEFG9?,8?+FFEGCAEFCD8F+8:B=DDFGDCECFE,FGGG20#8<56>BC>F7=F:7,,/7<8/3-<F==#B4,?<BCG>CC#EC>=>FCD>GF@'FAFFGFEC6=71:<9,04+@>EGB;:8,C>FGGFGGFADFC,<A@,FB@++F+@+AFEE=8CFGFFFE:CCFGECGFCDB@8F@B,,FFEEGE>CEFE<99FDE<DGGFDGF8F:,FCGGGGFBFEFCCF>GFCGGFGGGGGFFFFGGGDGFGGGGEGGGGGGGGEFFCEAFDFEGGGFCFGGGGGGGGGGGEF<FD8GCCCCC
@suolzx 112965
TGAGGAATATTGGTCAATGGGCGAGAGCCTGAACCAGCCAAGTAGCGTGAAGGATGACTGCCCTATGGGTTGTAAACTTCTTTTATAAAGGAATAAAGTCGGGTATGCATACCCGTTTGCATGTACTTTATGAATAAGGATCGGCTAACTCCGTGCCAGCAGCCGCGGTAATACGGAGGATCCGAGCGTTATCCGGACTTATTGGGTTTAAAGGGAGCGTAGATGGATGTTTAAGTCAGTTGTGAAAGTTTGCGGCTCAACCGTAAAATTGCAGTTGATACTGGATATCTTGAGTGCAGTTGAGGCAGGCGGAATTCGTGGTGTAGCGGTGAAATGCTTAGATATCACGAAGAACTCCGATTGCGAAGGCAGCCTGCTAAGCTGCAACTGACATTGAGGCTCGAAAGTGTGGGTATCAAACAGGATTAGATACCAT
+
FGGGGFGGGGGGFGGGGGGGGGGGGGGGGGGGGGGGGFGGGGFGGGGGDGGGGGGGGGGGGGGGGGGGGGGGGGGGGGFGEFGGGGGGGGGGGGGGGGGGGCFGGGGFGGGDGGCCEGGGGGGGGGGGGFGGGFGGGGGGGGDGGGGGGGGFE@GGGGGGGGGDCCGD:CFGG<DCEC:>EFFFGGGCFGGGGGGC=B:FFGGGGDFGGGGGGGEFEEDCFBEFEFGGFGGGGGGFGGGDCDFGFGCFFGFCFGEGGGGGGGDGGGFFFGFFGGFGAFFGGGGGFGGGFGFFFGGGCGGGGGFGDFGECGDGGFG>GGGGGGGECDGGGFGFGDGFFFEGGFGGGGGGGGFGGGGGFF,EFC7CGFEGGGA@@DCF9FCDGGGGGGGFGGGGEFCF<FCE<CFGFF@@EFFGGGGFFGGGGFFGFFFAFFE-A-@@
@suolzx 63
TGGGGAATATTGCACAATGGGGGAAACCCTGATGCAGCGACGCCGCGTGAAGGAAGAAGTATCTCGGTATGTAAACTTCTATCAGCAGGGAAGATAGTGACGGTACCTGACTAAGAAGCCCCGGCTAACTACGGGCCAGCAGCCGCGGTAATACGTAGGGGGCAAGCGTTATCCGGATTTATTGGGTTTAAAGGGAGCGTAGATGGATGTTTAAGTCAGTTGTGAAAGTTTGCGGCTCAACCGTAAAATTGCAGTTGATACTGGATATCTTGAGTGCAGTTGAGGCAGGCGGAATTCGTGGTGTAGCGGTGAAATGCTTAGATATCACGAAGAACTCCGATTGCGAAGGCAGCCTGCTAAGCTGCAACTGACATTGAGGCTCGAAAGTGTGGGTATCAAACAGGATTAGATACCCT
+
;ECEGBFGGGGGCEFGGGGGGCFGGGFEGFGCFGGFGGGGECFFGEFEEGGGGFGGGEG?FFGFFEGCGGGCFFFBAFFGGFDGFDGGCEFGGFGGFGAFFGGGGGGGGFGGGFGGGBFDEFFFC=FEGGGGG+7FGGFFFFCF=GGG@C8;CGGAFFGGGGGGGG7FCCCFAFFFGFFFFGGGGGECBFEFECB=CCECCCEFFFDCCFBEFFFC@GGFFGFGEFEGFCCCGECA=@FGGGFFGFFAEEEFEGGF@9FBC?F9;FCFFFFGGFGFFC=FAFACGB+CEFFAB8F7GFF?GGGGGGFFCFEGFFE8GGFAGGEFGGGFFGFGGGCGGGGFGECFGGGGGFCGGGFFGFF8FDGGFGGGGFFFGGGGGGGGGGFGFGDGGGGGGGFGGGFDGGGGGGGGGGGCCCCC
@suolzx 55686
TGAGGAATATTGGTCAATGGGCGGGAGCCTGAACCAGCCAAGTAGCGTGAAGGACGACGGCCCTACGGGTTGTAAACTTCTTTTATAAGGGAATAAAGTTCGCCACGCGTGGTGTTTTGTATGTACTTTATGAATAAGGATCGGCTAACTCCGTGCCAGCAGCCGCGGTAATACGGAGGATCCGAGCGTTATCCGGATTTATTGGGTTTAAAGGGAGCGTAGATGGATGTTTAAGTCAGTTGTGAAAGTTTGCGGCTCAACCGTAAAATTGCAGTTGATACTGGATATCTTGAGTGCAGTTGAGGCAGGCGGAATTCGTGGTGTAGCGGTGAAATGCTTAGATATCACGAAGAACTCCGATTGCGAAGGCAGCCTGCTAAGCTGCAACTGACATTGAGGCTCGAAAGTGTGGGTATCAAACAGGATTAGATACCCT
+
EEFDGGGGGGGFCFGGGFCEFFGGGGGGCF<CEC@EGGFFGFC9FECEFG@EGD,@E@FGEFFGDGDEGGGGFCFGBEEECC?EDGFGEF<:FFEFGGGG,C+FFGGCF>F@+@FF,,,@FEFGDFACCFGGGC,@F,EFFFEGGCFF8BFFGGFGFGGGGGFEC:FFCC<FGGGE0F;GFF*C9D>:CECFC<;=*8C?9=9C;FFBGCGGGEB5;CFE9CCFFC;FD@5@C@?FEFF61;FF=C,BC=7GGFEDG3@BFGGDC5:CFCGFFC@BF>FFC=GFEFGF<FFF@,5,<9E=AA=<CF7FGGGFFF:DF=CEGFC7GEC?CEE9EFGFCAFEE9<,,7ECDGGFE@CGGC<C7@,GFCFF7FCEFCCF<CFCGGGGGGEFADFCFECF<CF8CGGGGGGGGGGFAAFECGGGGGGGGGGGFCCCCCCC
@suolzx 92316
TGAGGAATATTGGTCAATGGGCGAGAGCCTGAACCAGCCAAGTAGCGTGAAGGATGACTGCCCTATGGGTTGTAAACTTCTTTTATAAAGGAATAAAGTCGGGTATGCATACCCGTTTGCATGTACTTTATGAATAAGGATCGGCTAACTCCGTGCCAGCAGCCGCGGTAATACGGAGGATCCGAGCGTTATCCGGATTTATTGGGTTTAAAGGGAGCGTAGATGGATGTTTAAGTCAGTTGTGAAAGTTTGCGGCTCAACCGTAAAATTGCAGTTGATACTGGATATCTTGAGTGCAGTTGAGGCAGGCGGAATTCGTGGTGTAGCGGTGAAATGCTTAGATATCACGAAGAACTCCGATTGCGAAGGCAGCCTGCTAAGCTGCAACTGACATTGAGGCTCGAAAGTGTGGGTATCAAACAGGATTAGATACCCT
+
EEEEFGGGGGGGGGGGGGGGGGGFGGGGGGGGGGGGGGGGGGGGGGGGGGGGGGGGFGGGFGGGGGGGGGGGGGGGGGGGGGGGGGGGGGGGAFGGGGGGGGFGGGGGGGGGGGGCECGGGGGGGGGGGGGGGGFGGGGGGGGDGGDGGGGFGDEGGGGGGGGGGGGGGGEGGGGGGGGGGGGGGGGFGGGGGGEGEGGGGCGGGGGGFGGGGGGDGGGGGGGGGGGFFFFGGGGGGGGFGGGGGGGFDGGGFEGDBDGFFGGGGGGGGGGGGGGGGFGGGGGGGGGGGGGGFGGFGDGGGF@GGFEFB,FFGGGGGGGDGGGGDGFEFF?AGGGGEGGGGGGFFGGGGGGGF:GGGGGGGGGF@GFGGGGGGFGGGGGGGGGFAGGGGGGGGGGFGGFCFGGGGGGGGGGGGGGGGGGGGGGGGGGGGFGCCCCC
@suolzx 66
TAGGGAATTTTCGGCAATGGGGGAAACCCCGACCGAGCAACGCCGCGTGAAGGAAGAAGTAATTCGCTATGTAAACTTCTGTCATAGAGGAAGAACGGTGGATATGGGGAATGATATCCAAGTGACGGTACTCTATAAGAAAGCCACGGCTAACTACGTGCCAGCAGCCGCGGTAATACGTAGGTGGCGAGCGTTATCCGGAATTATTGGGCGTAAAGAGGGAGCAGGCGGCACTAAGGGTCTGTGGTGAAAGATCGAAGCTTAACTTCGGTAAGCCATGGAAACCGTAGAGCTAGAGTGTGTGAGAGGATCGTGGAATTCCATGTGTAGCGGTGAAATGCGTAGATATATGGAGGAACACCAGTGGCGAAGGCGACGATCTGGCGCATAACTGACGCTCAGTCCCGAAAGCGTGGGGAGCAAATAGGATTAGATACCCT
+
FGGFGGGGGGGGGGGGGGGGGGGGGGGGGGGGGGGGGGGGFFGEGGGGGGGGGGGGGGGGGGGGGGDGGGGGGGGGGGFGGGGGGGFGGGGGFGGGGGGGG@DFGGGGGEGGGGGGADFGGGGGGGGGGGGGGFGFGGGGGGGGGFEFGCEGGGCGGGGG?GGGFGGGG@GGGGGGGGAFGGGGGGFGGGGF=GGGFFGGGGGGFGFGGGGFGGEFGGC?FGE=C>GGGGGCFGFDGGGGFGGGCEG<:FFGGGGGGFGFEGEFGGFFFEGGGFFFEFGGGGGGGGFGFE,<FFGGFGGGGGGGGGFDGFEDGGGGGGGEFGGGGGGGGGGGGGGGGGGGGGGGFGGGFGGGFEGFGGGGGGFGGGGGGGGGGGGGGGGGGGGGGGGGGGFGGEGGGGGGGGGGGGGFGGGFGFFFGGGGGGGGFGGGGGGGGGGCCCCC
@suolzx 91705
TGGGGGATATTGCACAATGGGGGAAACCCTGATGCAGCGACGCCGCGTGGAGGAAGAAGGTTTTCGGATTGTAAACTCCTGTCGTTAGGGACGATAATGACGGTACCTAACAAGAAAGCACCGGCTAACTACGTGCCAGCAGCCGCGGTAAAACGTAGGGTGCAAGCGTTGTCCGGAATTACTGGGTGTAAAGGGAGCGCAGGCGGACCGGCAAGTTGGAAGTGAAAACTATGGGCTCAACCCATAAATTGCTTTCAAAACTGCTGGCCTTGAGTAGTGCAGAGGTAGGTGGAATTCCCGGTGTAGCGGTGAAATGCGTAGATATCGGGAGGAACACCAGTGGCGAAGGCGACCTACTGGGCACCAACTGACGCTGAGGCTCGAAAGCATGGGTAGCAAACAGGATTAGATACCCG
+
FFGGGGGGGGGGGGGEDGFGCFEFGGGGGGDEFGGGGGGGGGGGCFCFE7,CFGGGGGGFGGGGGGDCFFGGF<EGGGGGFGGGGDGGG8EGGGGGGCFFFEEFDGGGFGGDGFGGFGGCFF@FAFG8<FGGDFAFC;7FD=FGDCBAC@EFGFFGFGGGGGDGGGGGEECFGGFFFGGFFGGGFG?E8FGGFFEFEGGGGGGGGGGGGGFEGGGFCFGGGGGGGDGFCGC@FGFFFGGGFGGGFGGGGGDBFGGFGGGFFFFCFFA8E<FDGFFEDBDDFGGGGFEFGFE<FGGGGGGGGGFCDF7FGGGGEGGE@GGGFGEGEGFF9CFGEEFGFGGGCGGGGFFGGGEC,,FE8GGGFDFCFFECCDGEFCFFA@C,GGGGGGGFGGGGGGGFCGGFFGGGGGGGGGEC9CA-
@suolzx 129769
TGGGGAATATTGCACAATGGGGGAAACCCTGATGCAGCAACGCCGCGTGAGTGAAGAAGTATTTCGGTATGTAAAGCTCTATCAGCAGGGAAGATAATGACTGTACCTGACTAAGAAGCTCCGGCTAAATACGTGCCAGCAGCCGCGGTAATACGTATGGAGCAAGCGTTATCCGGATTTACTGGGTGTAAAGGGTGCGTAGGTGGCAGTGCAAGTCAGATGTGAAAGGCCGGGGCTCAACCCCGGAGCTGCATTTGAAACTGCGCGGCTAGAGTACAGGAGAGGCAGGCGGAATTCCTAGTGTAGCGGTGAAATGCGTAGATATTAGGAGGGACACCAGTGTCGAAGGCGGCATGCTGGACTGTTACTGACACTGAGGCACGAAAGCGGGGGGAGCAAACAGTATTAGATACCCT
+
EEFGDEFFGDFAFFGGFA<CFD>@FFG@:CFAACC,C8FFFEGGGGGG7C@F<<EEFEGDF9E9EEDGCFFFFFFGGFE,B9,,@,BF<:F,C,EFFGCFF,BFFGFGF8BFFFGFF,EF<FFEE7+:??9FGB8FF,@DA<F>)FEG<F:@@FD>CFGFF8B@<@:CBFG=?,>ECEEFCFC-#:FACAFGGGCFCFE1=/<?:FFCC<,:;FF7GGDE?:9<19>91<'FCFC@7FECF6CEGGGECFF><=D<9C,<=::=:E0F9GFE9,A,69E<,<AEEF77CDF<,85,8CB<F,B>++:C9F@,8,7EGGFFGFGGGFE=CCAB,:,66C6@B,,,:,,67@,<C,FC,,6E,<C,F9EFFFFC<F<;,@7FCB9DB+8+++F<@C,E,EF@C66,5,<@CEE6A,@8
@suolzx 108802
TGAGGAATATTGGTCAATGGACGAGAGTCTGAACCAGCCAAGTAGCGTGAAGGATGAAGGTTCTATGGATTGTAAACTTCTTTTATACGGGAATAAACGGATCCACGTGTGGATTTTTGCATGTACCGTATGAATAAGGATCGGCTAACTCCGTGCCAGCAGCCGCGGTAATACGGAGGATCCGAGCGTTATCCGGATTTATTGGGTTTAAAGGGAGCGTAGATGGGTTGTTAAGTCAGCTGTGAAAGTTTGCGGCTCAACCGTAAAATTGCAATTGATACTGGCAGTCTTGAGTACAGTTGAGGTAGGCGGAATTCGTGGTGTAGCGGTGAAATGCCTAGATATCACGAAGAACTCCGATTGCGAAGGCAGCTTACTAACCTGTAACTGACATTGATGCTCGAAAGTGTGGGTATCAAACAGGATTAGATACCCT
+
GGCFGDGGGGGGFDEFGGGGGGGGGGEFGGGGGGFGFGFGGGFDG9FFGGGGGCGGGFGDCFGGGGGGGGGGGGGGFGDFGGGGGGFAEGGGGGGGGGGGGEGFGGGGFGGGGCAEGGGGGGGGGGGGGGGGFGGDFFGCEGG+>FCFGGDFGGGGFFCFGGGGDGGGFGGGGGGGEGC:D=CGGGGGGGCFG>FEFGGD<CFFDFF<GGGGFFCCEGGEBFFGGGFCGFCCFGG'GGG<GGGGFGFGGFFFGEDCBDGEGGCDGGGGFF?FFEF>A<FFGGEGGE<<9FFGGGCGGGGFDGGDGGGGGGEADGGGDGF8FFGFC7>GGGGGGFFGGGGFFFGGGGFGGGECF@F@ECFEF:EDGGGFGGGGGGGGGFFE8GGGGFEFCGGFGGGGGGGGGGGGGGGGGGGGFCGGGGGFFECF<9GGGFFCC8CB
@suolzx 86725
TGAGGAATATTGGTCAATGGACGAGAGTCTGAACCAGCCAAGTAGCGTGAGGGATGACTGCCCTATGGGTTGTAAACTTCTTTTATACGGGAATAAAGTGAGCCACGTGTGGCTTTTTGTATGTACCGTATGAATAAGGATCGGCTAACTACGTGCCAGCAGCCGCGGTAATACGGAGGATTCGAGCGTTATCCGGATTTATTGGGTTTAAAGGGAGCGTAGGCGGGTTGTTAAGTCAGTTGTGAATGTTTGCGGCTCAACCGTAAAATTGCAGTTGATACTGGCGACCTTGAGTGCAACAGAGGTAGGCGGAATTCGTGGTGTAGCGGTGAAATGCTTAGATATCACGAAGAACTCCGATTGCGAAGGCAGCTTACTGGATTGTAACTGACGCTGATGCTCGAAAGTGTGGGTATCAAACAGGATTAGATACCCT
+
ECDFGCFGGFFGF<FDFEFGGFFG@EFCCCFG,<DFGGGGG8FGFGGEEFCF6BEGGFFFFGGGGCGGEFGGGFFGGGA??<FFDGFG8:FGEFFCFGGFGGC,EFGFGE<4BAFFFGGGFFGGGFCBD7EAFG9BFE,,8AF::<>DFG;FGE8=<E<FGCDFEGCCFGGFFF@FCF@F65FG9FGDFGEFGEFFEGGF@9FGDFB=::FFFDE>CA7#:?FE>C5,9FC8FFFEFFF)FFFFFGGG=F7:=DC8:CEGGFD5:G>FAFFF(GFC<<?GGGD?GFF8C8FFGGEC9A=GGGFGGGCGGGGFGGGGCFGGGFGGGGDF?@,9FFCFEDGGGGFBCD@<EFGGEFFFEFE:GGDGFEFGFGGFCFCGGGGGF9FFAGGGEEFFGGFGGFGGGGGGGFCDGGGGGGGGFFDCGGGGGFGFFFGCCCCC
@suolzx 97919
TGGGGGATATTGCACAATGGAGGAAACTCTGATGCAGCGACGCCGCGTGAGTGAAGAAGTATTTCGGTATGTAAAGCTCTATCAGCAGGGAAGAAAATGACGGTACCTGACTAAGAAGCCCCGGCTAACTACGTGCCAGCAGCCGCGGTAATACGTAGGGGGCAAGCGTTATCCGGATTTACTGGGTGTAAAGGGAGCGTAGACGGCGACGCAAGTCTGAAGTGAAATACCCGGGCTCAACCTGGGAACTGCTTTGGAAACTGTGTTGCTAGAGTGCTGGAGAGGTAAGCGGAATTCCTAGTGTAGCGGTGAAATGCGTAGATATTAGGAAGAACACCAGTGGCGAAGGCGGCTTACTGGACGGTAACTGACGTTGAGGCTCGAAAGCGTGGGGAGCAAACAGGATTAGATACCCT
+
EAFFGGGGGGGGGGGFGGGGGGGCFGGGGGGGGGGGGGFGGGGGGDGGGGGGGGGFGDGFEFFFGGGFFGGGGGGGFGGFFAAFGFGFFGGGGGGG?FFGGGGCCGGGFGGGGGGFGDEDGGB=FGDFF<G?G@FGGGGCFC8DCEGEGEE3E>@>FCGGCGGG@FGFGGFFGGGG7FGGGGGGGGGG2GGCF<CDGEGEGGEGFC5EGG>8GGGFGGGFCFGFGG@CFG8FFGDEE>FFCFG=GGFGG+8C<@:EE-FFGG?7GFFFFCFGGGGGFFGFFFGGGFGEGFFEGFGFF=FAGGGGGGGGGFCCFCGGFFFCFAGGGFEAAGGFFFC-C<,DFCEF@GFGEDFE9GGGGGDFFGGGEFGGGGDGFFF8FGGGGCFFCGGGGGGGGGFGGGGGGGGFEC,GFFFCCCCC
@suolzx 87212
TGGGGGATATTGCGCAATGGGGGAAACCCTGATGCAGCGACGCCGCGTGGAGGAAGAAGGTTTTCGGATTGTAAACTCCTGTCGTTAGGGACGATAATGACGGTACCTAACAAGAAAGCACCGGCTAACTACGTGCCAGCAGCCGCGGTAAAACGTAGGGTGCAAGCGTTGTCCGGAATTACTGGGTGTAAAGGGAGCGCAGGCGGGAAGACAAGTTGGAAGTGAAAACCATGGGCTCAACCCATGAATTGCTTTCAAAACTGTTTTTCTTGAGTAGTGCAGAGGTAGATGGAATTCCCGGTGTAGCGGTGGAATGCGTAGATATCGGGAGGAACACCAGTGGCGAAGGCGGTCTACTGGGCACCAACTGACGCTGAGGCTCGAAAGCATGGGTAGCAAACAGGATTAGATACCCT
+
CFGGGGDEGGGGGGGGGGGGGGEGFFGGGGGGGGGFFGEEGCEGEFEGCEEGEGFGGGGGBE9FFFGFGEFFGGGFF@GDGFFF<CFGGGG@FGGGGFGGGGG7DC=BFFAFFDFFGGFGGG?GGFGGC;DFGE8FGFFCCF<FBFGG8BEFFGGCFGGGFF@FGG@2:5CFFFGEGGFCF4AFFGCA:C?FFG5CGCEFGEGGEEGE<E8D@EGC=<F:CGEGFFGGGGGFEFFGGGGGGGGFGDGGFF<=D@<FAF?GGGGGGGCGGGFF<GFFFEFGFGGGGFGFBGFFGGEFEGEFGFEGEGF=FAE?7FCGGGGFFGF:CF7GFFFGBEFAFE@EEGFD<@F:GFDFGEFEGGD@9GGGGFFECDGGGGGGD7GGFFAFGGGGGGGGGGGGFGFFGGFGGGGFFFFCC@CC
@suolzx 84459
TGGGGAATATTGCACAATGGGGGAAACCCTGATGCAGCAACGCCGCGTGAAGGAAGAAGGTTTTCGGATCGTAAACTTCTATCAATAGGGACGAATAAATGACGGTACCTAAATAAGAAGCCCCGGCTAACTACGTGCCAGCAGCAGCGGTAATAAGTAGGGGGCAAGCGTTATCCGGAATTACTGGGTGTAAAGGGAGCGTAGGCGGCATGGTAAGTAAGATATGAAAGCCCGAGGCTTAACCTCGAGGATTGCATTTTAAGCTATCAAGCTAGAGTACAGGAGAGGAAAGCGGAATTCCTAGTGTAGCGGTGAAATGCGTAGATATTAGGAAGAACACCAGTGGCGAAGGCGGCTTTCTGGACTGAAACTGACGCTGAGGCTCGAAAGCGTGGGGAGCGAACAGGATTAGATACCCT
+
CCE@@@:F9EF,CFF,CF<,,CFGGGGFC,EDD,CF,EFFGC7C@FGEG7<D8CF<E<FGG,?,E+BF7CC8F,DFGAE9@EFGG9EEFF?FDGGGGF9ABA<C7=++C<?B<ADD,AFEF,++>F7+>,,@F<+,,++E8@FCG::BB:BFC@F#$#6,>,<C7BFEB=?C@<@F2,8C,<<D9FCB@4FFG<;C:;4E?EC87E<CAGGGF@,FCE;CA9BF9FBB@++7DGFGFEFF@FCCC=,9GGD?9FD99FFBC5,<,54,99F?57C,E9GFCF<FE,CADC+:E?,=?C,,GGGFFF@7ECGFAFC-B,@,F9GGFAEFEEFGGGGGEFFGFEFCCEEF77DGGGEF8GFFDFFGFFACFFGGFCGGGFFEFC@@EDGFCGGEGGFGGGGGGGFGGGGGGGGFFE@@CCC
@suolzx 74
TGGGGAATATTGCACAATGGGGGAAACCCTGATGCAGCGACGCCGCGTGGAGGAAGAAGGTCTTCGGATTGTAGACTCCTGTTGTTGAGGAAGATAATGACGGTACTCAACAAGGAAGTGACGGCTAACTACGTGCCAGCAGCCGCGGTAAAACGTAGGTCACAAGCGTTGTCCGGAGTTACTGGGTGTAAAGGGAGCGCAGGCGGGAGAACAAGTTGGAAGTGAAATCTATGGGCTCAACCCATAAACTGCTTTCAAAACTGTTTTTCTTGAGTAGTGCAGAGGTAGGCGGAATTCCCGGTGTAGCGGTGGAATGCGTAGATATCGGGAGGAACACCAGTGGCGAAGGCGGCCTACTGGGCACCAACTGACGCTGAGGCTCGAAAGTGTGGGTAGCAAACAGGATTAGATACCCT
+
FGGGGFGGGGGGGGGGGGGGGGCGGGGGGCGGGGGGGGGGGGGGGGGGGGGGGGGGGGGGGGGGGGFEGGGGGGGFGGGGGGGGFGGGGGGGGGGGGGGGGGGGGGGGGGGGGGGGGGGGGGGGGGGFGGGDEGGGGG@GFGG@FGGGFGCCFG6>FGGGGFGGGGGGCEEEFGGGCGFGGGGGGGEE@CGGGGGGGGGCE>EEGGG8GF?:?CF@GGGGFCGFFGFFEFF:EGGCGGGGGGGGFFFFGEBFGFGGGGGGGGGGFGGGFEGFFGGGGGGGFC:8GEEGGGGFGGGGGFCGFGGGE7FBGFGFCFCEFADDGEEGGGGGEEGFF8FFFGFGGGGGGGGF7EFGGGFGGFGGGF@FFCFB@BCGGGGGGGGGGGF9GFGGGGGFFGGGGGGGGGGGFFFGGGGCB,CA
@suolzx 75
TGGGGGATATTGCACAATGGGGGAAACCCTGATGCAGCGACGCCGCGTGGAGGAAGAAGGTTTTCGGATTGTAAACTCCTGTCGTCAGGGACGATAATGACGGTACCTAACAAGAAAGCACCGGCTAACTACGTGCCAGCAGCCGCGGTAAAACGTAGGGTGCAAGCGTTGTCCGGAATTACTGGGTGTAAAGGGAGCGCAGGCGGGAAGACAAGTTGGAAGTGAAATCTATGGGCTCAACCCATAAACTGCTTTCAAAACTGTTTTTCTTGAGTAGTGCAGAGGTAGGCGGAATTCCCGGTGTAGCGGTGGAATGCGTAGATATCGGGAGGAACACCAGTGGCGAAGGCGGCCTACTGGGCACCAACTGACGCTGAGGCTCGAAAGTGTGGGTAGCAAACAGGATTAGATACCCT
+
GFG@FGDGGGGGGGGGGGGGFGGGGGGGGGGGGGGGGGCGGGGGGGGGGGEGGGGGGGGGGGGGGGGCFFGGGGGGGFGGGGGGGGGGFGGGFGGGGGGGGGGGGGCGGGGGGFEFFGGGGGGG:GDFGGGGG7,FFEEGGGGGGGGGFGGGGGGGGGGGFGGGGGG>EFG>GGGGGGCFF:FGGGGEGGGFGGGFEGGGEGCEGEED?:GFGFGGGFGGGGGGGGGFFGGGGGGGGGGFGFGFFGGGGGFGGFEEGGGGGGGGGFFGGGFFGGFDGFFAFCDGGEGCFFFFFCEFFGGGGGGGGGCFEEGGGGGGGGFFGGCC7GGGGGGGGGGGGGGGDGGGGGEGGGGGGGGGGGGDGGFEFGGGGGGCF8GGFCGGGGFGFGEGGGGGGGGGGGGFGGGGGGGFGGGCCCCC
@suolzx 76
TGGGGAATATTGCACAATGGGGGAAACCCTGATGCAGCGACGCCGCGTGAAGGAAGAAGTATCTCGGTATGTAAACTTCTATCAGCAGGGAAGATAGTGACGGTACCTGACTAAGAAGCCCCGGCTAACTACGTGCCAGCAGCCGCGGTAATACGTAGGGGGCAAGCGTTATCCGGATTTACTGGGTGTAAAGGGAGCGTAGACGGTGTGGCAAGTCTGATGTGAAAGGCATGGGCTCAACCTGTGGACTGCATTGGAAACTGTCATACTTGAGTGCCGGAGGGGTAAGCGGAATTCCTAGTGTAGCGGTGAAATGCGTAGATATTAGGAGGAACACCAGTGGCGAAGGCGGCTTACTGGACGGTAACTGACGTTGAGGCTCGAAAGCGTGGGGAGCAAACAGGATTAGATACCCT
+
FGGGGFFGGGGGGGGGGGGGGGGDGGGGGGGGGGGGGGEGGDGGGGGFEGGGGGFEFFGGFGGFGGGGGFGGGGGGGGGGGGGGGGGGGGFGGGGGGFGGGGGGGGGFGGGGGGGEDDGGGGGGGGGGGDFGGGGGGGFGG?FGGGGGCGGFGGG9FGGGGEFEFGCG@FCFGGFGECFCCEFGGGGGFGGGGGGGGGGFG>?CGG>1EFGGGGGGGGGGGGGGG><CFG@FGGFFGGFFGGGFCFEFCGGG>GGGGFFGGGGFGGFGGFFDGGGFGGGGGGGGGDGGGFFGGCGGGGGCGGGGGGGGGGGGEGGGGGGFEFGGFGGGGFCFCGGGGGGGGGGGGGGGGGGGGGGGGGGGFF9GGGGGGGGGGGGGGEGF@GGGGGGGGGGGGGGGGGGGGGGGGGGGGGGCB<CB
@suolzx 81476
TGAGGAATATTGGTCAATGGGCGAGAGCCTGAACCAGCCAAGTAGCGTGAAGGATGACTGCCCTATGGGTTGTAAACTTCTTTTATAAAGGAATAAAGTCGGGTATGCATACCCGTTTGCATGTACTTTATGAATAAGGATCGGCTAACTCCGTGCCAGCAGCCGCGGTAATACGGAGGATCCGAGCGTTATCCGGATTTATTGGGTTTAAAGGGAGCGTAGATGGACGTTTAAGTCAGTTGTGAAAGTTTGCGGCTCAACCGTAAAATTGCAGTTGATACTGGATATCTTGAGTGCAGTTGAGGCAGGCGGAATTCGTGGTGTAGCGGTGAAATGCTTAGATATCACGAAGAACTCCGATTGCGAAGGCAGCCTGCTAAGCTGCGACTGACATTGAGGCTCGAAAGTGTGGGTATCAAACAGGATTAGATACCCT
+
FFGGGFFGGGGGGGGGGGG?FGGGG>CF@ECFGGGGGGGGGGGGGGGGFCFGGGGGFFGGGGGGGGGGGGGGGGGFGGGGGGGGGCFFGGGGGGGCGGGGGGGGGGGGGGGG?FEFGGGGGGGGGGGGGGEFGGGGGGCFGGDGDGGF>?GEG@GGGGGGGGFGGGGEGDFGGGGGGDGFCFAFGEGD=GGFFGGG=GDGGCGGGGGGDEFCGFCCGFFGFFGGGGGGGGFCGGCE8GGGFGGGGGFDCGGGGGGFDBBDG8FGFFGGFGGGFFGGF9CFFGGGGGGGEFBECGCCFFFFGGGFGGGF7FFFFA=EDGGGGFGGEGGFFE9FCFGFAFGGGF<8GGGGGGFFGEGGGGGEFF@CGGGGGGGF@9GGFGFGGGGGFFGGGGGEE,GGGGFGGEGGGGGGGGGGGGGGGGGGGGGGGGGGGGGCCCCC
@suolzx 102659
TGAGGAATATTGGTCAATGGACGAGAGTCTGAACCAGCCAAGTAGCGTGAAGGATGACTGCCCTATGGGTTGTAAACTTCTTTTATACGGGAATAAAGTGAGCCACGTGTGGCTTTTTGTATGTACCGTATGAATAAGGATCGGCTAACTCCGTGCCAGCAGCCGCGGTAATACGGAGGATTCGAGCGTTATCCGGATTTATTGGGTTTAAAGGGAGCGTAGATGGATGTTTAAGGCAGTTGTGAAAGTTTGCGGCTCAACCGTAAAATTGCAGTTGATACTGGATATCGTGAGTGAAGTGGAGGCAGGCGGAATTCGTGGTGTAGCGGTGAAATGCTTAGATATCACGAAGAACTCCGATTGCGAAGGCAGCCTGCTAAGCTGCAACTGACATTGAGGCTCGAAAGTGTGGGTATCAAACAGGATTAGATACCCT
+
9FFFGGGFGFGGGGGGFGCEGGGECCGGGGFGGGFDFGGFGGFGECGG7FGGGGGGGGFGGGG?@EFFCFCFGC9FGFGGGEFGGGG9EG7FFFFGGGGFGGGGFGC+BFCCF@E<<9CB<,?FG9E@D?EGGG9FFD<?=FGGGGBFGFGGGGGGGGGFCFGG>:<@3C:BBEEFC:C=F?FGGFGG?F7FFF3>F,BACGGGGGGGFGFGGGGGECFGGGGFEG@BGFGGGGG#:?F@><'A:GGG?E>GEEBCGCGGGGGGGGEFA,1CFGGFFA?EGFFF6=48,@EFFFA5,FEA,FA8FCEGGEC,B,7GGFDFGF>7GGFGGCCFFGFEGFFFGGFDDGFDEAFFCCGGGFEB+:BCEEA<BC8GGGGGCFEC8CFGFGFEECFFFGFGGEGFDGFEGGGEEFFGGGGGGFGFFFFGGGGFFE-CC<CC
@suolzx 115929
TGGGGAATATTGCACAATGGGCGAAAGCCTGATGCAGCGACGCCGCCTGAGCGAAGAAGTATTTCGGGATGTAAAGCTCTATCAGCGGGGAAGATAATGACGGTACCTGACTAAGAAGCACCGGCTAAATACGTGCCAGCAGCCGCGGTAATACGTATGGTGCAAGCGTTATCCGGATTTACTGGGTGGAAAGGGAGCGAAAGCGGTGGGGCAAGTCTGATGTGAAAGCCCGGGGCTCAACCCCGGTATTGCATTGGAAACTGTCGTACTATAGTGTCGGAGGGGTAGGCGGAATTCCTAGTGTAGCGGTGAAATGCGTAGATATTAGGAGGAACACCAGTGGCGAAGGCGGCTTACTGGACGATAACTGACGCTGAGGCTCGAAAGCGTGGGGAGCAAACAGGATTAGATACCCT
+
E@<FE,,,;E,<CFC9FDA8FGGGGGGG8EE8FFCCFA+@FGCG7@+,CEACB:+84EEFFEACCEG+@=B9?FG<,,,C55-F9?++4>+B:B9DFCF,BF7C<:EFGDFGG,8FFFG8<,C@EGDGFFG::88@BEFGFFG,>BF:F02$<22F9,<F<,14CC51F9<:<E;44C<?C=8C7?5;-:>4<C875:;/3*/*:=11,CCFC<:4GC?6,,ECB>*@8:*@:>8,>*EF@+F+8:,3,=,6,;D<DCDCF=:>+FE,?C:,D:4C>+C+AA,?=CB+=4?,=B,54,<,EF=:@+,,E@<E:::C=,CEE;CDAGFFC,EFC6FEEC@FF:7F@BB@7@9,6,9GGF:C;C,AF<<B8@@:<,C,FBF@C,FFDGCF:<EF@GFF,<C6<FE,EC<FEC@CCCCC
@suolzx 80
TGAGGAATATTGCACAATTGGGGAAACCCTGATGCAGCGACGCCGCGTGAAGGAAGAAGTATCTCGGTATGTAAACTTCTATCAGCAGGGAAGATAATGACGGTACCTGACTAAGAAGCACCGGCTAAATACGTGCCAGCAGCCGCGGTAATACGTATGGTGCAAGCGTTATCCGGATTTACGAGGTGTAAAGGGAGCGCAGGCGGCGCGGCAAGTCTGATGTGAAAGCCCGGGGCTCAACCCCGGTACTGCATTGGAAACTGTCGTACTAGAGTGTCGGAGGGGTAAGCGGAATTCCTAGTGTCGCGGTGAAATGCGTAGATATTAGGAGGAACACCAGTGGCGAAGGCGGCTTACTGGACGATAACTGACGCTGAGGCTCGAAAGCGTGGGGAGCAAACAGGATTAGATACCCT
+
,EGGGFGGGFEFCFGGGF,<,;@;@FFGFFGG9CFGDF@FG:FFFGG:FGC<CCFGFEGGCCGC9FE,CDFEEFFGGFEFGFGF<EF<FD@F7FFGGGGFD+:B7?AA<EEFEF?FGFGGCE+:C@BFFEGE+:,+:BDF8F8,>7F7CEG9F=8@C93<=,=>CEG7<*>F,,*>CG*7>B**6CBC,,<?FC7;2=8<G:C8CEECCBCCEAF?<CFF@7EF<<F>GGGEFDDFA<C@?F@B;D@::CD9F,F9F<?DGD=G:GFGGGFFGGFF@6+GGGGGFCECGGGFGGFFFFFDEC@4+FC,EDGF7DGEGFFFECFAFFCF<9GGGF@DFGCGGCGFF@:CF:GGFAFFAFCGGFFGFAGGGGGGFFFFC+:@FDFEB,EGGGGCFFCFCGGGFFFF<DFEF?GCC<CC
@suolzx 124429
TGGGGAATATTGCACAATGGGGGAAACCCTGATGCAGCGACGCCGCGTGAAGGAAGAAGTATTTCGGTATGTAAAGCTCTATCAGCAGGGAAGATAATGACGGTACCTGACTAAGAAGCCACGGCTAAATACGTGCCAGCAGCCGCGGTAATACGTATGGAGCAAGCGTTATCCGGATTTACTGGGTGTAAAGGGTGCGTAGGTGGTAGTGCAAGTCAGATGTGAAAGGCCGGGGCTCAACCCCGGAGCTGCATTTGAAACTGCATAGCTAGAGTACAGGAGAGGCAGGCGGAAGTCCTAGTGTAGCGGGGAAATGCGTAGATATTAGGAGGAACACCAGTGTCGAAGGCGGCCTGCTGGACTGTGACTGACACTGAGGCACGAAAGCGTGGGGAGCAAACAGGATTAGATACCCT
+
FG,CFFGGGEFGGGGGGGGGAE7CCFFF78FF9CFCFGGDGGCECBE@CEDFG9C,9CCFGFAA,EF+EFG<EEE<CAEEGA,EGFGFGGCEF@CEGFCFGG++:CFGCFECFFEGGD@,,8@3C7FEGGGGGDCFCFGFFE,,@+>BF@>,DB8,,,:DFEGCCGF?<<24;FCGG:2>CE#C<C:F8C<?FEDBC72,CFDB9;#3@888EFFFFGGF;AFFC7CFCAFEDEE@5:FFF#@+>>=C*F9FFFEFCDF?FGE>CG7<?FFCFEE??FCFFGFFC@FB?45<FE,GFFE<GEC=CBBCE<FF=:CF<CC,GDGFCFGGFEE6B,,CCEC+EC,CF7EEFGFGGGFCFEE@9GEEF,EDFFFCC,CF9F@6,GFC887+:<@CC,GF@EF<EDAFEAFGFD@CCCCC
@suolzx 104694
TGGGGAATATTGCACAATGGGCGAAAGCCTGATGCAGCGACGCCGCGTGAGCGAAGAAGTATTTCGGTATGTAAAGCTCTATCAGCAGGGAAGATAATGACGGTACCTGACTAAGAAGCACCGGCTAAATACGTGCCAGCAGCCGAGGTAATACGTAGGTCACAAGCGTTGTCCGGAATTACTGGGTGTAAAGGGAGCGCAGGCGGGAAGACAAGTTTGAAGTGAAATCTATGGGCTCAACCCATAAACTGCTTTGAAAACTGTTATTCTTGAGTAGTGCAGAGGTAGGCGGAATTCCCGGTGTAGCGGTGGAACGCGTAGATATCGGGAGGAACACCAGTGGCGAAGGCGGCCTACTGGGCACCAACTGACGCTGAGGCTCGAAAGTGTGGGTAGCAAACAGGATTAGATACCCT
+
G@DFGGCFGGGEFGGFGGAC<FFGGGG8FFGGCGCFGG:FGFGGGGGGGGEGGG@F=FGE?EFGGGG+<+?FGFG<FGGGGG<F,<<FFG+BFGE9F9F,:?C44B?CAFGGGG8CF<85D:4>=<<B>9DF<'<@FGG@F8DF3'3@C:F?@E@<AD0?FDGGDGFGFF><B<<?7=C@?27GEFBBAFF?GG6EGGCFEC15>?/8/;-AB8952)D>;FFF@<;FFBEFD;DGGEGFFC,<<AFE9F,C=EC,=CC@<>>,C,FC9GFGGEF?A@D,GGGGF+F@F@FADFEGGF@EFGGGGEGGGGF@CC+FAGGGGGEFB+GGDD@FFE@E<FFFGEGGGGDGFCGGFD9FGFFFDGFEDGGGGGGGGFGGGGGFEFFFFGFEEGGGGGFEF<FEFGGGGGGGGGFCCCCC
@suolzx 79422
TGGGGAATATCGCACACTGGGGGAAACCCTGATGCAGCGACGCCGCGTGGAGGAAGAAGGTCTTCGGATTGTAAACTCCTGTTGTTGAGGAAGATAATGACGGTACTCAACAAGGAAGTGACGGCTAACTACGTGCCAGCAGCCGCGGTAAAACGTAGGTCACAAGCGTTGTCCGGAATTACTGGGTGTAAAGGGAGCGCAGGCGGGAAGACCAGTTGGAAGTGAAATCCATGGGCTCAACCCATGAACTGCTTTCAAAACTGTTTTTCTTGAGTAGTGCAGAGGTAGGCGGAATCCCCGGTGTAGCGGTGGAATGCGTAGATATCGGGAGGAACACCAGTGGCGAAGGCGGCCTACTGTGCACCAACTGACGCTGAGGCTCGAAAGTGTGGTTAGCAAACAGGATTAGATTCCCT
+
F,6C7CC8F9CC@;FE,6;CF++:@E86B@FD9<FEFCE:6@@CCCCCEC,,48EFFFFG=EAAE<C+?F8?E@FEAED<EE9<,B4,B==<4AFECFAE?7FGGGADFDBDAFD,C=BA=FD::F:<F,8DFFD>FC<7<,>::F35>>+08D<5<98@<:CC::F:CC:4?FEGEEGG9>AF<<:C:?CCF<:6;CC5C=48FEE<>CF;0E>A:@@7%;<CEFFF@EFFGG@GCGE@EF#9FFGGGDGCD<FCGC83=CFDC=CF>>?FA*CED<9@ADACFF:8+<FBB+8+CFBEA,>+++:<BC5?=:=CFF@EC+:@FF8,,FAE6C,C-EDGFF@<586++:6,,E<FFFC,FD@<DFC,@@;CAE,6,67GF@C,,E:GFCC,,FCGDDFCF@DF9@CFEC;,A,,@
@suolzx 138542
TGAGGAATATTGGTCAATGGACGAGAGTCTGAACCAGCCAAGTAGCGTGAAGGATGACTGCCCTATGGGTTGTACACTTCTTTTATACGGGAATAAAGTGAGCCACGTGTGGCTTTTTGTATGTACCGTATGAATAAGGATCGGCTAACTCCGTGCCAGCAGCCGCGGTAATACGGAGGATTCGAGCGTTATCCGGATTTATTGGGTTTAAAGGGAGCGTAGGCGGGTTGTTAAGTCAGTTGTGAAAGTTTGCGGCTCAACCGTAAAATTGCAGTTGATACTGGCGACCTTGAGTGCAACAGAGGTAGGCGGAATTCGTGGTGTAGCGGTGAAATGCTTAGATATCACGAAGAACTCCGATTGCGAAGGCAGCTTACTGGATTGTAACTGACGCTGATGCTCGAAAGTGTGGGTATCAAACAGGATTAGATACTCT
+
6EFGGGGGGGGGGEG9FFGGGGEFCCF@FEGGFFGFGGGFGFFGGGDFEF<AFFCFGAFFFGGGGFFC<CFFGG,FFGEGCAFC<C9EEGE@7FGGGGGF9F?FF<FD@FGDFBFGGGGFFDAFGGGGGCC<AFFGG9BFFDGGGGGFG,=FGGGDCFFGGGGFEGGGFGEGGGGGDGE@6E:7=CGEGG<DFGGD?CEFG@ECCAFCGCCGFGEFCEGCCEGDFCEEGFCGCCFFCD:DFGFGGCFCEEGFGGCEEGGGGFGG;DGFGGGE<=?9GGGFGGGEGGGEF=8GFGDGFEEBEGFGFGGGF8DEDGCCDFCCFGGGGGGDGGGEDCGFGGFEGFGGGGGGF9EC<GGGGGFECECCF<GGGGGGFGGGGGGFFGFGGGFFGEGGGGGGGGGFC7FGGGGGGGGGGGGGGGGGGGGGGGGGGGGB-CCC
@suolzx 85
TGGGGAATATTGCACAATGGGGGAAACCCTGATGCAGCGACGCCGCGTGGAGGAAGAAGGTCTTCGGATTGTAAACTCCTGTTGTTGAGGAAGATAATGACGGTACTCAACAAGGAAGTGACGGCTAACTACGTGCCAGCAGCCGCGGTAAAACGTAGGTCACAAGCGTTGTCCGGAATTACTGGGTGTAAAGGGAGCGCAGGCGGGAAGACAAGTTGGAAGTGAAATCTATGGGCTCAACCCATAAACTGCTTTCAAAACTGTTTTTCTTGAGTAGTGCAGAGGTAGGCGGAATTCCCGGTGTAGCGGTGGAATGCGTAGATATCGGGAGGAACACCAGTGGCGAAGGCGGCCTACTGGGCACCAACTGACGCTGAGGCTCGAAAGTGTGGGTAGCAAACAGGATTAGATACCCT
+
FGGFGFGGGGGGGGGGGGGGGGGGGGGGGGGGGGGGGGFGGGGGGEGGGGGGGGGGGGGGGGGGGGGEDGGGFGGFGCFGFGGGGGGGGGGGGGGGGGGGGGGEFGGGGGGGGGGGGGGGGGGGG?GGGGGFE?GGGGGGGGGGGGGGCECAFGGGGGD=FGGGGGGGEGGGGGGDDGGGFGFGGGCB<FGGFGGGEDFGGGGGGGGGGFDGG>GGGGGGGGGGGGFGFFGGGGGGGGGGGGGGFFGGGGFGGFGGGGGGGGGGGDGGFFFGGGFGGGGGFCGFGGGEFFGGGGGGGGFECFF>EF+GGGGFEGGGGGGGGDGGGGGGGGGGGGGGGGFGGGGGGGGGGGFF,CFGGGGFGGGGGGEGGGGGGGGGGDGGGGCGGFDGGGGGGGGGGGGGGGGGGGFGF8GCCBCC
@suolzx 62651
TGAGGAATATTGGTCAATGGACGAGAGTCTGAACCAGCCAAGTAGCGTGAAGGATGACTGCCCTATGGGTTGTAAACTTCTTTTATATGGGAATAAAGTATTCCACGTGTGGGATTTTGTATTTACCATATGAATAAGGATCGGCTAACTCCGTGCCAGCAGCCGCGGTAATACGGAGGATCCGAGCGTTATCCAGATTTATTGGGTTTAAAGGGAGCGTAGGTGGATTGTTAAGTCAGTTGTGAAAGTTTGCGGCTCAACCGTAAAATTGCAGTTGAAACTGGCAGTCTTGAGTACAGTAGAGGTGGGCGGAATTCGTGGTGTAGCGGTGAAATGCTTAGATATCACGAAGAACTCCGATTGCGAAGGCAGCTCACTAGACTGCAACTGACACTGATGCTCGAAAGTGTGGGTATCAAACAGGATTAGATACCCT
+
GGGGFEFGGGGFGGGGGGGGGGGGGGGGGGGGGGGGGGGG<EFGGGGGGGGGGGGGGGGGGFGGGGGGGGDCGGGGGGFEGGGGGGGGGAEF?9FEFEGGFGGGGFFFDFGCEFGGGCFGF,,:?F<?FFGFFCF,?EDC5B:CF=:,AA9FFG6CGFBC$D?EBEEECC@9DF9/6<@:,D@;:?5?FEEB@BB>*C/?'4<GEDFFGBBFGGC=GBFDCGGGCF4@FGGGGFD@EG9CGGGGF=,D=@+EBEAACEFFF=:EFGF@FD<D=C2CCFFFFC:F8AF?,@DFDF9GGGEFFECCGGGGGGGGGFCGGGGEC,GEGFCGD9FFFC,FFGGGGGGGFFE7GGGGGFFEEFDFB7FDGGGGGGGGGF9GGDGGFGGGFGFFEFEC6,GGGEC@FGGGGGEGF<GGGGGGGGGGGGGGFFGFF8GCCCCC
@suolzx 81465
TGGGGGATATTGCACAATGGGGGAAACCCTGATGCAGCGACGCCGCGTGGAGGAAGAAGGTTTTCGGATTGTAAACTCCTGTCGTTAGGGACGATAATGACGGTACCTAACAAGAAAGCACCGGCTAACTACGTGCCAGCAGCCGCGGTAAAACGTAGGGTGCAAGCGTTGTCCGGAATTACTGGGTGTAAAGGGAGCGCAGGCGGGAAGACAAGTTGGAAGTGAAAACTATGGGCTCAACCCATAAATTGCTTTCAAAACTGCTGGCCTTGAGTAGTGCAGAGGTAGGTGGAATTCCCGGTGTAGCGGTGGAATGCGTAGATGTCGGGAGGAACACCAGTGGCGAAGGCGACCTACTGGGCACCAACTGACGCTGAGGCTCGAAAGCATGGGTAGCAAACAGGATTAGATACCCT
+
GGGGGGGGGGGGGGFGFFGDFDEGGGGGGGGGGGFGGGEGGGGGGDGEGGGGEFFDGGGGGGFGGGGGGGEGGGEGGGGGGFGGGGGGGGGGGGGGGGGGG>EFFGFGGGGGF8FFGFGGGGGGGGGGGGGGGGDFFCG@GDFGEGGGFGDFFGGGGGGGGGGGGGGFC:8GCFGGGGGGGFEEFGGGGGGFCFD>GGEGED8CFEGDEGEGCCGFGGGGGGGGFGGGGGEECGGGGGGGGGECFFGGGGGGGGGGGGGGGDFGFGDFFF<GGGGGGFE8GGGGGGDGFFFEFCDGGGDGGGGGGGGFFDFFGGGGGGGCFEGGGGGGE<CDEFDFFGGGGGFCGGGGGDGGGGGFGGGGGGF<EEGFEGGGGGGFGFB,FDGGGGDCGGFGGGGGGGGGEGGGF@GDGGFCCCCC
@suolzx 130220
TGAGGAATATTGGTCAATGGGCGAGAGCCTGAACCAGCCAAGTAGCGTGAAGGATGACTGCCCTATGGGTTGTAAACTTCTTTTATAAAGGAATAAAGTCGGGTATGCATACCCGTTTGCATGTACTTTATGAATAAGGATCGGCTAACTCCGTGCCAGCAGCCGCGGTAATACGGAGGATCCGAGCGTTATCCGGATTTATTGGGCTTAAAGGGAGCGTAGATGGATGTTTAAGTCAGTTGTGAAAGTTTGCGGCTCAACCGTAAAATTGCAGTTGATACTGGATATCTTGAGTGCAGTTGAGGCAGGCGGAATTCGTGGTGTAGCGGTGAAATGCTTAGATATCACGAAGAACTCCGATTGCGAAGGCAGCCTGCTAAGCTGCAACTGACATTGAGGCTCGAAAGTGTGGGTATCAAACAGGATTAGATACCCT
+
GGFGGGGGGGGGFGGGGGGFGGGGGGGGGGGGGGGGGGGGGFGGGGGGGEGGGGGGGGGGGGGGGGEGGGGGGGGGGGGGGGGGCGFGGGGGGGGGFGGGGGGGGGGGFGFGGGDGGGGGGGGGGGGGGGGFEFFGFGGGGFGDGGDGGGGGGGGGGGGGGFGGGEGGGGGGGGFEEGGGGGGGGGGGGGDGGGGGGGGGGGGGGGGGGGCFGFCFFGGGGGGGGGGFGGGGGGGGGGGGGFGGGFC0BFGCGFCEG1GGGGGGGGGGGGGGGGGFEFGGGGGGGEGGFGGGGGGGGGGF?DGGGGGGGGGFFC>+GGGGFGGF6GGGGFGGFGFGCF9GGGGF<FF7GGGFGGF7EEDCGGGDGGGFGGFF8<F99GFGFGFGGGFGFCFE@@FGGFF@F@FGGGGGGGGGGGGGGGGGGFFEB9FCGGFCCCCC
@suolzx 145595
TGAGGAATATTGGTCAATGGACGAGAGTCTGAACCAGCCAAGTAGCGTGAAGGATGACTGCCCTATGGGTTGTAAACTTCTTTTATACGGGAATAAAGTGAGGCACGTGTGCCTTTTTGTATGTACCGTATGACTAAGGATCGGCTAACTCCGTGCCAGCAGCCGCGGTAATACGGAGGATCCGAGCGTTATCCGGATTTATTGGGTTTAAAGGGAGCGTAGATGGATGTTTAAGTCAGTTGTGAAAGTTTGCGGCTCAACCGTAAAATTGCAGTTGATACTGGATATCTTGAGTGCAGTTGAGGCAGGCGGAATTCGTGGTGTAGCGGTGAAATGCTTAGATATCACGAAGAACTCCGATTGCGAAGGCAGCCTGCTAAGCTGCAACTGACATTGAGGCTCGAAAGTGTGGGTATCAAACAGGATTAGATACCCT
+
EFG@8,CFFGGFFEGGFEGFFGG@7+6EF9<EGGGG@FGGGFGGAC:FGGGGF@F,AFFGFFGGGGGGGGGEEFGCGGGGEFGGGGGGCEGGGGGG9FG9FF@7:,+,?FGGGGAGGDGC<EFGD<E:BA=EF,?8BF,5,B@7FD:<FCFDBDEEFFD9FGGGGG>FG;@FGF@F@F7CGGGGG>@GGGGGGCGGGGGB:CBGFDCGGCFCGGE>EEFEC@:9:CG:F=F@ECD=7<8>;D;:9FGFGGGGGEEDFCFE8DGECGEGFG=E;<CAFFGGCGGF;,A9E<E@FEFDFFEA@FE=8GGEC8EFGGFF:<7GGGGGGGGFFCFFGFDGGGGGCFCFFCADCGGGEGGFEFGEEDDGGFGGGGGGGGFGGGF@F<@FAFCGGGGGGFGGCGCCCEGFGGGFGGGGGGGGFGGGGFGGFC9E@,GCCC<9
@suolzx 90
TGAGGAATATTGGTCAATGGACGAGAGTCTGAACCAGCCAAGTAGCGTGAAGGATGACTGCCCTATGGGTTGTAAACTTCTTTTATACGGGAATAAAGTGAGGCACGTGTGCCTTTTTGTATGTACCGTATGAATAAGGATCGGCTAACACCGTGCCAGCAGCCGCGGTAATACGGAGGATCCGAGCGTTATCCGGATTTATTGGGTTTAAAGGGAGCGTAGGCGGACGCTTAAGTCAGTTGTGAAAGTTTGCGGCTCAACCGTAAAATTGCAGTTGATACTGGGTGTCTTGAGTACAGTAGAGGCAGGCGGAATTCGTGGTGTAGCGGTGAAATGCTTATATATCACGAAGAACTCCGATTGCGAAGGCAGCTTGCTGGACTGTAACTGACGCTGATGCTCGAAAGTGTGGGTATCAAACAGGATTAGATACCCT
+
FDGGGGGGCFFG?CFFFGGGGGGGGGGGFFGDFFGGGGGGFEGECFGGGGGGGFFGFFGFCEDGGGGDCFGGEG9EFGGEDFFGGGGFCED@FFFEGFGFGGDFCFGGGGGGFF9,,EEGGGGGGF,C4F8EFFEGFGGGC,=CFGDFG,@BFDF:DDF?:,@FE>FFCECGG,@F??GGGGGCCCGDCC:@E9CGCEFFAGFFDFC<=C5B<4(-;EEEGGGG<CCFFC5GFFGGDFF5FD@/GGGECEDFCGFD>CCDCGGGFAC@CEC@:DAF@<?<GGGGFGGFEEDFFF,=,AGGGF9GEB+FCDC,+EFGF=FB,GGF@DFGFCE<9GGGFEA9,DE,<EE7ECCFE7@-DFFB+GGGGGE<CGD@C,<8GGGGF9DGECGGGGGEFCFDECGFGGFGGFCGGGGGGGGGGG<GGFCF@C,DGEGCCCCC
@suolzx 82576
TGGGGAATATCGCACACTGGGCGAAAGCCTGATACAGCGACGCCGCGTGAGCGAAGAAGGATTTCGGTATGTAAAGCTCTATCAGCTGGGAAGATCATGACGGTACCTAACTAAGAAGCACCGGCTCAATACGTGCCAGCAGCCGCGGTATTACGAATTGTGCAAGCGTTATCCGGATTTACTGTGTGTAAAGGGAGCGCAGGCGGTGGGGCAAGGCTGATGTGAAAGCCCGGGGCTCAACCCCTGTACTGCATTGTAAACTGGCGGACTAGAGTGTAGGAGGGGTAAGCGGAATTCCGAGGGTAGCGGTGAAATGCGTAGATATTAGGAGGAACACCAGTGGCGAAGGCGGCTTACTGGACGATAACTGACGCTGAGGCTCGAAAGCGTGGGGAGCAAACAGGATTAGATACCCT
+
@,6C7C:E,C@,CFFG,,,,;C7:@FE8FFGEF,,,9@8::CFGGGDGDC@,+++8?<B,,EFFGCE49=FGEFFFFGGFAC-B?E,9?CGF7FB,8FFAE=:B=+A?,88?,>,B>@G@DFGGC73F9C9F+333>B@C,,,85C>@CE*,@;**38*?.F<3,3,<8*12',=:=CC-&<9C#FCF;3?,?918=CB8<5E=EF8=,>86,:D892B9;F;D>:BB<*C>+B@,33384+,,3C33,,,@,DB33=5=@3++:A,?CB,6,E8<C,C6=F8FF=C@F9AC<7@FC@+C:,EF=DEFAFFC:F:F<FB=<C9C,GGGGGDFFE@CC<CFC@EFECFGGEEC<EEECFB6CC6AFFFFGGC@@,FFCFB8C@FF;CGGDGGGGFFGFCFFGFFGFE<EGCFA,@B-
@suolzx 73021
TGGTGAATATTGCACAATGGGGGAAACCCTGATGCAGCGACGCCGCGTGCGCGAAGAAGTATTTCGGTATGTAAAGCTCTATCAGCAGGGAAGATAATGACGGTACCTGACTAAGAAGACACGGCTAAATACGTGCCAGGAGCCGCTGGAATACGTAGGGGGCAAGCGTTATCCGGATGTACTGGGTGTAAAGGGAGCGTAGACGGCAAGGCAAGTCTGATGGGAAAACCTAGGGCGTAACACGGGGACTGCATTGGAAACTGTCTGGCTCGAGTGCCGGAGAGGTAAGCGGAATTCCTAGTGTAGCGGTGAAATGCGTAGATATTAGGAAGAACACCAGTGGCGTAGGCGGCTTACTGGACGGTAACTGACGTTGAGGCTCGAAAGCGTGGGGAGCAAACAGGATTAGATACCCT
+
6EF,CCFFGGGG<FGFGGG<@C7CEE8@FCFC69@,BF@FECDEGE:FE,@+>FCFD@D,CFGGGFGGGGFGFGDE9FFCFFEF,BEGF779BEE<,,5F9+++:B:E,DFGGG?,BB,3,::+88>B,=,>+@,<F,@+:8+<<<$6)72.8C8<C7C60+4<:B@?><5=2EB<=<#C@7:<?8FFFC9C:<CED.<;;4**7:6FFGFFEFF7D,#?3D(GF=F=@3,*5*8+,@8:3+5,,<>FAGGFF=3,@9F:,3>,D,:++8FFGGFEC+@,F9CFF7EGEDB<EFF<FFFDGGDGGGGFFC,F@7CF7E9EB4,C<DGGFAEC,<FF<GGCFCFCF:F7FCGFAFAFCCEGFF<DFAFEFDD,FCFGFGFF<:FGGGGGEGDFC9@FEEGGGCGGGF<ACCDCCCCC
@suolzx 95499
TGAGGAATATTGGTCAATGGGCGAGAGTCTGAACCAGCCAAGTAGCGTGAAGGATGACTGCCCTATGGGTTGTAAACTTCTTTTATACGGGAATAAAGTGAGCCACGTGTGGCTTTTTGTATGTACCGTATGAATGAGGATCGGCTAACTCCGTGCCAGCAGCCGCGGTAATACGGAGGATTCGAGCGTTATCCGGATTTATTGGGTTTAAAGGGAGCGTAGGCGGGTTGTTAAGTCAGTTGTGAAAGTTTGCGGCTCAGCCGTAAAATTGCAGTTGATACTGGCGACCTTGAGTGCAACAGAGGTAGGCGGAATTCGTGGTGTAGCGGTGAAATGCTTAGATATCACGAAGAACTCCGATTGCGAAGGCAGCTTACTGGATTGTAACTGACGCTGATGCTCGAAAGTGTGGGTATCAAACAGGATTAGATACCCT
+
FGGGGGGGGGFGGGGGGGGGGGGGGGGGGGGGGGGGGGG<EGGGAFGGGGFGGGGGGGDGGGG8FGGGFGGGGGGGGGGGGGGGGGGGGGGGG8=FGGGGGGGGGGGGGGGEGGEGGGGGGGGGGGGGGGFGGGGGGGGGGGEGGGGGGGGFFFGGGGGGFFFGEGGGGGGGACFGGGGG>EGG@F7FFFGGGGEECGGFFGGGGGGGGGGGGGG:GDFGGGGGGGGDFCEGGGGGGFGCFFGGGGGGGFFFFFBEEEG8GGGGGGGGGGGDFGFFGGFGGGFF>GGFGGGGGGGGFFEFFGGGF>GFCGGF<?DGGGGGGGGGGFC?-GGGGGGGGGGGGGFGFCGGGGGFGF7GGGGGEF:FFGGGGGGGGGGGGGGGGGGGGGGGGGGGGGGGGFEGGGFFFGGGGGGGGGGGFEC9GFFFFDGGGGGCCCCC
@suolzx 141721
TGGGGAATATTGCACAATGGGGGAAACCCTGATGCAGCGACGCCGCGTGGAGGAAGAAGGTCTTCGGATTGTAAACTCCTGTTGTTGAGGAAGATAATGACGGTACTCAACAAGGAAGTGACGGCTAACTACGTGCCAGCAGCCGCGGTAAAACGTAGGTCACAAGCGTTGTCCGGAATTACTGGGTGTAAAGGGAGCGCAGGCGGGAGAACAAGTTGGAAGTGAAATCCATGGGCTCAACCCATGAACTGCTTTCAAAACTGTTTTTCTTGAGTAGTGCAGAGGTAGGCGGAATTCCCGGTGTAGCGGTGGAATGCGTAGATATCGGGAGGAACACCAGTGGCGAAGGCGGCCTACTGGGCACCAACTGACGCTGAGGCTCGAAAGTGTGGGTAGCAAACAGGATTAGATACCCT
+
GGG,@BFFGGGGGGGGFGFFGEGGGGFGGGGDFFFEGG7EEEEFGGCFGGGGGGGFEGGFGGGGG7EEGFFFGFGGGFGGGGGGGF8FF?FFFGGFFF<FGEGC+BCFGFGGGDG?F8DFGG7C,E@FF<FG@FGGG%:FG:<FGGGEGG<DF?EF99<CFG>GGGGCCFCFFGGC7FCFE:FGFEGFACFGGGC3ECC;?01?3FF=GGFCGFF9AFGGGGGGGFCGGGFC<@;>CFGF@FFGFGGGFFCF><:D/FFDFFECA2C=GGGG=FFBCGGGGGFCGCGDGGFEGF@EEEDGGFF7EECGGFGEDGGDGFC9<FEEGDF8F9FFFEC9GGGGGEGFFGGGEDFE,GFFECFFC,@CECGGDGGGGF@C?FGGGGGGGGGEGGGFGGGGGGGGGGGGGAGGGFGC<9CC
@suolzx 95
TGAGGAATATTGGTCAATGGACGAGAGTCTGAACCAGCCAAGTAGCGTGAAGGATGACTGCCCTATGGGTTGTAAACTTCTTTTATACGGGAATAAAGTTAGCCACGTGTGGTTTTTTGTATGTACCGTATGAATAAGGATCGGCTAACTCCGTGCCAGCAGCCGCGGTAATACGGAGGATCCGAGCGTTATCCGGATTTATTGGGTTTAAAGGGAGCGTAGGCGGGTTGTTAAGTCAGTTGTGAAAGTTTGCGGCTCAACCGTAAAATTGCAGTTGATACTGGCGACCTTGAGTGCAACAGAGGTAGGCGGAATTCGTGGTGTAGCGGTGAAATGCTTAGATATCACGAAGAACTCCGATTGCGAAGGCAGCTTACTGGATTGTAACTGACGCTGATGCTCGAAAGTGTGGGTATCAAACAGGATTAGATACCCT
+
CFGCGGGGFGGGGGGGGGGGGGGGGGGGGGGGFGGGGGGGGGGGGGGGGGGGGGGGFGGDGGGGGGGGGGGGGGGGGGGGGGGGGGGGGGGGGGGGGD<FFGGGFGEGGGGEFGFGGGGEGGGGFGGGFGF8F<EFFFF9F>GEFGGGGGGGD?9FFGGGGDGGGG=GCFFBFFGGGGGFEGGGEGGGGGEFFGGGFGGGGGGGF<FFEF@FFGEFGGGGGGGFGDGGGGGGFFGFFFCB?FGFFGGGGGGFGCE=FGFGGGFGGGGGGGGGGGGFFGGGGGGGGFGEFEGGGGGGFCACGGGGGGGGGGGGGGEGCGGGFGGGEGGGGGGGGGGGGGGGGGGFED<GGGGGGGGEFGGDGGGGGGGGGGGGGGGGGGGGFGGFE<CGGGGGGGGGGGGGGGGGGGGGGFGGGGGGGGGGGGGGCGGGFDGCCCCC
@suolzx 50849
TGGGGAATATTGCACAATGGGGGAAACCCTGATGCAGCGACGCCGCGTGAAGGAAGAAGTATCTCGGTATGTAAACTTCTATCAGCAGGGAAGATAATGACGGTACCTGACTAAGAAGCCCCGGCTAACTACGTGCCAGCAGCCGCGGTAATACGTAGGGGGCAAGCGTTATCCGGATTTACTGGGTGTAAAGGGAGCGTAGGCGGCGGAGCAAGTCAGAAGTGAAAGCCCGGGGCTCAACCCCGGGACGGCTTTTGAAACTGCCCTGCTTGGTTTCAGGAGAGGTAAGCGGAATTCCTAGTGTAGCGGTGAAATGCGTAGATATTAGGAGGAACACCAGTGGCGAAGGCGGCTTACTGGACGGTAACTGACGTTGAGGCTCGAAAGCGTGGGGAGCAAACAGGATTAGATACCCT
+
FGGFGGGGGGCGGGGGGGGGGGGGGGGGGGGGFGDGGG:FEGGGGGGGGGG9EFAFGGGFF9FEFEG,EFGGGGGEFGGGGGGGFFDFGGDFFGGGGCEGAF@=DF?FECFAE?DF?DFFE@<@@@GGGG5FCBBFFFFFFC@GEFGGC<C@FGFBFGGGGGGCCBFGGGCC:ECECCFFFGGGGGGGFFGGGEFGEDC5CC;CFFEF:;CCCCF:C7GD?GGGE:BFGCGFFDDCBCGEGEC3BC=C88FC9GGF;FDAFFEF<FFGEF3A>FE7FEE@GGGGFF@F7EFGGGFGGGGGGGFEEGGGFAEFF>GGGGGGFGGGFGGGGGGGDFGGFGGEGGGGGGGGGFDGFCEFCGGFCB6<DFFGGGFC?GFFFCGCCGGGGGGGGGGGGGGGGGGGGFFGGGGGGGGCCCCC
@suolzx 143921
TGGGGAATATTGCACAATGGGGGAAACCCTGATGCAGCGACGCCGCGTGGAGGAAGAAGGTCTTCGGCTTGTAAACTTCTGTTGTTGAGGAAGATGATGACGGTACTCAACAAGGAAGTGACGGCTAACTACGTGCCAGCAGCCGCGGTAAAACGTAGGTCACAAGCGTTGTCCGGAATTACTGGGTGTAAAGGGAGCGCAGGCGGTAAGACAAGTTGGAAGTGAAATCCTTGGGCTCAACCCATGAACTGCGTTCAAAACTGTTCTTCTTGAGGAGTGAAGAGGTAGGCGGAATTCCCGGTGTAGCGGTGGAATGCGTAGATATCGGGAGGAACACCAGTGGCGAAGGCGGCCTACTGGGCACCAACTGACGCTGAGGCTCGAAAGTGTGGGTAGCAAACAGGATTAGATACCCT
+
G<EFGEGGEDGCGGGG@<EDAC:FGG,@FGGGFG,;FG+CFGGG@FGGG7C8:C=FFFEFF,CEDGG+B@FGGGG<,,<EFECGGGG<AFGGG<9EF<FCC7+=?FF,EFGD@B,AD<ABDACFFCFCC>@FF-DF@EF@F39E87>CF93>3$??<FC9CAD;?>FFC#DDFEC9:FB.0,<F9F+GFCFFC@E;E:;*EF55?<,3,7,,CFDC;:CC;CAF;3,,D8*FGF8<@3+>FGAF@DF>8==6,@><FB<@>,<6,,D,FF<F=B,,D=,,FGFFF8F=4,9CFFC7F@EFGGEDEF7FC,9,CCFEGGGFEF:FCGFFEE<EDGFC@CGGEF>FFC:GCGCFC,,FFFEDF@@8FGGGGGGCGFCC8GEG@EFF,FF@7FEFFGFDE,FCGGFGFFGGFGGCB@CC
@suolzx 98
TAGGGAATCTTCCGCAATGGACGCAAGTCTGACGGAGCAACGCCGCGTGAGTGAAGAAGGTTTTCGGATCGTAAAACTCTGTTGTTAGAGAAGAACAAGTGCTAGAGTAACTGTTAGCGCCTTGACGGTATCTAACCAGAAAGCCACGGCTAACTACGTGCCAGCAGCCGCGGTAATACGTAGGTGGCAAGCGTTGTCCGGATTTATTGGGTTTAAAGGGAGCGTAGATGGATGTTTAAGTCAGTTGTGAAAGTTTGCGGCTCAACCGTAAAATTGCAGTTGATACTGGATGTCTTGATTACAGTTGAGGTAGGCGGAATTCGTGGTGTAGCGGTGAAATGCTTAGATATCACGAAGAACTCCGATTGCGAAGGCAGCTTACTAACCTGTAACTGACATTGATGCTCGAAAGTGTGGGTATCAAACAGGATTAGATACCCT
+
FFGGGFFGGGGGGGGGGGGGGGGGGGECFCGGGGGGGGGGGGGGGGGCEGGGGFGGGGGGGGGGGEEFEGFGGGGGGGGGGGGGFGGGGGAGGGGGGGGGGGGFGGFGGFGGGGGGGGGGGGGGGGGGGGGGGGGGGGGGGGGGGGGG?GGGGFAGGGGDFGGFGGGGGGGGGGEGGGGFG;5CBFFGGFFFGFCEGGFCFEGFFFGFGGGFF?ECCFCEGEGFGE@5CFFFGFBED7ACGCACFAFGGFFAGDFGG@>EE=7EFEGGGGFFFGFFEE@FFGFAFFF==;GGGGEC,3,9FFFFEGFF?GGEFCF,CFEDGGFGGFGGGGGGGFAFGGGGFBFFF,GGGGGGGFGCGFFF7FFDGGGGGGGGGGFFFEFFEFFF<DFFGGGGGGFEGGGFGGGGGGEGGGCEGGGGGGGGGGGGGGFCGFFCGGFABCCC@
@suolzx 90463
TGGGGAATATTGCACAATGGGGGAAACCCTGATGCAGCGACGCCGCGTGGAGGAAGAAGGTCTTCGGATTGTAAACTCCTGTTGTTGAGGAAGATAATGACGGTACTCAACAAGGAAGTGACGGCTAACTCCGTGCCAGCAGCCGCGGTAAAACGTAGGTCACAAGCGTTGTCCGGAATTACTGGGTGTAAAGGGAGCGCAGGCGGGAAGACAAGTTGGAAGTGAAATCTATGGGCTCAGCCCATAAACTGCTTCCAAAACTGTTTTTCTTGAGTAGTGCAGAGGTCGGCGGAATTCCCGGTGTAGCGGTGGACTGCGTAGATATCGGGAGGAACACCAGTGGCGAAGGCGGCCTACTGGGCACCAACTGACGCTGAGGCTCGAAAGTGTGGGTAGCAAACAGGATTAGATACCCT
+
GFE@FCFGCEFFCFFG8@DEG7C:@FF8CEFFGGG9CEC+@+@FCCFGDEDC@E8AFCFF<CEFGFFCGGGGGGGGGGGFFF9FBF8FFGFGFGGGGG9FF7FCFE,CF<FFFF8DD@DFGGGGGCEGGF,3C>7@7=FFGGFF:<FGGG2;FFGFGECF8FEGGGGGGGGFGGGFEFGC9<CGGGCF@CF9FGC:C:FGDGDEGGCGGGGGGGF@CFGG<G>FGF@CGGGGGGGGG;GFGCDFFCE7CFG,:9FC<@FEC,+8AF8EFGGFCFDDFCDA<@CFE>+CEDE<=F7C+FCFE?@47F>=D<DCB+F>DGFE?867EGF:,6,F7C,FDF8GGEEDC,F@@8,<<@<C<<GF9@FDCECBCB8+FC8EE@,@CEEEDFEGGGFGGGGGECFFCCCECAFDFEC6CCCC
@suolzx 100
TGGGGCATATTGCACAATGGACGAAAGCCTGATGCAGCAACGCCGCGTGGAGGAAGAAGGTCTTCGGATTGTAAACTTCTGTTGTTGAGGAAGATCAGTGACGGTACTAAACAAGGAAGTGACGGCTAACTACATGCCAGCAGCCGCGGTTACACGTAGGTCACCAGCGTTGTTCGGAATTACTGGGTGTAAAGGGAGCGCAGGCGGACCGTGGAGTTGGAAGTGAAAGCTATGGGCTAAACCCATAAAGTGCTTTAAAAACTGCAGGACTTGAGTAGAGAAGAGGTAGGCGGAAGTCCCTGTGTAGCGGTGGAATGCGTAGATATCGGGAGGAACACCAGTGGCGAAGGCGGCTTACTGGGCACCAACTGACGCTGAGGCTCGAAAGTGTGGGTAGCGAACAGGATTAGATACCCT
+
E88DE@+CFFE;FCCDDGFF,CCFEBF,CD8@;C<ECG-;6CFGEG@CC+,:B8C<EFFF8,CC,<CFGCFFEDG,B,C,BEFEAFG,EFDG,EE,BF<?AE77+=:F<FC,,8,4:44B,,:>>CCB5B>3D,>BF,>,DDF<@+C:FB*<,@B*5,>B9<<C,2:7:FE7+,@*:F7<F?>,,@F:,=-<,4::7BF::8CC4C:88#;##9;@#,3AG@@,F@75,>3,,<D,,8+>DD833,7=D<FFEB@3+9EEDFF<A,D<85AA,6C4,,,E<9FF=:+4?4+CEA?A@B,,,A5GDGGGGFEF9CBB@FC?AF@@@6:CFFE9C=@,<DGGGGGGD@CF:7EFC,,<AGFC;,66@C9EFCGEGGCE<@CFEDFFGFGFF-GFCC,FF;,GGGGGGGECGFFF8,CCA
@suolzx 66876
TGGGGAATTTTGGACAATGGGCGCAAGCATGATCCAGCTATTCCGCGTGTGGGATGAAGGCCCTCGGGTTGTAAACCACTTTTGTAGAGAACGAAAAGAAATCTTCGAATAAAGGATGTTTATGACGGTACTCTAAGAATAAGCACCGGCTAACTACGTGCCCGCAGCCGCGGTAATACGTAGGGTGCGAGCGATAATCGGACTTACTGGGCGTAAAGGGTGCGCAGGCGGTTTAGTAAGACAGATTTGAAATCCCCGAGCTTAACTCGGGAATGGCATATGTGACTGCTCGACTAGAGTGAGTCAGAGGGAGGTGGAATTCCACGTGTAGCAGTGAAATGCGGAGATATGTGGAAGAACACCTATGGCGAAGGCAGCCTCCTGGGACATACCTGACGCTCAGGCACGAAAGCGTGGGGAGCAAACAGGATTAGATACCCT
+
D,,;FBC,;CF,:EA@CFGC8FF+8F@D<@<FF,CFGGFGGF9CFGGGGCDE:@FC,,,CCEBFGGGCF,@FDAEF8=FGAFGGGF<,B?F8@CE:CFG,?C<5,9A+,A+?FEF,,,BF,,CCE<FE7+B<<FGFCDDFAFC3>>F777CEFEGFGGC@F+,@CC:7F3>FGCCECFFFC?FCF<07<<4,<#=C9CG0=9'FGC<>C:B=CEBACF9,7>;>8?E@:FFD<#,FC@EGGG<;<@-<:C>FFAC8BB$F=D;6E@;4;>DFD:%@;FC8#,<8E=@+4+CFFC,::,B45,,9GFGGFF<BEFF<<GFFC4:,CEDFFGGGGFGGGGFF:CC,C<,,FCF@DEFAFEE,FE@,FF7FFGFGFGFCDFB,,<C,FCFE6,,FB;8:EFCGFFCEF8EGGGDGF7CEDDGGGGGGGF<CCFCGGGGGCCCCC
@suolzx 102
TGAGGAATATTGGTCAATGGACGAGAGTCTGAACCAGCCAAGTAGCGTGAAGGATGAAGGTTCTATGGATTGTAAACTTCTTTTATACGGGAATAAACGGATCCACGTGTGGATTTTTGCATGTACCGTATGAATAAGGATCGGCTAACTCCGTGCCAGCAGCCGCGGTAATACGGCGGATCCGAGCGTTATCCGGATTTATTGGGTTTAAAGGGAGCGTAGATGGATGTTTAAGTCAGTTGTGAAAGTTTGCGGCTCAACCGTAAAATTGCAGTTGATACTGGATATCTTGAGTGCAGTTGAGGCAGGCGGAATTCGTGGTGTAGCTGTGAAATGCTTAGATATCACGAAGAACTCCGATTGCGAAGGCAGCCTGCTAAGCTGCAACTAACATTGAGGCTCGAAAGTGTGGGTATCAAACAGGATTAGATACCCT
+
FGGFGGGGGGFFGFGGGGGGGFGGGGGFGGGGGGGGGG-EDFGGGGGGG@FGGGGGGGGGGGDD9<F8F9@FEDGGGGGGCGFGGGGGGGFECECGGGGC,B:=,EFF@,FGGGGGGGGGGGGGGCE>FF<8F??<FCGGDG:FGF7DGG>FGFGGGGGGDFGDGDGCCGG@DGGC#3FC:FCC44DGFF7FFC<=CGGFAFFFGGGGGCFGGDG=:8FFD>GFFG=F@3EFGBF7D799DFF=GGGE@@4F:BB8>>FGCFG9EGFGFEFD7FGGGFGFGFAGFE<FFFGGGDGGGFFAGGGF?GGGGGF<CGFC@F,8GGGGFFA,GGFCCGGGFDAFE<CGFFGGGGFGGF@:GGGGGGGGGGGGGCDGGGGGGFCFGGF@GGGFEFFGGGGGFEGGGGGGGGECFGGGGGGGGGGGGGGGFAFDGFFCCCCC
@suolzx 81392
TGAGGAATATTGGTCAATGGACGAGAGTCTGAACCAGCCAAGTAGCGTGAAGGATGACTGCCCTATGGGTTGTAAACTTCTTTTATACGGGAATAAAGTTAGCCACGTGTGGTTTTTTGTATGTACCGTATGAATAAGGATCGGCTAACTCCGTGCCAGCAGCCGCGGTAATACGGAGGATCCGAGCGTTATCCGGATTTATTGGGTTCAAAGGGAGCGTAGGCGGGTTGTTAGGTCAGTTGTGAAAGTTTGCGGCTCAACCGTAAAATTGCAGTTGATACTGGCGACCTTGAGTGCAACAGAGGTAGGCGGAATTCGTGGTGTAGCGGTGAAATGCTTAGATATCACGAAGAACTCCGATTGCGAAGGCAGCTTACCGGATTGTAACTGACGCTGATGCTCGAAAGTGTGGGTATCAAACAGGATTAGATACCCT
+
GGGFGCFGGGGGGGGGEFGFGGDGCGGGGGGGGGGGGGGGGGGGGGGGGGGFFFGGFGGGGGGGGGGCGGGGGGGGGGGGGGGGGGGGGGDGGGGGGGGGGGGGGGGGCFGGFGGFFGGGCGGGGGGGFEGFGGGGGGGG>FGGGDGFGGGGG@GGGGGGGGGFCEGDGGGFFGGGEG@*>FEFGGGGGGEFGFGGGGGGGGFGFGGGFGGCGGGGGGGCEGGGGGGECF?CFEGGFGFCFFCDGGFFFGGGGGGGGGCFGGGFG?CFGCGFGEFCGGGGGFGGGFC,<<8FFF<FAGFFGGGGF=GGFFGFGE@GGFCGFGGGGGGGGFE9EECGGFFGGGGGFGGGGGGGGGFCEGGGFGGFGGGGGGGGGGGGGEGGFDGGGGGGGGGGGFF@GGGGFFGGGGFDGGGGGEF<CGFGGGFGGGGGGGGCC?CC
@suolzx 70456
TGAGGAATATTGGTCAATGGGCGAGAGCCTGAACCAGCCAAGTAGCGTGAAGGATGACCGCCCTATGGGTTGTAAACTTCTTTTATAAAGGAATAAAGTCGGGTATGCATACCCGTTTGCATGCACTTTATGAATAAGGATCGGCTAACTCCGTGCCAGCAGCCGCGGTAATACGGAGGATCCGAGCGTTATCCGGATTTATTGGGTTTAAGTGGAGCGTAGGTGGACTGGTAAGTCAGTTGTGAAAGTTTGCGGCTCAACCGTAAAATTGCAGTTGATACTGTCAGTCTTGAGTACAGTAGAGGTGGGCGGAATTCGTGGTGTAGCGGTGAAATGCTTAGATCTCACGAAGAACTCCGATTGCGAAGGCAGCTCACTGGACTGCAACTGACACTGATGCTCGAAAGTGTGGGTATCAAACAGGATTAGATACCCT
+
FGGGGDCFGGGGGGGGFFEG?EGG@FGDFCFGGGFGGGEFF@ECFFEEFEFGG,CFG9FFEGGDGGGGGGDFFG,9CF9EDGFGGGGGEFGGFFFFFFFF@F7BF8FGGGGGGG:@FGGGFGGG99<FC9FFEBECF<FGA8F7C7FFEAFGGFFF@<DFFFFFG;EGGEDGAF@3B:FFF>GF@FEGGF/=FGEGEGGG>FFFFCGGEFF##BFBCGGCGDEFDC>ECE$<FCF=:89:CFF(;CFFFGGF;=BEFDCCF>EFCFGGFFGFFFCAFAGGGGFFFAFE,AA9+,,GGCEC,8FB:7GFC,GE@@F=,C==FB=7CC,FGGFEDFDF<CCEE?6,F<@GFFFFAB+CC68FB7EFE9FGGEGFE@DGF@CCF<FGFDEFEDEEE6FFFEGFFGFFC<F7GGGFFCGGGGGFEF@EGGEFFFF@@A,C
@suolzx 108628
TGGGGAATATTGCACAATGGGGGAAACCCTGATGCAGCGACGCCGCGTGAAGGAAGAAGTATCTCGGTATGTAAACTTCTATCAGCAGGGAAGATAGTGACGGTACCTGACTAAGAAGCCCCGGCTAACTACGTGCCAGCAGCCGCGGTAATACGTAGGGGGCAAGCGTTATCCGGATTTACTGGGTGTAAAGGGAGCGTAGACGGACTGGCAAGTCTGATGTGAAAGGCGGGGGCTCAACCCCTGGACTGCATTGGAAACTGTTAGTCTTGAGTGCCGGAGAGGTAAGCGGAATTCCTAGTGTAGCGGTGAAAGGCGTAGATATTAGGAGGAACACCAGTGGCGAAGGCGGCTTACTGGACGGTAACTGACGTTGAGGCTCGAAAGCGTGGGGAGCAAACAGGATTAGATACCCT
+
E,C,>CCFCCFGGGGGFGGGGGGGEGFC:FFGGFEFGGDECGGGGGGGDCCFGFGGGFGFCFGGGGGGGGGFFGGAEGGGC<@FFECFGGGGGF<F9@;FCEG:C@CC9FGGFGGGG8@,><<FFEGGG9F?CCCGFGGFFGFFCCGG,EECEE:EFFCE<8>5CFCEEE55:C6EGFC:A0CEDGFEFEGEFG<;::<7>::8DGD#AGF9?CG=AGFFCC<FFGGFC@FFGDEGGFGCC9@55CCB<CCF<FCGGGGGGF<FG=A,GGGGGFGG06FGF9AE;CGGE8FGFGGF<FCFE9@+ECFCGGF<FB+GGFEGFFCEFCGGEECGEFGGGGFFB,EFGEDGGGGFGGGGGGEGFDGGCGGGGGGCEGGGGGFEFFF<EEDGGGGGFFGGFDFF@DGGGFGGFFF@CCCC
@suolzx 75430
TGAGGAATATTGGTCAATGGACGAGAGTCTGAACCAGCCAAGTAGCGTGAAGGATGACTGCCCTATGGGTTGTAAACTTCTTCCATACGGGAATAAAGTGAGGCACGTGTGCCTTTTTGTATGTACCGTATGAATAAGGATCGGCTAACTCCGTGCCAGCAGCCGCGGTAATACGGAGGATCCGAGCGTTATCCGGATTTATTGGGTTTAAAGGGAGCGTAGGCGGACGCTTAAGTCAGTTGTGAAAGTTTGCGGCTCAACCGTAAAATTGCAGTTGATACGGGGTGTCTTGAGTACAGTAGAGGCAGGCGGAATTCGTGGTGTAGCGGTGAAATGCTTAGATATCACGAAGAACTCCGATTGCGAAGGCAGCTTGCTGGACTGTAACTGACGCTGATGCTCGAAAGTGTGGGTATCAAACAGGATTAGATACCCT
+
<FCFFFFGGGFFFFGFGGGDCGGGGGGGGFGGGGGGGGGG@FFGCGGGGGGGGGGFFFDFGGFGFGGGGGEFEGGGGGGGGGGGGFGGGGGGCFGGGGGGGGGGGGGGGFGGGGF<FGGFGGGGG9@EFGGGGGGGGF9EEE6FFDCGGDGGGGGDGAF>FGGGGGGG6F::8FGGEDEGFGGG;EGGG?GGGF>EC=FFFFGGG<CFGCCGGGGEEEEEEDEGGC<FCCGGFFFDGFGFFGACFG=GGGFGFGGFFC89GGFG3GGGGGGG=GDF8D=EG-FCF8GGFGGGGFF=F=,9FGGGGFGGGGE<D8GGGGGGGGDGGGGGGGGFAGGFGGGGGGGGFGGGGGGGDDGEGGGCGEGFGGFGGGGGGGGFGGGGFFGGGGGGGGGGGGGGFGGGGGGGFGGGGGGFGGGGGGGGGGGGGGGGGGGCCCCC
@suolzx 143662
TGGGGAATATTGCACAATGGGGGAAACCCTGATGCAGCGACGCCGCGTGAGCGAAGAAGTATTTCGGTATGTAAAGCTCTATCAGCAGGGAAGATAATGACGGTACCTGACTAAGAAGCACCGGCTAAATACGTGCCAGCAGCCGCGGTAATACGTATGGTGCAAGCGTTATCCGGATTTACTGGGTGCAAAGGGAGCGTAGACGGATGGGCAAGTCTGATGTGAAAACCCGGGGCTCAACCCCGGGACTGCATTGGAAACTGTTCATCTAGAGTGCTGGAGAGGTAAGTGGAATTCCTAGTGTAGCGGTGAAATGCGTAGATATTAGGAGGAACACCAGTGGCGAAGGCGGCTTACTGGACGATAACTGACGCTGAGGCTCGAAAGTGTGGGTATCAAACAGGATTAGATACCCC
+
GGGGGGGGGGGGGGGGGGCGGGGGGGGGGGGGGGGGDGEGGGGGGGGGGGGGGGGGGGGGGFGGGGGGGFGFGGGGFFFFGGGGGGGGGGGGGGGGGGGGGGCGGFFGGCFEGGFGFFFGGGGGFFEFGGGGGGGFGGGGEGGGGGGGGGGGGGFFGFGG=GFGGGGEEEGFGFEGGGG?GGGDGGGFGGGGGGGGGGGGGGGGGGGCGGGGGGGGGGGGGGGGGGGGFGGGGGGGFGGFG=CDFFEGGGGGDFCGGGGGGGGGGGGFGGGFGFFFCGFGEGGGGGGGGGGGGGGGGGFGFB:CCE:FGFGGEDGF?GFGGCCGGGGGFFEDGGGGGGGFCEGFGGGGGGGGGGFFFGGGFGGFGGGGEFFGGCGGGGGGFFFGF8GGGGGGGGGGGGGGGGGGGGGGGGGCCCCC
@suolzx 75203
TGAGGAATATTGGTCAATGGACGAGGGTCTGAACCAGCCAAGTAGCGTGCAGGATGACGGCCCTATGGGTTGTAAACTGCTTTTGCGCGGGGATAACACCCTCCACGTGCTGGAGGTCTGCAGGTATCGCGCGAATAAGGACCGGCTACTTCCGTGCCAGCAGCCGCGGTAATACGGAAGGTCCGGGCGTTATCCGGATTTATTGGGTTTAAAGGGAGCGTAGGCCGTGAGGTAAGCGTGTTGTGAAATGTAGGCGCCCAACGTCTGCACTGCAGCGCGAACTGCCCCACTCGAGTGCGCGCAACGCCGGCGGAACTCGTCGTGTAGCGGTGAAATGCTTAGATATGACGAAGAACCCCGATTGCGAAGGCAGCTGGCGGGAGCGTAACTGACGCTGAAGCTCGAAAGCGCGGGTATCGAACAGGATTAGATACCCT
+
EGFGGGGGGDGGCGGGGGGGGGGGGFGGFGFGGGGGGGGGGGGGGGGGGGGGFGGGGGEGGGGGGGGGGGGGGGGGGGDCGGGGGG=BCFGEGEGGFGG:+BFFFGGGGGFFGCFDGGG@FFF?F<E<:FFGGGDGGFG:FFGCGEGG#?FGC7?EFF8?CG:>CCEGGEG@?ED7;8<C><C6CEEC<>CCGECGEAGGF7<GEFGGGGGFEGFEGGGGGGGG?FGGGGEFGGGCEC>EFDGGGFC<<FE8EFFFFCEFFGGGGFEFC?FGGGGFFFDC,<FG6,*@FF>>FCFGF7<7@@FGFGF=DGFEA8F=GF@CBF<GGCC7FGFF<<GGGFF9GFFEE,FGFGGGGGFGFF7GDGGGGGGFGFGGGF:EFE7GF7FCF@GGGGGGGGGGFGGGGGGGGFDGEGGGGEFGGGDGGGGGGGGGGGFFA,CCA
@suolzx 88809
TGAGGAATATTGGTCAATGGACGAGAGTCTGAACCAGCCAAGTAGCGTGAAGGATGACTGCCCTATGGGTTGTAAACTTCTTTTATACGGGAATAAAGTGAGGCACGTGTGCCTTTTTGTATGTACCGTATGAATAAGGATCGGCTAACTCCGTGCCAGCAGCCGCGGTAATACGGAGGATCCGAGCGTTATCCGGATTTATTGGGTTTAAAGGGAGCGTAGGCGGGTTGTTAAGTCAGTTGTGAAAGTTTGCGGCTCAACCGTAAAATTGCAGTTGATACTGGCGACCTTGAGTGCAACAGAGGTAGGCGGAATTCGTTGTGTAGCGGTGAAATGCTTAGATATCACGAAGAACTCCGATTGCGAAGGCAGCTTACTGGATTGTAACTGACGCTGATGCTCGAAAGTGTGGGTATCAAACAGGATTAGATACCCT
+
EGGGGGFGGGGGGFGGGGGGGGGGEEGGGGGGGGGGGGGEEFFGGGGGGGGGGGGGG9EGGGGGGGGGG8FGGGGGGGGGGGGGGGGGGDGGEGGGGGGA<=DGGGGGGGGGGGCGGFGGGGFGGGGGGGGGGGGGGGGGFGEGGGGGG>GFGGGGGGGGGGGGGGGGGGE?GFGGG?GGFFGGGGFGGGFGGGGGGGGGGGFGGGGEGFGGFGGGGGGGGGGGGGGGGFGFECF@C<GGGGGFAFFGFGEGEGGGDGGGGEGGGGGGFGGGGGGGGGFGGEGGGFE8GGFFDF9FFAGGGGGFGGGEEGGGGGGGFFF9GGGECGFCGGFGGCGCGFGCGGGGGGGGGGFGGFDFEGGEGGEEFCGGGGGGDGGFFGGGGGGGGGGGGGGGGGFFGGCGFFGGGGGGGGGGGGGGFGGGGGGGGGGGGGGCCCCC
@suolzx 117709
TGGGGAATATTGCACAATGGGCGAAACCCTGATGCAGCGACGCCGCGTGAAGGAAGAAGTATCTCGGTATGTAAAGCTCTATCAGCAGGGAAGATAATGACGGTACCTGACTAAGAAGCACCGGCTAAATACGTGCCAGCAGCCGCGGTAATACGTATGGTGCAAGCGTTATCCGGATTTACTGGGTGTAAAGGGAGCGCAGGCGGTGCGGCAAGTCTGATGTGAAAGCCCGGGGCTCAACCCCGGTACTGCATTGGAAACTGTCGTACTAGAGTGTCGGAGGGGTAAGCGGAATTCCTAGTGTAGCGGTGAAATGCGTAGATATTAGGAGGAACACCAGTGGCGAAGGCGGCTTACTGGACGATAACTGACGCTGAGGCTCGAAAGCGTGGGGAGCAAACAGGATTAGATACCCT
+
FGFFGG>FGGGGGGGGGGGGFGGGGGGGGGGGGGGGGGEGGGGGGGGCGGGGGGGFGGGGGGGGGFGFFGGGGGFEFGGGGGGGGGGGGGGGGGGGGGFGGDEEFGGGGGGFGFCFGFFGGGGCEGGCGGGGGGGGGGGGGCFGGGGG:GGBFFGGGFCGGGGGGFFEFCGGFGGGGC5GFB:GGGGGCCFGGGGGGDCCGGGCGE=5?EG<ECEFC7GCFFGGGGFCC:CEGGCCGFGCGGCCEGEFGF=CFEBFADCFGGFCCFFGFFGGGGFB;CDGGGEFFEGFGCFFEGECFFABEGCGGGDFFFFCGGF>DFFGGGGFECFF9CAGGGGF<DGGGGF@FCGGC7FFEFGGGGCGF8FFFGGGFGGGGGGGGFF<8GGFCGGGEGGGFGGGFGGGGGGFFAGGGGFCCCCC
@suolzx 126285
TGGGGAATTTTGGACAATGGGCGCAAGCCTGATCCAGCTATTCCGCGTGTGGGATGAAGGCCTTCGGGTTGTAAACCACTTTTGTAGAGAACGAAAAGACATCTTCGAATAAAGGATGTTGCTGACGGTCCTCTAAGAATAAGCACCGGCTAACTACGTGCCAGCAGCCGCGGTAATACGTAGGGTGCGAGCGTTAATCGGAATTACTGGGCGTAAAGGGTGCGCAGGCGGTTGAGTAAGACAGATGTGAAATCCCCGAGCTTAACTCGGGAATGGCATATGTGACTGCTCGACTAGAGTGGGTCAGAGGGAGGTGGAATTCCACGTGTAGCAGTGAAATGCGTAGATATGTGGAAGAACACCAGTGGCGAAGGCGGCCTACTGGGCACCAACTGACGCTGAGGCTCGAAAGTGTGGGTAGCAAACAGGATTAGATACCCT
+
FGGGGGD8-C<C@AFGF9FFEFGGGGGGGFEFAFFFGGFDFFEFGGGGGGGGEGFDFC<CEE,CCFECFGDEFFG<A,CFCFGDFEG<EG<,8C:C@<DGFG<,,,F=FFFGCFF8<BFCFAFGGCF@C+@<?8E5,C=,D<FFDGDE:CBEFGGFFE<FFFGG>EFGF>FFCF@FFG9C*FDGCF17<3F<@F:5C:CBGE:CF?G>GEFECCC:BFGD*ECEFEGEDEGCAA;AFE=CC:@CF0GGEFFECF@C:B1CFEGGGF>,FGDA9DDF9<FCFF<<FFCFBCECEFGF@GEBF8GGGGFCCFDFCE9FGFGGGG@EGGGGGGGF<GGGGGGGGGGFGFFGGGFFGFGFEGFGFCFGGGGGGFFCGGGEFF9GFGGGDCGGEFGGGEEEGGGGGGGDF@GGGE8C;GGFF<GGGFGGFFEFAFFFGGDFA8ACC
@suolzx 144526
TGGGGAATATTGCACAATGGGCGAAAGCCTGATGCAGCGACGCCGCGTGAGCGAAGAAGTATTTCGGTATGTAAAGCTCTATCAGCAGGGAAGATAATGACGGTACCTGACTAAGAAGCACCGGCTAAATACGTGCCAGCAGCCGCGGTAATACGTATGGTGCAAGCGTTATCCGGATTTACTGGGTGTAAAGGGAGCGCAGGCGGTGCGGCAAGTCTGATGTGAAAGCCCGGGGCTCAACCCCGGTACTGCATTGGAAACTGTCGTACTAGAGTGTCGGAGGGGTAAGCGGAATTCCTAGTGTAGCGGTGAAATGCGTAGATATTAGGAGGAACACCAGTGGCGAAGGCGGCTTACTGGACAGTAACTGACGTTGAGGCTCGAAAGCGTGGGGAGCAAACAGGATTAGATACCCT
+
EAEEEFGGGGGGGGGGGFGGGGGGGGGGGGGGGGEGGGBFGGGGGGGGGGE8FCGECFFCFFG9FGG:F@EEFGGGGCGGGGGGFGGGGG7EFFGGGGCGG7F?FFFFEEGGGGCGFFGGGGG8GFFGFFGGGDCF@CF>FGBFEEGGGGGGGGGCG9FFCFDFEEFGGCC78FFFAGFGG;<CFGE?<FCGGGGGGFDCFGEEGGEGCFD?9DCGGGCCGFFGFEGGGGEFEGFGGGGCEGGF;EFCCDGFAFFCFGG,GFGGGGGGGGFCDCF=GF?7FFCGGGCGEFFGFE9GEECEEFGGGGGGGGFGEGGGGFGGGGFGGGFGGGGFC8FGGGFGEFGGDGGGGGGF9GGEFGGGFFFFGGGGGGGGGGGGDGGGGGGF7GGFEFEF8FFGFGGGGGGGGGFCGFACCCCC
@suolzx 104001
TGGGGAATATTGCACAATGGGGGAAACCCTGATGCAGCGACGCCGCGTGGAGGAAGAAGGTCTTCGGATTGTAAACTCCTGTTGTTGAGGAAGATAATGACGGTACTCAACAAGGAAGTGACGGCTAACTACGTGCCAGCAGCCGCGGTAAAACGTAGGTCACAAGCGTTGTCCGGAATTACTGGGTGTAAAGGGAGCGCAGGCGGGAAGACAAGCTGGAAGTGAAATCCATGGGCTCAACCCATGAACTGCTTTCAAAACTGTTTTTCTTGAGTAGTGCAGAGGTAGGCGGAATTCCCGGTGTAGCGGTGGAATGCGTAGATATCGGGAGGAACACCAGTGGCGAAGGCGGCCTACTGGGCACCAACTGACGCTGAGGCTCGAAAGTGTGGGTAGCAAACAGGAGTAGATACCCT
+
GGGGGGGGFGGGGGGGGGGGFGGGGGGGGDEGGGGGGGFGGFGGDGGGGDEDGGGGGGGGGGGGGGGGGEGGGGGGGGFGDGGFGGGFFFGGGGFGGGGGGGGG<EGGGGGGGGGGGGGFGGGGG?GGGGGGFG9@FGGG89@FCGGD?GGGGGFC@FEGGGGGGCCGFGGGGGGEEFGGGGGGGGCFFGFGGFEFGGGGGGEGFGGGFEFGGFBFGGGGGGFGGGGGGGGGGGGGFFGGFGGFFGGFAGGFFFGG9EGGDFGFGFGGGGGGGFFGG?GGGGGGGGGGECGGGFGDEDGGGFE@GFDGGGGFFGGGFGGGGGGGGGGGE<GGGGGGGGGFCGGFGGGGGGGGGGGGGGGGGFGGGGGDGGGFE@FGGGFEECGGGGGGGGFGGGGGGGGFGGGF<,GGGGGCCCCC
@suolzx 134382
TGGGGAATATTGCACAATGGGGGAAACCCTGATGCAGCGACGCCGCGTGGAGGAAGAAGGTCTTCGGATTGTAAACTCCTGTTGTTGAGGAAGATAATGACGGTACTCAACAAGGAAGTGACGGCTAACTACGTGCCAGCAGCCGCGGTAAAACGTAGGTCACAAGCGTTGTCCGGAATTACTGGGTGTAAAGGGAGCGCAGGCGGGAGAACAGGTTGGAAGTGAAATCCATGGGCTCAACCCATGAACTGCTTTCAAAACTGTTTTTCTTGAGTAGTGCAGAGGTAGGCGGAATTCCCGGTGTAGCGGTGGAATGCGTAGATATCGGGAGGAACACCAGTGGCGAAGGCGGCCTACTGGGCACCAACTGACGCTGAGGCTCGAAAGTGTGGGTAGCAAACAGGATTAGATACCCT
+
GGGCFGGGGGGGGGGGEGGGGGGGGGGGGGGGGGGGGGGGGGGGGGGEG7FFFFGGGEFGGGGGGGGGGEFGGGGGGGGGGGGGGGGGGGGGFFGGDFGGGGGGGEAFGGGGGG?FGGG?FFGGGGDGDG?GGGBFGGGGGFCGDGCGEGGDFGGFFFGGGGGGGGGGGGCFFGGEGGGFFFGGGGCFFFGCGGGFGGFGGDEGCGGGDFGGGGFFAF>C<9AFGGGGGFGCFGGGFFGGGDCDGGFGGGGFFFFGGGGGGGGFGFGGF=GFGGGGGFDEFGGGGGGEFEFEGF@+>FCGGGGECGGGGFAGGGEGDFCGGGGEGF:=FFGGGGGGGGGGFCGFF7GGGGGFGGGGGGGGGGF?FGFGFCECGFGGGGGGGGFGFGGDEFGFGGGGGGGGGGFEEEGDFGGCCCCC
@suolzx 91582
TGGGGAATATTGCACAATGGGCGAAAGCCTGATGCAGCGACGCCGCGTGAGCGAAGAAGTATTTCGGTATGTAAAGCTCTATCAGCAGGGAAGATAATGACGGTACCTGACTAAGAAGCACCGGCTAAATACGTGCCAGCAGCCGCGGTAATACGTATGGTGCAAGCGTTATCCGGATTTACTGGGTGTAAAGGGAGCGCAGGCGGTGCGGCAAGTCTGATGTGAAAGCCCGGGGCGCAACCCCGGTACTACATTGGAAACTGTCGTACTAGAGTGTCGTAGGGGTAAGCAGAATTCCTAGTGTAGCGGTGAAATGCGTAGATATTAGGAGGAACACCAGTGGCGAAGGCGGCTTACTGGACGATAACTGACGCTGAGGCTCGAAAGCGTGGGGAGCAAACAGGATTAGATACCCT
+
,@E<F@,CEFGGGG<AFD@<FGGB+CC8FFG<FGD,<<@CEE7@F+@>CF?F>FE=,CCEACCF<EE?EGGDEFEEEFGFF<CFFFC8?F:BB8,?AE,<?B@FFC5FEGFGDGGGGFFEF8+@@C@=DGF9B>F7+<FCFFEGGGGEGEE@FFFDF,DFAFCFE9?DFCCGGGFFEECC;F<B;FFG=(C?BB:+3=BB*=CEGGEEEGEFFCCCGD61CECFFGF:G>;:E@?+#<<GGEEF9GFFC8#F<D?@E<?FGFCEEF9GFC:C<>+9>:24A=?EEE5,99,?8CFGFCFF45>48F:C<E?9BCDGFEA,C,9CGFECFFEC6:,:9EEFCGEGGFF:GGGFGD@F<@B<C,,C99FF@@;@<C<CC@86EFE@;EFC7F;F<CC,C9@<EE9FDFFGGGE@CBB6
@suolzx 77849
TGGGGAATATTGCACAATGGGGGAAACCCTGATGCAGCGACGCCGCGTGGAGGAAGAAGGTCTTCGGATTGTAAACTCCCGTTGTTGAGGGAGATAATGACGGTACTCAACAAGGAAGTGACGGCTAACTACGTGCCAGCAGCCGCGGTAAAACGTAGGTCACAAGCGTTGTCCGGAATTACTGGGTGTAAAGGGAGCGCAGGCGGGAAGACAAGTTGGAAGTGAAATCCATGGGCTCAACCCATGAACTGCTTTCAAAACTGTTTTTCTTGAGTAGTGCAGAGGTAGGCGGAATTCCCGGTGTAGCGGTGGAATGCGTAGATATCGGGAGGAACACCAGTGGCGAAGGCGGCCTACTGGGCACCAACTGACGCTGAGGCTCGAAAGTGTGGGTAGCAAACAGGATTAGATACCCT
+
EFGGG6FFGGGGGGFGGGG8EFGGGGG<FGFGGGGGGG@FGDGGGGGGGEGGGGGGFGGGGGGGGGGGGGGGGGGGDEGFGGGGGGGGFF+BFEGCGGG5FGDFGGGGGGFGGGFGGGGCDF+@FE@>FGGGG@GGGGGGGGFGGGGGGGGGCFGFGGGGGFGEGFGGGG:<FFGDGGGGGFGGEGFGGFFFGFEEEGDGGGGGGFD:@F<?EGGFGGGFFGGGGACDCFGGGCGGGGGGGGEE<F=>FGGGADFCECFFGGGGDCG,FFGGGG<GD;GGGGFFFB+7FBFEEF7F7GFEGGGFCGFCDAFACECF7GGGGFCFFGDGF<CGGFGFFEGGGCC7GGGGEGFDFGGGGFGFFD@8GGGGGGGGGGCGGGFCFCGFGGGGGGGGGGGFDEGGGGGGGGGGGGGCA,CC
@suolzx 117
TGGGGAATATTGCACAATGGGGGAAACCCTGATGCAGCGACGCCGCGTGAAGGAAGAAGTATCTCGGTATGTAAACTTCTATCAGCAGGGAAGATAATGACGGTACCTGACTAAGAAGCCCCGGCTAACTACGTGCCAGCAGCCGCGGTAATACGTAGGGGGCAAGCGTTATCCGGATTTACTGGGTGTAAAGGGAGCGTAGGCGGCGGAGCAAGTCAGAAGTGAAAGCCCGGGGCTCAACCCCGGGACGGCTTTTGAAACTGCCCTGCTTGATTTCAGGAGCGGTAAGCGGAATTCCTAGTGTAGCGGTGAAATGCGTAGATATTAGGAGGAACACCAGTGGCGAAGGCGGCTTACTGGACTGACAATGACGCTGAGGCTCGAAAGCGTGGGGAGCAAACAGGATTAGATACCCT
+
GGGG7FGGGGGGGGGG<EGFFDDGGGGGGGGGFGGGFGFGGDGCEGGGEFGGD8FEFFGGEEGFFFFCCGGGGGGGGGGGGGGGGGFGGECCFFFGGGAFC@F@FECFGGGGGFGGGGCFGEGGFGGA<FGGG8,@FCEFGGFFFGGGFC>BF9E:?FEGDGEEGGGG@FGFGGGG>8FGGG9GGFDCFFFFFCEC59:EECC<CGGGFEFGG@FGGFF;<GGFGFFGC42@FFGGGCFGGFDGB>EF>DD8GECGE9AF8CFFGGGGDFGF;GFGFFEF/:#FC4+GGGGFCGGFEEE9FA7CDEFFFFCC,@C=B,CEFDGFDA8FF<BB@EFEFFCGGGEF@CC@GGGFFDGE8GFFGGGFF9CF@C,EFE8CFBGGGGFCDGGF>FFCGGGGGFGEFEEC,GGGFE@CCCCB
@suolzx 147725
TGGGGGATATTGCACAATGGGGGAAACCCTGATGCAGCGACGCCGCGTGGAGGAAGAAGGTTTTCGGATTGTAAACTCCTGTCGTCAGGGACGATAATGACGGTACCTAACAAGAAAGCACCGGCTAACTACGTGCCAGCAGCCGCGGTAAAACGTAGGGTGCAAGCGTTGTCCGGAATTACTGGGTGTAAAGGGAGCGCAGGCGGACCGGCAAGTTGGAAGTGAAAACTATGGGCTCAACCCATAAATTGCTTTCAAAACTGCTGGCCTTGAGTAGTGCAGAGGTAGGTGGAATTCCCGGTGTAGCGGTGGAATGCGTAGATATCGGGAGGAACACCAGTGGCGAAGGCGACCTACTGGGCACCAACTGACGCTGAGGCTCGAAAGCATGGGTAGCAAACAGGATTAGATACCCT
+
FEF8CFFCFGGGG<FGGGGGGGGGGFGGGG8FGFGGGGEFGEGGGGDGGGGGGGGGFCFFGGGGFGGGGDG?FFGGG?FGDFGGGGGGGGGGGGGGG9FFDCFFGGGGG,DFFFGFCFFGGFGGGEGGGE9FCF<FGGFGGGFBFDGGFD:=BCGBCGGGCGGGGFGGGGGGFCFFEGGGG9EGGFGFCCGFGEE*=5CCGEC8BCC:EEEEGGGFGGGGGGGGGDC?CDCFGGECEGGFGGFE5FGGFFF9FGFCAFEGDGGGGFFEC4F@FFF?A6CEBFGGGGFFFFGGGGGGGFCDFGGGGGGGGGGGGGGGGFCCFCGGGGGGGGGGGFGFGGGF7GGGGGGGGGGFGGGGGGFCE8F8FFGGGGGGGGGGGGGE,FGGGGGGGGGGGGGFGGGGGGGGGFCGGGGCCCCC
@suolzx 81482
TGGGGAATATTGCACAATGGGCGAAAGCCTGATGCAGCGACGCCGCGTGAGCGAAGAAGTATTTCGGTATGTAGAGCTCTATCAGCAGGGAAGATAATGACGGTACCTGACTAAGAAGCACCGGCTAAATACGTGCCAGCAGCCGCGGTAATACGTATGGTGCAAGCGTTATCCGGATTTACTGGGTGTAAAGGGAGCGCAGGCGGTGCGGCAAGTCTGATGTGAAAGCCCGGGGCTCAACCCCGGTACTGCATTGGAAACTGTCGTACTAGAGTGTCGGAGGGGTAAGCGGAATTCCTAGTGTAGCGGTGAAATGCGTAGATATTAGGAGGAACACCAGTGGCGAAGGCGGCTTACTGGACGATAACTGACGCTGAGGCTCGAAAGCGTGGGGAGCAAACAGGATTAGATACCCT
+
GGGGGGEGGGGGGGGGGGGGGFGGGGGGGGGGGGGGGGGGGGGGGGGGGGGGGGGGGGFGFGGGFFDCFGCGGCFCGGGGGAGGGGGGGGCFEGGGGGGGGGCFGGGGGGGGGGGGGGGGGGGEGGG?FGGGGGGGGG<FFGGGGGGDFGGGGGGCGGFGGGGGGGFFFGGGFGGGDE=GGGFGGG<GFGGEFGGGGGFGGGGGGGGGGGFGCEG8FGG<GGGGGFGGGGGGGGGGGGGGGEGGGGGDCFFCFGGCGFGFDGGFFGGFCGGF?GGGGGGGGGGGGGGDGDECFF9GF@DEGGGGGGGGGGGGFCGGGGGGGGFGGGGGGGGGFFFFFGGGGGF@GGCGCGGGGGGGGGGGGGGGGGGGGGGGGGGGGGGGGGGGGGGGGGGGGGGGGGGGGGGGGGGGGGGCCCCC
@suolzx 97799
TGAGGAATATTGGTCAATGGGCGAGAGCCTGAACCAGCCAAGTAGCGTGAAGGATGACTGCCCTATGGGTTGTAAACTTCTTTTATAAAGGAATAAAGTCGGGTATGCATACCCGTTTGCATGTACTTTATGAATAAGGATCGGCTAACTCCGTGCCAGCAGCCGCGGTAATACGGAGGATCCGAGCGTTATCCGGATTTATTGGGTTTAAAGGGAGCGTAGATGGGTTGTTAAGTCAGTTGTGAAAGTTTGCGGCTCAACCGTAAAATTGCAATTGATACTGGCAGTCTTGAGTACAGTTGAGGTAGGCGGAATTCGTGGTGTAGCGGTGAAATGCTTAGATATCACGAAGAACTCCGATTGCGAAGGCAGCTTACTAACCTGTAACTGACATTGATGCTCGAAAGTGTGGGTATCAAACAGGATTAGATACCCT
+
GGGFGGGGGGGGGGGGGGGGGGGGGGGGGGGGGGGGGGGGGGGGGGGGGGGGGFGGGGGGGGGGGGGGGFGGGGGGGGGGGGGGGGGGGGGGGGGGGGCGGGGGGGGGFEFGGGFFGGGGGGGGGGGGGGGFGGGGGGFGGGGGGGGGGGGGGGFGGGGGGGGGGDGGGGGGGGGGEGEG%GGGGGGGGGGGGGGFEGGGGGFGGGGGGGGGFEGGDGGGGGGGGGGGGGGGGGGGGFFCGGGGGGGGGGGGGGGGG@FFGCFGGGGFFGGGGGGF<FE@GGGGGGGGGGGGFFAGFGGGGGEGGGGGF8GGGGGGGGGGGGGGGGGGGFGGGGFDAEECGGGGGGGGGGGGGGGFCFGEEGGGGGGGGGGGGGGGGFGGGGGGGFGGGGGGGGGGFGGGF@FGGGGGGGGGGGGGGGGGGGGGGGGGGGGCCCCC
@suolzx 96849
TGGGGAATATTGCACAATGGGCGAAAGCCTGATGCAGCGACGCCGCGTGAGCGAAGAAGTATTTCGGTATGTAAAGCTCTATCAGCAGGGAAGATAATGACGGTACCTGACTAAGAAGCCCCGGCTAACTACGTGCCAGCAGCCGCGGTAATACGTAGGGGGCAAGCGTTATCCGGATTTACTGGGTGTAAAGGGAGCGTAGGCGGCGGAGCAAGTCAGAAGTGAAAGCCCGGGGCTCAACCCCGGGACGGCTTTTGAAACTGCCCTGCTTGATTTCAGGAGAGGTAAGCGGAATTCCTAGTGTAGCGGTGAAATGCGTAGATATTAGGAGGAACACCAGTGGCGAAGGCGGCTTACTGGACTGACAATGACGCTGAGGCTCGAAAGCGTGGGGAGCAAACAGGATTAGATACCCT
+
FGGGDECFGG<FGGGGGGGGGGEGGGGGGGGGGGGGGGEFGGGGGGGGGGGGGGEGEGGGGGGGGFG?FFEFGGGGGGGGGGGGGGGFGGGFGGGGGGGGGGGFGCFGGC<FFGFGGGGGGGFGGGGGGGGGGFDFGGFGGFFGGGGGCGG@CFFBCFGGGGFGFGFG8CGGGGFGDCFGGGFFGGEFCCFGGFECEGGDGGGFGGEGGFFGGGGG=FCFGGFFEFGGG7FF>GFFFGGGGGGGC:GGGGGGGEGCGGGGGFGGGGGGGGFCFGGGGGGGGGGGFBEBGGGGGFF?CF8FFGGGGGGGGFGGGGGGGFGGGFFFFGGGGGGGFEFFGGGGGGGGGGGGGGGGGGGGGGGGGGGGGGGGGGEGGGFGGGGF<GGGGGGGGGGGGGGGGGGGGGGGGGGGGGFCCCCC
@suolzx 122
TGAGGAATATTGGTCAATGGACGGGAGTCTGAACCAGCCAAGTAGCGTGAAGGATGACTGCCCTATGGGTTGTAAACTTCTTTTATACGGGAATAAAGTGAGGCACGTGTGCCTTTTTGTATGTACCGTATGAATAAGGATCGGCTAACTCCGTGCCAGCAGCCGCGGTAATACGGAGGATCCGAGCGTTATCCGGATTTATTGGGTTTAAAGGGAGCGTAGGCGGACGCTTAAGTCAGTTGTGAAAGTTTGCGGCTCAACCGTAAAATTGCAGTTGATACTGGATGTCTTGAGTGCAGTTGAGGCAGGCGGAATTCGTGGTGTAGCGGTGAAATGCTTAGATATCACGAAGAACTCCGATTGCGAAGGCAGCCTGCTAAGCTGCAACTGACATTGAGGCTCGAAAGTGTGGGTATCAAACAGGATTAGATACCCT
+
FFFFGEGGGGGGGGGGGGGFGGGGGGGFEFGGGGGGGGGGFGGFGGGGGGGGGFFFGACAFFGGG8FDFAFFFGGGGGFGGGGGGGGDGGGGGFGGFGFGGGGGGGG8AFGGGGGGGGGFA<FGFCGG<DFGGFAFEGFGFFBFEGGGG:,A=FDFGGGFC<BDGGGF7FF9FCFC@CD:D9FGGGGGGEGFF=FC?FGFFGGGGGGFFEBFGGGC4CECCCEFE=CCGDCFGFGGGGGGGGGGFGDGEEFAGGF>GEFFGFGGGFF@FFFFGGFDC>?EFGGFGGGFDGGFCGFFF9FGGGGGGGECEGFFFFGGGGGGGGGGEGGFFFECGGGFGGGGFFGFFGGGGFGGGEGEEF@CGGGF@GCGFFFGGGGGGGC8GGGGFAFGGGGGDGGGF@FEGGGGGGGGGGGFGGGGGGFGGGGGFGGGGGGCCCCC
@suolzx 146760
TGGGGAATATTGCACAATGGGCGAAAGCCTGATGCAGCGACGCCGCGTGAGCGAAGAAGTATTTCGGTATGTAAAGCTCTATCAGCAGGGAAGATAATGACGGTACCTGACTAAGAAGCACCGGCTAAATACGTGCCAGCAGCCGCGGTAATACGTATGGTGCAAGCGTTATCTGGATTTACTGGGTGTAAAGGGAGCGCAGGCGGTGCGGCAAGTCTGATGTGAAAGCCCGGGGCTCAACCCCGGTACTGCATTGGAAACTGTCGTACTAGAGTGTCGGAGGGGTAAGCGGAATTCCTAGTGTAGCGGTGAAATGCGTAGATATTAGGAGGAACACCAGTGGCGAAGGCGGCCTGCTGGACTGTTACTGACACTGAGGCACGAAAGCGTGGGGAGCAAACAGGATTAGATACCCT
+
FGGGGGGGGGGGGGGGGGGGGGGGGGGGGGGGGGGGGGDGGGGGGGGGGGGGGGGGGGGGFGGGGGGGGGGGGGGGGGGGGGGGGGGGGFGGCGGDGGGGGGGGGGGGGGGGGGGGGFFGGCFFECGGGGGGG@GGGFEGGFGGGECGFEGGGGGGG;GFGGGGGGGGGFEGGGGGGGGGGGGGGGGGGGFFGGGGGGGGGGGGGGGGEGGGGGGCFGGGGGGGGGGGGGGGGGFGGGGGGGGGGGGGGGGGGGGGGGGGGGF=GGGGGGGGGGEECFGGFGGGG@CFC,FGGGFFFFFFGGGGGGGGGGGGGGGGGGGGE@,FCGGGGFGGGGGGGGGGGGGGGGGGGGGGFFFGGGGGGGGGGFGGGGGFFFGGGGGGGGGGGGGGGGGGGGGGGGGGGGGGGGGGGGGCCCCC
@suolzx 124
TGGGGAATATTGCACAATGGGCGAAAGCCTGATGCAGCGACGCCGCGTGAGCGAAGAAGTATTTCGGTATGTAAAGCTCTATCAGCCGGGAAGATAATGACGGTACCTGACTAAGAAGCACCGGCTAAATACGTGCCAGCAGCCGCGGTAATACGTATGGTGCAAGCGTTATCCGGATTTACTGGGTGTAAAGGGAGCGCAGGCGGTGCGGCAAGTCTGATGTGAAAGCCCGGGGCTCAACCCCGGTACTGCATTGGAAACTGTCGTACTAGATTTTCGGAGGGGTAAGCGGAATTCCTAGTGTAGCGGTGAAATGCGTAGATATTAGGAGGAACACCAGTGGCGAAGGCGGCTTACTGGACGATAACTGACGCTGAGGCTCGAAAGCGTGGGGAGCAAACAGGATTAGATACCCT
+
FFFGGGGGGGGFGGGGGGGGGGDFGGGGGGGGGGGGFGGFGFC+CFFGGGGGF>CFFGGFC?FGGGGBFEGGGE<AFEE<E?,,,:,8>:EC7<EFFG9FCF7FFGGGF,BFGGGGGFE>GCFFF>CFC<<D<>8>857@C<FCB7FGFEG9C;?3<,CFCE3EEC?CFFGFC::CEDEC/C7E=@=FACGGF:1*;<G=>GGCCEGF:>GGGAC?,<?,@,GGGGGEEEGF>GGFFCF@8+CGFFFFGDFDE;FC,FC<EF7BCFFFFFFF@+++CDGGFGFE<CDEGFFEEEB,F@GFGFGGE>:GFFCFDGEDGGFDGCGGGGFDDFFGGGFCDF@GGC>GGGGFGGGGFE@FGGGGEDGGGGGGGEFGGGGGGGGGF:FCGFDGGGGGGGGGGGGFFEC6@EFGGGFCCCCC
@suolzx 75003
TGAGGAATATTGGTCAATGGGCGCAGGCCTGAACCAGCCAAGTAGCGTGAAGGATGACTGCCCTATGGGTTGTAAACTTCTTTTATAAAGGAATAAAGTCGGGTATGCATACCCGTTTGCATGTACTTTATGAATAAGGATCGGCTAACTCCGTGCCGGCAGCCGCGGTAATACGGAGGATCCGAGCGTTATCCGGATTTATTGGGTTTAAAGGGAGCGTAGGCCGTGAGGTAAGCGTGTTGTGAAATGTAGGCGCCCAACGTCTGCACTGCAGCGCGAACTGCCCCACTTGAGTGCGCGCAACGCCGGCGGAACTCGTCGTGTAGCGGTGAAATGCTTAGATATGACGAAGAACCCCGATTGCGAAGGCAGCTGGCGGGAGCGTAACTGACGCTGAAGCTCGAAAGCGCGGGTATCGAACAGGATTAGATACCCT
+
EGGGGGGGGGGGGGFGGGCFFD@BF+CFFGGGGGFGGGGGGGGGGGGGGGGG,CEEFCGGGCFFGGGGGGGGGGFGGGGGGGGGGFFCGGGGFFGCFGFGD7FGGGFGGGGFEGEGGGGGFEFFGGGGGGGGGGGFFFGGEF7CEGGGGGGGG@GGFGGGG>=B:,<7FCB7;@FGGFG:>C?FGC@@FED;FFE<FEGGCBFGGGG<1FFGDEDFEGGEGG>FFGG<7530<:CF85GEFCCC2@FGFFAFF=FF=7;C<CCF?7,<FFGGFFDGECFDEFFGFEF,GGFD7C3CEGGGC@CCFDFDGGGFEFFC=>+?GGF@+C?CGGGGDGGGGDGGGECGGGF@FEFGGGFC7CGF:@@D9AGGGGGGGECFC<C7CFEGGGGGEGFGGGFFCGEGGDGGGGGGGGGGGFGGGGGGGFGGFFFFFA8CCCCC
@suolzx 87734
TGAGGAATATTGGTCAATGGACGAGAGTCTGAACCAGCCAAGTAGCGTGAAGGATGACTGCCCTATGGGTTGTAAACTTCTTTTATACGGGAATAAAGTGCGGGACGTGTCCCGTTTTGTATGTACCTTATGAATAAGGATCGGCTAACTCCGTGCCAGCAGCCGCGGTAATACGGAGGATCCGAGCGTTATCCGGATTTATTGGGTTTAAAGGGTGCGTAGGCGGCCTTTTAAGTCAGCGGGGAAAGTCTGTGGCTCAACCATAGAATTGCCGTTGAAACTGGGGGGCTTGAGTATGTTTGAGGCAGGCGGAATGCGTGGTGTAGCGGTGAAATGCATAGATATCACGCAGAACCCCAATTGCGAAGGCAGCCTGCCAAGCCTTGACTGACGCTGATGCACGAAAGCGTGGGGATCAAACAGGATTAGATACCCT
+
F@FF86C<FFF@DGGGGGGF9CFC+CB,CEG,FFFGFGFGFG<E9FFECGCEC8FF<CFCCFFGGGFGFEGG7FF9CFFGGFEGFG9FGGCGCE<F9E,5FGGECGBFFF,EEEEEECEGGGGGFGFGGGFCBDG,5BFDEFG:@DC,>E9<F?GGGDFFGGGGDGGEGEGGGG:@EGGDGFGFAC'CF;F2C<94FFCF:F7CFECFFF@9F<.FCEGEECC?E<?EGGGGFFCCEE>8<:#CD7AF,<:@&<@5F9E@8EF<=0FCC:FC8>CCFGFB<-F:CB<95GGGGGFEE:A<<9?BB+=C=ECEB+EF@D@8FGGECCEGGGGFF@FC,AAFE@B,:GFCC9EFEC:FCC,EGGFF<@,C,EC@+@DE>CC,8FC,<DEEEEFGGEE6@CCF,EFCB,7GGGGGEACFGGFDGGFFFAFFFCC6C@CC
@suolzx 127
TGAGGAATATTGGTCAATGGACGAGAGTCTGAACCAGCCAAGTAGCGTGAAGGATGACTGCCCTATGGGTTGTAAACTTCTTTTATACGGGAATAAAGTGAGGCACGTGTGCCTTTTTGTATGTACCGTATGAATAAGGATCGGCTAACTCCGTGCCAGCAGCCGCGGTAATACGGAGGGTCCGAGCGTTATCCGGATTTAGTGGGTTTAAAGGGAGCGTAGGCGGACGCTTAAGTCAGTTGTGAAAGTTTGCGGCTCAACCGTAAAATTGCAGTTGATACTGGGTGTCGTGAGTACAGTAGAGGCAGGCGGAATTCGTGGTGTAGCGGTGAAATGCTTAGATATCACGAAGAACTCCGATTGCGAAGGCAGCTTGCTGGACTGTAACTGACGCTGATGCTCGAAAGTGTGGGTATCAAACAGGATTAGATACCCT
+
EFGG8CFGFFGFGGGGGGGGGGGGGGGGGGGGGGGGGGGGGGFGGFGEGGCEGE<FGGFGGGGGGFGGGFGGGGGGFGGGGGGGGGGFEGGGGFGEGGGFFF8FEGEGGGGGGGGGGGGGGGG9F<FCFDFGFFFGGGECEFE7CDGGGGG,FFCEDGGFFCFFE8F@CEG@GACC<EG/AFFEGGDGGGG>DFGC>CC@,&GGGFGFC:C:@EE=:8FEEGDFGGGCB:>CE<#9GGGGFEECE<>FCC4EFCGGGFCBFGEGGFGGFFC:,@CGGFGG4FBDGCF:A,,A@F9GGFGF:FCGGGGFFDFGGCGGDGGEGFCEDE?AFA,CGGGGGFGGFFE9,CE@GGGGGFC@GGF7FC@F@FF@FEFGGGGGGGGGGGGGGFGFGGDGGGGGGGGGFGGGGGGGGGGGGGGGFFGGGGGGGFE<FEGC@CCC
@suolzx 128
TGGGGAATATTGCACAATGGGCGAAAGCCTGATGCAGCGACGCCGCGTGAGCGAAGAAGTATTTCGGTATGTAAAGCTCTATCAGCAGGGAAGATAATGACGGTACCTGACTAAGAAGCCCCGGCTAACTACGTGCCAGCAGCCGCGGTAATACGTAGGGGGCAAGCGTTATCCGGATTTACTGGGTGTAAAGGGAGCGTAGACGGCACGGCAAGCCAGATGTGAAAGCCCGGGGCTCAACCCCGGGACTGCATTTGGAACTGCTGAGCTAGAGTGTCGGAGAGGCAAGTGGAATTCCTAGTGTAGCGGTGAAATGCGTAGATATTAGGAGGAACACCAGTGGCGAAGGCGGCTTGCTGGACGATGACTGACGTTGAGGCTCGAAAGCGTGGGGAGCAAACAGGATTAGATACCCT
+
GGGGGGGGGGGGGGGGGGGFGGGGGFGGGGGGGGGGGGGGGGGGGGGGGGGGGGGCFFGGGGGGFFGFEDGGGFGGGGFGGGGGGGGGGGFGGGGGGGGGGGGGGGGGGAFGGFGFGGGGGD?GGGDGGGGCEGFFG9FGGCDFEGEGGCCFGGG?FGGG>GGGGFFEFGCEFG?GGGGGFGBGGGGGFFGGGGGFGGGCB?CFGDGGGGGGGFGFFGGGGGGG8CCGGGFGGEDGC9GGGFGGFCGFDGFFCFEGCGGFGGFGGFGGFFGGGG?CCGGGFGGFG9GGFGEE,=<E<A89GEF@GGGGGGGF7GGGGGGGGGGGFGGGGGCGGFFDGGGGGCGGGGGGGGFFFGGGGGGGGGGFFGGGGGGGGGGGGGGGDDGFGGGGGDGGGGGGGGGGGGGGGGGGF?FCCCC@
@suolzx 129
TGGGGGATATTGCACAATGGGGGAAACCCTGATGCAGCGACGCCGCGTGGAGGAAGAAGGTTTTCGGATTGTAAACTCCTGTCGTTAGGGACGATAATGACGGTACCTAACAAGAAAGCACCGGCTAACTACGTGCCAGCAGCCGCGGTAAAACGTAGGGTGCAAGCGTTGTCCGGAATTACTGGGTGTAAAGGGAGCGCAGGCGGACCGGCAAGTTGGAAGTGAAAACTATGGGCTCAACCCATAAATTGCTTTCAAAACTGCTGGCCTTGAGTAGTGCAGAGGTAGGTGGAATTCCCGGTGTAGCGGTGGAATGCGTAGATATCGGGAGGAACACCAGTGGCGAAGGCGACCTACTGGGCACCAACTGACGCTGAGGCTCGAAAGCATGGGTAGCAAACAGGATTAGATACCCT
+
FFFGGDGGGGGGGGGGGGGGGGGGGGGGGGGGGGFGAFEGGGGGGGGFGGDGGG8<CFGGDGGGGGGGG>EFFGGGGGGGGGGGGGFGGGGGGGGGGGGGGDEGGGGGGGF,FFGFGFFGGGGGGGGGGGGGGGGGGGCGFGGGGGGG4EGFGFCBFFCG2GGGGFGFF>7FFF;FEDGFGG>FCGGGGBEGGGGGGGGGGGGGEFEGGGGGGGGGGGGGGGGGFFGGGGFGGGGGDGGGG8GGGDGFCFGGGFGGFFFGGGGFG=D=FGGGGGCGGGEFGGGGGFGGFEDGGFEEDFGGGGGGGGDFE9GGGGGGFGGGGGEFCGGFE9FFGGGFGGGGGGGGGGGGGGGGGGGGGGGGF@GGGGGGGGGDGGGGGFCEGEFCGFFCGGGGGGGGGGGGGGFGGGGGGGGCCCCC
@suolzx 130
TGAGGAATATTGGTCAATGGGCGAGAGCCTGAACCAGCCAAGTAGCGTGAAGGATGACTGCCCTATGGGTTGTAAACTTCTTTTATAGAGGAATAAAGTCGGGTATGCATACCCGTTTGCATGTACTTTATGAATAAGGATCGGCTAACTCCGTGCCAGCAGCCGCGGTAATACGGAGGATCCGAGCGTTATCCGGATTTATTGGGTTTAAAGGGAGCGTAGGTGTATTTTTAAGTCAGTTGTGAAAGTTTGCGGCTCAACCGTAGAATTGCAGCTGATACTGGATGTCTTGAGTGCAGATGAGGCAGGCGGAATTCATGGTGTAGCGGTGAAATGCTTGGATATCACGAAGAACTCCGATTGCGAAGGCAGCCTGCTAGGCTGCAACTGACATTGAGGCTCGAAAGTGTGGGTATCAAACAGGATTAGATACCCT
+
FDAGGFFFCFGA,;CFGEFE<FCG+@FCGGGGDDCFGGGG8F@<FGGGGGGCFGGGGE<EC@,E@EF8FFFFFGGGGGGCAAFC,@<FGGCGE<FEFGE9F77B75F,FF@<=,>B,:@,5E<FFGCFGGGFGG<,FCGG9=FDF<FFD><7>6FCFBE>=C8GE;@:C>8DC3F>EA<3,?CF7CC?CBADE@<C5>:A@F?FD9FGF>FFGEEB0<1/DE#7>#8;#<D><0>CFFFCGGGFFCD?GGGGFFE8DB9?ED8FC#BB,GE:C7#?DEC=FFF:;GFAFGGGGGGGFC4,DGGFE+:@GDFCGFAGFADEGFFCGGGGFFDEE9FFF,A,GGFFC,BC9GGGFF@-FC<,GGGGGFCFBCEF,C,CF<,,8FFFAGFDGGFE,GGGGGGGGGGEFDFFEFGGGFE<GFGGGGGGGGGGGGGCCCCC
@suolzx 94056
TGAGGAATATTGGTCAATGGACGAGAGTCTGAACCAGCCAAGTAGCGTGAAGGCTGACTGCCCTATGGGTTGTAAACTTCTTTTATATGGGAATAAAGTATTCCACGTGTGGGATTTTGTATGTACCATATGAATAAGGATCGGCTAACTCCGTGCCAGCAGCCGCGGTAATACGGAGGATCCGAGCGTTATCCGGATTTATTGGGTTTAAAGGGAGCGTAGATGGATGTTTAAGTCAGTTGTGAAAGTTTGCGGCTCAACCGTAAAATTGTAGTTGATACTGGATATCTTGAGTGCAGTTGAGGCAGGCGGAATTCGTGGTGTAGCGGTGAAATGCTTAGATATCACGAAGAACTCCGATTGCGAAGGCAGCCTGCTAAGCTGCAACTGACATTGAGGCGCGAAAGTGTGGGTATCAAACAGGATTAGATACCCT
+
GGGGGCFGGGGFDFGGGGFFGGGDCGGGGGGGGGGGGGGGGGGGGFGGGGFFG,CFFGGGGFFGGGGGGGGEGGGCFCGGGGGGGGGGCGGC@FFFGGGGGGFFFGGGGGGGGGGFFGGGFGGGGGGFGGGGGGGGGGGGGGGGG?GGG?GFGGFGFGGGGGGGCCDEE7CFCFCFGGCFCE=G.FCFFEFAFGDGGCGGGGGGGCGGGEFGFFGDC>CECEGGGFFGGFFFGG?FFCEFCGFFCGGFGGGCFFGGDCFFGFGGGGGF?GGFFGFFFFGFGGGFDDF<FE8E9GFF=FEGFEFFGGGGGGGGGGFDF@@FFFGGGGCCFCDFFFF8FGGGGGGGGGFCFGGFAEGEF7FDGGFF@F9FEF8B<9EC,FECFFGFGGFFGFFGGGGFBC7@,FGFGGGGFAGFGGGFFGGEFGGGFEFFGGGCCCCC
@suolzx 55129
TGAGGAATACTGGTCAATGGGCGATGGCCTGAACCAGCCAAGTAGCGTGAAGGATGACTGCCCTATGGGTTGTAAACTTCTTTTATACGGGAATAAACGGATCCACGTGTGGATTTTTGCATGTACCGTATGAATAAGGATCGGCTAACTCCGTGCCAGCAGCCGCGGTAATACGGAGGATCCGAGCGTTATCCGGATTTATTGGGTTTAAAGGGAGCGTAGATGGGTTGTTAAGTCAGTAGTGAAAGTTTGCGGCTCAACCGTAAAATTGCAATTGATACTGGCAGCCTTGAGTACAGTTGAGGTAGGCGGAATTCGTGGTGTAGCGGTGAAATGCTTAGATATCACGAAGAACTCCGATTGCGAAGGCAGCTTACTAACCTGTAACTGACATTGATGCTCGAAAGTGTGGGTATCAAACAGGATTAGATACCCT
+
FGGGGGGFFFGGGGGGGGGEGGGGGGFGGGGGGGGGGGGGGGGGGGGGGGGGGGGFGGFFFGGFG8FGGGGFGGGGGGGGGFGGGGDAEGGG7FGEGGGGGFGGGGGBFFGGGDGGFGGGFGGGGAGDGGGGGGGGGGF=>FEGGGCEGGGCEGCFGGGGGGGGGDGGGGGGGDGGFFGGGGGGEFEGGGEEFGGFFGFCFGGGGGGGEGGGGGEFEEGAEGFFGGGFCEGFFFGGGFGEFGGGGGGGGFCGGGFE>EGGGGFFEECE?GGGGGF@?DAFGGGGGFF8GF,9,GGGFGGGFGFGGF7GGGGFGGGGGGCDGGGGGGFGGGGFFGGGGFGFCEGDFFGGGGGGGGGGGGGEGGEFFFGGGGGGGFFGGGGGGGGGGGGGGGGGFGDFFGEEFGGFGGGGGGGGFGGGGGGGGGGGGGFCGDGCCCCC
@suolzx 109300
TGGGGAATATTGGTCAATGGACGAGAGTCTGAACCAGCCAAGTAGCGTGAAGGATGACTGCCCTATGGGTTGTAAACTTCTTTTATACGGGAATAAAGTTAGCCACGTGTGGTTTTTTGTATGTACCGTATGAATAAGGATCGGCTAACTCCGTGCCAGCAGCCGCGGTAATACGGAGGATCCGAGCGTTATCCGGATTTATTGGGTTTAAAGGGAGCGTAGGCGGGCTGTTAAGTCAGTTGTGAAAGTTTGCGGCTCAACCGTAAAATTGCAGTTGATACTGGCGACCTTGAGTGCAACAGAGGTAGGCGGAATTCGTGGTGTAGCGGTGAAATGCTTAGATATCACGAAGAACTCCGATTGCGAAGGCAGCTTACTGGATTGTAACTGACGCTGATGCTCGAAAGTGTGGGTATCAAACAGGATTAGATACCCT
+
FFGGGGGGFFFFFAFGGEGFGFGGFFGGGGGGGGGGFGGGGGCEFEFGGGGGGGGFGGGGGGGGGGGGGGGGGGGFGGGGGGGGFGGGFGGFGGGGCGFFGGGGGGGFGGGGGGGDG:FFFGGGGGGGGGGCE9CFGGFGDF:BFGG@DFAFCFECFFGFCGGGGGGGG>CGFGGECBCCGECEFF?GGGGGGGGD=BFF;<FGGGFFEGGFGGGFGGGGGFGFGGGGGDEGGFFF8AFFGGFGFGCF?CGF@EDEFGGCFCFDGGFGGGGFGGGFFFGGGGGEEEFFECGFGGGGGGGFDGGFGFFGGGGGGGGECFFFEGFGGGGGGGGFGFGGGFGGGGGGGGGGGFGGFB@-GGGGGGGGGGFGGFCGGGGGFGGFGFGGFGFCGGGGGFFCFCDFFGGGGGGGGGGGGGGGGGGGGGGGGGECGCGCCCCC
@suolzx 126452
TGAGGAATAGTGGTCAATGGACGAGAGTCTGAACCAGCCAAGTAGCGTGAAGGATGAAGGGTCTATGGATTGTAAACGTCTTTTATACGGGAATAAACGAATCCACGTGTGGATTTTTGCATGTACCGTATGAAGAAGGAACGGCTAACTCCGTGACAGCAGCAGCGGTAATACGGAGGATCCGAGCGTTATCCGGATTTATTGTGTTTAAAGGGAGCGTAGATGGGTTGTTAAGTCAGTTGGGAAAGTTTGCGGCTCAACCGTAAAATTGCAATTGATACTGGCAGTCTTGCGTACTGTTGAGCTAGGCGGAATTCGTGGTGTAGCGGTGAAATGCTTAGATATCACGAAGAACTCCGATTGCGAAGGCAGCTTACTAACCTGTAACTGACATTGATGCTCGAAAGTGTGTGTATCAAACAGGATTAGATACCCT
+
@CCF<@FCF,C,@FFGG,FGGGGGC@F<FACEF<:CEEGGGG,<EE:68BFECC@E8,FF,CE@F996CC<E9CC<,,,,9,9FECGFGCCCG,:CDDCECA+BF?CFD?B@A,5=F<@FBFEAE,5B4==EFF,ABEEE,:BF@++F,CF@EF++>=>CDEE::DF@3<<3@,@CCFFG@C2F>D3>?CC:FFG5*23;3@7@/CD8FC<<CFCCCEF:@FCFG:D:@?350@C@#,2%8/#/:<CD>9>F>CE;F7ED>39=FE4EF==@2>E54<E<A,E@FFDB:+=>>B=5:,9,=;E<,B+8+:,,7F=+?,=F<,:@+7@66,,,9F@:C,,@C4CAC7EF@E<9FFCCEFC,::7CGFC;,,99GEE<F@@;6;,,EGGFFDF@,;;,AC@8EC<F<FB@-E<,CFDECC,<C,@C,9<,FFCB8CCB
@suolzx 119365
TGGGGAATATTGCACAATGGGGGAAACCCTGATGCAGCGACGCCGCGTGAAGGAAGAAGTATCTCGGTATGTGAACTTCTATCAGCAGGGAAGATAGTGACGGTACCTGACTAAGAAGCCCCGGCTAACTACGTGCCAGCAGCCGCGGTAATACGTAGGGGGCAAGCGTTATCCGGATTTACTGGGTGTAAAGGGAGCGCAGACGGTGTGGCAAGTCTGATGTGAAAGGCATGGGCTCAACCTGAGGACTGCATTGGAAACTGTCATACTTGAGTGCCGGAGGGGTAAGCGGAATTCCTAGTGTAGCGGTGAAATGCGTAGATATTAGGAGGAACACCAGTGGCGAAGGCAGCTTACTGGACGGTAACTGACGTTGAGGCTCGAAAGCGTGGGGAGCAAACAGGATTAGATACCCT
+
GA@EFCEGFGGGGFGGGGGDFGGGGGGFG8CFFG9FEGE@BFGDEGGGEGGGGGFGG,EFFGFFGGGEEFGGGGGGGEFFGGFGGGGGGGGGDGGGGGGGCCEGGGGGGGGGGGGFGCFFF7CEGFGGFGGGCG8BFGFGFFDBCF<:FCE>FGG8GGGDGGGGFGGFC7FF9C@F<CG=GE><BC,E@CFC?CC5:EGGEGGGGGCCEF>;FCFGGDGGFFGGF;FGGGGGGGGGGFDFCCD95CDCFF=8F:FFFGFFE?,'GGGGGGGGGGGGGFGGGGGFF7GFEFD?<?55,9FGFFGGC>,GFFF?@EGGEFFCFE<FC,EGGF@FGGFFFFDB,FFCFFDFEF,GDCGGGGGGGGGGGFC:7DFFFFFEGGFEFCGFCC:+CFGFFECFCFFCGGFDGFE<FEFCCCCC
@suolzx 126671
TGGGGAATATTGCACAATGGGCGAAAGCCTGATGCAGCGACGCCGCGTGAGCGAAGAAGTATTTCGGTATGTAAAGCTCTATCAGCAGGGAAGATAATGACGGTACCTGACTAAGAAGCACCGGCTAAATACGTGCCAGCAGCCGCGGTAATACGTATGGTGCAAGCGTTATCCGGATTTACTGGGTGTAAAGGGAGCGCAGGCGGTGCGGCAAGTCTGATGTGAAAGCCCGGGGCTCAACCCCGGTACTGCATTGGAAACTGTCGTACTAGAGTGTCGGAGGGGTAAGCGGAATTCCTAGTGTAGCGGTGAAATGCGTAGATATTAGGAGGAACACCAGTGGCGAAGGCGGCTTACTGGACGATAACTGACGCTGAGGCTCGAAAGCGTGGGGAGCAAACAGGATTAGATACCCT
+
GGGGGGGGFGDFGGGGGGGGGGGGGGGGGGGGGGGGGGGGGGGGGDFGGGGGGGGGGGGGGGGGGGG=FFGGGFGGGFGGGGGGGGGGGGGGGGGGGGGGGGGGGGGGGGGGGGGGGGGGGGGGGGGGFGGGGGFFGGFGGGGGGGGGGGGGGGGGFFGGGGGGGGGGGGGGGGGGGGDDGFGGGGGGGFFFFGGGGGEG>FEEGGGGGFGGGGGGGGGCEFGGGGGGGDGGGGGGGGGGGGGGGGGGGGGGEGGGGFFGGCFGGGGGFFGGGG?EGEEFDFGGGGGGGGFEGGGGGGGDGGGEGGDGGGGGDGGGGGGGGFFECGGGFGGGGFE@EDGGGGGGGGGGGGGGGGFGGGGGGGGGGGGGGGGDGGGGGGGGGGGGGGGGGGGGGGGGGGGGGGGGGGGGGFGCCCCC
@suolzx 137
TGAGGAATATTGGTCAATGGACGAGAGTCTGAACCAGCCAAGTAGCGTGCAGGATGACGGCCCTATGGGTTGTAAACTGCTTTTGCGCGGGGATAACACCCTCCACGTGCTGGAGGTCTGCAGGTATCGCGCGAATAAGGACCGGCTAACTCCGTGCCAGCAGCCGCGGTAATACGGAAGGTCCGGGCGTTATCCGGATTTATTGGGTTTAAAGGGAGCGTAGGCCGTGAGGTAAGCGTGTTGTGAAATGTAGGCGCCCAACGTCTGCACTGCAGCGCGAACTGCCCCACTTGAGTGCGCGCAACGCCGGCGGAACTCGTCGTGTAGCGGTGAAATGCTTAGATATGACGAAGAACCCCGATTGCGAAGGCAGCTGGCGGGAGCGTAACTGACGCTGAAGCTCGAAAGCGCGGGTATCGAACAGGATTAGATACCCT
+
GGGGGGGGGGGGGFFGGGGFDFGE@FGGGGGGGGGGGFFGGGFGFGGGD:CCEGGGGGDGGEEGC<F<EGGGECFGGGGGGGGGF@EGGGGCEDFEFG<F7FFBGGEFEFGGF8<:CDFGGGGFA>CF7CFGGG7F:CFG:F7C*CF@FFFFGGFBC:FFFF:FFE>FDFGGGGEGGD78=-CCCCGGG=8C2@C589CC@CC8FGGGDGFGGFD;*<2C?GEC?@>:C=@,<&:C?D=GG?79FE<7CFFGDFC<:>BFGEEFCDFCF?FFECC<F8<;:GGCCF?,;?,E<5FF>+8@+@+F@E>+FFCGGCF@+F>4+GGGFCEEFFGDDCAGGGGFGGFDGGGFFCGGGFEE>ED<@GGGGDGFFFE?GGCEEGFCF7GEFFCGEDEGGFFFFA:@@F@FD@@@+@+F<GFAGEGGGGGFGGDFEGGGCCCCC
@suolzx 138
TGGGGAATATTGCACAATGGGCGCAAGCCTGATGCAGCGACGCCGCGTGCGGGATGACAGCCTTCGGGTTGTAAACCGCTTTTGACCGGGAGCAAGCCTTCAGGTGAGTGTACCTTTCGAATAAGCACCGGCTAACTACGTGCCAGCAGCCGCGGTAATACGTAGGGTGCAAGCGTTATCCGGAATTATTGGGCGTAAAGGGCTCGTAGGCGGTTCGTCGCGTCCGGTGTGAAAGTCCATCGCTTAACGGTGGATCTGCGCCGGGTACGGGCGGGCTGGAGTGCGGTAGGGGAGACTGGAATTCCCGGTGTAACGGTGGAATGTGCAGATATCGGGAAGAACACCAATGGCGAAGGCAGGTCTCTGGGCCGTTACTGACGCTGAGGAGCGAAAGCGCGGGGAGCGAACAGGATTAGATACCCT
+
GFGGGGGFGGGGGGGGGGGFGGGGGGGGGGGGGGGGGGDGGGGGGGGGGGGECFFFFFFGGGGGGGGDGGGGGGGGGDGFEGGGGFFFFE@@FGGFGGGFGGFGGFGGGGGFGFFAGGGGGGGGGG9CGGGGEEGGGGGGCEEGGGGDGCFEFGGGFCFDEGA<CGGGGGGGGGGEGGGGGGGECFGGGGGGGGGGGCCFEE5CDGEGGGDEGEGGGECCCEGEGG@CFEFFEFC@=CCCGGGGGC:<<8CGG=GGDGGFEEFEEECGEEGGGGFFGGGGG>GEDFCGGGFC,FFCFFFGFF:GGGGGFEDGGGGGGGGFGGGGGF9GGGFDGGGGGEFCGFC9E9EGGGGFE<FFGGGGGGGGGDGGGGGGGGGGECGFGGGFFF7GGGGEGDGGGGGEEGGGFGGGFDGFGGGGFCACCCC
@suolzx 136060
TGGGGGATATTGCACAATGGGGGAAACCCTGATGCAGCGACGCCGCGTGGAGGAAGAAGGTTTTCGGATTGTAAACTCCTGTCGTTAGGGACGATAATGACGGTACCTAACAAGAAAGCACCGGCTAACTACGTGCCAGCAGCCGCGGTAAAACGTAGGGTGCAAGCGCTGTCCAGAATTACTGGGTGTAAAGGGAGCGCAGGCGGACCGGCAAGTTGGAAGTGAAAACTATGGGCTCAACCCATAAATTGCTTTCAAAACTGCTGGCCTTGAGTAGTGCAGAGGTAGGTGGAATTCCCGGTGTAGCGGTGAAATGCTTAGATATCACGAAGAACTCCGATTGCGAAGGCAGCTTGCTGGACTGTAACTGACGCTGATGCTCGAAAGTGTGGGTATCAAACAGGATTAGATACCCT
+
EF8FGGGGGGGGGGGGGGGGGGGGGGGGGGGGGGGGGG>FGEGGGGGGGGGGGGFDGGGGGGGGGGGGGGGGGGGGGGGGGGGGGGGGGGGGGGGGGGGGGGGGGGGGGGGGGGGGGGGGGGGGGGGGGGGGFFGGGGGGGDFGGGGGGDGGGGGGFGGGGGGGGGGGGGGFGGGGGGGGGGGGGGGGFGGGGGGGGGGGGGGGGGGGGGGGGGGGGGGGFCGGGGC=DFFGGGGGGGGFGGGGGGGGGGGGGGGGGFFGGGEFGGFGFGGGFF0GGGDEFGGGGFGGGGGGFF>F7DGGGGGGEGGGGGGGFGFFECGFFFCGEFFCGGGGGFCCFGGGGGGGGGGGGGGGGGGGGGGGGGGGGFFGEGGGGEDGGGEFF@FGGGEGGGGGGGFAGGGGGGGGGGGGF<FCCC@C
@suolzx 97178
TGGGGAATATTGCACAATGGGGGAAACCCTGATGCAGCGACGCCGCGTGGAGGAAGAAGTATCTCGGTATGTAAACTTCTAGCAGCAGGGAAGATAGTGACGGTACCTGACTAAGAAGCCCCGGCTAACTACGTGCCAGCAGCCGCGGTAATACGTAGGGGGCAAGCGTTATCCGGATTTACTGGGTGTAAAGGGAGCGTAGACGGTGTGGCAAGTCTGATGTGAAAGGCATGGGCTCAACCTGTGGACTGCATTGGAAACTGTCATACTTGAGTGCCGGAGGGGTAAGCGGAATTCCTAGTGTAGCGGTGAAATGCGTAGATATTAGGAGGAACACCAGTGGCGAAGGCGGCTTACTTGACGGTAACTGACGTTGAGGCTCGAAAGCGTGGGGAGCAAACAGGATTAGATACCCT
+
CFDEGF@FDAFFGGGFEGG8FCFGGGGDG<CFFGGGGGBE:FFEFEG>FGGFGGGGGGGGGGCAAFCBE@F?AAFF,<AFG,FFGG8EEGGGGCAFG<EGGEFCGGDAFG8,EFAAFF=>=>@7FEGGFGGGDGGFGFB>>@>CGEFCACC49BFBFEG;EFFGBC<FC=<2CC<88F:CCC,<CF>@FCGF@C?C?EEGGEEGFGGGGCECFGGGFCFF;@CFFF@7GEFA<D:FFFFGFGG<=EEB=FE6C;CFFFFG?7BCFDFGFFGF=>>4.@=:CGFFE+B+7ECFGEF8GGFCGFFGGGGGFAEE@GGF<FFD9?F?<FA8EFE@,FE9GGGGGFF7ECC@7EDFCFDGEB,EEFEFGGGEEGFGGGFFDFEGCGGGGGGCGFF8FGFFGGGGGEFGFAFGGGGC?CCC
@suolzx 141
TGAGGAATATTGGTCAATGGACGAGAGTCTGAACCAGCCAAGTAGCGTGAAGGATGACTGCCCTATGGGTTGTAAACTTCTTTTATACGGGAATAAAGTGAGCCACGTGTGGCTTTTTGTATGTACCGTATGAATAAGGATCGGCTAACTCCGTGCCAGCAGCCGCGGTAATACGGAGGATTCGAGCGTTATCCGGATTTATTGGGTTTAAAGGGAGCGTAGGCGGGTTGTTAAGTCAGTTGTGAAAGTTTGCGGCTCAACCGTAAAATTGCAGTTGATACTGGCGACCTTGAGTGCAACAGAGGTAGGCGGAATTCGTGGTGTAGCGGTGAAATGCGTAGATATTAGGAGGAACACCAGTGGCGAAGGCGGCTTACTGGACGGTAACTGACGTTGAGGCTCGAAAGCGTGGGGAGCAAACAGGATTAGATACCCT
+
FGFGGGGGGGGGGGGGGGGGGGGGGGGGGGGGGGGGGGDFEFFGGGGGGGGGGGGGGGGGFGGGGGGGGGGGGGGGGGGGGGGGGGGGGGGEFFGGGGGGGGGGGGGFCFGGGFGGGGGGGGGGGFGGFGGGGGGGGGGGCFEGGGGGGGGGGG?GGGGG?GGGEEGGG@CFFGGGGGGGGCFGGGGGGGGFFGGGGGFFFGGGFGGGFGGGGGDGGGGGEBEFGGEEGGFFGGGGGGGGGGGGFGGGGGGGFEGGFEFGGGGGGGGGGGGDGGF9EAGGFGGFEGGGGGGGGGGF:CEFGFGGCGGGFCGGGGGGGGGGGFFCGGGGGGGGGGGGGGGGGGGGGGGGGGGGGGGDGGGGGGDGGGGGGGGGGGGGGGGGGGGGGGGGGGGGGGGGGEGGGFCGGGGGGGGGGGGGGGGGGGGGGGGGGDFCCCCC
@suolzx 132000
TGGGGAATATTGCACAATGGGGGAAACCCTGATGCAGCGACGCCGCGTGAAGGAAGAAGTATCTCGGTATGTAAACTTCTATCAGCAGGGAAGATAGTGACGGTACCTGACTAAGAAGCCCCGGCTAACTACGTGCCAGCAGCCGCGGTAATACGTAGGGGGCAAGCGTTATCCGGATTTACTGGGTGTAAAGGGAGCGTAGACGGACTGGCAAGTCTGATGTGAAAGGCGGGGGCTCAACCCCTGGACTGCATTGGAAACTGTTAGTCTTGAGTGCCGGAGAGGTAAGCGGAATTCCTGGTGTAGCGGTGAAATGCGTAGATATTAGGAGGAACACCAGTGGCGAAGGCGGCTTACTGGACGTTAACTGACGTTGAGGCTCGAAAGCGTGGGGAGCAAACAGGATTAGATACCCT
+
@FFDGBFDEDGGGEGFGFGFGGGGGGGGGFGGGFFGGFCFGGCGGGGGGCFEFFEFGGFFG9EFFFGFFFGDFGEFA<FGGD,EFFGGGGGGG,AB9FGFF7CFDFFGGGGFGFGFGFGGFGFGGGGGGGG8FFGFGGGFFGG7E>CE,CC8DFF,>>FCCFCGFGGGGEC2FFEGG<GGGGGGFGF?=<CFFFCFGGGCFEGCGGGGDFCF>CD?EFGFGG>CAFGGGGGGGGGGFFGGG6ECDDFFGGF8?GFGGGCFGBEFDGFF=FFGGFGB@9EGGGGFE=?B+,E99AB4+F:,8FGGGGCFGGGFF:7EGFGGFGGF<GGFAF9A@EEAFC8GDGGFGGGGGGFFAFFCGGGCDCC,FFGCCDFGGGGE8EDFD@FCDGGGGGGFGGGEFGGFGFGGGGFAFGECCCCC
@suolzx 143
TGGGGCATATTGCACAATGGGCGAAAGCCTGATGCAGCGAAGCCGCGTGAGCGAAGAAGTATTTCGGTATGTAAAGCTCTATCAGCAGGGAAGATGATGACGGTACCTGACTAAGAAGCACCGGCTAAATACGTGCCAGCAGCCGCGGTAATACGTATGGTGCAAGCGTTATCCGGATTTACTGGGTGTAAAGGGAGCGCAGGCGGTGCGGCAAGTCTGATGTGTAAGCCCGGGGCTCAACCCCGGTACTGCATTGGAAACTGTCGTACTAGAGTGTCGGAGGGGTAAGCGGAATTCCTAGTGTAGCGGTGAAATGCGTAGATATTAGGAGGAACACCAGTGGCGAAGGCGGCTTACTGGACGATAACTGACGCTGAGGCTCGAAAGCGTTGGGAGCAAACAGGATTAGATACCCT
+
=FFEG,@FGGGFGCFFGDGF8FFGGGGGGGGGGFGGGGFG+@CCFGGGGGG8CBCFEFGFFGCEGGGEEFFFGGG9<FFFFGFEEFGGGGFGGFDFFFFFGDEGGG,EFGGGGFBEFGCF,<>C7FFGGG9D<B99BF@<FEGF7>F;>@EAFGGCGCFFFGGGCC4CCFEG;BFEEFGFEEFFGG:C<<FBF:FGG<FGGGGGGEEGCFC?CFFD:7C7CF;F,<;CC-F3FCGD?-ECCGG=9G=F<FF<FD@CCF=EGF@'FCCEGFFFCGGDGGEEGFDFGGECGFE,GGGGGFDGFFC=@GGGGGFE7GEGDDGGFGFGGGEFFAFD@CFFF<GGGGGGGGGGGGGGGGGGGDGGFFC,FGFFGGGGGGGGGEGFGGGGGGFF@C8GGFGCFCFGGGGGGGGGGFCCCACA
@suolzx 111831
TGAGGAATATTGGTCAATGGACGAGAGTCTGAACCAGCCAAGTAGCGTGAAGGCTGACTGCCCTCTGGGTTGTAACCTTCTTTTATACGGGAATAAAGTGAGGCACGTGTGCCTTTTTGTATGTACCGTATGAATAAGGATCGGCTAAATCCGTGCCAGCAGCCGCGGTAATACGGAGAATCCGAGCGTTATCCGGATTTATTGGGTTTAAAGGGAGCGTAGGCGGACGCTTAAGTCAGTTGTGAAAGTTTGCGGCTCAAACGTAAAATTGCAGTTGATACTGGGTGTCTTGAGTACAGTAGAGGCAGGCGGAATTCGTGGTGTAGCGTTGAAATGCTTAGATATCACGAAGAACTCCTAGTGCGAAGGCAGCTTGCTGGACTGTAACTGACGCTGATGCTCGAAAGTGTGGGTATCAAACAGGATTAGATACCCT
+
C6EF?CEFEDFGGGCFCC,CAFGGGEGD9,C<EG8FFFFGGGGFGFEFGGG<6,:A<FEFD8EF,9ECEEF@FDE,CCCFAEFGGG?<F@>,@FCFA,CE<F,CCEFFG8ECFDFAFBF<@BFFF?CFFFFGFE9CEE9E@8BFDGGG,9@FGF++AFDF9=)@6;@<FGGDFCF75)#5/7=8DF82>=C7FGGD%FFAF0FGGFEDCFFFFDC*/AF>E#;:CEEEFFG<EEGC;FGFGGF>?8@<<@?F>A:C>5CC'=EE9A-<=?=-*E=9@(<8:CFDF8=:,B,A,D@CC9C,FGFGDFF:+=<,48F>C<9,E=F:=+FE-CFCE?9FFFDFF;9E<,9,CCAF@E<@C:,76BFC<C,@CCGGFE8DF<FEC<<GGDFGEF;@FFFFC77F,B;,;,8@-FE,AFFGGFEEEC<,,9FFCGGCCCC9
@suolzx 71246
TGGGGAATATTGCACAATGGGGGAAACCCTGATGCAGCGACGCCGCGTGGAGGAAGAAGGTCTTCGGATTGTAAACTCCTGTTGTTGAGGAAGATAATGACGGTATTCAACAAGGAAGTGACGGCTAACTACGTGCCAGCAGCCGCGGTAAAACGTAGGTCACAAGCGTTGTCCGGAATTACTGGGTGTAAAGGGAGCGCAGGCGGACCGGCAAGTTGGAAGTGAAAACTATGGGCTCAACCCATAAATTGCTTTCAAAACTGCTGGCCTTGAGTAGTGCAGAGGTAGGTGGAATTCCCGGTGTAGCGGTGGAATGCGTAGATATCGGGAGGAACACCAGTGGCGAAGGCGACCTACTGGGCACCAACTGACGCTGAGGCTCGAAAGCATGGGTAGCAAACAGGATTAGATACCCT
+
GGGGGGGGGGGGGGGGGGGGGGGGGGGGGGGGGGGGGGEGGGGGGGGGGGGGGGGGGGGGGGGGGGGGGGGGGGGGGGGGGGCGGGGGGGGGGGGGGGGGGGGGFGGGGGGGGGGGGGGGGGGGGDGGGGGGG@CFGGGGGFFGGGGG?GGGGGGGGGGGGGGGGGGGGGGGGGGGGGG>GGGGGGGGGGGFGGGGGGGGGGGGGGGFCFEGGGGGGGGCGGGGGGGGGGFGGGGGGGGGGGGGFGGGGGGGGGGGGGGGDF<?FGGGGGGGGGGFFBG8GGGGGGGGGGGGGGGGGGGGGGGGGGGGGFCGGGGGGGGGGGGF7GGGGEGGGFGGGGFFCGGGGGGGGGGGGGGGGGGGGGGGGGGGGGGGGGGGGGGGGGGGGGGGGGGGGGGGGGGGGGGGGGGGGGGCCCCC
@suolzx 51696
TGAGGAATATTGGTCAATGGACGAGAGTCTGAACCAGCCAAGTAGCGTGAAGGATGACTGCCCTATGGGTTGTAAACTTCTTTTATACGGGAATAAAGTGAGCCACGTGTGGCTTTTTGTATGTACCGTATGAATAAGGATCGGCTAACTCCGTGCCAGCAGCCGCGGTAATACGGAGGATTCGAGCGTTATCCGGATTTATTGGGTTTAAAGGGAGCGTAGGCGGGTTGTTAAGTCAGTTGTGAAAGTTTGCGGCTCAACCGTAAAATTGCAGTTGATACTGGCGACCTTGAGGGCAACAGAGGTAGGCGGAATTCGTGGTGTAGCGGTGAAATGCTTAGATATCACGAAGAACTCCGATTGCGAAGGCAGCTTACTGGATTGTAACTGACGCTGATGCTCGAAAGTGTGGGTATCAAACAGGATTAGATACCCT
+
GGGGGFGGFGGGGGGGGGGGGGGGGGGGGGFFGGGGGGGGGGGGGGEGGGFGGGGGGGGGGGGGGGGFFGGGGGGGGGGGGGGGGGGGGGGFGFGGGGGGGGGGGGGGGGGGGGGGGGGGGGGGEFGGGGGGGGGGGFDGGGGEGGGGGGGGGGGGGGGGGGGGGGGGGGGGGFFEGGGDGGGGGGGGGGGGGGGGFGGGFGGGGGGGGGGGGGGFGGGGGGGGGGGGGGCCGGGFGFFGGGGGGGGGGGGFGGGGGGGFGGGGGGGGFGGFFFGFFAGGGGGF@GFGGGEGFB,CFFFDGGGGGGGGF@GGGGGFCFGGGGGGGGDFGGGGGEFGGGGGGGGFGGGGGGGGGGGGGGGGGGGFGGGGGGGGGGGGGGGGGGGGGGGGGGGGGGGGGGGGGGGGGGFGGGGGGGGGGGGGFGGGGGGGGGGCCCCC
@suolzx 70017
TGAGGAATATTGGTCAATGGACGAGAGTCTGAACAAGCCAAGCAGCGTGAAGAATGACTGCCCTATGGGTTGTAAACTTCTTTTATACGGGAATAAAGGTAGCGAAGTGTGGTTTTTTGTATGTACCGAATGAATAAGGATCGGCTAACTACGAGCCAGCAGCCGCGGTAAAACGTAGGGCACAAGAGTTGTCCGGAGTGAATGGGTGTAAAGGGAGCGCAGGCGGGAAGACAAGTTGGAAGTGAAATCCATGGGCTCAACCCATGACCGGCTTTCAAAACTGTTTTTCTTGAGTAGTGCAGAGGTAGGCGGAATTCCCGGTGTAGCGGTGGAATGCGTAGATATCGGGAGGAACACCAGTAGCGAAGGCGGCCTACTGGGCACCTACTGACGCTGAGGCTCGAAAGTGTGGGTAGCAAACAGGATTAGATACCCT
+
6<,CF,,C<<CEFCC@CC;E<,6:6@FE9@CE@<CE@,9,C,,,C,7BC89E,:6CB9FD8,:,6CCF8:,@,6??6,C<C<6,,66CCCE,FFCE,C,5,C,+84@AA<CC4+,A+@C,,5<<<,8C+8+EFC,<855,8,3>>F:3,>,B++@3+:F7FCCEFEGGG*:DCAFFGGC*,>1=,8,6@393?,<5C*4,2+27BC<<*>FBF?7:*#0*BCFCE<:8@,?><8C+,:6,<F6C@F?7;#9=GFCFF,GGFFE,><4++,8DFF>3,=BDF<C=6,CGFFCF?GF>6,9A,,=FEB+4+E?9BE>4@FGGF=>4C@EFF@?5EC@CFC<CFEEC7=CC,F@F@C8<CC<F8,C<E@:+:@6GFGFFFEDGGGF9<,E@CCGGFF<,DFEF8CF6;6F;GFF<9FGGCFFCFGEFBFEFGGGCCCCC
@suolzx 71313
TGAGGAATATTGGTCAATGGACGAGAGTCTGAACCAGCCAAGTAGCGTGAAGGATGACTGCCCTATGGGTTGTAAACTTCTTTTATACGGGAATAAAGTGAGCCACGTGTGGCTTTTTGTATGTACCGTATGAATAAGGATCGGCTAACTCCGTGCCAGCAGCCGCGGTAATACGGAGGATTCGAGCGTTATCCGGATTTATTGGGTTTAAAGGGAGCGTAGGCGGGTTGTTAAGTCAGTTGTGAAAGTTTGCGGCTCAACCGTAAAATTGCAGTTGATACTGGCGACCTTGAGTGCAACAGAGGTAGGCGGAATTCGTGGTGTAGCGGTGAAATGCTTAGATATCACGAAGAACTCCGATTGCGAAGGCAGCTTACTGGATTGTAACTGACGCTGATGCTCGAAAGTGTGGGTATCAAACAGGATTAGATACCCT
+
FFGGGGGGGGGGGEFAFGGGGGGGGGGGGGGGGGGGGGFGGGGEFGGGGGGGGGGGGGFGCFGGGGGGGGGFGGGGGGGGGGGGGGGGGGGGGGGGGFGGGGGGGGGFFGGGGGGDFGGGGEFGG<FGFGDFFGFF?FGGEFFGC<CFGFFGGGGGGFGGGGGGGFFEGGGGGGCGGGGGGGGGGEFEGGEGGGGGGGGGGGGGGGEGGGGGGGGFEEGGGGGGGGGFGFGGGGGGGGGGGGFGGGGGGGGGGGGGGGFGGGGGGGGGGGGGFGGFFEFFGFGGGGGGGGGGGGFCCGGFGGGGGGGCGGF9GGGGGGGDGGGGGGGGGGGGGGGGFGFC9AF?GGGDGGGGGGGGEGGGGGGGGGGGGGGGGGGGGGFCGGGGGGGGGGGGGGGGGGGGGGGGGGGGGGGGGGGGGGGGGGGGGGGGGGGCCCCC
@suolzx 137697
TGAGGAATATTGGTCAATGGGCGAGAGCCCGAACCAGCCAAGTAGCGTGAAGGATGACTGCCCTATGGGTTGTAAACTTCTTTTATAAAGGAATAAAGTCGGGTATGCATACCCGTTTGCATGTACTTTATGAATAAGGATCGGCTAACTCCGTGCCAGCAGCCGCGGTAATACGGAGGATCCGGGCGTTATCCGGATTGATTGGGTTTAAAGGGAGCGTAGATGGATGTTTAAGTCAGTTGTGAAAGTTTGCGGCTCAACCGTAAAATTGCAGTTGATACTGGATATCGTGAGTGCAGTTGAGGCAGGCGGAATTCGTTGTGTAGCGGTGAAATGCGTAGATATCACGAAGAACTCCGATTGCGAAGGCAGCCTGCTAAGCTGCAACTGACATTGAGGCTCGAAAGTGTGGGTATCAAACAGGATTAGATACCCT
+
GFDFGGGGEGGGG@FGGGGD@FGGGGGGG8FFCGCGFGCFGGFGGGGGGGGFGGEGFG9FE@@FFEGGG@CC?FFEFDGD<AFGFGGCFG9FGFGGGAEFFGGGG<FA?ABEEFEG@=FFGFEFFF?FGFG?,<<,BECGGCFGGGGGGEEFE>3=BFFCDFGGGG7F*<*8;CECEGG?=1DG#47<1=<<@<=E<BF)6:7EGD>FD-CA<FGGG7CC>CC@AEGCCGDDFFCFD:8DD9GFGGF>B@:CGDGG>9GGEB9DF<DCFFF@FG;F;@?GCFCF::7@F,GGFGGGGGCF,GFCFB+C:8FE<D:7FB:,GGGGGGGGGGGF>GFF:,DGGFGEE,F<GFCGGEFDEGF7GGGGGGGDGF@FC,E9DFF<DGGDDFF9CGGGCFCFFDGGFGGGGGFCGGGGGGGGFGGFGGGGGFGGGGGCCCCC
@suolzx 150
TGGGGAATATTGCACAATGGGCGAAAGCCTGATGCAGCGACGCCGCGTGAGCGAAGAAGTATTTCGGTATGTAAAGCTCTATCAGCAGGGAAGATAATGACGGTACCTGACTAAGAAGCCCCGGCTAACTACGTGCCAGCAGCCGCGGTAATACGTAGGGGGCAAGCGTTATCCGGGTTTACTGGGTGTAGAGGGAGCGTAGACGGTGTGGCAAGTCTGATGTGAAAGGCATGGGCTCAACCTGTGGACTGCATTGGAAACTGTCATACTTGAGTGCCGGAGGGGTAAGCGGAATTCCTAGTGTAGCGGTGAAATGCGTAGATATTAGGAGGAACACCAGTGGCGAAGGCGGCTTACTGGACGGTAACTGACGTTGAGGCTCGAAAGCGTGGGGAGCAAACAGGATTAGATACCCT
+
FGGGGGGGGGGGGGGGGGGGGGGGGGGGGGGGGGGEGGGGGGGGGGGGGDGGGGGGGGGGGGGGGGGGGGGGGGGGGGGGGGDFGGGGGGGGGGGGGGGGGGGGGGGGGGGGGGGGGF5FFGGGG?GGGGGGBFGGGGGGGGGGGGGGCE?AGCF?FGGGGGGEGGFGFFE>FGG:G:FEFGGGGGCF>FFGGGGGD8EGEEGCGDEGGGGFGFFCGFGGFFGGCFFGGGGGGGGGFCFCD=D42GGFGGFCFCGGFFGGGGFFEFGFGGGGGGFEFAGGGGGGGGDGGGGGGGGFGGGGGGGGGGGGGGGGFF7GGGGGGGGGGFGGFEGGGFGGGGGGGGGGGGGG@CGGFGGGGGGGGGGFGFGGGGGGGGFGGGGGFGGGGGGGGGGGEGGGGGGGGGFGFFGGGGFCCCCC
@suolzx 75023
TGGGGAATATTGCACAATGGGGGAAACCCTGATGCAGCGACGCCGCGTGGAGGAAGAAGGTCTTCGGATTGTAAACTCCTGTTGTTGAGGAAGATAATGACGGTACTCAACAAGGAAGTGACGGCTAACTACGTGCCAGCAGCCGCGGTAAAACGTAGGTCACAAGCGTTGTCCGGAATTACTGGGTGTAAAGGGAGCGCAGGCGGGAAGACAAGTTGGAAGTGAAATCCATGGGCTCAACCCATGAACTGCTTTCAAAACTGTTTTTCTTGAGTAGTGCAGAGGTAGGCGGAATTCCCGGTGTAGCGGTGGAATGCGTAGATATCGGGAGGAACACCAGTGGCGAAGGCGGCCTACTGGGCACCAACTGACGCTGAGGCTCGAAAGTGTGGGTAGCAAACAGGATTAGATACCCT
+
FGGGGGGGGGGGGGGGGGGGFDGGGGFGGGGGGGGGGGGGGGGGGGGGGGGGGGGGGGGGGGFGGGGGGCGGGGGG9FGGGGGGF@FGGGGGGGGGGGGFEFEGFGFEGGGGGDGGGF3CGFGGG?GGGFGGGGGGGFFGGEGGGCFGGGGGGGDDFFD;FFGGGGGGGGDC?ACEEGGGGB<FFGGFFGGF?FEGFGGGEGGGGFFCFBFGF?FB2#EAGFC?FGFGGGGGCGGFGGGGGGGGCFGGFGFEFFCEGDGFGFGF=FGFGEGGGGGFFFD,FGGFGCGGGGFE<CGGFCEGGGGGGGGGFFFFDGGGFGGGGGGGGGGDFGFFGGFGGGGGGGGGGGGGGGGGGGGGGGGGGGEGFGGGGGGGFCGGGGEGFEDGGGF>GGGGGGGGGGGGGGGGFGGGGGGCCCCC
@suolzx 141745
TGAGGAATATTGGACAATGGACGCGAGTCTGAACCAGCCAAGTAGCGTGAAGGATGAAGGTTCTATGGATTGTAAACTTCTTTTATACGGGAATATACGGATCCACGTGTGTATTTTTGCCTGTACCGTATGAATCAGGCTCGGCTCACCTCGTGCCAGCAGCACCGGTAATACGGAGGATCCGAGCGTGATCCGGATTTATTGGGTTTAAAGGGAGCGTAGATGGGTTGTTAAGTCAGTTGTGAAAGTTTGCGGCTCAACCGTAAAATTGCAATTGATACTGGCAGTCTTGAGTACAGTTGAGGTAGGCGGAATTCGTGGTGTAGCGGTGAAATGCTTAGATATCACGAAGAACTCCGATTGCGAAGGCAGCTTACTAACCTGTAACTGACATTGATGCTCGAAAGTGTGGGTATCAAACAGGATTAGATACCCT
+
GC,6@EDF<FEG9,CFGGGGGGG@CC67CE<FE@DC<E<8CEC,EFFFE,6,@CAF<,EE@E<F,,C6,9,::CEFGG<C9CCC<EEF?CFE@CF9FEG77B=,:EFD,:B,,@@FFA:@<<,,9EDC@+F<<A<555?,,,@@C++>:,3>+>=3=F,+,,B,,,8++@+,<<>C7*533@6F:F@@B(*,@B,:9,68@CF>17BC:<FC>554*>E@BE13CE;F@'A8?:;<3CEDFFFFF:>FC:62@D=A::CFFEC0EC:FF?C44<C388CCA8FE8E:C@BF9CF=5,99,,9<BB=:B?4FC4E=F?CBGGGGF@@:CF9F@E<?8<,EAF=<,,:,,AFDC@:FCFFF:@,B@ECC<<FF9CC,68FC,8<GGGFFFFEC,;,,C,+:F@79E;6:@7EGFFEE;;<@FDFFF<C,CFFFC@9B@
@suolzx 153
TGGGGAATATTGCACAATGGGGGAAACCCTGATGCAGCGACGCCGCGTGGAGGAAGAAGGTCTTCGGATTGTAAACTCCTGTTGTTGAGGAAGATAATGACGGTACTCAACAAGGAAGTGACGGCTAACTACGTGCCAGCAGCCGCGGTAAAACGTAGGTCACAAGCGTTGTCCGGAATTACTGGGTGTAAAGGGAGCGCAGGCGGGAAGACAAGTTGGAAGTGAAATCTATGGGCTCAACCCATAAACTGCTTTCAAAACTGTTTTTCTTGAGTAGTGCAGAGGTAGGCGGAATTCCCGGTGTAGCGGTGGAATGCGTAGATATCGGGAGGAACACCAGTGGCGAAGGCGGCCTACTGGGCACCAACTGACGCTGAGGCTCGAAAGCATGGGTAGCAAACAGGATTAGATACCCT
+
CGGGGFFGGGGGGGFEGGGGGGGE@FEDGGGGGGGGGGFGGGGGGGGGGGGGEFFGFGFEE<FGADEFGGGFEGDF<=<F?<BFDEBFGGGGGGAFCFFFDBF+BF9?FFGGGGGFCFCFF9CF=:FFEFDC@,DDFF7DFFFCEGGGGEEGGGGFGGG.C,FECCF@=FG<9F/4CFE:CF=F@G5(2<FFAFDE<C:E?>6;?EEC9FC?AEG?#<FF@GFGCCG<GGGFCF;DCFEFCD,>@?F>>@DE=DC3:<=EFDGGGGGBFD;C:*GE?FF?FGFFFCECCEAFB,@GE@B=8EGGEEFFCB?FC@8+=AFCECCGGGGGGGGGEFAFFFFGDGED<F7FCFCFFGF8FGGGFD,GFGGEGECCGGFGCC7FCB9GGFCCFGGGGGFCEE9GGGEF<EAFF8E8CCCC
@suolzx 154
TGGGGAATATTGCACAATGGGCGAAAGCCTGATGAAGCGACGCCGCGTGAGCGAAGAAGTATTTCGGTATGTAAAGCTCTATCAGCAGGGAAGATAATGACGGTACCTGACTAAGAAGCACCGGCTAAATACGTGCCAGCAGCCGCGGTAATACGTATGGTGCAAGCGTTATCCGGATTTACTGGGTGTCAAGGGAGCGCAGGCGGTGCGGCAAGTCTGATGTGAAAGCCCGGGGCTCAACCCCGGTACTGCATTGGAAACTGTCGTACTAGAGTGTCGGAGGGGTAAGCGGAATTCCTAGTGTAGCGGTGAAATGCGTAGATATTAGGAGGAACACCAGTGGCGAAGGCGGCTTACTGGACGATAACTGACGCTGAGGCTCGAAAGCGTGGGGAGCAAACAGGATGAGATACCCT
+
E@DFE,BCECGGGAFF8@,EF8BC@CE,C<FCCC,C<<@@BFECGGBFFGGG>CCBEFG?EE<9,?7?EDFA5BDFGC?FGFFFFEDGFFCE:,CFGGGGGDDCF@DFFDFGAFFDCF,8B,CCFEF8BFCFGG8@+>,D<@78CGGGGDGGFGG>A<?:;FFGEGGD<4=AF9::C=FFDFFGF>2B<#?7CEDC<:C>:=8:EGEGCCF:FFCD7<9?CGCFF<C:CFCE<:F>GGCCECCCEEFDCF<CCF,,F<9C>EFF:D8A?DBD=7>F@6ECCGGF=CB?:A,55,:,EEFE8F@7EDCE9EFC=:?B@9GF9DFEC=EC,<F9FF<CC,<8,,,FGGCBCFFEECGF8:GGGDC<EFGGEBCGGGGGFE@D<CCCB@FC+GGGGGFGEEFEFCFFE@9GGGGCC@CC
@suolzx 140985
TGAGGAATATTGGTCAATGGACGAGAGTCTGAACCAGCCAAGTAGCGTGAAGGATGACTGCCCTATGGGTTGTAAACTTCTTTTATACGGGAATAAAGTGAGCCACGTGTGGCTTTTTGTATGTACCGTATGAATAAGGATCGGCTAACTCCGTGCCAGCAGCCGCGGTAATACGGAGGATTCGAGCGTTATCCGGATTTATTGGGTTTAAAGGGAGCGTAGGCGGGTTGTTAAGTCAGTTGTGAAAGTTTGCGGCTCAACCGTAAAATTGCAGTTGATACTGGCGACCTTGAGTGCAACAGAGGTAGGCGGAATTCGTGGTGTAGCGGTGAAATGCTTAGATATCACGAAGAACTCCGATTGCGAAGGCAGCTTACTGGATTGTAACTGACGCTGATGCTCGAAAGTGTGGGTATCAAACAGGATTAGATACCCT
+
ECGFCEEFGGG9F@FGGGGGGGGGGGGGGGGGGGGGGGGGGGGGGGGGGGDGGGGGGGGGFGGGGGGGGGDEFGGGGFCFGGGGGGGGFDGG7FGGGGGGGGGGGGD7AGGGGFGGGFCGFD?CC59FFGFGGGFGGFGGG?E7C6FGG@GFGGGDGGGFG8DFGGGGDGGFGGDD:FCCFCGE9FFEG>FE@FE?FFGFFGGGGFGG-GGFGDG>?EEECCGGF8CF;AGGGDFFGGGFGGFEGGFFCFE7DGFFEGGGGGGCGGGD<GGGGGGFEFGGGGGGCGF=,E,AFGFFCGFGGGGGGGGGGGFA<ECGGGGGFEGGGGEGGGFGGGGGFGGGFAFGGGGGGGGGGGDGDGGGGGGGGGGGGGGGGGGGGGGGGGGGGFCGGGGGGGGGGGGGGFGGGGGGGGGGGGGGGGGGGGGGGGGGFCGCCC@C
@suolzx 119813
TGGGGAATATTGCACAATGGGGGAAACCCTGATGCAGCGACGCCGCGTGAAGGAAGAAGTATCTCGGTATGTAAACTTCTATCAGCAGGGAAGATAGTGACGGTACCTGACTAAGAAGCCCCGGCTAACTACGTGCCAGCAACCGCGGTAATACGTAGGGGGCAAGCGTTATCCGGATTTACTGGGTGTAAAGGGAGCGCAGGCGGTGCGGCAAGTCTGATGTGAAAGCCCGGGGCTCAACCCCGGTACTGCATTGGAAACTGTCGTACTAGAGTGTCGGAGGGGTAAGCGGAATTCCTAGTGTAGCGGTGAAATGCGTAGATATTAGGAGGAACACCAGTGGCGAAGGCGGCTTACTGGACGATAACTGACGCTGAGGCTCGAAAGCGTGGGGAGCAAACAGGATTAGATACCCT
+
6C<CFCECFGGFFFGGGGF<EDC:FEFGGGGGGFGGG<@7FGGGGGGGGECCGGFCFGCEFGGCCFFGCDDDCAFGGFGGGGEFECGGFD+?FFGGGGCGGFGGGGGGFGFDE9EGGGGDDGGGDCFGGGGGGF8FGGGGF,@CFDGGGGGGCGGDFDGEEC;GGG?CC;8<FFCC-=CCFG.GGFGG@8CACCGFGGGFEEEEFEE:CFBD<GF<@;?C?FFGGGFGGFCFFC<@5EFCFCE7F?=DCA,@FF7EFCCFF@CCEGFD?B:FD@<<+=F77FECE:+FEFEDFEC5=:A,A,EECCGGGFF?-:=67GFFGEDE?,FFCCCC,CC-CFDFFF:FEFCFEEFEF9FGGDFEEF9EDEEEF@BGFFFC,F@GFDFD@:FEFDGGFFCF@EFCFFGGFA,EECDCCCCC
@suolzx 102160
TGGGGAATATTGCACAATGGGCGAAAGCCTGATGCAGCGACGCCGCGTGAGCGAAGAAGTATTTCGGTATGTAAAGCTCTATCAGCAGGGAAGATAATGACGGTACCTGACTAAGAAGCACCGGCTAAATACGTGCCAGCAGCCGCGGTAATACGTATGGTGCAAGCGTTATCCGGATTTACTGGGTGTAAAGGGAGCGCAGGCGGTGCGGCAAGTCTGATGTGAAAGCCCGGGGCTCAACCCCGGTACTGCATTGGAAACTGTCGTACTAGAGTGTCGGAGGGGTAAGCGGAATTCCTGGTGTAGCGGTGAAATGCTTAGATATCACGAAGAACTCCGATTGCGAAGGCAGCTTACTGGATTGTAACTGACGCTGATGCTCGAAAGTGTAGGTATCAAACAGGATTAGATACCCT
+
FGGGGGGGGGGGGGGGGGGGGGGGGGDGGGGGGGGGGGGGGGGGGGGGGGGGGEGGGGGGGGGGGGGEGGGGGGGGGGGGGGGGGGGGGGGGGGGGGGGGGGGGGGGGGGGGGGFFGGGGGGGGGGGGGGGGGGGGGGGGGGGGGGGGGGGGGGGGGFGGGGGGCGGGGGGFFGGGEG=GGGGGGGGGGGGGGGGGGGGGGGGGGGGGGGGEFGGGGGGGGGGGGF@CEGGGGGGEGGGGGGGGGGGGGGGGGGGGGGGGGGGGGFFGGGGGGGGGGGGGFGGGGGGGGGFEGGGGGGGGGGGGGGGGGGGGGGGGFEGGF;CGGFGFGGGGGGGGGGGFDGGGGGGGGGGGGGGGGGGGGGGGGGGGGGGGGGGGF@GGGEGGGFEFGGGGGGGGGGGGGGFGEGGGGGFCCCCC
@suolzx 59804
TGAGGAATATTGGTCAATGGACGAGAGTCTGAACCAGCCAAGTCGCGTGAGGGAAGACTGCCCTATGGGTTGTAAACCTCTTTTATAAGGGAAGAATAAGTTCTACGTGTAGAATGATGCCTGTACCTTATGAATAAGCATCGGCTAACTCCGTGCCAGCAGCCGCGGTAATACGGAGGATGCGAGCGTTATCCGGATTTATTGGGTTTAAAGGGAGCGTAGGCGGGTTGTTAAGTCAGTTGTGAAAGTTTGCGGCCCAACCGTAAAATTGCAGTTGATACTGGGTGTCTTGAGTACAGTAGAGGCAGGCGGAATTCGTGGTGTAGCGGTGAAATGCTTAGATATCACGAAGAACTCCGATTGCGAAGGCAGCTTGCTGGACTGTAACTGACGCTGATGCTCGAAAGTGTGGGTATCAAACAGGATTAGATACCCT
+
GGGGGGGGGGGGGGGGGGGGGGGGDGGGGGGGGGGGGGGGGGGGGGDGGGGGGGGGGGGGGGGGGGGGGGGGGGGGGGGGGGGGCGGFGGFFFGGEFGFFGGGGGGGGGGGGGGGGGGFGGGGGGGGGGGGFGFFBFFGGGG7FFGEGGGGGGGGGGGGGGGGG>GGDGEFGGGFGGGG>DFGFCGGFGGGGGGGEFGGFFEGGGGGGGGGGGGGFGFGGGGGGGGGGFFEGGFEFGGGGGGGGFGGGGGGGFGFGGGGGEEG+GDFDDCGGGGGFGFGGGGGGGGGFFFGFAGGECGGGGGGGGGGGGGGGGGDGGGGGGGGGGGGGFCGGGGFFCGGGGFFGG?GFFEFGFGEF@FGEGGGCGGGGGGGGGGGGGGGGGCGGFGFFCGGGGGGGF@GGFDGGGGFBFDGGGGGGGGGGGGGGGGGGGFFCCCCC
@suolzx 159
TGAGGAATATTGGTCAATGGTCGGCAGACTGAACCAGCCAAGTCGCGTGAGGGAAGACGGCCCTACGGGTTGTAAACCTCTTTTGTAGGGGAGTAAAGTACGCTACGTGTAGCGTATTGCAAGTATCCGAAGAAAAAGCACCGGCTAACTCCGTGCCAGCAGCCGCGGTAATACGGAGGATGCGAGCGTTATCCGGATTTATTGGGTTTAAAGGGTGCGTAGGCGGCACGTCAAGTGAGCGGTGAAATTTCCGGGCTCAACCCGGACTGTGCCGCGGAAACTGGCGAGCTAGAGTGCACAAGAGGCAGGCGGAATGCGTGGCGTAGCCGTGAAATGCATAGATATCACGCAGAACCCCGATTGCGAAGGCAGCCTGCTAGGGTGCGACAGACGCTGAGGCACGAAAGCGTGGGTATCGAACAGGATTAGATACCCT
+
GGGGGGGGGGGGGGGGGGGG9FG+7@CFFGGGGGGGGGGGGGGGGGGGG7,EFGFGGGGGGGGGGCFEGGGGGGGGG8,:CFGG9F,<F+CF:FGFGFGA<E@:+@FFG84EF+F:FFGGGCFGGDG?+=+FFGDGGG8F:@FEEGGG>GGGG?GGGGGGGGGGDGGGGGGGFGGG8.C#>2CC*FEGGGGDGGGE;CEGGGGGGGGGFGGGGGGCCGGGGGGG?E5E15#2?CC<#*<5GGFFGFGGGC30F:GEFFFGG=8F37@8*9FGGD+%46GFGGGF>D9FFF<GGFC,FAE<:GGFF@GGGGGFFCDDGEF@@+FCCCC8GGGGGGGGF<GFGGGGGGCCC,GGEFFFGGGFGGGGGGGGGGGFC,,CGFFGFF7GFEGGGGGGGGGGDFGFEGGGGGF:F<GGGGGGGGGGGGGGGGGGGGGCCCCC
@suolzx 86887
TGGGGAATATTGCACAATGGGGGAAACCCTGATGCAGCGACGCCGCGTGAAGGAAGAAGGCCCTCGGAATGTAAACCTCTATCAGCAGGGAAGATAGTGACGGTACCTGACTAAGAAGCCCCGGCTAACTACGTGCCAGCAGCCGCGGTAATACGTAGGGGGCAAGCGTTATCCGGATTTACTGGGGGTAAAGGGAGCGTAGGCGGTGTGGCAAGTCTGAGGTGAAAGTCATGGGCTCAACCTGTGTACTGCATCGGAAACTGGCATACTTGAGTGCCGGAGGGGCAAGCGGGATTCCTAGTGTAGCGGTGAAATGCGTAGAGATTAGGAGGAACACCAGTGGCGAAGGCGGCTTACTGGACGGTAACTGACGTTGAGGCTCGAAAGCGTGGGGAGCAAACAGGATTAGATACCCT
+
GC8E+:CFFGGGGAFGGD<EF,@:@E<FGGFG<ECFGFEGGGGGFGEGGGGF8D,A<FF8,,8,4CF+=?F,?FG?,BFFE,E<@F<FFGG,CC9E,B5EA=F?FG9FGG8,C>BFGF,>F=EGEFEGG<FGCDFFF<FGGFGG*5<>148BB,D:FFG*<BG<CF;GGG7F,?<F6+?F=F<CFF.=6CCEFFE>CEEGG9#EBC3*G15,2AFFF,@7)@,CEFCD,<,&FCCFFGGGG?D:<E(9<#>::@,'+FFGEFG0<FF@AC#D<C8C>+GF1?<FF:+76+DE,FEEB,EDEFGGGCCAE?<CB,,FCE@A?9,EGGECEC<E@F8C<C<GGGGGGGEFC:C,EF<<C7B@F@,FFGFGGFGFC,A<8BFA8FFGGGGGGGGFFFGFE,GFGGGGFF9GGGGCCCCC
@suolzx 51555
TGAGGAATATTGGTCAATGGACGAGAGTCTGAACCAGCCAAGTCGCGTGAAGGATGACTGCCCTATGGGCTGTAAACTTCTTTTATACGGGAATACAGTGAGCCACGTGTGTCTTTTTGTATTTACCGTATGAATAAGGATCGGCTCACTCCGTGCCAGCAGCCGCGGTAATACGGAGGATCCGAGCGTTATCCGGATTTATTGGGTTTAAAGGGAGCGTAGGTGGAGTGGTAAGTCAGTTGTGAAAGTTTGCGGTTCAACCGTAAAATTGCAGTTGAAACTGGCAGTCTTGAGTACAGTAGAGGTGGGCGGAATTCGTGGTGTAGCGGTGAAATGCTTAGATATCACGAAGAACTCCGATTGCGAAGGCAGCTCACTAGACTGCAACTGACACTGATGCTCGAAAGTGTGGGTATCAAACAGGATTAGATACCCT
+
GE,CFFGG<FG9,6CFGGGGFGGGEGGGGGGG,<:CEF<F8FC9FFEGGGGA,FGFG9@C,,,C,@F,,,6,9CFFFG<6<EFD<FE98B+C==F,<F<,,5BFEECF8B+49EFBE<CF,E,5<F9FGGG=,5?,5CE@5,@3CC+9B.3@:'>@@=7=1,@<2+@@6;+@:)8:3646>:,>55F?,E5:EC??<@B94>7GGF?F6FCCCC@059,9:@;*:F>,B@,GCFCC@=+,;E,9CD>B8=7C:FFF8DGFCGFFEECFEFF>C;9CGGFGGGFF<EECE@FDGEF;EC,,GF?:F8+>GFGFFE=+ECGGGGGGEF@CGFGGGGGFD<FGGGGFDGFFGGGGGGFCGGGGGCGGGGGGGGGE;6,CGECFFFGFFFGGGGFEFGGGFCFC8GGGFFC,GGGFF9GGE<GGCGGFGGGGGGGCCCCC
@suolzx 66442
TGGGGAATATTGGTCAATGGGCGAGAGCCTGAACCAGCCAAGTAGCGTGAAGGATGACTGCCCTATGGGTTGTAAACTTCTTTTATAAAGGAATAAAGTCGGGTATGCATACCCGTTTGCATGTACTTTATGAATAAGGATCGGCTAACTCCGTGCCAGCAGCCGCGGTAATACGGAGGATCCGAGCGTTATCCGGATTTATTGGGTTTAAAGGGAGCGTAGACGGACTGGCAAGTCTGATGTGAAAGGCAGGGGCTCAACCCCTGGACTGCATTGGAAACTGTTAGTCTTGAGTGCCGGAGAGGTAAGCGGAATTCCTAGTGTAGCGGTGAAATGCGTAGATATTAGGAGGAACACCAGTGGCGAAGGCGGCTTACTGGACGGTAACTGACGTTGAGGCTCGAAAGCGTGGGGAGCAAACAGGATTAGATACCCT
+
FGGCGGGGGGGGGGGGGGGFF8FEGGGGGGGGGGGGGGGG8CFCGGGGGGGGGGGGGGGGFGGGGGGGFGGGGGGGGGFFFGFGGGGGGGGGFF=<ECFFCGGGCGGG<EGGGGGG8FGGFGGGGCFGGGGGGGGGGGGGFGEFGGGGGGF%BFGGGGGGGGGGGGGGGGGGGGGGGGGGGGGFGGGGG4<FGGGGFGFFCCGFFGFGFFGGGGGGGGGGGGAFGGGGGGGGCEG6FFGCFGFFFGGGGGGGGGGGGFGGEGGFFFGFDEB>FGFDFA<FFFGCGGGGGGFCF@+ECGFGFFFGF7CGEGGGGGF8FFB,GGGGGFC9GGGGGGFGGGGGGGGFGGCFFBGGFGGGGGDGGGGGGGGGGGGGGFGGGGGGGGGGGGGGGGGGGGGGGGGGFGGGGGGGGGGGGGGGGFFFFGGGGGFGGGGCCCC@
@suolzx 136635
TGAGGAATATTGGTCAATGGACGAGAGTCTGAACCAGCCAAGTAGCGTGAAGGATGACTGCCCTATGGGTTGTAAACTTCTTTTATATGGGAATAAAGTATTCCACGTGTGGGATTGTGTATGTACCATATGAATAAGGATCGGCTAACTCCGTGCCAGCAGCCGCGGTAATACGGAGGATCCGAGCGTTATCCGGATTTATTGGGTTTAAAGGGAGCGTAGATGGGTTGTTAAGTCAGTTGTGAAAGTTTGCGGCTCAACCGTAAAATTGCAATTGATACTGGCAGTCTTGAGTACAGTTGAGGTAGGCGGAATTCGTGGGGTAGCGGTGAAATGCTTAGATATCACGAAGAACTCCGATTGCGAAGGCAGCTTACTAACCTGTAACTGACATTGATGCTCGAAAGTGTGGGTATCAAACAGGATTAGATACCCT
+
CG?<FGG@FGGGGGGGGGA8FFGGG@FGFFGGGGGGGGGGFGG9FFGGGGFDFGGGG<<FC,,6CEGG8F@CFGGGGDGGFGGGGFGG?9F,AAFEGFGG9FF,E?BDA<D+?AF,,,:EF9AA<?EEFGFCEFGGGFFGCGDEE+B<EEA8CFD7=?D+ABDFGEGEE@FF@%:,@FFD:73<>F7EFGD4@>=ECCF4FFB;><FF*A@FFEBC@:EGGFFFFGDG=EGGGGGGD9F9F:FFCFEEFFGGEDDFFE7E7C98FCEEFFFGF;F<,?EGFGF<8FF<=:,<EE=FFGFFFFDGF>GFGFE<GGGGGC?,,,8++F:F,FGFFGGF<CFBFGFGFDA<FGGFCFBB>FACGGGGGGFGGGFFDCAFGFFGFGGGFDFGGGFGGGGGGGGGGFCGFAEGGGGGGGGAGGGGGGGF<AFGGGGCCCCC
@suolzx 138940
TGAGGAATATTGGTCAATGGACGAGAGTCTGAACCAGCCAAGTAGCGTGAAGGATGACTGCCCTATGGGTTGTAAACTTCTTTTATACGGGAATAAAGTGAGGCACGTGTGCCTTTTTGTATGTACCGTATGAATAAGGATCGGCTAACTCCGTGCCAGCAGCCGCGGTAATACGGAGGATCCGAGCGTTATCCGGATTTATTGGGTTTAAAGGGAGCGTAGGCGGACGCTTAAGTCAGTTGTGAAAGTTTGCGGCTCAACCGTAAAATTGCAGTTGATACTGGGTGTCTTGAGTACAGTAGAGGCAGGCGGAATTCGTGGTGTAGCGGTGAAATGCTTAGATATCACGAAGAACTCCGATTGCGAAGGCAGCTTGCTGGACTGTAACTGACGCTGATGCTCGAAAGTGTGGGGAGCAAACAGGATTAGATACCCT
+
GGGGGGEFGGGGGGGDGGCGGGGGE@:FFGGFFFGFFGGFGFDEGCGGGGGGGGGGGGGGGGGFGGGGGEGEGGGGGCGGGGGGGGGGGGCGGGGCFFFGGGCFEG7FGGGGGGGFFGGGGGGFGGGGFBFEFGGGGGGGGGC@FFG?GGGGGGDFBAFGFFGGDEDCFCEF9FCFEGGDGGGG7@CFC<C;FFGDCFGCAEGF<CFC'ECFFGGFGGGFEFGFFB:8GGFGGFGGFGCFFGGDDFFFEFGGCGGGGEGFGGFC9AFGFFDGFGF<FCEAFGC7DE,?GGGGGGFF9GGGGEDGDGFDEFFDDCDGGGFEFFCFCFGGGGGFGGGGGFFGFAGGGFEDAGGFE@DGGGGGGGGFGEFFDGFF8CGFGFC<DGGGGFFGGEGGGGGGGEGGEGGGFGFGGFGFEGCFACGGFGGGGGGGGGFBCCCC
@suolzx 165
TGAGGAATATTGGTCAATGGACGAGAGTCTGAACCAGCCAAGTAGCGTGAAGGGTGACTGCCCTATGGGTTGTAAACTTCTTTTATACGGGAATAAAGTGAGGCACGTGTGCCTTTTTGTATGTACCGTATGAATAAGGATCGGCTAACTCCGTGCCAGCAGCCGCGGTAATACGGAGGATCCGAGCGTTATCCGGATTTATTGGGTTTAAAGGGAGCGTAGATGGATGTTTAAGTCAGTTGTGAAAGTGTGCGGCTCAACCGTAAAATTGCAGTTGATACTGGATATCTGGAGTGCAGTTGAGGCAGGCGGAATTCGTGGTGTAGCGGTGAAATGCTTAGATATCACGAAGAACTCCGATTGCGAAGGCAGCCTGCTAAGCTGCAACTGACATTGAGGCTCGAAAGTGTGGGTATCAAACAGGATTAGATACCCT
+
EDGGDGGGGGGDGGGGGEEGGF:C@@FFGGGCCCGDB<D,CFEGGFEFDGE9@,EFGGGG8,,<,CC<8CFGG@?A<?EEGFEGGGDGGD@F7FC?E,<,<:4,?,89BE+<AFGCEECFFFD?FG9+:AB,FGE?ECFGGGGC+F=FF,3A=D?CA,,+C@?8;+/#0@+=E;AF:.1+7:FF@7DEFCF/;C;<89<@FCFF8FDC7<FF<>C=DEDEEB0>FGG=GFCED;72D,@CCGFGFG@C8#CCA=FA<:>B=CFDD?FFC=9D>DAE66C<FF<A<EAE,,48FE9F:@,BFFCEB@GG@A,,+F7GGFFD?BFGE@GGGGGFFGGGGGGGGFFEA@F@GGFEF@FF-@8@ECF<GGFCF<F:@CGE@<FEDE@@9FC,CEC6CAAEE@CFCCE@9GGECCC,<AAFAFFEF@CC,<<<@868B,@6
@suolzx 144911
TGGGGAATATTGCACAATGGGCGAGAGCCTGATGCAGCGACGCCGCGTGAGCGAAGAAGTATTTCGGTATGTAAAGCTCTATCAGCAGGGAAGATAATGACGGTACCTGACTAAGAAGCACCGGCTAAATACGTGCCAGCAGCCGCGGTAATACGTATGGTGCAAGCGTTATCCGGATTTACTGGGTGTAAAGGGAGCGCAGGCGGTGCGGCAAGTCTGATGTGAAAGCCCGGGGCTCAACCCCGGTACTGCATTGGAAACTGTCGTACTAGAGTGTCGGAGGGGTAAGCGGAATTCCTAGTGTAGCGGTGAAATGCGTAGATATTAGGAGGAACACCAGTGGCGAAGGCGGCTTACTGGACGATAACTGACGCTGAGGCTCGAAAGCGTGGGGAGCAAACAGGATTAGATACCCT
+
FGFGGGGGGGGGGGGGGGGGGGGGGGEGGGGGGGGGGGGGGGGGGGGGGGGGGGGGGGGGGGGGGGGGGGGGGGGGGGGGGGGGGGGGGGGGGGGGGGGGGGGGGGGGGGGDFGFGGGGGDGG?GGGGGGGGFCGGGGFGGGGG7EFGCF:,GFGFGGCF@EFGGGGGCGGGGGGGGDG?ECGEGGCGFGFFGGEGCCFEGE>:C?EGEGGGGFFFG?CGGGGGFCGGGCEFGGGEECFFG6GGGCCGGFGCGGGGGGFFGGDGECCFGFGDFF7CDFGGFCCGFGEGGGGGGGGGGGGGGGEFGEFGGGGGGGGGGGECGGGGFF8GDFGGGGGGGGGGGCGFF7CGGGGGCEGFFGDFF,GFGDFGGGGGGGFACGGGFCGGGGGGGGGGGGGGGGGGGGGGGFFGGGGCCCCC
@suolzx 79926
TGGGGAATATTGCACAATGGGCGCAAGCCTGATGCAGCGACGCCGCGTGCGGGATGACGGCCTTCGGGTTGTAAACCGCTTTTGATCGGGAGCAAGCCTTCGGGTGAATGTACCTTTCGAATAAGCACCGGCTAACTACGTGCCAGCAGCCGCGGTAATACGTAGGGTGCAAGCGTTATCCGGAATTATTGGGCGTAAAGGGCTCGTAGGCGGTTCGTCGCGTCCGGTGTGAAAGTCCATCGCTTAACGGTGGATCTGCGCCGGGTACGGGCGGGCTGGAGTGCGGTAGGGGAGACTGGAATTCCAGGTGTAACGGTGGAATGTGTAGATATCGGGAGGAATACCAAGGGCGAAGGCAGGTCTCTGGGCCGTTACTGACGCTGAGGTGCGAAAGCGTGGGGAGCGAACAGGATTAGATACCCT
+
6CEEGCGGGGGGGGFFECF<DEEGFCEDFGEFGGGGGFCG@CFF@F7=F7+=CCBC=FCCDGGGGGGGFGGG<FGE8=CEEGF,=??FFEF7:@DD<@EC=FF@DB+,<3@,FCFGFGGGGGG9BAE9,@:7B:BFF9,<>D*CF,@:FE7<73:421?><<,<<;F?CCF#E?FECE8:FCE=0?A=:9EEECCCC:8FGDDCE;2:=C6EE>:112CEC=?1?<8=@/:C<<8GFCCC:CB7>;CEFD0F@3*<F:CEGD9BF=*1(GEFF<D>$,>6GFCCBGGGF=<,?9@9F<<FDGCF88GFD@CB=4:?B5,?=GFCFEECC+DGGGFEC,FC9,FFC,F7FFD9ACGFE@<,,<E@@@@++86,CGGGGFFC,F<A@@,CCFDCEF7ECGFFCEEDGFFCFGFF9GGFGFCC@<@
@suolzx 111417
TGGGGAATATTGCACAATGGGGGAAACCCTGATGCAGCGACGCCGCGTGAAGGAAGAAGTATCTCGGTATGTAAACTTCTATCAGCAGGGAAGATAGTGACGGTACCTGACTAAGAAGCCCCGGCTAACTACGTGCCAGCAGCCGCGGTAATACGTAGGGGGCAAGCGTTATCCGGATTTACTGGGTGTAAAGGGAGCGTAGACGGTGTGGCAAGTCTGATGTGAAAGGCATGGGCTCAACCTGTGGACTGCATTGGAAACTGTCATACTTGAGTGCCGGAGGGGTAAGCGGAATTCCTAGTGTAGCGGTGAAATGCGTAGATATTAGGAGGAACACCAGTGGCGAAGGCGGCTTACTGGACGGTAACTGACGTTGAGGCTCGAAAGCGTGGGGAGCAAACAGGATTAGATACCCT
+
,EFGGEGFDFGGGGGGGGFGGGGGGGGGGGGGFGGEFFCFGGGGGGGGGCFGFE@FFGGGGGGGGGGGGGGGGGFGDGGGGGGGGGGGGGGG:FDGGEB?<FGGGGGGGGGGGGCDGFGDFGG>F/G>FGDG@DFGDGGGDFGEGGGG=GGGGGEF>FEGGG>GGGGGGD7FFFEGEGEGGGFGFF;C=$CECGGFGFFGGGGCGGEGFDGGGGF49FGGFGFFGACDEGD<FGGFFFGFDEE@GGFCEFFFGGGGGGGGGCFFGGGGFF?GGGFFGGGGFFEGFC=7EFFCGGGFF<GGFGFCGGGGF9FF7F,E@FGGFE?EFGGFF<DAGCGGGGGGGGGGGGDGGGEFGGGGGGGGGFAGGFFGGGGGFGGGGGGFGGGD7FCGGGGGGGGGGGGGGFGGGGGGGFFCCCCC
@suolzx 169
TGAGGAATATTGGTCAATGGGCGAGAGCCTGAACCAGCCAAGTAGCGTGAAGGATGACTGCCCTATGGGTTGTAAACTTCTTTTATAAAGGAATAAAGTCGGGTATGCATACCCGTTTGCATGTACTTTATGAATAAGGATCGGCTAACTCCGTGCCAGCAGCCGCGGTAATACGGAGGATCCGAGCGTTATCCGGATTTATTGGGTTTAAAGGGAGCGTAGGCGGACGCTTAAGTCAGTTGTGAAAGTTTGCGGCTCAACCGTAAAATTGCAGTTGATACTGGCGACCTTGAGTGCAACAGAGGTAGGCGGAATTCGTGGTGTAGCGGTGAAATGCTTAGATATCACGAAGAACTCCGATTGCGAAGGCAGCTTACTGGATTGTAACTGACGCTGATGCTCGAAAGTGTGGGTATCAAACAGGATTAGATACCCT
+
6EFEFFGGGGGGGGGGFDGGFGGGDGFGFCFGGGGGFFFGGGFGGGGGGGGGGFDGGGCFDGGGF<FGG8BCFFGGFGC<ECFGGGGGGFGGGGGGGGGGGFEGDGG9AFGFCGGC8EEGGGGDGGCFGFGGGGFGAFGGFGCCFFGGG,>FBF8C+>3>DCFGGCGGFEGGFGGG>CGG)B:FEEEGD-EGGGFE1CCFFFFFFAFF:EFFCFEFEEGGEGGFGGGEGGGGFFE<GFECCCGGFACFGGGFGGFFFCFGGGCDDGGFAD?GGGFF@2GFGGGGGFC8FDF8FGFGFGEGEE,GGGFBGGGFDFGGGGGF<FCGCEFFFFAAFFGGGFFFFGEB,FFGGGGGGGF:EGGGGGEFGEFFEFFGGGGEGGFFDGGGGEAGGGGGGGGGGGGGFFFGCGGGEFGGGGGGGGGGGGFGGGGGGFGCCCCC
@suolzx 170
TGAGGAATATTGGTCAATGGACGAGAGTCTGAACCAGCCAAGTAGCGTGCAGGATGACGGCCCTATGGGTTGTAAACTGCTTTTGCGCGGGGATAACACCCTCCACGTGCTGGAGGTCTGCAGGTATCGCGCGAATAAGGAACGGCTAACTCCGTGCCAGCAGCCGCGGTAATACGGAGGATCCAAGCGTTATCCGGATTTATTGGGTTTAAAGGGTGCGTAGGCGGTTTGATAAGTTAGAGGTGAAATACCGGTGCTTAACACCGGAACTGCCACTAATACTGTTGAACTAGAGAGTAGTTGCGGTAGGCGGAATGTATGGTGTAGCGGTGAAATGCTTAGAGATCATACAGAACACCGATTGCGAAGGCAGCTTACTAAACTATATCTGACGTTGAGGCACGAAAGCGTGGGGAGCAAACAGGATTAGATACCCT
+
G@FGGFFGGGGCFFFFFDEGGCEGGGGECFEEGGDFB@CCFFEGGGEFF:<CFGFEG9CFGEFFGEFGGCGD:FCFG<FFFEFGCFFGGCCG>CFGGG8=F4BFFGGGGG?,<=F:F<,,C@BFCGG9FGG7:<CF7>:FG,>B7F@CGGGGGEFGGC9FF:FECE@FE@*<,8<<8F:F7#9CGG11C>==5CFEDE+EA<FCFG<6E5@EFFFE7DGGECFDFGE9@7C<,38AD3CF7>CFGFFDEFFGG:/8EDFEB9@FGFCFDCDF><#AF?AF?DBACFE9<FFCEE,?9,,DGEEFFFEGEC,F9AGGGCGGGGCFCCEGCFFECC55,GAFDFAC,C9@9F6EF@FC:CGF7EF,CGE@EEE<,CA<E,EEC<C,AFE,GGFDB68FFFCGFFFFDGEGF:FEF8FGGFGGEFCEC<CDGGFE@8,AA
@suolzx 171
TGAGGAATATTGGTCAATGGACGAGAGTCTGAACCAGCCAAGTAGCGTGAAGGATGACTGCCCTATGGGTTGTAAACTTCTTTTATACGGGAATAAAGTGAGCCACGTGTGGCTTTTCGTATGTACCATATGAATAAGGATCGGCTAACTCCGTGCCAGCAGCCGCGGTAATACGGAGGATCCGAGCGTTATCCGGATTTATTGGGTTTAAAGGGAGCGTAGGTGGACAGTTAAGTCAGTTGTGAAAGTTTGCGGCTCAACCGTAAAATTGCAGTTGATACTGGCTGTCTTGAGTACAGTAGAGGTGGGCGGAATTCGTGGTGTAGCGGTGAAATGCTTAGATATCACGAAGAACTCCGATTGCGAAGGCAGCTCACTGGACTGCAACTGACACTGATGCTCGAAAGTGTGGGTATCAAACAGGATTAGATACCCT
+
GFGGGGGGGGGGGGGGGGGGGGGGGGGFGGGGGGGGFGGGGGCGGGGGGGGGGGDFFGCFFGGGGGGGGGDFGGGGGFGGGGGGGGGCFGGEGCGGGGGGGGGGGGGFFFGGGGGGGGGGGGGGGGGGGGFGFEAFGGGGFFFFGEFFGGGFGFFGFFFG?GGGGGEFFEGFGFFGGGGGGGGGGGGGGGEFGFFECCCFFFF<FGFFCGCGGGGFECGG,GFCFGGGGGGE?FGGFGGGGFDGFDDGGFFGGGGGGF@FFEGGGGGGFGGGGFGEFFGGGGGFGGFGFFECFCGGGGGGGFGGGGGDGGEFC,EGGDGGGGGGEGGCFF9FCGGGGGGFFFE?FF8GGGFGGGGEGGECGGGGGGGGGGCFGGFAGFGGGGGGGGFFGGGGGGGGGGGGGGGFCGGGGGGGGGGGGGGGGGGGGGGGGEGCCCCC
@suolzx 172
TGGGGAGTATTGCACAATGGGCGAAAGCCTGATGCAGCGACGCCGCGTGCGCGAAGAAGTATTTCGGTATGTAAAGCTCTATCAGCAGGGCAGATAATGACGGTACCTGACTAAGAAGCACCGGCTAAATACGTGACAGCAGCCGCGGTAATACGTATGGTGCAAGCGTTATCCGGATTTATTGGGTGTAAAGGGAGCGCAGGCGGTACGGCAAGTCTGATGTGAAAGCCCGGGGCTCAACCCCGGTACTGCATTGGAAACTGTCGTACTAGAGTGTCGGAGGGGTAAGCGGAATTCCTAGTGTAGCGGTGAAATGCGTAGATAGTAGGAGGAACACCAGTGGCGAAGGCGGCTTACTGGACGATAACTGACGCTGAGGCTCGAAAGCGTGGGGAGCAAACAGGATTAGATACCCT
+
EEFAFGG@@FFFGGGGGGGC<ECGGGEGFC6<FGF<<E+@C@@+6C+7@,8@FC:::FFGGFFFGGG7FFGGGGGGGGFEE?EEEF,4FF+B>EGDFGG,C:63=:F9FGG9FFC,FFCGGGGCFEEGGGGGGDG,FCGGGGGGGEFCFGGCAFFGG<FCFFFGGG7FFG<:F;F*E;=:E,?EBC+;2<FEFFGGG;G8:F?9>CEGGF@8GGG=5C:7C:)GGGFB:<5:ECF@73>CE7765C;C/,,<9EFC9FDCGGGGGFFF9CDC8GFF@>GGFGGFFGDECFF9E8CGE<?C,,CFCFCFCC5,:?,B7E@=?A9BCCBCE<,,,<C--68EEF7CGGEFF@CC,@9GGGFEFC9GGECGFCEGF@8FFGGFFEFFC:FFBC,66,AF@GGEGFC9BGFCD8F@CA@A
@suolzx 126674
TGAGGAATATTGGTCAATGGGCGATGGCCTGAACCAGCCAAGTAGCGTGAAGGATGACTGCCCTATGGGTTGTAAACTTCTTTTATAAAGGAATAAAGTCGGGTATGCATACCCGTTTGCATGTACTTTATGAATAAGGATCGGCTAACTCCGTGCCAGCAGCCGCGGTAATACGGAGGATCCGAGCGTTATCCGGATTTATTGGGTTTAAAGGGAGCGTAGATGGATGTTTAAGTCAGTTGTGAAAGTTTGCGGCTCAACCGTAAAATTGCAGTTGATACTGGATGTCTTGAGTGCAGTTGAGGCAGGCGGAATTCGTGGTGTAGCGGTGAAATGCTTAGATATCACGAAGAACTCCGATTGCGAAGGCAGCCTGCTAAGCTGCAACTGACATTGAGGCTCGAAAGTGTGGGTATCAAACAGGATTAGATACCCT
+
CFDGGGGGGGGDGGGGGGGGGGGGGDGGGGGFGGGGGGGGGGGGGGGGGGGGG<EEGFGG8FGGDG9EG@EEGGGGGGFFGFFGFAFGGGGGFGGGGGCGGGGFFCFGGGGFGGGEFFGFGGGGGCGGGGGGGCFGGGGGGGGGGGGFGFDGGGGGCGGGFFFGGGGGGGE1FFFEGGGGGGGEFEGGGGBEFFGDFFGGFGGGGGFEFFFFFFFGGGGGEGGGGGFGEGGGGGFCGGGFGGCGGFGGGGGGGGFFDCGGGGGGGGGGGGGGGFF:FFFFFGGFCGGGFGGGGDDGGGGGGGGGGGGGGGGFCGGGGGFDGGGGGGGGGGGGGGGGGGGGGFGFGGGGGGGGGGGGGGGGGGGGGGGGGGGGGGGGGFE?GFGGFGGGGGGGGGGGGGGFGGGGFGEGGGGGGGGGGGGGDGGGFFGGGGFCCCCC
@suolzx 174
TGAGGAATATTGGTCAATGGACGAGAGTCTGAACCAGCCAAGTAGCGTGAAGGATGACTGCCCTATGGGTTGCAAACTTCTTTTATAAAGGAATAAAGTCGGGTATGCATACCCGTTTGCATGTACTTTATGAATAAGGATCGGCTAACTCCGTGCTAGCAGCCGCGGTAATACGGAGGATCCGAGCGTTATCCGGATTTATTGGGTTTAAAGGGAGCGTAGGTGGACAGTTAAGTCAGTTGTGAAAGTTTGCGGCTCAACCGTAAAATTGCAGTTGATACTGGGTGTCTTGAGTACAGTAGAGGCAGGCGGAATTCGTGGTGTAGCGGTGAAATGCTTAGATATCACGAAGAACTCCGATTGCGAAGGCAGCCTGCTAAGCTGCAACTGACATTGAGGCTCGAAAGTGTGGGTATCAAACAGGATTAGATACCCT
+
<CDGGAFEFGGFGGFCECFFGGGGGGGGFCEGGGGGGGDGGGGGGGGGGGGGFFFGGDCF<@FGGFGGFFGDGFGGGGGGFGGGGFGGGGAFGDGGGGGGGGGGGGGDFGG9<FFGFGGGFGFFGGCCEFGGGGGFGDGG?FFEFGGGGDGGCE<:<B?BFGGCFGGGG7F2FGGGEGCFDGFFEGEDCFCCF@F?<C1BFCGGGGEE>:CEE/GFGCD:8FGCFAB==FF?F?CCFF1GGFFGFFFGCF4CF,8<ECGGF;AFGGFEGGFCFFFFCFAAFFFCCE=,GFGF;FC;DEFGGGGGFCF=7FEAGFEFC<F=FFCGEGCEC9<FGFGGGGGGGGGGFGGFAFFCF@CCCFAFCGGGGGGGCF8GFCGGGFFCCGGGFGGGGGGGGFDGGGGGFGF<AGGGGFFFFGCGGGGGGFGGGGFGGFGCCCCC
@suolzx 138538
TGAGGAATATTCGTCAATGGACGAGAGTCTGAACCAGCCACGTAGCGTGAAGGATGACTGCCCTATGGGTTGTAAACTTCTTTTATACGGGAATAAAGTTAGCCACGTGTCGCTTTTTGTATGTACCGTCTGAACCAGGATCGACTAACTCCGTTCCAGCAGCAGCGGTAATTCGGAGGATCCGCGCGTTTTCTGGATTTATTGGGTTTAAAGGGAGCGTAGGCGGGTTGTTAAGTCAGTTGTGAAGGTTTGCGGCTCAACCGTAAAATTGCATTGGATACTGGCGACCGTGAGTGCAACAGAGGTAGGCGGAATTCGTTGTGTAGCGGCGAAATGCTTAGATATCACGAAGAACTCCGATTGCGAAGGCAGCTTACTGGATTGTAACTGACGCTGATGCTCGAAAGTGTGGGTATCAAACAGGATTAGATACCCT
+
E8C@,FCE6EF9,;BFEFEF96@F7@7FFAFGF@D@CED<,@:C<FGF7FC9FGGF,C,C@@<F<,C,<68+6E<FFGGA<FGE<C,C,?7F@=9CE,CEGFF@,,@?,:,84==FE,@<?F9EFFAE<+BF9EF+,8CF,A:+@@CGB9,B+@,,@,,3=,=,,DFC7FFG,<<C87*@DCB<**55***6,,@7/3,,$7BF>:*F9,',?/F/4:CF:??8C8EBD:/DG9>@>.EEF>C@3<C,30<:7>#/3+8B>EDCD,C<C,+C@#)$;CCBF:B++++=,B<GFGFA?,,F???=ECF?B8FCF?+@F?:,EE=>6=:8,,GF<E,ECC@CFCCGEFE@CFFCE:@-FF<EFCEGFEFFC;,FC,C<F<F@C,FC9GFF,GGFFEE<EFECGGFCFDB,EFFCGGGGFCFFFCGGDFFGGGGCCCCC
@suolzx 135666
TGGGGAATATTGCACAATGGGGGAAACCCTGATGCAGCGACGCCGCGTGAAGGAAGAAGTATCTCGGTATGTAAACTTCTATCAGCAGGGAAGATAGTGCCGGTACCTGACTAAGAAGCCCCGGCTAACTACGTGCCAGCAGCCGCGGTAATACGTAGGATCCGAGCGTTATCCGGATTTATTGGGTTTAAAGGGAGCGTAGGCGGACGCTTAAGTCAGTTGTGAAAGTTTGCGGCTCAACCGTAAAATTGCAGTTGATACTGGGTGTCTTGAGTACAGTAGAGGCAGGCGGAATTCGTGGTGTAGCGGTGAAATGCTTAGATATCACGAAGAACTCCGATTGCGAAGGCAGCTTGCTGGACTGTAACTGACGCTGATGCTCGAAAGTGTGGGTATCAAACAGGAGTAGATACCCT
+
CFFDFFGGGFFGGGGGGG9FGGEGGGGGGDGGGGFGGG>FEGGGGGGGGG?FGFE8EFFGGGGEGGDFGGGFGFFGGGGGGGFF9FGF7FFFFFFGCFG,EFGGGGGGGGGFGF8FFGG>F=CFGGGGGGFGE@GGGGCFGFG:EFGDGGGGGGFGGGCG9FCFCDEGFGCEC;EGGGGGGGGG#FBFGDC8GGGFGDCCEFCGGF88C>CFGFEEDA::CFGGGF4AFFFGFGEDDGFEGGFEGFDCCFDGE3FGF<CEECGGGGG>FGGFGFGFEC9FFEFFGCGECF<EF<EGEGFGGGFBEEGGGGGGFGGGFFFAFGGF@DCGDFGGECFB:7CEGFF<FEGGGGGGFGFFGGFFFFGGFEEB@FGGGF,GDFGF@7FE@<CDGGGGGGE@<FFFF<FCE,GFGFF<CC9C
@suolzx 177
TGAGGAATATTGGTCAATGGGCGAGAGCCTGAACCAGCCAAGTAGCGTGAAGGATGACTGCCCTATGGGTTGTAAACTTCTTTTATAAAGGAATAAAGTCGGGTATGCATACCCGTTTGCATGTACTTTATGAATAAGGATCGGCTAACTCCGTGCCAGCAGCCGCGGTAATACGGAGGATCCGAGCGTTATCCGGATTTATTGGGTTTAAAGGGAGCGTAGATGGATGTTTAAGTCAGTTGTGAAAGTTTGCGGCTCAACCGTAAAATTGCAGTTGATACTGGATATCTTGAGTGCAGTTGAGGCAGGCGGAATTCGTGGTGTAGCGGTGAAATGCTTAGATATCACGAAGAACTCCGATTGCGAAGGCAGCTTACTAACCTGTAACTGACATTGATGCTCGAAAGTGTGGGTATCAAACAGGATTAGATACCCT
+
GGGFGGGGGGGGGGGGGGGGGGGGFGGGGGGGGGGGGGGGGGGGGGGGGGGGGGGGGGGGGGGGGGGGGGGGGGGGGGGGGGGGGGGGGGGGGGGGGGFGGGEFGGGGGGGGGGGGGGGGGGGGGGGGGGGGGGGGGGGGGFGGGGGGGGGGG8GGGGGGGGGGGGGGFGGGFGGGGGGGFGFGGGGGGGGGGGGGFDGFGGGFGGGGGGGGGGGFDEFGGE?FGGF?FFFGGGGGGGGGGGGGGGGGGGGGGGGGF>GFGGF@FGGFGAGGGGGGFFGGFGGGGGFGGFGGGGFF@AGGGGGGGDGGGGGGGFGGGGGGGGGGGGGGGGGGGGGGGGGGGGGGFGGGGGGGGGGGGGGDGGGGGGGGGGGGGGGGGGGGGGGGGGGFGGGGGGGGGGGCFEGGGGGGGGGGGGGGGGGGFGGGGGGGFCGCCCCC
@suolzx 178
TGAGGAATATTGGTCAATGGGCGAGAGCCTGAACCAGCCAAGTAGCGTGAAGGATGACTGCCCTATGGGTTGTAAACTTCTTTTATAAAGGAATAAAGTCGGGTATGCATACCCGTTTGCATGTACTTTATGAATAAGGATCGGCTAACTCCGTGCCAGCAGCCGCGGTAATACGGAGGATCCGAGCGTTATCCGGATTTATTGGGTTTAAAGGGAGCGTAGATGGATGTTTAAGGCAGTTGTGAAAGTTTGCGGCTCAACCGTAAAATTGCAGTTGATACTGGATATCTTGAGTGCAGTTGAGGCAGGCGGAATTCGTGGTGTAGCGGTGAAATGCTTAGATATCACGAAGAACTCCGATTGCGAAGGCAGCTTACTAACCTGTAACTGACATTGATGCTCGAAAGTGTGGGTATCAAACAGGATTAGATACCCT
+
GGGGGGGGGGGGGGGFGGC<EFEGFGFGFGGGGGGFGGGGGGGGFGCCCCFG,FEFGGGCFGCFGG9F8,CFEEFGGF9EFFGDDAFG9EGGGFGGGGGGG7>E+:BFFGGGFDGC8A+?,5EFGFGGGGFFGGGGFF,C9F7:FGGG>GGGFF>CEGGCGGGGGEECFGC=@F77C7>@8CDB8CCC<<F,4C@7FGGFFFGGFEGC@ECCCCB@D78CDAFA9E<=GFFCFGC#8>E@CD,AGEFFEF<?92@DA9EFFDGGGGFF<9?C9EC>4,AFFGGGDFCGFGCACGF?CFFGGGFFF@GDEGCFFGGGGFD@GGGGGGGGGGGEC99DGGGGCGGGGFEGGGFDFCF7DGGGGGDGGFE<F6FFC,FC,,CGF?FFGGGFGGGFGF@FFGGGGGGGGGEFGFGFGGGGGGFGFFEGFCGGF@GCCCCC
@suolzx 179
TGAGGAATATTGGTCAATGGACGAGAGTCTGAACCAGCCAAGTAGCGTGAAGGATGACTGCCCTATGGGCTGTAAACTTCTTTTATAAAGGAATAAAGTCGGGTATGCATACCCGTTTGCATGTACTTTATGAATAAGGATCGGCTAACTCCGTGCCAGCAGCCGCGGTAATACGGAGGATCCGAGCGTTATCCGGATTTATTGGGTTTAAAGGGAGCGTAGATGGATGTTTAAGTCAGTTGTGAAAGTTTGCGGCTCAACCGTAAAATTGCAGTTGATACTGGATATCTTGAGTGCAGTTGAGGCAGGCGGAATTCGTGGTGTAGCGGTGAAATGCTTAGATATCACGAAGAACTCCGATTGCGAAGGCAGCCTGCTAAGCTGCAACTGACATTGAGGCTCGAAAGTGTGGGTATCAAACAGGATTAGATACCCT
+
DFFFFFGGGGGGDEGGGEFGFGGDFGDFGGGGGGGGGGFGGGEGGGGGGEGFEGFFFGGGGG@FC@FGC,EFFFFC9FD<FACFFFGGGGCFF=FGFDFFGGGGGCFCGGG9FFFEGFGFGCFFGDFFGC@5E?<FGFCC,BFFCFGGF:@41+@F<?FFFDD?=EFGGGGDGCC;E>:<8:FCEGFEGGG===C<7FFACGGFFGGCF8@CGGCFGDCCE8#FFCC1';DCFECFFGGGF@CGF@0><EFC9DGF,CGGFCGBG=F?8EE8CCGGD@CGGGGGGGGGGGFFA?GGFGGGGGGFDFECGECCBFGGF@F8FGGGDGGFFGGGFFGFFC9CFFEFE<FGGGFGGGGCCFC7GGGFFEGGGGGGFF9GGE@,CC6,CGGFFFCGFFEGCEDFFEGGFFGGGGGFFFGGGGGGGGGGGGGGGFFCC@CB
@suolzx 80963
TGAGGAATATTGGTCAATGGGCGAGAGCCTGAACCAGCCAAGTAGCGTGAAGGATGACTGCCCTATGGGTTGTAAACTTCTTTTATAAAGGAATAAAGTCGGGTATGCATACCCGTTTGCATGTACTTTATGAATAAGGATCGGCTAACTCCGTGCCAGCAGCCGCGGTAATACGGAGGATCCGAGCGTTATCCGGATTTATTGGGTTTAAAGGGAGCGTAGATGGATGTTTAAGTCAGTTGTGAAAGTTTGCGGCTCAACCGTAAAATTGCAGTTGATACTGGATATCTTGAGTGCAGTTGAGGCAGGCGGAATTCGTGGTGTAGCGGTGAAATGCTTAGATATCACGAAGAACTCCGATTGCGAAGGCAGCCTGCTACGCTGCAACTGACATTGAGGCTCGAAAGTGTGGGTATCAAACAGGATTAGATACCCT
+
FGGGGFFGGGGGGFFGFGGGGGGGGGEGGGGGGGGGGGGGGGGGGGGGGGGGGGGGFFFGFGGGGGGGGGGGGGGGGGGFGGGGGGGGGGGGGGGFGGGGGGGGGGGGGGGGGGGGGFGGGGGGGGGGGGGAFGEFGGGGGGEGGGGGGCFGGGGGGGGGGGGGGGGGGGGGFGGGGGGF>GGGGGGGGGGGGFFGEGDGGGGGGGGFFGFGGFGGGGGEEGGGGGGFGGGGGGGGGGGGGGGGFGGFFGGG@GFGGGGGGGGGGGGGGGGGGFGFGFGFGGGGGGGGGGGFFFCGDGF?GGGGGGGGGFGFGGGGFCGGFGGGGGGGGGGGGGGGGGGGGGFGGGGGGGGGEGFBECGGGGGE?GGGGGGGGGGGGGGGGGGGGGGGGGGGGFGGGGGGGGGGGGGDGGGGGGGGGGGGGGGGGGGGGGFCCCCC
@suolzx 181
TGAGGAATATTGGTCAATGGACGAGAGTCTGAACCAGCCAAGTAGCGTGAAGGATGACTGACCTATGAGCTGTAAACTTCTTTTATAAAGGAATAAAGTCGGGTATGCATACCCGTTTGCATGTACTTTATGAATAAGGATCGGCTAACTCCGTGCCAGCAGCCGCGGTAATACGGAGGATCCGAGCGTTATCCAGATTTATTGGGTTTAAAGGGAGCGTAGATGGATGTTTAAGTCAGTTGTGAAAGTTTGCGGCTCAACCGTAAAATTGCAGTTGATACTGGATATCTTGAGTGCAGTTGAGGCAGGCGGAATTCGTGGTGTAGCGGTGAAATGCTTAGATATCACGAAGAACTCCGATTGCGAAGGCAGCCTGCTAAGCTGCAACTGACATTGAGGCTCGAAAGTGTGGGTATCAAACAGGATTAGATACCCT
+
,EEFGDGGGGGG9EEFFFGFFGEGFGGFGGGGGGGGFD9FGGFGAFEGGGDF<FG4EFGG,C,6,,6,:CEFGFGACD9,CEEGGGGA?,:CEFGFFEFEF+>FG88EF,CFCE::E<FGG955@EFG9EFCEEFFG9F9,,:++8C8F>EGCF8+AC,>>76D=E7C:FF95>FEBA1@>@CF7+*GF6?<=;%2DF377>58<,FFF<GFGE>FDCEE@EE?7@8FFF@,EA<?1GGGFC=DFEFGECC89?FFFF9FGGFFCEGC?,2FFFGD><AAGFCC<C,<EFEF9<=GFEGFFF@B,4+GF@E<D8BGF=B,GGGGGGEFEGGGCFGGFE9EAGFFGEFDFGGGGCGCGGGGGF@8CFFGEGGGFEEE,FFCE<C,,FECGFDGGGGFFCFCDCGFEGEGGGGGGGGGGFGGGGGGGGFFGGFCB8CC
@suolzx 124855
TGGGGAATATTGCACAATGGGGGAACCCCTGATGCAGCGACGCCGCGTGAGCGAAGAAGTATTTCGGTATGTAAAGCTCTATCAGCAGGGAAGATAATGACGGTACCTGACTAAGAAGCCCCGGCTAACTACGTGCCAGCAGCCGCGGTAATACGTAGGGGGCTAGCGTTATCCGGAAGTACTGGGCGTAAAGGGTGCGTAGGTGGTTTCTTAAGTCAGAGGTGAAAGGATACGGCTCAACCGTAGGAAGCCTTTGAAACTGGGAAACTTGAGTGCAGGAGAGGAGAGTGGAATTCCTAGTGTAGCGGTGAAATGCGTAGATATTAGGAGGAACACCAGTTGCGAAGGCGGCTCTCTGGACTGTAACTGACACTGAGGCACGAAAGCGTGGGGAGCAAACAGGATTAGATACCCT
+
<,6C@@7CCF9EFFEE,;,6E,6@C<F7,@CCEEEAGGE@76@F:7=CFG>EE+CFEGFGCF9F,BC:,BF@FGGAE??FFFGFGDEFGGCFDFGCEFGGG>C:D??<?CFEG,DEFG?,+=>7F=GGG?FCC<GF?78>FGGGCFECFGGGGG7FCCCFCGDDAEGC<:CFCF<C3;,:CFC@4=F+:;?:C7CCCEDC;E7CEEEGG?CECDGGFE?FFACFCGEDB#<GFB@:EEFF?8AC9;:GFCGCECGGGGGGF6GGGEF<C<ADFFF>GGGFGFFED8FGGFFB,,DFFCAFECB+EGGGGGGGFF=6,CEBEFDFGGGGFGFEEFCFGFF:7EFGCCCEEFC66,DGGGGGGFFAFE<EC9GFGGGFGGGGGGFF@FCFCEGGGGGGGGGFFFFGFFCGGFBCCCC
@suolzx 183
TGGGGAATATTGCACAATGGGGGGAACCCTGATGCAGCGACGCCGCGTGAAGGAAGAAGTATCTCGGTATGTAAACTTCTATCAGCAGGGAAGATAGTGACGGTACCTGACTAAGAAGCCCCGGCTAACTACGTGCCAGCAGCCGCGGTAATACGTAGGGGGCAAGCGTTATCCGGATTTACTGGGTGTAAAGGGAGCGTAGACGGACTGGCAAGTCTGATGTGAAAGGCGGGGGCTCAACCCCTGGACTGCATTGGAAACTGTTAGTCTTGAGTGCCGGAGAGGTAAGCGGAATTCCTAGTGTAGCGGTGAAATGCGTAGATATTAGGAGGAACACCAGTGGCGAAGGCGGCTTACTGGACGGTAACTGACGTTGAGGCTCGAAAGCGTGGGGAGCAAACAGGATTAGATACCCT
+
EFGGGFFGGGGGGGGGGGGGGGGGGGGGGGGGGGGGGGGGGGGGGGGGGGGGGGGGGGGFFCGFGGGEGGGGGGGGGGGGGGGGGGGGGGGGGGGGGGGGGGGGGGGGGGGGGGGGGGG@FGGGGGGGGG?GGGGGGGGGGGGGGGGGGGGGGGF:CFGGGGGGGGGGFGGGGGGGGGFFCCFGGGFEFGGGGGGGGGGCCGGGGGGGGGGGGFGFFFCGGGGGGGGGGGGGGGGFGGGGGGGGFGGGGFDF<GFGGGGGGGGGGGGEAFGGGGFGGGGGGGGGGGGGGGGGGGGGGGFGGGGGGGGGGGGEEDGGF?GGGGGGGGGGGGGGDFGDGGGGGEGGGGGGGGGGGGGFFFGGGGGGGFGGGGGGGGGGGGGGGGGGGGGGGGGGGGGGGGGGGGGGGGGGGGGCCCCB
@suolzx 123977
TGGGGAATATTGCACAATGGGCGAAAGCCTGATGCAGCGACGCCGCGTGAGCGAAGAAGTATTTCGGTATGTAAAGCTCTATCAGCAGGGAAGATAATGACGGTACCTGACTAAGAAGCACCGGCTAAATACGTGCCAGCAGCCGCGGTAATACGTATGGTGCAAGCGTTATCCGGATTTACTGGGTGTAAAGGGAGCGCAGGCGGTGCGGCAAGTCTGATGTGAAAGCCCGGGGCTCAACCCCGGTACTGCATTGGAAACTGTCGTACTAGAGTGTCGGAGGGGTAAGCGGAATTCCTAGTGTAGCGGTGAAATGCGTAGATATTAGGAGGAACACCAGTGGCGAAGGCGGCTTACTGGACGATAACTGACGCTGAGGCTCGAAAGCGTGGGGAGCAAACAGGATTAGATACCCT
+
EG<<CGGGGGGGGGGGGG9F8FCEGGGFFFGGGGGGGGGGGEGGGGGG>FDG=>FEGGGAFEFGGGGFFFGFFAFFGGGGGGGGAFGCGDGGC=FGGAAEGGGGGGGGGCGGG@FFFGGGGGC=GGGGFGFGGGDGFFGFGGGGGGGGGGG?<A>?FCGFFGGFG9FG9EGGGGGG>A1FFGGGGG@FGGGGFGGGGCGGGGGGGGGGGGGEFGGGFFGG;@GGFFFEFGGGGGEGGGGGGGGGFG;FCGGFBAFGGGGGGF@FFFG8>FED:GGDFEGGFGFFGC:DDFFFGGF<@GF9GGGFGGGGGGGGGGGGGGGGFCAFCGGGGGGGGGEEDC@GGGGCGFEGGEFGGGFGGGFFAFCCGGFEGGEDFGGCFFF@GGGGGGFDGGGGGGGGGGFFF9GGGGGFGGFC?CCC
@suolzx 84182
TGGGGAATATTGCACAATGGAGGAAACTCTGATGCAGCGACGCCGCGTGAGTGAAGAAGTAATTCGTTATGTAAAGCTCTATCAGCAGGGAAGATAGTGACGGTACCTGACTAAGAAGCTCCGGCTAAATACGTGCCAGCAGCCGCGGTAATACGTATGGAGCAAGCGTTATCCGGATTTACTGGGTGTAAAGGGAGTGTAGGTGGCATCACAAGTCAGAAGTGAAAGCCCGGGGCTCAACCCCGGGACTGCTTTTGAAACTGTGGAGCTGGAGTGCAGGAGAGGCAAGTGGAATTCCTAGTGTAGCGGTGAAAGGCGTAGATATTTGGAAGAACACCGATGGCGAAGGCAGCCTCCTGGGACATAACTGACGCTCAGGCACGAAAGCGTGGGGAGCAAACAGGATTAGATACCCT
+
EGGGDGGFGGGGGGGFFGGGGGGGGGGGGGGGGGGGEFCEGG7FDGFGGGGGGGGFGFCEGFGGGG4FFFGGGGGGFGGGGGGGGGGGGGGGGGGGGGGGGG>GGGGGFGGGGFEGGGGGGGGEC@FFGGGGGFDGGGGGGGGGEGABFC<CCFGFGGGGGGGFFEGGGGDCCFGGGFEGFFFGFGGGGEGGGFGFG<CFGFFGGGGFGGDCFGGGFGFFFGGGGGGGGFCGGGCEGGGGGGE7GGFFDFFFFCFGGEGGGGGFGGGFFFFFDFGFGGGCDGGGGFGGGFGFFFFCF<CGGGGGGGFCGGEGGF:DGGFGGFCE,FFFAGGFDGGFEF@7F@CFFGGGGGGDGGF@FC9FAF,AGGGGGECGFFC9FC7DCGGGGGGGGGGGGGGGGFEFGFAGGCGFFCECC8CC
@suolzx 70667
TGGGGAATATTGCACAATGGGGGAAACCCTGATGCAGCGACGCCGCGTGAAGGAAGAAGTATCTCGGTATGTAAACTTCTATCAGCAGGGAAGATAGTGACGGTACCTGACTAAGAAGCCCCGGCTAACTACGTGCCAGCAGCCGCGGTAATACGTAGGGGGCAAGCGTTATCCGGATTTACTGGGTGTAAAGGGAGCGTAGACGGTGTGGCAAGTCTGATGTGAAAGGCATGGGCTCAACCTGTGGACTGCATTGGAAACTGTCATACTTGAGTGCCGGAGGGGTAAGCGGAATTCCTAGTGTAGCGGTGAAATGCGTAGATATTAGGGGGAACACCAGTGGCGAAGGCGGCTTACTGGACGGTAACTGACGTTGAGGCTCGAAAGCGTGGGGAGCAAACAGGATTAGATACCCT
+
GF8,C,BFGAFGGGG9EEFF?7FGGGGGFEFGGGGGGGGGGGGGGGGFGGGGGGGGFGGGFGGCGFFGFGGGG9FGGGGGGGGFFGGGGGGGGGGGGF9FFFCF?EGFGCFDE9BFFFGGG7FGG7B<<FGGGFD?BEGGFGGGGGCE@CGGGGCAGG7FF:F;<BCC=:BEFGGC9FG?GGEFFGAE0C?GGEGGDDGGGGGGFC8FGGGGGCGGFGFGFFGFFFBCFD8CEFGG9GGDG*8FF=ECFGFCGGGGFF>FE,FC<FDCFFFF?GGFFACFC78EC::@B8FFGFDA<E?,FGGEEDEFFFEF7GEDGGFEC,FC,CGGGGGFCFFFGFF@CGGFGGGGEDGGEGGGECFDGGGGGFFGGGGGFDFACDGGGGGGGGGGDGDGGGGGGGGGGGGGGGGGGFGC8CCA
@suolzx 187
TGAGGAATATTGGTCAATGGGCGAGAGCCTGAACCAGCCAAGTAGCGTGAAGGATGACTGCCCTATGGGTTGTAAACTTCTTTTATAAAGGAATAAAGTCGGGTATGCATACCCGTTTGCATGTACTTTATGAATAAGGATCGGCTAACTCCGTGCCAGCAGCCGCGGTAATACGGAGGATCCGAGCGTTATCCGGATTTATTGGGTTTAAAGGGAGCGTAGATGGATGTTTAAGTCAGTTGTGAAAGTTTGCGGCTCAACCGTAAAATTGCAGTTGATACTGGATATCTTGAGTGCAGTTGAGGCAGGCGGAATTCGTGGTGTAGCGGTGAAATGCTTAGATATCACGAAGAACTCCGATTGCGAAGGCAGCCTGCTAAGCTGCAACTGACATTGAGGCTCGAAAGTGTGGGTATCAAACAGGATTAGATACCCT
+
CFGDG6CFEFCGGGGGGG9FGGDGGGGGGGGGGGGGGADFGGGGGGGGGGGGGGGGGGAFGGGDGGGFFGGGGGGGGGCEE<FGD9FG9EFGGGG<FGGACGD,CFFGGGGEBEFEFC7<C<<FDFGGDGGCFFFGGGGGAEBFGGGGFFCFGG>GCG@78DF3B7FFFGFCF,DFGDGDDEDG7CE5FCCGFFF>FGGFAFGGGFEECGFC:CF>>CCACE5FF8CDCGFGGGGGFF*FFFGFAGGGGGGGEFECGGFGCEEGGGGGGFCFGGFE=AEFFGFFCFE55==,9BA,DECFF=9E@FCFCF?DD@FCF@FF?FEFDEC<EGFAAGGGF9F9FFGGGGFFDFAFFB+FF@GDGGGGGGGGGFFEGFGGGFF8GGGGDGGGGFAGGGGGGGGGGGGFFFCGGGGFGGFGGGGGGGFF9FFCF8FCB<CC
@suolzx 188
TGAGGAATATTGGTCAATGGACGAGAGTCTGAACCAGCCAAGTAGCGTGAAGGATGACTGCCCTATGGGTTGTAAACTTCTTTTATACGGGAATAAAGTTAGCCACGTGTGGTTTTTTGTATGTACCGTATGAATAAGGATCGGCTAACTCCGTGCCAGCAGCCGCGGTAATACGGAGGATCCGAGCGTTATCCGGATTTATTGGGTTTAAAGGGAGCGTAGGCGGGTTGTTAAGTCAGTTGTGAAAGTTTGCGGCTCAACCGTAAAATTGCAGTTGATACTGGCGACCTTGAGTGCAACAGAGGTAGGCGGAATTCGTGGTGTAGCGGTGAAATGCTTAGATATCACGAAGAACTCCGATTGCGAAGGCAGCTTACTGGATTGTAACTGACGCTGATGCTCGAAAGTGTGGGTATCAAACAGGATTAGATACCCT
+
FGGGGCEGGGGGGGGGGGGGGGGGGGGGGGFGGGGGGGGGGGGGGGGGGGGGGEFGFGGGGGGGGGGGGGEGGGGGGGGGGGGGGGGGGGGGGGGFGGGFGGGGGGGGGGGGFGGGGGGGGGGGGGGGGGF?GF<AFGGGEGGCFGGGG<FGGGGGGGGGGDFGGGGGDGGGGFF<4CFFGGGGGGGGGGG>GFGEFCC;FCEGGGGGFGGGGGGGGGGEEGEFGGGFEDGGGGGGECEFGGGGGGGFGGFFGGGGFEFGGGGDGGGGGGGGGFAFFGGGGGGGGGGGFGGGGGGGFE9GFFGGGDGGEDGGGGGGGGGGGGGGGGGGGGGFCGGGGFGGGGGGGGGGGGGGGFCEEGGGGGGGGGGGF?GGGGGGGGGGGGGGCGGGGGGGGGGGGFGGGGGGGGGGGGGGGGGGGGGGGGGGGGFEE8FCCBCC
@suolzx 80221
TGGGGAATATTGCACAATGGGGGAAACCCTGATGCAGCGACGCCGCGTGAGCGAAGAAGTATTTCGGTATGTAAAGCTCTATCAGCAGGGAAGATAATGACGGTACCTGACTAAGAAGCCCCGGCTAACTACGTGCCAGCAGCCGCGGTAATACGTAGGGGGCAAGCGTTATCCGGATTTACTGGGTGTAAAGGGAGCGTAGACGGCAAGGCAAGTCTGATGTGAAAACCCAGGGCTTAACCCTGGGACTGCATTGGAAACTGTCTGGCTCGAGTGCCGGAGAGGTAAGCGGAATTCCTAGTGTAGCGGTGAAATGCGTAGATATTAGGAAGAACACCAGTGGCGAAGGCGGCTTACTGGACGGTAACTGACGTTGAGGCTCGAAAGCGTGGGGAGCAAACAGGATTAGATACCCT
+
<DCFF@CAFGFGFEEFFCFEGC@FDFDFFFFFFFFGGECEGGDEGGGFE,?EGGCFCEGGGGFGAFG:F@EEFCFEFFCGGGGFFGFEF@BB4EACED,B<F@FGCFGGGGGGGGGG?F8DF>FGGGDDFCGG@FGGA<FFFGFGGGGCEEGGFGFFGGGGGGGG>FG:F=GGGG=GDGGF<FGGGFEGG?CGGGGGCEEG>C)GFFFFCGFDFGFFC@7<EGDCGFGGFGFBCBFCFCFF/CFF<<:CFCFE@98FFCCC<GFA9GGF=CD5A9F2EEGEEEEGFCGDFE<?DDE?F@FFAF>7CC<A,C<7F?F<FFFC,E<GFGFEEFA=E6-FF<FCGGGFF8ECEFFFFFAGEFGGEGGGGEFB9GGFFGFEEGFFCGGGGCC7-7GGGGFE9FC<EDECFGGF<GCCCCC
@suolzx 190
TGGGGAATATTGCACAATGGGGGAAACCCTGATGCAGCGACGCCGCGTGGAGGAAGAAGGTCTTCGGTTTGTAAACTCCTGTTGTTGAGGAAGATAATGACGGTACTCAACAAGGAAGTGACGGCTAACTACGTGCCAGCAGCCGCGGTAAAACGTAGGTCATAAGCGTTGGCCGGAATTACTGGGTGTAAAGGGAGCGCAGGCGGGAGAACAAGTTGGAAGTGAAATCCATGGGCTCAACCCATGAACTGCTTTCAAAACTGTTTTTCTTGAGTAGTGCAGAGGTAGGCGGAATTCCCGGTGTAGCGGTGTAATGCGTAGATATCGGGAGGAACACCAGTGGCGAAGGCGGCCTACTGGGCACCAACTGACGCTGAGGCTCGAAAGTGTGGGTAGCAAACAGGATTAGATACCCT
+
@FDFG,BEFGGGGGGFGGFGGGGGFGGGGGGGGGFGGC@F@FCGGGGECFGGEECGCEFGFFCGFFG:F=FGFFFFGGGGGG9FECFFGFFFGEBDFGGGGGG7F:?EEGGGGG,ABAFFGFCECFGGFFFE@@F+DFFGFGFFF*<F<CGGGGGG:FC,,3,@FFGGCF?(C,<5/<B.C@,?F=EGCEFEFFEF<<8ECGEDFGGC8?CCFA8C7?CGGGGCC3<F>,<FCGGD7CGF>>DDFGFGF@FFGFGGDCFFCGGB8GGFEFGCCF8CFCFFFGFEE:DGFEFFEFGGGEGGGEF>8CCFGFB,EEGGGGFFC+7@F>CGGGGFGGCDFEE7FGGGGEE@7GF9DGEEFFC,ACBFGGEFGGCF8FFFGGGGFGEGGGGGGGGGGGGGGFGDGGGGEFDGFFCCCCCC
@suolzx 85627
TGGGGAATATTGCACAATGGGGGAAACTCTGATGCAGCGACGCCGCGTGGAGGAAGAAGGTCTTCGGATTGTAAACTCCTGTCGTTAGGGACGATAATGACGGTACCTAACAAGAAAGCACCGGCTAACTACGTGCCAGCAGCCGCGGTAAAACGTAGGGTGCAAGCGTTGGCCGGAATTACTGGGTGTAAAGGGAGCGCAGGCGGACCGGCAAGTTGGAAGTGAAAACTATGGGCTCAACCCATAAATTGCTTTCAAAACTGCTGGCCGTGAGTAGTGCAGAGGTAGGTGGAATTCCCGGGGTAGCGGTGGAATGCGTAGATATCGGGAGGAACACCAGTGGCGAAGGCGACCTACTGGGCACCAACTGACGCTGAGGCTCGAAAGTGTGGGTAGCAAACAGGATTAGATACCCT
+
FGGCFGGGGGGGGGGGGCGDFGG>FGGGGGGGGGGGDGGGGGGGGGGGGGGGGGGGGGFGGGGGGGDGG7FGGGGGGFGGFGGF7CFFFGGGGGGEFGGFFGGGGGGGFGGGGGGGGGFGGGDG?;FGGGGFFEGFFFGGG@GGGGGG:CEGGFGFFFGGCGFFGGGGFB=$FCA@EGCFGGFFGGGFGGFFFFGGG:EGGC:?CGD5CEGGC?F:EFGGGEDFEFFFFFGFGFDCCGEG?>9CFGGGFC>FFG:ACFCF@FF>7F@E6#FA9??EDEFFFAEGFCDE<?FBBFFCGFB=B,4:GGDGF9GGGGEC,F9FEF@+,CFEDCE@8,CF9GDGFFECGGGGCFFCDEGFFGGGGGFDEEFGCF@GGFGGGGFE@GGFGGECGGGGGGGFGFGGGGGGGFFFFGGCCCCC
@suolzx 192
TGAGGAATATTGGTCAATGGGCGCAGGCCTGAACCAGCCAAGTAGCGTGAAGGATGACTGCCCTATGGGTTGTAAACTTCTTTTATAAAGGAATAAAGTCGGGTATGCATACCCGTTTGCATGTACTTTATGAATAAGGATCGGCTAACTCCGTGCCAGCAGCCGCGGTAATACGGAGGATCCGAGCGTTATCCGGATTTATTGGGTTTAAAGGGAGCGTAGATGGATGTTTAAGTCAGTTGTGAAAGTTTGCGGCTCAACCGTAAAATTGCAGTTGATACTGGATATCTTGAGTGCGGTTGAGGCAGGCGGAATTCGTGGTGTAGGGGTGAAATGCTTAGATATCACGAAGAACTCCGATTGCGAAGGCAGCCTGATAAGCTGCAACTGACATTGAGGCTCGAAAGTGTGGGTATCAAACAGGATTAGATACCCT
+
GFGGGFGGEEFFGFGGGFAEFEFGGGF7@EGGGGGGGCFGGGFGFGCFEGGG,EEFFFDFFFAEGGFFGGGGGGGGG,,CFFCEFAFAEEA<EEFGFBF@,>CGGGFFFGGG,,6@FGGGDFGGGGGFGGGC<FGFFGFF?FGDGD:=DFDFCFFGGGGG8FEFGGGGG@FGC,@CEE7F8:DFEG>EFGGBGFCCGED0@C<FGGD;=FFGGC>-AEGGDF%9>6,FE77>@BFC>FEC:>FGF?:D@@8+@D<F<7GGF=>0FFFC6B>C-FGFD2C59<FE9DFGFCFE6@4++,@,:<:88@@FB:C9<@BFFCGFA,E,>:FB<F99CA5,GFBCGCECF<:@9FFF<B7EFGF@F@,,@C9@,CC6;,@C,<FCDFFA@EC,C9EC<@;CC@@C9EEEE8CF@@ECC@9FCFGFGE@EB,@9FF@@B,A@
@suolzx 144954
TGGGGAATATTGCACAATGGGGGAAACCCTGATGCAGCGACGCCGCGTGGAGGAAGAAGGTCTTCGGATTGTAAACTCCTGTTGTTGAGGAAGATAATGACGGCACTCAACAAGGAAGTGACGGCTAACTACGTGCCAGCAGCCGCGGTAAAACGTAGGTCACAAGCGTTGTCCGGAATTACTGGGTGTGAAGGGAGCGCAGGCGGGAGAACAAGTTGGAAGTGAAATCCATGGGCTCAACCCATGAACTGCTTTCAAAACTGTTTTTCTTGAGTAGTGCAGAGGTAGGCGGAATTCCCGGTGTAGCGGTGGAATGCGTAGATATCGGGAGGAGCACCAGTGGCGAAGGCGGCCTACTGGGCACCAACTGACGCTGAGGCTCGAAAGTGTGGGTAGCAAACAGGATTAGATACCCT
+
GGGFEFGGFGGGGGGGGGGFFGGGGGGGGGGGGGGGGGCFGGGGGGGGGGGGGGGGGGGGGGGGGGGGGEGGGGGGGGGGGFGGGGGGGGGGGGGGGGGGGGGGGGGGGGGGGGGFFEFGGGGGGGGGGGGGGGFGGGGGGGGGGGGGGGGGGGEGGGGGGGGGGGGGEGDGGGGEGGGGGGGGGGEG>EFFGGGGGGFEEGGGGGGGFGFGGGDCCFGGGGGGGGGGGGGGGGGFFGGGGGGGGGGGGGGGG<FCGGGGGGGFGGGGGFGGGGGGGGGGGGGGGGGGGGFEGGGGGGGGGGGGGGCGGGGFCGGGGGGGGFCGGGGGGGGGGFGGGGGGGGGGGGGGGGGGGGGGGGGGGGGGGGFGGGGGGGGGGGGGGEFGGGGGGGGGGGGGGGGGFGDGGGGGGGGCCCCC
@suolzx 140170
TGGGGGATATTGCACAATGGAAGAAACTCTGATGCAGCGACGCCGCGTGAGTGAAGAAGTATTTCGGTATGTAAAGCACTATCAGCAGGGAAGAAAATGACGGTACCTGACTAAGAAGCCCCGGCTAACTACGTGCCAGCAGCCGCGGTAATACGTAGGGGGCAAGCGTGTTCCGGATTTACTGGGTGTAAAGGGAGCTGAGACGGCGACGACAGTCTGAAGTGAAATACCCGGGCTCAACCGTGGAACTGCGTTGGACACTGTGTTGCTGGAGTGTTGGAGAGGTAAGCGGAATTCCTAGTGTGGCGGTGAAATGCGTAGATATTAGGAAGAACACCAGTGGCGAAGGCGGTTTACGGGACGATAACTGACGCTGCTGCTCGAAAGCGTGGGTAGCAAACAGGATTAGATACCCT
+
EE<CFE:@FEEFGG,6EAFFF<ADFF<6CA@CC<FCF8FE+@:@@CG7B7C<:,9AE,9ED,,CAFGGE7E@<EFGG,BEFFAF9BADFE7EF,EFFCAFC:7BFEGGGG?FACBDFGGG7=>+>+FFFDF?F<<DCFFFGFFF7<CC>>>FEFD??C257BFG@C?234#89FF<EC@CBFG9<C@?=<<FF,C8,27=CCC=/@EC888)+CE5%<@=<C@<9:9$CG/88>3$:F@:@0(<EF==.F@9#@9B@C#F8FEFDD8F<?=F0B?<,E@=BE<E,CC77<FFEFGGDEFECGEDECCE<EC<,,,4:,,,@,6<,<6699GEBFC-FC<E@C7F@@@+6+,C,EEE@,CCCCC6,C,@@;CGDF;,,+:E@@9@C@@+B-C8C,9GFDAEGFFGEFFGFDE8@CCA
@suolzx 117704
TGAGGAATATTGGTCAATGGGCGGGAGCCTGAACCAGCCAAGTAGCGTGAAGGACGAAGGCCCTACGGGTTGTAAACTTCTTTTATAAGGGAATAAAGTTCGCCACGCGTGGTGTTTTGTATGTACCTTATGAATAAGCATCGGCTAATTCCGTGCCAGCAGCCGCGGTAATACGGAAGATGCGAGCGTTATCCGGATTTACTGGGTTTAAAGGGAGCGTAGGCGGGCTTTTAAGTCAGCGGTCAAATGTCGTGGCTCAACCATGTCAAGCCGTTGAAACTGTAAGCCTTGAGTCTGCACAGGGCACATGGAATTCGTGGTGTAGCGGTGAAATGCTTAGATATCACGAAGAACTCCGATCGCGAAGGCATTATGCCGGGGCAGCACTGACGCTGAGGCTCGAAAGTGCGGGTATCAAACAGGATTAGATACCCT
+
CDCFGG8FEFGFCFGGGGGGCGGDFE@FGGGGGGGGGGFFDFEFGGGGGGDGGGGGG:FGGGGGGGGEGEGEGGGGGGGGGGGGGFGGDGGGGGEGGFGGGGDGGGDGGGGG@FE+FFGGDFFGGG9@@FFFFGGGGGGGFDC7FGG8FCFGGGGGGGGGGGG,>CGGGGGFCGGG5CCFEAFDFFGCG9GGCGGGCGGFCEFGFF<=GFFFGG>C5-FCEECFFGF?ECGGGFF43E@CGGEGFGGGFFCECFE<CEFGGGGGF@?FFEGEFFGGG?GFFFFGGFGGGEGGFF9GGGFAA<FCGF<GGGGGGGF@GFFGGGGGGGGFGGGGGGGEF<GGFFFFGFFGGFGGGGFFGGGGGGGFGGFEGGFF+GGGGGF?GCGGGGFGGGGFGGGGGGF8GGGGGGFGGGFGFGEGGGGEGGGGGGGGGGCC?CC
@suolzx 112551
TGGGGAATATTGCACAATGGGGGAAACCCTGATGCAGCGACGCCGCGTGGAGGAAGAAGGTCTTCGGATTGTAAACTCCTGTTGTTGAGGAAGATAATGACGGTACTCAACAAGGAAGTGACGGCTAACTACGTGCCAGCAGCCGCGGTAAAACGTAGGTCACAAGCGTTGTCCGGAATTACTGGGTGTAAAGGGAGCGCAGGCGGGAAGACAAGTTGGAAGTGAAATCCATGGGCTCAACCCATGAACTGCTTTCAAAACTGTTTTTCTTGTGTAGTGCAGAGGTAGGCGGAATTCCCGGTGTAGCGGTGGAATGCGTAGATATCGGGAGGAACACCAGTGGCGAAGGCGGCCTACTGGGCACCAACTGACGCTGAGGCTCGAAAGTGTGGGTAGCAAACAGGATTAGATACCCT
+
GGGDGGGGGGGFDGGGGGGGGGGGGGGGGGF<EFGGGGDEGGGGGEGGGGGGGGGGGGGGGGGGGGDFFGFGFGFGGGGGCEGGGGGGGGGGGGGGGGFGFGG7FFGFFFEFFDFGGGBBFGGDF?GFGGGGGGDGGGGGGGGGGGEGGGG@FGGGCFEGGFGGEGGGFGCFFGEEEFFGGGGEGGGFGGGGGFGGGGGGEEGGGGGDC<;FGGGGGGGGFCEFFFGGGGEFGGG@FGGGGGGDFGGFFGGGGGFFGGGGGGGFCF:GGGGF?GFFFFFDGGGGGGEGGGGGGFCDCDEGGGGF@FGGGGGF?C,GGDFEEC6FEGGGGGGFGGGGGFFDGGGCGGGGGGGGFGGGGGFGGCGGGGGGGGGDGDGGGGGFFGGGGGFFF9GFGGGGGGGGGGGGGGGGFGGCCCCC
@suolzx 197
TGAGGAATATTGGTCAATGGACGAGAGTCTGAACCAGCCAAGTAGCGTGAAGGATGACTGCCCTATGGGTTGTAAACTTCTTTTATACGGGAATAAAGTGAGCCACGTGTGGCTTTTTGTATGTACCGTATGAATAAGGATCGGCTAACTCCGTGCCAGCAGCCGCGGTAATACGGAGGAGTCGAGCGTTATCCGGATTTATTGGGTTTAAAGGGAGCGTAGGCGGGTTGTTAAGTCAGTTGTGAAAGTTGGCGGCTCAACCGTAAAATTGCAGTTGATACTGGCGACCTTGAGTGCAACAGAGGTAGGCGGAATTCGTGGTGTAGCGGTGAAATGCGTAGATATTAGGAGGAACACCAGTGGCGAAGGCGGCTTACTGGACGATAACTGACGCTGAGGCTCGAAAGCTTGAGGAGCAAACAGGATTAGATACCCT
+
GGGGGGGGGGGGDGGAFFFGFGGGGGGFFGGGGGGGGGGGFDFGGGGGGGGG,CFFGGGCFGGGCCGGGGCGFGFGGDGGGGGGGGGGEGDBCFGGG9FDGFFEFGG+<FFF7EDFGGGC@FGGFG<+D+B<FGFGGCFGDFEE=FEGDGGCGGGDGGGGGGGGGGGDGFF.F>FEEEGG#GGFFECFGEGGGGGECCFGGGCC6?FGGGGFGGC>=CFGGGEGGGD2#5CEFFFCGGE<FFGGGGGFCF#EGDBE8AGFGC:>E9GFFFFGFDFF=5<EFGEFEGFGGF<GGGGFE=@,??:DECEEF8GF@E@+@EDGGDGGGCGFFE<CGGFEGDFAGEF?FFBCCE<E6C<<FE97FBB,56,CC@,GGGGGFF@CG@F9GGGGEFFFCGFFE+GGFEGFFFCC-FFFGEGFCCGGGFFGGFGGGGECCCCC
@suolzx 78840
TGGGGAATATTGCACAATGGGGGAAACCCTGATGCAGCGACGCCGCGTGAATGAAGAAGTATTTCGGTATGTAAAGCTCTACCAGCAGGGAAGAAAATGACGGTACCTGACTAAGAAGCCCCGGCTAACTACGTGCCAGCAGCCGCGGTAATACGTAGGGGGCAAGCGTTATCCGGATTTACTGGGTGTAAAGGGAGCGTAGACGGTGTGGCAAGTCTGATGTGAAAGGCATGGGCTCAACCTGTGGACTGCATTGGAAACTGTCATACTTGAGTGCCGGAGGGGTAAGCGGAATTCCTAGTGTAGCGGTGAAATGCGTAGATATTAGGAGGAACACCAGTGGCGAAGGCGGCTTACTGGACGGTAACTGACGTTGAGGCTCGAAAGCGTGGGGAGCAAACAGGATTAGATACCCT
+
6CE<:,BFGFE9<AFGE,,CCFBFGFDFGGFGGGCEC,+86CFF@F@+@FFGCCFFFFFCEFG,5CCBD+FBFGGBAFGGGF<FECFGFFDFGGCGGFC?ACF@FC9FFGFCFBD<BD<,A+>=C+=DFG,@<<DGCFF7C,@EFFDE::C:CGG1>DFGGCE<?CF3.<4FCG@C<FC<?::F<F2?21CFFCCFGDE>:EEECF,;=C9EGGGECAD3FCCAFE9BCFCGGGGFD>E4FGFD9GFFFD8FDD+5@0<EFGFG<<FBAGGFCFF=+FBEFD,FGGGCGFGGGGF@EDE9FGFECDGGFGF?7CC7GGGGGGCFAGGA<9FEB,<CGFGGGGEFFDFGCGGGGGGGGGEGCGFFFE,@FF9GGFFC,FGGGGFC7GGGGGGFCCGGFFF9GGGGFECGFFE6@9CB
@suolzx 64158
TGGGGAATATTGCACAATGGGCGAAAGCCTGATGCAGCGACGCCGCGTGAGCGAAGAAGTATTTCGGTATGTAAAGCTCTATCAGCAGGGAAGATAATGACGGTACCTGACTAAGAAGCACCGGCTAAATACGTGCCAGCAGCTGCGGTAATACGTATGGTGCAAGCGTTATCCGGATTTACTGGGTGTAAAGGGAGCGCAGGCGGGAAGACAAGTTGGAAGTGAAAACCATGGGCTCAACCCATGAATTGCTTTCAAAACTGTTTTTCTTGAGTAGTGCAGAGGTAGATGGAATTCCCGGTGTAGCGGTGGAATGCGTAGATATCGGGAGGAACACCAGTGGCGAAGGCGGTCTACTGGGCACCAACTGACGCTGAGGCTCGAAAGCATGGGTAGCAAACAGGATTAGATACCCT
+
FGGGGGGGGGGGGGGGGGGGGGGGGGGGGGGGGGGGGGGGGGGGGGGGGGGGGGGGGGGGGGGGGGGGGGGGGGGGGGGGGGGGGGGGGGGGGGGGGGGGGGGGGGGGGGGGGGGGGGGGGGGGGFGGGGGGGGGGGGGGGGGGGGGGGGGGGGGFGFGGGFGGGGGGGGGGGGGGGGGGGG>GGGGGFGGGGGGGGGGGGGGGGGGGGFGGGGGGGGGGGGGGGGGGGGGGGGGGGGGGGGGGGGGGGGGGGGGGGGGGGGGGGGGGGGGFGGGDFGGGGGGGGGGGGGGGGGEGGGGGGGGGGGGGGGGGGGGGGFFFFGGGGGGGGGGGGGGGGGGGGGGGGGGGGGGGGGGGGGGGGGGGGGGGGGGGGGGGGGGGGGGGGGGGGGGGGGGGGGGGGGGGGGGGGGGCCCCC
@suolzx 52573
TGGGGAATATTGCACAATGGGGGAAACCCTGATGCAGCGACGCCGCGTGAAGGAAGAAGTATCTCGGTATGTAAACTTCTCTCAGCAGGGAAGATAGTGACGGTACCTGACTAAGAAGCCCCGGCTAACTACGTGCCAGCAGCCGCGGTAATACGTAGGGGGCAAGCGTTATCCGGATTTACTGGGTGTAAAGGGAGCGTAGACGGTGTGGCAAGTCTGATGTGAAAGGCATGGGCTCAACCTGTGGACTGCATTGGAAACTGTCCTACTAGAGTGTCGGAGGGGTAAGCGGAATTCCTAGTGTAGCGGTGAAATGCGTAGATATTAGGAGGAACACCAGTGGCGAAGGCGGCTTACTGGACGGTAACTGACGTTGAGGCTCGAAAGCGTGGGGAGCAAACAGGATTAGATACCCT
+
FFFFD,FFGGGGGGGGGGFFGC7:@FFEECGFG@<EFFEC:FCFGECEEG@GAF4EFD@C<<FD,C@FEG<?E@AFFCE<,<<FCDEFGGGGCFGG,C,FF@F@FGGGGGGFFFF,DFFC+>FDE7F8=D9=F@BFCGGGECGD7:EBCC8CCFGDF;<@:FEGEGCFGGG*BCGEGGGG9F5GCDGEE9FGC<58;EG;CEEGGGC,,>;,:C:FGGF7C@<C9CF91:;CGGFCEDFE>>DE=@><6CF@F9GFC?CEGGGGFGFF?DGDDA<FCBEGFGFE?DGEEEAD?F<8FCFAF@ECB>GGGFAFGC?CF?9FF;FEFFB<EECFFEF:@C<EFB8,,::@6+C@F<FE@@@7F,GFFEEB@:,EGFCCFDGGGEFC,,GGGFGGGDGFGGGFF9EF@AE9DF@A<CCB
@suolzx 75172
TGGGGAATATTGCACAATGGGGGAAACCCTGATGCAGCGACGCCGCGTGGAGGAAGAAGGTCTTCGGATTGTAAACTCCTGTTGTTGAGGAAGATAATGACGGTACTCAACAAGGTAGTGACGGCTAACTACGTGCCAGCAGCCGCGGTAAAACGTAGGTCACAAGCGTTGTCCGGAATTACTGGGTGTAAAGGGAGCGCAGGCGGGAGAACAAGTTGGAAGTGAAATCCATGGGCTCAACACATGAACTGCTTTCAAAACTGTTTTTCTTGAGTAGTGCAGAGGTAGGCGGAATTCCCGGTGTAGCGGTGGAATGCGTAGATATCGGGAGGAACACCAGTGGCGAAGGCGGCCTACTGGGCACCAACTGACGCTGAGGCTCGAAAGTGTGGGTAGCAAACAGGATTAGATACCCT
+
AFGFGGEFFECGFFGFGGD,8BCFCEFGGFDFGCGFFGEED@FCBEF@@FGF:?CEE8EFGGGGGGDCFCDFF9EFGGGFGGGGGFGGGGF<=FGGGGGGGGGGF+CFFFGG8FA,<EFFGG7:FE@=8>BFC=:EBFD7F<>GGFGFG@EFFFC<GGFGG>FGGGG>8=4BFGGGGGGGGFFFFCGFGFGGFFGD=F<8EEGGGGGEF@GGGGFEFGDFGFFG@FFFGGGFGGGF;>F@C#EGGEFFGGGGGGG5GFCGGGCCFCGEGFGEDGFD8=GFGGGGFEGFF8GFFF+@+=4GGGGEGGGFAFGF?EGCFGGFDCCFF:DF<EFECEFC-GGGFB7ECCGGEC@<,AGGE@DFECFFCFDDGGGDGGGGGFCCF7GGFC:;BDGGGFCE@FFGGGFGGFGGF@DA8CCC
@suolzx 141844
TGAGGAATATTGGTCAATGGGCGGGAGCCTGAACCAGCCAAGTAGCGTGAAGGACGACGGCCCTACGGGTTGTAAACTTCTTTTATAAGGGAATAAAGTTCGCCACGCGTGGTGTTTTGTATGTACCTTATGAATAAGCATCGGCTAATTCCGTGCCAGCAGCCGCGGTAATACGGAAGATGCGAGCGTTATCCGGATTTATTGGGTTTAAAGGGAGCGTAGGCGGGCTTTTAAGTCAGCGGTCAAATGTCGTGGCGAAACCATGTCAAGCCGTTGAAACTGTAAGCCTTGAGTCTGCACAGGGCACATGGAATTCGTGGTGTAGCGGTGAAATGCTTAGATATCACGAAGAACTCCGATTGCGAAGGCAGCCTGCTAAGCTGCAACTGACATTGATGCTCGAAAGTGGGGGTATCAAACAGGATTAGATACCCT
+
GGGGGGGGGGGGGGGGGGGGD@FEGGGGGGGGGGGGGGGGGGGEGGGGGGGGF<ECFFEGG7FFFFGGEBFGGGGGGGGGGGGGGGGFCFDFFCGGGGGGGG>FDFFEGGGGFFG7FGGFFGGGGCGFGGGGGGGGGFGGGGGCEGGFGGGGGGGDGGFGGFGCEEFGGGGGFFEEGGFGGGGGEGGGGEE5CGE=:E8EGE7GFFCEGCGG#C:#C?>C>;EFGGDECGGGGCC<CGGGGE<EFFGFEFCCFCEG,#GGFGGGF8CGGDEEGGGEEFFDAFFFF+GFECF8EFFFFCFGFGFE,ECGGGGDGGDGGGGGGGFE>7FE9GFGGFGGGGGGGFFGGGGFGGGFEFDGFFCGGGGGFE8GGF@C,GGFDF<FC<F<CC,EF@C,,FFC+:C@EFEADFF@,FGEGGFDCCGGFFGFEECF8GCCCCC
@suolzx 145593
TGGGGAATATTGCACAATGGGGGAAACCCTGATGCAGCGACGCCGCGTGAGTGAAGAAGTATTTCGGTATGTAAAGCTCTATCAGCAGGGAAGAAAATGACGGTACCTGACTAAGAAGCCCCGGCTAACTACGTGCCAGCAGCCGCGGTAATACGTAGGGGGCAAGCGTTATCCGGATTTACTGGGTGTAAAGGGAGCGTAGACGGTAAAGCAAGTCTGAAGTGAAAGCCCGGGGCTCAACCCCGGGACTGCTTTGGAAACTGTTTAACTAGAGTGCTGGAGAGGTAAGCGGAATTCCTAGTGTAGCGGTGAAATGCGTAGATATTAGGAGGAACGCCAGTGGCGAAGGCGGCTTACTGGACAGTAACTGACGTTGAGGCTCGAAAGCGTGGGGAGCAAACAGGATTAGATACCCT
+
GGGCFFGGGGGGGGGGGGGGGGGGGGGGGGGGGGGGGGGGGGGGGGGGGGGGGGGGGGGGDFGGGGGGGGGGGGGGGGFGGGGGGGGGGGGGGGGGGGGGGGGGGGGGFGGGFFFGD8FDGGGGGGGFGGGGGFGGGGGGFGGGGGGG?GCFGGGFGGGGGGGGGGGGG>DFGGGGGGGFGG>GGGGGGGGGGGGFGGGGGGGFGGGGFFDFG<FGGGGGDFGGGGGGGGFGGGGGGFGGGGGGGGFEGGFGGGGGGGGGGGFCFEGFFGGGGGGGGGGGGGGGFGGGGGGGGGGGGGGFGGGGGGGGF<<AEFCC7F,CGGGGGFGGGGGGGGGGCGGGGGGGGGGGGGGGFFGGGGGFFGFGGGGGGGGGGGGGGF@6:7GFGFC@+,GGGGGGGFAGGGGGF,GGGGGCCCCC
@suolzx 204
TGGGGAATATTGCACAATGGGGGAAACCCTGATGCAGCGACGCCGCGTGAAGGAAGAAGTATCTCGGTATGTAAACTTCTATCAGCAGGGAAGATAGTGACGGTACCTGACTAAGAAGCCCCGGCTAACTACGTGCCAGCAGCCGCGGTAATACGTAGGGGGCAAGCGTTATCCGGATTTACTGGGTGTAAAGGGAGCGTAGACGGACTGGCAAGTCTGATGTGAAAGGCGGGGGCTCAACCCCTGGACTGCATTGGGAACTGTTAGTCTTGAGTGCCGGAGAGGTAAGCGGAATTCCTAGTGTAGCGGTGAAATGCGTAGATATTAGGAGGAACACCAGTGGCGAAGGCGGCTTACTGGACGATAACTGACGCTGAGGCTCGAAAGCGTGGGGAGCAAACAGGATTAGATACCCT
+
FGGGGFEGGGGGGGG,CEFGGGGGGGGGGGGGGGGGGGGGGGGGGGGGGGGGE=FFFGGGGGGGDFGC8CFGGGGGGGGGFCGGDFGGGGGGGGGGGFGGGGGGGGFBFGGGGGGGGCCDFGEGDDGGGFFCGCCFF9<DGFGGGGGGFGGFGGG:FCGGGGGGGFFGCF:FGFGGGGGGG9CFDGGFFGGCF@FGGGGGDGGGDGC7GGFGG9B<@FFFFG@C>C<GEDEGGGGGGGGGG@98DEFDBFFFEGGGGF@EGEE=GGGGFB<GGGFFFFGF=GFFD+DGGCGFFDCGGFA<FGGGGGGGGGGGGGGGFGGGGGGDCGGGGGGGGGGGGGGF:GGGGGGGEGGGGGGGGGGGGFGDGEEGFGEGF8CGGGGGGGFGGEEGGFFFGGGGDGGGGGGGGGFGFCFCCCCC
@suolzx 205
TGGGGAATATTGCACAATGGGCGCAAGCCTGATGCAGCGACGCCGCGTGCGGGATGACGGCCTTCGGGTTGTAAACCGCTTTTGATCGGGAGCAAGCCTTCGGGTGAGTGTACCTTTCGAATAAGCACCGGCTAACTACGTGCCAGCAGCCGCGGTAATACGTAGGGTGCAAGCGTTATCCGGAATGATTGGGCGTAAAGGGCTCGTAGGCGGTTCGTCGCTTCCGGTGTGAAAGTCCATCGCTGAACGGTGGATCTGCGCCGGGTACGGGCGGGCTGGAGTGCGGTAGGGGAGACTGGAATTCCCGGTGTAACGGTGGAATGTGTACATATCGGGAAGAACACCAATGGCGAAGGCAGGTCTCTGGGCCGTTACTGATGCTGAGGAGCGAAAGCGTGGGGAGCGAACAGGATTAGATACCCT
+
FFFEF@,6CFFFGGGCFGGGDGCEGGGGGGGFGGGGGGEGGDGCF>FF+CFGEEGEDGGGCFEGGGGG84CFBFFA@F7CCFE,C,<=:FCC@7D@+B,EDDEGEGFE<9<DFGFFCGGFFEDFB=>8@CEBFGGGGGFGE@7BBFGCGGGGC8>=:CC9FFBFF8F,1FB:CCF*BC5FGGG.8,+FC<F(FCCF:;;,<E*;:?/*E5<EE1:<FC>C:85::?,@/:EFCFF?01,=*2C?$<9DGGGFD#7@C:9C*C<:3:FFCCECCGB>CGF=GGGF@FFFGGFCBEFFGDGGGGEGGGGGGEC8=EFFGFCCGGGDDEC,GGDEECGGGGGGF<GGGFB,7GFCFGGFE8GFFGFGGFC:@F<GFCGGGGGFGGGGGGGGGGGEFDGGGGGGGGGGGGGGGGFE,GGGGGCCCCC
@suolzx 145309
TGAGGAATATTGGTCAATGGACGAGAGTCTGAAGCAGCCAAGTAGCGTGCAGGATGACTGCCCTATGGTTTGTAACCTTCTTTTATACGGGAATAAATTGAGACAAGTGGGGCTTTTTGTATGTACCGTATGAATAAGGATCGGCTAACTCAGTGCCAGCAGCCGCGGTAATACGGAGGATTCGAGCGTTATCCGGATTTATTGGGTTTAAAGGGAGGGTAGGCGGGTTGTTAAGGCAGTTGTGAAAGTTGGGGGGTCAACCGTCAAATTGCAGTTGATACTGGCGAGCTTGAGGGCAACAGAGGTAGGCGGAATTCGTTGTGTAGCGGTGAAATGCTTAGATATCAGGTAGAACTCCGATGGCGAAGGCAGCTTTCTGGATTGTAACTGACGCTGATGCGCGAAAGTGTGGGTAGCAAACAGGATTAGATACCCT
+
FGAFGFFGGGGGC,<@FG<@,,@@+@+CEFD9E,;EFG,CCF,<CECFG,69@C<E,66EDF,C,EFF,,68CCFCE?C,C,6,<CCCFG:F+,5,,,5<C,:C8,,5,,,8?+49?FEEEC,CEEB=+BE,,85@,555:8FGF+85,A9,5C=,,<,$::5?FEGG:+1<1>@C*@;6#7:?5C<B<CF3@,-59?-<6@FGFCF+E,<,CC=::#FE4=B7>8;8;E;&;:D#:1833BA>3@358*@+>B@,>+FB>3,,,C,F<A,>9DCGGFDFFC@+8,4,,E8?@EF<:,9,FF98E+7GGFGFFFCD@+:,EFEFEC@FCCGE<F?AC,EFGGGFFC:,<,,@6C7CC7CBBCGGGGGEC,9FC,,,GGFFECCF<@C:,FB@FFE+C++6,7F<GEF@B9FFC,,,E<CC9GGGGGGGFFFCCCCC
@suolzx 130717
TGGGGAATATTGCACAATGGGCGAAAGCCTGATGCAGCGACGCCGCGTGAGCGAAGAAGTATTTCGGTATGTAAAGCTCTATCAGCAGGGAAGAAAATGACGGTACCTGACTAAGAAGCACCGGCTAAATATGTGCCAGCAGCCGCGGTAATACGTATGGTGCAAGCGTTATCCGGATTTACTGGGTGTAAAGGGAGCGTAGGTGGCAAGGCAAGCCAGAAGTGAAAACCCGGGGCTCAACCGCGGGATTGCTTTTGGAACTGTCATGCTAGAGTGCAGGAGGGGTGAGCGGAATTCCTAGTGTAGCGGTGAAATGCGTAGATATTAGGAGGAACACCAGTGGCGAAGGCGGCTTACTGGACGGTAACTGACGTTGAGGCTCGAGAGCGTGGGGAGCAAACAGGATTAGATACCCT
+
CFFGGGGG@FGGGGGGGGGGGGGGGGGGGGGGGGGGGGGFGGGGGGGGGGGGGGGFGGGGGGGGGGGFGGGGGGGGGGGGGGGGGGGGFEFGGGGGGFFGGGEGGGGFGGGGGGGGGGGGGG;@E4FF9FFED?CFGGGGFDFFGGDGFGGGGFGGGGGGEFGGGGFEFFEGFF@CEGGGG>GGGGGGGGCCGGGFGGGGGGGFFFGB@FFGGGGFGGFGGGGGG@C?EGGGGGFEGGGBFGGCGGGFGGGGFGGGFGGFGGFFGGGGGGGGGGGGGGEGGGGGGDGCEFFDGGDDFEGDGFGGGGGGFCGGGGGGGFDFGFAFF=DGGGGGGFFE9GGGGGGFGGGGGGGGGGGGGGGGGDGGGGGFGGGGGGGGGGFBDCFGFCDGGGGGGFGGGGGGGGGGFFGGGGGCCCCC
@suolzx 208
TGAGGAATATTGGTCAATGGACGAGAGTCTGAACCAGCCAAGTCGCGTGAGGGAAGACTGCCCTATGGGTTGTAAACCTCTTTTATAAGGGAAGAATAAGTTCTACGTGTAGAATGATGCCTGTACCTTATGAATAAGCATCGGCTAACTCCGTGCCAGCAGCCGCGGTAATACGGAGGATGCGAGCGTTATCCGGATTTATTGGGTTTAAAGGGTGCGTAGGCGGTTTATTAAGTTAGTGGTTAAATATTTGAGCTAAACTCAATTGTGCCATTAATACTGGTAAACTGGAGTACAGACGAGGTAGGCGGAATAAGTTAAGTAGCGGTGAAATGCATAGATATAACTTAGAACTCCGATAGCGAAGGCAGCTTACCAGACTGTAACTGACGCTGATGCACGAGAGCGTGGGTAGCGAACAGGATTAGATACCCT
+
GGGGGGGGFGGGGGGGGGGGGGGGGGGGGGGGGGGGGGGGFFGGGGGGGGGGGGGGEGGGCFGGGGGGGGGGGGGGGGGGGGGGGGGGGGGGGGGGGGGGGGGGGGGGGGFGGGGGGGGGGGGGGGGGGFGGGAFGGGGGGGGGG=GGGGGGGGGGGGGGGGGGGGDGGGGGGGGGGGGGGFGGEGGGGGEFGGGGGGGGFGGGGGGGGGGGGGGGGEFGGGGGGGGGGGGGGGGGGGGGGGGCGGGGGGFFFFGCCFDGGG?GGGGGFFGFFFGFFEGGGGGGGGFECGGGFAFFGGGGGFGGGGGGGGGGGGGGFFFGGGGGFGGGGGFCGFGGFGGGGGCGGFC6FGGGFF@GGGGGGGGGGGGGGFGFFAGGGGGGGGGGGGGGGGGGGGGF8GGGGGGGGGGGGGGGGGGGGGGGGGGFCEGGGGCCCCC
@suolzx 209
TGAGGAATATTGGTCAATGGGCGATGGCCTGAACCAGCCAAGTAGCGTGAAGGATGACTGCCCTATGGGTTGTAAACTTCTTTTATAAAGGAATAAAGTCGGGTATGCATACCCGTTTGCATGTACTTTATGAATAAGGATCGGCTAACTCCGTGCCAGCAGCCGCGGTAATACGGAGGATCCGAGCGTTATCCGGATTTATTGGGTTTAAAGGGAGCGTAGATGGATGTTTAAGTCAGTTGTGAGAGTTTGCGGCTCAACCGTAAAATTGCAGTTGATACTGGATGTCTTGAGTGCAGTTGAGGCAGGCGGAATTCGTGGTGTAGCGGTGAAATGCTTAGATATCACGAAGAACTCCGATTGCGAAGGCAGCCTGCTAAGCTGCAACTGACATTGAGGCTCGAAAGTGTGGGTATCAAACAGGATTAGATACCCT
+
EFGGGGGGGGGGGDFGGGGGGGGGGGGGGGGGGGGGGGGGGGGGGGGGGGGGGGGGGGGGGGGGGGGGGGGFFGGGGGGGGGGGGGGGGGGGGGGFGGGGGGGEEGFGGGGGGGGGGGGGGGGGGGGGGGGGGGGGGGGGEGGEGGGGGGGGGGGGGGGGGGGGGEGGEGGGGGGGGGGGGGGEEGGGGGGFGFGE8FEGGGGGGGFGGGGGGGGFGGGGGGEGGGF9?GCGGGG@CFEGGGGF?FDFBEFGGGGGCGGGGGGGGGGGGGFEGGGGGCGGGGGGGGCGGGGGGGGGGGGGGGGGGGGGGGGFGGGFGGGGGGGGGGGF<GGGECGGGGFCGGGFGGGGGGGGGCGEGGGGGGGGGGGFEDGGGGGGGGGFGGGGGGGGGGGGGGGGGGGFDGGGGGGGGGGGGGGGGGGGGGGGGGGGGGGCCCCC
@suolzx 210
TGAGGAATATTGGTCAATGGACGAGAGTCTGAACCAGCCAAGTAGCGTGAAGGATGACTGCCCTATGGGTTGTAAACTTCTTTTATACGGGAATAAAGTGAGCCACGTGTGGCTTTTTGTATGTACCATATGAATAAGGATCGGCTAACTCCGTGCCAGCAGCCGCGGTAATACGGAGGATCCGAGCGTTATCCGGATTTATTGGGTTTAAAGGGAGCGTAGGTGGATTGTTAAGTCAGTTGTGAAAGTTTGCGGCTCAACCGTAAAATTGCAGTTGAAACTGGCAGTCTTGAGTACAGTAGAGGTGGGCGGAATTCGTGGTGTAGCGGTGAAATGCTTAGATATCACGAAGAACTCCGATTGCGAAGGCAGCTCACTAGACTGCAACTGACACTGATGCTCGAAAGTGTGGGTATCAAACAGGATTAGATACCCT
+
GGGGGGGGFGGGGGGGGGGGGGGGGGGGGGGGGGGGGGCFFGGGGGEGGGGGGGEGGGGGGFGGGGGGGGGGGGGGCGFGGGFAFFGGGGEFGGGGGGFGFGCDFFEFGAFGGGDGGGGGGAFGGGGGFGGGGGFGGGFEBFFG74CGFGFFGGGGCF<FFFGFG>FGFGGCFG=EGGG:DC>E@F6BFFECFGFECFF9FFFFGGFFCGGFFGGFE?G>FEG/-CGGGGGGGFGGFCGGGFFFGGGFEFFFGGGFFFCFGEFGGGFFFGG#GGDFCGF?FFD1:C8FFFFGGFFFGGGGGGGGGEF@GFFECFCC:?GGGGGGGDFCGGFGDGFFFEFGGFDGFGGGGGGGGGEEEFF:FF7GGFGFCGGGGGGGGFGEFFGGGGGGFGGGGGGGGGGGGGGGGGFFGGGGGGGGGGGGGGF@FFEEGCGCCCCC
@suolzx 211
TGGGGAATATTGCACAATGGGCGAAAGCCTGATGCAGCGACGCCGCGTGAGCGAAGAAGTATTTCGGTATGTAAAGCTCTATCAGCAGGGAAGATAATGACGGTACCTGACTAAGAAGCACCGGCTAAATACGTGCCAGCAGCCGCGGTAATACGTATGGTGCAAGCGTTATCCGGATTTACTGGGTGTAAAGGGAGCGCAAGCGGTGCGGCAAGTCTGATGTGAAAGCCCGGGGCTCAACCCCGGTACTGCATTGGAAACTGTCGTACTAGAGTGTCGGAGGGGTAAGCGGAATTCCTAGTGTAGCGGTGAAATGCGTAGATATTAGGAGGAACACCAGTGGCGAAGGCGGCTTACTGGACGATAACTGACGCTGAGGCTCGAAAGCGTGGGGAGCAAACAGGATTAGATACCCT
+
EFGGGFGFCFGGGGGGGGGGFFGGGGGGGGGGGGGGGGDGGGGGGGGGEGGDFGCGGGGFEGGGGGG?B+EFGGGGGGGGEGCFCA?F=FGGGGFGG<F<FE:BB:AF?FFGGEFFGFDAFCFG@=<D=CFFFDFFDFG7C<FFG>CFFFC*@EC>,3<GGGGEEEGEC<:CFFFDCCCC@FBFEE+EA@FCF?ECGGFC:5GCFCG:7DFEFAF6CAECGGGGGFFGGCGEFGGGFEGGGFEFFF5><FFC9FDGGGFBFGFF<DDGFF,EFGGE@EE:FECGGEGGGGGGGGGGGGGEGGGGGGGGGGGFGGGGGGGGGGGFDC8GFFGGGGGGGGFCGGGGGGGFGGGGGGFEGGGFAFEEGGGGGGGGGGGGGGGGGGGGGGGGGGGGGGGGGFGGGGGGGGGGGGGCCCCC
@suolzx 116049
TGAGGAATATTGGTCAATGGCCGAGAGGCTGAACCAGCCAAGTCGCGTGAGGGATGAAGGTTCTATGGATCGTAAACCTCTTTTATAAAGGAATAAAGTCGGGTATGCATACCCGTTTGCATGTACTTTATGAATAAGGATCGGCTAACTCCGTGCCAGCAGCCGCGGTAATACGGAGGATCCGAGCGTTATCCGGATTTATTGGGTTTAAAGGGAGCGTAGATGGATGTTTAAGTCAGTTGTGAAAGTTTGCGGCTCAACCGTAAAATTGCAGTTGATACTGGATATCTTGAGTGCAGTTGAGGCAGGCGGAATTCGTGGTGTAGCGGTGAAATGCTTAGATATCACGAAGAACTCCGATTGCGAAGGCAGCCTGCTAAGCTGCAACTGACATTGAGGCTCGAAAGTGTGGGTATCAAACAGGATTAGATACCCT
+
@FGGGGDECFGFFAFGGGGGFGGG+CF@FGGGGGFGF8BGGGCGGGGGGG>FGGGGGGGGGGGCGFGFDAFGGGGGGGGCFGGFFGGGGFFGGGCGGE<,CFGFGGGAFFGGGGE=FFGGGFFFGGFGGGGGGGGGFG9,5AB+@CFGG9>FEFGCFF:FFCFGCCFGFECF@,2CC@EECCFE;:CEGGFFF:<CFGFA6><FBDFGF>?4=GEF>8@=9C27<8AGGEEFGGGFFFGGCGGGFFGGGG>7GF@B<FCGGGFDFE<FF:=3FF=<GEEEFGGGFF<EGFCGGGGFF9FAE==GFCE>GGGFFGDGFDFFGGGGE7CEADGGFAGGGCGDE@EFC<FCFFGCGGGCGDE@:EGGGGFGGGGEFGGGGGFDFGFGGGFCCCFGFEFGGGGGGGGFGGBGGGGGGGFCGGGFGFFGFGGGGFD@CCCC
@suolzx 124966
TGAGGAATATTGGTCAATGGACGAGAGTCTGAACCAGCCACGTAGCGTGAAGGATGACTGCCCTATGGGTTGTAAACTTCTTTTATACGGGAATAAAGTTAGCCACGTGTGGTTTTTTATATGTAACGTATGAATAAAGATCGGCTAACTCCGTGCCAGCAGCCGCGGTAATACGGAGGATACGAGCGTTATCCGGATTTATTGGGTTTAAAGGGAGCGTAGATGGATGTTTAAGTCAGTTGTGAAAGTTTGCGGCTCAACCGTAAAATTGCAGTTGATACTGGAGATCTTGAGTGCAGTTGAGGCAGGCGGAATTCGTGGTGTAGCGGTGAAATGCTTAGATATCACGAAGAACTCCGATTGCGAAGGCAGCCTGCTAGGCTGCAACTGACATTGAGGCTCGAAAGTGTGGGTATCAAACAGGATTAGATACCCT
+
EFC@EGGG<@<6CC@C@F,6E,@@+@C@FF,CC8FAEFFF,:FEGGC:FBC6E6<=ACF@<C:FECF,,:CCG9FFCFF,CCD<FFG9=6+,@EGEFGGGE?<FCFDFD?C+,:BFFE,,<C9E?,,84F9,,<BFD,8F,5B+6+@,:,@FGGC@FG<3@7==?@-3@:F,FCED7/F@B#>>2>81CC4EFC;:.;>,GFFFCGFF7FF@?8BFBCCGFEDCFEGGCFCC9<7<EE<6(A@@:FGGGCCF?F?/BGFCFGFCGDCGGFFBC<F8DCF8,FC7,,A,,EF@FDF?EFE=<GFADFC++85?B:++,7F8GGGGECFF<FF,EGGFE<GCFED8F<B,GGGGFFF7FF<@7GGGFFAAC<C@,,CCFFC,CE@<CE<<ECC,,FGFGDEF@FCGFGFC-GGFFCGGGDGFCGFEEAEFF8FA,CCB
@suolzx 111232
TGGGGAATATTGCACAATGGGGGAAACCCTGATGCAGCGACGCCGCGTGGAGGAAGAAGGTCTTCGGATTGTAAACTCCTGTTGTTGAGGAAGATCAGGACGGGACTCAACAAGGAAGTGACGGCTAACTACGTGCCAGCAGCCGCGGTAAAACGTAGGTCACAAGCGTTGTCCGGAATTACTGGGTGTAAAGGGAGCGCAGGCGGGTGAACAAGTTGGAAGTGAAATCCATGGGCTTAACCCATGAAGTGCTTTCAAAACTGTTTTTCTTGAGTAGTGCAGAGGTAGGCGGAATTCCCGGTGTAGCGGTGGAATGCGTAGATATCGGGAGGAACACCAGTGGCGAAGGCGGCCTACTGGGCACCAACTGACGCTGAGGCTCGAAAGTGTGGGTAGCAAACAGGATTAGATACCCT
+
F@EGGGGGGGGCFGGGGDFF<:FECFDAG8FCFG9FGG7FGGGGGCCEF=7<FFFEFFGGGGGGGGG+FCFFGGGG?CEFDGGG8FF9AFFGGGC,B,5E@>C+BF8=<FGG,=8,B8>,3<=CEC>CDCAF+33@CFFGG98D15>CB=<@C?C44C08;,?C:B2;8F=1<49)69?,23:FE<#GFG;FGFCCGGBCGGDC><:#:,3?CD@,,GGG=FCFFGGGF@3,@GFFE+C@EE,@,FF@,FCB>>+>DGGGFBC,A,3,=8GGEDA5,DF?FFBFF+7FFCGFFFF>CF+?EDGGGGGFE<<<GGGGGGGGGGGEF:FFFC9FBGGFGFFGGGEFF>GGGGFCC,<6FEGE<FB6,EFGDGFGFFGFCGGGGGGGGFFFGGGGGFGGFEGGGGGGGGGGGGGCCCCC
@suolzx 131271
TGAGGAATATTGGTCAATGGACGAGAGTCTGAACCAGCCAAGTAGCGTGAAGGATGACTGCCCTATGGGTTGTAAACTTCTTTTATACGGGAATAAAGTTAGCCACGTGTGGTTTTTTGTATGTACCGTATGAATAAGGATCGGCTAACTCCGTGCCAGCAGCCGCGGTAATACGGAGGATCCGAGCGTTATCCGGATTTATTGGGTTTAAAGGGAGCGTAGGCGGGTTGTTAAGTCAGTTGTGAAAGTTTGCGGCTCAACCGTAAAATTGCAGTTGATACTGGCGACCTTGAGTGCAACAGAGGTAGGCGGAATCCGTGGTGTAGCGGTGAAATGCTTAGATATCACGAAGAACTCCGATTGCGAAGGCAGCTTACTGGATTGTAACTGACGCTGATGCTCGAAAGTGTGGGTATCAAACAGGATTAGATACCCT
+
CFFFFGGGFGGDFFGFGEGGGGGEGDGD9FC9EFGGFFG@FFFCGGGGGCFFDCEAEFAFGFGCFGFFFA7CFGFFCGGFGGGGGGGGGGGC@EFFFGGECGGGGDG=B,BCE+B<F@GEF9FFF9F:BBFGGFGGFGGF,=CGFCEFFFFGEFEGFF<BFAFGDCEFCCFFDFGG=>F;BFGGDG?GGC.>FFGCBF@&FFFC6?GFFCF<C@FFGG6=1??C>CC,AF7AEC@1CFGGGFGGGFGGGGGGFEGGFCFEC@/GFFGGFGGGGGGGF<?CF?C>+FECE,A44?@GGGGGFEGGGFGF@<E<@B@+=GGGGFFCCDGFEFFCGGGGFDGFGGGFGGFFFEE@,:C::GECEEEFEAFFFCGGFFECEGCGGFFGGFFEGGGFC,F<CEFCGGFGFDGGFDGGGGGFDGGFFEDGGGGGEFC<CC@C
@suolzx 216
TGAGGAATATTGGTCAATGGACGAGAGTCTGAACCAGCCAAGTAGCGTGAAGGATGACTGCCCTATGGGCTGTAAACTTCTTTTATACGGGAATAAAGTGAGCCACGTGTGGCTTTTTGTATGTACCGTATGAATAAGGATCGGCTAACTCCGTGCCAGCAGCCGCGGTAATACGGAGGATTCGAGCGTTATCCGGATTTATTGGGTTTAAAGGGAGCGTAGGCGGGTTGTTAAGTCAGTTGTGAAAGTTTGCGGCTCAACCGTAAAATTGCAGTTGATACTGGCGACCTTGAGTGCAACAGAGGTAGGCGGAATTCGTGGTGTAGCGGTGAAATGCTTAGATATCACGAAGAACTCCGATTGCGAAGGCAGCTTACTGGATTGTAACTGACGCTGATGCTCGAAAGTGTGGGTATCAAACAGGATTAGATACCCT
+
GGGGGGGGGGGGGFGGGGGGGGGGDGGGGGGGGGGGGGGGGGGGGGGGGGGGGGGGGGGGGGGGGGGGGGGGGGGGGGGGGGGGGGGFGGGFGGGGGGGGGGGGGGGGCGGGGFFGEGGFGGGGGGGGGFFCFFGFFG>GFFGGGGDGGFGGEGGGGGGGCGGGGGGGGGGGGGGGGEDGGGGGGGGGGGGGGG?GEEFFGGFGGGFFBFFGGGGGGGGGGGGGGGGCGEDGGGGGGGGGGGGGFFECGFGGGGFGGFGGGGGFGGGGFGGGGGFFGGFGGGFGCE?<FGGGGGFFGGGGGGGGGGGGGGGGGGGGFGGGGGGGGGGGGGFGGGGGGGGGGGGGGFFCGGGGGGGEEGGEGGGGGGGGGGGGGGGGGGGGGGGGGGGGDGGGGFGGFCGGGGGGGGGGGGGFGGGGGGGGGGGGGFGGGGGCCCCC
@suolzx 58341
TGGGGAATATTGCACAATGGGCGAAAGCCTGATGCAGCGACGCCGCGTGAGCGAAGAAGTATTTCGGTATGTAAAGCTCTATCAGCAGGGAAGATAATGACGGTACCTGACTAAGAAGCACCGGCTAAATACGTGCCAGCAGCCGCGGTAATACGTATGGTGCAAGCGTTATCCGGATTTACTGGGTGTAAAGGGAGCGCAGGCGGTGCGGCAAGTCTGATGTGAAAGCCCGGGGCTCAACCCCGGTACTGCATTGGAAACTGTCGTACTAGAGTGTCGGAGGGGTAAGCGGAATTCCTAGTGTAGCGGTGAAATGCGTAGATATTAGGAGGAACACCAGTGGCGAAGGCGGCTTACTGGACGATAACTGACGCTGAGGCTCGAAAGCGTGGGGAGCGAACAGGATTAGATACCCT
+
GGGGGGGGFGGEGGGGGGFG,FEEFGFDGGGGGGFGGGFEGGGGGGGGGGGGGGGE?FF<EGGGGGGEF=FFGGGGGGGGGGGC<EBEFGGGDGGGGGFFG7CFDGGGCGGGGCDFG<EGFE@CF@BA=GGGGF<BFFGGGGGGGC@GBFF>GFF@F20@DFGGGECFFEGFF@FEG<<C9CEGFF3@>FCCACCCCCF==GFEGGG=@GFGGFGGFFC?CCGGGGECF6*@>FGGCCDFGGGCGFCFEFGGGFCDGGFFEFF>DFDFAFEFCEFC8+@CGGEGGEEDF8GGGGEBB:,,CCFEEGGGGFECGGGGGFFGGGGFACGGGDGGEFGGGGGGGGGGGGGGGGGGGFFFGGGGEFECFFFGGGGGF@8GFGGFCGGFGEGGGGGGGGGGGGGGGGGGFFFGGGGCCCCC
@suolzx 92441
TGGGGAATATTGCACAATGGGCGAAAGCCTGATGCAGCGACGCCGCGTGAGCGAAGAAGTATTTCGGTATGTAAAGCTCTATCAGCAGGGAAGATAATGACGGTACCTGACTAAGAAGGACCGGCTAAATACGTGCCAGCAGCCGCGGTAATACGTATGGTGCAAGCGTTATCCGGATTTAATGGGTGTAAAGGGAGCGCAGGCGGTGCGGCAAGTCTGATGTGAAAGCCCGGGGCTCAACCCCGGTACTGCATTGGAAACTGTCGTACTAGAGTGTCGGAGGGGTAAGCGGAATCCCTAGTGTAGCGGTGAAATGCGTAGATATTAGGAGGAACACCAGTGGCGAAGGCGGTTTACTGGACGATAACTGACGCTGAGGCTCGAAAGCGTGGTGAGCAAACAGGATTAGATACCCT
+
,CEFG7FEGGGGCEGGGGGGC@:+7@FGGGGECGGGGGG7CEC@BCEGEGG8C+@CCFGGFEG9FFE7,BABEFGF,,=AF,A?EFGFGGGFEDFGFFGFAC>BDCFCGGFGGGGCF8,:DFE=EG7FA9FGE<,3+@FCFE,<7*CFGGECB91,73,:CF,,,6C:*=<%C,/:BFGG?6FEC@<<7::8GGCF>.;*CFC*48CEC:EE>5<<CCCC<<CCFF?FFGCGBECEGFG>GC7CFB/C;<D>,FDF;EFFGFGG7CEG<<C4&A6++05CGGGEG+C@F8GDFEEB<GGEF=>4+46,CF9C@GGGFC:@<??B,E8GF9CF:<FCC6,B87,7C,:GE@FCGFCC<@8<<GGFGFGF;CGEFE8@8C@FC,?<F@7EFCFC<FFE@FF<GCFF<EEFFE@ACC<B
@suolzx 132061
TGAGGAATATTGGTCAATGGACGAGAGTCTGAACCAGCCAAGTAGCGTGAAGGATGAAGGTTCTATGGATTGTAAACTTCTTTTATACGGGAATAAACGAATCCACGCGTGGATTTTTGCATGTACCGTATGAATAAGGATCGGCTAACTCCGTGCCAGCAGCCGCGGTAATACGGAGGATCCGAGCGTTATCCGGATTTATTGGGTTTAAAGGGAGCGTAGATGGGTTGTTAAGTCAGTTGTGAAAGTTTGCGGCTCAACCGTAAAATTGCAATTGATACTGGCAGTCTTGAGTACAGTTGAGGTAGGCGGAATTCGTGGTGTAGCGGTGAAATGCTTAGATATCACGAAGAACTCCGATTGCGAAGGCAGCTTACTATCCTGTAACTGACATTGATGCTCGAAAGTGTGGGTATCAAACAGGATTAGATACCCT
+
FGGGGCFGGFGGGGGGGCEFFFGDFEGGGGGGFFFGFGFGGGGGGFGGGGGCFDFFGCCFF9CFDAFGCGGGGGGGGADAEFGGGFCFGFGG7FGGGGFGGG,<EAFGGFCFGFEC<F@9FAEFGGG=?FFGDF<EFG<C9F=BF7FD,FD<FFGEDGCCFGFCEGDCGGGF9F@FGG7*>@C,:FFGGFCGGGCEBFCFFFCGFGEG=FGGGF85>CEEGGFFGGGFGEFFGGF@CGGGDGFEGEGG<EGGGFAA,=CFCA:A7GFEFGFGGGC<DDFCGGFGDEEE@FEC,9FF<;E<8EFB,=++8,GGFA:C?<7<FAFEB=8?9F<E<9ECFFEAFFFF8CD@GGF9@FB7F7FCGF@@B6,688<E,@9FE<C,,E9GGFFCCCFF,GFFF@CF9,GGGFCFF-F8GGGFCFFEGEE<@<C66,8@A,@A
@suolzx 114677
TGGGGAATATTGCACAATGGGCGAAAGCCTGATGCAGCGACGCCGCGTGCAGGATGAAGGACTTCGGGGTGTAAACCGCTTTTAATCGGGAAGAAAACTTCGGGTGGGGGTACATTTCGAATAAGCACCGGCTAACTACGTGCCAGCAGCCGCGGTAATACGTAGGGTGCAAGCGTTATCCGGAATTATTGGGCGTAAAGGGCTCGTAGGCGGGTCGTCGCGTCCGGTGTGAAAGTCCATCGCTTAACGGTGGATCTGCGCCGGGTACGGGCGTGCTGGAGTGCGGTAGGGGAGACCGGAATTCCCGGTGTAGCGGTGGAATGTGTAGATATCGGGAAGAACACCAATGGCGAAGGCAGGTCTCTGGGCCGTTACTGACGCTGAGGAGCGAAAGCGTGGGGAGCGAACAGGATTAGATACCCT
+
FGD@EGGGGGGFGGGG<EF@ECB:+F@FGGGGGGGGGGGGEDFGGCFFGC,CFFCCG<F8,4CCE7FC+4@>ECG?4+6FCF9,95?BBE=++BB,3,,,BFCB8++++8++,,,,3,>F,::;,=9#<C7FFB8F4?/*,3FFC707:>:/)4:49<*9-*(?BC7+*E?CEEFGC5CCG<4.+*0)*/C?;/:FEGGGGC:GGC5EECCE?*2*:/*=:FDEEFCGGGGGGDF<1*<*7B?1:CC<<<>>?,*<F@>*8CDF>+FF:E@@,88FB,GGGGGCBAA8@,DC448+,FFGFF>F@+B=GGF@+FB-EC,AF<GEFB;FGGFFC8GGGGGGGGFGGGFGGGGGGGGGF<D,FAFGEFCCGFGFAGGEGGGGGGGF@C,7GGGGGGGGGGFF8GEGGGGGGGFF9GGGGGCCCCC
@suolzx 95954
TGGGGAATATTGCACAATGGGGGAAACCCTGATGCAGCGACGCCGCGTGGAGGAAGAAGGTCTTCGGATTGTAAACTCCTGTTGTTGAGGAAGATAATGACGGTACTCAACAAGGAAGTGACGGCTAACTACGCGCCAGCAGCCGCGGTAAAACGTAGGTCACAAGCGTTGTCCGGAATTACTGGGTGTAAAGGGAGCGCAGGCGGGAAGACAAGTTGGGAGTGAAATCTATGGGCTCAACCCATAAACTGCTTTCAAAACTGTTTTTCTTGAGTAGTGCAGAGGTAGGCGGAATTCCCGGTGTAGCGGTGGAATGCGTAGATATCGGGAGGAACACCAGTGGCGAAGGCGGCCTACTGGGCACCAACTGACGCTGAGGCTCGAAAGTGTGGGTAGCAAACAGGATTAGATACCCT
+
FGGGGEGGGGGGGFGAFGGGGGGGGGGGGGGFFGGGGGFFGGGGGGGFDGEGGGGGGGGGGGGGGGGGGGGFGGGGGGGGGGGGGFFGGGDGGGGGGGGEGGGG<FGGGGGGGGFGGFFGGFGGGGGGGGGGGEGGGGGGGGGGGGGGFGGFFGGGGGGGGGGGGCGGGG@FFGGGGGFFGGCGGGEGFFGFGGGGDGGGGGGDGGGGEGGFGGGGGGGFGCFFGFGGGGGGGGGGGEGGGGGGFGGFGGGGGGGGGGGGGGGGGGGGGGGGGGGGGGGGGGGGGGCGEGGFGGCGECCFB9GGGGGGGGFGGGGGGGGGGGGGFEGGFCE@EEFE98GGGGGGGGGGGGGFEE@FCGGDAGF<FGGGGGGGGGGGGGFCGGGGGGGGGGGGGFGGGGGGGGGGGGGFF8E@CCCC
@suolzx 222
TGGGGAATATTGCACAATGGGCGAAAGCCTGATGCAGCGACGCCGCGTGAGCGAAGAAGTATTTCGGTATGTAAAGCTCTATCAGCAGGGAAGATAATGACGGTACCTGACTAAGAAGCACCGGCTAAATACGTGCCAGCAGCCGCGGTAATACGTATGGTGCAAGCGTTATCCGGATTTACTGGGTGTAAAGGGAGCGCAGGCGGTGCGGCAAGTCTGATGTGAAGGCCCGGGGCTCAACCCCGGTACTGCATTGGAAACTGTCGTACTAGAGTGTCGGAGGGGTAAGCGGAATTCCTAGTGTAGCGGTGAAATGCGTAGATATTAGGAGGAACACCAGTGGCGAAGGCGGCTTACTGGACGATAACTGACGCTGAGGCTCGAAAGCGTGGGGAGCAAACAGGATTAGATACCCT
+
6FFGDGFGFGGGGGGGGGGFGGGGGGGFGGGGGGGGGGDEGFGGGGGGGGGGGGEGGGG??FGGGGGCFDFGGFGFGGGGFCGGGGGGGDFGGFGGGGGGGGGGGGGGGGGFFC<FFGCFGCGGGGGGGGGGG:GGGGGGG?GGGEGGEFE7GFG:FFGGFFFFGGFGFCFGGGGGGGGGGGGGGGGFGGGFGGGGD<==FGGEGGEECGGCFGGGFGGGGGGGGF?DGGFFGGGCGFFGGD8GGGCDGDGFGGGGGGFFFGGDGGGGFGFGGGF>4?E<GGGGDCC7FAFECFGGFFECGGGGEGGGGGGGGGGEGGGGGGGGGGGGGFDFEGFAGGGGGGGGGGGGGGGGGGGGGGGGGGGGGGGGGGDGGGGGGGGGGGFGGGGGGGGGGGFGGGGGGGGFCGGGF?GCCCCC
@suolzx 109135
TGAGGAATATTGGTCAATGGACGAGAGTCTGAACCAGCCAAGTAGCGTGAAGGATGAAGGTTCTATGGATTGTAAACTTCTTTTATACGGGAATAAACGGATCCACGTGTGGATTTTTGCATGTACCGTATGAATAAGGATCGGCTAACACCGTGCCAGCAGCCGCGGTAATACGGAGGATCCGAGCGTTATCCGGATTTATTGGGTTTAAAGGGAGCGTAGATGGGTTGTTAAGTCAGTTGTGAAAGTTTGCGGCTCAACCGTAAAATTGCCGTTGATACTGGCGACCTTGAGTGCAACAGAGGTAGGCGGAATTCGTGGTGTAGCGGTGAAATGCTTAGATATCACGAAGAACTCCGATTGCGAAGGCATCTTACTGGATTGTAACTGACGCTGATGCTCGAAAGTGTGGGTGTCAAACAGGATTAGATACCCT
+
E@EDCEGGGGGFFGGGGGCFGFD:CEEFGFGFFFGGG8B@DG<FFFCCBGD9<E<FGGGDFFAFGDEC6<ECGGFFFGGGC,CEEEGGFCFGECEEFC,?=CC<FG7F8<+B?AFAFGGFE9FEEEA:F<84?CEG<EEFFD>G@GEFG+DC=:3DFGGGECAE=6CCGGGGGGF>C<7CCA:CC>FCCFCFFGG=FGFFGGGFFGG<DGGG?CC#BECGGFA,CC:CE9>>;EF@<?FE9DEFCGAECGGGEGDF>CEF:GGEFGF<F@F>CDFDF%FEGEDGGGFEBF8GFFFCFBFGFEEE<=GFC<EFFGF@,94,E@C7@@GGEC,F?9EEE,5=EDFGFF@C<FGGEFFFC7GGFBB,B6C@9<C,,GGGDFGGGFEFGECEEEGFEC,,9:DEF7EE9GEGF@GGGED9FEFFGEEF@ECFEC@<<CBC
@suolzx 143035
TGAGGAATATTGGTCAATGTACGAGAGTCTGAACCAGCCAAGTAGCGTGAAGGATGACTGCCCTATGGGTTGTAAACTTCTTTTATACGGGAATAAAGTTAGCCACGTGTGGTTTTTTGTATGTACCGTATGAATAAGGATCGGCTAACTCCGTGCCAGCAGCCGCGGTAATACGGAGGATCCGAGCGTTATCCGGATTTATTGGGTTTAAAGGGTGCGTAGGCGGCCTTTTAAGTCAGCGGTGAAAGTCTGTGGCTCAACCATAGAATTGCCGTTGAAACTGGGGGGCTTGAGTATGTTTGAGGCAGGCGGAATGCGTGGTGTAGCGGTGAAATGCATAGATATCACGCAGAACCCCGATTGCGAAGGCGGCCTACTGGGCACCAACTGACTCTGAGGCTCGAAAGTGTGGGTAGCAAACAGGATTAGATACCCT
+
FFF,E@FFFGGGGGFGGGG,CCDEEGGGGFGGGGGGGGGGGFGGD@FFD,CCFFD@FGDFGGFEFFFG?,,:CEGGGGGGGGGGFEC9F,CBFC<FA9?FGFGGFFDFGFGEEF,4DFGFGGGCC<FFGGDFGGGGGF,EFGGCFFGGFGAFF<DFGGGDFCFGEEG+8>CFGGGGGFEG7AFA75*><7CGFG<=.=:8=;+<<<FG0G9FF:=,41?FGC48F<:E9FGGFG1:>C:88DF;A/CFDCFCC7@C,*$<(:AFDGG<CC89FE@:F?FDFCB?:++B5B,GGGFGEADFE8,FGFEGGGEFFBF:7GGFEEC@+F@EA,CEC<FBAAFGFAF<=:FFEE,A+@7@8,E,+:C7FGGGEFEC,FGGFCFC,FB<FAFACFCC,EDFGFFEDCECF<EGFFFF@C,DGGGGGAEDGAGGF@C9CCCC
@suolzx 105635
TGAGGAATATTGGTCAATGGACGAGAGTCTGAACCAGCCAAGTAGCGTGAAGGATGACTGCCCTATGGGTTGTAAACTTCTTTTATACGGGAATAAAGTGAGCCACGTGTGGCTTTTTGTATGTACCGTATGAATAAGGATCGGCTAACTCCGTGCCAGCAGCCGCGGTAATACGGAGGATTCGGGCGTTATCCGGATTTATTGGGTTTAAAGGGAGCGTAGGCGGGTTGTTAAGTCAGTTGTGAAAGTTTGCGGCTCAACCGTAAAATTGCAGTTGATACTGGCGACCTTGAGTGCAACAGAGGTAGGCGGAATTCGTGGTGTAGCGGTGAAATGCTTAGATATCACGAAGAACTCCGATTGCGAAGGCAGCTTACTGGATTGTAACTGACGCTGATGCTCGAAAGTGTGGGTATCAAACAGGATTAGATACCCT
+
FFC9EEECFFGGFFGGGGFDFGGGGGG@FGGGGGGGGGFFGGGGGGGGGG@FFCFGCGD9FGGGGGFFGFFFFFGGGGGGFGGGGGGCGEEFGGFGFGGGGGGGGGGGGGGGGFGDGGDFGGFGG9FEGGGFGFEGGGG,AE:+FFGF8FFC:BCCEGCGG9FFCCCFGGEAFGG<BF:@DFGGGGGGFGEGGGGG*?7F+C8FFGGGG:FCCFC4CCFEB5CE>CFC=AFFCGGECGGGGFCGFCGGGEEFCEFEGGGDDGGGGGFFFGGFDCF8C4CFF7DF7EFCFGGGGGGGGGGGGGGGGGGGGGGFGFDGF@FGGGGGGFFCFEGFGGGFDFGCGFGGFDGFC9BDFBCB7CGGGGGFFCF?FGGFGEGGGGGGGGGGGGGDFEECE,GGGGFED7GGFFGFGGGGGGGGGGGF9GGGGGFEE@FB8CCB
@suolzx 143627
TGGGGAATATTGCACAATGGGGGAAACCCTGATGCAGCGACGCCGCGTGGAGGAAGAAGGTCTTCGGATTGTAAACTCCTGTTGTTGAGGAAGATAATGACGGTACTCAACAAGGAAGTGACGGCTAACTACGTGCCAGCAGCCGCGGTAAAACGTAGGTCACAAGCGTTGTCCGGAATTACTGGGTGTAAAGGGAGCGCAGGCGGGAGAACAAGTTGGAAGTGAAATCCATGGGCTCAACCCATGAACTGCTTTCGAAACTGTTTTTCTTGAGTAGTGCAGAGGTAGGCGGAATTCCCGGTGTAGCGGTTGAATGCGTAGATATCGGGAGGAACACCAGTGGCGAAGGCGGCCTACGGGGCACCAACTGACGCTGAGGCTCGAAAGTGTGGGTAGCAAACAGGATTAGATACCCT
+
GGGGGEGFGGFGGGGFGFGGG7EGEGGFGGFGGGGGGGDEGGGGGGGGGGFGGGGGEFGGGCGGGGGGCCFGAFGGFCFFGGGGEGFCGFGGGGGGGFGFFGGGGGGGGGGGCFGGG<=9C9FFDGGGGGGFD4FGGGGGGGCGGGGGGGGFGAB7FFG=;FGGGGGGGE9<CFGDEGGFGGGGGFFBCFGFGGGGGDFGG=:7>EEFGFFGGGGGGGGGFFECCEGGCGFEE:CFFFGFEFFFGGFFFGGEFFGFGG=C@FCFF<FGDGFFCFGFD@FDFGG=D:GEGCFFFFFDGGGFGGGDGGGGFC,GFECEGGGGGGF=EGGGGGGGEFEEFGGGGGGFGGGGFFECE@F:B,EECGGGGFFGGCBEGGGGFGGGGFGGFGGGGFGGGGGGGGGFGGGGGGGGGDGCCCCC
@suolzx 227
TGAGGAATATTGGTCAATGGACGAGGGTCTGAACCAGCCAAGTAGCGTGAAGGATGACTGCCCTATGGGTTGTAAACTTCTTTTATACGGGAATAAAGTGAGGCACGTGTGCCTTTTTGTATGTACCGTATGAATAAGGATCGGCTAACTCCGTGCCAGCAGCCGCGGTAATACGGAGGATCCGAGCGTTATCCGGATTTATTGGGTTTAAAGGGAGCGTAGGCGGACGCTTAAGTCAGTTGTGAAAGTTTGCGGCTCAACCGTAAAATTGCAGTTGATACTGGGTGTCTTGAGTACAGTAGAGGCAGGCGGAATTCGTGGTGTAGCGGTGAAATGCTTAGATATCACGAAGAACTCAGATTGCGAAGGCAGCTTGCTGGACTGTAACTGACGCTGATGCTCGAAAGTGTGGGTATCAAACAGGATTAGATACCCT
+
<FGGGGGGGGGGGGGGGGGGGGGGGGGFGGGGGGGGGGGGGFCFGGGGGGGGGGGGAFGGFGGGGGGFGGGEGGGGGGFGGGGGGGGGGGGGGGGGGGGGGGGGGGGGGGGGGGGFGGGGGGGGGGGEGGGGGGGGGGGGGG=EGGGGGGGGGFGGGGGGG?GGGGGGGGGFFFGFE@FGDCFCGEGGGGGGGGGGFFCEG9GFFGCFCCGGGGGCEG:EE*CCGGGGGFGGGGGGGGFFGGGGGGGGGGGGFGGGF>FGCDFGGGGGGFGFFFEEA.GFGGCFGFDF<EGE8E=AEGGGGF@FDFGGGFGGGGGGGGGGGGGGEFFEAFGFF?C,FFGGGGGGGGGGGGGGGGFFF9GGGGGGGGGGGGGGGGGGGGGFGFAGGGGGGGGGGGGFGGGGGGGGGGGGGGGGGGGGGGGGGGGGGGGGGGGCCCCC
@suolzx 105769
TGGGGAATATTGCACAATGGGCGAAAGCCTGATGCAGCGACGCCGCGTGAAGGATGAAGTATTTCGGTATGTAAACTTCTATCAGCAGGGAAGAAAATGACGGTACCTGACTAAGAAGCCCCGGCTAACTACGTGCCAGCAGCCGCGGTAATACGTAGGGTGCGAGCGTTAATCGGAATTACTGGGCGTAAAGGGTGCGCAGGCGGTTGAGTAAGACAGATGTGAAATCCCCGAGCTTAACTCGGGAATGGCATATGTGACTGCTCGACTAGAGTGTGTCAGAGGGAGGTGGAATCCCACGTGTAGCAGTGAAATGCGTAGATATGTGGAAGAACACCGATGGCGAAGGCAGCCTCCTGGGACATAACTGACGCTCAGGCACGAAAGCGTGGGGAGCAAACAGGATTAGATACCCT
+
EEFF::FGFACE6EEAGGGGCCEGGGG,F8CFE9CFFCECCFGDGGGEGGFECFEE<CC5CAFGGGDFFFGEFFAFFGEFDFGFG8EEFGFGE,BFFEGGFGE?FCFEGFGGGGFEGGGCCEBEFBGF8DD<:,@F>FF<EFFCF7B7'F>6<?*,3>CD&FGGCEFG<:GC2?F>92FCBFCF@FGF8<<CGGECEGGEEGCGGGGGG9;DCFGF>@CFG@/CFFEF9EFFC?CFGDFF@@C9DF<C,FGGFC<#>2:<7<C?7CCFDDEFDB99560AF<9GFF=CGFEGGDGEF8F:EEED;CF?FGGFFC>GFGGEFA:,,,EF@<@A@B,GGGGDGGCDGGFFB,8FF6C,FAFGGGEFFE<GGGFCEEFFGF@<CFGGGFGGEGCFFGDGDGGFGGFFE6AGFFEB8CCC
@suolzx 123727
TGGGGAATATTGCACAATGGGCGAAAGCCTGACGCAGCGACGCCGCGTGAGCGAAGCAGTATTTCGGTATGTAAAGCTCTATCAGCAGGGAAGATAATGACGGTACCTGACTAAGAAGCACCGGCTAAATACGTGCCAGCAGCCGCGGTAATACGTATGGTGCAAGCGTTATCCGGATTTACTGGGTGTAAAGGGAGCGCAGGCGGTGCGGCAAGTCTGATGTGAAAGCCCGGGGCTCAACCCCGGTACTGCATTGGAAACTGTCGTACTAGAGTGTCGGAGGGGTAAGCGGAATTCCTAGTGTAGCGGTGAAATGCGTAGATATTAGGAGGAACACCAGTGGCGAAGGCGGCCTGCTGGACTGTTACTGACACTGAGGCACGAAAGCGTGGGGAGCAAACAGGATTAGATACCCT
+
GF@CFEEGGGGGGGGGGGGFGG>BFGGGGGGGFGGEGG@FFFGGGGGGGGGGGGGG+FFGFGGGGGGEGGGGFGGGGGGGGGGCFGGFGGGGGGFGCGGGGGGGGGGGGFGGGGGGDFGGGGDGGGGGFGGGFCDGGGGGG>FFGGGGGGCFGGGECCGG=FFGGFGGGG@GGGDE>CFGGGGGGGGFEFGGGGGGGGGG7GGGGGGGGGGGGFB6GGFGGFEDFEGGGGGGGGEGGGGGGGEEGEEGGGGFFGGGGGDGGGGGGGGGGGGGFGFGFFGGDGGGGGGCGGGFFFCFEC,GFCGGGEGGGGGGFF@FFGGFGGGFGGGFFGGGGGGGGFGGGGECGEFEEDGGGFGGGGGGGGGGGFFGFEGGEGGGFGCC8EGGGGGGGGGGGGGGGGGGGGGGGGGGGGGCCCCC
@suolzx 230
TGGGGAATATTGCACAATGGAGGAAACTCTGATGCAGCGACGCCGCGTGAAGGATGAAGTATTTCGGTATGTAAACTTCTATCAGCAGGGAAGAAAATGACGGCACCTGACTAAGAAGCCCCGGCTAACTACGTGCCAGCAGCCGCGGTAATACGTAGGGGGCAAGCGTTATCCGGATTTACTGGGTGTAAAGGGAGCGCAGGCGGTGCGGCAAGTCTGATGTGAAAGCCCGGGGCTCAACCCCGGTACTGCATTGGAAACTGTCGTACTAGAGTGTCGGAGGGGTAAGCGGAATTCCTAGTGTAGCGGTGAAATGCGTAGATATTAGGAGGAACACCAGTGGCGAAGGCGGCTTACTGGACGATAACTGACGCTGAGGCTCGAAAGCGTGGGGAGCAAACAGGATTAGATACCCT
+
FGGGGDFGGGGGGGGFGGGFFGGGGGGGGGGGGGGGGGGGGGGGGGGEGCDEFFCFFFGGGGGGGGG=FFGGGGGGDGCGGGGGGGGGGGGGGGGGGGGGGGGGGGGGGGGGGGGGFCGGDGGGGGGGG.GFE4=FEGFGGGGGGGGGEGFFFGGCGGGGGFGGGGGFCFEGFFCFACECGG.GGGFEA@FFGGGGEGGFEGGGGGEFGGGGGFGGGGFFGGFCFGFGGFCGFGGGGGGFGGCGGGGGGGGGFGGFFFGFGFDCGGGGGGFFGF7GF7EFDGGGGGGDGGFFCGGGGGGFGGGGGGGAGGGGGGCE@FF;9GF?9GGGGCGFC,F9GGGGEGGGGFCGGGGGGGGGGGGGGGFCGGGGGGGGGGFGGGGGGGGGGGGGGGGGGGGGGGGGGGGGGGGFFGGCCCCC
@suolzx 231
TGAGGAATATTGGTCAATGGACGAGAGTCTGAACCAGCCAAGTAGCGTGAAGGATGACTGCCCTATGGGTTGTAAACTTCTTTTATAAAGGAATAAAGTCGGGTATGCATACCCGTTTGCATGTACTTTATGAATAAGGATCGGCTAACTCCGTGCCAGCAGCCGCGGTAATACGGAGGATCCGAGCGTTATCCGGATTTATTGGGTTTAAAGGGAGCGTAGATGGATGTTTAAGTCAGTTGTGAAAGTTTGCGGCTCAACCGTAAAATTGCAGTTGATACTGGTTATCTTGAGTGCAGTTGAGGCAGGCGGAATTCGTGGTGTAGCGGTGAAATGCTTAGATATCACGAAGAACTCCGATTGCGAAGGCAGCCTGCTAAGCTGCAACTGACATTGAGGCTCGAAAGTGTGGGTATCAAACAGGATTAGATACTCT
+
GFGGGGFGGGGFGGGGGGGFGFFGEEEGGDGGGGGGGGGGGF@DDGGGGGGGCG9FFGGGGGCGGGGDFGGGGGGGGGGGGG<9FGCFGGCEFCGGGA<FEGGFCFGCEGGGGFGCCGEGGGGFGFGGGEGFGFGFFGGGGGGGGFG8F:?GGG>GGGFGGFFDCEFGGGGGGGGGGGGGGGFGDGGGGGGGGGGGGCGGGFFGGGGGFFFFGGDBEGGGG<GCCGFF)FBBFGFFGEFCFDGC=FC8@+@:0D<;5FCFGE=BC6GGCGFGGGF9FBE9FCDGGGGGFGFGFFFFA9GFEFGGD7CGCGGGFCDGCFDDGFF>+C,F<FB9CFGFFDGFFGGGGGGFFGGGGFEEBD<CFCCCGGGGGGGF@GGCFFFCFF@CDGGGFFEE9FGGGGEGFFGGGGGGGGGGGGGGGGGFGGFGF<DGF9FA8,C@
@suolzx 232
TGAGGAATATTGGTCAATGGACGAGAGTCTGAACCAGCCAAGTAGCGTGAAGGATGACTGCCCTATGGGTTGTAGACTTCTTTTATACGGGAATAAAGTGAGCCACGTGTGGCTTTTTGTATGTACCGTATGAATAAGGATCGGCTAACTCCGTGCCAGCAGCCGCGGTAATACGGAGGATCCGAGCGTTATCCGGATTTATTGGGTTTGAAGGGAGCGTAGGCGGGTTGTTAAGTCAGTTGTGAAAGTTTGCGGCTCAACCGTAAAATTGCAGTTGATACTGGCGACCTTGAGTGCAACAGAGGTAGGCGGAATTCGTGGTGTAGCGGTGAAATGCTTAGATATCACGAAGAACTCCGATTGCGAAGGCAGCTTACTGGATTGTAACTGACGCTGATGCTCGAAAGTGTGGGTATCAAACAGGATTAGATACCCT
+
GGGFGG,C;FGGGGGGGGGGGGGGEGGGGGGGGGGGGGGGGGGGFGGGGGGGGGGGGGFGCCGG88CFGGGCFGGCGGGGGGGGGGGGGGGCEGGGFGGGGGGGGGGGGGGGGFFGGGGGGGGGGGGGGGFFGGDF9?CFFFGGG2GFFGFGG3GGGGGGGGGGGGGGGFGEGGGGGGGCFFDGGGGEFGGGGGG7CFF;@,CGFGFDAFC9GGGADGE;:EDCGF>FAEFGGEC+;>/?FGGCGEFG=GDGCDCCEEGFFGGGGGGGGGGFGFFAFFFFGGGDGE?,FGFGEC9,GD=GGGGGGGGGGGGGGGFDGGGEAAGGGGGGGGGGGGGGGGGGGEFF8FGEEF@AGGGGGGGGGGGGGGGGGFGGGGGGGGFGGGGGGGFDGG@GGGFGFCGGGCGGGGGGGGGGGGGGGGGGGGGGGGGGGGFCCCCC
@suolzx 119622
TGGGGAATATTGGGCAATGGGCGAAAGCCTGACCCAGCAACGCCGCGTGAGGGAAGAAGGGTTTCGGCTCGTAAACCTCTGTCCTATGGGACGAAGGAAGTGACGGTACCATAGGAGGAAGCCCCGGCTAACTACGTGCCAGCAGCCGCGGAAATACGTAGGGGGCGAGCGTTGTCCGGAATGATTGGGCGTAAAGGGCGCGTAGGCGGCCTGCTAAGTCTGGAGTGAAAGTCCTGCTTTCAAGGTGGGAATTGCTTTGGATACTGGTGGGCTGGAGTGCAGGAGAGGAAAGCGGAATTACCGGTGTAGCGGTGAAATGCGTAGAGATCGGTAGGAACACCAGTGGCGAAGGCGGCTTTCTGGACTGAAACTGACGCTGAGGCGCGAAAGCGTGGGGAGCAAACAGGATTAGATACCCT
+
GG@FGEGGFGCD@CCFFFFCEFFDGGG8FFGGGCCFFGGG<FGGFGGCFFGGEEGFFGGGGGGGGDGE7BGEG8FFFFGGCFA<A9AEFGG8FFGDGG8=,?AD3>CD+C,A@D,C,B+B8<8/>+@:FFG@C>F?FFC?FF>@@:>F::C#<C?GGGGGDG<EE818CFFF>C5GGF>6CF;:EGGGDEA:FC7GCCED8ECEFCGEF:>)C3EGGGGGGC>;@,GGGFDEGGF>,,A>,FCCCGFAGFFFFCFFGFDFD9GGFGFD@+DF?FGGFCF<FD?GGFFFF7EF8EFGFCGGEBGGGGGGDGGGGGGGEEF=GGFFDGF7GGGGGGGFFCGGGGGGGGGGGGGGGGGGGGGGGFFF9FGGGGGGGEGGGGGGGGGFGGGGGEG@GFFGGGGFAGFEDGGGGDGGGFCCCCC
@suolzx 234
TGGGGGATATTGCACAATGGGGGAAACCCTGATGCAGCGACGCCGCGTGGAGGAAGAAGGTTTTCGGATTGTAAACTCCTGTCGTTAGGGACGATAATGACGGTACCTAACAAGAAAGCACCGGCTAACTACGTGCCAGCAGCCGCGGTAAAACGTAGGGTGCAAGCGTTGTCCGGAATTACTGGGTGTAAAGGGAGCGCAGGCGGGAAGACAAGTTGGAAGTGAAAACCATGGGCTCATCCCATGAATTGCTTTCAAAACTGTTTTTCTTGAGTAGTGCAGAGGTAGATGGAATTCCCGGTGTAGCGGTGGAATGCGTAGATATCGGGAGGAACACCAGTGGCGAAGGCGGTCTACTGGGCACCAACTGACGCTGAGGCTCGAAAGCATGGGTAGCAAACAGGATTAGATACCCT
+
GGGGGGGGGGGGGGGGGGGGGGGGGGGGGGGGGGGGGGGGGGGGGGGGGGGGGGGEFEFFGFGGGGGGGGGGGGGCGGGGGGGGGGGEGGFFDCGEFGGGGGGGGGGGGGGGGGGGGGGGGGEGGGGGFGGG>DDFFGGGFGGGGG4GAEGGGGG@GGDGCCGGGGGGGGGCFGDFEEF2GGGGGGGGFGCEFFGGGDCCEEGEDGFC@4FGGFGGFGGGGAEFCF<GGGGGGGGGGGGEGGGGFAGFGGFGGEGGGFGGGGGFGGDFFFGGGGGFGFECFGGGGGGGGGGCGGGGGGGGGGGGGGGGGGGGGF7EGGGGFEGGGGEGECGGGGGGGGGGGGGGFGGGGGGGGGGGGGGFGGGFGFEDGEGGGGGGGGGGGGGGGGGGGGGGGGGGGGGGGGGGGGGGGGGCCCCC
@suolzx 235
TGGGGAATATTGCACAATGGGCGAAAGCCTGATGCAGCGACGCCGCGTGAGCGAAGAAGTATTTCGGTATGTAAAGCTCTATCAGCAGGGAAGATAATGACGGTACCTGACTAAGAAGCACCGGCTAAATACGTGCCAGCAGCCGCGGTAATACGTATGGTGCAAGCGTTATCCGGATTTACTGGGTGTAAAGGGAGCGCAGGCGGTGCGGCAAGTCTGATGTGAAAGCCCGGGGCTCAACCCCGGTACTGCATTGGAAACTGTCATACTTGAGTGCCGGAGGGGTAAGCGGAATTCCTAGTGTAGCGGTGAAATGCGTAGATATTAGGAGGAACACCGGTGGCGAAGGCGGCTTACTGGACGGTAACTGACGTTGAGGCTCGAAAGCGTGGGGAGCAAACAGGATTAGATACCCT
+
G8FGGGG<FFFGGGGGGGGGGGGCFGGGGGGGGFGGGGGGGGGEGGGGGGGGGGG@CFGFFGGGGFC==FFFGGGGGGGGGGGGD8FGFCFGEGGCGG9FFFDCFEGCFGGFFGECFFGGGC7FCFFGGGGGG<AFEF?EBFGGEGE@F<>;DFF:?>:>;=BF:BCF=CC;@F<FG;FFFC1CC@GGFFGGGFFFGGGGGGEGE>E@=GGGGEGFC.CGGGGGGECFGGGGFFGGGGGFG8EDFGGGGFFGFFECEFBECGFD>FFCDGGGGFEFAAEEDGFGGDF7GGGGFFEB,54AGGGGGGGGGGF<EGGGGEGGGGGGGGGGGGGGGGGGE>GGGCB,ECCECEFDE<FCGECE@GDEGGDDGGGGGGGGGGE@GEGFCFGGGGGGGGFGFGGGGGFGFFFCFFCCC?CC
@suolzx 81935
TGAGGAATATTGGTCAATGGCCGAGAGGCTGAACCAGCCAAGTCGCGTGAGGGATGAAGGTTCTATGGATCGTAAACCTCTTTTATAAGGGAATAAAGTGCGGGACGTGTCCCGTTTTGTATGTACCTTATGAATAAGGATCGGCTAACTCCGTGCCAGCAGCCGCGGTAATACGGAGGATTCGAGCGTTATCCGGATTTATTGGGTTTAAAGGGAGCGTAGGCGGGTTGTTAAGTCAGTTGTGAAAGTTTGCGGCTCAACCGTAAAATTGCAGTTGATACTGGCGACCTTGAGTGCAACAGAGGTAGGCGGAATTCGTGGTGTAGCGGTGAAATGCTTAGATATCACGAAGAACTCCGATTGCGAAGGCAGCCTGCTAAGCTGCAACTGACATTGAGGCTCGAAAGTGTGGGTATCAAACAGGATTAGATACCCT
+
<FFGGFGFCFFFFGGGFF9ECFF@@@@FEFGD9EFG8F<FGGGGGGGFGCFFGD@FGCEFDF9EDAFFGFGCFGGGGG?FGGGGGGFGGFFCGGGEDF9FGG+@B::+BFECFGF8<FFFG9FFFFFEDDFCGGCFFGG9FDCCECEGGD9DFGGGG<F7FCGGCEDFEGGGFCGGGGG6=9F7<=F7FGC=FFCFAFF<<:7C<9<@<GFFGGGFGEGEC>EGEGG@*8FFFFFFF;EGGFCCFC:EDFC?C5ECDEGFGFFGGGGGEAGFED9CEB<ACGEFGGFF9FFFAB=9EE,CFGGGGEBFEF?,FGGGGGFFFGGGDGDFFFFFFGGF@DGGGGGGGGFF@FC<9FF:BGFDGEF8GF9EDGGGGDFAFFC,C@EFFGFFGGFGDFGGGGGGGGGGGGEEGFEFGGGFGGGGGGFEEFCGFEFACCCC
@suolzx 52903
TGGGGAATATTGCACAATGGGCGAAAGCCTGATGCAGCGACGCCGCGTGGGCGAAGAAGTATTTCGGTATGTAAAGCTCTATCAGCAGGGAAGATAATGACGGTACCTGACTAAGAAGCACCGGCTAAATACGTGCCAGCAGCCGCGGTAATACGTACGGTGCAAGCGTTATCCGGATTTACTGGGTGTAAAGGGAGCGCAGGCGGTGCGGCAAGTCTGATGTGAAAGCCCGGGGCTCAACCCCGGTACTGCATTGGAAACTGTCGTACTAGAGTGTCGGAGGGGTAAGCGGAATTCCTAGTGTAGCGGTGAAATGCGTAGATATTAGGAGGAACACCAGTGGCGAAGGCGGTTTACTGGACGATAACTGACGCTGAGGCTCGAAAGCGTGGGGAGCAAACAGGATTAGATACCCT
+
GGGFGGGGGGGGGGGGGGGGGGGGGGGGGGGGGGGGCGFGGGDGGGGGGGGGGDGGGGGGGGGGGGGGGGGGGGGGGGGGGGFGGGGGGGGGGGGGGGFGGGGGGGGGGGGGGGGGGGGGGGGGGGGGGGGGGGGGGGGFGGGGGGGGGGGGGGGGGGGGGGGGGGGGFFGGGGGGGGGGGGGGGGGEFGGGGGGGGGGGGGGGGGEGGGGGGGGFGGGGGGGGFFGGGGGGGGGGGFGGGGEFCGG<CGGGFCGGGFFGGGGFEGGFGGGGGGGGGGGGFFDGGGEGGGEDFCGGGGGGGGGGGGGGGGGGGGGGF9GGGGGGGFGGGFDGGFGGGGFGGGGGGGCFFDGGGGGGGF>GFFCFFGGGGGGGGGGGGFGGGGGGGGGGGGGGGGGGFDGGGGGGGGFGGGGCCCCC
@suolzx 128917
TGAGGAATATTGGTCAATGGACGAGAGTCTGAACCAGCCAAGTAGCGTGAAGGATGACTGCCCTATGGGTTGTAAACTTCTTTTATACGGGAATAAAGTGAGGCACGTGTGCCATTTTGTATGTACCGTATGAATAAGGATCTGCTAACTCCGTGCCAGCAGCCGCGGTCATACGGAGGATACAAGCGTTATCCGGATGTATTGGGTTGAAAGGGAGCGTAGGCGGACGCGTAAGTCAGTTGTGAAAGTTTGCGGCTCAACCGTAAAATTGCAGTTGATACTGGGTGTCTTGAGTCAAGTAGAGGCAGGCGGAATTCGTGGTGTAGCGGTGAAATGCTTAGATATCACGAAGAACTCCGATTGCGAAGGCAGATTGCTGGACTGTAACTGACGCGGATGCTCGAAAGTGTGGGTATCAAACAGGATTAGATACCCT
+
;C@FDFF8FGF99E,6;@CEEGGG>@+6C6,C6CFFGGGFCFGGGGDF:7FFE8FFCDFG8FFGCFG?FGEC:C<EFEFCFEEAEFDCF,C,@D9EEFFC,9,7+:CA,EF9F,C,<C,BE5FFD,B=+:4BBF9FF9,C<4,5A<<,E<AFE@+8+,,3A8D8=C++++8FFFGGGD*3@,7,78,:9>><,$87.##C@,FC,?0G#GGFGGB:GCEEEF9CCE7C=8#@>F,1@,@<G0/=@<CB@9:F)D35/7>DF6,AFFF<F9<??8AAF?C,C@F@E8A,FBFFDB,,?GGFCGGFGGFCC,DAB,+CGGFFFGF:CGGGGGGFDE:9,,AGFFA,,F@FFF9FFB@8-FE,>GF@FEEGGGFC6GC@8GFFE,CEFEC7EEF+<B,8E@FCCEF9FFC7GGGGGFFGFGGFGGGGGFFDE,,BC@CC
@suolzx 133313
TGAGGAATATTGGTCAATGGGCGATGGCCTGAACCAGCCAAGTAGCGTGAAGGATGACTGCCCTATGGGTTGTAAACTTCTTTTATAAAGGAATAAAGTCGGGTATGCATACCCGTTTGCATGTACTTTATGAATAAGGATCGGCTAACTCCGTGCCAGCAGCCGCGGTAATACGGAGGATCCGAGCGTTATCCGGATTTATTGGGTTTAAAGGGAGCGTAGATGGATGTTTAAGTCAGTTGTGAAAGTTTGCGGCTCAACCGTAAAATTGCAGTTGATACTGGATATCTTGAGTGCAGTTGAGGCAGGCGGAATTCGTGGTGTAGCGGTGAAATGCTTAGATATCACGAAGAACTCCGATTGCGAAGGCAGCCTGCTAAGCTGCAACTGACATTGAGGCTCGAAAGTGTGGGTATCAAACAGGATTAGATACCCT
+
GGGGGGGGGGGGGGGGGGG@FGGGD;FCF9FGGGGGGGGGGGGGFGGGGGGGGGGGFCEFFGGGGGFDFGGGGGGGGGGGGGGGECGGGGGGGGGGGGFGCEEGGEFGFGDFCFFCC<FGGGAFGF9FEECGGGGGGGGGGGEGGGGGG?GGGGGGGGGGGGGGGGGGGGGGGGFGGGGGGGGGGGGFFGGFFGGGFFFCFGGGGGGGGGGGGGGGGGDFGGECFFFD>#CGGGGFGGGGGFFFGFE;CDGF@GFFEFCCGFECF:CGGGGD;EFAEAGGGGGGDGGGGGGGGGFGFAGGGGGFFFGFF8GFGFE7:GGDGGGGEGF<EDGGFGGGGFGFGGGGGFGGGGFGEGGEGGGEGGGGGGGGFF<FF9GDGF9FGD@DFGGGGFFF9GGGGGGGGGGGFGGGGGGFGGFGGGGGFGGGGFAFGGGCCCCC
@suolzx 240
TGGGGAATATTGCACAATGGGCGCAAGCCTGATGCAGCGACGCCGCGTGCGGGATGACGGCCTTCGGGTTGTAAACCGCTTTTGATCGGGAGCAAGCCTTCGGGTGAGTGTACCTTTCGAATAAGCACCGGCTAACTACGTGCCAGCAGCCGCGGTAATACGTAGGGTGCAAGCGTTATCCGGAATTATTGGGCGTAAAGGGCTCGTAGGCGGTTCGTCGCGTCCGGTGTGAAAGTCCATCGCTTAACGGTGGATCTGCGCCGGGTACGGGCGGGCTGGAGTGCGGTAGGGGAGACTGGAATTCCCGGTGTAACGGTGGAATGTGTAGATATTGGGAAGAACACCAATGGCGAAGGCAGGTCTCTGGGCCGTTACTGACGCTGATGCTCGAAAGTGTGGGTATCAAACAGGATTAGATACCCT
+
6EF<FBGGGGGGGGGGGGFFFGGGGGGGGGGGGGGGGGFGGGGGGGGGDGGGGGGGFDFGFFEGGGGFGGGCFGGGGGGGGGGGGGGGGGEGGFGGGG8FGGGGGGGGFGGAFGGGAFCGC3DGG>G@FGGGGGGGBFFGGGGGGG@GGGGFEGEFEFFGGG?<FGGGFGGGGGGCEGCCFCE<CF@><E@FGGG4EEGGGGBGD;?5GGGEEE:EEDGGGGGGGGGFGGGGGGGFCCFGFFG@FEFGGG?FFFEFGGGGGGGEFE@GGGGEEF@B>FGGGGEFGGGGGGGFCGFGGGFDGECGGGGGGGGCFGFGGFFGGGGFFGGCCGGGGGGGFGGGGFF?GFCGGGGGGGGGGGGFGGGGGGGGGGGGGGGGGDGGGGGGGGFFGGGGGGGGGGFGGGGGGCGGGGGGGGDGEFCCCCC
@suolzx 96762
TGGGGAATATTGCACAATGGGGGAAACCCTGATGCAGCGACGCCGCGTGGAGGAAGAAGGTCTTCGGATTGTAAACTCCTGTTGTTGAGGAAGATAATGACGGTACTCAACAAGGAAGTGACGGCTAACTACGTGCCAGCAGCCGCGGTAAAACGTAGGTCACAAGCGTTGTCCGGAATTACTGGGTGTAAAGGGAGCGTAGGCGGCGGAGCAAGTCAGAAGTGAAAGCCCGGGGCTCAACCCCGGGACGGCTTTTGAAACTGCCCTGCTTGATTTCAGGAGAGGTAAGCGGAATGCCTAGTGTAGCGGTGAAATGCGTAGATATTAGGAGGAACACCAGTGGCGAAGGCGGCTTACTGGACTGACAATGACGCTGAGGCTCGAAAGCGTGGGGAGCAAACAGGATTAGATACCCT
+
FFG?EFGGGGGGGGFGGGGGGCGGGGGFGGGFGGGGGGDFFEGGGGGFGGGGGGGGG@FGGGGGGGGGGEGGGGGGDFGGGGGGGGFFFGGGGGGFFGGFFFE=?CBFGGFFGG8FGCFDGFGGGGEFGG>FDFFEFFGGGGFFF<AA>F;CFGGBFFGFFGFGF8FGGEDGG?A@BFDCCFGGGGCF=DGGGGGGGGFEEEE=GEEEG>CGGGGGFFFFGGCGGGGDFGGGGDF>@%CECFG=GF@F?EE8AGGGG=GGGGGC?FGGGGGGGAFCGFC?CFFGE?@GGFFEE<F8?EFCGGFCDGEGFGGGGGEEGGGGGGFFFCCGFCGGEGGFDGGGGGGGGGGGGGGGGGFFFFFECFFCEGGGGGGFAE,GGGGFD,GGDEGGGGGGFECGFEGEGGGGGGGGFFGCCCCC
@suolzx 130781
TGAGGAATATTGGTCAATGGGCGAGAGCCTGAACCAGCCAAGTAGCGTGAAGGATGACTGCCCTATGGGTTGTAAACTTCTTTTATAAAGGAATAAAGTCGGGTATGCATACCCGTTTGCATGTACTTTATGAATAAGGATCGGCTAACTCCGTGCCAGCAGCCGCGGTAATACGGAGGATCCGAGCGTTATCCGGATTTATTGGGTTTAAAGGGAGCGTAGATGGATGTTTAAGTCAGTTGTGAAAGTTAGCGGCTCAACCGTAAAATCGCAGTTGATACTGGATGTCTTGAGTGCAGTTGAGGCAGGCGGAATTCGTGGTGTAGCGGTGAAATGCTTAGATATCACGAAGAACTCCGATTGCGAAGGCAGCCTGCTAAGCTGCAACTGACATTGAGGCTCGAAAGTGTGGGTATCAAACAGGATTAGATACCCT
+
GGFFGGGGGGGEGGGGGGGFDFGFGGGGGGGGGGGGFGGGGGGGGGGGGGGGGGGGGGGGGGGGGGGGGGGGGGGGGGGGGGGGGGGGGGGGGGGFFFFFDGGGEGGGGGGGGGGGGGGGGGGGGGGGGGGGGGGGGFGGGGGGGGGFFGGGGGGGGGDFD@FFGGGGGGGGGGFGGDC>FCFGGGGGGGGGGGGGGGGGGGFGFFGEGGGGGGGGDGEGCFEGGGGGGCFGGGF@CFGGGGGFFGGGGGGGGGGGGGGGGGGGGGGGFFFDA;DFGFFFFFGGGGFF?GFGGGGGFGGGDFEGF7GGCCGFGFF@EGFFFFGEGGGGGGGGFFEE<AFGGFFDGFGFGFFFFB7EGGGEDGGGGGGGGGGFDCFCGCGGGGGGGGGGGGGGGGGGGGEEFEGGGGGGGGGGGGGGGGGFFGGGGDFFF@FCCCCC
@suolzx 243
TGAGGAATATTGGTCAATGGACGAGAGTCTGAACCAGCCAAGTAGCGTGAAGGATGACTGCCCTATGGGTTGTAAACTTCTTTTATACGGGAATAAAGTTAGCCACGTGTGGTTTTTTGTATGTACCGTATGAATAAGGATCGGCTAACTCCGTGCCAGCAGCCGCGGTAATACGGAGGATTCGAGCGTTATCCGGATTTATTGGGTTTAAAGGGAGCGTAGGCGGGTTGTTAAGTCAGTTGTGAAAGTTTGCGGCTCAACCGTAAAATTGCAGTTGATACTGGCGACCTTGAGTGCAACAGAGGTAGGCGGAATTCGTGGTGTAGCGGTGAAATGCTTAGATATCACGAAGAACTCCGATTGCGAAGGCAGCTTACTGGATTGTAACTGACGCTGATGCTCGAAAGTGTGGGTATCAAACAGGATTAGATACCCT
+
FFGGGGGGGGGGGGGGGGGGGGGGGGGGGGGGGGGGGGGGGGFGGGGGGGGGGGGGGGGGFGGGGGGGGGGFGGGGGGGGGGGGGGGGGGGFGGGGGGFGGGGGGGFFGGGG?DEFGGGFGGGGGGGGGGGGGGGGGGGGGG5>FGGGGCFF?GGGGFGGGGGGGD?GGGGGGGGGGGGGGGGGGGDGGGGGGGGEFGGCFGGGGGGFEAEFGGGGDGGCEGGGGGGFGGGFGFGGGCGGGGGGFFFGGGGGFEGGGGFEGGGGGGGGGGGGGGGGFCGGGGGGGGGFCGGGGGFECE;GGGGGGGEGGGGGGFGBGGFCFF7GGGFAGGGGFGGCGGGFFGGGGGEGGGGGGGGGGGGEGECGGGGGGGGGGGGGGGGGGGGGGGGGGGGGGGGGGGGGGGGGGGGGFCFGGGGGGGFGGGGGGFGFFDGCCCCC
@suolzx 244
TGAGGAATATTGGTCAATGGACGAGAGTCTGAACCAGCCAAGTAGCGTGAAGGATGACTGCCCTATGGATTGTAAACTTCTTTTATACGGGAATAAACGAATCCACGCGTGGATTTTTGCATGTACCGTATGAATAAGGATCGGCTAACTCCGTGCAAGCAGCCGCGGTAATACGGAGGATCCGAGCGTTATCCGGATTTATTGGGTTTAAAGGGAGCGTAGATGGATGTTCAAGTCAGTTGTGAAAGTTTGCGGCTCAACCGTAAAATTGCAGTGGATACGGGATAGCGTGAGTGCAGTTGGGGCAGGCGGAATTCGTGGTGTAGCGGTGAAATGCTTTGATATCAGGAAGAACACCGATTGCGAAGGCAGCCTGCTGAGCGGCAACTGACATTGAGGCTCGAAAGTGTGGGTATCAAACAGGATTAGATACCCT
+
FFDFGCFGGGGG9,CAEFGFEEFG:CFCFGGG<,,CFGCFCEEEDFFG@F@FGFGGGFCE<C,6@CFCGGG8,CC6E9F<@CE<EF9CE::BFFGGDGG7?C,,9=:>B+@CF9<?FDEC??@AEE9:4+B??FE?EC,?=:3=++><A,@@+>>3+>,:@D8:FCFEGDCC;FGC>:**1>>BE*7:<BC<@AFGE7<:B+5<CFFCC@>?<CE7EBE:=CECFGFC?<@#5<EF8?@F9EDDCFD>@:#FCGD@:+5>:C=039E3<>:,7=C,63=3@,CF?+6,=,6,,FFF:9=4+A,EF4+:GF<?DA7C:,B,A?C7GGEGFE?CCFE9:?A,FGFC,69,ECF<C@6-EF@:CGFDFFFGEGFC@AF<C7+7@+,EECCGFFGFE,GGFEECGGDFGGFCDGGGFC6,FCGGGGGGGGGFF@8CCBB<
@suolzx 245
TGAGGAATATTGGTCAATGGACGAGAGTCTGAACCAGCCAAGTAGCGTGAAGGATGACTGCCCTATGGGTTGTAAACTTCTTTTATACGGGAATAAAGTGAGCCACGTGTGGCTTTTTGTATGTACCGTATGAATAAGGATCGGCTAACTCCGTGCCAGCAGCCGCGGTAATACGGAGGATCCGAGCGTTATCCGGATTTATTGGGTTTAAAGGGAGCGTAGATGGATGTTTAAGTCAGTTGTGAAAGTTTGCGGCTCAACCGTAAAATTGCAGTTGATACTGGATATCTTGAGTGCAGTTGAGGCAGGCGGAATTCGTGGTGTAGCGGTGAAATGCTTAGATATCACGAAGAGCTCCGATTGCGAAGGCAGCCTGCTAAGCTGCAACTGACATTGAGGCTCGAAAGTGTGGGTATCAAACAGGATTAGATACCCT
+
EGGEFCDFFGGGGGGGGGFFGGGDFGGGGGGGGGGG<FEEAFGG9@FGEGG9ECFFFFDGCGGGGCFGGFCEGGGGFGDFEFGGGGGDFFEEGGGGGGF9FFDFGGGGGFCECFGFGGDGFFFFGGGGGGFGGGGGGFGGGGGGDGGGG@GGE/3@>AFF:CBF=EGGF@FGGGGGC/7=GFFFEGFFEFFGGFGE@?C<<,CFFGGGGFFFF@FFGD7EEDGGG?BDGGGGFFGCCCCFGGGF@<EDCG=ECGGFGFFGGGFFGEDFCGGGFFF;GFFFBCFGDCF?DGGFCFFFGE>8FAA8F=F7GGFDGGGF?,<DGGGGGEFGGFFFFFE8<FE9FFF@,FFFGEGFFCC:F@GEGGDGGGGGDGGGGGGGGFECAGGGGGFGGFFGFGGGGGFFFEFF@FEEGGGGGGF<EGAGFFGGFDFEA<CCCCCC
@suolzx 62211
TGGGGAATATTGCACAATGGGGGAAACCCTGATGCAGCGACGCCGCGTGAAGGAAGAAGTATCTCGGTATGTAAACTTCTATCAGCAGGGAAGATAGTGACGGTACCTGACTAAGAAGCCCCGGCTAACTACGTGCCAGCAGCCGCGGTAATACGTAGGGGGCAAGCGTTATCCGGATTTACTGGGTGTAAAGGGAGCGTAGACGGTGTGGCAAGTCTGATGGGAAAGGCATGGGCTCAACCTGTGGACTGCATTGGAAACTGTCATACTTGAGTGCCGGAGGGGTAAGCGGAAGTCCTGGTGTAGCGGTGAAATGCGTAGATATTAGGGGGAACACCAGTGGCGAAGGCGGCTTACTGGACGGTAACTGACGTTGAGGCTTGAAAGCGTGGGGAGCAAACAGGATTAGATACCCT
+
<EFFGGGGGGGGGFFDFFFCEDEGEGGGG8<EFGGGGGGGGGGGGGGGGCGCFC@FFFGGGGGCDCF,EFGGGGGFGGGGGGGGFGGGCFG?7=FF<EFFF@FFGGGCAFGGGGGGGGFC<FGGGGDFGGGGGG8FFGCFDFGGGGCF:FD@FGGGGGFFFCFE=>C:&<FGF>FCG.FCGG:FGGGG8FF>GGGF:*1/2<>EFF(FGEDGGGEFFCFEEE'BFFDE5;;@FFFCFFCF?CE<'6F@<GF8FEFGF?4:@1C96<AB@,#GGGFCA>>D:FEB9++@C=EC<B+E@F48F9FCDFGGF<FFCF8@,<,9GFFF,D>F@,FDB6CC@C,@@@F<GGFDFCFC<C,E@,EF<GGGFFC@,GFFFE<E@F@,@EEFCEGCC<FFGFEF<9FFCEGGGECGFC,CCCCC
@suolzx 247
TGGGGAATATTGCACAATGGGGGAAACCCTGATGCAGCGACGCCGCGTGGAGGAAGAAGGTCCTCGGATTGTAAACTCCTGTTGTTGAGGAAGATAATGACGGTACTCAACAAGGAAGTGACGGCTAACTACGTGCCAGCAGCCGCGGTAAAACGTAGGTCACAAGCGTTGTCCGGAATTACTGGGTGTAAAGGGAGCGCAGGCGGGAAGACAAGTTGGAAGTGAAATCCATGGGCTCAACCCATGAACTGCTTTCAAAACTGTTTTTCTTGAGTAGTGCAGAGGTAGGCGGAATTCCCGGTGTAGCGGTGGAATGCGTAGATATCGGGAGGAACACCAGTGGCGAAGGCGGCCTACTGGGCACCAACTGACGCTGAGGCTCGAAAGTGTGGGTAGCAAACAGGATTAGATACCCT
+
FGFFGCFFCFGGGGGGGGGGGGGGFCGFEFGGGGGGGG:FGCEFFGG:CFGGEEGECEF8CEFFFGG=+BFGGGCGGGFGGGGG<<EDGGGFGGGG9E9BEGECFCBFFGFGGCCGGGGECFG>G7FCG7F?>FGCCFFGGGGGGGGDEGGGF;FCGGGFFGGGBCCGEFFCCFGE?C7FCC<1FGCCCCFFGGDGGFEGGEGDFFG3?E<FDCGGGFFDGGGFGFGG1FGGFGGF9GFGDGGFAFEGGGFBEGGGGECGGGGEFCFFF<DFCFCDFGFFGFFGGGC@F<GFFDBCCGCBEF7EEF@F?FGEFEF=F,C;GGGGEFFGFCGGCFGGGGGGGGGGGGGGGGFFFGGGGFFFGFGGGGDDGGDGGGGGGGGGGDGGGGEGGGGFEGGGGGGGGGGGFGGFFC8CCCCC
@suolzx 80816
TGGGGAATATTGCACAATGGGGGAAACCCTGATGCAGCGACGCCGCGTGGAGGAAGAAGGTCTTCGGATTGTAAACTCCTGTTGTTGAGGAAGATAATGACGGTACTCAACAAGGAAGTGACGGCTAACTACGTGCCAGCAGCCGCGGTAATACGTAGGGGGCAAGCGTTATCCGGATTTACTGGGTGTAAAGGGAGCGTAGACGGTGTGGCAAGTCTGATGTGAAAGGGATGGGCTCAACCTGTGGACTGCATTGGAAACTGTCATACTTGAGTGCCGGAGGGGTAAGCGGAATTCCTAGTGTAGCGGTGAAATGCGTAGATATTAGGAGGAACACCAGTGGCGAAGGCGGCTTACTGGACGGTAACTGACGTTGAGGCTCGAAAGCGTGGGGAGCAAACAGGATTAGATACCCT
+
FCGFGCEFGGFGFGFFFFGGGGCGGGGGG<ECFGGGGGCGGGCF@@FFFGGGGGGGGGGGGGGGFFGCFEGGGGGFFGGGEFAF=AB?FGGGGEA?F5@FC?FC==AF<EGF<FGED,5<E,FE@+BFFGBD:>=+<F?FGC7GGD#FFEC*C?F<9>FCDFC@GFCE=CCCCGFFB52BCFCFFGCF@B9CCFGGG5CE<C>9CE:8:EE>FEG:@<C7D;>?CCB@C#@D@<@5@7FF8GFDFBFC:EFFGEFAGFGGGAEFC<<CGFEAD=EF7ECEGFCGGF7GGGFEECGFGFFAGGEFCGFEFFDEFC=@<FAFEE95<CEFFF<E=6,FGFFC>GEFGGDGFECGGGGFGEF:F@;FEFGGGCCEGFFFC@CC8CED,CGFCGGFDFCAFCDGGGGGGGGGGFFCCCCC
@suolzx 127421
TGAGGAATATTGGTCAATGGACGAGAGTCTGAACCAGCCAAGTAGCGTGAAGGATGACTGCCCTATGGGTTGTAAACTTCTTTTATACGGGAATAAAGTGAGCCACGTGTGGCTTTTTGTATGTACCGTATGAATAAGGATCGGCTAACTCCGTGCCAGCAGCCGCGGTAATACGGAGGATTCGAGCGTTATCCGGATTTATTGGGTTTAAAGGGAGCGTAGGCGGGTTGTTAAGTCAGTTGTGAAAGTTTGCGGCTCAACCGTAAAATTGCAGTTGATACTGGCGACCTTGAGTGCAACAGAGGTAGGCGGAATTCGTGGTGTAGCGGTGAAATGCTTAGATATCACGAAGAACTCCGATTGCGAAGGCAGCTTACTGGATTGTAACTGACGCTGATGCTCGAAAGTGTGGGTATCAAACAGGATTAGATACCCT
+
GGGFDGGGGGGGGFGFGGGGDFGCFFG@FFGGGGGGGGGGGGGGGGDGEEGGFGGGGGGGFGCGGGGGGGGGGGGFGGCFGGGGG,CCGGGCGGFGG9C,CF8FEEEEEFFGF@8FFBFGGGGGGFFEGGGFGD9EFFFFFFG7@FDCGGFGGEFFGGGFD<DECEGCB?CFCCECCCEEFF?ECG>FF@FCFGGGFGFDGGG<GFCFGGFGGCGCEGGDGGE?EFFEGFCGGGGGGGGGGGGGGGGGGGF7@EEEGGGGGDGFCGGGGGGFGGFCGGGGDGGDDGFGFGFGGFEF9FEFGGGGGGDGGFAGGGGDDGGGGGGGGGDGGGGGGGGGGGGGFBDGGFBFGGCGFEGGGGGGGGGGGGGGGFCGGGGGGGGGGAGGGGGGGGEGF9GGGGGFFDGGGGGGGGGGGGGFGGGGGGGGGGGGGDGCCCCC
@suolzx 80359
TGAGGAATATTGGTCAATGGACGAGAGTCTGAACCAGCCAAGTAGCGTGAAGGATGACTGCCCTATGGGTTGTAAACTTCTTTTATACGGGAATAAAGTTAGCCACGTGTGGCTTTTTGTATGTACCGTATGAATAAGGATCGGCTAACTCCGTGCCAGCAGCCGCGGTAATACGGAGGATCCGAGCGTTATCCGGATTTATTGGGTTTAAAGGGAGCGTAGGCGGACGCTTAAGTCAGTTGTGAAAGTTTGCGGCTCAACCGTAAAATTGCAGTTGATACTGGGTGTCTTGAGTACAGTAGAGGCAGGCGGAATTCGTGGTGTAGCGGTGAAATGCTTAGATATCACGAAGAACTCCGATTGCGAAGGCAGCTTACTGGATTGTAACTGACGCTGATGCTCGAAAGTGTGGGTATCAAACAGGATTAGATACCCT
+
GFGGFGGGGGFG9@CFEFCFEFGG>EEFGGGGGGFGGGGGGGAE,C+CFCGF8FFDFFFFGCGGGGGG8FG@FGGGGGGGGGGGFFGE<FEGGGG9<CFFFEFEEFCFEFGEGGGGGGGG9FGFGGCCFGGGGFFGGFGGGFG;FFGFGGGGGGGGFFFFGCBE:ECC:GGGGGFCC@CCFGGFGGGGFG7C9<FEDF>FFF9FFCCG@EFFGGE:CEGGCEEG@EEEGGEGEEGFF70AGFGDGGGGGGGDGGFAD9DGGGGGGGGGGEF8FFFFGACGGGGEDGFC,FGFGGFFCGGGGGGGGGGGF<FDDGEDGGGFFFEEGGGGGGGGGGGGFGFGGGGEECFGGGGGDF@-7CFB@:C8FGFFDGFGFEGGGFFFGGGGGGGGGGGEFGGGGEFEC@FCGGEGGGGGGGGFGGGGFGGGFAGGGGGCC?CC
@suolzx 90854
TGAGGAATATTGGTCAATGGACGAGAGTCTGAACCAGCCAAGTAGCGTGAAGGATGACTGCCCTATGGGTTGTAAACTTCTTTTATATGGGAATAAAGTATTCCACGTGTGGGATTTTGTATGTACCATATGACTAAGGATCGGCTAACTCCGTGCCAGCAGCCGCGGTAATACGGAGGATACGAGCGTTATCCGGATGTATTGGGTTTAAAGGGAGCGTAGGTGGATTGTTAAGTCAGTTGTGAAAGTTTGCGGCTCAACCGTAAAATTGCAGTTTAAACTGGCAGTCTTGAGTACAGTAGAGGTGGGCGGAATTCGTGGTGTAGCGGTGAAATGCTTAGATATCACGAAGAACTCCGATTGCGAAGGCAGCTTACTGGATTGTAACTGACGCTGATGCTCGAAAGTGTGGGTATCAAACAGGATTAGATACCCT
+
6@CCED<<<FFGFAFFFCG8FFCGFF@<<FFCFGGFFGGFFGFGEGGGD,CFG?FF@EAEFF9-:CFCFE:FGGGD,CEFDFF999EC?F<,B,<FGCGGGFFGGFG<E4FCE<FC@FGFC,,CF<A,9=BFF,CEEG8EEE@<@FEGGDEEEF5CABFCGGFFGEGD<C*0&%@>5@+37%><@C@GFC7>F@F;7;&A47<F?FCD=F<EFG><8'=<D<CECF@#=9CFAFFC?FFD?FCF@ACFBEEGGD8FFGGFFCEFEBAC/?<FE=F<$D<FGGGGCFFGGGFFGF<FAAE,GGF7EF7GEGCGGGGFB<D,FGEGGEECGFFFFAGFGGDEF9EE,C,FGGGFF7GDEFABF7>GGF<GGGFFFC<,CFE,CGFF9FFGGGFEGGEGGC>FFCF6,FGGGEFEAGGFFGAFDCEEFC,CC<C@CCCC
@suolzx 135674
AGGGGAATATTGCACAATGGGGGAAACCCTGATGCAGCGACGCCGCGTGAAGGAAGAAGTATCTCGGTATGTAAACTTCTATCAGCAGGGAAGATAGTGACGGTACCTGACTAAGAAGCCCCGGCTAACTACGTGCCAGCAGCCGCGGTAATACGTAGGGGGCAAGCGTTATCCGGATTTACTGGGTGTAAAGGGAGCGTAGACGGTGTGGCAAGTCTGATGTGAAAGGCATGGGCTCAACCTGTGGACTGCATTGGAAACGGTCATACTTGAGTGCCGGAGGGGTAAGCGGAATTCCTAGTGTAGCGGTGAAATGCGTAGATATTAGGAGGAACACCAGTGGCGAAGGCGGCTTACTGGACGGTAACTGACGTTGAGGCTCGAAAGCGTGGGGAGCAAACAGGATTAGATACCCT
+
CGCCE@C@9@FGG,CFGGAECGGGCACFGGGFGGGGGG@FGGGGGCCFGGGGGGCFCFAAFGGAFGFGGGGGG9<FGGGDEFG<FEGFFEBFFEFAFGFGGG>+AEFGGGGFF9=?AFGFGGGGGDEG?FCFGFGGGGGGGGGFG>GGGG8CFG5FCFGGGGGGFFGGG;GGGGGG7CFGGGFF?FFC=FGGGGGFGEEG:CFGGGDGGGGGGGGCFCFFFGGF=<GFFFFFFCA>FF?FGG6C.FFBF?FDGDFGGFB<A#F<@FE7@FFCFGFBA6EF<DCFF@GGGFGFGGFF,5CFF=GEEEDGGGDFCCGGEFC4EEB?,CGGGCFEB,8CF@GEFFFFEC>FC+GGFFFGGEGGGGFGFFCB7DGGGGGGFGGGGEFGGGGGGGEGGGFE8GGGGEFB9GGFGFGCCCCC
@suolzx 81373
TGGGGAATATTGCACAATGGGGGACACCCTGATGCAGCGACGCCGCGTGGTGGAAGAAGGTCTTCGGATTGTAAACTCCTGTTGTTGAGGACGATAATGACGGTACTCAACAAGGAAGTGACGGCTAACTACGTGCCAGCAGCCGCGGTAAAACGTAGGTCACAAGCGTTGTCCGGAATTACTGGGTGTAAAGGGAGCGCAGGCGGGAGAACAAGTTGGAAGTGAAATCCATAGGCTCAACCCATGAACTGCTTTCAAAACTGTTTTTATTGATTAGTGCAGAGGTAGGCGGAATTCCCGGTGTAGCGGTTGAATGCGTAGATAGCGAGAGGAACACCAGTGGCGAAGGCGGCCTACTGTGCACCAACTGACGATGAGGCTCGAAAGTGTGGGTAGCAAACAGGGTTAGATACCCT
+
,@<,86,@E<E<C66@<@<,876++,6:@@G<FCEGA8@C:@:B:CFC++,,4,EFFG8,:9C5,?+8?=E9FG,EB,<FGBD5,:=F<,,+84FCC<9,C+>=DGAFGCDC8BF8FFGGFGG+CEGC,@=F7F,@+=>FCCFFG*>FFECCFF*<C318,5<<38@1<:::?F4CE@FCFGG<<7F@E,?:<<C8/C>:CC>>EE;CDFF@@F81@<F,<-<<@$EC<F<C#<<<#+8+0%19F9@:@=?<3@CEC/C#>@B9ACFC+(<F%#8F#=C3F?A=?==FGFF?8?>++7EFA9EDGC=<FB,CB,=>9,B=C?=8,FC,C@<@86:-6F,B,,7CF@,@@@;,C,E<FC<8F@6CEEE7@@CE<,FCE@7@C@?9<@EGCCFC99FF@CC-@6,,,@FFEFE<A,,@
@suolzx 254
TGGGGAATATTGCACAATGGGGGTAACCCTGATGCAGCGCCGACGCGTGAGTGAAGAAGTATTTCGGTATGTAAAGCTCTATCAGCAGGGAAGAAAATGACGGTACCTGACTAAGAAGCCCCGGCTAACTACGTGCCAGCAGCCGCGGTAATACGTAGGGGGCAAGCGTTATCCGGATTTACTGGGTGTAAAGGGAGCGTAGACGGTAAAGCAAGTCTGAAGTGAAAGCCCGGGGCTCAACCCCGCGCCTGCTTTGGAAACTGTTTAACTAGAGTGCTGGAGAGGTAAGCGGAATTCCTAGTGTAGCGGTGAAATGCGTAGATATTAGGAGGAACTCCAGTGGCGAAGGCGGCTTACTGGACATTAACTGACGTTGAGGCTCGTAAGCGTGGGGAGCAAACAGGATTAGATACCCT
+
CD,EFCFFGCGDFFFEDDCFGCE+BED@<FFFGF<66AF7@F++CFFG@EFGCE9BC:E5,C<F<<C8=FGCFFGFG<FEC<F<<<,9+:+,+BF=FGGGDEECFCFGA<BFEEEEDAD,+B@:+6>,>,BF7BFFFC<7CEDGEECD*>CF,;:,,<><FFEC14:*=CF<<:FFECFCFF;@(FF8<???<FC5*2<*8<*:C<C,'@FCC8CCC7B,<@5<F:1)7=F=FC:C>EEGG@6+6+++3>B,?=C,4,58,,EE=,<A?A,E,GF8:EE4:C,?,?=4:CGFAD<8?GF:FA=>CC@F?F?,7FCGFFC;FCE9FFB,,@,F@C:--CCFF:B,9,@6+FF@@C6@<9E9E66<GF@C8@68,F8C,+7@F:;,,,::+FFC,FGFE@C6E6,;,,,,CFC@6,6A
@suolzx 108409
TGAGGAATATTGGTCAATGGACGAGAGTCTGAACCAGCCAAGTAGCGTGAAGGATGACTGCCCTATGGGTTGTAAACTTCTTTTATACGGGAATAAAGTGAGGCACGTGTGCCTTTTTGTATGTACCGTATGAATAAGGATCGGCTAACTCCGTGCCAGCAGCCGCGGTAATACGGAGGATCCGAGCGTTATCCGGATTTATTGGGTTTAAAGGGAGCGTAGGCGGGTTGTTAAGTCAGTTGTGAAAGTTTGCGGCTCAACCGTAAAATTGCAGTTGATACTGGCGACCTTGAGTGCAACAGAGGTAGGCGGAATTCGTGGTGTAGCGGTGAAATGCTTAGATATCGCGAAGAACTCCGATTGCGAAGGCAGCTTACTGGATTGTAACTGACGCTGATGCTCGAAAGTGTGGGTATCAAACAGGATTAGATACCCT
+
FGFGGGGGEGGGFEFGFCFGGGFGGGGFGGGGFGGGGGGGGGGGEFGGGGGFGGGGGGGGFEGG8FFGGGGGEGGGGGGGGGGGGGGGGGGGFCFFGFFFAF8F@FGGGGCFFGFFGGGGGGGFGGFGGGGG9FFEDGFG@FFFGGC@FGGGGGGFGFGGDEGGGCFFGFGGACFGECCB7FGGEGGGGF:=FFGFCGGFFGGGGGGGGGFEGGGFGGGGEGGGGGGFGGFGGGGGGGGGGGGGGCCFEGGFGGGFGGGGGGGGGFGF?GGGGGFF<?FGEFFGC,=?GGGGGGGGGGGGGF<FGGGGGDGGGCE>GGGFGGGFEGGGGGGGFGFCE9EFGGGGGGEFGGGGGGFCFCGDGCGGGFFGFDGGGGGGGGGGGGGGGFE:DGFCGFGGGGGGGGGGGGCGGGGGGFCEFGGGGGGGFGGCGGGCCCCC
@suolzx 123206
TGAGGAATATTGGTCAATGGACGAGAGACTGAACCAGCCAAGTAGCGTGAAGGATGACTGCCCTATGGGTTGTAAACTTCTTTTATACGGGAATAAAGTGAGGCACGTGTGCCTTTTTGTATGTACCGTATGAATAAGGATCGGCTAACTCCGTGCCAGCAGCCGCGGTAATACGTAGGTGGCGAGCGTTATCCGGAATTATTGGGCGTAAAGAGGGAGCAGGCGGAACTAAGGGTCTGTGGTGAAAGATCGAAGCTTAACTTCGGTAAGCCATGGAAACCGTAGAGCTAGAGTGTGTGAGAGGATCGTGGAATTCCATGTGTAGCGGTGAAATGCGTAGATATATGGAGGAACACCAGTGGCGAAGGCGACGATCTGGCGCATAACTGACGCTCAGTCCCGAAAGCGTGGGGAGCAAAGAGGATTAGATACCCT
+
FGADFEEGGGGGGFGFGGGGGGGGGDGFGGGGGGGGFGGGGGFGGFGGGGGGGCFDGGGGGFFGGFCFFEGFFGGGGGGGGGGGGGGGGGDECFGGC9CEGGGGGGGGGFGGGCEFGFFGGGGGF,BF=FE8FFGGG9FFGFGGGGGGCGDGGGGGGGGDGFGGGGGDCB:=<CF9EFC59F>E=CGGGGGGGGEGG:*BFF,GCFFGDFDGCCFG?@EEGBCGGD#?FFGGFFF3:=GFFGCFGG7D6?9FAECC:9<DGGGC>EEGC<FGFGEFED>CFGGFD<GGFFF8B+F<E?,FE<FF<F7GGFFEE@FB,DGGGGEEFGGGDGFF:4B7GGGFGGF,9DFFCEF7GGEFFGGFCF<GGFGGGFFGFF8GGFB,C,FFFEGEDF@FGGEGGGFEGGGGGFCGGGGGGGGGGFFDGGFGF9FFFF<CCCC
@suolzx 257
TGGGGAATATTGCACAATGGGGGAAACCCTGATGCAGCGACGCCGCGTGGAGGAAGAAGGTCTTCGGATTGTAAACTCCTGTTGTTGAGGAAGATAATGACGGTACTCAACAAGGAAGTGACGGCTAACTACGTGCCAGCAGCCGCGGTAAAACGTAGGTCACAGGCGTTGTCCGGAATTACTGGGTGTAAAGGGAGCGCAGGCGGGAAGACAAGTTGGAAGTGAAATCCATGGGCTCAACCCATGAACTGCTTTCAAAACTGTTTTTCTTGAGTAGTGCAGAGGTAGGCGGAATTCCCGGTGTAGCGGTGGAATGCGTAGATATCGGGAGGAGCACCAGTGGCGAAGGCGGCCTACTGGGCACCAACTGACGCTGAGGCTCGAAAGTGTGGGTAGCAAACAGGATTAGATACCCT
+
AFGFEDEGGGGGFGGGGGGGFGGGGGGGGGGCFGGGGGCGEGGGGGGGGDGGGGGGGGGGGGGGGGGGGGGGGGFGGGGGGGFAFGGFGGGGGGGFGGCGFGDGFGGGGFGGGGGFGG3FGGGDCGGGFF9FEGGGFGGGGDCEEFGGGGFCGGGFGGGF=;GGGGCGEECECGGGGGGFCGGGGGC8FGGGGFEFCGFGG@>EFGGDC?8,GCFEGGGGGGGGGGFGCFFGGGFFF=FGFDFCFCGGFFCFCFFFGGGFGGGFGFDDFFFGGFFF<AGGGGGGGCCGFGGCFFF:EF:DGGGGGEGGGFC,GEGFB5,GFCDGGGEGGFGGGGGGGGGGGGGGGGGGGGGGGFGGGGGGGGGGGGGGGGGDGFGGGGGGGGGGFFFGGGGGGGGGGGGGGGGGGGGGGFGCCCCC
@suolzx 135296
TGAGGAATATTGGTCAATGGGCGAGAGCCTGAACCAGCCAAGTCGCGTGAGGGAAGAATGGTCTATGGCCTGTAAACCTCTTTTGTCAGGGAAGAATAAGGATGACGAGTCATTCGATGCCAGTACTTGACGAATAAGCATCGGCTAACTCCGTGCCAGCAGCCGCGGTAATACGTAGGGGGCAAGCGTTATCCGGATTTACTGGGTGTAAAGGGAGCGTAGACGGATGGACAAGTCTGATGTGAAAGACTGGGGCTCAACCCCGGTACTGCATTGGAAACTGTCGTACTAGAGTGTCGGAGGGGTAAGCGGAATTCCTAGTGTAGCGGTGAAATGCGTAGATATTAGGAGGAACCCCAGTGGCGAAGGCGGCTTACTGGACGATAACTGACGCTGAAGCTCGAAAGCGTGGGGAGCAAACAGGATTAGATACCCT
+
GGCGFFGFGGGAF9CFCDC@8@FGECCFFGFFGGGGFGGGC<CCF+@CGEFFG7@BEFFFFG<FGGGG8=FFFFFGGGD<CEFFGFGGGG,CDGFGGGFGGGF@CGEG7BFEFFFGGGGGGGFGFGGFCGGGGGGGFCGGGGCFCF@FGCDF7>BF7FD@FGGEEEFC6FC<CGGF?@FCG>EFCB@FF5CEGGD:1+>,CGFGGG=G4FGFGGEC=8:CEECGGF=CCCF;GGFFFD?,CCC<D2<F+FGFGDFG>FFFFGGDGGDCEDCF,FFD?@=3CCCGGF@C,<A3,GGGGGGGGGFACGGGGGGCGFE,F9?9E<GGGGEGGFE<:EGFCE<CE=AEE@EFE9=E+@+-EC<FC:GGFC:+@+FGFEC,B,GFE@FC,<C6@@B7FAFE6+@6@6ED@:@EFEEFC,EE<EFEGFGGFDGGGGFCCCCC
@suolzx 259
TGAGGAATATTGGTCAATGGACGAGAGTCTGAACCAGCCAAGTAGCGTGAAGGATGACTGCCCTATGGGTTGTAAACTTCTTTTATACGGGAATAAAGTGAGGCACGTGTGCCTTTTTGTATGTACCGTATGAATAAGGATCGGCTAACTCCGTGCCAGCAGCCGCGGTAATACGGAGGATCCGAGCGTTATCCGGATTTATTGGGTTTAAAGGGAGCGTAGGCGGACGCTTAAGTCAGTTGTGAAAGTTTGCGGCTCAACCGTAAAATTGCAGTTGGTACTGGGTGTCTTGAGTACAGTAGAGGCAGGCGGAATTCGTGGTGTAGCGGTGAAATGCTTAGATATCACGAAGAACTCCGGTTGCGAAGGCAGCTTGCTGGACTGTAACTGACGCTGATGCTCGAAAGTGTGGGTATCAAACAGGATTAGATACCCT
+
<EFGGGGGGGGGCFGGGGGGGFGDDGGGGGGGAF8@@FEGFGGGGGGGCGFGFGGCAFGEGGGGCGG8ECFCGGGGGFFFGGGGGGGGGGGBFF=ECFDFGAFFEFEAFGFEA,CEFCEE<FFFE9<BAFEFBE<F<FFGGGGGG6F<=DDFEFECFFF>DFG8F:FGED@CEGFGGGGGGF9><CG.FGE.0FFC:#C=@C:=CC:=C@DF:BF=CEGGGG8CEF>>>E-CAFECGCEGFG>:FFFDC<C8CE+:-5C@GGGFD<EGBE<<FGGAACGC=FGCFCE<9F?9=E;C,,GCF=GGGFGEF?,C+DGC7GDBF@FCGGFB<B9CEF,CFGFFF99GGGGFFGF<C8+GEEE7DGGF9FE@C6,C,FEFCC6<FCECFFF6CCF:<C8CEEGFDEF<9C7CF9GCFEEEDFFEGGFF@E,EFGFCCCCC
@suolzx 260
TGGGGAATATTGCACAATGGGCGAAAGCCTGATGCAGCGACGCCGCGTGAGCGAAGAAGTATTTCGGTATGTAAAGCTCTATTAGCAGGGAAGATAATGACGGTACCTGACTAAGAAGCACCGGCTAAATACGTGCCAGCAGCCGCGGTAATACGTATGGTGCAAGCGTTATCCGGATTTACTGGGTGTAAAGGGAGCGCAGGCGGTGCGGCAAGTCTGATGTGAAAGCCCGGGGCTCAACCCCGGTACTGCATTGGAAACTGTCGTACTAGAGTGTCGGAGGGGTAAGCGGAATTCCTAGTGTAGCGGTGAAATGCGTAGATATTAGGAGGAACACCAGTGGCGAAGGCGGTTTACTGGACGATAACCGACGCTGAGGCTCGAAAGCGTGGGGAGCAAACAGGATTAGATACCCT
+
CFGGGFGGGGGGGGGGGGGGGGGGGGGGGGGGGGGGGGEGGGGGGGGGGGGGGGGGGGGCFGGGGGGEGFGGGGGGGGGGGGGGGGGGGGGGDFGGGGGGGGFGGGGGGGGGGGGGGGGGGGGGGEFGGGGGGGGGGGGGGGGGGGGGGGGGGGGGGGGGGGGGGGGGFGGGGGGGGGEFGGGGGGCFFGGGGGGGGGGGGGGGGGGGGGGEGFGGGGGG<GGGFGGGGG>FGGGGGFFC?<CCFCCDGGGGGGFGGGGGGGCGGGGGGFGGGGGGFGGGGGGGGGGGGGGGGGFGFFFGGGGGGGGGGGGGGGGGGGGGGGGGGGGGGFGGEGFFGGGGGGGGGGGGGGGGGGGGGGGGGGGGGGGGGGGGGGGGGGGDGFGGGGGGGGGGGGGGGGGGGGGGGGGGGGGCCCCB
@suolzx 261
TGAGGAATATTGGTCAATGGACGAGAGTCTGAACCAGCCAAGTAGCGTGAAGGATGACTGCCCTATGGGTTGTAAACTTCTTTTATACGGGAATAAAGTTAGCCACGTGTGGTTTTTTGTATGTACCGTATGAATAAGGATCGGCTAACTCCGTGCCAGCAGCCGCGGTAATACGGAGGATCCGAGCGTTATCCGGATTTATTGGGTTTAAAGGGAGCGTAGGCGGGTTGCTAAGTCAGTTGTGAAAGTTTGCGGCTCAACCGTAAAATTGCAGTTGATACTGGCGACCTTGAGTGCAACAGAGGTAGGCGGAATTCGTGGTGTAGCGGTGAAATGCTTAGATATCACGAAGAACTCCGATTGCGAAGGCAGCTTACTGGATTGTAACTGACGCTGATGCTCGAAAGTGTGGGTATCAAACAGGATTAGATACCCT
+
GGGGGGGGGGGGGGGGGGGGGGDGGGGGGGGGGDDGGFFFGGEGGGGGEGGGGGFGGGGFFEFFGGFFGGGGGFEEGDGGFFGEAFFFFCEFGGGFGGGGGGGGGGGGGFGG<D@DFGGFFEFAFFGG7=FGGFFFGGFGFGFGE+>FDFF5FFGFGGEGGGFF>GGGG7=?F9DFECFGFFDFGGGG<EC@GFECF;CCFF@EFGG>=FFB;;EFGDFCEGGGEGGE5C=FFFFFDFF@GFFDFGCGG>=FCGGFECGGGEGFGFFGGGGGGGGF@>C<ECFGCFFFGGFE99GGFE;A@FEGF:FB7GGF7GFCEFDEGGG@CFEGFFF9FFFFFDGGGF@8FFDGGGGGGFFDGGEFGECFEA9FD@FDFEFCFEF<GCGFGGGGEEF@,GGF<GGGGGGGGGCGGGGFGGFCGGGGGEEFDFFDGGFCCCCC
@suolzx 262
TGAGGAATATTGGTCAATGGACGAGAGTCTGAACCAGCCAAGTAGCGTGAAGGATGACTGCCCTATGGGTTGTAAACTTCTTTTATACGGGAATAAAGTTAGCCACGTGTGGTTTTTTGTATGTACCGTATGAATAAGGATCGGCTAACTCCGTGCCAGCAGCCGCGGTAATACGGAGGATCCGAGCGTTATCCGGATTTATTGGGTTTAAAGGGAGCGTAGGCGGGTTGCTAAGTCAGTTGTGAAAGTTTGCGGCTCAACCGTAAAATTGCAGTTGATACTGGCTACCTTGAGTGCAACAGAGGTAGGCGGAATTCGTGGTGTAGCGGTGAAATGCTTAGATATCACGAAGAACTCCGATTGCGAAGGCAGCTTACTGGATTGTAACTGACGCTGATGCTCGAAAGTGTGGGTATCAAACAGGATTAGATACCCT
+
FEGGGFGGGGGGFGGGGGGGGGGGFGCFGGGGGGGGGGGGGGGGFCFFGGGFGGGGGFFGCGGGECFGGFGEFGFGFFCFFAFGGGGGGGG?:FGC?FF<FFDFGGFFGGGC:4B+D@FGCFFDFGGG7D8E9E,FFFGG<CFEFGEFFG>FFFF:FGFFGGGGGG?GGEGCFFGGGGGGGG>BEF?CFDG=CFF?CF<FGF9FGGGGFGGCFGGGGGEGEEGGGFCGCE;CFGC:D?FCFFDCCCFGGGEGFGGGGG@FGEGFGGGFFEGGGFBEA<E8EEFBC,ACFGGFCGGGFCAFGE:8FBDDGFEFGFGGG?GFGGGGGGGGFEEE<AEFGGFDAFAEF@GGGAGGGGGGGGGDGGGGFGGGGGGFAFDDGGGGFGGGGGGGGGGGGF?EEFGGGGFGGCGGGGGGGGGGF<CGGGGGGGGGGGGCCCCC
@suolzx 91089
TGAGGAATATTGGTCAATGGACGAGAGTCTGAACCAGCCAAGTAGCGTGAAGGATGACTGCCCTATGGGTTGTAAACTTCTTTTATAAAGGAATAAAGTCGGGTATGCATACCCGATTGCATGTACTTTATGAATAAGGATCGGCTAACTCCGTGCCAGCAGCCGCGGTAATACGGAGGATCCGAGCGTTATCCGGATTTATTGGGTTTAAAGGGAGCGTAGATGGATGTTTAAGTCAGTTGTGAAAGTTTGCGGCTCAACCGTAAAATTGCAGTTGATACTGGATATCTTGAGTGCAGTTGAGGCAGGCGTAATTCGTTGTGTAGCGGTGAAATGCTTAGATATCACTAAGAACTCCGATTGCGAAGGCAGCCTGCTAAGCTGCAACTGACATTGAGGCTCGAAAGTGTGGGTCTCAAACAGGATGAGATACCCT
+
,E<F8@FFFF9<FGGGFCFFDFGEGECFFGGGA,FFGGFGGG9F@@CFDGFGGGGGCAFF<CCFCGEAFFFE@FFGF9CEFFFGGFGGFGGG8F9FGF9FGGDGEDEFCEF,B,@+@FGGCCGGGF,FFFDD@??F?EDG,BF:CFGGGGG<FCDG@FGGEF@8FEEGGGEG<>4;@;@*D@@B:><F:FFGCC<EFD;48@FCFFF8FCCCGGCFGFC<AFCFGG@'&CGCDFGGF&GFGGGFCFFGDBCF78E=CDF=G;E<C=EACC=9EFFFEFFCCFFA<F9FA4EFE8F?FEAAB<<8FFCEECFBDEFF=,B,CGEF@CBAAFFAC,BCEGGFE?BAC@@6,CCE@FCCCGF,GGGGGFGECGGF@@FEFFE;8C,AEFEFC9CF<FF@8@CFF7F<C@7EGD<E<C,DGCGFGFGFFE,GEEE@C9<A
@suolzx 100723
TGGGGAATATTGCACAATGGGGGAAACCCTGATGCAGCGACGCCGCGTGGGGGATGAAGGTTTTCGGATTGTAAACTCCTGTTGTTGAGGAAGATCATGACGGGACTCAACAAGGGAGTGACGGCTAACTACGTGCCAGCAGCCGAGGTAAAACGTAGGTCACAAGCGTTGTCCGGAATTACTGGGTGTAAAGGGAGCGCAGGCGGGAGAATAAGTCTGAAGTGAAATCCATGGGCTCAACCTGTGAACTGCTGTCGAAACTGTGTGACTTGAGTAGTGCAGAGGTAGGCGGAATTCCAGGTGTAGCGGTGGAATGCGTAGATATAGGGAGGAACACCAGTGGCGAAGGCGGCCTACTGGGCACCAACTGACGCTGAGGCTCGAAAGTGTGGGTAGCAAACAGGATTAGATACCCT
+
GCFGGFGGEFGDFGGGGGGG86FGGG88FFFGGG,EFG:FFGGGGGGGG@+@FG+@BGGG=,BFFGG7F+=FFGG,9,BFGGGGGGGA,BFFGGA,D5F<533+3+,3DFG<,,,+B+@,;3BC<<33,?C@3<CCFGFFGD>F<#<A<,@<FG97>FC9FCFEDGFFFB88=,=481:79<+GFF3CFGGGGCGFGGGGGEE>F:3,7,,,9DF@,AGE,FGFF@7,FD<GFGFFB8DE@,,,,FE<,D<3++++,FFC>+=,,5,,9GGGGFF?4,A8GGGEB+?+C<GGGFAFFB,<GGGGGGGGGFC,GGFGGGGGFGGFE,:GEF9GGFFGGGGGGGGGGGGGGGGF@,6CGFCC,:,,,EGGGGGDGGGGGGGFDCGGFFB;CGGGGGGFE6FFGGGFF9GGGGGCCCCC
@suolzx 51802
TGAGGAATATTGGTCAATGGGCGAGAGCCTGAACCAGCCAAGTAGCGTGAAGGATGACTGCCCTATGGGTTGTAAACTTCTTTTATAAAGGAATAAAGTCGGGTATGCATACCCGTTTGCATGTACTTTATGAATAAGGATCGGCTAACTCCGTGCCAGCAGCCGCGGTAATACGGAGGATCCGAGCGTTATCCGGATTTATTGGGTTTAAAGGGAGCGTAGATGGATGTTTAAGTCAGTTGTGAAAGTTTGCGGCTCAACCGTAAAATTGCAGTTGATACTGGATATCTTGAGTGCAGTTGAGGCAGGCGGAATTCGTGGTGTAGCGGTGAAATGCTTAGATATCACGAAGAACTCCGATTGCGAAGGCAGCCTGCTAAGCTGCAACTGACATTGAGGCTCGAAAGTGTGGGTATCAAACAGGATTAGATACCCT
+
GGGGGGGGGGGGGGGGGGGGGGGGGGGGGGGGGGGGGFGGGGGGGGGGGGGGGGGGGGDGGGGGGGFGGGGGGGFGGGGGGGGGGGGGGGGGGGGGGGGGGGGGGGGGGGGGGGGGGGGGGGGGGGGGGGGGGGGGGGGGGGCEGGGGGG?GG<GGGGGGGFFGGGGGGGG8FGGGGGGGGGGGGGGGGGFFGGGFEFGGGGGGGGGGGGGGGGGGGGGGGGGGGFFFGGGGGGFGGGGGGGGGGGGGGGGGGGGGGGFGG=GGGGGGGGGGFGGGGFGGGGGFFCFAGGGGGGGGGFF@GFFGGGGGGGGGGGGGGGGGGGGGGGGGGGGGGGGF9GGGGGGGFGGGGGGGGGGGECGGGGGGGGGGGGGGGGGGGGGGGGFGGGGGGGGFGFGGGGGFGGGGGGGGGGGGGGGGGGGGGGGGGGFGE?GCCCCC
@suolzx 87588
TGAGGAATATTGGTCAATGGGCGAGAGCCTGAACCAGCCAAGTAGCGTGAAGGATGACTGCCCTATGGGTTGTAAACTTCTTTTATAAAGGAATAAAGTCGGGTATGCATACCCGTTTGCATGTACTTTATGAATAAGGATCGGCTAACTCCGTGCCAGCAGCCGCGGTAATACGGAGGATCCGAGCGTTATCCGGATTTATTGGGTTTAAAGGGAGCGTAGATGGATGTTTAAGTCAGTTGTGAAAGTTTGCGGCTCAACCGTAAAATTGCAGTTGATACTGGATATCTTGAGTGCAGTTGAGGCAGGCGGAATTCGTGGTGTAGCGGTGAAATGCTTAGATATCACGAAGAACTCCGATTGCGAAGGCAGCCTGCTAAGCTGCAACTGACATTGAGGCTCGAAAGTGTGGGTATCAAACAGGATTAGATACCCT
+
<FGGGGGGDGGGGGGGEFGGGGGG@@FC<FGGEGFFEECFGGGFFFEGGGGA@F<AF@FGEGF8EDFFGGGGGGGGGGGGGGGGGFEEFFFGGGFGGGGGGGGGGGGFFCDGDGGFGDGGGGGGGGGGGGGGGFGF?FGGCDGGGFGGGFGFE=CFFGGGGFGGCGEGGEFFGGGGGDDFG@FGGDEGGGGGGGGGGGFGFGFFF;CE=GGGGDGFGGGGEFGFEGCAFFGGFGGGFGGGGGGGG/AECEFGFEG8:EFGCEFGGGFGGGGFGGGBD3GFFFGF;5,<<BEEEEEGGGGGGGGFGF7GGGGGFFGGEGDCGCGGGEC9GDFAEFEAFGFCGGGFFGGFGGFFEFFB,FF:CGEFFFE8GGGGGGGFGFFFGGFCC@@CGFGGGGGFFGGF<GGFCCGGCGGGGGGGGFFFAFFAEGGGGGGCCCCC
@suolzx 110794
TGAGGAATATTGGTCAATGGACGAGAGTCTGAACCAGCCAAGTCGCGTGAGGGAAGACTGCCCTATGGGTTGTAAACCTCTTTTTAAGGGAAGAATAAGTTCTACGTGTAGAATGATGCCTGTACCTTATGAATAAGCATCGGCTAACTCCGTGCCAGCAGCCGCGGTAATACGGAGGATGCGAGCGTTATCCGGATTTATTGGGTTTAAAGGGTGCGTAGGCGGTTTATTAAGTTAGTGGTTAAATATTTGAGCTAAACTCAATTGTGCCATTAATACTGGTAAACTGGAGTACAGACGAGGTAGGCGGAATAAGTTAAGTAGCGGTGAAATGCATAGATATAACTTAGAACTCCGATAGCGAAGGCAGCTTACCAGACTGTAACTGACGCTGATGCACGAGAGCGTGGGTAGCGAACAGGATTAGATACCCT
+
FEGFF;E@FGFGGFGFGGFD@FEGEFF@FGGGGFGFFFGGF@EGFECFCCEF7BEFF@F8FGGGGAEFGFCFGGGFFFECFFGGF8CE@FGGEFFFFGFGFGFGFDFE=EFGGFGGGGGGGGGGGGGGGGGGGGGGGGFGGGGGGGGFDGEFF7>DFFGGCGGCFEGCF@9?AF@FFGEEGGG7CGD>FFFGFGGGFCGFFGFFGEEGGGGGCACCEGGGDGGGGFEGGGGGFGFFCECDGD;FEGGGCGGECF8EGFGCGGGGGFE<FF@?GFGGG?FGGGFFE,A?,GGGGGGGGFFAFGGGGF@CGDGFGFDGGGGGGDGGCFGGFFCGEE?GGFGGEE9C6F@C<GFCGDEGGEFCCDEGFEGGFFFGEE,AFFGGGFCGFEEGFCGFGFEDGGFFFFGCCCGE,GGGGGGGFEFFFF<CGGGGGCCCCC
@suolzx 268
TGGGGAATATTGCACAATGGGGGAAACCCTGATGCAGCGACGCCGCGTGGAGGAAGAAGGTCTTCGGATTGTAAACTCCTGTTGTTGAGGAAGATAATGACGGTACTCAACAAGGAAGTGACGGCTAAATACGTGCCAGCAGCCGCGGTAATACGTATGGTGCAAGCGTTATCCGGATTTATTGGGTTTAAAGGGAGCGTAGATGGATGTTTAAGTCAGTTGTGAAAGTTTGCGGCTCAACCGTAAAATTGCAGTTGATACTGGATATCTTGAGTGCAGTTGAGGCAGGCGGAATTCGTGGTGTAGCGGTGAAATGCTTAGATATCACGAAGAACTCCGATTGCGAAGGCAGCCTGCTAAGCTGCAACTGACATTGAGGCTCGAAAGTGTGGGTATCAAACAGGATTAGATACCCT
+
FFGFGGGGGGGGGGGGGFAFGGGGGFGGGGGFFGGGGGGGGEGGGGGGGGGGGGGCFFFGGGGGGGGGGGGGG<FGGGGGGGGGDGGGGGFGGGGGGGGGGDE@FFGGGGFGGGGGGGGGGG?GG?GFGGGGG>8FFGGGGFCGGGGGGC/?FGGGGGGGGEGFGFGEEGGGGGGD:?C;C=EGF<FFGFGGFGEGGGGFEGECFGGGGFC8?FFGGGGGGGGGGGFAFGFFGGGFDGGGGGGGGGGGGGGFCGGGFFGFFFE9FEFF@GFEA8EGGFGGFFFGE<C7GGGGGGGGEGGGGFDGGGGGGGGGGGGGGFECGFGFGGGGGGGGGGGGEGGGGGEGGGEDCCFGGGGGCFF@GGGGGGGGGGGGGFEDFGGGFGGGGGEGGGGFGGGGGGGGGGGGGGGGGFCCC8CC
@suolzx 138530
TGAGGAATATTGGTCAATGGTCGGCAGACTGAACCAGCCAAGTCGCGTGAGGGAAGACGGCCATACGGGTTGTAAACCTCTTTTGTCGGAGCGTAAAGTACGCTACGTGTAGCGTATTGCAAGTATCCGAAGAAAAAGCATCGGCTAACTCCGTGCCAGCAGCCGCGGTAATACGGAGGATGCAAGCGTTATCCGGATTTATTGGGTTTAAAGGGTGCGTAGGCGGCACGCCAAGTCAGCGGTGAAATTTCCGGGCTCAACCCGGACTGTGCCGTTGAAACTGGCGAGCTAGAGTGCACAAGAGGCAGGCGGAATGCGTGGTGTAGCTGTGAAATGCATAGATATCACGAAGAACTCCGATTGCGAAGGCAGCCGACCGGAGCGTTACTGACGCTGAGGCTCGAAGGTGCGGGTATCAAACAGGATTAGATACCCT
+
,,@EGCCFFGGGG<@EFGGGCFG+@CC,C,CFGEGCFCDEGFFEGEECE7CFECFGGDEGEC+CFFFC7FDCFFGGFGG8@F<<9EFCFGF7@>=FFCFFFECGCFE<EB<DGGECCF,,,,B,C<3<87CB7BDFD<><F8+:>C:FGF,@.@DD:;DFCFFF:5>9=6<FFC8BECC6C>FA@FGGGGG7CG@E<9AF*;0ECCC98,ACC@C;;4EAE9;/:*::5,:8?4;CG*:CCC=,1<E><FDGEGCF:1FEG:E<<F7FFF7@<>>B8@$FFF+CF?FCD8AF9BC,5;4,E8,FGCGF:AE9CEGFFB<GGGGFEEA,BGF?CFFGGFGDFGFFC4:F9E9GF?>-BDC==F7GFCFEEGD7FC7+:FBB,+7GE9FEBECDFCGFGGDGGGGFFBF:@+GEFGCAGFFFD9GF9GGGDGGCCCCC
@suolzx 270
TGAGGAATATTGGTCAATGGGCGAGAGCCTGAACCAGCCAAGTAGCGTGAAGGATGACTGCCCTATGGGTTGTAAACTTCTTTTATAAAGGAATAAAGTCGGGTATGCATACCCGTTTGCATGTACTTTATGAATAAGGATCGGCTAACTCCGTGCCAGCAGCCGCGGTAATACGGAGGATCCGAGCGTTATCCGGATTTATTGGGTTTAAAGGGAGCGTAGATGGATTTTTAAGTCAGTTGTGAAAGTTTGCGGCTCAACCGTAAAATTGCAGTTGATACTGGATATCTTGAGTGCAGTTGAGGCAGGCGTAATTCGTGGTGTAGCGGTGAAATGCTTAGATATCACGAAGAACGCCGATTGCGAAGGCAGCCTGCTAAGCTGCAACTGACATTGAGGCTCGAAAGTGTGGGTATCAAACAGGATTAGATACCCT
+
FCEFGCFCFGGCFFGEGGGGGGGGEGFDFGGGGGGDF8CFGGGCDEFGGGGFFF9FCFGGEFGCGGGGGC,C6CEFAFGC6CFGGGGGGFFGFFGFGGGGGGG<F@@FFE<FGGCEG8FCF,?FFEFGFCA9@FFEFAFGE,@47=FFGGGGDG+F<C?FEDFGD>>C@EFC=FCE>FCG93@DEGCE>>EFCBF&1=<$@;CGGFFF@7FFGG>;;0CDEED9:F3:#;GFEC9C6GG<GFC@BGFGDFGGGF<=?>9CFCF<D9GDFGGG7DBF=$C,9<B,C8,ABFDFE<9E=,FF8EGFCD?GGGF9GFGGGGFF@CFEB+F9DFFACEF8DGGGGF<=CFGFGGGGEC@+GGECGGFGGFFGGGGGGGGEEFE,@CGGEEAFGF<FCGGDGGGFF@,FGGGFCFGGGGGGGGGGGGGGGGF9F?EBCBCC
@suolzx 65736
TGGGGAATATTGCACAATGGGCGAAAGCCTGATGCAGCGACGCCGCGTGAGCGAAGAAGTATTCCGGTATGTAAAGCTCTATCAGCAGGGAAGATAATGACGGTACCTGACTAAGAAGCACCGGCTAAATACGTGCCAGCAGCCGCGGTAATACGTATGGTGCAAGCGTTATCCGGATTTACTGGGTGTAAAGGGAGCGCAGGCGGTGCGGCAAGTCTGATGTGAAAGCCCGGGGCTCAACCCCGGTACTGCATTGGAAACTGTCGTACTAGAGTGTCGGAGGGGTAAGCGGAATTCCTAGTGTAGCGGCGAAATGCGTAGATATTAGGAGGAACACCAGTGGCGAAGGCGGCTTACTGGACGATAACTGACGCTGAGGCTCGAAAGCGTGGGGAGCAAACAGGATTAGATACCCT
+
GGGGGFGGGGGGGGGGGGGGGGGGGGGGGGGGGGGGGGD@FGGGGGGGGGGGGGGDEGGGGGGGFGGGGGGGGGGGGGGGGGGGGGCGGGGGGGFFGGGGGGGGGGGGGGGGGGGGGGGFGGGGGGGFCFGGGGFFGGGGGFGGGGGGGGFGGGGFF@GGGFGGGGGGGGGGGGGGFGGFGG.FGGGGGGGGGGGGGGGGGGGGGGGECFGGEGGGGFFGGFGGGGGGGGGGGGGGFFGGGGGGFGGGGGGG=DFGGGGGGGFBGGGGGFGGCGGGGGGGGGGGGDGEEGGFGGGFGFGGFGGGGGGGGGGGGFGGGGGGGE9GGGGGGGGGGGFCGFGGGGGGGGGGGGGGGGFGGGGGGGFGEGGGFGGGGFGGGGGGGGGGGGGGGGGGGGGGGGGGGGGGGGGGGGGCCCCC
@suolzx 71577
TGGGGAATATTGCACAATGGGGGAAACCCTGATGCAGCGACGCCGCGTGAGTGAGGAAGTATCTCGGTATGTAAAGCTCTATCAGCAGGGAAGAAAATGACGGTACCTGACTAAGAAGCCCCGGCTAACTACGTGCCAGCAGCCGCGGTAATACGTAGGGGGCAAGCGTTATCCGGAATTACTGGGTGTAAAGGGTGCGCAGGCGGGAAGACGAGTTGGAAGTGAAATCTATGGGCTCAACCCATAAACTGCTTTCAAAACTGTTTTTCTGGAGTAGTGCAGAGGTAGGCGGAATTCCCGGTGTAGCGGTGGAATGCGTAGATATCGGGAGGAACACCAGTGGCGAAGGCGGCCTACTGGGCACCAACTGACGCTGAGGCTCGAAAGTGTGGGTAGCAAACAGGATTAGATACCCT
+
GGGGGFGGGGGGGGGGGGGGGGGGGGGGGGGGGGGGGGCFGGGGGGGGGEGFGGGGGEGGFGGFGGGGGGGGGGGFGFGGGGGGGGGFGGGGDGGGGGGGGGGEGGGFGGGGFGGGGGGGGGDG?GGGEGGGD.FFGGGGFFGGGGGGGEGGGGG:BFFGGGGGGGGGGGGGFGGGGGGGGGGGFGFFE<F@CFGCGGGGGGG5GGFFGGDFCGGFFGGFFFACFGGGGGGGGGGGGGGGGGGGFDFFFEFFGFGFGGGGGGGF<GGGGE#GFFFCFCGGGGGGF7GGGFGGFECGFF@,ECFDGGCGGGGGGGGGFFFDFEGGGGGGGGGGGGGFEECGGGGFGFC@FDGFFDF;,FFCC8F?CCGGFGGEFF<GGGGFFGGGFFF@EFGGGGGGGGGGGGGGGGGGGGGCCCCC
@suolzx 70734
TGAGGAATATTGGTCAATGGACGAGAGTCTGAACCAGCCAAGTAGCGTGAAGGATGACTGACCTATGGGTTGTAAACTTCTTTTATACGGGAATAAAGTTAGCCACGTGTGGTTTTTTGTATGTACCGTATGAATAAGGATCGGCTAACTCCGTGCCAGCAGCCGCGGTAATACGGAGGATCCGAGCGTTATCCTGATTTATTGGGTTTAAAGGGAGCGTAGGCGGGTTGTCAAGTCAGTTGTGAAAGTTTGCGGCTCAACCGTAAAATTGCAGTTGATACTGGCGACCTTGAGTGCAACAGAGGTAGGCGGAATTCGTGGTGTAGCGGTGAAATGCTTAGATATCACGAAGAACTCCGATTGCGAAGGCAGCCTGCTAAGCTGCAACTGACATTGAGGCTCGAAAGTGTGGGTATCAAACAGGATTAGATACCCT
+
FGGEE;CFGGGGGGGGFGGFFGGGGGGFGGGGGFGGGGFGGGCCGGGGGGGG8A@EFFFG,:F9EDGGGGGGGDGGDFCGFGGGGGGGDCGEFGGEFGFCGGFEEGG<EG@F<+,D<FE<FGGFGGGGGG8FF<9FEFGGFFG@CFGGGCCGGGG+=DFFGGGGG0:;FF),4E<FEGGC8<FD<BFEA7FACFFC<EF=@B?CFEF@:FFGGFECEDEFGGGDGGG9F8;<FGGDF?F9EGFCGGGE@:CGC<DC:1>FFEEGGGGGFDF8CGF<@6FE<GGGGGGFFFFGGGFCDGGGFFGFB7GGGFB,GGEGGF7FGGGGDEFFC,@FF9FGFGFFFF9FDFEDEGGGGGC7GGGGGGGGGGGFEFGGGGGDGGGGGGGGGGGGGFFFF<<C?GGGGGGGGGGGGGFCGFGGGGGFFEFGGFFAE<ECCCCC
@suolzx 115912
TGGGGAATATTGTACAATGGAGGAAACTCTGATGCAGCGACGCCGCGTGAGTGAAGAAGTATTTCGGTATGTAAAGCTCTATCAGCAGGGAAGAAAATGACGGTACCTGACTAAGAAGCACCGGCTAAATACGTGCCAGCAGCCGCGGTAATACGTATGGTGCAAGCGTTATCCGGATTTACTGGGTGTAAAGGGAGCGCAGGCGGTGCGGCAAGTCTGATGTGAAAGCCCGGGGCTCAACCCCGGTACTGCATTGGAAACTGTCGTACTAGAGTGTCGGAGGGGTAAGCGGAATTCCTAGTGTAGTGGTGAAATGCGTAGATATTAGGAGGAACACCAGTGGCGAAGGCGGCTTACTGGACGATAACTGACGCTGAGGCTCGAAAGCGTGGGGAGCAAACAGGATTAGATACCCT
+
GG8EFEGGFGGFFEFFFGGGGGGGGGGGGGGGGGGGGFGEGEGEGGGCCGGGGGGGFGGFGGGFFFGFFFGFDFGGGGGGGFCFGGGGGGGGCGDGGGGAFG>CFBFFGGGGGGFGGGGGGGGGGGGGGGGFGFFG+FFGGGGGGDG><:CCFFGCFFFF;C::<53C<>C7@DGF?>GGGG:FFCCFF:FFF<C;:<=ECFEDGCCCGGFAF8GFGFF?GGFF>1'7GC7F<C?8=CFGG@E:1F>F9A<DEFFAF<,<EDFFCFCC,9DGGECFGGGGFGGGGGEGDFGGGGGGF9FFE,FF8B,FEFGGF@,C,GGGFE?A,9GGGFFGGGGGGF@@7@CCGGEGGGGFF9GGGGGGGGEGGEFEGGEF?FGGGGGGCGGGDGGGGFGGGGGGGGGDFGGGGFGGGGGCCCCC
@suolzx 76691
TGGGGAATATTGCACAATGGGCGAAAGCCTGATGCAGCGACGCCGCGTGAGCGAAGAAGTATTTCGGTATGTAAAGCTCTATCAGCAGGGAAGATAATGACGGTACCTGACTAAGAAGCACCGGCTAAATACGTGCCAGCAGCCGCGGTAATACGTACGGTGCAAGCGTTATCCGGGTTTACTGGGTGTAAAGGGAGCGCAGGCGGTGCGGCAAGTCTGATGTGAAAGGCTGGGGCTCAACCCCGGGACTGCATTGGAAACTGCCCGTCTTGAGTGCCGGAGAGGTAAGCGGAATTCCTAGTGTAGCGGTGAAATGCGTAGATATTAGGAGGAACACCAGTGGCGAAGGCGGCTTACTGGACGGTAACTGACGTTGAGGCTCGAAAGCGTGGGGAGCAAACAGGATTAGATACCCT
+
GGGGGGGGGGGGGGGGFGGGGGGGGGGGGGGGGGGGGGGGGGGGGGGGGGGGGGGGGFGGGGGGGGGFGGGGGGGGGGGGGGGFGGGGGGDGGGGGGGGGGGGGGGGGGGGGGGGGGGGFGGDEG?GGGGGGG3GGGGGGGGGGGGGGD<EFGGGGGGCGGGGGGGGGG=EFGGGGGFGGGGGGGGGGGCGGGGGFGGGGGGDEEEEFCGGEGFGFECGC;FGDFGGFFGFFGGGECGGGGGGGGFEGGGF?GGFFGFGGGGFFFC>,GGGGFGGGGGGGFE=F=+DGGGGGGGGFFF89GGGGGGGGGGGGEGGGGGGGGGGFGGGGGGGGGFGCGGGGGGGGGGGGGGGGGGGGGGGGGGGGGGGGGGGGGFGGGGGGFFGDGGGGGGGGGGGGGGGGGGGGGGGGGFGCCCCC
@suolzx 276
TGGGGAATATTGCACAATGGGCGAAAGCCTGATGCAGCGACTCCGCGTGAGCGAAGAAGTATTTCGGTACGTAAAGCTCTATCAGCAGGGAAGATAATGACGGTACCTGACTAAGAAGCACCGGCTAAATACGTGCCAGCAGCCGCGGTAATACGTATGGTGCAAGCGTTATCCGGATTTACTGGGTGTAAAGGGAGCGCAGGCGGTGCGGCAAGTCTGATGTGAAAGCCCGGGGCTCAACCCCGGTACTGCATTGGAAACTGTCGTACTAGAGTGTCGGAGGGGTAAGCGGAATTCCTAGTGTAGCGGTGAAATGCGTAGATATTAGGAGGAACACCAGTGGCGAAGGCGGCTTACTGGGCGATAACTGACGCTGAGGCTCGAAAGCGTGGGGAGCAAACAGGATTAGATACCCT
+
FFGF::@FDFFCFGGCGGGGGGGGGGGGGFCF@FFGCFCEG+CF@FGEGGGFGGEGEFF9C,9EFCGGGDEGFGF?FEGGFFFGGGGGGGDGCGGGGGGGGG7+B:BDEEFGGG@EFGEDF1@FCEEGGGGG,,:F?FB<FFFGGGEGGDGFGGFFG@:<FGGGGGFCE5>EF@CF;<FGGGGGGFGF?GFFB:FGGCCGEEDCEDGCFCFCG8GGFC?,<<GGGFGBGC8CCEGFG7GGGGEFGFG<DGGGFDFFFF;CGGGFCCGFFDDCGGFGF7EEFFCGF7GCCABEFCFEE9F9GGGEEFCFFCGGGGGFFEEFCFCGGGFF?<F<BAFGFGGGGGGGGGGEGGGFCGGGGFGGFFFEGFCFBF7GFEFF8GGF@GGGGGCEGGGGGGFCFFFFGGGGGGGGGGGCCBCC
@suolzx 277
TGAGGAATATTGGTCAATGGACGAGAGTCTGAACCAGCCAAGTAGCGTGAAGGATGACTGCCCTATGGGTTGTAAACTTCTTTTATACGGGAATAAAGTGAGCCACGTGTGGCTTTTTGTATGTACCGTATGAATAAGGATCGGCTAACTCCGTGCCAGCAGCCGCGGTAATACGTATGGTGCAAGCGTTATCCGGATTTACTGGGTGTAAAGGGAGCGTAGGTGGCAAGGCAAGCCAGAAGTGAAAACCCGGGGCTCAACCGCGGGATTGCTTTTGGAACTGCTGAGCTAGAGTGTCGGAGAGGCAAGTGGAATTCCTAGTGTAGCGGGGAAATGCGTAGATATTAGGAGGAACACCAGTGGCGAAGGCGGCTTGCTGGACGATGACTGACGTTGAGGCTCGAAAGCGTGGGGAGCAAACAGGATTAGATACCCT
+
GGGGGGGGFGGGFFGGGGGGGGGGCGGGGGGGGGGGGGDFEEGGGGGGGEGGGGGGGGCFCFFGAFGGGCGFCGGGGGGFGGGGFFGD@FGGGGGGGGGGGGGGGGGG8AFEG,EEGGGGGGGGGGFGGGFGGGFG9?FG98FCFGGGG;BFF9GGFGGGFDFFFEGEFGGGGGF<6FC=GDGGFGFGGBBF@CEEFGEGG?EGGGGG=CFGGGGGGGGFGGGGGGGGGFFGGGGGGGGGCGFFC>+:DFFFFGGGCFGGGGGFGGGFGGGGCGGGFFGFFAFFFD9GGGFGFF7GGEEE,GGGFAGCGGGGGGGGGFGEGGGGGGGFC,FAGGGGGGGGCGGGGGGGFCGGGFFGGGGGGGFGFGDEGGGECGGFGGGGGGGGGGGGGGGGGGGGGGGGGGGGGGGGGGEEDGGGF<FGGGGGGGGGFFFCCCCC
@suolzx 66991
TGAGGAATATTGGTCAATGGACGAGAGTCTGAACCAGCCCAGTAGCGTGAAGGATGACTGCCCGTTGGGTTGTAAACTTCTTTTATACGGGAATAAAGTGAGCAACGTGTGGCTTTTTGTATGTACCGCATGAATAAGGATCGGCTAACTCCGTGCCAGCAGCCGCGGTAATACGGAGGATTCGAGCGTTATCCGGATTTATTGGGTTTAAAGGGAGCGTAGGCGGGTTGTTAAGTCCGTTGTGAATGTTTGCGGCTCAACCGTAAAATTGCAGTTGATACTGGCGACCTTGAGTGCAACAGAGGTAGGCGGAATTCGTGGTGTAGCGGTGAAATGCTTAGATATCACGAAGAACTCCGATTGCGAAGGCAGCCTGCTAAGCTGCAACTGACATTGAAGCGCGAAAGTGTGGGTATCCAACAGGATTAGATACCCT
+
GGGGGGGGGGGFGGFG9<@FG<:BE+FFC,CE9,6@669,CFFCFF7F@F,@,C<AEEEEGCF@+CBE:FF>BEAFGDDFAEFFFG,?FED?+C<EF,5E?E<,=BFF7,BF+:,AEFG<?9?E@DFF+6?EF99F98<B5<CCEECBC9D<+8+>@FFFDDC,+@C7FFC<D;@C/FC7BCGFFDGEE@GCCFFGGE>%7EFCFCGG@FFGFGD7C+GFFFG;<ECDCGGD2<33@#@<<3<@9C#EEECC<B<GGGGGGGFDB:=CADD,CA<FC,F<B@7GGGFFFGDFDCE9EAF@FECDEFCFGEEEDFGFCGFFDE@4+4,C,CAFF?<EF??@<DAFE<@C<GGF?F@8,C,FFCB6,,9C7@,CC9FF@CF@8DE9EAFE<@C<,,9@E@:@,CEA<,@;B-FAE,<8<,GGFF@;;,CCFFDCC<<C
@suolzx 129993
TGGGGAATATTGCACAATGGGGGAAACCCTGATGCAGCGACGCCGCGTGAGGGAAGACGGCCTTCGGGTTGTAAACCTCTGTCATTCGGGACGAATCAGATGACGGTACCGAAGAAGGAAGCTCCGGCTAACTACGTGCCAGCAGCCGCGGTAATACGTAGGGAGCGAGCGTGGTCCGGAATTACTGGGTGTAAAGGGAGCGTAGGCGGGAAAGCAAGTTGGAAGTGAAATGCATGGGCTCAACCCATGAGCTGCTTTCAAAACTGTTTTTCTTGAGTGAAGTAGAGGCAGGCGGAATTCCTAGTGTAGCGGTGAAATGCGTAGAGATTAGGAGGAACACCAGGGGCGAAGGCGGCCTGCTGGGCTTTAACTGACGCTGAGGCTCGAAAGCGTGGGTAGCAAACAGGATTAGATACCCT
+
C@8FGCFGGGAFFGGFFGGGFGGCGGF8CFFGGCGGGFGFGGGGGG7FC=F8FGGCFGD>EGGGG+:+BFCFGGDGGF@EEGG9EEEFCEGGDGCFEGFCFF9F@BF<FFGC7>FFAGCF8CF,C:>7@F1@FFF9<FFEGCG9:CF7:=C:=C?D<??A>8C.EBCCE@C<');FGDC<CFC910F8E,F:AC9EE*<=FF?ECGGGGGEFCA-:8F1GCFFCFG=DFFGFDCCCE@<:;?FEGGGG03<<GDAFFGGGFFFCD9A28E<C:F?2FF:FF=CG1FGF<7GGECFCFAB,E8CF9EFEC7EE,GGEGGGGGGGFE,FCDGGFEBFCGFE97FC7GGFGGGGF@CC,F,F@GGGFDFEFGGGGGGGGGGEF7FFF@CGGGGGGGGFF,GFFGFFFGGGFAGGGD@CCCC@
@suolzx 92989
TGGGGGATATTGCACAATGGGGGAAACCCTGATGCAGCGACGCCGCGTGGAGGAAGAAGGTTTTCGGATTGTAAACTCCTGTCGTTAGGGACGATAATGACGGTACCTAACAAGAAAGCACCGGCTAACTACGTGCCAGCAGCCGCGGTAAAACGTAGGGTGCAAGCGTTGTCCGGAATTACTGGGTGTAAAGGGAGCGCAGGCGGGAGAACAAGTTGGAAGTGAAATCCATGGGCTCAACCCATGAACTGCTTTCAAAACTGTTTTTCTTGAGTAGTGCAGAGGTAGGCGGAATTCCCGGTGTAGCGGTGGAATGCGTAGATATCGGGAGGAACACCAGTGGCGAAGGCGGCCTACTGGGCACCAACTGACGCTGAGGCTCGAAAGTGTGGGTAGCAAACAGGATTAGATACCCT
+
EFFGGGGG8EFEGGGFGGGG8BFEGFFFGGGGGGFGFF+@FGGGD=F=FEGGECFFFFGG<FFCFGGEFEFGGGGGFGGGGGGGGGFCGGGFGGCEBE9FFEGGGE9FGGCGDFGGGGGGGGDGGDE8FGFGGG8CFGGGGD?DGGGG/CEFGFF<CFGEFGDGGG72:FGCGDFFFC=FFGDGCGGCAAFFGFEGCCC5?==CA9FF@GGGCC>85?C>CFD:BC@,@<FF,CFCCFGEF@GEFC<FCGFFGF@C<DFGGGGFFEFF3<GGDGFFEFGFGGGGEGGGGFFAAFCF@FDGGGFB=CCCGGGEDGFB?GGGGF7@GCCGGGGGEFFGCGGGGFCCGGGGEF@CGGGGGFE8FFGGGFGGGGGGF8GGGGC@CCEFGGGEEGGGGGGFFDEFFF<E59GGGGGCCCCC
@suolzx 138514
TGGGGAATATTGCACAATGGGGGAAACCCTGATGCAGCGGCGCCGCGTGAAGGAAGAAGTATCTCGGTATGTAAACTTCTATCAGCAGGGAAGATAGTGACGGTACCTGACTAAGAAGCCCCGGCTAACTACGTGCCAGCAGCCGCGGTAATACGTAGGGGGCAAGCGTTATCCGGATTTACTGGGTGTAAAGGGAGCGTAGACGGTGTGGCAAGTCTGATGTGAAAGGCATGGGCTCAACCTGTGGACTGCATTGGAAACTGTCATACTTGAGTGCCGGAGGGGTAAGCGGAATTCCTAGTGTAGCGGTGAAATGCGTAGATATTAGGAGGAACACCAGTGGCGAAGGCGGCTTACTGGACGGTAACTGACGTTGAGGCTCGAAAGCGTGGGGAGCAAACAGGATTAGATACCCT
+
CFGC@B@FGDGGGGGFE@FFGGEEGGGGGGGGGGGGGGGGGGGGGGDGEGGGGF<FGFGGGGGGGGGEFFGGGGGGFFGG9?EBFGGGGGGGGG9EGG9EGGEGGGGGGGGGGGGGGGGGGGGGG@GGF?FGG@GDCFGGGGC8CGGGA7C?GGFC<>FGDGGGGFGG9E<FGGGGGGGGGG*GGGFGGGGGGGGGGGGGGGFGGECFCFGGGGGFGFDCFGFGGGGGGEFGDFGG5GGFGGGGGGGFGFFCGGGGGGGGGGF9FFGF=FGGGFC7EDDGGGGGGGGGGGGGGGGGGFGFGGGGGFCFF<E9F7CGGFFFFC9FGF@CFGGGFEGEF?GGGGGGGGGGGGGGGGGGGEEGGGGFCFFGGGGGFE@CFCE?GGGGGFGGF@GGGGGGGGFEGGGGGGGGGGFCCCCC
@suolzx 125775
TGAGGAATATTGGTCAATGGGCGATGGCCTGAACCAGCCAAGTAGCGTGAAGGATGACTGCCCTATGGGTTGTAAACTTCTTTTATAAAGGAATAAAGTCGGGTATGCATACCCGTTTGCATGTACTTTATGAATAAGGATCGGCTAACTCCGTGCCAGCAGCCGCGGTAATACGGAGGATCCGAGCGTTATCCGGATTTATTGGGTTTAAAGGGAGCGTAGATGGATGTTTAAGTCAGTTGTGAAAGTTTGCGGCTCAACCGTAAAATTGCAGTTGATACTGGATATCTTGAGTGCAGTTGAGGCAGGCGGAATTCGTGGTGTAGCGGTGAAATGCTTAGATATCACGAAGAACTCCGATTGCGAAGGCAGCCTGCTAAGCTGCAACTGACATTGAGGCTCGAAAGTGTGGGTATCAAACAGGATTAGATACCCT
+
FGGGGGGGFG<CFGGGFGGGGGGGGEGGFFGGGGGGC@@FGGFFDFGG@EGGGF9EFF<AFDDFFCGCGGG:FGGGGGGGGGFGGFGFGGGGGGGGFA5EGEFGGGGGGFCFEGGFFFGFG9FAGGCFF<FGGDFDGFGG6GGGFFFCFGG:B<BFFFGGGGF8FEDGEGFGFFEGGGGEFGFGDGGGGGG>GGGGGGD0CE@GGGGGDGFEFGGFGGGGGFGFGGGGGGGGFGGFGGGFGFGDGGGGFGGCCGEEEDGGGGGGFGFGGGGGGGFGEFFGGFGDGGGGGGGGGGGGFGGE@GGGGGGGF?GGGGGGGGGGGGGGGGGGGGGGGGGGGGEGGDEFFF@<GGGGGGGFGFFFGGGGGGGGGGDCFGGGFGEGGFEGGGGGGGGGGGGEF@GGFCGGGGGGGGGGGGGFGGGGGGFGGGGGGGGCCCCC
@suolzx 119901
TGAGGAATATTGGTCAATGGGCGAGAGCCTGAACCAGCCAAGTAGCGTGAAGGATGACTGTCCTATGGGTTGTAAACTTCTTTTATAAAGGAATAAAGTCGGGTATGCATACCCGTTTGCATGTACTTTATGAATAAGGATCGGCTAACTCCGTGCCAGCAGCCGCGGTAATACGGAGGATCCGAGCGTTATCCGGATTTATTGGGTTTAAAGGGAGCGTAGATGGATGTTTAAGTCAGTTGTGAAAGTTTGCGGCTCAACCGTAAAATTGCAGTTGATACTGGATATCTGGAGTGCAGTTGAGGCAGGCGGAATTCGTGGTGTAGCGGTGAAATGCTTAGATATCACGAAGAACTCCGATTGCGAAGGCAGCCTGCTAAGCTGCAACTGACATTGAGGCTCGAAAGTGTGGGTATCAAACAGGATTAGATACCCT
+
GGFFFCGGGG9FGGGDFGGGGGGGGGGFGGGGFGDFCCFFGGEGGGGGGGGGFFGGFGFGGGGGGGGFGGCEGGGGGGGGGGGGGFFCEDFGFGGEFEFFGECFFGGGGGGGGGGCCFFGFGGFFGGGGGGGGCFEFAFG<FEGG?GGGGGGDDFGFFGGGFGFEGGGGGFFGGGGCFGGFECFGGGGG>EFGEF=FFFB@FGGGGGF>?FGFCFCGFFECFDGGFCCEGGGGGGECGFEFCGGGGGGGDGGCFFE<CGGGGC3CGGGGGGEFFFFE5C<DAEFGGEDFB,GCFFGDAFFFE@FF7GGDGGGGGGGGGDFGGGGGGGGGGGGGCGGGGGGFFCE,F<7FGFGGGEDGFACGGFDGFDGGGGGGFEGFGFGGFFGGGGFGGEC9F8GGE>FGEGGGGEGGFFFGGFFDGGFGFFFGGGFFFGCCCCC
@suolzx 284
TGAGGAATATTGGTCAATGGACGAGAGTCTGAACCAGCCAAGTAGCGTGAAGGATGACTGCCCTATGGGTTGTAAACTTCTTTTATAAAGGAATAAAGTCGGGTATGCATACCCGTTTGCATGTACTTTATGAATAAGGATCGGCTAACTCCGTGCCAGCAGCCGCGGTAATACGGAGGATCCGAGCGTTATCCGGATTTATTGGGTTTAAAGGGAGCGTAGATGGATGTTTAAGTCAGTTGTGAAAGTTTGCGGCTCAACCGTAAAATTGCAGTTGATACAGGATATCTTGAGTGCAGTTGAGGCAGGCGGAATTCGTGGTGTAGCGGTGAAATGCTTAGATATCACGAAGAACTCCGATTGCGAAGGCAGCCTGCTAAGCTGCAACTGACATTGAGGCTCGAAAGTGTGGGTATCAAACAGGATTAGATACCCT
+
FGGGGGFFGGGGGGGGGGGGGGGGEGGGGGGGGGGGGGGGGGGGGGGGGGGGGGGFFGGGGGGGGGGGGGGGGGGGGGGGGGGGGGGGGFFGGGGDGGDGGGGGDGGGCGGGGFGECFGGGGGGGGGGGGGGGGGGGGGGFGGGG?GGGGGGDGGGGGGGFFGGDEGGGDGFGGGGGGGGGGGGGEGGGGEGGGGEGGGGGGGFCFFF@FGGGGGEGGGGGGGGGFFFGGGGGGGGGGGFGGGGF?GGGGCGFGFFFEFFGGGFFFFFFGGGGGFFBFECFC@FE9GGGFGGFGGGF9GE@GGGGDECGGGGGGGDGGGGGGGGGGEFDFAGFGGGGGGGGGGGGFCGGGGGGGFCFGGGGGGGGGFEF<DGGGGGGCFCGGGGFAGGGGGGGGGGGGGGGGGGGGGGGGGGGGGGGGGGGGGGGGGGGGGCCCCC
@suolzx 74378
TGGGGAATATTGCACAATGGGGGAAACCCTGATGCAGCGACGCCGCGTGGAGGAAGAAGGTCTTCGGATTGTAAACTCCTGTTGTTGAGGAAGATAATGACGGTACTCAACAAGGAAGTGACGGCTAACTACGTGCCAGCAGCCGCGGTAAAACGTAGGTCACAAGCGTTGTCCGGAATTACTGGGTGTAAAGGGAGCGCAGGCGGGAGAACAAGTTGGAAGTGAAATCCATGGGCTCAACCCATGAACTGCTTTCAAAACTGTTTTTCTTGAGTAGTGCAGAGGTAGGCGGAATTCCCGGTGTAGCGGTGGAATGCGTAGATATCGGGAGGAACACCAGTGGCGAAGGCGGCCTACTGGGCACCAACTGACGCTGAGGCTCGAAAGTGTGGGTAGCAAACAGGATTAGATACCCT
+
GGGGGDGGGGGGGGGGFGGGGGGGGGGGGGGGGGGGGGGGGGGGGGGGGGGGGGGGGGGGDGGGGGGGGGGGGGGGGGGGGGGGGGGGGGGGGGGGGGGGGGGGGGGGGGGGGG@@FGGGGGGGGGGGGGGGG@CGGGGGGGGGGGGGFGGGGGEFGGGFGGGGGGGGGGGGFGGGGGGGGGGGGGGGFGGGGGGGGGGGGGGGGGGGGGGGGGGFGGF@FGGGGGG<GGGGGGGGGGGGGGGGGGGGGGGGFGGGGGGGGGGGGGDGG;GGGGGGGFGFGGGGGEGGF?GGGGGEGGGGGFGGEDGGGGGGGGGGGGGGGGGGGGGGGGGGGGGGGGGGGGGGGGGGGGGGGGGFGGGGF8GGGGGGEGGGGGGGGGGGGGGGGGEGGGGGGGGGGGGGGGGGGGGGGGGCCCCC
@suolzx 286
TGAGGAATATTGGTCAATGGACGAGAGTCTGAACCAGCCAAGTAGCGTGAAGGATGACTGCCCTATGGGTTGTAAACTTCTTTTATACGGGAATAAAGTGAGGCACGTGTGCCTTTTTGTATGTACCGTATGAATAAGGATCGGCTAACTCCGTGCCAGCAGCCGCGGTAATACGGAGGATCCGAGCGTTATCCGGATTTATTGGGTTTAAAGGGAGCGTAGGCGGGTTGTTAAGTCAGTTGTGAAAGTTTGCGGCTCAACCGTAAAATTGCAGTTGATACTGGCGACCGTGAGTGCAACAGAGGTAGGCGGAATTCGTGGTGTAGCGGTGAAATGCTTAGATATCACGAAGAACTCCGATTGCGAAGGCAGCTTACTGGATTGTAACTGACGCTGATGCTCGAAAGTGTGGGTATCAAACAGGATTAGATACCCT
+
GGGGGGGGGGGGGGGGGGGGGGGGCGGGGGGG9EGGGGGFGGFGGGGGGGFGGDGG@FEGGGGGGGGGGGGGGGGGGGGGGGGG<FFCFGDBCGGFGGGGGGCDCFGGEGCFGGGGGGGGGGGGGGG@F@EFGGGGDEFGEG::FGFFADFG@FFGGDGG?FGGGGG>FCF?CFGGCFED<FG=8GFBC@C(GG;C?FFGGGGEFC:FGGFFFGGG5GGGEGDGFF7,AGFFGFGGDGEFGDF<FF:7+ECCFFGGF>EFFGG<FFFFDGGDGDF1GEGFFCFF7EFBF@GGGGGFEDF@FFGGGGGGGGGFCGGGGGGGGGEEEF:EGGGGGGGGGEFGGEFDCGGGCGGGFB@F7FGGCGGGGGGGF8EGGGGGGGGFECFGGGF7EGEGGFGGGGGGGCGGECC,GGGGGGGGGGFGEGGGGGGGGGGCCCCC
@suolzx 95853
TGGGGAATATTGCACAATGGGGGAAACCCTGATGCAGCGACGCCGCGTGAAGGAAGAAGGATCTCGGTATGTAAACTTCTATCAGCAGGGAAGAAAATGACGGTACCTGACTAAGTAGCCCCGGCTAACTACGTGCCAGCAGCCGCGGTAATACGTAGGGGGCAAGCGTTATCCGGATTTACTGGGTGTAAAGGGAGCGTAGACGGATGGACAAGTCTGATGTGAAAGGCTGGGGCTCAACCCCGGAACTGCATTGGAAACTGCCCGTCTTGAGTGCGGGAGAGGTAAGCGGAGTTCCTAGTGTAGCGGTGAAATGCGTAGATATTAGGAGGAACACCAGTGGCGAAGGCGGCTTACTGGACGGTAACTGACGTGGAGGCTCGAAAGCGTGGGGAGCAAACAGGATTAGATACCCT
+
CECGGGGGGGGGGFFAFGCFEFGGFFF@FGGGGGGGFFDCC@@CECGBFDCGGG,EC,C,4CFGC@FBEFFGAF9CFFGGGGA,<:E8DFF,BFGGGGCBEGC=<CCFGFFFFGG,@BFGDFCFGGF8>D=FF,,@9EF,9@<F<@FEEG)6CGC:95C<B<3*55FGGFGG:CCGGED@9<7CFG5FF8GGFGGGEF?FG/;EBC5&,7:CE4CC3CAF;C<@CFF@63:GFFCFEFFCC@?E@=#@8C<-DGFEFEFFGF@C7FF@C*9?3>8&6#:CF?CEG4+CGFFAB,,E8<F?=9F7GFCADCGFDEFCFCB9FC,,9GE@?EFGFEGFGFA@B@F7FGEF7@,CGFC<CEC@C,GFFEEGGFGF66,C,:FE,CGFB@@+FFGFFGFFF@EFGGGFC,CFFE8CCCCC
@suolzx 288
TGGGGGATATTGCACAATGGGGGAAACCCTGATGCAGCGACGCCGCGTGGAGGAAGAAGGTTTTCGGATTGTAAACTCCTGTCGTTAGGGACGATAATGACGGTACCTAACAAGAAAGCACCGGCTAACTACGTGCCAGCAGCCGCGGTAAAACGTAGGGTGCAAGCGTTGTCCGGAATTACTGGGTGTAAAGGGAGCGCAGGCGGGAAGACAAGTTGGAAGTGAACACCATGGGCTCAACCCATGAATTGCTTTCAAAACTGTTTTTCTTGAGTAGTGCAGAGGTAGATGGAATTCCCGGTGTAGCGGTGGAATGCGTAGATATCGGGAGGAACACCAGTGGCGAAGGCGGTCTACTGGGCACCAACTGACGCTGAGGCTCGAAAGCATGGGTAGCAAACAGGATTAGATACCCT
+
GGGF7FGGFGGGGGGGGFFGGEGGGGGGGGGFGGGGFCCCEGGGFF@FEGGFG:FFGCFGBFGGDGDGGDGGG<F9?BFFEGGGGGCFGGGG@EF:FCFGGGGCEGGG9FGGGFBDGFDGFFEEE7<BFGGFCB@CFAFFCFF?EEGGEEEG;FC?GG7::CCGG1FC=@AFFFGGECCCFGGGGG+GFGGGGGGGDD>FEGG5CDECGGE6@@FFFGFCFGGGF<(<FCGFCGEB8EGGGGECFGGFD88E=CC<E@FAFCGF=EFGFFGGCE4-:AGGGGGGGGCFC,FGGFBF7:@EFCEBCGGGFE<FFFB7CFGGFC+GFCEFDEDGGGGFEGGGGGGFF7GFC7GGCEC@GGGGGGFCGGGFGGCGFGGGGBGGFGGGGGFFEEFF9FGGGGGGGGGGGGGGEGFCCC@C
@suolzx 289
TGGGGAATATTGCACAATGGGGGAAACCCTGATGCAGCGACGCCGCGTGAAGGAAGAAGTATCTCGGTATGTAAACTTCTATCAGCAGGGAAGATAGTGACGGTACCTGACTAAGAAGCCCCGGCTAACTACGTGCCAGCAGCCGCGGTAATACGTATGGTGCAAGCGTTATCCGGATTTACTGGGTGTAAAGGGAGCGCGGGCGGTGCGGCAAGTCTGATGTGAAAGCCCGGGGCTCAACCCCGGTACTGCATTGGAAACTGTCGTACTAGAGTGTCGGAGGGGTAAGCGGAATTCCTAGTGTAGCGGTGAAATGCGTAGATATTAGGAGGAACACCAGTGGCGAAGGCGGCTTACTGGACGATAACTGACGCTGAGGCTCGAAAGCGTGGGGAGCAAACAGGATTAGATACCCT
+
FGGGGFGGFGGGGGGGGGGGGGGGGGGGGGGGGGGGGGGGGGGGGGGGGGGGGGGGGGGGGGGGGGGGGGGGGGGGGGGGGGGGGGGGGGGGGGGGGGGGGGGGGGGGGGGGGGGGFGGGGGGGGGGGGGGGG8GGGGGGGGGGGGGGGGGGGGGGGDFGFGFFGGGGG?GGGGGGGGGGGGGGGGFEGGGGGGGGGGEGGGE>EGGECGGGCCFGC:GGGGGGGGGFGGGGGGGGGGGGGGGGGGFCEGFFCFGGGGGEGGGGGGGGGGGGGGGGGGGGGGGGGGGGGGGFFGG?FGFFGGGGGGGGGGGFGGGGGGGGGGFGE9GGFEGGGGGGGGGGECEGGGGEGGGGFFGGGGGGGGGGGGGGCGGGGGGGGGGGGGGGGGGGGGGGGGGGGGGGGGGGGGGGGGGCCCCC
@suolzx 96233
TGAGGAATATTGGTCAATGGGCGAGAGCCTGAACCAGACAAGTAGCGTGAAGGGTGACTGCCCTATGGGTTGTAAACTTCTTTTATAAAGGAATAAAGTCGGGTATGCATACCCGTTTGCATGTACTTTATGAATAAGGATCGGCTAACTCCGTGCCAGCAGCCGCGGTAATACGGAGGATCCGAGCGTTATCCGGATTGATTGGGTTTAAAGGGAGCGTAGATGGATGTTTAAGTCAGTTGTGAAAGTTTGCGGCTCAACCGTAAAATTGCAGTTGATACTGGATATCTTGAGTGCAGTTGAGGCAGGCGGAATTCGTTGTGTAGCGGTTAAATGCTGAGATATCACGAAGAACTCCGATTGCGAAGGCAGCCTGCTAAGCTGCAACTGACATTGAGGCTCGAAAGTGTGGGTATCAAACAGGATTAGATACCCT
+
CFGGGGGGGGGGFCFCDACCECCEFEFGGG8FFGFCF,DEFF<EFFGGCF7,,@<FDD<EF8E:6FDGGGGGGGGG,?<C,6CEE,,CC?C8E85?EEFGDGGFCFG9EF9FE8=+<=FG?,55BFAFGCGCBFC5EEF,,AFG7<F>FGAD7FFE@DD-/@FG5C+<FCGFCFACEGD(>7GECECCFFFFGEEEG@;#>FBCFGGGDGGFFG*=*8;CCE<FFFAEFCFGEDGGGGGGGFC>@9=DCCF=CF:E>FE:ACFGDFCEGFA:F@GCF?;EEFCE<9GF=BFFDB9=A,F8FE<FFC+DEEA?<EEF+84=GFCCE:@,C<,,9C<A<@,;E9,8F7F@EF9CCBB:@FC,@CDF@EC,:CF+8FGGAFE,F9FE<C9GGGGGDFE8E@,8DFFDFGGDGGGGFCDFDGFGGFFGGFCFFEDCCCCC
@suolzx 70528
TGGGGAATATTGCACAATGGGGGAAACCCTGATGCAGCGACGCCGCGTGAAGGAAGAAGTATCTCGGTATGTAAACTTCTATCAGCAGGGAAGATAGTGACGGTACCTGACTAAGAAGCCCCGGCTAACTACGTGCCAGCAGCCGCGGTAATACGTAGGGGGCAAGCGTTATCCGGATTTACTGGGTGTAAAGGGAGCGTAGACGGACTGGCAAGTCTGATGTGAAAGGCGGGGGCTCAACCCCTGGACTGCATTGGAAACTGTTAGTCTTGAGTGCCGGAGAGGTAAGCGGAATTCCTAGTGTAGCGGTGAAATGCGGAGATATTAGGAGGAACACCAGTGGCGAAGGCGGCTTACTGGACGGTAACTGACGTTGAGGCTCGAAAGCGTGGGTAGCAAACAGGATTAGATACCCT
+
EFGD7@FGGGGGGEGFFGGGFDGGGGGCFGGGGGC@FEEGGGCE:FEGGGGCEFGGGGGGGGFGGGGFEGFFGGG9<FFGGGGGGFFBFC9?FFFFFFGDFDE@?FGGF@CFGDGGGGGF7C:F7F@FDF,DCF@FGGFCC:ACF7BCF8EGEFF.3<C<GGCECC<==E?GGGEFAFFGECB:FFEFB<>>FCF8B???EGGGDFC8EGGGGG>8G@@,9GGFGCFGGGGFGGGDC>?FCF7E8::F;GFEFGC6DDACEGFFGFA<FF'GFFE=AF%GGGGGGFFCCFDE?B,FF=,:DFGEGGGGGGGEB@GC@C5FC,9FE9EGFFEEEEE@@GGGGGFFEB87C@DE,,DFCGEFFCEFFFFEGGGGFFGGFGCGF7GGGGGFCFFFF9GGGGFEFGGFB9FGGGFBC@B9
@suolzx 54539
TGAGGAATATTGGTCAATGGGCGAGAGCCTGAACCAGCCAAGTAGCGTGAAGGATGACTGCCCTATGGGTTGTAAACTTCTTTTATAAAGGAATAAAGTCGGGTATGCATACCCGTTTGCATGTACTTTATGAATAAGGATCGGCTAACTCCGTGCCAGCAGCCGCGGTAATACGGAGGATCCGAGCGTTATCCGGATTTATTGGGTTTAAAGGGAGCGTAGGCGGACGCTTAAGTCAGTTGTGAAAGTTTGCGGCTCAACCGTAAAATTGCAGTTGATACTGGGTGTCTTGAGTACAGTAGAGGCAGGCGGAATTCGTGGTGTAGCGGTGAAATGCTTAGATATCACGAAGAACTCCGATTGCGAAGGCAGCTTGCTGGACTGTAACTGACGCTGATGCTCGAAAGTGTGGGTATCAAACAGGATTAGATACCCT
+
FGGGGGGGGGGGGGGGGGGGGGGGGGGFGGGGGGFGGGGGGGFGGGGGGGFCFGGFGGGGGGGGGGGGGGGGEGGGGGGGGGGGGGGAFEGGGGGGGCEGFGGFGGGGGGGGGGGGGGGGDEGDEFGGFGGGGGGGFEGGCGGGGGGGGGGGDF4FF@GGGGGGEEGFFGGFGG=GGGGDGGGGE>GGGGGCGGGGFEFFGGGGGFGFEGGGGEGDG>FGGGGFEFCGGGGGGGGFGGGGGGGFFFGGGGGGGDEGGGGGGGGGGGGGGGGGGGGFF?7?FGGGGGGGFF9F8FFBCGGGGFGGGGGGGDGGGGGGGGFGGGEGGGCGGFEGFGGGFGGFE,BFGGFGGGGGGF:7GFGGGGGGGFCGFECDGGGGGGGFGF9GGGCDGGEEGGEGFEEFGGGFFGGGGGGGGGGGGGGGGGGGEGFGGGGCCCCC
@suolzx 100428
TGAGGAATATTGGTCAATGGACGAGAGTCTGAACCAGCCAAGTAGCGTGAAGGATGACTGCCCTATGGGTTGTAAACTTCTTTTATACGGGAATAAAGTTAGCCACGTGTGGGTTTTTGTATGTACCGTATGAATAAGGATCGGCTAACTCCGTGCCAGCAGCCGCGGTAATACGGAGGATCTGAGCGTTATCCGGATTTATTGGGTTTAAAGGGAGCGTAGGCGGGTTGTTAAGTCAGTTGTGAAAGTTTGCGGCTCAACCGTAAAATTGCAGTTGATACTGGCAGTCTTGAGTACAGTTGAGGTAGGCGGAATTCGTGGTGTAGCGGTGAAATGCTTAGATATCACGAAGAACTCCGATTGCGAAGGCAGCTTACTAACCTGTAACTGACATTGATGCTCGAAAGTGTGGGTATCAAACAGGATTAGATACCCT
+
CGFFFGGCEFFGGF,E<EFG,CFFFGEDGGGGGFDGGGGCGCF9CFFGG@FFGEDGAFFGGGGGGGGGGGGGGGGDEGGGGGGGGGFFGEGGG?E9EFGDGFGGGAFFGGGG+@=FFFGCFGFFCF9+BDFGFEEGFG@@FAB7FFGEFGFDFFGGFFFGG8BCCCFGGCGGFCF7BEGGGE@F9DCE<FEFF=FEFGGFGGFGGGEFC8FGGFGGGGGGGGCFGGC@*>GG:?<FFFC>?FFDAFFCE=@CCGGGECFFCGGFGGGF<DF=CF4,A@FADGGG,FA,,FDFDGGGFGFFFFFGGGGGGGEDEEECFCGFD@FGEFDGGGGGFGFGFAGGGFAF8GFDGFAFFFF@F7GGEECDEF9GGGGGGGFFGF@E<FFE;CC6,FGGAFCFGCCECCEFGEBEGFGGGGGGGFGFFGFFE,FGGGFCCCCC
@suolzx 86973
TGAGGAATATTGGTCAATGGACGAGAGTCTGAACCAGCCAAGTAGCGTGAAGGATGACTGCCCTATGGGTTGTAAACTTCTTTTATACGGGAATAAAGTGAGGCACGTGTGCCTTTTTGTATGTACCGTATGAATAAGGATCGGCTAACTCCGTGCCAGCAGCCGCGGTAATACGGAGGATCCGAGCGTTATCCGGATTTATTGGGTTTAAAGGGAGCGTAGGCGGATGCTTAAGTCAGTTGTGAAAGTTTGCGGCTCAACCGTAAAATTGCAGTTGATACTGGGTGTCTTGAGTACAGTAGAGGCAGGCGGAATTCGTGGTGTAGCGGTGAAATGCTTAGATATCACGAAGAACTCCGATTGCGAAGGCAGCTTACTGGATTGTAACTGACGCTGATGCTCGAAAGTGTGGGTATCAAACAGGATTAGATACCCT
+
<CFC,,CFFFGGGCDGF,FCGGGGG:FCF9CFFFFFFFGFGFFFEAEGCFDGGFCFGGGGFGGGGGGFGFFGGGGGGG9FFADFGFCFFEEFGGFGFGGCAFFGGGGFGGFGCFFDGFGGFGGGGGFFDDFFGGBFCGF=9?B?FFGG>GDEF<GGDGGGGC<CFC>C:FGGGGGGGGGGGGGCFGGCFDCCGGGD8@FGEG,CFGD>FFC<><:FGCGECEFFGG,#7/9C;AF0;CECFFGGFGGF@GEF@DDFAECD@@>@9FGFEFFFFGC4C2?<FGFFDFA,FB,<FFFGF9FA,FFFFFBE>GFF7GGFCC,,FCF+EGDGD9FE9GFC<GFEF;<ECFB<<,9E@EFECGGCGGFC9EFGGFCF9GGGGFFGGGEF9FADGCGEFEF@FCB<FGGGGGC>GGFEFFACGGGFF9GF9FCGGF@CCCC<
@suolzx 115955
TGGGGAATATTGCACAATGGAGGAAACTCTGATGCAGCGACGCCGCGTGAGTGAAGAAGTATTTCGGTATGTAAAGCTCTATCAGCAGGGAAGAAAATGACGGTACCTGACTAAGAAGCACCGGCTAAATACGTGCCAGCAGCCGCGGTAATACGTATGGAGCAAGCGTTATCCGGATTTACGGGGTGTAAAGGGTGCGTAGGTGGCAGTGCAAGTCAGATGTGAAAGGCCGGGGCTCAACCCCGGAGCTGCATTTGAAACTGCGCGGCTAGAGTACAGGAGAGGCAGGCGGAATTCCTAGTGTAGCGGTGAAATGCGTAGATATTAGGAGGAACACCAGTGGCGAAGGCGGCCTGCTGGACTGTTACTGACACTGAGGCACGAAAGCGTGGGGAGCAAACAGGATTAGATACCCT
+
EEAGDEFGFFGD9FEFEFEEGGGGGGGGGGGFFFGGGGGGGG@FFGGGGGGGGFECFFFGGGGGGF7,CF,?FFEA<CDGG,CCCGGBF@DFFFGGCE<9F7FFGGGGFFCFFFAFGCF,,E>>CCEGFGFD@,B>FF,CF<A@CC7FCCEF;F14>$<,;A8DCFGGC:FGFGCG/=:F*@;EFDGE<<FFC9F5CFCFC<C?B?BFFFFC><7CC;>;DEED00<CC:7G@CEG=ECEG4C58FCDCFGF==DGDE88+==:+B4E:2<<9FEF=E<DFE=GGFEBBFFCFGGGFCFDGFFC8C?9-:,E7FC=?EDEDEEFEF@F@C@F:EFC-GCGGFFC,@:EGFB@<8FA8F,ACFFAFCEGFGFGEGFGFFFCC:FEGGDFGGGGFFAF8FEFGFFFE9F@GF<A8-AB
@suolzx 144520
TGGGGAATATTGCACAATGGGCGAAAGCCTGATGCAGCGACGCCGCGTGAGCGAAGAAGTATTTCGGTATGTAAAGCTCTATCAGCAGGGAAGATAATGACGGTACCTGACTAAGAAGCACCGGCTAAATACGTGCCAGCAGCCGCGGTAATACGTATGGTGCGAGCGTTATCCGGATTTACTGGGTGTAAAGGGAGCGCAGGCGGTGCGGCAAGTCTGATGTGAAAGCCCGGGGCTCAACCCCGGTACTGCATTGGAGACTGTCGTACTAGAGTGTCGGAGGGGTAAGCGGAATTCCTAGTGTAGCGGTGAAATGCGTAGATATTAGGAGGAACACCAGTGGCGAAGGCGGCTTACTGGACGGTAACTGACGTTGAGGCTCGAAAGCGTGGGGAGCAAACAGGATTAGATACCCT
+
EFDGGGGDGGGGGGGFGFGGGGGGGGGGGGGGGFGGGGGGGGGGGGGGGFGGEFFGGEECFEAFFFC?FFFEGGGGGGGGGFGGGGGGGGGGGGGGGGGGFFGGGGGGGGDGGGGGGGGGFGDCFFGGGFFGG<CDFGGGGGGGGGECFGEGGCE?C>FGCF<<<CGGBFFGGFGGGGGFCB:FFGGGFGGGGGGGGGGGGGGGGGG7FFCBFEGGFFCFGFFGGGGGGGGGE>FGFCDGGFEGFGFFEFGGGGGFFGGFGCCGGGFCGFAGGGGGEGGF@GGGGGGGGGGGGGGGFFEFGGGGGGEGGGGCCDGEF<GGGGGGFGFGF?9EC8GFGGGGFDGGGGGGGGGFDGGGGGGGGGGGGGFGGGGGGGGGFGGFGGGGGGGGGGGGGGGGFFFEGGGGGGGGFCGCCCCC
@suolzx 127229
TGGGGAATATTGCACAATGGGGGAAACCCTGATGCAGCGACGCCGCGTGAGTGAAGAAGTATTTCGGTATGTAAAGCTCTATCAGCAGGGAAGAAAATGACGGTACCTGACTAAGAAGCCCCGGCTAACTACGTGCCAGCAGCCGCGGTAATACGTAGGGGGCAAGCGTTATCCGGATTTACTGGGTGTAAAGGGAGCGTAGACGGTAAAGCAAGTCTGAAGTGGAAGCCCGGGGCTCAACCCCGGGACTGCTTTGGAAACTGTTTAACTAGAGTGCTGGAGAGGTAAGCGGAATTCCTAGTGTAGCGGTGAAATGCGTAGATATTAGGAGGAACACCAGTGGCGAAGGCGGCTTACTGGACAGTAACTGACGTTGAGGCTCGAAAGCGCGGGGAGCAAACAGGATTAGATACCCT
+
FGE,CECFFGGGFGGGGGGFGCFGEGC,CFGGGGGGFFEGGGGGG77FFFFGFGGGGGGGGGFGFGEF8FFD<FFGGGFGA,FGFDGFGDFD@FFGFGCGF:@FDCGGGGGGGFFFF?F@FG<E:CFGF?GGGDF18=FGGC9CCBFE:CC9D?B?@CEGFB@:F5:CFG7FA?C7;F,?:FCFCFGG6:GFFGD@EFCCFBCFFE?8C9CCCFCEFECC<GFFFGGFFCCCFEGGFFF:FG>C:E,E8FD;:>?GFGFEFD??C<:@FG9F:FEE<BFFAFFFFEGGGGFFFFGFECF58@GGEDGFFGGGGF@DGGGGGGFEC@F8FC<FDGGFEGGGGGGF97CCCGFFF<ED?GFAEF<DGGFFEGGGGF<<D>GGGGGGEFC@CDGGGECF@CGGGFGFAGGFGGFC@CCA
@suolzx 109997
TGGGGAATATTGCACAATGGGCGAAAGCCTGATGCCGCGACGCCGCGTGAGCGAAGAAGTATTTCGGTATGTAAAGCTCTATCGGCAGGGAAGATAATGACGGTCCCTGACTAAGAAGCACCGGCTAAATACGTGCCAGCAGCCGCGGTAATACGTATGGTGCAAGCGTTATCCGGATTTACTGGGTGTAAAGGGAGCGCAGGCGGTGCGGCAAGTCTGATGTGAAAGCCCGGGGCTCAACCCCGGTACTGCATTGGAAACTGTCGTACTAGAGTGTCGGAGGGGTAAGCGGAATTCCTAGTGGAGCGGTGAAATGCGGAGATAGTAGGAGGAACACCAGTGGCGAAGGCGGTTTACTGGACGATAACTGACGCTGAGGCTCGAAAGCGTGGGGAGCAAACAGGATTAGATACCCT
+
C8,EFFG<EGCFGGGGFFF?AECF7CBFGGFCGGG,+:7CEDCFGGGGGGGGGGDCFGGGGGGGGG7CDGGFFGFCGFGG9EFEEGGGGGGGGGEFGGCGGGGG+=FGDFGGGGCFCFGFGG7BFECDAFGGCE8>FFCGGGGFEGGC<FCG<::;GCFG99=EGCFEEEF>GG7CCFEE?93FCFCC>@9@>GE;=:CCEFD5EECEGGE>GGCGG2GGFFGFF>2A:FCGGGDF>@CE@@8CGFEF:CFC?9CCC4CGGFFFDGCFF?@FCGGFCFEGFFFFGGEGEGAFCGFFCGGFF=:+EFDGGGFCF:7DFC,GFF<FECGFF<EDCCGEGGGFFEE@FF@DGFFC9GGGEEEFDDF<FCC,FEFCEGFFFGF8FGGGFEGGGGGGGGGGGGGFFGFGFFE<GGGCCCCC
@suolzx 94699
TGGGGAATATTGCACAATGGGGGAAACCCTGATGCAGCGACGCAGCGTGAAGGATGCAGTATTTCGGTATGTAAACTTCTATCAGCAGGGAAGAAAATGACGGTACCTGACTAAGAAGCCCCGGCTAACTACGTGCCAGCAGCCGCGGTAATACGTAGGGTGCAAGCGTTATCCGGATTTACTGGGTGTAAAGGGAGCGCAGGCGGTGCGGCAAGTCTGATGGGAAAGCCCGGGGCTCAACCCGGGTAGTGCATTGGAAACTGTCGTCCTAGAGGGTCGGAGGGGGAAGTGGAATTCCTAGTGTAGCGGTGAAATGCGTAGATATTAGGGGGAACACCAGTGGCGAAGGCGGCGTACTGGACGATAACTGACGCTGAGGCTCGAAAGCGTGGGGAGCAAACAGGATTAGATACCCT
+
CE@FFEGCCDEGGDFDFEGFFGGG@EFGGGGG9EC@F?@FC:F7CC@C@CFF8=E=:9E<,<?CFFEFGGFGFGGGGGGGGEFF9EEE+@7FFF<F8FEF9BFE7FFC8,BF9=,,5,,BBFEECFFGFGAF+8>F@FFFE><D34<FA7@=.E7>2#CC<F9F;C12#3=?C<5@9,:$BAF>CC+<*<<%GGGG>GFE=?:<GFC9<CF?@83,B9C3C>,BCCEEF7>EGFD,3*F@@3@,F@,8,FB7E,9FFF=>+3@+FAA,F,FDD3+=:CGEDGEE5,9CC,,E=B,ECE<?E9E@GGGGFEF@CEC@,EAFGEFC,,>FC,FGGGF<F=CF:FDFF@DGGGGFB,CFC@C;,,,CECFEFCGGFFFGGFCCCGGFEEF7GGGGGGGGGGGGGGFFFCGGGFECCCCC
@suolzx 300
TGAGGAATATTGGTCAATGGACGAGAGTCTGAACCAGCCAAGTAGCGTGAAGGATGACTGCCCTATGGGTTGTAAACTTCTTTTATACGGGAATAAAGTTAGCCACGTGTGGTTTTTTGTATGTACCGTATGAATAAGGATCGGCTAACTCCGTGCCAGCAGCCGCGGTAATACGGAGGATCCGAGCGTTATCCGGATTTATTGGGTTTAAAGGGAGCGTAGGCGGGTTGTTAAGTCAGTTGTGAAAGTTTGCGGCTCAACCGTAAAATTGCAGTTGATACTGGCGACCTTGAGTGCAACAGAGGTAGGCGGAATTCGTGGTGTAGCGGTGAAATGCTTAGATATCACGAAGAACTCCGATTGCGAAGGCAGCTTACTGGATTGTAACTGACGCTGATGCTCGAAAGTGTGGGTATCAAACAGGATTAGATACCCT
+
GGGGGCGFFGGGGGGGGFGGCGGGGGGGGFGGGFGGGGGGGGGGGGGGGGGGGGGGGGGGGGGGGGGG8EFEGGGGGGGGGGGGGGGE8F:4FD95EEGFGGGGGGGFCFGGFFGGGGGGGGGGGGFGGGGGEFGGGGFCF@F=@DFFGGGGG?6:F>DFDDGGGGGDGDEGFGGGA7FFC7>GEEGGEF@=FGGE?FGGAGCFCFFGEFFFGGGAGGGGGGGGGEGFGGFFGFF>F?GGGGGGGGGFFG=GEGGFGFFFEGGGG>GGFFFFGGF;FBGGGGGGFFDCCF@FFGGECGFDFGDGF@GGECCGFGGGGGDGGGGGGGEFE,DGFGGGGGGGGGGGF<FGGGGGGGFCGCGGGGGGGGGGGGGGGGGGGGGGGGGGGGGGGGGGGGGGF@GGGGGGGFGEGGGGGGGGGGGGGGGGFAGGGGGCCCCC
@suolzx 301
TGAGGAATATTGGTCAATGGCCGAGAGGCTGAACCAGCCAAGTCGCGTGAGGGATGAAGGTTCTATGGATCGTAAACCTCTTTTATAAGGGAATAAAGTGCGGGACGTGTCCCGTTTTGTATGGACCTTATGCATAAGGATAGGCTAACTCCGTGCCAGCAGCCGCGGTAATACGGAGGATCCGAGCGTTACCCGGATTTATTGGGTTTAAAGGGTGCGTAGTCGGCCTTTTAAGTCAGCGGTGAAAGTCTGTGGCTCAACCATAGAATTGCCGTTGAAACTGGGGGGCTTGAGTATGTTTGAGGCAGGCGGAATGCGTGGTGTAGCGTTGAAACGCATAGAGATCACGAAGAACCCCGATTGCGAAGGCAGCCTGCCAAGCCATGACTGACGCTGATGCACGAAGGCGTGGGGATCAAACAGGATTAGATACCCT
+
FGE9FFFFCFGGF9EFFGGCGFEE7CCGFFCFGGGGGFGGFG,ECGGGEEEEGC8FCEFCFFGGCFG?FGGGGGGEFG@EGGGGGGGGDGEEF=C,,9<5?FDGCGGFFGFA?FAFC4AEDF,,,:DFCEG,,DFFFGGFD,6>=FG88EG@B8+CFFFFGFGC7:BCBFF;DFGG5FF#/2F66@F4<GG#<>F?FEFEF<?CE7FFG<CCCF8ACCGCB?#<F<E;>9GF;AEF8:B19GGGC9C@#;FBFCFGGFFEGGFGGFDC@EB>#GGFE>CFEGGEBDEDFGFDAGEGDGGFFEFE87BFFF9C7GGEF?+,GGGGECFC,DGGGGGF?<FBC,9FGFGFF9GGGCGGGGGGGGEGGGGGGGGF@F9DCFF8GFGGFGGEGGGGGGGGGFC8GF9GFCGGGGFGFGGGGGDE9FDGGDGGGGFCA,CB
@suolzx 50728
TGAGGAATATTGGTCAATGGACGAGAGTCTGAACCAGCCAAGTAGCGTGAAGGATGAATGCCCTATGGGTTGTAAACTTCTTTTATACGGGAATAAAGTGAGGCACGTGTGCCTGTTTGTAGGTAACGTATGAAGAAGGATCGGCTAACTCCGTGACAGCAGCCGCGGGAATAGGGAGGATGCGAGCGTTATCCGGATTTACTGGGTTTAAAGGGAGAGTAGGCGGACGCTTAAGTCAGTTGTGAAAGTTTGCGGCTCAACCGTAAAATTGCAGTTTATATTGTTTCTCTTTAGTACCGTAGAGGCAGGCGGACTTCGTGGTGTAGCGGTGAAATGCTTAGATATCACGAAGAACTCCGATTTCGAAGGCCGCTTGCTGTACTGTAACTGACGCTGATGCTCGACAGTGTGTGTATCAAACAGGATTAGATACACT
+
EEFGDGGGGGGGGGDGFCFGGF@ECFGGFFGGGG@FFE-;@F,ECF@FGGDFCF,BF9,EC866C@E,CC7@,@@<,?EFG9<CFFG<FF7FDE@<B,CE9<FFCA74B9+,5,5CAEC,@,CF5,C4EF,B<?,,?EFGCF?+=+@<F>,58+++6?B,,3,,@CGG+55,:,@,:FED?,,56F*<C*<:,,1==**,22?2C788<<<FGGFC5*;<;,=+<)*::8*2/<,++2<<:D+9@C933:+0>:,@873GFB>,5,,5,C5,,,B:,,5,FA:,,8,79FC,,?A,4+;4F?FFEF:+7CEC4+=@=<??E<C=::,9,99,,F9<F?BE?A?FF6C,ECEFB,+8,8,,B@7DB:,6@C7CC,;,C;,,,FFCGFE@86,:CEDFFDGGED?<,C,;F=,,66,FEAFFGF@69<<EEC9@@8,A
@suolzx 303
TGAGGAATATTGGTCAATGGACGAGAGTCTGAACCAGCCAAGTAGCGTGAAGGATGACTGCCCTATGGGTTGTAAACTTCTTTTATACGGGAATAAAGTGAGGCACGTGTGCCTTTTTGTATGTACCGTATGAATAAAGATCGGCTAACTCCGTGCCAGCAGCCGCGGTAATACGGAGGATCCGAGCGCTATCCGGATTTATTGGGTTTAAAGGGAGCGTAGGCGGACGCTTAAGTCAGTTGTGAAAGTTCGCGGCTCAACCGTAAAATTGCAGTTGATACTGGGGGTCTTGAGTACAGTAGAGGCAGGCGGAATTCGTGGTGTAGCGGTGAAATGCTTAGATATCACGAAGAACTCCGATTGCGAAGGCAGCTTGCTGGACTGTAACTGACGCTGATGCTCGAAAGTGTGGGTATCAAACAGGATTAGATACCCT
+
GGGGGGGGGGGGF@EFGFGFFFGG7FCEFGGGG8FGGGFGGGEFGGGGGCFGGGGGGCFG8FEFGDGF,FCEFFGGGGECAGFGFGF,FF+B@<FEGGC,CEFGEFC=?FFG9BAEEFGFGCE@F<E+4AFFGCCC+$9EEF>=5DC9FCCD(CDDCDC@ECFE>CFCFFCFEFGGGF280F:FEGGD>FFF=<C?@G=FFC<@FGFFDECCF=C2CCFCEGDDF>?=CE@GGFFGFDGGFGGFFFFECG#GEGF=<7CDGCEECFFF?FFB5.GGDFEEF51C6,8GFGGGEECE,9@CGFGFE+7FFCGGF<EGCFDEGGGGGGGGGGGFAGFFE<GGGFGFGFFFGFCGGGEDGGGCGGGFCGGGGGGGFCGGGGGF@@GGGGGGGGGGEGGGFCF@GGGGFGGGGGGGGGGGGGGGGGGGGGGGGGFA<<CC
@suolzx 76456
TGGGGAATATTGCACAATGGGCGAAAGCCTGATGCAGCGACGCCGCGTGAGCGAAGAAGTATTTCGGTATGTAAAGCTCTATCAGCAGGGAAGATAATGACGGTACCTGACTAAGAAGCACCGGCTAAATACGTGCCAGCAGCCGCGGTAATACGTATGGTGCAAGCGTTATCCGGATTTACTGGGTGTAAAGGGAGCGCAGGCGGTGCGGCAAGTCTGATGTGAAAGCCCGGGGCTCAACCCCGGTACTGCATTGGAAACTGTCGTACTAGAGTGTCGGAGGGGTAAGCGGAATTCCTAGTGTAGCGGTGAAATGCGTAGATATTAGGGGGAACACCAGTGGCGAAGGCGGTTTACTGGACGATAACTGACGCTGAGGCTCGAAAGCGTGGGGAGCAAACAGGATTAGATACCCT
+
GGGGGGGGGGGGGGGGGGGGGGGGDGGGGGGGGGGGEGEGGGGGGGGGGGGGGGGGGGGG<FGGGGEGGGGGGGGFGFGGGGGDFGGGGGGGGGGGGGGGGGGD7FGF<=FGGGGGGGGFGGGGGGGGGGGGCF8FGGGGGGGGGGDDGDEGGGG@G>GCFEC<FGGGGGG=GG4GGGGGGG>GGGGGCFFDGGGFGGFEEEECGGDGEGCGGFFGFC?,9GFCDGDEDGCGGGGGFGGGGGGGGGCF?GGGGGGGGGGGGGGGEFA9FFFFGGEFGGEFDGGGGGGGF8GGGGGDCFGFGGGGGGDGGGGFGGGGGFFFGGGGGGGGGGGGGGGGGGGGGGFDGGEGGGGGGGFGGGGGGFGCGGGGGGGGGDGGGGGGGGGGGGFGGGGGGGGGGGGGGGGGGGGGGGGCCCCC
@suolzx 305
TGGGGAATATTGCACAATGGGGGAAACCCTGATGCAGCGACGCCGCGTGGAGGAAGAAGGTCTTCGGATTGTAAACTCCTGTTGTTGAGGAAGATAATGACGGTACTCAACAAGGAAGTGACGGCTAACTACGTGCCAGCAGCCGCGGTAAAACGTAGGTCACAAGCGTTGTCCGGAATTACTGGGTGTAAAGGGAGCGCAGGCGGGAAGACAAGTTGGAAGTGAAATCTATGGGCTCAACCCATAAACTGCTTTCAAAACTGTTTTTCTTGAGTAGTGCAGAGGTAGGCGGAGTTCCCGGTGTAGCGGTGTAATGCGTAGATATCGGGAGGAACACCAGTGGCGAAGGCGGCCTACTGGGCACCAACTGACGCTGAGGCTCGAAAGTGTGGGTAGCAAACAGGATTAGATACCCT
+
EFFCECFGGGGGGGGFGGGGGGGGGGGGGGGGAF@FGGGGGGG@F7CCEFGGDDGEFGGGAECFGGGGGGFGGGGGFGFGFEBF8=FGGGFFEFFGGAFFGGGCDEFGGG?GGFFGFEFFGCFE7+BFEEFCFA3DFFG@FGFGGGEFFDEGG9>@FFFD<FF=FF?EFD>C?>41B<CCFGGGCCCCFFFGGFGGGFED>GEEGGG7:C8CFGFC@AFFFGFGFGG@<@CFCGGFFGGF9CFF@CFC<FCGEG=FEBFGG#GFDGFGGGFGGFCAA663CCGGGGGGF=FFFCGDFEC=FFGGGGGGEC5,,GGFFEDFGGGFB>,EE@GGFFFGFFGGFCDGGGGGGE@GCGGGGFE,GGFDFAFGGGGGGGGF<GGGGGFFFGGGDGGFFFFGGFFGGGGGGGGGGGGCCCCC
@suolzx 64682
TGAGGAATATTGGTCAATGGACGAGAGTCTGAACCAGCCAAGTAGCGTGAAGGATGACTGCCCTATGGGTTGTAAACTTCTTTTATACGGGAATAAAGTTAGCCACGTGTGGTTTTTTGTATGTACCGTATGAATAAGGATCGGCTAACTCCGTGCCAGCAGCCGCGGTAATACGGAGGATCCGAGCGTTATCCGGATTTATTGGGTTTAAAGGGAGCGTAGGTGGATTGTTAAGTCAGTTGTGAAAGTTTGCGGCTTAACCGTAAAATTGCAGTTGAAACTGGCAGTCTTGAGTACAGTAGAGGTGGGCGGAATTCGTTGTGTAGCGGTGAAATGCTTAGATATCACGAAGAACTCCGATTGCGAAGGCAGCTCACTAGACTGCAACTGACACTGATGCTCGAAAGTGTGGGTATCAAAGAGGATTAGATACCCT
+
GGGGGFGGDFGG9@FGGGGGGGGGGGGGGGGGGGCFGGGGGGGGGGGGGGGGGGCFGFGFEFGGG@FFFEEEGGGGGGGGGGGGGGGEGDGGGGGGGGEFFFGCCGCFGFGCFFGFFGEFGCFGGFGGGGGGFGFCGEE3::.BFF@DFCEB?DD@@FGFGGG>FGGG?EGGGDFEGDFCCGGGCECGGEGFFCF'FGFCFGFGFGGFGGG@GGGDEEGCD?E3:GFGFG@EGGF<6DC3GGGGFGGGFGCF;FGFFEGGGGFCGDECFAFFFFEDGGGFGGGGGGFE9FFGGGGGGGFA@EFF?++>GGGFGGGGFC,AGCGFDGGGFFGGGGE?GGFE@EFGF@BGGGGGGGGGGGGGGGGGGGGGGGGGGGGFFF<@EFGGGFEGGGGGGFGGGCGGGGGGGGFEGEFGGFDFFCGFAGGGGGGGGFGCCCCC
@suolzx 307
TGGGGAATATTGCACAATGGAGGAAACTCTGATGCAGCGACGCCGCGTGAGTGAAGAAGTATTTCGGTATGTAAAGCTCTATCAGCAGGGAAGAAAATGACGGTACCTGACTAAGAAGCACCGGCTAAATACGTGCCAGCAGCCGCGGTAATACGTATGGTGCAAGCGTTATCCGGATTTACTGGGTGTAAAGGGAGCGTAGGTGGCAAGGCAAGCCAGAAGTGAAAACCCGGGGCTCAACCGCGGGATTGCTTTTGGAAACTGTCGTACTAGAGTGTCGGAGGGGTAAGCGGAATTCCTAGTGTAGCGGTGAAATGCGTAGATATTAGGAGGAACACCGGAGGCGAAGGCGGCTCACTGGACTGTAACTGACACTGAGGCTCGAAAGCGTGGGTAGCAAACAGGATTAGATACCCT
+
EEFEGEGFEGGGGGFGGGGGGGGGGFEFGGGGGGEGGGGG+CFGFGGGGGGFFFGGGGGCDFFGGGG?ECFFGGGFGDGCE9,AFBEFGGDGGGGGGGGGGGGFB=<EBFF9FFGGFFAE<8FGEEEFG9@FGC3F3EFCFF>>FCBF9B>=?DD>F/@FFF:FFCEFCFGD<CF;2C=C;FFFFF:B?FFGGG>>GGGFEEDGGGFGCFF:CFGFGDEF@GDCF@@CGEGGGFFCD,FFFC:EFBFCFGFDDF=?<9<FGG@F7DFGGGFDFFCFEEGE<GGFGECF@FEE?,FEGGEF9GFCCCGGGEGFAB>GGFFFGFGFEGGGGF,DF@FCBGFGGEGGF9GDGGGGGGGFFFGGGGGGGGGFGGGEFFGGGGFEDGGGGGGFFCGGFE<GGGGGGGGGGGGGGGGGC@CCC
@suolzx 308
TGGGGAATATTGCACAATGGGGGAAACCCTGATGCAGCAACGCCGCGTGAGTGAAGAAGTATTTCGGTATGTAAAGCTCTATCAGCAGGGAAGATAATGACGGTACCTGACTAAGAAGCACCGGCTAAATACGTGCCAGCAGCCGCGGTAATACGTATGGTGCAAGCGTTATCCGGATTTACTGGGTGTAAAGGGAGCGAAGGCGGTGCGGCAAGTCTGATGTGAAAGCCCGGGGCTCAACCCCGGTACTGCATTGGAAACTGTCGTACTAGAGTGTCGGAGGGGTAAGCGGAATTCCTAGTGTAGCGGTGAAATGCGTTGATATTAGGAGGAACACCAGTGGCGAAGGCGGTTTACTGGACGATAACTGACGCTGAGGCTCGAAAGCGTGGGGAGCAAACAGGATTAGATACCCT
+
@EFFDFGDFGGFAFFF?@FFDGGGDEC<:@EEG<EEF<ACECF@FDEFEG>FCEGFGGGFECF9FFG:<FF9?,9<9?=EABFEEEGFGDFEFGDFFGGGGGGGFEFGGGGFF,B<,AEG8FEC@F7DGG<>==,+:FF7DEFC7C:F:CGGA9BFB=:@FGDFFEGDC2F=<A@5B:C::FG=:<CC#<37CGFCCC31G>D>1EE<*C3#CC<'9C=C4CFG?#:E><3;*C>,9G=><5:7,=>FCFDD=F<<=,DEF7CGEFAFGD?F?:C@GGECECC=AC7DGGFE@GFCF@FFA,EDECGFGFFC?8+4::5,E@E?,CEAFGGGEF@EEGFEFC@CE:DF77FCGGGFGFDEFC9ECFDCFBB7GGFF@CF<:8A<B@CGF<C?FGEEGGGEFDFFFCC,CF<A8,BA
@suolzx 108155
TGAGGAATATTGGTCAATGGACGAGAGTCTGAACCAGCCAAGTAGCGTGCAGGATGACGGCCCTATGGGTTGTAAAATGCTTTATCGCGGGGATCACACCCCACACGTGCTGGAGGTCTGCAGGTATCGCGCGAATAAGGACCGGCTAATTCAGTTCCAGCAGCCGAGGTAATAAGGAAGAGCAGGGCGTCAACCGGATTTATTGGGTTTAAAGGGGGCGTAGTCCGTGAGGTAAGCGTGTTGTGAAATGTAGGCGCCCAACGTCTGCACTGCAGATGGAACTGCCCCACTTGAGTGCGCGCAACGCCGGCGGAACTCGTCGTGTAGCGGGGAAATGCTTAGATATGACGAAGAACCCCGATTGCGAAGGCAGCTGGCGGGAGCGTAACTGACGCTGAAGCTCGAAAGCGCGGGTATCGAACAGGATTAGATACCCT
+
6;EEE<EEF9F9EEGG<FE,@@CC@@CFFE<@CCCFCCFGFFGGGF7F7FGGF,,A<F@FGGGGF8D?<F,:BFAF,,,CFCE,,,4,++@BF+4BBF,+@+++?FG,D+<?,,,88,,,3,BDB=@9FGEDCC*5:=,7,,8*1>FEC,,<,,5,8<,C@CF<CE*<*<,<<<,,5<:<++5,?*<=*=*2*0;:853CC<CCECE@CCE2<:2*(1*<0/:*=;*++++,*>587A5<@FC9GGGFB<<<*F<2*C*:+EGE>F?688,AB?6,,,@,?<F>1,>,,FFCFC@*@*CC>+:@+GCECB:GGFF8F=F@+GGGGGFCE9,FFFGF@GGGGF=@ECB9CC9AFCCCCFEA?7G>GFAFFGGDF7F:F+,FC7FCAGEEEGGGGFFFC,:EE6@FFCEEF@+FGGGGGEFFEC,C,GF@CGFF@CCCC
@suolzx 65074
TGGGGAATATTGCACAATGGGGGAAACCCTGATGCAGCAACGCCGCGTGAGTGAAGAAGTATTTCGGTATGTAAAGCTCTATCAGCAGGGAAGATAATGACGGTACCTGACTAAGAAGCTCCGGCTAAATACGTGCCAGCAGCCGCGGTAATACGTATGGTGCAAGCGTTATCCGGATTTACTGGGTGTAAAGGGAGCGTAGACGGCGATGCAAGCCAGATGTGAAAGCCCGGGGCTCAACCCCGGGACTGCATTTGGAACTGCGTGGCTGGAGTGTCGGAGAGGCAGGCGGAATTCCTAGTGTAGCGGTGAAATGCGTAGATATTAGGAGGAACACCAGTGGCGAAGGCGGCCTGCTGGACGATGACTGACGTTGAGGCTCGAAAGCGTGGGGAGCAAACAGGATTAGATACCCT
+
GGGGGGGGFGGGGGGGGGGGGGGGGGGGGGGGGGGGGGGGGGGGGGGGGGGGGGGGGGGGGGGGGGGGGGGGGGGGGGGGGGGGGGGGGGGGGGGGGGGGGGGGGGGGGGGGGDFGGGGGGGGCGGGGGGGGCFGGGGFGFGGGGGGGGFEGGGGGGGGGGGGGGGGGEGGGDGGGGGGGGGFGGGGGGGGGGGGGGGGGGGGGGGGGGEGGGGGGGGGFGGGGGGGGGGGGGGGGGGGGFGGGGGFDEGGGFGFFGCDGGGGGGGGGGGGGFGGFFEFGEGGGG7FFFCGGGFFGGGDCGGGGGGGGGGGGGGGF<GGFGGGGGGGGGGGGGGGGGGGGGGGGGGGGGGGGGFCFGGGGGGGGGGGGGGGGGGGGGGGGGGGGGGGGGGGGGGGGGGGGGGGGGGGGGGGCCCCC
@suolzx 139730
TGGGGAATATTGCACAATGGGGGAAACCCTGATGCAGCGACGCCGCGTGGAGGAAGAAGGTCTTCGGATTGTAAACTCCTGTTGTTGAGGAAGATAATGACGGTACTCAACAAGGAAGTGACGGCTAACTGCGTGCCAGCAGCCGCGGTAAAACGTAGGTCACAAGCGTTGTCCGGAATCACTGGGTGTAAAGGGAGCGCAGGCGGGAAGACAAGTTGGAAGTGAAATCCATGGGCTCAACCCATGAACTGCTTTCAAAACTGTTTTTCTTGAGTAGTGCAGAGGTAGGCGGAATTCCCGGTGTAGCGGTGGAATGCGTAGATATCGGGAGGAACACCAGTGGCGAAGGCGGCCTACTGGGCACCAACTGACGCTGAGGCTCGAGAGTGTGGGTAGCAAACAGGATTAGATACCCT
+
FG@EEEDFGGGFGGFFFEF@ECFGGFDFGGGGFEEFFGEFFF+FFCFFC>CGGGGF8FGGGGGFGFGFEFBEGFFGGEFGGGFGGDG,EEGCDDFFGGGGGGGGDCGGGGGGDGGGGFFGFGEC6F+=DE9DECCCGFGGG<FGGGCEEGF?FGGB:>C:FFGG8;7B=<CF?FGGDGFFF>FG?FEGFGFFGEGBGGFEEGGGGGGEGGF?FFFF;?CGEEG@CFEED8CGGFFC@EGGGFGGFFF@8FDE9CCC@ABAGFGFGGGGG?FFFG=9D<CEGEAFB+CF:?FEFA+@+7GGF9CGGGFDFFE5BF>GGCGGEC@=FCBFFFBE@EGEGGGGGGGGCF@GGGGGFFGCFGFCECF@GGFF@GFCE<8FAGFFFGGFFECGFFFFGFECFFFCGGGGGGGGGGGCCCCC
@suolzx 312
TGGGGAATATTGCACAATGGGGGAAACCCTGATGCAGCGACGCCGCGTGAGCGAAGAAGTATTTCGGTATGTAAAGCTCTATCAGCAGGGAAGAAAATGACGGTACCTGACTAAGAAGCCCCGGCTAACTACGTGCCAGCAGCCGCGGTAATACGTAGGGGGCAAGCGTTATCCGGATTTACTGGGTGTAAAGGGAGCGTAGACGGAATGGCAAGTCTGATGTGAAAGGCCGGGGCTCAACCCCGGGACTGCATTGGAAACTGCCAATCTAGAGTACCGGAGGGGTAAGTGGAATTCCTAGTGTAGCGGTGAAATGCGTAGATATTAGGAGGAACACCAGTGGCGAAGGCGGCTTACTGGACGGTAACTGACGTTGAGGCTCGAAAGCGTGGGGAGCAAACAGGATTAGATACCCT
+
CGGGGGGGGGGGGGGGGGGGGGGGGGGGGGGGGGGGGGGGGGGGGGGGGGGGGDGGGGGGGGGGGGGGGGGGGGGGGGGGGGGGGGCFFGGGGGGGGGDCGGEGGGGGGFGGGGGGGGGFGGGGG?GGGGGGD,CDGGGGGGGGGGGGGGGGGGGGGGGGGGGGGGGGGGGGGGG3?B@FC=GGGG(GFFGGGGGGGGGGGGC9?FGGFGGGGGGGGGGGGGGGGGGGGGGGGGGGGGGGG<DCCG<CEGFGGGGGGFAFGGGFFGGGGGGGFFFGEFEE=GGFDCDGGGGGGGGGGFFFF<FCGGGGFFF9GGDGGFGGGGEE6CGGGEFGEGDF9FGGGGGGGGGGDGGGGGGGGGGGGGGGGGGGGGGGFFGGGGGGGGGGGGGGGGGGGGGGGGGGGGGGFGFFGFGCCCCC
@suolzx 139356
TGAGGAATATTGGTCAATGGACGAGAGTCTGAACCAGCCAAGTAGCGTGAAGGATGACTGCCCTATGGGTTGTAAACTTCTTTTATACGGGAATAAAGTGAGCCACGTGTGGCTTTTTGTATGTACCGTATGAATAAGGATCGGCTAACTCCGTGCCAGCAGCCGCGGTAATACGGAGGATTCGAGCGTTATCCGGATTTATTGGGTTTAAAGGGAGCGGAGGCGGGTTGTTAAGTCAGTTGTGAAAGTTTGCGGCTCAACCGTAAAATTGCAGTTGATACTGGCGACCTTGAGTGCAACAGAGGTAGGCGGAATTCGTGGTGTAGCGGTGAAATGCTTAGATATCACGAAGAACTCCGATTGCGAAGGCAGCTTACTGGATTGTAACTGACGCTGATGCTCGAAAGTGTGGGTATCAAACAGGATTAGATACCCT
+
FE9EFCFGGGGGGEGGGFCGGGGFEGGGGGGGFGGFGGGGGGEFEGGGGGGGGGGFFFAFEGGGGFFGF8BEFFFGGGGFFFFGGGGFGGGEGFGGGGGCCEFGG<FGG?BFC<FFGGG@FFFGGFGGGGGGGGGGG?FFBEFFGGGGGGFGGFECFGGGGFGGGE4GDEGFCECFGGGGGGCFFGGGGGEFFGGECFFFAFGGGGCF7FFFGEFFGFC#=FE,CE>=CGFAFGFEGFG9GGEDGGFGECEFFEGG>ECEGGGFGFGGDGGGGGGCDFCFDFGG@,9DGGGGFFEE9C,EGCCFFB+FEGGGFGGDGGFFGGGGGEC9GGGGFGFEEFFGGFGGFFEFGFFGFFGGGGGGGGGGGGGGGGGFFCC@F@GFECGF6C,EGGEFCFFGGGGGFBFGFGFGGGGGGGGGGGGGGGGGGGGGFEFCCCCC
@suolzx 136974
TGAGGAATATTGGTCAATGGACGAGAGTCTGAACCAGCCAAGTAGCGTGAAGGATGAAGGTTCTATGGATTGTAAACTTCTTTTATACGGGAATAAACGAATCCACGCGTGGATTTTTGCATGTACCGTATGAATAAGGATCGGCTAACTCCGTGCCAGCAGCCGCGGTAATACGGAGGATCCGAGCGTTATCCGGATTTACTGGGTGTAAAGGGAGCGTAGACGGTGTGGCAAGTCTGATGTGAAAGGCATGGGCTCAACCTGTGGACTGCATTGGAAACTGTCATACTTGAGTGCCGGAGGGGTAAGCGGAATTCCTAGTGTAGCGGTGAAATGCGTAGATATTAGGAGGAACACCAGTGGCGAAGGCGGCTTACTGGACGGTAACTGACGTTGAGGCTCGAAAGCGTGGGGAGCAAACAGGATTAGATACCCT
+
DFFGGGGGFGGGGGGGGGGFGGGGGGGGGGGGGGGGGFGFGGGGGGGGGGGGFEFFFGGGGGGGGGG?FGGGGGGFGGGGGGGGGGFGGGGBFGGGGGGG>DGGGGGGGFGGGGGGGG>GGGGGG<FGGGDFGDEGGFFGGG7CCGGGGFGGGGGGGGFGFFGGGG:F>GG@FGG7CEGGGGGFGGEGGGG>GGGGDEGGGGGGGGGGFFFFFGFEGGEG@GEFGGFFDCCGGGGFGFFGGEFFCFGFGGGGGGFFGGFGGGG@;GGGEGGGGFGGGGGGGGDGGGGGGGGF?GGEDGGGGGGGEGGGGFGFGGGCGFGGGGGEGGGGGGGGGGGEGGGGGGFFE9FGFFGGGGGGGGGGGGGFGGGGGGGGDGGGGGGGGGGGGGGDGCGGGGGGGGGGGGGGGGGGGGGFFEEF8GGF9GGGGGGGGGGCCCCC
@suolzx 315
TGGGGAATATTGCACAATGGGGGAAACCCTGATGCAGCGACGCCGCGTGAGCGAAGAAGTATTTCGGTATGTAAAGCTCTATCAGCAGGGAAGAAAATGACGGTACCTGACTAAGAAGCCCCGGCTAACTACGTGCCAGCAGCCGCGGTAATACGTAGGGGGCAAGCGTTATCCGGATTTACTGGGTGGAAAGGGAGCGTAGACGGAATGGCAAGTCTGATGTGAAAGGCCGGGGCTCAACCCCGGGACTGCATTGGAAACTGCCAATCTAGAGTACCGGAGGGGTAAGTGGAAGTCCTAGTGTAGCTGTGAAATGCGTAGATATTAGGAGGAACACCAGTGGCGAAGGCGGCTTACTGGACGGTAACTGACGTTGAGGCTCGAAAGCGTGGGGAGCAAACAGGATTAGATACCCT
+
FGGGGGCGGGGFGGGGGGGGGGGGGGGGGGGGFGGGGGFGCEGGGGGGD=EGGGGGEGGGGFGGGGGGGGG9FGGGGGGGDEGGDGGGGGFFEGGGGCFFFEGGGGFGGGGFGGDGGFGG?GFEEC@FFGGGDFCGGGGGGFFGDGGGGCC9FFFGF:FCF7CFE+FCFGFFFGGGGGGGGG<EEFGG8C<EFCEFDGGCG8CEGGD8/CD;>FG0,9,9FCDCF@5E@:;>FEE>9EGFGGCD:ACC9EFFFFGFCFFFFG9FFCF;C7F<8FCEGEEF7GDE,FE9F?,,FB,EDGFFF=FE8=?,<C,AGGECD9CGGGFE6,GGFAC6,6,CF@GGEGFCFGGGGDGFFFEF@,DGGEGGFGGGGGGGGGGGGGECFCGGGDGGGGGGFGGGGGGGGDGGDGFGGGGCCCCC
@suolzx 86807
TGGGGAATATTGCACAATGGGCGAAAGCATGATGCAGCGACGCCGCGTGAGCGAAGAAGTATTTCGGTATTTAAACTTCTATCAGCAGGGAAGATAGTGACGGTACCTGACTAAGATGCCCCGGCTAACTACGTGCCAGCAGCCGCGGTAATACGTAGGGGGCAAGAGTTATCCGGATTTACTGGGTGTAAAGGGAGCGTAGACGGTGTGGCAAGTCTGATGTGAAAGGCATGGGCTCAACCCGTGGACTGCATTGGAAACTGTCATACTTGAGTGCCGGAGGGGTAAGCGGAATTCCTGGTGTCACGGTGAAATGCGTAGATATTAGGAGGAATACCAGTGGCGGAGGCGGCTTACTGGAGGATAACTGACGCTGAGGCTCGAAAGCGTGGGGAGCAAACAGGATTAGATACCCT
+
EA<FDFGGGFGAE<,C,66CF86+8@F,,CC9FC,,;,CCCF7FEC@FEG7FE>>F,9CFEFGCED+B<B<A<?CFGAFGF9EFA<FE7C=A+:C<EFFG9:EGGGGGF==,<:FF,:DFFFG@CCF,BF,BC<CCG=3@<<CC+:3555>F;FF,7<*1><CC:*,,<<F,<,=FDGGF?:9C>:<C:3BFEB:5;C@:<?03CG47/->AC?C=F;@<FF<?@C8E6/,3CF8@3FECGC+@<+=>CEFGF7B8A=#<CFGB9CC8,FFB9FFC<2872F??EF=+7?FE8DFB?B?+A5:,,,49@C,58,,7A<94C,6A,C6:,@,A9<,-CC,F@,,86,,+6+;,,,EC@;,,,,E,FCFB,686,B,6,+,C,,<C@:6+@-CC,AEF<CC6E6,55,,,@E;6A,@<
@suolzx 141282
TGGGGAATATTGCACAATGGGGGAAACCCTGATGCAGCAACGCCGCGTGAGTGATGAAGGATTTCGGCATGTAAAACTCTATCAGCAGGGAAGATAATGACGGTACCTAACTAAGAAGCCCCGGCTAAATACGAGCCAGCAGCCGCGGTAAAACTTAGGGTGCAAGCGTTATCCGGATTTACGGGGTGTAAAGGGAGCGCAGGCGGTGCGGCAAGTCTGATGTGAAAGCCCGGGGCTCAACCCGGGTAGTGCAGTGGAAACTGTCGTACTAGAGTGGCGGAGGGGTAAGCGGAATTCCTAGTGTAGCGGTGAAATGCGTAGATAGTAGGAGGAACACCAGTGGCGAAGGCGGCTTACTGGACGATAACTGACGCTGAGGCTCGAAAGCGTGGGGAGCAAACAGGATTAGATACCCT
+
F<FGGCGGCCC,CFFGGG9F8@FEGF8,BEFGCE,CFG,CFFGCEFGGGGGGGF,CFFA8:<EFFFD7++C?FGG-CEFF?5,5,5,:+CFGCFC?C99E5B::D:<F,8FF,,,:,,B,B+>F@+3>A,,3>++3FF:7D,8@:><@A03$7@$:4*C9+A*CCC6FE8*::,(..*/,,*/GCC7C66C<<=4)5<8*GGGGFF:=*@,,GGGGGGGEGGGGFCEEE@:CCFD@,+FF@>3,,DFC,,<,,3@C9F??:>C+@9,C7,,F=B>66@@+FBBFB+FDGCFEA<5E:,,FGGEGGEDGFFFEFCGFFC?;D;E:,,<F,C<ADGFFGFGGGGGGGFDGGGGGFFCCGEFE@GF<GGGGGEEGGGGGGEF@,:FGGGGEBGGGFAGFCCCFEAGFFFFGGDFCCCCC
@suolzx 318
TGAGGAATATTGGTCAATGGGCGAGAGCCTGAACCAGCCAAGTAGCGTGAAGGATGACTGCCCTATGGGTTGTAAACTTCTTTTATAAAGGAATAAAGTCGGGTATGCATACCCGTTTGCATGTACTTTATGAATAAGGATCGGCTAACTCCGTGCCAGCAGCCGCGGTAATACGGAGGATCCGAGCGTTCTCCGGATTTATTGGGTTTAAAGGGAGCGTAGATGGATGTTTAAGTCAGTTGTGAAAGTTTGCGTCTCAACCGTAAAATTGCAGTTGATACTGGAAATCGTGAGTGCAGTTGAGGCAGGCGGAATTCGTGTTGTAGCGGTTAAATGCTTAGATATCACGAAGAACTCCTATTGCGAAGGCAGCCTGCTAAGCTGCAACTGACATTGAGGCTCGAAAGTGTGGGTATCAAACAGGATTAGATACCCT
+
CEFCDGFGD@EF@EEDE,ECEC@CEGGGGGGEGFGGF8DCF<C<FGGCFCFGFFEEFAGEGFC@@AFCEE:>8CFGGGFE<A<EE?FFGGFGEFFF?FDFG>E,><EFFFCD<FECE,@FGFFGG<AE<<EFEE99?EEFFFEDDFEEFF,>+3>CA,8=8BD@C+FCCCCAD<<>8@CFFCD:CF8:E:)3C::CF2<:9B,5GFEGG:B?EF9F84GCC@C7,@@AFF@<DEFCFFFBCCCD;GGF?ABFFC#?=>3A;FE@CGFA?.DFFGFB<BFC??FC9,=B,,,?,=FEE9FGFFCGE<:FEFFC4<C>,?F<,GGCCCFEC,<GEGF<,,?=<,,?F@ED<FCEEDEF-6,@7F@F<,@@@C8F<<GCCGEAF<CE,EC,GFCECFGFGEGGFGFGDFCCF@6@AFFFCA@AGF,FGFC9F<FCCCCC
@suolzx 319
TGAGGAATATTGGTCAATGGACGAGAGTCTGAACCAGCCAAGTAGCGTGCAGGATGACGGCCCTATGGGTTGTAAACTGCTTTTGCGCGGGGATAACACCCTCCACGTGCTGGAGGTCTGCAGGTATCGCGCGAATAAGGACCGGCTAATTCCGTGCCAGCAGCCGCGGTAATACGGAAGGTCCGGGCGTTATCCGGATTTATTGGGTTTAAAGGGAGCGTAGGCCGTGAGGTAAGCGTGTTGTGAAATGTAGGCGCCCAACGTCTGCACTGCAGCGCGAACTGCCCCACTTGAGTGCGCGCAACGCCGGCGGAACTCGTCGTGTAGCGGTGAAATGCTTAGATATGACGAAGAACCCCGATTGCGAAGGCAGCTGGCGGGAGCGTAACTGACGCTGAAGCTCGAAAGCGCGGGTATCGAACAGGATTAGATACCCT
+
FGGGGGGGGGGGGGGGGGGGGGGGGGGGGGGGGGGGGG-EFGGGGGGGGGGFFFGGGGGGGGGGGGGGGGGGGGGGGGGGGGGGFGGGDFGDGGGFGGFEGGGGGGGGGGFGGGGGGGGGGGGGFFFGEGGGGGE7@FFGFGFGGEBFGGFFGFGGG7FFFFGFGEEGGGGG<FCEGGCEG/GGGGGGGG5E8CC=EGAEF?GGGGG?AEFGGGFEFDGGFEEEGGG+:CGGGDCFGE<CCDCCDGGF@F?FGECFGGFEGC,?=)F<?GFCECEFFCCC;>>+:,GGDB8FB9@B7CGEF7FF>@GFCGGGF@FCB::=7GGGGDGGFFF?DCGGGGE9FF@,FC=GCGGGGGFDCEFC=GCBCE9CCFF8FEFEFDFGEGGFFGGGGGGGGGGGGGGDFCGGFC@7CDCGGGFF@GFFGGGFFCEC9GFCCC@A-
@suolzx 320
TGGGGAATATTGCACAATGGGCGCAAGCCTGATGCAGCGACGCCGCGTGCGGGATGACGGCCTTCGGGTTGTAAACCGCTTTTGATCGGGAGCAAGCCTTCGGGTGAGTGTACCTTTCGAATAAGCACCGGCTAACTACGTGCCAGCAGCCGCGGTAATACGTAGGGTGCAAGCGTTATCCGGAATTATTGGGCGTAAAGGGCTCGTAGGCGGTTCGGCAAGTCTGATGTGAAAGGCGGGGGCTCAACCCCTGGACTGCATTGGAAACTGTTAGCCTTGAGTGCCGGAGAGGTAAGCGGAATTCCTAGTGTAGCGGTGAAATGCGTAGATATTAGGAGGAACACCAGTGGCGAAGGCGGCTTACTGGACGATAACTGACGCTGAGGCTCGAAAGCGTGGGGAGCAAACAGGATTAGATACCCT
+
GGGGGEGFGGGGGGGGGGGGGGGGGGGGGGGGGGGGGGEGGGGGGGGGGGGGGEGGGGGGGGGGGGGGGGGFGGGGGGGGGGGGFAE@GGGGGGGGGCFGGGGGDF?FFCGEFGCFGGGGGGFFGGACFGGGGGGGGGFEGGGFG7CGC:F:B8C:FFG=FF7?EFCC:FGGC:GC>>GE?CD2CFFGGFFFGG>FGGGGECEFGGGGGGDEE#=:EG5EFGFFGF@EB<FGGEGDDGGGGGGCFF@=6FGFFA=<FFFECF=GGGGGGG@FDEFGGFGGEDDGGGGCFFGGGGGGGGGGGFGGFGFGFGGGGGGDGGGEGGGGFGGGADFCGGGGGGGGGGGGGGGGGGGGGFGGGFGGGGGGGGGGFFGGGGGGGGGGGGGGGGGGGGGGEGGGGGGGGGGGGGGGGGGGGGGGEGCCCCC
@suolzx 321
TGAGGAATATTGGTCAATGGACGAGAGTCTGAACCAGCCAAGTAGCGTGAAGGATGACTGCCCTATGGGTTGTAAACTTCTTTTATACGGGAATAAAGTTAGCCACGTGTGGTTTTTTGTATGTACCGTATGAATAAGGATCGGCTAACTCCGTGCCAGCAGCCGCGGTAATACGGAGGATCCGAGCGTTATCCGGATTTATTGGGTTTAAAGGGAGCGTAGGCGGGTTGTTAAGTCAGTTGTGAAAGTTTGCGGCTCAACCGTAAAATTGCAGTTGATACTGGCGACCTTGAGTGCAACAGAGGTAGGCGGAATTCGTGGTGTAGCGGTGAAATGCTTAGATATCACGAAGAACTCCGATTGCGAAGGCAGCTTACTGGATTGTAACTGACGCTGATGCTCGAAAGTGTGGGTATCAAACAGGATTAGATACCCT
+
GGFCGGGGGGGGGFFFGGGGFGEFEGGGGGG9CFGGDCCFFFA9FFEGGGGGGGGGGGDGFDFGGGGFCDGGEG9<FFGCFGGGGGCEDEGBCFGCGGGGGGGGFGGGGGGCFFGGEGGCEAFGGGGEFFGFGGGGG@GGGGECFGDFCCEFGGGGGGGGD@BGDGGGCFFGCGGGGGFE5FG@CDGFGCEEFF?B:FGFCGDGGGFED:FFGFEFCEGECFEEFECEC>CGGCC<CGECGFFFGG-DECFEFDDBCDGDCEGFFFGFCGGFCFFGGFFEGFFEC,EE9DGGGGFGFFE<GGGGGGGGGGGFFGGGGFGGGGGGDGGGGGGGGGGGGFGGGGGGGGGFGGGGGFEFDFGGGGGGGGFGFDGGGFFACFGGFFDGGGGGGGGGGGGFGGGGGGGGGGGGGGGGFAGEFGGGGGGGFCGGGGGCC@@C
@suolzx 322
TGAGGAATATTGGTCAATGGCCGAGAGGCTGAACCAGCCAAGTCGCGTGAGGGATGAAGGTTCTATGGATCGTAAACTTCTTTTATACGGGAATAAAGTGAGCCACGTGTGGCTTTTTGTATGTACCGTATGAATAAGGATCGGCTAACTCCGTGCCAGCAGCCGCGGTAATACGGAGGATTCGAGCGTTATCCGGATTTATTGGGTTTAAAGGGAGCGTAGGCGGGTTGTTAAGTCAGTTGTGAAAGTTTGCGGCTCAACCGTAAAATTGCAGTTGATACTGGCGACCTTGAGTGCAACAGAGGTAGGCGGAATTCGTGGTGTAGCGGTGAAATGCTTAGATATCACGAAGAACTCCGATTGCGAAGGCAGCTTACTGGATTGTAACTGACGCTGATGCTCGAAAGTGTGGGTATCAAACAGGATTAGATACCCT
+
FGGGGGGGGGGGGGGGGGGGGGGGE@CGGFGGGGGGG@DFGFDFGGGFGGGGGGGGGGGGEFFGFEFGGAFGFGEFFGGFFGGCGGGFGDGGGGGFGFE<EFAFGGGFGFFC7FE8EFGGGGGFGFFGGGGGGG9FGG9FDDGFGGFDGDFGGGGGGEG>FGFGGDGEBFFGGGG)E:CDFC==GGGGCFEGFCFEEGFCDFGGFGFGFGGFGGGFGGGEEFCFF@GGFEGGFFGGGGEFGGGGGGGGGEGGFCGFFCGFGGGGGGGGGGFFFGGGE?9GGGGGC:AGGGGFFEEFGGGGF9FFFGGGFF9CGGGGGGGFGGGGGFCGFEDFGGGGGFGGGGGGGGGGGFFGGFF:GGGGGGGGFGGGGGGGGGGGGGFGFAGGGGGGGGCCGGGGGGGGGGGGGFGGGGGGGGFGFFEDGGFGGGGGGGGCCCCC
@suolzx 323
TGAGGAATATTGGTCAATGGACGAGAGTCTGAACCAGCCAAGTAGCGTGAAGGATGACTGCCCTATGGGTTGTAAACTTCTTTTATACGGGAATAAAGTTAGCCACGTGTGGTTTTTTGTATGTACCGTATGAATAAGGATCGGCTAACTCCGTGCCAGCAGCCGCGGTAATACGGAGGATCCGAGCGTTCTCCGGATTTATTGGGTTTAAAGGGAGCGTAGGCGGGTTGTGAAGTCAGTTGTGAAAGTTTGCGGCTCAACCGTAAAATTGCAGTTGATACTGGCGACCTTGAGTGCAACAGAGGTAGGCGGAATTCGTGGTGTAGCGGTGAAATGCTTAGATATCACGAAGAACTCCGATTGCGAAGGCAGCTTACTGGATTGTAACTGACGCTGATGCTCGAAAGTGTGGGTATCAAACAGGATTAGATACCCT
+
GCFGFFFGGFGCFGGCFGGEGGGGGFGGGGGGGGGEGFGGGGGGGGGEEG?FFGGGGGGGGGGFFG,EFGGGEGGCFGGGGGGGAFFGEEC,@FGCGGGDEGFGGGGDFGGGGGGFGDG?FGFGGGGG@<<FFCGGGCFCFFGDGFGF?FGGG>F)F9:?GGFGGGGGGCFGGGCE5:FF:FGCECC<FG(0FCD5:C@FGCGGGGGG7FFFB:C=CEECCFEGF8DE*C@#GC@<77GB)GGF?FGGGFF@+>7E3BFGGGFGGGEFDCGFEGGFFFFEGEF:>=9<<CGFCGFGFGFGGGGGGGEGGGGFFF@+:DD<EFCBGGGGGGGGFGGFAFCGGGFFFGGGFFGGGFCCCGGECDGGFFFFFGGGGGFGFFGGGFCGGFEF;GGGGDGGFGF<C7FDGGFDGGGGGGGGFEFGGGGGFCEFGFFCCCCC
@suolzx 65789
TGAGGAATATTGGTCAATGGACGAGAGTCTGAACCAGCCAAGTAGCGTGAAGGATGACTGCCCTATGGGTTGTAAACTTCTTTTATACGGGAATAAAGTTAGCCACGTGTGGCTTTTTGTATGTACCGTATGAATAAGGATCGGCTAACTCCGTGCCAGCAGCCGCGGTAATACGGAGGATCCGAGCGTTATCCGGATTTATTGGGTTTCAAGGGAGCGTAGGCGGGTTGTTAAGTCAGTTGTGAAAGTTTGCGGCTCAACCGTAAAATTGCAGTTGATACTGGCGACCTTGAGTGCAACAGAGGTAGGCGGAATTCGTGGTGTAGCGGTGAAATGCTTAGATATCACGAAGAACTCCGATTGCGAAGGCAGCTTACTGGATTGTAACTGACGCTGATGCTCGAAAGTGTGGGTATCAAACAGGATTAGATACCCT
+
FGGGGGGGGGGFGGGGGGFGGGGGGGGGGGGGGGGCCGF@FGCGGFGGDFGGGFG,AFFFDGEFEEFGFFE+CFGFEEGGGGFFFF9?,,:FFFCFGGCFF?EE9FCADGFDCEFGGG>FFFFFDFGCGFFGGA,BAECEGF#B=7CD@9@B>DFEFGGGCFFGEE>@CDFFFGGCEEC8DDFB=GFGGGDE@FFD?BCGF>FGGFFGG.FFGGG=GEGE>F>CEGGFDGGGFCFGGGGGGGGGGGGGEF>GFFE8FGGFCGGG>GGFDGFC6E>GFEGGGGEF7GFF9GGGGGGGEEEAEFGGEFEGGGGGEGFDGFGGGGGCGGGGGGGGGGFGDFFFE;GGDGGGGGGGFFCEGFGGGGGGGGGGGFGFGGGGGGGFF9GGGGGGGGGGGGFGGGGGGGGGGGGGGGGGGGGGGGGGGGGGGGGGGGGCB8CC
@suolzx 130922
TGGGGAATATTGCACAATGGGCGAAAGCCTGATGCAGCGACGCCGCGTGAGCGAAGAAGTATTTCGGTATGTAAAGCTCTATCAGCAGGGAAGACAATGACGGTACCTGACTAAGAAGCACCGGCTAAATACGTGCCAGCAGCCGCGGTAATACGTATGGGGCAAGCGTTATCCGGATTTACTGGGTGTAAAGGGAGCGCAGGCGGTGCGGCAAGTCTGATGTGAAAGCCCGGGGCTCAACCCCGGTACTGCATTGGAAACTGTCGTACTAGAGTGTCGGAGGGGTAAGCGGAATTCCTAGTGTAGCGGTGAAATGCGTAGATATTAGGGGGAACACCAGTGGCGAAGGCGGTTTACTGGACGATAACTGACGCTGAGGCTCGAAAGCGTGGGGAGCAAACAGGATTAGATACCCT
+
CF@CFCFFFFC9FEFGCFECFGGEG@FFGGGG,<CFFG7CFGEGGGGGCC:FF@:7CFF9F,CFEFF=,?FFGGGEGC?EFGEFGACGEEFFGGFFGGFGGGGGFE8@FF>D9FFEFGGG8AF7FFCBF@GDGDEC??<DD>>DFCFEFGGCGFFCAAFC8G>C8;<FC1B;CFCC=GG@?FC?C?<7@8?8C=<CGGGGGCECCC:EFCF(GFC<6AE,@FFE;FCC:<CGGFF>=EC??FECFC:===D9CCGGFFCFCDF:FBFCGD?ADDDGF>@+9EEFF@FBF8FE=F<E,<GFGEDGGGGFFECGGF7DGFFGGF<?<<>8,,FEBEE<FFCEGGGGGGGGC@EFAGEGGGFE@DECA@EGGGGGDGFFF@GEC7EFGGGGGGGGGGGGGGGGGGFFFEEFFGGC@C@C
@suolzx 146408
TGGGGAATATTGCACAATGGGGGAAACCCTGATGCAGCGACGCCGCGTGGAGGAAGAAGGTCTTCGGATTGTACACTCCTGTTGTTGAGGAAGATAATGACGGTACTCAACAAGGAAGTGACGGCTAACTACGTGCCAGCAGCCGCGGTAAAACGTAGGTCACAAGCGTTGTCCGGAATTACTGGGTGTAAAGGGAGCGCAGGCGGGAAGACAAGTTGGAAGTGAAATCTATGGGCTCAACCCATAAACTGCTTTCAAAACTGTTTTTCTTGAGTAGTGCAGAGGTAGGCGGAATTCCCGGTGTAGCGGTGGAATGCGTAGATATCGGGAGGAACACTAGTGGCGAAGGCGGCCTACTGGGCACCAACTGACGCTGAGGCTCGAAAGTGTGGGTAGCAAACAGGATTAGATACCCT
+
EGGFCC@FGGGGGGGGGGGGGFGCGEGGGGGGGGGGGGDEGGGGGEGGGGGGGGGGGGGGFGGGGGGGGGGGGGGGFGGGGGGGGGGFC?FGGGGGGGGGGGGGGGGGGGGG,<AFGDGGGGGGGGGGGFFGGG/FFGGGFFGGGGGGGGGDFCFEFGDG<GGFGGGGGGDFCGGDC<FGDG>FGGGGGGEFGGGGGG58CGGGGGGFCF?9GGFFEFGFGGGGFGGGEFCFGGGFGGFGGGFGGFFFFFFFGGFCFGGFGGGFFFFGFFDGGGGGGFFFGGFGGDGGGGGGGGF@GGGGFGFCEE7FFGFFFGCC@GEFGEGGGGDGFDGGGGGGCGGGGGGGGGGGGGGGGFGGGGGGGGGGGGGGGGGGGGGGGF@C,GGGGGGGGGGGGGGGGGGGGGGGFFAGGGCCCCCC
@suolzx 128533
TGAGGAATATTGGTCAATGGGCGAGGGCCTGAACCAGCCAAGTAGCGTGAAGGATGACTGCTCTATGGGTTGTAAACTTCTTTTATAAAGGCATAAAGTCGGGTATGCATAACCGTTTGCATGTAATTTATGACTAAGGATCGGCTAACTCCGTGCAAGCAGCCGCGGTAATACGGAGGATCCGAGAGTTATCCGGATTTATTGGGTTTCAAGGGAGCGTAGATGGATGTTTAAGTCAGGTGTGAAAGTTTGCGGCTCAACCGTAAAATTGCAGTTGATACTGGATGTCTTGAGTGCAGTTGAGGCAGGCGGAATTCATGGTGTAGCGGTGAAATGCTTAGATATCACGAAGAACTCCGATTGCGAAGGCAGCCTGCTAAGCTGCAACTGACATTGAGGCTCGAAAGTGTGGGTATCAAACAGGAGTAGATACCCT
+
@CFF8FGGGFEGCGFFFGD8F86C@@B7B@DFFEFGF8<<F<6CFGGG,@@,,C6AEAEFC,6CCFGGGGGC?AFFFF<FE<?,E9ECFAF,?FCFF,C<:C:F+,B?EF??<FCCCF@,C<F,C,?@,EFFF9FEG,4,,:+B>FGC<C9FC=DC+8,+>,>,+@+@F@F;,@:<CEC@2><F,5#9CFF<CC:0<;CCFCEBCF1@E.FABF7?9CC<:=2<FE60>;AGBDFC7@<%CGDC7C7@@@E>CF?FB=CF8CB9<EEGFFF:EFFCC:A3,3<C,,GFF<==9F=GFGGFEE@GEFFFEGGEGGGGGGGFGFGGGGGFEEFEE?,CEC59FDE@FFGEDGCF<B6@@7C@@,8,E@@,7FGGGGEE,CC<FCCF9GGGEFCCC,AGFF@8FDGGGGGFC<C,FFGFGGGEFCFF,,EDFGFCCCCC
@suolzx 328
TGGGGAATATTGCACAATGGAGGAAACTCTGATGCAGCGACGCCGCGTGAGTGAAGAAGTATTTCGGTATGTAAAGCTCTATCAGCAGGGAAGAAAATGACGGTACCTGACTAAGAAGCACCGGCTAAATACGTGCCAGCAGCCGCGGTAATACGTATGGTGCAAGCGTTATCCGGATTTACTGGGTGTAAAGGGAGCGTAGGTGGCAAGGCAAGCCAGAAGTGAAAACCCGGGGCTCAACCGCGGGATTGCTTTTGGAACTGTCATGCTAGAGTGCAGGAGGGGTGGGCGGAATTCCTAGTGTAGCGGTGAAATGCGTAGATATTAGGAGGAACACCGGAGGCGAAGGCGGCTCACTGGACTGTAACTGACACTGAGGCTCGAAAGCGTGGGGAGCAAACAGGATTAGATACCCT
+
EFG?FFGGGGGGGGGFFGGGEGGGGFGFGFGGGGGGGFCCGGGGGGG6CFGGFEGGGGGGGGGGGFD:<<EFGGGGGFGG9CFE<DFGFGGGEGCF8<F,9?FFGEGDEGGDFG<FGDCEFGGEGFGG=GGG-:DDFFFGGGG@FEFF<E8D9@FFF;FCFAFFFCG9GFFC:FF7C::<CC-FF:GFFBFFGG6?BFEBFGDGFF8C<CECF?<B=FGGDGDGG1<FGGFFGGDE:5FGFGGGDEGGFEGGGGDFFDGFCFFFGGGFGGGGGFEGAEF:9F@:CBC+GGGGGGGGEE?9EFGGGGGFFFEC@EDFD9F;9GGGF<GGEDGF@GGEGGGGEFEFCECFCCFCFGFEFGGGGGGGFC@69ECGGGGFGGGGFGGGGEGGGGGGFEGEFCFEECFF@,GFFFGCCCCC
@suolzx 73522
TGAGGAATATTGGTCAATGGACGAGAGTCTGAACCAGCCAAGTAGCGTGAAGGATGACTGCCCTATGGGTTGTAAACTTCTTTTATACGGGAATAAAGTGAGGCACGTGTGCCTTTTTGTATGTACCGTATGAATAAGGATCGGCTGACTCCGTGCCAGCAGCCGCGGTAATACGGAGGATCCGAGCGTTATCCGGATTTATTGGGTTTAAAGGGAGCGTAGGCGGACGCTTAAGTCAGTTGTGAAAGTTTGCGGCTCAACCGTAAAATTGCAGTTGATACTGGGTGTCTTGAGTACAGTAGAGGCAGGCGGAATTCGTGGTGTAGCGGTGAAATGCTTAGATATCACGAAGAACTCCGATTGCGAAGGCAGCTTGCTGGACTGTAACTGACGCTGATGCTCGAAAGTGTGGGTATCAAACAGGATTAGATACCCT
+
GGGGGGGGGGGGGGGGGGGGGGGGGGGGGGGGGGFGGF<FGGGGGGGGGGGGGGGFGGGGFGGGGGGGGGGGGGGGGGGGGGGGGGFGGGFFGGGGGGGGGFGGGGGGGGGGGAFAFGGGGGGGGGGGDGGGGGGGGGGG=FGGGGGGGGGGGF>FGGGDGFGGGDCCGGGFGGEEGGGGGGGG7EGGGDFGGGGGGGFGGGGGFGGC=FGGGGE>8CGDCGGGGGGGGGGGGGGGGGGFGGGFGFFG@CF77FFGFEGGGCEGGFGGGFGGFCGGFFEFGGGFGGGGGGGGGGGFGGGGGGGGGGDGGFGGGGGGGGGGGGGGGGGGGGGGGGGFF,FCGGGCF7F7GGGGGFFCEFFEGFEGFGGGGGGGGGGGGGGGFGGGGGGGGGGGGGGGGGGGGGGGGGGGGGGGGGGGGGGGGGGGGGGGGGGCCCCC
@suolzx 143315
TGAGGAATATTGGTCAATGGACGAGAGTCTGAACCAGCCAAGTAGCGTGAAGGATGACTGCCCTATGGGTTGTAAACTTCTTTTATACGGGAATAAAGTTAGCCACGTGTGGTTTTTTGTATGTACCGTATGAATAAGGATCGGCTAACTCCGTGCCAGCAGCCGCGGTAATACGGAGGATCCGAGCGTTATCCGGATTTATTGGGTTTAAAGGGAGCGTAGGCGGGTTGTTAAGTCAGTTGTGAAAGTTTGCGGCTCAACCGTAAAATTGCAGTGGATACTGGCGACCTTGAGTGCAACAGAGGTAGGCGGAATTCGTGGTGTAGCGGTGAAATGCTTAGATATCACGAAGAACTCCGATTGCGAAGGCAGCTTACTGGAGTGTAACTGACGCTGATGCTCGAAAGTGTGGGTATCAAACAGGATTAGATACCCT
+
C<FGGCFCFDGGF@FGGGGGFGGCC@FCFGGGGEGFEFGF@F<FEGGGGBCFDEGGGGGGGFGGGGGGGFEGGGGGGGCGFGGGFGGA<FGDCGGGGFGGGFFCCFGBF?FC:<B@FGGFFGFGCAF+D?FFGFDCFGGE9E+BFGGGG,@BFGF+<98FFEFGGGGGGGEFGGGDGGGDFGFFEE(4DFGFCCFGEGG<BF@<;GF3<FFFGFD4ECFCEGE5@;EE7/CECFD8<9@E9FGGGFGD7GGEEECE5@FDB2FDFDEGGFFFDC@,,,3<?F7B>?<EE,GGFE?=C4,,9EF=DEFGE=?CFGEF>GEFF9FFCGGF<FBC,FDFE,FEEEGFFFGFFF@<6CDGFFEB+@CDFEGGGGGGGGGFDEC<F,GGFFFGFF@GGFFFC@BC:,F<CFGGEFGFGGGGGGGGGGGGGFGGGGGCCCCC
@suolzx 144438
TGAGGAATATTGGTCAATGGACGCGAGTCTGAACCAGCCAAGTAGCGTGAAGGATGACTGCCCTATGGGTTGTAAACTTCTTTTATATGGGAATAAAGTTGTCCACGTGTGGATTTTTGTATGTACCATATGAATAAGGATCGGCTAACTCCGTGCCAGCAGCCGCGGTAATACGGAGGATCCGAGCGTTATCCGGATTTATTGGGTTTAAAGGGAGCGTAGGCGGACGCTTAAGTCAGTTGTGAAAGTTTGCGGCTCAACCGTAAAATTGCAGTTGATACTGGGTGTCTTGAGTACAGTAGAGGCAGGCGGAATTCGTGGTGTAGCGGTGAAATGCTTAGATATCACGAAGAACGCCGATTGCGAAGGCAGCTTGCTGGACTGTAACTGACGCTGATGCTCGAAAGTGTGGGTATCAAACAGGATTAGATACCCT
+
FGGFGGFCCFGG9EFGGGGDFGGGEGGEGFGGGGF8EFGGGFCCGGGGDEFCDGCGGGGGGGGG?FFGGGGGGG99FGGGGGGGCGGGGGD@FGAF9<EE<FFFGGCGGG7=FGGGFFFFFC,CDFGGGGGGGAFGF,FE9F+CFF7<FFGGEGFE@,,:<=BFFC7:@FG:@D@@9@ECBFGFCFED?::<F@<E7?F1FCFGFFGG:8EBGGG?7:7*CBGGGEGGGGGGGEDEAC;9FCF<GGFCFGGGGGCGCEGFFG49GFDB<CGFFA:ED@CGGGGFFEF9E<9GGGGFFGE9FFGFA7@EF8GGGFGCGFFEFGGCGGGDGGFDFGFGEGGGGGE<<<E@GGFGFB@+7FF:@,CCGFEGGFGFFGFGFGGGGFGGGGFDDGFCC9<FGEF8EFFGGGGFCGGGFCGGGGGGFGGGGGGFGGGCC9C9
@suolzx 332
TGAGGAATATTGGTCAATGGACGAGAGTCTGAACCAGCCAAGTAGCGTGCAGGACGACTGCCCTATGGGTTGTAAACTTCTTTTATACGGGAATAAAGTTAGCCACGTGTGGTTTTTTGTATGTACCGTATGAATAAGGATCGGCTAACTCCGTGCCAGCAGCCGCGGTAATACGGAGGATCCGAGCGTTATACGGATTTACTGGGTTTAAAGGGAGCGTAGGCGGGCTGTTAAGTCAGTTGTGAAAGTTTGCGGCTCAACCGTAAAATTGCAATTGATACTGGCAGTCTGGAGTACAGGTAGGGTAGGCGTAATTCGTGGTGTAGCGGTGAAATGCTTAGATATCACGAAGAACTCCGATTGAGAAGGCAGCTTACTAACCTGTAACTGACATTGATGCTCGAAAGTGTGGGTATCAAACAGGATTAGATACCCT
+
GGCFFEFF9EAFDC6CEEFC@EFCEDGAAFFA,;C6,BCEFGGEDFCCG:<@<,,@@ECE,:C@DGG8CCFFEGGFGGGFFFGGFFD<C7B,4CEF<EFGGCFGA8=FEF7B,+FFGD@FGCDBE95+A4F,,CFG9DAFC>7FG7EFGG9=FCF@FDDDC,<<7+@:FFFGB;FF*CF7DF7>C=7C*<<C9,<ECC*<B+5,<<CCF:9?FGG@8:8C?85</<457:0;>@>A<DF@907A837@<9@5<CE585=FFC=7E@=BFACDECB6,,?E=EF>GFDAFB,,=5,FAE>9,,,DE@F@,4,,FC@7CC6,DF@:EFF<FFF@,A@8@@5EDAA:,7FGFFFE@8+:GFCDCFC,BC;6,,<C@ECFCEEC6C<FFEC,EEDDFFGFE@FC<8,@,<EF;-F@EFEFC,GEEFGGFFFCCF<8@@CA
@suolzx 57298
TGGGGAATATTGCACAATGGGGGAAACCCTGATGCAGCGACGCCGCGTGGAGGAAGAAGGTCTTCGGATTGTAAACTCCTGTTGTTGAGGAGGATAATGACGGTACTCAACAAGGAAGTGACGGCTAAATACGTGCCAGCAGCCGCGGTAATACGTATGGGGCAAGCGTTATCCGGATTTACTGGGTGTAAAGGGAGCGTAGGCGGCATGGCAAGTCAGAAGTGAAAGCCTGGGGCTCAACCCCGGAATTGCTTTTGAAACTGTCAGGCTAGAGTGTCGGAGGGGTAAGCGGAATTCCTAGTGTAGCGGTGAAATGCGTAGATATTAGGAGGAACACCGGTGGCGAAGGCGGCTTACTGGACGATTACTGACGCTGAGGCTCGAAAGCGTGGGGAGCAAACAGGATTAGATACCCT
+
FGGGGGGDGGGGGGGGGGGGGGGGGGGGGGGGGGFGGG@FGGEGGGGGGGEGGGGGGGGGGFFFGGEGGGGGGGGFGGGFGGGGGGGFGFF7B@FEGGDGGEC+<FEDFGGGGGGGGFGGGGGGGFGGGGGGGF?CC:@FGGGGGEEGGGGGGGGGG:GGGD:CFG@EFEGGGGGGGGGG;;FFFFFGGGGGGFGGGFGEGGCC>EDE:FFG?BF@CFGGGGEACD<FGGGGGG<CGGFFFFGGGGGFEGGF<ECFFCG=CCGGFAAC?FCA9?F>DCGGFDGGF?:GDFDFDGFGFEDEFEF@EECFEAFFCEEGGGFGGGGGDGFF?FGGGGEFGGGFFGFCGGGGDGF?GEGGEC@F@GFFFGGGFEF@GGGGGFCGGEFGGGGGGGFFEEEGGGGGGGGGGGFGGGGCCCCC
@suolzx 52755
TGGGGAATATTGCACAATGGGCGAAAGCCTGATGCAGCGACGCCGCGTGAGCGAAGAAGTATTTCGGTATGTAAAGCTCTATCAGCAGGGAAGATAATGACGGTACCTGACTAAGAAGCACCGGCTAAATACGTGCCTGCAGCCGCGGTAATACGTATGGTGCAAGCGTTATCCGGATTTACTGGGTGTAAAGGGAGCGCAGGCGGTGCGGCAAGTCTGATGTGAAAGCCCGGGGCTCAACCCCGGTACTGCATTGGAAACTGTCGTACTAGAGTGTCGGAGGGGTAAGCGGAATTCCTAGTGTAGCGGTGAAATGCGTAGATATTAGGAGGAACACCAGTGGCGAAGGCGGCTTACTGGACGATAACTGACGCTGAGGCTCGAAAGCGTGGGGAGCAAACAGGATTAGATACCCT
+
FGGGGGGGGGGGGGGGGGGGGGGGGGGGGGGGGGGFGGGGGGGGGGGGGGGGGGGGGGGGGGGGGGGGGGGGGGGGGGGGGGGGGGGGGGGGGGGGGGGGGGGGGGGGGGGGGGGGFGGGGGGGGGGGGGGGGGGGGGGGFGGGGGGGGGGGGGGGGGGGGGGFGGGGGGGGGGGGGGGFFGGGGGGGGGGGGGGGGGGGGGGGGGGEGGGGGGGGGGGGGGGGGGFFGGGGGGGGGGGGGGGGGGGFGGGGGGGGGFGGGGGGGGGGFFGGGGGGGGGGGGGGGGGGGGGGGGGGGGFGGGGGGGGGGGGGGGGGGGGGGGGGGGGGGGGGGGGGGGGGGGGGGGGGGGGGGGGGGGGGGFGGGGGGGGGGGGGGGGGGGGGGGGGGGGGGGGGGGGGGGGGGGGGGGGGCCCCC
@suolzx 58840
TGAGGAATATTGGTCAATGGACGAGAGTCTGAACCAGCCAAGTAGCGTGAAGGATGACTGCCCTATGGGTTGTAAACTTCTTTTATACGGGAATAAAGTGAGCCACGTGTGGCTTTTTGTATGTACCGTATGAATAAGGATCGGCTAACTCCGTGCCAGCAGCCGCGGTAATACGGAGGATTCGAGCGTTATCCGGATTTATTGGGTTTAAAGGGAGCGTAGGCGGGTTGTTAAGTCAGTTGTGAAAGTTTGCGGCTCAACCGTAAAATTGCAGTTGATACTGGCGACCTTGAGTGCAACAGAGGTAGGCGGAATTCGTGGTGTAGCGGTGAAATGCTTAGAGATCACGAAGAACTCCGATTGCGAAGGCAGCTTACTGGATTGTAACTGACGCTGATGCTCGAAAGTGTGGGTATCAAACAGGATTAGATACCCT
+
GGFFGFGGGGGGGCFFGGGGGGEG+CFFFGGGGGFGGFFGGF,EFFGGGGCFGEGGGGDFGG?EGGFAFFGCFFGGGG9,EEGGGGFE8FCFG8E<5,CFEGEGFGBFFECCF<FGGGGEGGG,B<BFCFGGGGGGGG,E9??FGGDGGGGD7>8=FFDDFGGF7C7@>GE0FDCC+=>FGGGGFFGDGC*3<=C87>86?=FFG<7CC><FGGF>26GGEF:3BF@DE;,FCFGFCFECGGGGGF<FCG7:8GGFD>FGGGFA9A@5?D<@8#0GF:9DGEFC+9F8GFGFGGFE<C,AGGGGGF?:EGFFGGGFCFGGGGGGGFC9E9F9GFFGGFACFC,GGFC,DF9F@FFECGGEGGGGGFFGGFGEFGGF9CFGGFGGGGFCGGGGGGGGGGC@GFGGFFFEGGGGFFCGGFGGGGGGGFCFGFGCCCCC
@suolzx 57688
TGGGGAATATTGCACAATGGGGGAAACCCTGATGCAGCGACGCCGCGTGGAGGAAGAAGGTCTTCGGATTGTAAACTCCTGTTGTTGAGGAAGATAAATGACGGTACTCAACAAGGAAGTGACGGCTAACTACGTGCCAGCAGCCGCGGTAAAACGTAGGTCACAAGCGTTGTCCGGAATTACTGGGTGTAAAGGGAGCGCAGGCGGGAAGACAAGTTGGAAGTGAAATCTATGGGCTCAACCCATAAACTGCTTTCAAAACTGTTTTTCTTGAGTAGTGCAGAGGTAGGCGGAATTCCCGGTGTAGCGGTGGAATGCGTAGATATCGGGAGGAACACCAGTGGCGAAGGCGGCCTACTGGGCACCAACTGACGCTGAGGCTCGAAAGTGTGGGTAGCAAACAGGATTAGATACCCT
+
FFGDGGGCFGGFFEEFGFFGCFFFGGGGGGGGFFFGGGGGGGGGGGGGGGGGGGGGGGGGGGFGGGGGCFGCFGGGCCFDFC?BBEEGGGGGGGFFFEAFFEFE@FEFEGG<FFGGGGGFGGFFFC7CFFGGG@BFDFGGGFCF<FGGGFGDGGFE3>AC=FGGGFG9FFGG;8,=CCCGCFGGGFGCCCGGFCFGFGDEFGEECGGDECECECFFFA@@?EGB@@FGGDFEGFGFGDGGGGGCFFGFFDFGFDCGFGFGGGFFGGGGGGGFGDGGGGFDFFF:GGEGGGFED@FGGGGGFFDGGGGGGFFFGGEECFGGGGEC7FC=AFACGGGGGGGFDGGFGFGFECCF?GGGGGGGGGGCGFFGGGF@GGGGGFGGGGGGGEGGGGGFAEEGGFCGFFEEGFF<<DFGCCCCC
@suolzx 101505
TGGGGAATATTGCACAATGGGCGAAAGCCTGATGCAGCGACGCCGCGTGAGCGAAGAAGTATCTCGGTATGTAAACTTCTATCAGCAGGGAAGATAGTGACGGTACCTGACTAAGAAGCCCCGGCTAACTACGTGCCAGCAGCCGCGGTAATACGTAGGGGGCAAGCGTTATCCGGATTTACTGGGTGTAAAGGGCGTGTAGGCGGGAAGGCAAGTCAGATGTGAAAACTATGGGCTCAACCCATAGCCTGCATTTGAAACTGTTCGTCTTGAGTGCTGGAGAGGCAATCGGAATTCCGTGTGTAGCGGTGAAATGCGTAGATATACGGAGGAACACCAGTGGCGAAGGCGGATTGCTGGACAGTAACTGACGCTGAGGCGCGAAAGCGTGGGGAGCAAACAGGATTAGATACCCT
+
FGGFGGGDEFGGGGGGGGGGFGEGGGGGGFGGGFGGGGDGG7EGGGGGGGGGGGEFFGG<CFEGGGGCE7EFGGFGCGGGGGEFADFFCFGGG8BCCFGFGD=FFFFFGGGGFDDDFCF@F@=FG$C=D>FGCFGFFGGFG>EGGGEGFFF?@FG3>FGGFF<CDE=GGEGGGGCECF<3;FGGGGGGFFFBFEE=GGFGDGGGGGFCFFGDEFGGFE@#GGGGGFGFFGFGEGGGGGGGGFCC?=F<CFC;<9FFGGGFFFGC>@$DGGFF?GGGF9GFGGFGE47F7GGGGGFGF@+EGGGGGGGGGGGGGEDGGGGGGGGGGGGGGGGGGGGGFGGGGGGGGGGGGGGGGGGFGGGGFEAGGGGGGGGGGGGGGGGGGGGGGGGGDGGGGGGGF<GFGGGGGFFGGGGCC@CC
@suolzx 338
TGAGGAATATTGGTCAATGGACGAGAGTCTGAACCAGCCAAGTAGCGTGAAGGATGACTGCCCTATGGGTTGTAAACTTCTTTTATACGGGAATAAAGTGAGCCACGTGTGGCTTTTTGTATGTACCGTATGAATAAGGATCGGCTAACTCCGTGCCAGCAGCCGCGGTAATACGGAGGATTCGAGCGTTATCCGGATTTATTGGGTTTAAAGGGAGCGTAGGCGGGTTGTTAAGTCAGTTGTGAAAGTTTGCGGCTCAACCGTAAAATTGCAGTTGATACTGGCGACCTTGAGTGCAACAGAGGTAGGCGGAATTCGTGGTGTAGCGGTGAAATGCTTAGATATCACGAAGAACTCCGATTGCGAAGGCAGCTTACTGGATTGTAACTGACGCTGATGCTCGAAAGTGTGGGTATCAAACAGGATTAGATACCCT
+
GGGGGFGGGGGGEFGGGGGGGGGGGGGGGGGGGGGGGGFGGGGGGGGGGGGGGGGGGGGGGGGGGGGGGGGFGGGGGGA?FGGGGFGEFGGGGGGGGG<DD<FFDGG74B<CEEF@FGGGCA<FFG?748,?FF<??:CCB@FFEFGGGGGG>=?FC?BBCFGCBEFC5:CEFGGGCGDEG=:>@>CCF:=FFBFFCGGFFGGFFGGFFGGGFFECCGGGGGGDEDGGGGFGGFGGGGEFDF7FFFGGGGF@:CF8ECGFFGFGGGGGGGGGFEFFFFG8GGGGGFE,DGGFGGGF?9FGGGGGGGGGCFGGGGGGGGGGGGGGGGGGGGGFGGGGGGGGGGGGGGGGGGGGGGGGGGGEGGGGGGGGGGGGFGGGGGGGFFGGGGGGGGGGGGGGGGFFGGGGGGGGGGGGGGGGGGGGGGFGFGGGGFGCCCCC
@suolzx 339
TGAGGAATATTGGTCAATGGACGAGAGTCTGAACCAGCCAAGTAGCGTGCAGGATGACGGCCCTATGGGTTGTAAACTGCTTTTGCGCGGGGATAACACCCTCCACGTGCTGGAGGTCTGCAGGTATCGCGCGAATAAGGACCGGCTAATTCCGTGCCAGCAGCCGCGGTAATACGGAAGGTCCGGGCGTTATCCGGATTTATTGGGTTTAAAGGGAGCGTAGGCCGTGAGGTAAGCGTGTTGTGAAATGTAGGCGCCCAACGTCTGCACTGCAGCGCGAACTGCCCCACTTGAGTGCGCGCAACGCCGGCGGAACTCGTCGTGTAGCGGTGAAATGCTTAGATATGACGAAGAACCCCGATTGCGAAGGCAGCTGGCGGGAGCGTAACTGACGCTGAAGCTCGAAAGCGCGGGTATCGAACAGGATTAGATACCCT
+
EGGGGGGGGGGGGGGGGGGGGGGGGGGGGGGGGGGGGGGGGGGGGGGGGGGGGGGG<FGGGGDGGGGGGGGFGGGGGGGGFGGGCFEGGGGGGGGGGGGGGGGGGGFGGGFGGGGGGGGGGGFGGGFGGGGGGGGGGGGFGFFG;GCCFGGGGGGFGF9FGGGGGGGGGGGC6GGGGGGGDFGFEGEEGGDEGFGCEEAC9CD9GGEC9?CGFGGECGGGG>CC?FG<D<GGGGBCFDEEGGGGGFGGFFFGFFGGGGGGGGGFG9GFFGGGEDGGGGEE>EGGG:9GFFFF75GGGEEGF>C+EEGEDEGGGGFCCC@C7GGGGGGGFAGGGGGGGGFAFGD?FFGFGFGGGGEGGGGGEEGGGFAGGGGGGGGGGGGGGEGGGGGGGGGGGGGGGGGGGGGGGGGGGGGGCGGGGGGGGGGGGGGGGF8ECCCCC
@suolzx 104422
TAGGGAATATTGCACAATGGGGGAAACCCTGATGCAGCGACGCCGCGTGAAGGAAGAAGTATTTCGGTATGTGAACTTCTATCAGCAAGGAAGAAAATGACGGTACTTGACTAAGAAGCCCCGGCTAAATACGTGCCAGCAGCCGCGGTAATACGTATGGGGCAAGCGTTATCCGGATTTACTGGGTGTAAAGGGAGCGTAGGCGGCATGGCAAGTCAGAAGTGAAAGCCCGGGGCTCAACCCCGGAATTGCTTTTGAAACTGTCAGGCTAGAGTGTCGGAGGGGTAAGCGGAATTCCTAGTGTAGCGGTGAAATGCGTAGATATTAGGAGGAACAACGGTGGCGAAGGCGGCTTACTGGACGATTACTGACGCTGAGGCTAGAAAGCGTGGGGAGCAAACAGGATTAGATACCCT
+
CFCGDGAF9CFCEFDFFFEG,CF7CDFGGG@<EAFFFG7FGBFGCGE@+=,CCFG?EGGGGGGFF87FFEEG9C9FFEBFFGGFAEGGD7AEFDGCGFGFGFCFFEDEC,?FGGGF9F<FD+@7CFE8DGGG7F,BF=F<,,FGGGD*@+4EFFCGGFFEC9>F7<<:8<7F;FFGGGDGCFCEC<9GFB:FFG@FGGFEFDGGGFEFDFF9GFFFECFGCFC<CFC90GE>EDCCE@CEGGGGG>CFCFCA:?CCFF<F<FFFCGDFA<E@D@:F=>GEB>EGG>GFGFF<EF?,?C<AGGGEGFDFBC,<CGEGGFFFCGGGECB<C,@6687B6@AFCBB,FC@CC:CE<EFGFGFDCGFGF9GGGF@@E<,EDE@6C,ECCGFEGEDGFECEECCC@AFEFE9GGFDCB,A-
@suolzx 112209
TGAGGAATATTGGTCAATGGACGAGAGTCTGAACCAGCCAAGTAGCGTGAAGGATGACAGCCCTATGGGTTGTAAACTTCTTTTATACGGGAATAAAGTGAGGCACGTGTGCCTTTTTGTATGTACCGTATGAATAAGGATCGGCTAACGCAGTGCACGCAGCCGCGGTAATCCGGAGGATCCGAGCGTTATCCGTCTTTATTGGTTTTAAAGGGAGCGGAGGCGGACGCTTAAGTCAGTTGTGAAAGTTTGCGGCTCAACCGTAAAATTGCAGTTGATACTGGGTGTCGTGAGGACAGTAGAGGCAGGCGGAATTCGTGGTGTAGCGGTGAAATGCTTAGATATCTCGAAGAACTCCGATTTCGAAGGCAGCTTGCTGGACTGTAACTGACGCGGATGCTCGAAAGTGTGGGTATCAAACAGGATTAGATACCCT
+
CE;CF,CFFGFGDCFEEGGC9,@FDECEF,6,C8FGG8BF,;CECEGGGCFGGGEGFFAF8@FFGGFCFGG+BFGGDFGGFDFCFGG?FG7CFGCFGFCE?=,BFF7=FGDE9,,,55:FGGGFCFGGC<EGGF9EFFGFC8FCCFEF,+@@=F8D,CBC++@DCC@CFB>D<@FFCFG>DB:D:CC+<CF>C<<1#5*<,.6FF#2?1523@+4/C7E#>?>=:?EC=88>8GFC<6EFFGFE7>,@4+7DDFDDB@+3>C:FGD<D<F,,DFFC?5,BFFF7CFEFA8<FFB,GGFFC,,AFDA7@CE?FGGE@F99:FGFF@@@,FGF9?AFB,FAFFF<FCC,DDCB<F@F@GCCE@E,FCGFFFC,DGFFFGGGFEFEEFFFB;8+C6,CGFCEEFCFFECGEGFFEGDCGGGFCGGFFF9E,C8E8<CCC
@suolzx 61599
TGAGGAATATTGGTCAATGGACGCAAGTCTGAACCAGCCATGACGCGTGCAGGAAGACGGCGCTATGAGTTGTAAACAGCTTTTGTACGAGGGTAAACTCACCTACGTGTAGGTGACTGAAAGTATCGTACGAATAAGGATCGGCTAAATCCGTGCCAACAGCCGCGGTAATAAGGAGGATCCGAGCGTTATCCGGATTTATTGGGTTTAAAGGGAGCGTAGATGGATGTTTAAGTCAGTTTTGAAAGTTTGCGGCTCAACCGTAAAATTGCAGTTGATACTGGATCTCTTGAGGGCAGTTGAGGCAGGCGGACTTCGTGGTGTAGCGGTGAAATGCTTAGATATCACGAAGAACTCCGATTGCGAGAGCAGCTTGCTGTACTGTAACTGACGCTGCTGCTCGAAAGTTTGGGTATCAAACAGGATTAGATACCCT
+
F@EFGFGFGEF@E<6CF,;CF<C+@CCF<,<<F,,CE,CF,C,CB@@FEC7FF8E,A@7FC+6>BCDCCEEEC9ACF,CCC,5CEGGFEECGDCFEAAFEA<F9FCG=,:BEFAFAAGFCA<FFC@F>DEF>CD=<FFFG9DFGGC>F,CEC++5@7CFC:FC*@8FF>FB@F,?:2DFF,7$><30C?=<12?<C<GF??B+F<CCC49?FG;1/8A@<>7)30?1FF==<@@C@A+B@7/69/?98GG>FC<=C.GFFGEE<C<FEFFFG=<EFE<FC?:<=;=,FGGF=14,,A,,@B9,,9B8++@C<4+74,FD=C9@4++86,C66<,,<FEB,F=A@E7EFDGGGCC+FBCC,@+B@A;6,<CE,CC66,@;,;AGFGGGF@,8@,@@C,@,FFCFC<,@;-EE,C6<CC<@CEC@C,666<F<@CCB<
@suolzx 343
TGAGGAATATTGGTCAATGGGCGAGAGTCTGAACCAGCCAAGTAGCGTGAAGGATGACTGCCCTATGGGTTGTAAACTTCTTTTATACGGGAATAAAGTTAGCCACGTGTGGTTTTTTGTATGTACCGTATGAATAAGGATCGGCTAACTCCGTGCCAGCAGCCGCGGTAATACGGAGGATCCGAGCGTTATCCGGATTTATTGGGTTTAAAGGGAGCGTAGGCGGGTTGTTAAGTCAGTTGTGAAAGTTTGCGGCTCAACCGTAAAATTGCAGTTGATACTGGCGACCTTGAGTGCAACAGAGGTAGGCGGAATTCGTGGTGTAGCGGTGAAATGCTTAGATATCACGAAGAACTCCGATTGCGAAGGCAGCTTACTGGATTGTAACTGACGCTGATGCTCGAAAGTGTGGGTATCAAACAGGATTAGATACCCT
+
FGGGGFGGGCCGGGGGG9FGGGGGGGGGGGGCFGFGGGGGGFGGGGGGEGGFCFFGGGGGGGFFGGGGGGGGGGGGGGGGGGGGGGGC<ECFGGGGGGGFGGGGGGGFGGGG<FG7DEGGGFGFGGGGGGGGGGGGGGGGGBCFDDGGGGCFEGEECEE<>FGGCEGGGEGGGGGGDA<><EFGCCFGG@<FGGG?GGFF<FFGG7FF=GFFFFE>EGCEEGGGF=EF=E?FFGCCDGGDFGFFF@EDEGGGFCGGFECFFGGGDAFGFEFGGGFAD6CDGCFEGGFGGGGGF<EFA99GGFDGGGGGGGGFB,EFFC,FDGGGDGFGFGF9GGFDGGFGGFF?GGGGGGGGGGFCGGF>GGGGGGGFFFC9GGGGGGGGEGGGGGECGGEGDGGF9GGFFFGFFGGGGGGGGGGFGGGGGGGGGGGGFGGCCCCC
@suolzx 344
TGGGGAATATTGCACAATGGGCGAAAGCCTGATGCAGCGACGCCGCGTGAGCGAAGAAGTATTTCGGTATGTAAAGCTCTATCAGCAGGGAAGATAATGACGGTACCTGACTAAGAAGCACCGGCTAAATACGTGCCAGCAGCCGCGATAATACGTATGGTGCAAGCGTTATCCGGATTTACTGGGTGTAAAGGGAGCGCAGGCGGTGCGGCAAGTCGGATGTGAAAGCCCGGGGCTCAACCCCGGTACTGCATTGGAAACTGTCGTACTAGAGTGTCGGAGGGGTACGCGGAATTCCTAGTGTCGCGGTGAAATGCGTAGATATTAGGAGGAACACCAGCGGCGAAGGCGGCTTACTGGACGATAACTGACGCTGAGGCTCGAAAGCGGGGGGAGCAAACAGGATTAGATACCCT
+
,@@FDGGFDFGGGGGGGGCFGCC7FEGGGGF<FCCF@EFEEFFGGGGG:FEFDGGGGGGFG<@FAF==EFG<F?<BC9FD,,,,5??FD=<ECFGCGFGFGEGGFGGGCC3ABDGGBFGFFGG3@<:FGGFGF<FFGEA@FCCFEECCB7:FCFG<:8?CFGGGEFGGGCFE,FFGGGG?C::F@F<B1,C?FCFDEG:/:?CGDG**:::G<%8;F'<:CEFGCAEEEC7EGFGD<>:<FF<C;>><DEFC9.@:37+C6:@55:A5>@;@FCF@+#8FBFFF>76+CFGFEB9@FC8,@+C++::B5C9,+C7CGEF;FC,,<FB,?E9F@C,4F@+C>B8,,,6++76,9E9C@6,FEFE,GGFB,B,7,@,EC@7FFFCDF@@+@7@,8E,FED@CF@9C,,ECECC,A,66
@suolzx 80055
TGGGGAATATTGCACAATGGGGGAAACCCTGATGCAGCGACGCCGCGTGGAGGAAGAAGGTCTTCGGATTGTAAACTCCTGTTGTTGAGGAAGATAATGACGGTACTCAACAAGGAAGTGACGGCTAACTACGTGCCAGCAGCCGCGGTAAAACGTAGGTCACAAGCGTTGTCCGGAATTACTGGGTGTAAAGGGAGCGCAGGCGGGAGAACAAGTTGGAAGTGAAATCCATGGGCTCAACCCATGAACTGCTTTCAAAACTGTTTTTCTTGAGTAGTGCAGAGGTAGGCGGAATTCCCGGTGTAGCGGTGGAATGCGTAGATATCGGGAGGAACACCAGTGGCGAAGGCGGCCTACTGGGCACCAACTGACGCTGAGGCTCGAAAGTGTGGGTAGCAAACAGGATTAGATACCCT
+
GGGGGGCFGGAFGGGGGGGGEEGGGF,CFGGGF9FGGGCEED7F7F:F7:CFGGFFGGGGFGGGGFCBFFC,FF,FFGGDGGG9AB,CDGGGDGCFGGGGFGGFFGGAFGGGD@88>6DEFFGGDGGG=:>DFF9C<=<7<D@EGFAFCEGFCFG?:D@9CFGGFGCFGGDGFCGGGGGGGGGGGG<FGGGGGGFEGDFGGGGECF@;EC@CG@F0GGGB@ECGGGGG7CGGEGGEFGGGFFGGGFGGFGGDAC@<9FCF@GGFGGF<<8DFCF@DDDE9,BCGFB@CC,EEEFC7@>=GGEFBDGGEFC,CGGGGFFGGGGEEFEFFF@FF@FFEFGGGGGEFFEGGECFGFFGGGGGFF<6EGFGGGGGGFDGGFGGF@7GGGGFGGGGGGGGGFGGGGGFGEEGGGGGCCCCC
@suolzx 346
TGGGGAATATTGCACAATGGGCGAAAGCCTGATGCAGCGACGCCGCGTGAGCGAAGAAGTATTTCGGTATGTAAAGCTCTATCAGCAGGGAAGATAATGACGGTACCTGACTAAGAAGCACCGGCTAAATACGTGCCAGCAGCCGCGGTAATACGTATGGTGCAAGCGTTATCCGGATTTACTGGGTGTAAAGGGAGCGCAGGCGGTGCGGCAAGTCTGATGTGAAAGCCCGGGGCTCAACCCCGGTACTGCATTGGAAACTGTCGTACTAGAGTGTCGGAGGGGTAAGCGGAATTCCTAGTGTAGCGGTGAAATGCGTAGATATTAGGAGGAACACCAGTGGCGAAGGCGGCTTACTGGACGATAACTGACGCTGAGGCTCGAAAGCGTGGGGAGCAAACAGGATTAGATACCTT
+
FGFFGGEGGGGGGGGDFGGF<FFGGGGGFGGEGFFCFG:FGGGGGGGGGGGFGGEGGGGFFGCGGGG?EFEFGGG,EFGGGGCFC<<FFGFF7FEFGGG,E7>C<+BC?DEFD9=DFC:8BC4A>BEF5BEFG8DGGGGGGDFFE7>F:CB4<E57:<CF;FF:EF:C9<<GG<FFC?C<>FGGFF@9FGGFFCECGGG@EEGEEFG5:CEE>FGGGGF<GGEE@C1+CGGGDGCD,9CGGGGECF9E2GFBBED=GGGFFCE7D5;GFB,GGFF<C=@CFECGGDGGGGGGGGDGFF=?GGGGGGGGGGGGGGGGGEGGGGGGGCGGGGFGGGDFGGGGGGGGGCGGGEFGGGDFGGGFFGF9GGGGGGGGGGGGGGGGGFAGGGFFEGGFF@GGFEGGGGGGGGGGGGGCCCCC
@suolzx 79737
TGGGGAATATTGCACAATGGGGGAAACCCTGATGCAGCGACGCCGCGTGGAGGAAGAAGGTCTTCGGATTGTAAACTCCTGTTGTTGAGGAAGATAATGACGGTACTCAACAAGGAAGTGACGGCTAACTACGTGCCAGCAGCCGCGGTAAAACGTAGGTCACAAGCGTTGTCCGGAATTACTGGGTGTAAAGGGAGCGCAGGCGGGAGAACAAGTTTGAAGTGAAATCCATGGGCTCAACCCATGAACTGCTTTCAAAACTGCTTTTCTTGAGTAGTGCAGAGGTAGGCGGAATGCCCGGTGTAGCGGTGGAATGCGTAGATATCGGGAGGAACGCCAGTGGCGAAGGCGGCCTACTGGGCACCAACTGACGCTGAGGCTCGAAAGTGTGGGTAGCAAACAGGATTAGATACCCT
+
GDEGGGGGGGGGGGGGFEGFFDG@@FGGGEFGGGGGGGFGGGDGGGGGGDGFEEE=FGCEFG<AFGDEGCFAFGCFGGGGGGGFGDDGG@FFGG55CFFECC@B@CGGGFC=FDFG8FFFCGGGG:G>GGGGG09EGGFGDD;8<F7CDDGFCCGFGFGG/G>GF8FFFG31GGFDEEGGGFGGFGCEBEF<FCEFCEGC>EE,CFGFCEGGG?FD<GGGGF/CFC<AFA9FGFCD:DGGGGFGFGF@@A<EGFFFGGFFFEGA=<GGGFFGF8F<FGGGGGGGF7EF?,,CFE8+484:,GGGGEGGGFA9@C@CCGGGGGEFC@7FECBB88+9GGGGEFC7FDGGGGGGEAFGGGFCE8B8FFFC7CCGF<GGGGFDFDGGFGGGGGFGGFCGFGGGGGGGF,GGF8FCCCCC
@suolzx 121471
TGGGGAATATTGCACAATGGGCGAAAGCCTGATGCAGCGACGCCGCGTGAAGGATGAAGTATTTCGGTATGTAAACTTCTATCAGCAGGGAAGAAAATGACGGTACCTGACTAAGAAGCCCCGGCTAACTACGTTCCAGCAGCCGCGGTAATACGTAGGGGGCAAGCGTTATCCGGATTTACTGGGTGTAAAGGGAGCGTAGACGGCTGTGCAAGTCTGAAGTGAAAGGCATGGGCTCAACCTGTGGACTGCTTTGGAAACTGTGCAGCTAGAGTGTCGGAGAGGTAAGTGGAATTCCTAGTGTAGCGGTGAAATGCGTAGATATTAGGAGGAACACCAGTGGCGAAGGCGGCTTACTGGACGATGACTGACGTTGAGGCTCGAAAGCGTAGGGAGCAAACAGGATTAGATACCCT
+
CECFGGDGGFGGGFFFFGF8FDGGGGFCFGFGGGCFDF8@FEEGGGGEGGGGGDFGGADGEGGGGGGGFFGGGGGGGGF<,CEA?FGGGGGGG8EFGGD,BF7FDDFGGEFEE<FGGGGCF3@FDC@F?FFAC?#BFFFD<@FG@EEG@8:8FGGG@BF@<C@EC?FEFEFCFGDDE7BCC57FFC,39GFFFGGGEFCD?ECGGG8CBCC8:CFFCFFFEEGF:FGCD@@CDFFG<<FEFFDFFCFC-F==9FFG@@<CCFFFGE79E8?9FGGFB7CD7=GGE<<BB,F?<DDEF:,,FGEGGGGGGGGFEFFDGGGGGGFFD=AE9FCFFFGFFGE@GGGGGGGGGDCGGGFGFFCGGFGGEGEGGGFGECGFEFB6F7FGEGCFFE,FF9FGFCFFEFAFB<GGGCFCCCCC
@suolzx 60686
TGGGGAATATTGCACAATGGGGGAAACCCTGATGCAGCGACGCCGCGTGGAGGAAGAAGGTCTTCGGATTGTAAACTCCTGTTGTTGAGGAAGATAATGACGGTACTCAACAAGGAAGTGACGGCTAACTACGTGCCAGCAGCCGCGGTAAAACGTAGGTCACAAGCGTTGTCCGGAATTACTGGGTGTAAAGGGAGCGCAGGCGGGAAGACAAGTTGGAAGTGAAATCCATGGGCTCAACCCATGAACTGCTTTCAAAACTGTTTTTCTTGAGTAGTGCAGAGGTAGGCGGAATTCCCGGTGTAGCGGTGGAATGCGTAGATATCGGGAGGAACACCAGTGGCGAAGGCGGCCTACTGGGCACCAACTGACGCTGAGGCTCGAAAGTGTGGGTAGCAAACAGGATTAGATACCCT
+
FFFFGFGGGGGGGGGGGGGGGGDGGGGGGGGGGGGGGGGGGGGGGGGGGGGGGGGGGEFGGGGGGGGGGGGGGGGGGGGGGGGGFGGGGDGGFGGGFGGGGGGFGGGGGGGGGGGGGGGGGGGGGDGGGGGGGGGGGGGGGG@GGGGDEGGFGGGGGGGGCGGGGGCGFEGEGGGGGFFGGGGGGGFGFGFFGGGGGDGGGGGDFFCF9FFGGFGEFCCCGGFGGGGGGFGFGGFGGFFF>FGGFGEF@DGGFF=CEFFGGGGFDGGFDDAFGGGFGGGGGFDGF>EGGGFCGGGGGGGGGGGGGGGGGGGFFGGGGGGGFEGGGGGGGGGGGGGGGGGGGGGGGGGGGGGGGGGGGGGGGGGGGGGGGGGGGFGGGGEDFCGGFGGGGGGGGGGGGGGGGGGGGGGGGFGCCCCC
@suolzx 131967
TGAGGAATATTGGTCAATGGCCGAGAGGCTGAACCAGCCAAGTCGCGTGAGGGATGAAGGTTCTATGGATCGTAAACCTCTTTTATAAGGGAGTAAAGTGCGGGACGTGTCCCGTTTTGTATGTACCTTATGAATAAGGATCGGCTAACTCCGTGCCAGCAGCCGCGGTAATACGGAGGATCCGAGCGTTATCCGGATTTATTGGGTTTAAAGGGAGCGTAGATGGATGTTTAAGTCAGTTGTGAAAGTTTGCGGCTCAACCGTAAAATCGCAGTTGATACTGGATATCTTGAGTGCAGTTGAGGCAGGCTGAATTCGTGGTGTAGCGGTGAAATGCTTAGATATCACGAAGAACTCCGATTGCGAAGGCAGCCTGCTAAGCTGCAACTGACATTGAGGCTCGAAAGTGTGGGTATCAAACAGGATTAGATACCCT
+
GGGGGGGFCF9D<FFFGGGFFGGGCC@CCFDCFGDEFGGGGFGGCFGGCCF8FFFDEFGGGGGGGFFCEE=:FEGFGFGEFFGFGCGGGCCFFGGGFAAFGGGDGG:?CFFFGGGEGGGBFGGF<5?FFFCFGGGGGGGGFDGDGCFCFGCGG=GGFGGGEGGG7EDG=CFGF0>EEGE<CC=CCF>E<<<5FCEEEGGGGGFCGGG:DDGGGGG@:?EGGGGFGGGGGFGGG7FEG:GGGGGFFFGGFCC:<FEFFFGGGGFGGGGGGGGDC@9DAFGEFFGGDDF<F,EA=B,9,EGEGGFB=ACFE,5EB,GF:CFGFFFC7EDGFB9DGGGGGGCGFCGCGGGEFCCGGGFEF@E,GGGFFCDGGGGGGFFE9CDGGGGFGGGGGCFFCGGGGGGFDFGGGGEGGGGGGGGGGGFAGGFGDFGFDGGCCCCC
@suolzx 351
TGGGGGATATTGCACAATGGGGGAAACCCTGATGCAGCGACGCCGCGTGGAGGAAGAAGGTTTTCGGATTGTAAACTCCTGTCGTTAGGGACGATAATGACGGTACCTAACAAGAAAGCACCGGCTAACTACGTGCCAGCAGCCGCGGTAAAACGTAGGGTGCAAGCGTTGTCCGGAATTACTGGGTGTAAAGGGAGCGCAGGCGGACCGGCAAGTTTGAAGTGAAAACTATGGGCTCAACCCATAAATTGCTTTCAAAACTGCTGGCCTTGAGTAGTGCAGAGGTAGGTGGAATTCCCGGTGTAGCGGTGGAATGCGTAGATATCGGGAGGAACACCAGTTGCGAAGGCGACCTACTGGGCACCAACTGACGCTGAGGCTCGAAAGCATGGGTAGCAAACAGGATTAGATACCCT
+
FFFGGCGDGGGGGGGGGFEF<F7FGGGGGGFGGEFFGGFCEFGGGGE@:F@EFGFGGGGGGGFGGCFGGGGGGGGGGG?FE<EEAFFCE8FFDGGG+FAEG:@:FEGGGGGGCDFFFBFGGGGEG7CFGGFFDFCFFFFFG9>FFGGGFCEGGG;<FC<FGGGGGGGDEC8=FF7C5FFFGG>GFF@8CFFCCCEFEDEEEC>?E>?CEGGEE8EE@#E>@CFGGB9;CFGGFF;FC@CEEFECFFGFGFFDD;CACFFGGGCFGFDCFF?FC<@GE@C,=FFGFFGGGFGGCCC@7+=8FGGGEEGGGGFECCFGGGFCGFCGGGGGF9ACEFFFDF8F@,GFGGFDGGE@DE@GGFC,E8FAECF@CC,GGGGFGFEGGGGFF@@?GF<GGGGGGGGEFGGGGGFCGGFCCCCC
@suolzx 97998
TGGGGAATATTGCACAATGGGCGAAAGCCTGATGCAGCGACGCCGCGTGAGCGAAGCAGTATTTCGGTATGTAAAGCTCTATCAGCAGGGAAGATAATGACGGTACCTGACTAAGAAGCACCGGCTAAATACGTGCCAGCAGCCGCGGTCATACGTATGGTGCACGCGTTATCCGGCTTTATTGGGTGTAAAGGGAGCGCAGGCGGTGCGGCAAGTCTGGGGTGAAAGCCCGGGGCTCAACCCCGGTACTGCATTGGAAACTGTCGTACTAGAGTGTCGGAGTGGTAAGTGGAATTCCTAGTGTAGCGGTGAAATGCGTAGATATTGAGAGGAACACCAGTGGCGAAGGCGGCTTACTGGACGATAAATGACGCTGGGACTCGAAAGCGGGGGGAGCAAACAGGAATAGATACCCT
+
@8EDFGE<EFGGGCEGGFF8F<C:BE@<FFF8CAFGG8FGGGGDEC6>>FCC@CCG+C@F<FFE,<:+4D,5C?FGDGG9?<-E<<5<7B+BCEGGGG,E?CFGGGGGCCDFFFFAD,BBFDEDCEC@,=@>FGFF7ECF,BFGG>B<5*>C@FGAC,>:DECB,14:<F<BCC:F*C<F9,,,,<<FEE@,C<7@<C?58::EGCEC<>>E5,=<37C##@2<CECG@F@FE5C8#1@*:EGEDDC3C4E4<,CFCF,:6<E++@;<,AAA/C>@*@EE,:'?8EDF<A<E,<A8FEB,B,>74++,C,9,F?,B?EA;C?<,,6,,CC,9,C8C9A@GC@B,,,,+6+6,6,6<,6@66<A@DC6,6,C:C,6,,C,F@:,EB++@@+F,C9EE,AE<C<E;,,<@;6;,A,68
@suolzx 103277
TGGGGAATATTGCACAATGGGGGAAACCCTGATGCAGCGACGCCGCGTGGAGGAAGAAGGTCTTCGGATTGTAAACTCCTGTTGTTGAGGAAGATAATGACGGTACTCAACAAGGAAGTGACGGCTAACTACGTGCCAGCAGCCGCGGTAAAACGTAGGTCCCAAGCGTTGTCCGGAATTACTGGGTGGAAAGGGAGCGCAGGCGGGAGAACAAGTTGGAAGTGAAATCCATGGGCTCAACCCATGAACTGCTTTCAAAACTGTTGTTCTTGAGTAGTGCAGAGGTAGGCGGAATTCCCGGTGTAGCGGTGGAATGCGTAGATATCGGGAGGAACACCAGTGGCGAAGGCGGCCTACTGGGCACCAACTGACGCTGCGGCTCGAAAGTGTGGGTAGCAAACAGGATTAGATACCCT
+
9@6CFFGGGF9CACECEF<E<FFFGGG,BCCDF9<FGGEGGGCCFGFFGCCGCGCEFEFFDEAF9CB=CFGGGFECE9<<EF<F=FCFGFCFGCCEFFGAFGG+<+5AFC,=@8=FF8D,,8CCFDEG8FFG7=<E<F,+>@<>+*3:FE@FGFC<>C3###388::=9B:8(8:#,>1(B?;EF0FB-BCCGFEGCCFFEEC8F?E>&,,?;87B1-<@D@;0F<C7F(:C>FC@,7+DD9FGGC?C#D,2<E.%E?4FFF><@,<GFCCF;FD5,,GGFE5D,+:BFDF,8,F>:::=8GECCEF8GDGFBGGGGFFEC+:C@7CFE<EE?<FFEE8FEGGGFEDGGGFGGDF<GGFC,FC8FFGCEGGGGFFC+GFFFEFCEFCFBGGGGFFGGFCFFD9FDC<CGFECCCCC
@suolzx 92545
TAGGGAATATTGCACAATGGGCGAAAGCCTGATGCAGCGACGCCGCGTGAGCGAAGAAGTATTTCGGTATGTAAAACTCTATCATCAGGGAAGAAAATGACGGTAACTGACTAAGAAGCACAGGATAAAATCGTGCCAGCAGCCGCGGTAATACGTAGGGTGCAAGCGTTTTCCGGATTTATTGGGTGTAAAGGGAGCGCAGGCGGTTCCGCAAGTCTGATGTGAAAGCCTGCGGCTCCACCCCGGTACTGCATTGGAAACTGGCGTACTAGAGTGCCGAAGGGGTAAGCGGAATTCCTTGTGTAGCGGTGAAATGCGTAGATATTAGGAGGAACACCAGTGGCGAAGGCGGCTTACTGGTCGATAACTGACGCTGAGGCTCGAAAGCGTGGGTAGCAAACAGGATTAGATACCCT
+
<,;CFDFGG9F6@EEGCF@F,C@FCFG,FDFF9E-FGG+@+@FGGEE@FCF,@CCFCFG5,<,C<EC,9,E,EFF-BBEEEE-,,55?=,:B=E,B=A<?E+=+4+5C5BFG9?FGG@8,,,,:,,55<,,:??5B7FF2@*98+1+5-#<9@>*&7,CFFFC8881;*));8DFBFC:9**/:;3+9=C<8=1*3ECC=*C=8F<:4**GF@FFA<<8,;FBGCGFF>>*5*EF@3**88+++<B,3,F>89F,GFF>:38+++<AC?A,=@7F@++A,+<4F<8++B,FB?,,B,F?,E:+F7GFAGGFCBCCEEEFCFEC,C6,GE<,,B,FCC<FFB@FFF@7GGGFFFF6CECF@,C,AGEAGGGGGGGGFCCGFCCF,BEFF7FGEC,FFF@GGGFGFDDFFGFECCCCC
@suolzx 355
TGAGGAATATTGGTCAATGGACGAGAGTCTGAACCAGCCAAGTAGCGTGAAGGATGACTGCCCTATGGGTTGTAAACTTCTTTTATACGGGAATAAAGTGAGCCACGTGTGGCTTTTTGTATGTACCGTATGAATAAGGATCGGCTAACTCCGTGCCAGCAGCCGCGGTAATACGGAGGATCCGAGCGTTATCCGGATTTATTGGGTTTAAAGGGTGCGTAGGCGGCCTTTTAAGTCAGCGGTGAAAGTCTGTGGCTCAACCATAGAATTGCCGTTGAAACTGGGGGGCTTGAGTATGTTTGAGGCAGGCGGAATGCGTGGTGTAGCGGTGAAATGCATAGATATCACGCAGAACCCCGATTGCGAAGGCAGCCTGCCAAGCCATGACTGACGCTGATGCACGAAAGCGTGGGGATCAAACAGGATTAGATACCCT
+
FGFGGGGGGGGGGGGGGGGGGGGGGGGGGGGGGGGGGGGGGGGGGGGGGGGGGGGGGGGGGGGGGGGGGGGFGGGGGGGGGGGGGGGGGGGGGGGGGGGGGGGGGGGGGFGGGGGGGGGGGGGGGGFGGGFGGGGGGGGGGGGGGGGGG@GGGGGGGGGGGGGGGGGGEGGGGGGGGGGFFGGGGGDEF7FGGFFG6GGGGGGGGGGGGGGFGGGGGEGGGGGGGGGFF9GGGGGFGGGGGGGGFFG<GGFGF8FEF@?GGCEFGGGGGGGGEGGFFCGGGGGGGFFDFGGGGFGGFFGFCFGFED@EGDGGGEEEF<GGGFCF@GGGGGCGGGGGFCGGGGF?GEGGGGGGGEGGGGFDGGGGGGGGGGGGGFFGGGGFGGGGFCFEGGGGGGGGGGGCGGGGGGGGGGGGGGGGGGGGGGGGGGGGGFGCCCCC
@suolzx 50282
TGAGGAATATTGGTCAATGGGCGAGAGCCTGAACCAGCCAAGTAGCGTGAAGGATGACTGCCCTATGGGTTGTAAACTTCTTTTATAAAGGAATAAAGTCGGGTATGCATACCCGTTTGCATGTACTTTATGAATAAGGATCGGCTAACTCCGTGCCAGCAGCCGCGGTAATACGGAGGGTCCGAGCGTTATCCGGATTTATTGGGTTTAAAGGGAGCGTAGATGGACGTTTAAGTCAGTTGTGAAAGTTTGCGGCTCAACCGTAAAATTGCAGTTGATACTGGATATCTTGAGTGCAGTAGAGGCAGGTGGAATTCGTGGTGTAGCGGTGAAATGCGTAGATATCACGAAGAACTCCGATTGCGAAGGCAGCCTGCTAAGCTGCAACTGACATTGAGGCTAGAAAGTGTGGGTATCAAACAGGATTAGATACCCT
+
FFFEEFCF-CEFEGGFAADDFGGG@FFEFFEFGFGGDGFF8FFFGFG@FGGGGGF@<FGG8FFEGFGD8C=+8CFG<<FEFGGGG9E<FFFGGGGFF9CBFGEGC<FFGGF,AFFF8EFGFDAEDFGFGFGCDA<@FGGGDCF>:D+BF;B>=BFGCFFG?BDF78BFGGDFFEEGGG4#&61>(8>FCF8ECFE5/?CFDCECF>2CB>:CGGG?>DG@C@10F@8<ECFFFGD<DCG@8AFCBE7#3#07C<FDF@BCFGGDGGGC=DF+64@=4<C@GFGAFGB9FFGFDFFC9,9C,FFFF,E<C,E?,F@F@D,4DFF>FF7FGGFECGF@F,GGFFC,@FA,GGFFDGFCGF@@@,GFGFFFCC,CF<,GFFAFGGFF@CC6ECC,AEDC9FFF<,FFAGCEGFE,FFECGGGFFCGFC<EFFEDCC@CC
@suolzx 104525
TGAGGAATATTGGTCAATGGGCGAGAGCCTGAACCAGCCAAGTAGCGTGAAGGATGACTGCCCTATGGGTTGTAAACTTCTTTTATAAAGGAATAAAGTCGGGTATGCATACCCGTTTGCATGTACTTTATGAATAAGGATCGGCTAACTCCGTGCCAGCAGCCGCGGTAATACGGAGGATCCGAGCGTTATCCGGATTTATTGGGTTTAAAGGGAGCGTAGATGGATGTTTAAGTCAGTTGTGAAAGTTTGCGGCTCAACCGTAAAATTGCAGTTGATACTAGATATCTTGAGTGCAGTTGAGGCAGGCGGAATTCGTGGTGTAGCGGTGAAATGCTTAGATATCACGAAGAACTCCGATTGCGAAGGCAGCCTGCTAAGCTGCAACTGACATTGAGGCTCGAAAGTGTGGGTATCAAACAGGATTAGATACCCT
+
GGGFGGFGEGGGGFGEGGGGGGGGGGGGGCGGGGGGGGGGGGGGGGGGGGGGGGGGFGCEFGGGGGGGGCGFGGGGGGGGGGGGGGGGGGCFGGGGGGGGGGGFGGGGGGGFGFGGGCFGGGGGGGGGGGGGGGGGGFCGG?F7FFGGGGGFGC?FGGGGGFFGGGGGEGB<FFGG@FGGGGCFGGGGGGGGGGG)FFGGGGFEFGGGGGFGGGGGGGGGGFGGGFGGGGGFGGGGGGGGGFFFGFFGFGGDFFFGGEGGGGGFGGGGGGGGGGGGGGGGGGFFGGGGGGGGGGGF8FE<FEFGGGGGGCGGGGGGGGGFFGGGCC:GGGGGEGGGGGGGGGGGFGGGGGGGFFGGGGGGEGGGGGGGGGGGGGFGGGGFF<GGFFFAGGGGGGGFGGFEDEFFDGGGFFGGGGFFFGGGGGGGGGGGGDFB8@@C
@suolzx 358
TGAGGAATATTGGTCAATGGACGAGAGTCTGAACCAGCCAAGTAGCGTGAAGGATGACTGCCCTATGGGTTGTAAACTTCTTTTATACGGGAATAAAGTGAGGCACGTGTGCCTTTTTGTATGTACCGTATGAATAAGGGTCGGCTAACTACGTGCCAGCAGCCGCGGTAATACGGAGGATCCGAGCGTTATCCGGATTTATTGGGTTTAAAGGGGGCGTAGGCGGACGCTTAAGTCAGTTGTGAAAGTTTGCGGCTCAACCGTAAAATTGCAGTTGATACTGGGTGTCTTGAGTACAGTAGAGGCAGGCGGAATTCGTGGTGTAGCGGTGAAATGCTTAGATATCACGAAGAACTCCGATTGCGAAGGCAGCTTGCTGGACTGTAACTGACGCTGATGCTCGAAAGTGTGGGTATCAAACAGGATTAGATACCCT
+
EFEGGGGGGGGG<6EGGGGGFFGGEG@CFFGGGFGGGGFGGG<<FGGGGCFGGGFGGC9F<FEGFCGFEE@7BFGGFGG9?FGDEGFGGGEGECCFGFGG9FFGGGCFEE<B9,C<<=:EGGGF9?9BF7,=BEFG<>EF=9:>FAGDF9#?=@DDB?DDCDFC5BBFFGGFFFGGDFG77DFF>CFEGGGEF<FC?9GF@<GGGGGC<GEEGCCE;CFEEEGGEFGGG:DEFFF<C:ECFGFDCFGFFG6C@GGFFCFFFCEACEGGFGGFEFGDDE,FGFB:GFGGGFGGGGFF=CGEGGFGCFGGGGGGGGGGEDGGGGGGGGGGGGGGGGGGFEGGGGGGGFFCFACGGFC67GGEGGGGGGGGGFAGFDGFGGGGEGGGGGGGGGGGGGGGGGGGGGGGGGGGGGGFFCGFGGGGGGGGGGGGGGGCCCCC
@suolzx 359
TGGGGAATATTGCACAATGGGGGGAAACCCTGATGCAGCGACGCCGCGTGAAGGAAGAAGTATCTCGGTATGTAAACTTCTATCAGCAGGGAAGATAGTGACGGTACCTGACTAAGAAGCCCCGGCTAACTACGTGCCAGCAGCCGCGGTAATACGTAGGGGGCAAGCGTTATCCGGATTTACTGGGTGTAAAGGGAGCGTAGACGGTGTGGCGAGTCTGATGTGAAAGGCATGGGCTCAACCTGTGGACTGCATTTGAAACTGTCATACTTGAGTGCCGGAGGGGTAAGCGGAATTCCTATTGTAGCGGTGGAATGCGTAGACATTAGGAGGGACACCAGTGGCGAAGGCGGCTTACTGGACGGTAACTGACGTTGAGGCTCGAAAGCGTGGGGAGCAAACAGGATTAGATACCCT
+
,CC@FEDFFFGGGGE<FAFCFGGGGGGGGDGGGGGGGGGGGC@FFFBC6FFFDEGCBFFF<@9F9DD>:F+@@FGGGG9EFGE9FEFGGGGGG@F,CEFFFG<EFF*>FFFF>BF@FGGGE77<FFEGCFFGFE,2*1?<1C:FF1=CGEGG7@9F<CFFE;CEEGG;EC5E4<C58:2<3FGC=EG=1+<EFGGG=CA-2:?/;6E6C8BECE?C8:@;ACE?C?FFFG>;FDFFDC>FFFFGFFGGD69:0<CF9FFFC:<@GEE99=EFCDCF=>>7FGG9GFFBCCFEC,,FGGFE9FE4=@:>GFGF<:@B+DCGGGFGFFGFGFE=9EFGFGEFGGGGFGGFEGGGCFAEGGGGGGGGGGGEEGGGGFGGGGEGGFFGFF@CF:@GGFFFGEGEFFGGGGF@@F<DCC@BA
@suolzx 51960
TGGGGAATATTGCACAATGGGGGAAACCCTGATGCAGCGACGCCGCGTGAAGGAAGAAGTATCTCGGTATGTAAACTTCTATCAGCAGGGAAGATAGTGACGGTACCTGACTAAGAAGCCCCGGCTAACTACGTGCCAGCAGCCGCGGTAATACGTAGGGGGCAAGCGTTATCCGGATTTACTGGGTGTAAAGGGAGCGTAGACGGTGTGGCAAGTCTGATGTGAAAGGCATGGGCTCAACCCGTGGACTGCATTGGAAACTGTCATACTTGAGTGCCGGAGGGGTAAGCGGAATTCCTAGTGTAGCGGTGAAATGCGTAGATATTAGGAGGAACACCAGTGGCGAAGGCGGCTTACTGGACGGTAACTGACGTTGAGGCTCGAAAGCGTGGGGAGCAAACAGGATTAGATACCCT
+
GGGGGGGGGGGGGGGGGGGGGGGGGGGGGGGGGGGGGGDGGGGGGGGGGFGGGGGGFGGGGGGFFGGGGGGGGGGGGGGGGGGGGGGGGGGGGGGGGGGGGGGGGGGGGGGGGGFGFGGGFGGGGGGGGGGGG:GGGGGGGGGGGGGGGGGGGGFFFGGGGGGGGGFGFCCGGGGGCGGGGGGGGGGGGGGGGFGGGGFGGGGGGGGGGGDGGGGGFGGGGGGGGGGGGGGGGGGGGGGGFCGGGGGGGGGGGGDGGGGGGGGGGGGGFGFGFGGFEFEDG2GGGGGGGGGGGF<GGGGGGGGGGGGGGGGGGGGGGFFGGGGGGGGGGGGGGGGGGGGGGGGGGGGGGGGGGGGGGGGGGGGGGGGGGGGGGGGGGGGGGGGGGGGGGGGGGGGGGGGGGGGGGGGGGDGCCCCC
@suolzx 140370
TGAGGAATATTGGTCAGTGGACGAGAGTCTGAACCAGCCAAGTAGCGTGAAGGATGACTGCCCTATGGTTTTGAAACTTCTTTTATACGGAATAAAGTTACCCACGTTTGGTTATTTGTATGTACCGTATGAATAAGGAACGGCTAACTCCGTGCCAGCAGCCGCGGTAATACGGAGGATTCGAGCGTTATCCGGATTTATTGGGTTTAAAGGGAGCGTAGATGGATGTTTAAGTCAGTTGTGAAAGTTTGCGGCTCAACTGTAGAATTGCAGTGGATACTGGATGTCTTGAGGGCAGTTGAGGAAGGCGGAATTCGTGGTGTAGCGGTGAAATGCGTAGATATCACGAAGAACTCCGGTTGCGAAGGCGGCTTGCTAAGCTGCAACTGACATTGAGGCTCGAAAGTGTGGGTATCAAACAGGATTAGATACCCT
+
G8;EFFFGEFGE96CF<C@FGFGGC+:FFGGG9,,CFF,,66;EFC:FGG6,CFEFFF<F<8,CE,E,,6,4,8CFGGFE??FACE<6CFCF,99CCFCB,9=F,+4,,8+B7,CFEGA,<CFF9FG=+<,:C9<A5?,/4+?@:F=1,>88#@=7:=;CCB,18(FF'D@C@A+E.=D;E<7BE(9C>D>FA@54<F(<<@CC<51FCCB8CGAE>FE=1#FEDEFD.;DCFEB55@,FGGGFFAFB<+:FFB>FBFD>9E=B,GFAFDBA::,;<,FF<F38,,,,EFE@:,FGE@55A,F:+++F8FEFDEECCB?FGGGGFDGGGDECFEFB,FDFA,FC,67GGGFB8++EB,:ECGGGGGGGGFF<,<,6C,,@EEE,FE<E@FF6B8GGGFCCBEF@EC@@GGGFFCFGGFFCGGGGGGGGGFC-BC<
@suolzx 118434
TGAGGAATATTGCACAATGGGCGCAAGCCTGATGCAGCGACGCCGCGTGCGGGATGACGGCCTTCGGGTTGTAAACCGCTTTTGATCGGGAGCAAGCCTTCGGGTGAGTGTACCTTTCGAATAAGCACCGGCTAACTACGTGCCAGCAGCCGCGGTAATACGTAGGGGGCAAGCGTTATCCGGAATTATTGGGCGTAAAGGGCTCGTAGGCGGGTCGTCGCGTCCGGTGTGAAAGTCCATCGCTTAACGGTGGATTTGCGCCGGGTACGGGCGGGCTTGAGTGCGGTAGGGGAGACTGGAATTCCCGGTGTAACGGTGGAATGTGTAGATATCGGGAAGAACACCAAGGGCGAAGGCAGGTCTCTGGGCCGTTACTGACGCTGAGGAGCGAAAGCGTGGGGAGCGAACAGGATTAGATACCCT
+
CFG@FGGGGGGGGDCFGGGGCGG7@7CFFGGGGGGFGGDF@FFFGGGGDEFGGGGGFG@GFGGGGDDGGGGGFGGFFGG7F@F,CFG7FEGGDFDFC+FC,B:F<:>F=FFDC,@FF,C@CGEGFGF<@FGGCFFFDFGFA<D>DA:FGD8:8FC>:B,,,<8,18C15>8::<:FCDE:C>CCCFEF;9GEC;31CEDFF8*GDE>8-25E:*:/#?+GGGEC1CGGGGGGGGFC9F<<CF<1(CFED2,@EF>7GGEC>:<B7DFCCGFCF><88,F6GF@3,F@E=A,C,5,<EF9F=C6@ECFFGEEGFGGFE,EFGGGEECFGGGGGGGGGGGGEF7EE8CF,GGGGFGGGFGGFF<FFGGGDGEFF9FDGGGGGGGF<+EC;CGGGGGGGGGGF8CEGFGGGFGGFEFCFFGCCCCC
@suolzx 122857
TGAGGAATATTGGTCAATGGGCGAGAGCCCGAACCAGCAAAGTAGCGTGAAGGATGACTGCCCTATGGGTTGTAAACTTCTTTTATAAAGGAATAAAGTCGGGTATGCATAACCGTTTGCATGTACTTTATGAATAAGGATAGGCTAAACCCGTTCCAGCAGCCGCGGTAATACGGAGGATCCGAGCGTTATCCGGATTTATGGGGTTTAAAGGGAGCGTAGATGGATGTTTAAGTCAGTTGTGAAAGTTTGCGGCTCAACCGTAAAATTGCAGTTGATACTGGATATCTTGAGTGCAGTTGAGGCAGGCGGAATTCGTTGTGTAGCGGTGAAATGCTTAGATATCACGAAGAACTCCGATGGCGAAGGCAGCCTGCTAAGCTGCAACTGACATTGAGGCTCGAAAGTGTGGGTATCAAACAGGATTAGATACCCT
+
CCFDFGGGCFAF@FFEFEEFGFGGFFG8F,@CC@+CDD,CFG@EFFFGGED,CFFGGGAF,CFGG8AE89BF=FGGF9<5CFG,<EF<FGADEFGGGFD?C7>,@,BFF,,,:B+++,B9,C,FEGCFGGG,CFEFGFEF<,=DE,>=,,338>,,:CFGD<A,55EC92@,9@:@CCF*2?C,CF7B,-1*#<:C'F:2DF<<::C;<?BCGFC9C?@>>7,4,8CFGGGECC@+8<>4,@,EC,C,+CFF===3,>=B+C@@,9E,,F9DDFC,,?,C:9FF99EFE=,EDGGF?FE54<EDF<:=F<FFDC:CC?4,GGF7EGEGCDGAFDFE,,E,GGGFE,GFGFEGFBF7GF8EF7GFCFC,EF<GFDEF<C,,,,<9GGGCE9CF<DGFD:C,@GGGGGCCCGFGFGGE@<GGGGGGFGDFDFE@C<CC
@suolzx 364
TGGGGAATATTGCACAATGGGGGAAACCCTGATGCAGCGACGCCGCGTGGAGGAAGAAGGTCTTCGGATTGTAAACTCCTGTTGTTGAGGAAGATAATGACGGTACTCAACAAGGAAGTGACGGCTAACTACGTGCCAGCAGCCGCGGTAAAACGTAGGTCACAAGCGTTGTCCGGAATTACTGGGTGTAAAGGGAGCGCAGGCGGGAAGACAAGTTGGAAGTGAAATCTATGGGCTCAACCCATAAACTGCTTTCAAAACTGTTTTTCTTGAGTAGTGCAGAGGTAGGCGGAATTCCCGGTGTAGCGGTGGAATGCGTAGATATCGGGAGGAACACCAGTGGCGAAGGCGGCCTACTGGGCACCAACTGACGCTGAGGCTCGAAAGTGTGGGTAGCAAACAGGATTAGATACCCT
+
FFGGGBFGFGGGGGGFGGGGGGGGGGGGGGGGGGGGGGBFGEGGGGGGGGGGGGGGGGGGGGGGGGGEGGGGGGGGGEFGGGGGGGGGG8FGGGFGGGGGGDE7F@FFGGGFGGGGGGG?GGGGGGGGGGGGDFDFFFGGGGGGGGGG/CEFFGGFGGGGGGGGGGFFGFCFCGGDGGFFFGGGGGGGGGGFFGGGGDFGGGGGGGGGGGCFEFGFGGGGGGGGGGFGGGGGGGGGGGGGGGGGFEFGGG?AFECCEGFGGGGFCFGFFFGGECFFFFGFGGGGGGGGGEGGGFGGGGCFGFGGGFCGGGGFGGFF@GGGGGGF>GCGGGGGGGGGGF8GGGCGGGGGGGGGFGFGGGGGGFB@GGFGGGGGGGGGGGGGGGGFGFEDGGGGGGGGGGGGGGGGFGGGF8FCCCCC
@suolzx 365
TGGGGAATATTGCACAATGGGGGAAACCCTGATGCAGCGACGCCGCGTGAGTGAAGAAGTATCTCGGTATGTAAAGCTCTATCAGCAGGGAAGAAAATGACGGTACTTGACTAAGAAGCCCCGGCTAAATACGTGCCAGCAGCCGCGGTAATACGTATGGGGCAAGCGTTATCCGGATTTACTGGGTGTAAAGGGAGCGTAGGCGGCATGGCAAGTCAGAAGTGAAAGCCTGGGGCTCAACCCCGGAATTGCTTTGGAAACTGTCAGGCTAGAGTGTCGGAGGGGTAAGCGGAATTCCTAGTGTAGCGGTGAAATGCGTAGATATTAGGAGGAACACCGGTGGCGAAGGCGGCTTACTGGACGATTACTGACGCTGAGGCTCGAAAGCGTGGGGAGCAAACAGGATTAGATACCCT
+
EFFGGGGGGGGGGFGGGGGFDEGEGGGGGGGFGAFGGGEGGGGGFGGGGGGAFGGGGGGFFDF9?FGFCCFFGGGFGADGGGGCCFGGGGGFGGGGGGGCGGGCCCFGFEGEEFGFGF=>>:@;G@>DDGCFFGFG?CGGGD@E?F<F>EECFFGDE7FGGGEEFEFGF<77FCCCEGCB@FBFFG1EFCFCFGGDGGGFEGGDFCCG28C,GFFGC<FGCEFGGGCGC=%'/GGFDFC:F@5>DC5CG>?),EC#D9GFGGG$/:GCFA,E8GFE9+@/GFDGE+7GF<FGGGGFEAA,GGGGGGGGGGGGGGGGGGGFGGGGFFDGFGGGGDGGGF,GGGGGGGGGGGGFFC,@GGGECFC,F<GGGGGGGGGGGGGGGGGGGGGGGGGGGGGGGGGGGGGGGGGGGFGCCCCC
@suolzx 366
TGAGGAATATTGGTCAATGGACGAGAGTCTGAACCAGCCAAGTAGCGTGAAGGATGACTGCCCTATGGGTTGTAAACTTCTTTTATACGGGAATAAAGTTAGCCACGTGTGGTTTTTTGTATGTACCGTATGAATAAGGATCGGCTAACTCCGTGCCAGCAGCCGCGGTAATACGGAGGATCCGAGCGTTATCCGGATTTATTGGGTTTAAAGGGAGCGTAGGCGGGTTGTTAAGTCAGTTGTGAAAGTTTGCGGCTCAACCGTAAAATTGCAGTTGATACTGGCGACCTTGAGTGCAACAGAGGTAGGCGGAATTCGTGGTGTAGCGGTGAAATGCTTAGATATCACGAAGAACTCCGATTGCGAAGGCAGCTTACTGGATTGTAACTGACGCTGATGCTCGAAAGTGTGGGTATCAAACAGGATTAGATACCCT
+
EFFGGGGGFGGGE@FG@DGGGGGG:CF@FFGGGGCGGGGEGFGAFGGGGGFGFGGGGG9E8FC@EFGFF@F@FFFDGGFAFCFGGGG<F7F@FFGGFGE<FGAFFGE?FFFE<+9A<FEG9FFGG9<FGGGGGGGGG9AE,3>CFEEG@FEE?7FCEDGEDFGG>GGCBFEGGFGGCGC.DFGFGGGGF@8C<FFC5FC98#F<FFEB<>FFFGF@CCCGEC2C<CGC;GGGFAFFEGGCGGGGGGGF@FFG=AFFDCC<C7EFGGGGFGGGGGGFCECGDF?CCGF8GFEFFGGFFEFFFGDGGEDGGGDEGFGGF@EBGGGGGGGGGGFAGGGFGFGGF<<EGFEDFEECFCFBGDFEF:EFCGGFGFGGGGGGGGGFEAGGGFDGGGDGGGGGGGGGGGGGGFF7GGGGGGGFGGGGGGGGGGGGFGGCCCCC
@suolzx 67612
TGAGGAATATTGGTCAATGGACGAGAGTCTGAACCAGCCAAGTAGCGTGAAGGATGACTGCCCTATGGGTTGTAAACTTCTTTTATACGGGAATAAAGTGAGCCACGTGTGGCTTTTTGTATGTACCATCTGAATAAGGATCGGCTAACTCCGTGCCAGCAGCCGCGGTAATACGGAGGATCCGAGCGTTATCCGGATTTATTGGGTTTAAAGGGAGCGTAGGTGGATTGTTAAGTCAGTTGTGAAAGTTTGCGGCTCAACCGTAAAATTGCAGTTGAAACTGGCAGTCTTGAGTACAGTAGAGGTGGGCGGAATTCGTGGTGTAGCGGTGAAATGCTTAGATATCACGAAGAACTCCGATTGCGAAGGAAGCTCACTAGACTGCAACTGACACTGATGCTCGAAAGTGTGGGTATCAAACAGGATTAGATACCCT
+
FFGFGGGGGGGGGGGGGGGGGG7CFGGGFFGFCFGGGGFFGGGGGGFGGG7F<E@EEAEFGFCFECAFE<FGGGFFFGGGGGGG9FCFGGG,@,<E9?FGFGF@FGGF8==FDFGDGGFEB@AE@CF9F,BFGFGD9FFCEG>CEDFDFFGECEFDFFFD?=F@1EEC0FFGGGG<1:<696?BBC>FF;4<FC@>CECB77GGFCC@=BFCFDF.=EGCGGFC:CGGDFGGGGFGFDEFGGGFFG7GEEGGCFAAB+GFF6E9FFGFEFFDFAFDE<F?E?EEECFCAGGGCFDFFDFBFFEC=FFC@FFF,8=:CGGFF9GECCEEE,<@AE,EECC@C,,AFC6,CGGGFGE7C@,:F@F<AFECC,A@<CGGFCGGE?GF@FF9F@EFECEFF@,FC@FC<,DFF9GGAC<CDDGFFFCC,@CFEC<C<<CC
@suolzx 124913
TGGGGAATATTGCACAATGGAGGAAACTCTGATGCAGCGACGCCGCGTGAGTGAAGAAGTAGTTCGCTATGTAAAGCTCTATCAGCAGGGAAGATAGTGACGGTACCTGACTAAGAAGCTCCGGCTAAATACGTGCCAGCAGCCGCGGTAATACGTATGGAACAAGCGTTATCCGGATTTACTGGGTGTAAAGGGAGTGTAGGTGGCCAGGCAAGTCAGAAGTGAAAGCCCGGGGCTCAACCCCGGGACTGCTTTTGAAACTGCAGGGCTAGAGTGCAGGAGGGGCAAGTGGAATTCCTAGTGTAGCGGTGAAATGCGTAGATATTAGGAGGAACACCAGTGGCGAAGGCGGCTTGCTGGACTGTAACTGACACTGAGGCTCGAAAGCGTGGGGAGCAAACAGGATTAGATACCCT
+
E@<EFECGFGG9FFGGGGGFGFGGGGGFGEFGGGGGGGGGGGGGGGG@FFF6EEDFFGGFFFDFFGG,CC<AFFFEFGGGGGFGGGFGGGGGEFFFEFFGGGEFFGGGGGGGGGGGFFFG8EFFGDFFFDEDGEG<3CFFFDFGCCFFCFF9FGC$F;@CGFGGGGFGGGG:FFGGGEEGGFFF/FCFFFFFFGDE:8<,8FCE>FEF8E?GFFFF>;F?FGGFCFFGGGGFCGEGGEFEFGECCCGGFGGFCFE:7CAEGFGFGGGGFFFFGGGGFFGFGGGFG,<GGGGGFFGGGFFAGGGGGGGGGGFFCGEFCGG9CFCFEFGGFCFGFEFDGGFDEFGGGGGGGGGGGFDE8FDCCEGGEGGGEFEEEGGFCGDGGGGGFCGGGGGGFEGFFDGEGDGGGGGGFEFCCCCC
@suolzx 369
TGAGGAATATTGGTCAATGGACGAGAGTCTGAACCAGCCAAGTAGCGTGAAGGATGACTGCCCTATGGGTTGTAAACTTCTTTTATACGGGAATAAAGTGAGGCACGTGTGCCTTTTTGTATGTACCGTATGAATAAGGATCGGCTAACTCCGTGCCAGCAGCCGCGGTAATACGGAGGATCCGAGCGTTATCCGGATTTATTGGGTTTAAAGGGAGCGTAGGCGGGTTGTTAAGTCAGTTGTGAAAGTTTGCGGCTCAACCGTAAAATTGCAGTTGATACTGGCGACCTTGAGTGCAACAGAGGTAGGCGGAATTCGTGGTGTAGCGGTGAAATGCTTAGATATCACGAAGAACTCCGATTGCGAAGGCAGCTTACTGGATTGTAACTGACGCTGATGCTCGAAAGTGTGGGTATCAAACAGGATTAGATACCCT
+
EGGGGFGGGGGGGGGGGGGGGGGGGGGGGGGGGGGGGGGGGGGGGFFGGGGGGGGGGGGGGGGGGGGGGGGGGGGGGGGGGGGGGGGGGGGGGGGGGGGGGGGGGGGGGGGGGGGGGGGGGGGGGGGGGGGGGGGGGGGGFEGGG?GGGFGGGGGGGGGGGGGGGGGGGGGGGGGGGGGDGGGGGGGGGGGGGGGFEGGFFGGGGGGGFFGGGGGGGGGGGFGGGGGFCGGFGGFGGGGGGGGGGGGGGGGGGGGGGGGGGGGGGGGGGGGGGGFEFFGGGGGGGGGFGGGGGGGGGGDGGGGGGGGGGGGFFGGEFGGFGGGGGGGFGGGGFGGGGGGGGGGGGGGGGGGGGGGFGCGFGGGGGGGGGGGGGGGFGGGGGGGGGGCGGGGGGGGGGGGGGGGGGGGGGGGGGGGGGGGGGGGGGGGGGGFCCCCC
@suolzx 370
TGGGGGATATTGCGCAATGGGGGCAACCCTGACGCAGCAACGCCGCGTGAAGGATGAAGGTTTTCGGATTGTAAACTTCTTTTATTAAGGACGAAAAATGACGGTACTTAATGAATAAGCTCCGGCTAACTACGTGCCAGCAGCCGCGGTAATACGTAGGGAGCAAGCGTTGTCCGGATTTACTGGGTGTAAAGGGTGCGTAGGCGGCTTTGCAAGTCAGATGTGAAATCTATGGGCTCAACCCATAAACTGCATTTGAAACTGTAGAGCTTGAGTGAAGTAGAGGCAGGCGGAATTCCCCGTGTAGCGGTGAAATGCGTAGAGATGGGGAGGAACACCAGTGGCGAAGGCGGCCTGCTGGGCTTTAACTGACGCTGAGGCACGAAAGCGTGGGTAGCAAACAGGATTAGATACCCT
+
GGGGGDGGGGGGGGGGGDGGGGGGGGGGGGGGGGGEGGGGGEGGGGGGGGGGGGGGGGGGGGGGGGGGGEGGFEFGGGGGGGGGGGGGGGGGGGGGGGGGGGGGGGGGGGGGGGFFFGGG8GGGGG?GGGGGG@GFGFDGFFGGGGGGGGGGGGGFFFFGGGGGG8F7FGGGGGGGFCBFEFG>GGGGGGGGFGGGFGGGGGGEGGGGGGGGGGGGGGGGGGGGGGGGGGG@GFGGGGGGGFGGGGGGFFFFGFF?GGFEGFFFFGFGFBDCFFD1GECGGGGGGGGGGGGGGGF@DFDGGGGGCGGGGDFGGCGGGGGGGGGGGGGGFF<GGGGGGECGGFGGFGGGGGGGGGGDGGGGGGGGGGGGGGGGGGGGGGGGGGGGGGGGGGGGGGGGGGGGGGGGGGGGGGGGCCCCC
@suolzx 371
TGGGGAATATTGCACAATGGGGGAAACCCTGATGCAGCGACGCCGCGTGGAGGAAGAAGGTCTTCGGATTGTAAACTCCTGTTGTTGAGGAAGATAATGACGGTACTCAACAAGGAAGTGACGGCTAACTACGTGCCAGCAGCCGCGGTAAAACGTAGGTCACAAGCGTTGTCCGGAATTACTGGGTGTAAAGGGAGCGCAGGCGGGAAGACAAGTTGGAAGTGAAATCTATGGGCTCAACCCATAAACTGCTTTCAAAACTGTTTTTCTTGAGTAGTGCAGAGGTAGGCGGAATTCCCGGTGTAGCGGTGGAATGCGTAGATATCGGGAGGAACACCAGTGGCGAAGGCGGCCTACTGGGCACCAACTGACGCTGAGGCTCGAAAGTGTGGGTAGCAAACAGGATTAGATACCCT
+
CEGGGGGGGGGGGGGGGFGGGGGGGGGCFGFGGGGGGGEEGGGGDEGEGGGGGGGGGGGGFDFGGFGDEC<FGGFGGGFFGGGGGDGGFG8FGGFGGGGGGGGFFGGGGGGCFGCGGFFGFCEBF@FFCFG<F=FF+@FGDGFECDGGCEGGGGGFGGGCCBFGGGFFEFEGCFEGGGFFGGGGGF>2AFGGGGGGGD:::GDDFD?;CFD;CGGGD<EFGGD;FFGC,CFDCCFFD>C3GGFFFFFFGDGGFF:FCCGFF<CFFF<GFCGGDCFFA<CDGGFDGGEGGFGFFCGGGGGGGGGF=@DGGFCGGGGGGGFC,GFDGFDGFGGGGGGGGGGGGGGGGGGGGGGGGGGGGGGGGGGFGGGGGGGGGGGGGGGGGGGGGGGGGGGGGGFGGGGGGGGGGGGGFFGCCCCC
@suolzx 372
TGAGGAATATTGCACAATGGGGGAAACCCTGATGCAGCGACGCCGCGTGGAGGAAGAAGGTCTTCGGATTGTAAACTCCTGTTGTTGAGGAAGATAATGACGGTACTCAACAAGGAAGTGCCGGCTAACTCCGTGCCAGCAGCCGCGGTAAAACGTAGGTCACAAGCGTTGTCCGGAATTACTGGGTGTAAAGGGAGCGCAGGCGGGAAGACAAGTTGGAAGTGAAATCCATGGGCGCAACCCATGAACTGCTTTTAAAACTGGTTTTCTTGAGGAGTGCAGAGGTAGGCGGAATTCCCGGTGTAGCGGTGGAATGCGTAGATATCGGGAGGAACACCAGTGGCGAAGGCGGCCTACTGGGCACCAACTGACGCTGAGGCTCGAAAGTGTGGGTAGCAAACAGGATTAGATACCCT
+
FF9FGF<E@EFD9FGGDCEE8FE7;<EF7FF8FC,C<6:@+@FGCEEGE7?CB7,FFGF<FFDAEFGGGC,5C<?EGCFCDECGEAFFFDFFFFA,?EFD<C+?BFGG<C,BDA<CBEDB,B7=+==D<9,B+83+8@<D,3<@BEE71CEF;>EB:FEFGEGFE87:F/8<,>CCG2=6;>1=?C8FFC?FFGC5:C:CEC9:C;:02>,?BAF:<<C>,;AFDEBFD;B3FF68#9GFB6CFFFAFFE>3,8,,,CEDFD>38,,FC,,C@B,F:@8,,FAFDF+C7EFE<?:F>7@GFFF>7EGFF,?,CF=B=C,@B+4=7E=DE<EFCC8FFFGGE@C<FB@DGGGDE@9GGFFE,FB,C<E@CCCGEFGFEC@,DEGEFFCCGFGGGGGGCGGGGGGGGGGGFF<BCC8C
@suolzx 373
TGGGGAACATTGCACAATGGGGGAAACCCTGATGCAGCGACGCCGCGTGAAGGATGAAGTATTTCGGTATGTAAACTTCTATCAGCAGGGAAGAAAATGACGGTACCTGACTAAGAAGCCCCGGCTAACTACGTGCCAGCAGCCGCGGTAATACGTAGGGGGCAAGCGTTATCCGGATTTACTGGGTGTAAAGGGAGCGCAGGCGGTACGGCAAGTCTGATGTGAAAGCCCGGGGCTCAACCCCGGTACTGCATGGGAAACTGTCGGACTAGAGTGTCGGAGGGGTAAGTGGAATTCCTAGTGTAGCGGTGAAATGCGTAGATATTAGGAGGAACACCAGTGGCGAAGGCGGCTTACTGGACGATTACTGACGCTGAGGCTCGAAAGCGTGGGGAGCAAACAGGATTAGAAACCCT
+
GGFGGEBFFFFGGGGFGFGGGGCCEFGFEFGGFG<FFFFGCGGGEGCFGGGFGGGGGGGGGFGGDFGEFFFFGG<FFFFGFCFFGFGG7@FFDGGGGCFCGDDGGEFGGGGCDFGGFAD=CFGEE9F<FGGFGGDFFFGGG9FCFGGG<DE)9FGGD>G>FEGGGGGGGEBFGGC6GGG@CCFFGCC=4FFGGF8FCDGGGDGEFFED:CECCEFGFCCCEFGGFGGGGFEGGGGGDCCFGGGGEGFDEFFF9B+<FF7DFGGDGFG=FB0A6&:GGEEGAGEFFD9GGF?,9,FDGGF9CFF:CGGGGGGGGGEECGGGGGFCGFEF<FGGGFGGCGFGGFGFGGDGGEGGGGEFGGGGGGGDFGGGGGGGGGGGGGF?GGFFGFCGGGGGGFGGFFGGFGGGDAGGG@8CCCCC
@suolzx 109580
TGGGGAATATTGCACAATGGGGGAAACCCTTATGCAGCGGCGCCGCGTGGAGGAAGAAGGTCTTCGGATTGTAAACTCCTGTTGTTGAGGAAGATAATGACGGTACTCAACAAGGAAGTGACGGCTAACTACGTGCCAGCAGCCGCGGTAAAACGTAGGTCACAAGCGTTGTCCGGAATTACTGGGTGTAAAGGGAGCGCAGGCGGGAAGACAAGTTGGAAGTGAAATCCATGGGCTCAACCCATGAACTGCTTTCAAAACTGTTTTTCTTGAGTAGTGCAGAGGTAGGCGGAATTCCCGGTGTAGCGGTGGAATGCGTAGATATCGGGAGGAACACCAGTGGCGAAGGCGGCCTACTGGGCACCAACTGACGCTGAGGCTCGAAAGTGTGGGTAGCAAACAGGATTAGATACCCT
+
<<<@E@BFFFFCCG@<6FFEF,@@EFCFGG<FCGGFGGECGGGEGGGGGGGGECFFGGGGFGGGGFE?CFGFGGGGGGGGGFGGGGGFFFCG@FG9F<FGGGC=DCGGGGGGGGGGGG<FFCFF7CEF8FGGDCFGFCEFFCFFCGFGGGFFGGGGGGC=GGGGGFCFFFGDGFGGC><CCCGFGGGFGGFGGGGFG8C8:C?:BFGGGFFCB8F:<GEF9GGFFFD7FGGFE@EF<:7@>>E=FCGFG8EFFGGGGGGGGGGFFGFFFFGGFF@GGGGFGGFGEDGECGFGGGGFF7DGGGGGGGGGFAFCFCEDGGGFGGFCFGGGFFEDCC8FGGFFCFEFFGGGFCGGGGGFGGGFGGEGDCFGGC;GFGFC@F@8DCFGGGGGGGGFFFAGGFGGGGGGGDFCE<FCB8CC
@suolzx 109603
TGAGGAATATTGGTCAATGGACGAGAGTCTGAACCAGCCAAGTAGCGTGAAGGATGAAGGTTCTATGGATTGTAAACTTCTTATATACGGGAATAAACGAATCCACGCGTGGATTTTTGCATGTACCGTATGAATAAGGATCGGCTAACTCCGTGCCAGCAGCCGCGGTAATACGGAGGATCCGAGCGTTATCCGGATTTACTGGGTGTAAAGGGAGCGTAGGCGGCACGCCAAGTCAGCGGTGAAATTTCCGGGCTCAACCCGGACTGTGCCGTTGAAACTGGCGAGCTAGAGTGCACAAGAGGCAGGCGGAATGCGTGGTGTAGCGGTGAAATGCATAGATAGCACGCAGAACCCCGATTGCGAAGGCAGCCTGCTAGGGTGCGACAGACGCTGAGGCACGAAAGCGTGGGTATCGAACAGGATTAGATACCCT
+
EAEFGFG?FFFFFEFGGGFGGGEGFGGFGEGGGFGGGGGGGGGGFEGGGGDFGCFFGFGGGGGGGGGGGFFGGGGGGGGGGFCFGGGGGGCFFGGGGGGGGGGGFGEEG@FGDGGGGGGGGGGCFFGGGGGGGFGFG9FGGGEEGFGGGGGGDF7FFCFFGFGGEGGDEGGGGGGGCE>7>FGGGGFEGDGGGGGD<BFGDFFFFGCEGFECGGECEGGGGGDFGGD:CEGGGEGFFGEGGGGF@FFFGGCFGCGGDF:GGGEFCFEGGFGDGGGFDGFFGGGGGGDAGDDDGFEFDFCD=EDFF=7CF<DDEFCGF7FGGGGGGEEFCEGGGGGGGEF9<DE=,=BEE9FFF@FFCCGEGGGGGFCGGGFC<9GGEGFCCGCF?GGGF>FF8CFFCF@GGF9GGGGGDFGGFGFEDGGGGGFGGEFFFE6A@8CC
@suolzx 129497
TGGGGAATATTGCACAATGGGGGAAACCCTGATGCAGCGACGCCGCGTGGAGGAAGAAGGTCTTCGGATTGTAAACTCCTGTTGTTGAGGAAGATAATGACGGTACTCAACAAGGAAGTGACGGCTAACTACGTGCCAGCAGCCGCGGTAATACGGAGGATCCGAGCGTTATCCGGATTTATTGGGTGTAAAGGGAGCGTAGGCGGGTTGGTAAGTCAGTTGTGAGAGTGTGCGGCTCAACCGTAAAATTACATTTGATACTGGCGGTCTTGAGTGCAACAGAGGTAGGCGGAATTCGTGGTGTAGCGGTGAAATGCTTAGATATCACGAAGAACTCCGATTGCGAAGGCAGCTTACTAACCTGTAACTGACATTGATGCTCGAAAGTGTGGGTAGCAAACAGGATTAGATACCCT
+
GGGGGCEGFGGGGGGGGGGGGGGGGGGGGGCFGGG9FGCGGCGGGGGGGF7FF7FFFFG8C<,EFGG78FGFGGGGGEFG<F,CA,4,=FFGGGGGAFGFGGGGGGAECGGFF,DFFF<8FFGGGGGGGGGG?GGGGGGBGGGGGGGGGGG@GGG6FEG==*C:FGGGGGGGGGGGGGGFC@GGGGE<FGGGGGGGGGGGGGCEFED1F<,/FGGFG?GGGGGGEDGF>#E>.FGGGGGGGG3?859FFC2EC#FFE<<AFGG441##FA<><CECC4=ADGGGGGGEECGGGFFF87D,GGGDGGGGGGFCGGGFFEGFF9GFE@F<GE9GGGFCGFECGEGGCGFGGGCGGGGGGECC8FC<GGGGGGFF9GGGF@FGGGFFGGF7GGGFC,<,GGGGGGGGGDGGFGGCCCCC
@suolzx 76812
GGAGGAATATTGGGCAATGGACGAGAGTCTGAACCAGCCAAGTAGCGTGAAGGATGACTGCCCTATGGGTTGTAAACTTCTTTTATACGGGAATAAAGTGAGCCACGTGTGGCTTGTTGTATGTACCGTATGAATAAGGATCGGCTAACTCCGTGCAAGAAGCCGAGGTAATACGGAGGATTCGTGCGTTATCCGGATTTATTGGGTTTAAAGGGAGCGTAGGCGGGTTGTTAAGTCAGTTGTGAAAGTTTGCGGCTCAACCGTAACATTGCAGTTGATACTGGCTACCTTGAGTGCAACAGAGGTAGGCGGAATTCGTGGTGGAGCGGTGAAATGCTTAGATATCACGAAGAACTCCGATTGCGAAGGCAGCTTACTGGATTGTAACTGACATTGAGGCTCGAAAGTGTGGGTATCAAACAGGATTAGATACCCT
+
,8C@C,C<FF,E<,,C@;6CF<C+7::CCCCF@C@C@FEEG<66CC@88,CD<CFE@F<6F<F,F<FFG<:4B,?CAC,99CF,,<C<,BD:@8BB?5EB9<ED<AB<?=<77?4+BF<BEFDGEF?F+BF<FFDGAD<FD,=8++8BAF=D:BDB+C<,>,,,+88FFFCDCD><8<71/CE=#>1>FFCFGG3:/;4,8FF?B<,<982,?59:DGB@95CCCCC#@><-,,,,,5+@@,9F;D8D@7C3+A<,,+8:CGD<C7,CFF<7,,?<;9CFFFE=,E=?<EA,9,,9,,;F5,:,GF4FCFGCC=@>4D:,,,+++F7CC9FFE@@B,<<ADDF=@CB<GFFFC,6B@<8CCF7FCF@DE@CFCEEC<C;,9GE9F9FEEE;;,,@C,+@C,FFFE@GGGF8,9FFFEFCCFGDGFGFAECCCA--6
@suolzx 378
TGGGGAATATTGCACAATGGAGGAAACTCTGATGCAGCGACGCCGCGTGAGTGAAGAAGTATTTCGGCATGTAAAGCTCTGTTAGCAGGGAAGATAGTGACGGTACCTGACTAAGAAGCTCCGGCTAAATACGAGCCAGCAGCCGCGGTAAAACGTCGGGAGAAAGCGCTATCCGGATTTACTGGGTGTAAAGGGTGCGTAGGTTGCAGTGCAAGTCAGATGTTAAAGGCCGTGGCTCAACCCCGGAGCTGCATTTGAAACTGCATAGCTAGAGTACAGGAGAGGAAGGCGGAATTCCAAGTGTAGCGGTGGAATGCGTAGATATTAGGAGGAACACCAGTGGCGAAGGCGGCCTGCTGGACTGTAACTGACACTGAGGCACGAAAGCATGGGGAGCAAACAGGATTAGATACCCT
+
F,CE7B@F,,6@FGCGFCFGGGDEFGFGGGGGG9@EFC::BFEGBF:FCFGFFCFFFGG9,,C9,:++8+CFFECCDEFG95,<B5C?+@EGGGGG?A@,CFGC<+9E9@@,?=BFF8,:,BFFE+=58,55++3=+BF+B,3BC7:F@*>,<EE,>*>C<:1><84<*:F6,,1#'681/.<>7FA>4C?7<CEGGC5,,@2<,@8AF@<CE8C:9,D;@=3$<F:CC5.B#GG6GEF:CD95-A9.'8A6<E<DFFB:?F<?>@':985EFFFAA6FCAEE:,+++:<EC5C,B,:,:F=F@+:@,C:,6:CFC<C,9A,E@C<8GEABFB<ECCFGGGGGGGEF7@@EEC,FE,FCC;DFC6,FDFE9FCGFGGFCC;:E@AECC-GFCC,9GGGGEFFGGECE<C,<CCCCC
@suolzx 89561
TGGGGGATATTGCACAATGGGGGAAACCCTGATGCAGCGACGCCGCGTGGAGGAAGAAGGTTTTCGGATCGTAAACTCCTGTCGTTAGGGACGATAATGACGGTACCTAACAAGAAAGCACCGGCTAACTACGTGCCAGCAGCCGCGGTAAAACGTAGGGTGCAAGCGTTGTCCGGAATTACTGGGTGTAAAGGGAGCGCAGGCGGACCGGCAAGTTGGAAGTGAAAACTATGGGCTCAACCCATAAATTGCTTTCAAAACTGCTGGCCTTGAGTAGTGCAGAGGTAGGTGGAATTCCCGGTGTAGCGGTGGAATGCGTAGATATCGGGAGGAACACCAGTGGCGAAGGCGACCTACTGGGCACCAACTGACGCTGAGGCTCGAAAGCATGGGTAGCAAACAGGATTAGATACCCT
+
@8FEEEGGGGGGGGGGEGGGCGGGGGGGGGGGGGGGGGCGGGGGGGGGGGGFGGGGGGGGGGGGGGGGGGGGGGGGGGGGGGGGGGGGGGGFFCFGGGGGGGCEFGGFGGGGGFDGGGGGGGGGGFGFGFGGGFGGGGGGGFGGDEGGFEGGGGGGGGGGFGGGGGGGG@@FGGGGGGGGDGGGGG?GGFC@FGGFGGFFGCGE>GGGGGGGGGFEFFGGGGGGFGFFGGGFGGGGGGGGFGEE>GGGGGGGGGGFFFGGGFGFGGFCFGGGGGGGGFF8=GGGFBGGGFDFGGGGGGGGGGGGGGGGGGGFDGGGFFEGGDGFCGGGF9FGGGGGGGGGGGGGGGGGGFCGGGFGGGGGGGFFGGGGGGGGGGGGGGGGGGGGGGFGGGGGGGGGGGGFGGGFF,GFGGGCCCCC
@suolzx 123599
TGAGGAATATTGGTCAATGGTCGGCAGACTGAACCAGCCAAGTCGCGTGAGGGAAGACGGCCCTACGGGTTGTAAACCTCTTTTGTCGGAGAGTAAAGTACGCTACGTGTAGCGTATTGCAAGTATCCGAAGAAAAAGCATCGGCTAACTCCGTGCCAGCAGCCGCGGTAATACGGAGGATGCGAGCGTTATCCGGATTTATTGGGTTTAAAGGGAGCGTAGGCGGACGCTTAAGTCAGTTGTGAAAGTTTGCGGCTCAACCGTAAAATTGCAGTTGATACTGGGTGTCTTGAGTACAGTAGAGGCAGGCGGAACTCGTGGTGTAGCGGTGAAATGCTTAGATATCACGAAGAACTCCGATTGCGAAGGCAGCTTGCTGGACTGTAACTGACGCTGATGCTCGAAAGTGTGGGTATCAAACAGGATTAGATACCCT
+
GGGGGGGGFGGGFFGGGGGGFFGCCGGEGFGGGGGGGGGGGGGGGGGGGGGGGFFEGFGGGFCFGGGEEFGEEGGGGF8BFEGGGGGGGEGDFFGFGGGFGGGE::FAFGFGGGGDEFGGGCFGGEFGGGGGGGGGGEGGFFFGGFCGGFGFGF5BFFGFGGGGED:F:F1C93<<BFFEGFDECD@EFECCCFEGCEDFCCGGGGGDGCCFGEEFECEGDEGGEFECFCGGDDFF@9GGGGGGGGGFGGGGGEFFDFBFGFE<,FFGFGFEFFCFCECEFGGFB8GGCGCE=E,E9AGGGF=DGCEGEGGGGF>GGFFFGGGGGEEGGGF9FFDF9GGGFFFE@GGFGFFDGGECED8DGGGGGGGGGGGGGGGGGGGGGGGGGGGGGGGGFEF8GGGFCGGGGGFGGGGGGGGFGGGGGGGGGGGGFFFCCCCC
@suolzx 90083
TGGGGGATATTGCACAATGGGGGAAACCCTGATGCAGCGACGCCGCGTGGAGGAAGAAGGTTTTCGGATTGTAAACTCCTGTCGTTAGGGACGATAATGACGGTACCTAACAAGAAAGCACCGGCTAACTACGTGCCAGCAGCCGCGGTAAAACGTAGGGTGCAAGCGTTGTCCGGAATTACTGGGTGTAAAGGGAGCGCAGGAGGACCGGCGAGTTGGGAGTGAAAACTATGGGCTCAACCCATAAATTGCTTTTAAAATTGCTGGCCTTGCGTAGTGCAGAGGTAGGTGGAATTCCCGGTGGCGCGGTGGAATGCGTAGATATCGGGAGGAACACCAGTGGCGAAGGCGATCTACCGGGCACGAACTGACGCTGAAGCTCGAAAGCATGGGTGGCAAACAGGATTAGATACCCT
+
C@EC+CFDGFGEGCGE;E<FCFD:@@E@@<F<AF@,CDF@FDEEEGDGEFGG7,CEE<FC4ECFEGCCFGGGGGGGGEGGGG<EDFCF8FGGEGGGGGDFGGDGGEGGDGFGGEGFFFCFCGGDGGBFGFFFC,@CCCGGF,,D*5<<<C7;FC@7FB@:<CEFFF7F:*=F,?FFGEG@C@:=.;?F:CFFECG/1*+8CE?#<1CCEE@CCCEGC,<#AC@F=<7<06@:FF8FFEFEC-CFCGFD,3,@3<?#3#3:#8+>F<38C73<#,:5?9=<9E7;A8,,,AE<<<7FDEFEF:@444>8?9CFF8,+CEEC6+@+EC8,,,,@8:,6@FEB,,6,@66@7F9,C:77+@,F8,86,CF7@FBC<;,9C+7@:,,C666-;-@,,,<E6<GDF@<E;,,,EFEBC9C<
@suolzx 86747
TGAGGAATATTGGTCAATGGACGAGAGTCTGAACCAGCCAAGTAGCGTGAAGGATGACTGCCCTATGGGTTGTAAACTTCTTTTATACGGGAATAAAGTGAGCCACGTGTGGCTTTTTGTACGTACCGTATGAATAAGGATCGGCTAACTCCGTGCCAGCAGCCGCGGTAATACGGAGGATCCGAGCGTTATCCGGATTTATTGGGTTTAAAGGGAGCGTAGGCGGGTTGTTAAGTCAGTTGTGAAAGTGTGCGGCTCAACCGTAAAATTTCAGTTGATATTGGCGACCTTGAGTGCAACAGAGGTAGGCGGAATTCTTGGTGTAGCGGTGAAATGCTTAGATATCACGAAGAACTCCGATTGCGTAGGCAGCTTACTGGATTGTAACTGACGCTGATGCTCGAAAGTGTGGGTATCAAGCAGGATTGGATACCCT
+
,6CCFDGDFFGGFEFEGGFDFFG7@FGDFGGFF@CFGGGGDFGCEFGGGGGGGGGFFGFG@FGEFFGGFGGGEGGCGGGGGGGGGGEFEGGGDGFGGGFDGGFFGGGAF8DGGGGFGGGGGGGGGG+8?FFFGG9EFCFCE4CCCBBFGF,BFFFCDF@FFC<8BCDEGGG-G@FC3@>>:8FGGGGFFG@FFC>EBCC7AFGGEGFGGFCFB:CFG>FGGGG<GG8/9C@>FGGGGGG<@:@8FFDFC#C9FFBCC73:.CFDFACF78#,DCE?9@=8@DFC:FA99GFFFD@FAFFEGGF@FEGGCAAADECC4,F<GFGCCFB,FEAFFFFEC9GCBFEE@7FFGEDGFCFB-FEF7DGGF<GGF?FGFGFFGGEDE,GGFCCFF@;7GGGGGGGFFB?CCFEGFEEFFGGGFAF@CGGFFFE@FGGCCCCC
@suolzx 129630
TGGGAATATTGCACAATGGGGGAAACCCTGATGCAGCGACGCCGCGTGGAGGAAGAAGGTCTTCGGATTGTAAACTCCTGTTGTTGAGGAAGATAATGACGGTACTCAACAAGGAAGTGACGGCTAACTACGTGCCAGCAGCCGCGGTAAAACGTAGGTCACAAGCGTTGTCCGGAATTACTGGGTGTAAAGGGAGCGCAGGCGGGAAGACAAGTTGGAAGTGAAATCCATGGGCTCAACCCATGAACTGCTTTCAAAACTGTTTTTCTTGAGTAGTGCAGAGGTAGGCGGAATTCCCGGTGTAGCGGTGGAATGCGTAGATATCGGGAGGAACACCAGTGGCGAAGGCGGCCTACTGGGCACCAACTGACGCTGAGGCTCGAAAGTGTGGGTAGCAAACAGGATTAGATACCCT
+
GGGDEGGGGFFGGGGG,@FAGGGGGGGGGGGGGGGG@:FGCGGCG:@F@,CBEFGGGGGGGGGGGGGDFG<FGGG9EGD8FFGGGGGGGFGFFBFGGFGGGG7D@FGGGGGFGFGFDB<;CFGGFGGC?GGGGFGGGGGGGGFGGGE-5:FGFC8F=GCF0DGEECGGGGGGFECCEGFCCGFFGGGFGGGGGEFEGGGGGGGGGGGEFCCGGGGGGGGGGGGGGGGDFG)GGGGFE?GFCEFGFFFFEFGFGGGGGGGGGGGGGGFFGGGGDGGGGGGGGFGGGGGF@GGGGGGGGGGFCF@GGGGGGGFCC7DGGGFFCFCCGDGF<GFECFEGGGGGGGFG>GGGGGFFAGGGGF?GFGGGF@GGGEGFCGGGGGGFGGDGGFDGGGGGGGGGFGFGGGFGFFGGEGCCCCC
@suolzx 80617
TGAGGAATATTGGTCAATGGACGAGAGTCTGAACCAGCCAAGTAGCGTGAAGGATGACTGCCCTATGGGTTGTAAACTACTTTTATACGGGAATAAAGTGAGCCACGTGTGGCTTTTTGTATGTACCGTATGAATAAGGATCGGCTAACTCCGTGCCAGCAGCCGCGGTAATACGGAGGATTCGAGCGTTATCCGGATTTATTGGGTTTAAAGGGAGCGTAGGCGGGTTGTTAAGTCAGTTGTGAAAGTTTGCGGCTCAACCGTAAAATTGCAGTTGATACTGGCGACCTTGAGTGCAACAGAGGTAGGCGGAATTCGTGGTGTAGCGGTGAAATGCTTAGATATCACGAAGAACTCCGATTGCGAAGGCAGCTTACTGGATTGTAACTGACGCTGATGCTCGAAAGTGTGGGTATCAAACAGGATTAGATACCCT
+
GGGGFCFGGGGGGFGGGGGGGGGGGGGGGGGGGGDFGGFG8FFFGCFGGGGGGGFEEGGECEFGFGGGGGDGGGGGGCGGGGGGGGGFGGDGCCCFGFG9EFGFEFGGGGGDF@FGGGGGFBEFFF<FFGGGGG<<:EFGDFGDF7;FF>@;B:+:DFBCF=FC7EGGGFC@;3FCCCEFFGGGFGFFGEGGGG>EACEGGFEFCCFGGGGFF:F:E8EGGGGGGGGFGEBD@@FFGGFFGFFGGFFFGGGCF<CEFGDGGEEFGGGGGGFFFGGDFAF=CGGGGGGDF8GFFGGGGGFGGGGGGGGGF=9EGGFCCF<CFGGDGGGGGGGGGGCFDC6,GGGGGGGFGGGGGFCDGFAEFDGFGFGFGFEGGFCFFFCGGGGGGGGGGEGGGGGGGGGGGCGGFFGEGGGGGGGGGFGGGGFFFFAFF<GCCCCC
@suolzx 123218
TGAGGAATATTGGTCAATGGGCGAGAGCCTGAACCAGCCAAGTAGCGTGAAGGATGACTGCCCTATGGGTTGTAAACTTCTTTTATAAAGAATAAAGTCGGGTATGCATACCCGTTTGCATGTACTTTATGAATAAGGATCGGCTAACTCCGTGCCAGCAGCCGCGGTAATACGGAGGATCCGAGCGTTATCCGGATTTATTGGGTTTAAAGGGAGCGTAGATGGGTTGTTAAGTCAGTTGTGAAAGTTTGCGGCTCAACCGTAAAATTGCAATTGATACTGGCAGTCTTGAGTACAGTTGAGGTAGGCGGAATTCGTGGTGTAGCGGTGAAATGCTTAGATATCACGAAGAACTCCGATTGCGAAGGCAGCTTACTAACCTGTAACTGACATTGATGCTCGAAAGTGTGGGTATCAAACAGGATTAGATACCCT
+
CFGGGGGGGEGGGGGGGGGG8FGG7FGGGGGGGGGGGCFGCGGCFF7FGGFGFFGGGFGGGGGDGGGGGGGGGGGAGGGGGGFGGGGGGGGGFFFGFGGGGGCGGFFGEGGGGEEGFGGGGGGGGGGGGGGGCFGGGCG>GGGGCEBFFFGGGGDGGFGFGGGGDGGGCFC;FFEFEGDFFGECFFGGG8F=CGFGEGGFGFGGGGGG>CFGFCCECGGGGFBCEECDF9FDF><CFFGGCCE9GFDCFGFF=>>B:EG6EGFGDF?@DFCGGGCFEGF?GGFAFF<9GGGGGGGGGGGFFDFBDGCGGGGGGGEGGGGGGGGGFDGGGGGGGGGGGGGGGGGE<@?FGGGGGGGF@CGGGGFGFFGGGFCGGGGGGGFGGGGGGGGGFGGGFFGGGGFGGGGGGGGGGGGGGGGFGGGGGGGGGGGFCF@8CCC
@suolzx 61447
TAGGGAATATTGCACAATGGGGGAAACCCTGATGCAGCGACGCCGCGTGAAGGAAGAAGTATTTCGGTATGTAAACTTCTATCAGCAAGGAAGAAAATGACGGTACTTGACTAAGAAGCCCCGGCTAAATACGTGCCAGCAGCCGCGGTAATACGTATGGGGCAAGCGTTATCCGGATTTACTGGGTGTAAAGGGAGCGTAGGCGGCATGGCAAGTCAGAAGTGAAAGCCTGGGGCTCAACCCCGGAATTGCTTTTGAAACTGTCAGGCTAGAGTGTCGGAGGGGTAAGCGGAATTCCTAGTGTAGCGGTGAAATGCGTGGATATTAGGAGGAACACCGGTGGCGAAGGCGGCTTACTGGACGATTACTGACGCTGAGGCTCGAAAGCGTGGGGAGCAAACAGGATTAGATACCCT
+
FEGFG8FFFGGGGGGGGGGFGGCGGGGCFGGGGGGGGGFGGGGGCEEFGGGFFGGGGGGGFGGGGGGEFGGGGGGGGGGGGGGFFGFFFGGGGGDGDEAEGGGFG:FGGGGGFCFGGFD<EFGGGCEFGDFFGCCFDGGGF@EGGDEGGFCFFFG@FGGGGCG;FFGGCFEFGGFGGGGGCGCFCFCE<?FCBF>CEFFGGGDFFEGECCEGGGGGGGFFC:FGFFGEF6GFFFDEGGGGFGGGGGFF@:CB'GFDGGFFG9F=FGGGGGGGFGGGEDGGGGEEGGGEEFABFGGGGGGCGGGGDGGFGFDGDGGGGGGGGGGGGGGGGGGF?@GGGGGFDGGGGGGGGGGGDGGFDEEEFFFFCCGGGGGGGGGGGGGGGCGGGGGGGGGGFGGGGGGGGGGGFCFFGGGCCCCC
@suolzx 106464
TGGGGGATATTGCGCAATGGGGGCAACCCTGACGCAGCAACGCCGCGTGAAGGATGAAGGTTTTCGGATTGTAAACTTCTTTTATTAAGGACGAAAAATGACGGTACTTAATGAATAAGCTCCGGCTAACTACGTGCCAGCAGCCGCGGTAATACGTAGGGAGCAAGCGTTGTCCGGATTTACTGGGTGTAAAGGGTGCGTAGGCGGCTTTGCAAGTCAGATGTGAAATCTATGGGCTCAACCCATAAACTGCATTTGAAACTGTAGAGCTTGAGTGAAGTAGAGGCAGGCGGAATTCCCCGTGTAGCGGTGAAATGCGTAGAGATGGGGAGGAACACCAGTGGCGAAGGCGGCCTGCTGGGCTTTAACTGACGCTGAGGCACGAAAGCGTGGGTAGCAAACAGGATTAGATACCCT
+
FGFGGGGEGGEEGGECCFGGFDFGGGGGGGGGGGGGGGGGGGGFGGGCECCFGGGGGCFGEGGGGG>FFCGGGFGGGGGFGFGGGGGGGGGGGGFGG8FFGGGGGGGFFGGGFECFFGGGFGDFGG@GGGFGG@FC>FGC>FGGGDGDG:EC9FFFGFGGFGGFFGGCFEEGFG91=4GFCFG<FGGGGGFGGGGGFGEFGGGGGGG:=?FGGGFDGGGGGF@FGGG:<CEGGGGGFGGGGFGGFFFGGGGGGFDFFEADGGGFFGDCGGD8GGGGGGGGFGGGGFFGGGFFDFGGGEEDEGGGGGGGGGGGGFF>GCGEGFFEGGF?FFCF<@FCAGDGGGGGGGE>GGGGGGFFDEFGFGGGGGGGGGDGGGGGGGGGDGFFGGCGGGGGGGGGGGGGGFGGGGGFGGGGCCCCC
@suolzx 388
TGAGGAATATTGGTCAATGGACGAGAGTCTGAACCAGCCAAGTAGCGTGAAGGATGACTGCCCTATGGGTTGTAAACTTCTTTTATACGGGAATAAAGTTAGCCACGTGTGGTTTTTTGTATATACCGTATGAATAAGGATCGGCTAACTCCGTGCCTGCAGCCGCGGTAATACGGAGGATCCGAGCGTTATCCGGATTTATTGGGTTTAAAGGGAGCGTAGATGGATGTTTAAGTCAGTTGTGAAAGTTTGCGGCTCAACCGTAAAATTGCAGTTGATACTGGATATCTTGAGTGCAGTTGAGGAGGGCGGAATTCGTGGTGTAGCGGTGAAATGCTTAGATATCACGAAGAACTCCGATTGCGAAGGCAGCCTGCTAGGCTGCAACTGACATTGAGGCTCGAAAGTGTGGGTATCAAACAGGATTAGATACCCT
+
FGG<FFGG9FG<@CFGGGGGGGGGGGGGGGGGG8,EFG-E8FCCFGGEGGGFGGGGGGDF@CCFCFGFG,:7FFGGGGF9FFG??FECFEFGEGG<FGEC,9FGFGG4E4B=EFGDCEFCFGD9FFACFFFGFF,<EA<F,,@+CFGGG,+AEDC<>F<>DGGFF6FFCGGFFFFEEFEC<,<4>B;9=:6<F;B@?FGFFEFGDFDC+FGFGCE53:E;FGEFFD-GG>GGF?@+4,3EGGGGFFGFEFF<FFF7FBCFG;D<DCDGGEF30:A,,C,GGGFC,45?AGGGCCFE,9GFGGGF<+FFFFGFD<:GGFFGGGGGGGGGFFAGFGGGFGGGFFGED7EGGGGGGGGGGGF@DGGGGGGGGF<ED@9FGFC,GGFFAGGGGGGGGGGGGGFAE:GGGFGFDGGFGGGFGGGGGGGGGGFCFGGCCCCC
@suolzx 123689
TGAGGAATATTGGTCAATGGACGAGAGTCTGAACCAGCCAAGTAGCGTGAAGGATGAAGGTTCTATGGATTGTAAACTTCTTTTATACGGGAATAAACGAATCCACGTGTGGATTTTTGCATGTACCGTATGAATAAGGATCGGCTAACTCCGTGCCAGCAGCCGCGGTAATACGGAGGATCCGAGCGTTATCCGGATTTATTGGGTTTAAAGGGAGCGTAGATGGGTTGTTAAGTCAGTTGTGAAAGTTTGCGGCTCAACCGTAAAATTGCAATTGATACTGGCAGTCTTGAGTACAGTTGAGGCAGGCGGAATTCGTGGTGTAGCGGTGAAATGCTTAGATATCACGAAGAACTCCGATTGCGAAGGCAGCTTGCTGGACTGTAACTGACGCTGATGCTCGAAAGTGTGGGTATCAAACAGGATTAGATACCCT
+
EFFGGGGGEFGFEFFGGGFGGGGEEFEGGFFGGGGGGGGGGGGGFGGGGGGGGG<EFCGGGGGGGGGGGGFCFGGGGGGGGGGGGGGAFCFGGGGGEEEFGGGGGGGFGFFEGFGGGDGFGFGGGGGGGGGGGGGGGFGGCDFEGGGGGGGGG?FDGGCF@EGGGGGGCFC?FDEECFEG,FCEGGGGGGGGGGFGGGGGFGGFGFGCGDFGG9EFFFEEGGCCGGGGGGGFD@EGGGGGGGFGGGFFCFGDGFFGGGGGGGGGGFCGGGFEGGGFGECGGGGGFF=<EGFGGGFFGGGGGGGGGDCFGGFFGFDGGFFBCGGGGGGCGGGGGGGGGFGGGGGGEFF@GFGGGGFGGGGGGGGGGGGFFGGGGGGGGGGFFFFGGGGGGGGGGGGGFCGFCEFFDGGGGGGGGGGGGGGFCGGGGFGGFGGCCCCC
@suolzx 390
TGGGGAATATTGCACAATGGGCGAAAGCCTGATGCAGCGACGCCGCGTGAGCGAAGAAGTATTTCGGTATGTAAAGCTCTATCAGCAGGGAAGATAATGACGGTACCTGACTAAGAAGCACCGGCTAAATACGTGCCAGCAGCCGCGGTAATACGTATGGTGCAAGCGTTATCCGGATTTACTGGGTGTAAAGGGAGCGCAGGCGGTGCGGCAAGTCTGATGTGAAAGCCCGGGGCTCAACCCCGGTACTGCATTGGAAACTGTCGTACTAGAGTGTCGGAGGGGTAAGCGGAATTCCTAGTGTAGCGGTGAAATGCGTAGATATTAGGAGGAACACCAGTGGCGAAGGCGGCTTACTGGACGATAACTGACGCTGATGCTCGAAAGTGTGGGTATCAAACAGGATTAGATACCCT
+
FGGGGGGGGGGGGGGGGGGGGGGGGGGGGGGGGGFGGGGGGGGGGGGGGGGGGGEFGGGEFFFGGGGCFGFGGGGGGGGGGGGGGGGGGGGGGGGGGGGGGGGGGCGGGGGGGGGGGGGGGGGGGGGGGGGFGFFGGGGGGGGGGGGGGGGGGGGBF>DGFGGGGGGGEFEGGGGGGGFCEGGGFGGGFFFGGGGFGGGGGGGG5FFE<:GGGGCFFFGFGGGGGFGGGGGGGEGG9GFGGGGEFDFDFFGGEGGGGFFGG7CGGGGGFFGGGGEEGGGGGGGGGGFCGGFCF8GGGGFCGGGGCEGGF9GGGF7GFCGGGGGGGGCGFFGGGGGFGGGGGGGGGGGGGGGGGGGGGGGGGGGGGFGGGGGGGGGFGGGGFGGGGGGGFCGFGGGGGGGGGGGGGGGGFAFCCCCC
@suolzx 146226
TGGGGAATATTGCACAATGGGCGAAAGCCTGATGCAGCGACGCCGCGTGAGCGAAGAAGTATTTCGGTATGTAAAGCTCTATCAGCAGGGAAGATAATGACGGTACCTGACTAAGAAGCACCGGCTAAATACGTGCCAGCAGCCGCGGTAATACGTATGGTGCAAGCGTTATCCGGATTTACTGGGTGTAAAGGGAGCGCAGGCGGTGCGGCAAGTCTGATGTGAAAGCCCGGGGCTCAACCCCGGTACTGCATTGGAAACTGTCGTACTAGAGTGTCGGAGGGGTAAGCGGAATTCCTAGTGTAGCGGTGAAATGCGTAGATATTAGGAGGAACACCAGTGGCGAAGGCGGCTTACTGGACGGTAACTGACGTTGAGGCTCGAAAGCGTGGGGAGCAAACAGGATTAGATACCCT
+
FFGGGGGGGGGGGGGGGGDFFGGGGGGGGGGGGGGGGGDGGGGGGGGGGGGFFGGGCFG?C?FFGGGBAFFFEGG<FGGGGGFGCFDEFFGGGGGF9FFGGGEF<7BC?FGGGGFGGGFGFF@CF>FGGGFGGEDFGGFEF<FGGEGEBFEFGGF:@CG@GF>FFGFGF<<DGBFECC;CEG:GGGAGFFFFGGGFGGGGEGGDGGEF:CGGGFF;CGGFFF?G=FGGFF8DGGFCGGGGGGEG9GGFDGGGGFCGFGGDGGFF7<DFGGFGFGGF:AFFGGFFFCGGEDGGGFF<GFABEFGGGDGGGGGGGDGGGGFE<GGFGFGGGGFGGGGGGGGGGGGGGGGGGGGGFFGGGDGC@FEFGGGGGGGDGGGGGGGGGGGGGEGGGGGGGGGGGGGGGGGGGGGGGDGCCCCC
@suolzx 392
TGGGGAATATTGCACAATGGGCGAAAGCCTGATGCAGCGACGCCGCGTGAGCGAAGAAGTATTTCGGTATGTAAAGCTCTATCAGCAGGGAAGATAATGACGGTACCTGACTAAGAAGCACCGGCTAAATACGTGCCAGCAGCCGCGGTAATACGTATGGTGCAAGCGTTATCCGGATTTACTGGGTGTAAAGGGAGCGCAGGCGGTGCGGCAAGTCTGATGTGAAAGCCCGGGGCTCAACCCCGGTACTGCATTGGAAACTGTCGTACTAGAGTGTCGGAGGGGTAAGCGGAATTCCTAGTGTAGCGGTGAAATGCGTAGATATTAGGAGGAACACCAGTGGCGAAGGCGGCTTACTGGACGATAACTGACGCTGAGGCTCGAAAGCGTGGGGAGCAAACAGGATTAGATACCCT
+
FFDFDEGG@FFGGGGGFFAFGGGGGGDGG<FGGGGGGGFGGGGGGGGGGGGGGGGGGGGEFGGDG?EFFFGGGGGFGBFEFFGGGGGGGGGGGGGGGGDFGGGEGGGFGFGGGGFGG@GGGGGGGGGGGGGGFGFGGGFCEGGFGGCCFCCGGGE9FAFGGGFGFGGGFFFEFC@FDCCFCF:EGGGGGEFEGEEGFFGGGGGGGGCGGFGGG8F06FBFFGGGGGEFFFEEGGGGECF?@CCCGGGC5FFFEGGGGGFGGGEFGDCFGGGFGGEGDGEGFEGGGGGGGGGGGFGGFE8AGGGF8FBFGFCFF7GGGGGGGGGGF9GGGGGGGGGGGGGGGGGGGGGGGGGGGGGGGGGGGFGGGGFGGGGGGGGGGGGGGGGGGGGGGGGGGGFGGGGGGGGEGEDGFFGCCCCC
@suolzx 140346
TGGGGAATATTGCACAATGGGGGAAACCCTGATGCAGCAACGCCGCGTGAGTGAAGAAGTATTTCGGTATGTAAAGCTCTATCAGCAGGGAAGATAATGACGGTACCTGCCTAAGAAGCTCCGGCTAAATACGTGCCAGCCGCCGCGGTAATACGTATGGAGCAAGCGTTATCCGGAGTTACTGGGGGTAAAGGGTGCGTAGGTGGCAGTGCAAGTCAGATGTGAAACGCCGGGGCTCAACCCCGGAGCTGCATTTGAAACTGCATAGCTGGAGTACAGGAGAGGCAGGCGGAATTCCTAGTGTAGCGGTGTAATGCGTAGATATTAGGAGGAACACCAGTGGCGAAGGCGGCCTGCTGGACTGTTACTGACACTGAGGCACGAAAGCGTGGGGAGCAAACAGGATTAGATACCCT
+
FEDFCFCFGGGFE,6CCF<EGGGECFC8B8F<E,FEFAFCF@FGGGGGCCEGGF9FGDCFGGGC<EC=,CFBCC9FAEEAEDAG<F?F7@+=?,<FFGGGGGGGFCGGF,EEF<B,,,BF,=:=7+F858FFFGCCE9BF+@B<3:5*CFED;F87>CG8FDF7C889C*CCFG2;B#@6%&.8=<#:4<<<FBCFF:CG:6CCF7CCEE@C7GEACFDFF@38@<A#C8C@@C8532GEFC/@CG8::9C9,AADD5<>=<CA*2C988CBCCC959EF,E9DDFC+:DEE<A5,,C,AF<@@6+==?B5,B8,CFC9,:,,ACFB6,,<E6C66FDCFB,@C9@86+7F:<<<CDECGF<GFC,FF<<C9CF<EC,:FCFE@;CFCC8FC6<FC<FFCC,<<@,C6@CCACCCC
@suolzx 126705
TGGGGAATATTGCACAATGGGCGAAAGCCTAATGCAGCGACGCCGCGTGAGCGAAGAAGTATTTCGGTATGTAAAGCTCTATCAGCAGGGAAGATAATGACGGTACCTGACTAAGAAGCACCGGCTAAATACGTGCCAGCAGCCGCGGTAATACGTATGGTGCAAGCGTTATCCGGATTTACTGGGTGTAAAGGGAGCGCAGGCGGTGCGGCAAGTCTGATGTGAAAGGCCAGGGCTCAACCCTGGGACTGCATTGGAAACTGTCGAACTAGAGTGTCGGAGAGGCAAGTGGAATTCCTAGTGTAGCGGTGAAATGCGTAGATATTAGGAGGAACACCAGTGGCGAAGGCGGCTTGCTGGACGATGACTGACGTTGAGGCTCGAAAGCGTGGGGAGCAAACAGGATTAGATACCCT
+
GGFGGGGGGGGGGGGGGGGGGCGGGGGGGGGGGGGGGGGGGDGGGGGGGGGGGGGGGGGGGGGGG?FFF@FGFGCGGGGGFFGGGGGGGGGGGGGGGGGGGGGGGGGGGGGGFGGGGGGFFGGGGGGGGGGGGGGGGFGGGDGGGGGGGGGGGGGGG?FGGFGGGGGGGGGGGG?EGGGFFGFFGFCFGDGGGGGGGGGGGGEGEGGFFDEGGGGFGGGGGGGGGGCGGGGGGGFGGGGGGGEGGGFGGGEFGFFFGGGGGGGCGGGGGGGGGGEG5=EFEF?<FCGGGFE<8GGGGDGGGGGGGGGGFGGGFGGGGGGGGGFGGGGGGGFGGGGGGGGGGGGGGGGGGGGF?GGGGGGGGGFCFD<CCGFDFGGGGGGGGGGGGGCFGGGGGGGGGGGGGGGGGGGGGFFCCCCC
@suolzx 395
TGAGGAATATTGGTCAATGGACGAGAGTCTGAACCAGCCAAGTAGCGTGAAGGATGACTGCCCTATGGGTTGTAAACTTCTTTTATACGGGAATAAAGTGAGCCACGTGTGGCTTTTTGTATGTACCGTATGAATAAGGATCGGCTAACTCCGTGCCAGCAGCCGCGGTAATACGGAGGATTCGAGCGTTATCCGGATTTATTGGGTTTAAAGGGAGCGTAGGCGGGTTGTTAAGTCAGTTGTGAAAGTTTGCGGCTCAACCGTAAAATTGCAGTTGATACTGGCGACCTTGAGTGCAACAGAGGTAGGCGGAATTCGTGGTGTAGCGGTGAAATGCTTAGATATCACGAAGAACTCCGATTGCGAAGGCAGCTTACTGGATTGTAACTGACGCTGATGCTCGAAAGTGTGGGTATCAAACAGGATTAGATACCCT
+
<FFGGFFGGGGGGGGGGGGGGGGGGGGGGGGGGGGGGGGGGGGGGGGGGGGGGGGGGGGFGGGGGGFGGGDFGGGGGGGGGGGGGGGGGGGGGGGGGGGGGGGGGGGFGGGDC@EFFGGGGGGGGGGGGGGGGGGGGGGGBFGGGGGGGGGGGGGGGGG@?GGGGGGGGGG@GGGDEGGGDGDFGFGGFGGGGGGGG:FFFG9<FGGFEGGGGGGFGGGEEGGGGGGCFGGBFGGDFFGGGGGGGGGGGGGGGGGGGGFGFGGGFEGGGGGGGGFFGGGGGGGGGEAFF8AGGFGFA;@EEF?GGGGGGGGFCGGGGGGGGGGGGGGGF<FGGGGGGFGGGGGGGGGGGGGGGGEFGDGGGGFCGGGGGGGGGGGGGGGGGGGGGFFGGGGGGGGGGGGGGGGGGFGGGGGGGGGGGGGGGGGGGGGGGCGCCCCC
@suolzx 94635
TGAGGAATATTGGTCAATGGACGAGAGTCTGAACCAGCCAAGTAGCGTGAAGGATGACTGCCCTATGGGTTGTAAACTTCTTTTATACGGGAATAAAGTGAGCCACGTGTGGCTTTTTGTATGTACCGTATGAATAAGGATCGGCTAACTCCGTGCCAGCAGCCGCGGTAATACGGAGGATTCGAGCGTTATCCGGATTTATTGGGTTTAAAGGGAGCGTAGGCGGGTTGTTAAGTCAGTTGTGAAAGTTTGCGGCTCAACCGTAAAATTGCAGTTGATGCTGGCGACCTTGAGTGCAACAGAGGTAGGCGGAATTCGTGGTGTAGCGGTGAAATGCTTAGATATCACGAAGAACTCCGATTGCGAAGGCAGCTTACTGGATTGTAACTGACGCTGATGCTCGAAAGTGTGGGTATCAAACAGGATTAGATACCCT
+
DFCFG<FFGGGGGGGGGGGGGGGGGGGGGGGGGGGGGGGGGGAFFGGGGGGGGGGGFGFGGGGGGGGGDGFECGGGGGGGFDGGEFECEGGGGGGGGGGGGGGGGGGFCFGGGGGGFGGGFFGGGGGGGGF8FGGGFFGGFGGGGFGF?FFFC@GGGGFGGGGGGGGGGGGGGGG=EFCCFGGGG7;C?<=FC@FGGFGGDGGEFGCCFCAFGF<#GGGGEGGGGGFFFCFEGGGFGGGGGGFEFFFAFFGFFFFGEGGGGGGGGGGFGCFFFFG;D?CFGGGECFFCGFGGFFCGDGGGFGGFGGGGGGGDGF:GGGGGGGEEGGGFGGGGGFGGFGGGGGGFGGGEGGFDGGGGGGGEGGGGGGGGGGGGGGFAFGGGGGGGGFFGGGEEFGGGGGGF,GGGGGGGGGGGGGGGGGGGGGGGGGFGGGFBCCCC
@suolzx 122362
TGGGGGATATTGCACAATGGGGGAAACCCTGATGCAGCGACGCCGCGTGGAGGAAGAAGGTTTTCGGATTGTAAACTCCTGTCGTTAGGGACGATAATGACGGTACCTAACAAGAAAGCACCGGCTAACTACGTGCCAGCAGCCGCGGTAAAACGTAGGGTGCAAGCGTTGTCCGGAATTACTGGGTGTAAAGGGAGCGCAGGCGGACCGGCAAGTTGGAAGTGAAAACTCGGGGCTCAACCCATAAATTGCTTTCAAAACTGCTGGCCTTGAGTAGTGCAGAGGTAGGTGGAATTCCCGGTGTAGCGGTGGAATGCGTAGATATCGGGAGGAACACCAGTGGCGAAGGCGACCTACTGGGCACCAACTGACGCTGAGGCTCGAAAGCATGGGTAGCAAACAGGATTAGATACCCT
+
GGGC>C:F6CFGGGGF@EF8EGGGGGGGGG?GFGG9FGGGGGGGGGGGEGGGGGFFGFGFFFEFGCCEEGGGF9FGGGGGFEGF<C@FDFCEF>@:CFGFGDECFGGGFGFAE8=FGGGGGGGGG?G<:FEGE3GGGGGGGGGG>FGCGC@<FFGFGCFG=GGECCFFC<CFGCCF9,17;<EGGGGGCCFGGGGEGGC:EFEECE>EGEGE?>@:EFC0AFFGFBEGGF#,GFFGGGGGGGG2@GGGFE@E8CG?CAF8DGCC<GFCFFFGFGEC4,E7FA8GFEE8E,AAECC+CC:B?@GGGGGFA?FGEDDGGGGGGEEEECEGGGGGEDGGGGGGGGDFGEFCBDGGGFFGGGGGDFB,CGEDGGDGGGGGGGGFGGGGDF8FDGGGFAGGGGGGGFGFFCGGGGGCCCCC
@suolzx 60267
TGAGGAATATTGGTCAATGGGCGAGAGCCTGAACCAGCCAAGTAGCGTGTGGGAAGAATGCCCTATGGGTTGTAAACCACTTTTGCAGGAGGGTAAAATGCTTCACGTGTGGAGTATTGCAAGTATCCTGCGAATAAGGACCGGCTAATTCCGTGCCAGCAGCCGCGGTAATACGGAAGGTCCAGGCGTTATCCGGATTTATTGGGTTTAAAGGGAGCGTAGGCGGGGAGTCAAGTCAGTTGTGAAAAGCCACGGCCCAACCGTGGTCGTGCAGTTGAAACTGGTTCTCTTGAGTGCGCACGAGGACGGTGGAATTCGTGGTGTAGCGGTGAAATGCTTAGATATCGCGAAGAACTCCGATTGCGAAGGCAGCCGTCCGGAGCGTTACTGACGCTGAGGCTCGAAGGTGCGGGTATCAAACAGGATTAGATACCCT
+
GGDFGGGGGGGGGGGGGGFFFFGGGGGGGGGGGGFGGGGGGGGGGGGGGGGGGGGGGGGGGGGGGGGGGGGGGGEGGGGGGGGGGC?FG7:FGGGGGGGGGGGGFGGFGGGGEFFGGGGCEFEGDGFGGDGGGGGGGGC<F7CFGGGGGGGGGGGGG:FCFGGGGGGCGGGGGGGGGGGGGGGF:CFGGGGGGGGGEGGGGGGGG8GGFGGGFGD>E68CDGEEFGGEG51CGGGFGGGGG<<DGFAFGGFGGGFCCGGGGD:7CGE@GGFDBFGAGGGGGGGCED<,9>@FEE@@+@CFDGEF7F7CF<BGGGCC7B+8GFGGGF:FA,GGGGGGGFGGGGGFFFC,GGFDFCC=@FGEDFGEFFGGGCGGGDGFCDGGFB7GGGGGEEF7F?GGGGFEFDGGGGGGGCEGFCGGGGGGGGGFD9GGGGGCCCCC
@suolzx 399
TGAGGAATATTGGTCAATGGGCGCAGGCCTGAACCAGCCAAGTAGCGTGAAGGATGACTGCCCTATGGGTTGTAAACTTCTTTTATAAAGGAATAAAGTCGGGTATGCATACCCGTTTGCATGTACTTTATGAATAAGGATAGGCTAACTCCGTGCCAGCAGCCGCGGTAATACGGAGGATCCGAGCGTTATCCGGATTTATTGGGTTTAAAGGGAGCGTAGATGGATGTTTAAGTCAGTTGTGAAAGTTTGCGGCTCAACCGTAAAATTGCAGTTGATACTGGATATCTTGAGTGCAGTTGAGGCAGGCGGAATTCGTGGTGTAGCGGTGAAATGCTTAGATATCACGAAGAACGCCGATTGCGAAGGCAGCCTGCTAAGCTGCAACTGACATTGAGGCTCGAAAGTGTGGGTATCAAACAGGATTAGATACCCT
+
GFGGGGGGFGGGGGFGGGGGFGFGGG@EGGGGGGCFGGDEFGCFFFGEGGDCFF9FCCCAFEAF<EFCEFE@,CE,CECEFGFGFCGGFFFGFFG9FFC<FEDGGGGGFFGF8BEC@<FFF,:?FGGGGGF9B<@,AAFG<,A,AFFCC,9DEF8:+,BFFFG:F6FECF<D<@F<,;54DF=FGGDCC@<<@C@/6<,<CFECGGCF:7FCB>C:DCFD>EEGGGCGGGFGFFFFGGGFCFDDCFFFFFGGDG8:GCEFGEGGFC8FCCGFD8F>EC:B41FFA4E9GFFGGGGD:BEGCE=B:9CEF<CGFCF7FB<?GGEFGFGGGGGGFGGFF9CGGGGECC:,CGGGGEC+EFEB@,GFGGGGEFFC@EFDFF@CGFFA<FGGGGGGFGGGGFF8CGGGCGEGGGGGGGGGGGGFFGGGGGGGGGGCCCCC
@suolzx 400
TGAGGAATATTGGTCAATGGGCGCAGGCCTGAACCAGCCAAGTAGCGTGAAGGATGACTGCCCTATGGGTTGTAAACTTCTTTTATAAAGGAATAAAGTCGGGTATGCATACCCGTTTGCATGTACTTTATGAATAAGGATCGGCTAACTCCGTGCCAGCAGCCGCGGTAATACGGAGGATCCGAGCGTTATCCGGATTTATTGGGTTTAAAGGGAGCGTAGATGGATGTTTAAGTCAGTTGTGAAAGTTTGCGGCTCAACCGTAAAATTGCAGTTGATACTGGATATCTTGAGTGCAGTGGAGGCAGGCGGAATTCGGGGTGTAGCGGTGAAATGCTTAGATAGCACGAAGAACTCCGATTGCGAAGGCAGCCTGCTAAGCTGCAACTGACATTGAGGCTCGAAAGTGTGGGTATCAAACAGGATTAGATACCCT
+
GGGGGGGEGGGGGFGGGGGGGGGGGGGGGGGGGGG<FGGGGGAFCFCFEGGGGGGGFFEDEEFFGGGGG<FFFGGGGFDFGGGGGGGGGGCF?FGGG,C,=FGGGGGGGGG9FFEGFFGGGCAFGGGGGCGGGGGGGGGGA,CF+=FG<FFGGGFGF9FFFFFGGDGGEEDFGGGEGDEEGGGGGFGEGGDGF27ACCFF9;FF8GD7+CC<GEFC9CEC;9<;CCB>6<FFGGCFCFGCCFG(=FD+CF<?CFGDB@FF9CEFDFFD9F<GGGFE@<FEFFF=F9EC5,,A3GGGGFEA,CGFFEECGCAE?:+F@@+AFFGFC>,E9GGGGGECFF9CFGFB,<E<GFGGGGGDGFE@7GE<GGFGGGGGGGGGGGFFGGGGGFGGGGGGGGGGGGGGFFFEGGFEE@8FGFFFFGGGGGGGGGGGGGGCCCCC
@suolzx 401
TGGGGAATATTGCACAATGGGGGAAACCCTGATGCAGCGACGCCGCGTGGAGGAAGAAGGTCTTCGGGTTGTAAACTCCTGTTGTTGAGGAAGATAATGACGGTACTCAACAAGGAAGTGACGGCTAACTACGTGCCAGCAGCCGCGGTAAAACGTAGGTCACAAGCGTTGTCCGAAATTACTGGGTGTAAAGGGAGCGCAGGCGGGAGAACAAGTTGGAAGTGAAATCCATGGGCTCAACCCATGAACTGCTTTCAAAACTGTTTTTCTTGAGTAGTGCAGAGGTAGGCGGAATTCCCGGTGTAGCGGTGGAATGCGTAGATATCGGGAGGAACACCAGTGGCGAAGGCGGCCTACTGGGCACCAACTGACGCTGAGGCTCGAAAGTGTGGGTAGCAAACAGGATTAGATACCCT
+
FGGFGEFFGGGGGGGGFFGGGGGGGGFGGFEGGGGGGGCFGGGGGGGGGGFGGGGEGGGGGGDFGGGFGCFFGGGGGCFFGGGGGGGFGGEGFGGGFGGGGGGGGGGGGGGGGGGGG8FFGCCF>7FGGGFGG>FGGGFGGFGGGGGG/BEGGGGFGGGGGGGGEFFGCEDFFG7CEGFGGGGGGGCEGFGGGGGFDFFCC<:<CEGCCCFCF8@DCGGCEFCFGGFEFDC@+=GF@FGGGCDFFGFCFGGGGGGGGGGFGEFFFC59B8GFFFCFCGGFGFFFGC7FFGGGFECFGGGGGFGGDGGGGFGEGGGDGGGGGGGEGGGGGGFGGFCFGGGGGGGGGGGGGGGGFGGGGGGGFFCEFEGGGGDGGGGGGGGGGGGGGFEGFFGEAGGGGGGGGGGGGGGGGFGCCCCC
@suolzx 402
TGAGGAATATTGGTCAATGGGCGAGGGCCTGAACCAGCCAAGTAGCGTGAAGGATGACTGCCCTATGGGTTGTAAACTTCTTTTATAAAGGAATAAAGTCGGGTATGCATACCCGTTTGCATGTACTTTATGAATAAGGATCGGCTAACTCCGTGCCAGCAGCCGCGGTAATACGGAGGATCCGAGCGTTATCCGGATTTATTGGGTTTAAAGGGAGTGTAGGTGGACTGGTAAGTCAGTTGTGAAAGTTTGCGGCTCAACCGTAAAATTGCAGTTGATACTGTCAGTCTTGAGTACAGTAGAGGTGGGCGGAATTCGTGGTGTAGCGGTGAAATGCTTAGATATCACGAAGAACTCCGATTGCGAAGGCAGCCCACTGGACTGCAACTGACACTGATGCTCGAAAGTGTGGGTATCAAACAGGATTAGATACCCT
+
GGGGGGGGGGGGGGGGGGGGGGGGGGGGGGGGGGGGGGGGGGGEGGGGGGGGGGGGGGDFCGGGGCGGGGGFGGGGGGGGGGGGGGGGGFGGGGGGGGFFGGGFGGGGGGGGGGGGFFGFGGGGGGGGGGGGGGGGFGFGF8FGGGGGGFGGGGGGGGGGGGGGGGGG?GGGGGGGGGGGGGGG>GGGDGGFFGGGGGGGGGGGGGGGGFFCGGGFGGGGGGGFGGGGGGGGGGGFFGGGGGGGGGGGGGGGGGGFEGGGGGGGGGGGFGGGGGGFFFGGFGFFGGGFF<GEFGGFFAFGFFGGGGGGGGGGGGFCGGGEGGGGGGGGGGGGGGGGGGGGGGGGGGGGGGGGGGGGGGGGGGGGGGGGGDGGGEGFGGGGGDGFGGGGGGGGGGFGGGFGFGGGGGGGGGGFGGGGGGGGGGGGGGGGGGGCCCCC
@suolzx 56116
TGGGGAATATTGCACAATGGGGGAAACCCTGATGCAGCGACGCCGCGTGGAGGAAGAAGGTCTTCGGATTGTAAACTCCTGTTGTTGAGGAAGATAAATGACGGTACTCAACAAGGAAGTGACGGCTAACTACGTGCCAGCAGCCGCGGTAAAACGTAGGTCACAAGCGTTGTCCGGAATTACTGGGTGTAAAGGGAGCGCAGGCGGGAAGACAAGTTGGAAGTGAAATCTATGGGCTCAACCCATAAACTGCTTTCAAAACTGTTTTTCTTGAGTAGTGCAGAGGTAGGCGGAATTCCCGGTGTAGCGGTGGAATGCGTAGATATCGGGAGGAACACCAGTGGCGAAGGCGGCCTACTGGGCACCAACTGACGCTGAGGCTCGACAGTGTGGGTAGCAAACAGGATTAGATACCCT
+
EFFFGGGGGGGDEFGGGAEGFEGGGGDEGGGGGFGGGGCEEG7CFGEF:ECFECGGGGGGFGFGGDE=FC=,EFFFAEFGAE?FFFEGGGGGGGGFGFC9FBEFGGGFF,BEGFGGFFF57EEB@7:FGGGGGGGGFGFDGGGFCF7GGFGGGG?FFGFGFGGGCGGFGGGDFGCACGFGFG3>FEF,GGGFGFF<GDC:CCE:>FGGGECFGFFGGD<CFFGGGGGGGFCFCFFE<3GEFFFECFCGGF8CF>AEDGF=BFEGGGDDF=8GFCCGCCDCFGFCFDC7GGGGGEFF>CGGFGFGGGGEF?C,GEFEDGGEDE8>+:BEFGFDGFCGGCFAE@:FDEC,GECDFGGFCFC8<<D@GGGCGGF@EDGGGGFGDGDFC,GCF-GGGGGFGGGGFGGGGGGGFFGECCCCC
@suolzx 56212
TGGGGAATATTGCACAATGGAGGAAACTCTGATGCAGCGACGCCGCGTGAAGGATGGAGTATTTCGGTATGTAAACTTCTATCAGCAGGGAAGAAAATGACGGTACCTGACTAAGAGGCCCCGGCTAACTACGTGCCAGCAGCCGCGGTAATACGTAGGGGGCAAGCGTTATCCGGATTTACTGGGTGTAAAGGGAGCGTAGACGGCACGGCAAGCCAGCTGTGAAAGCCCGGGGCTCAACCCCGGGACTGCATTTGGAACTGCTGAGCTAGAGTGTCGGAGAGGCACGTGGAATTCCTGGTGTAGCGGTGAAATGCGTAGATATTAGGGGGAACACCAGTGGCGAAGGCGGCTTACTGGACGATAACTGACGCTGAGGCTCGAAAGCGTGGGGAGCAAACAGGATTAGATACCCT
+
CFFGGGGDGDGGGGGAECCFFGGGFGCFGGGGGGCGFDFGEGGGGDCFGEFGGGFEGFF@F99?FEF,EFGF9CAECFGGGGGGGGGCEEGGGFCEFECFC+>FFFFGGGGFACFCFFGFFGGGGCFFEGGGG33BFFCECDD7CGCE67B;CGGF1:8>CB<A=FCGD:F:BCFGEC:D>83FEGB?7?FGGGGGGGGGGE?CEG>>=CE=8CFEGFF+FEG?<CGGFDDGGGGGFGGGGGECFCDGFFGGD>F<E@FGGF,>AA,/=BFDDCF<@>CGFGDDFFB+FFGB8DFGGFB,GGFFFDF9EBFE7DGFGFFGGCFCGGGFAE6@:8GFEFCGFB@CFF:ECCFCCE9CGGGGFDF<GGFCCGGGFFDF?GGGGEFCDGGF>GF8EDEFGFFFGGGGGFFFGFGCCCCC
@suolzx 405
TGAGGAATATTGGTCAATGGCCGAGAGGCTGAACCAGCCAAGTCGCGTGAGGGATGAAGGTTCTATGGATCGTAAACCTCTTTTATAAGGGAATAAAGTGCGGGACGTGTCCCGTTTTGTATGTACCTTATGAATAAGGATCGGCTAACTCCGTGCCAGCAGCCGCGGTAATACGGAGGATCCGAGCGTTATCCGGATTTATTGGGTTTAAAGGGTGCGTAGGCGGCCTTTTAAGTCAGCGGTGAAAGTCTGTGGCTCAACCATAGAATTGCCGTTGAAACTGGGGTGCTTGAGTATGTTTGAGGCAGGCGGAATGCGTGGTGTAGCGGTGAAATGCATAGATATCACGCAGAACCCCGATTGCGAAGGCAGCCTGCCAAGCCATGACTGACGCTGATGCACGAAAGCGTGGGGATCAAACAGGATTAGATACCCT
+
EFGGGGGGGGGGGGGGGGGGGGGGGGGDGGGGGGGGGGCGGGGGGGGGGGGGGGGGGFGGFCGFGGGGGDFGGGGGGGGGGGGGGGGGGGCCFGGGGFFGGGGGDGGGCFFGGGGGEEECADCFFGGFGGGGGECFGGG?=FEEGGGGGGGGGGGGGGGGGGFGG?BFFEGGGGF=G?G?FGGFCFGGFFGGGDFCCGFFFGCFC@FEGGGFFGG08<CGCEEFGDE8GGGGGFGDC>EFGGGGFFCEFGFEFC6FEFFG@CEF4FF9GGFGFDFDBF?B-9@F7BAGFCECDB,9FFEFFGGF<=7CGDFEEDGCFGGGGFDGGCFCECF9GFF<C,EGGGGGFF:FFDGFF7FGEC<:EGGGGGGGGGFDGEEFF7CEGGCGGGGGGGFFEGGGGGGGFGGGGGGFDGGGGGGGGGGGGGGGFDECFEFCCCCC
@suolzx 406
TGGGGAATATTGCACAATGGGCGAAAGCCTGATGCAGCGACGCCGCGTGAGCGAAGAAGTATTTCGGTATGTAAAGCTCTATCAGCAGGGAAGATAATGACGGGACCTGACTAAGAAGCACCGGCTAAATACGTGCCAGCAGCCGCGGTAATACGTATGGTGCAAGCGTTATCCGGGTTTACTGGGTGTAAAGGGAGCGCAGGCGGTGCGGCAAGTCTGATGTGAAAGCCCGGGGCTCAACCCCGGTACTGCATTGGAAACTGTCGTACTAGAGTGTCGGAGGGGTAAGCGGAATTCCTAGTGTAGCGGTGAAATGCGTAGATATTAGGAGGAACACCAGTGGCGAAGGCGGCTTACTGGACGATAACTGACGCTGAGGCTCGAAAGCGTGGGGAGCAAACAGGATTAGATACCCT
+
EFGFGGDGFGGGGGGGGGGCFFGGGGCGGGCGGGGGGG@F7BFGGGGGGGEFFGGGGGGFGGGGGGG=EDFGGGGGGGGGFGGGGGGGGGGGGGGGGCFGGGG+BFFDGGGGGGDDDFGGGDFGGEGGGGGGG8;FGGGF?:FGGGFGEGG@GGG><4CFCCFFFGFFE=<:EFEECCFFCEFGGGFEAGGGGGEGGEGGCEDEGCEEEGGGGGGGGGGFGGGEFGGGGGGGGGGFFGGGGG@CFFEGGGGGGFFGGFFGGFGFGGFFGFGGGGGGEEGCFGFFGF?GGGGGGGGGGGFFGGGGGGGGGGGGGGDGGFEFGGGFF9GGFCFGGFFCGFDFEGGGGGGGGGGGGGGGGGEGEDFGGFFEGGGGGGGGGGFFFFFGGGGGGGGGGGGGGGGGGGGGGGGGGGGCCCCC
@suolzx 126259
TGGGGAATATTGCACAATGGGGGAAACCCTGATGCAGCGACGCCGCGTGGAGGAAGAAGGTCTTCGGATTGTAAACTCCTGTTGTTGAGGAAGATAATGACGGTACTCAACAAGGAAGTGACGGCTAACTACGTGCCAGCAGCCGCGGTAAAACGTAGGTCACAAGCGTTGTCCGGAATTACTGGGTGTAAAGGGAGCGCAGGCGGGAAGACAAGTTGGAAGTGAAATCCATGGGCTCAACCCATGAACTGCTTTCAAATCTGTTTTTCTTGAGTAGTGCAGAGGTAGGCGGAATTCCCGGTGTAGCGGTGGAATGCGTAGATATCGGGGGGAACACCAGTGGCGAAGGCGGCCTACTGGGCACCAACTGACGCTGAGGCTCGAAAGTGTGGGTAGCAAACAGGATTAGATACCCT
+
CDFFFEEFFGGGGGGGGFCFC7CFGGGFGGFGCCEGGG:@CFEGGGGGGEEFGG<FF=FFFG<FFDGEEGFGCFFGD<=??CFFGGGAFCGGGG9?F<BAGGGGGGGGGGG9F8FCCAFDFBC7>8FDC?FFGF:FFFFFEB>@C:AA4>@?F?EF:<F2D@F=BEDEG7CFEGFDGGFG9AFEAFA=CC@FGEGGDDFFFGGDGGE@8;C;GGGGGCFDFGGGGGGGFF<EGFFFGGFDDCCC9GGF@CC@@GFG=DA8FFD<E@30FGFG>F@5ACE<=GGGGGEGFADAF?=+CC+GFGGGEGDGFFGCFF=:7EGGFF:GGEFB=DEECF<C98<CEDFCGGGGGGEFAFFFGF;<GGF@ACFGGGGGGGGGGGFE@FGGFGFFGGGFGGGGGFFF9GGGFGGGGGFCCCCC
@suolzx 408
TGAGGAATATTGGTCAATGGGCGAGAGCCTGAACCAGCCAAGTAGCGTGAAGGATGACTGCCCTATGGGTTGTAAACTTCTTTTATAAAGGAATAAAGTCGGGTATGCATACCCGTTTGCATGTACTTTATGAATAAGGATCGGCTAACTCCGTGCCAGCAGCCGCGGTAATACGGAGGATCCGAGCGTTATCCGGATTTATTGGGTTTAAAGGGAGCGTAGATGGATGTTTAAGTCAGTTGTGAAAGTTTGCGGCTCAACCGTAAAATTGCAGTTGATACTGGATATCTTGAGTGCAGTTGAGGCAGGCGGAATTCGTGGTGTAGCGGTGAAATGCTTAGATATCACGAAGAACTCCGATTGCGAAGGCAGCTTACTGGATTGTAACTGACGCTGATGCTCGAAAGTGTGGGTATCAAACAGGATTAGATACCCT
+
GGGGGGGGGGGGGGGGGGGFGGGGGGGGGGGGGGGGGGGGGGGGGGGGGGGGGGFGGGGGGGGGGGFGGGGFEGGGGFGDCGGCFFGGGGGGGGGGGGGGGGGGGGGGGG9FGGGGGGGGGGGGGGCFFGGGGGCGG@GGFDFGGCGGGGG8@FGGGGGGGGGFEG?GEFFGGGGEGGGGGGGGGGGGGGGGFGGGFFF9CFGGGGGGFGGGGGGGGD:EGGGGGGGGGGCFEFG@CGEGGGGGGGGGGGGGGGGEFCCGGGGGGGGGGGGFFGFFFDGGGGGDFGFGGGGFGGGGGGGGGGGGGGGGGGGGGGGGGGGGGGGGGGGGGGGGFEFGGGGGGGGGGGGGGGGGGFFCGGGCGGGGGGGGGGGGFGGGGGGGGFGGGFGGGGGGGGGGGGGGGGGGGGGGGGGGGGGGGGGGGGGGGGGGGGGCCCCC
@suolzx 139463
TGGGGAATATTGCACAATGGGGGAAACCCTGATGCAGCGACGCCGCGTGGAGGAAGAAGGTCTTCGGATTGTAAACTCCTGTTGTTGAGGAAGATAATGACGGTACTCAACAAGGAAGTGACGGCTAACTACGTGCCAGCAGCCGCGGTAAAACGTAGGTCACAAGCGTTGTCCGGAATTACTGGGTGTAAAGGGAGCGCAGGCGGGAAGACAAGTTGGAAGTGAAATCCATGGGCTCAACCCATGAACTGCTTTCAAAACTGTTTTTCTTGAGTAGTGCAGAGGTAGGCGGAATTCCCGGTGTAGCGGTGGAATGCGTAGATATCGGGAGGAACACCAGTGGCGAAGGCGGCCTACTGGGCACCAACTGACGCTGAGGCTCGAAAGTGTGGGTAGCAAACAGGATTAGATACCCT
+
<FGGGGGCEFFGGGGGGGAFGGDGGGGGGG8@<ECFFGGFGGGGGGGGG7B<??EGGGGGGGGGFGGDG7AEFGGFGGG9<A9FGFGAFD8==FCFGFGGGGFCFDG<?FFF8,DFF8CAFF:FF6CFF<FFGG?FGGGGG>FFG7CFGGGGGGG>F*B0=;F>CFFGCF<GFFGGGFFFFGGGGGBF2CGGFGEF=DFCCD89FGGD?:-,DFGF>@@A9CCFGGGC8FGFGGE@8:EDCGGFFCCFFEGFGGB,<EFF=F@,CFCGFFADFGGF8FF8F9C@E7GGEFGGGFF7EDC<GGFC@GGGFFC,7FGGGGGFF@DGGGGGGGFFGGGFGFECGGGGGECEGGGGGCFGGGGFFF@C9AFEGGGEFFE8CDGGGGGFFCEEGFFFFGGGGGGFFGGGGFCGGGF@C<CC
@suolzx 71350
TGGGGAATATTGCACAATGGGGGAAACCCTGATGCAGCGACGCCGCGTGGAGGAAGAAGGTCTTCGGATTGTAAACTCCTGTTGTTGAGGAAGATAATGACGGTACTCAACAAGGAAGTGACGGCTAACTACGTGCCAGCAGCCGCGGTAAAACGTAGGTCACAAGCGTTGTCCGGAATTACTGGGTGTAAAGGGAGCGCAGGCGGGAGAACAAGTTGGAAGTGAAATCCATGGGCTCAACCCATGAACTGCTTTCAAAACTGTTTTTCTTGAGTAGTGCAGAGGTAGGCGGAATTCCCGGTGTGGCGGTGGAATGCGTAGATATCGGGAGGAACACCAGTGGCGAAGGCGGCCTACTGGGCACCAACTGACGCTGAGGCTCGAAAGTGTGGGTAGCAAACAGGATTAGATACCCT
+
GGGGGGGGGGGGGGGGGGGGGGGGGGGGGGGGGGGGGGCGGGGGGGGGGGGGGGGGGGGGGGGGGGGGGGGGGGGGGGGGGGGGGFGGGGGGGGGGGGGGGGGGGGGGGGGGCDCGGGGGGGGGGGGGGGGGGGGGGGGGGGGG6FGGGGGGGGGGGGEEGGGGGGGGGGGEFGGGGGGGGGGGGGGFFGGGGGGGGGGGGGGDGGGGGGGGGGFGGGGGGGGGFFGGGGGGGGGGGGGFDDGGFGGFGGGFFGGGGGFFGGGFCFGGGGGGGGGFFFGGGGGGGGGGGGGGFGGGGF7CGGGCDGGGGGGGGGGGGGGGGGGGGGGGGGGGGGGGGGGGGGGGGGGGGEGGGGGGGGGGFGGEGFGFGGGGGGGGGGGGGGGGGFDGGGGGGGGGGGGGGGGGGGGGGGGCCCCC
@suolzx 63443
TGGGGAATATTGCACAATGGGGGAAACCCTGATGCAGCGACGCCGCGTGGAGGAAGAAGGTCTTCGGATTGTAAACTCCTGTTGTTGAGGAAGATAATGACGGTACTCAACAAGGAAGTGACGGCTAACTACGTGCCAGCAGCCGCGGTAAAACGTAGGTCACAAGCGTTGTCCGGAATTACTGGGTGTAAAGGGAGCGCAGGCGGGAAGACAAGTTGGAAGTGAGATCTATGGGCTCAACCCATAAACTGCTTTCAAAACTGTTTTTCTTGAGTAGTGCAGAGGTAGGCGGAATTCCCGGTGTAGCGGTGGAATGCGTAGATATCGGGAGGAACACCAGTGGCGAAGGCGGCCTACTGGGCACCAACTGACGCTGAGGCTCGAAAGTGTGGGTAGCAAACAGGATTAGATACCCT
+
FGGGGGGGGGGGGGGGGGGDGGGGGGFGGGGGGGGGGGGGGGGGGGGGGGGGGGGGGGGGGGGGGGGGGGGGGGGGFGGGGGGGGGGGGGGGGGGGGGGGGGGGGGGGGGGGGGGGGGGGGGGGGGGGGGGGG8DGGGGGGFGGGGGGGGGGGGGGGGGGGGGGGGGGGGGGGGGGGGGGGGGGGGFGGGGGGGGGGGGGGGGGGGGFGFGGGFGGGGGGGGGGGGGGGGGGGGGGGGGGGGGGFGFFFGGGFGFGGGGGGGGFF?CFGGGGGFGGGDGGGGGGGGGGGGGGGECGECECGGGGGGGGGFCGGFGGFGGGGGGGGGGGGGGGGGGGGGGGGGGFGGGGGGGGGGFGGGGGGGGGGGGGGGGGGGGGGGGGGGGGGGGGGGGGGGGGGGGGGGGGGGGGGGGCCCCC
@suolzx 70589
TGGGGAATATTGCACAATGGGGGAAACCCTGATGCAGCGACGCCGCGTGGAGGAAGAAGGTTTTCGGATTGTAAACTCCTGTCGTTAGGGACGATAATGACGGTACCTAACAAGAAAGCACCGGCTAACTACGTGCCAGCAGCCGCGGTAAAACGTAGGGTGCAAGCGTTGTCCGGAATTACTGGGTGTAAAGGGAGCGCAGGCGGGAAGGCAAGTTGGAAGTGAAATCCATGGGCTCAACCCATGAACTGCTTTCAAAACTGTTTTTCTTGAGTAGTGCAGAGGTAGGCGGAATTCCCGGTGTAGCGGTGGAATGCGTAGATATCGGGAGGAACACCAGTGGCGAAGGCGGCCTACTGGGCACCAACTGACGCTGAGGCTCGAAAGTGTGGGTAGCAAACAGGATTAGATACCCT
+
GGGGGFFGCFGFGFGGEGGG8EF@CCFGGGEGGGGGGGFGGGGGGGGGGG@FEGGGGGGGFGGGGGGGGGGFGFGGEFGGGGGGGGGGFFGGGGGGGGGGFGGDFGFFDFGGGGGGGGGGGG?GGGGCGGFGGGGGGFFGGGGGGG;E@GGFFGFGGGGGGGGGGGGGGGGCFGGGGGFG;CFFFGCECGGGGGCFGG?CGGGGGGEDGGGGGGGFCFGGGGGGGGGGGG?=GEGGGGGGGGGGFGGGGGGGGGGGGGGGGGGFCGCFDGGGFFFGGGGGGGGF?+?GEGGGGGFF7GGGGGGGDGGGGGGGGGGGGGGGGGGGGGGFCAGADGFFFGGGGEGGGGGGGGGGGGFGGGGGGGGFCGGGGGGGGGGGGGGGGGGGGGGGGGGGGFGGGGGGGGGFEFFGGGGCCCCC
@suolzx 109454
TGAGGAATATTGGTCAATGGGCGATGGCCTGAACCAGCCAAGTAGCGTGAAGGATGACTGCCCTATGGGTTGTAAACTTCTTTTATAAAGGAATAAAGTCGGGTATGCATACCCGTTTGCATGTACTTTATGAATAAGGATCGGCTAACTCCGTGCCAGCAGCCGCGGTAATACGGAGGATCCGAGCGTTATCCGGATTTATTGGGTTTAAAGGGAGCGTAGATGGATGTTTAAGTCAGTTGTGAAAGTTTGCGGCTCAACCGTAAAATTGCAGTTGATACTGGATGTCTTGAGTGCAGTTGAGGCAGGCGGAATTCGTGGTGTAGCGGTGAAATGCTTAGATATCACGAAGAACTCCGATTGCGAAGGCAGCCTGCTAAGCTGCAACTGACATTGAGGCTCGAAAGTGTGGGTATCAAACAGGATTAGATACCCT
+
FGGGGGGGGGGGGGGGGGGGGGGGG@FGGGGGFGGGGGGGGGGGGGGGGGGGGGDFFGCFGGGGGGGGGGGGGGGGGGGGGGGGGGGGGGGGGGGGGGGFEGG,>BFAF<FGG8>FFGGGGGGGGGGGGGGGGGGGGFGG2<FFFFED=FFGGGGGGCFGGGGGGGGGGGGGGGGGCFC:DFGGFGGGGGGGGGGGCFGFGGGGGGGGGFFGGDGAGGFFGG8)8F=:FFGGGGFC??GGGGGGGGGE<ECCFCGGGGGFF@FFAF=FAGFFGGGCF??FGCGF,F9?GFFGGGFFF9E<E@E4?++GGGGFFGF:GGFFGGGGGGGGGGGGGGGGGGGGGGGGGGF?GGGGGGGFDFGGGGGGGGGGGGGGFDFAGEF<FGGGGGGGGGGFC<GGD@GGFCGGGGGGGGGGGGGGGGGGEGGGGGGGFGGCCCCC
@suolzx 134009
TGGGGAATCTTGCACAATGGGCGAAAGCCTGATGCAGCGACGCCGCGTGAGCGAAGAAGGATTTCGGTATGTAAAGCTCTATCAGCAGGGTAGATAATGACGGTACCTGACTAAGAAGCCCCGGCTAACTACGTGCAAGCAGCCGCGGTAATACGTATGGTGCAAGCGTTATCCGGATTTACTGGGTGTAAAGGGAGCGCAGGCGGTTGGGCAAGTCTGAGGTGAAAGCCCGGGGCTCAACCCCGGTACTGCAGTGGAAACTGTCGTACTAGAGTGTAGGAGGGGTAAGCGGAATTCCTAGTGTAGCGGTGAAATGCGTAGATATTAGGAGGAACACCAGTGGCGAAGGCGGCTTACTGGACGGTAACTGACGTTGAGGCTCGAAAGCGTGGGGAGCAAACAGGATTAGATACCCT
+
DFEEFCCE,@<EFGGGGGFF,CCFCC7@FG?EA9,EFG7FEGGEGGGGGEFEEGG>FFC,,:?EF@7+4A<FCFGCGFFGFCE,5,B<D=,BFF,5EF<EBFCFFG<C?AFFAC,<5DF@B7=B7++<,>F,+>>F+,@@A=C8C7B<F7<8@DCFF>C86,?8=;0CC<B7,CB7AC??E=FEGC<CFGGGFGEFCCEEEGEC<42&#F?CFFF@ECBD/FG9A><+0@8::C@?CF>EG6C+B3,B:,FDF:C,D@@C++@+GFC<;EEDEB?5,,C:DF<EF7C:F<FFBFF8F9FBGEGE>GEFGFFCCF7FBGGGF@A:,CCCFC,C?6DEEDFB,6CF@EGEC:FC,EEE<CC@6B;,FDF@GFFEFGGGGGGFCFFFFCBF>GGGGGGGFCGFFGGFFCGGGF@CCCBC
@suolzx 94269
TGGGGAATATTGCACAATGGGCGAAAGCCTGATGCAGCGACGCCGCGTGAGCGAAGAAGTATTTCGGTATGTAAAGCTCTATCAGCAGGGAAGATAATGACGGTACCTGACTAAGAAGCACCGGCTAAATACGTGCCAGCAGCCGCGGTAACACGTCTGGTGCAAGCGTTATCCGGATTTACTGGGTGTAAAGGGAGCGCAGGCGGTGCGGCAAGTCTGATGTGAAAGCCCGGGGCTCAACCCCGGTACTGCATTGGAAACTGTCGTACTAGAGTGTCGGAGGGGTAAGCGGAATTCCTAGTGTAGCGGTGAAATGCTTAGATATCACGAAGAACTCCGATTGCGAAGGCAGCTTGCTGGACTGTAACTGACGCTGATGCTCGAAAGTGTGGGTATCAAACAGGATTAGATACCCT
+
FCFF7EGGGDFGCEGDGGAE,ECEGC7F8FCFE9<DEF+CEGGECGGGGGGGGEC:,CF9EFGDAFGEFFFGGGC-BAFGFD-EFGFE?C+E+F<9BFCGCE:FGGGACFFGGGGGGCF8D<++>:CFDG9,DECCGGF.<8-#+@>FFEGFF7/>#>;CCG5>FC?FF=FEFF;78F:1ACGGFF?C7BF<FF=FGGG=CG:<B=:CE:E,F?GF>CC@@CF@:@FGGCFGGGGFE3@@F@C87-/AFCCD<GGFED8CCGGFGEFCD-CEGG>+*BFFCFCFGGFB+ECCCFAFFC,,FFE>+:,C,GGFEFFFCFA;EGF<8C6,<E@<DFCCF<E@F@,,FCDF@C,FDGGGGFFGFCGF<FFEGGEFC,GGGGGGGGGGF@GGGGFFGGGGEEFFFGFGFGGFFGGCC9CC
@suolzx 124156
TGGGGAATATTGCACAATGGGGGAAACCCTGATGCAGCGACGCCGCGTGGAGGAAGAAGGTCTTCGGATTGTAAACTCCTGTTGTTGAGGAAGATAATGACGGTACTCAACAAGGAAGTGACGGCTAACTACGTGCCAGCAGCCGCGGTAAAACGTAGGTCACAAGCGTTGTCCGGAATTACTGGGTGTAAAGGGAGCGCAGGCGGGAGAACAAGTTGGAAGTGAAATCCATGGGCTCAACCCATGAACTGCTTTCAAAACTGTTTTTCTTGAGTAGTGCAGAGGTAGGCGGAATGCCCGGTGTAGCGGTGGAATGCGTAGATAGCGGGAGGAACACCAGTGGCGAAGGCGGCCTACTGGGCACCAACTGACGCTGAGGCTCGAAAGTGTGGGTAGCAAAGAGGATTAGATACCCT
+
GGGGGGGGGGDGGGGGGGF<CFGGGGGGGCEGGBFGGGGEGGGGGGGGGDGGG7FGGGGGFGGGGGGCFEGGGGGGGGGGGGGGGGGGGGGGGGGGGGGGGGGEGGGGGGGGGGGGGGGFGGGGG?GGGGGGCGGGGGGGGGGGGGGGGGG?FFGGFGFGGGFFGGGFFGGGGFGGGGGG9<FFFFFGGGGGGGGGGGGGEGGGGGE:DGGFGGGGAGFGEFGGGFGGGGGGGGGFGGGG6FGG<FGGGGGGGGFECEDB>>FGGGFG<CGFCFCEA<EEFFFGGGGGEFEFFF>+FC7GE<GGGGEFGGFDECCEFFFEFEF@+FCFFAGGFFDGGFFF:CCEGGGGGGGGGFGGGGGGGGGGGGFDGGGGGGGGF@CFCGGGGCGGGGGGGGGGDGGGGGGGGDGGGGGCCCCC
@suolzx 417
GGGGGAATATTGCACAATGGGCGAAAGCCTGATGCAGCGACGCCGCGTGAGCGAAGAAGTATTTCGGGATGTAAAGCTCTATCAGCAGGGAAGATAATGACGGTAACTGACTAAGAAGCACCGGCTAAATACGTGCCAGCAGCCGCGGTAATACGTATGGTGCAAGCGTTATCCGGATTTACTGGGTGTAAAGGGAGCGCAGGAGGTGCGGCAAGTCTGATGTGAAAGCCCGGGGCTCAACCCCGGTACTGCATTGGAAACTGTCGTACTAGAGTGTCGGAGGGGTAAGCGGAATTCCTAGTGTAGCGGTGAAATGTGTAGATATTAGGAGGAACACCAGTGGCGAAGGCGGCTTACTGGACGATAACTGACGCTGAGGCTCGAAGGCGTGGGGAGCAAACAGGATTAGATACCCT
+
,@FFGGCC,CFCFGF?FED,CCEFEGE@FGGGGCF<ABFFGEGGGG@@C+>D:CFEGGGCC9FEGFG7C<><F@@@9BF,@,<@CFFGGGGF@CFFG9BFCCFE**,7FF,<FFC<F@GGGGDFDGCFGGGGD<,=CF7C:8C55C*>:?E7CF89+,;8>CC:CFCCE5E8@7C05+<AEGF<4D)E@CCCFC>:;>EGGE*;F:C@7FCE=AFCAFGGF;<FFG8>0-GEGFE<@7FFF@6&50D9DFD@=CFFEDFCGGGEF;@3C$?=DEEB=7@EBGDGGECEDFGGFCFGF9F<EADGEEDGGGGGFDFB,FGGGGGGFGGGFGFF>GGFGGGGGGF<F@CGGEGGFGFC,EEF@FCGFCFDGDGGGGGFE:CEF@F@,F:7CDGGFFCGFF@9GGGGGGGGFDGCCCCC
@suolzx 146563
TGGGGAATATTGCACACTGGGCGAAAGCCTGATGCAGCGACGTCGCGTGAGCGAAGAAGTATTTCGGTATGTAAAGCTCTATCAGCAGGGAAGATAATGACGGTACCTGACTAAGAAGCACCGGCTAAATACGTGCCAGCAGCCGCGGTAATACGTATGGTGCAAGCGTTATCCGGATTTACTGGGTGTAAAGGGAGCGCAGGCGGTGCGGCAAGTCTGATGTGAAAGCCCGGGGCGCAACCCCGGTACTGCATTGGAAACTGTCGTACTAGAGTGTCGGAGGGGTAAGCGGAATTCCCGGTGTAGCGGTGGAATGCGTAGATATCGGGAGGAACACCAGTGGCGAAGGCGGCCTACTGGGCACCAACTGACGCTGAGGCTCGAAAGTGTGGGTAGCAAACAGGATTAGATACCCT
+
F8@F+B@FFFF<EFFG,C,EFGC@FDCEF?FGA6F@FEE+FC6FEGGGDGG?C=>CFFFF,EAFGGGGGGAFFFFF?EGGC<FFGGCGGGG@FGGGGGFGA+@FFGGGDDDFGGGCGFG?<FFGGGGGCFFGGGGGGGGGGGG?FGG>>>:.@3D>FGGF<FEC99C<:BFGGGDGC<D<9:#EC7FF@FFGGGG0EFDFGDEGGGG>FGGEFDFFGGF;9GGGCFCC7GGGGGGG#EFCGGEGFGEGEFGFGFCC;<3<FCCGGGF;D<7C6EC@6<EF=FFEF@7CECFFEF@@+EGFE,F7@CCFGFEFCB,DGFFDB=BEF>B<EFDE:E8EE@EFGECDE@:@@+@@C<F8F@C,CC8C9FF:CEFEGGGGF@BE<@GGGGGGFDFFFCGGFCFFGEFFF@EDFA@@8B68
@suolzx 64811
TGAGGAATATTGGTCGATGGACGAGAGTCTGAACCAGCCAAGTAGCGTGAAGGATGACTGCCCTATGGGTTGTAAACTTCTTTTATACGGGAATAAAGTTAGCCACGTGTGGTTTTTTGTATGTACCGTATGAATAAGGATCGGCTAACTCCGTGCCAGCAGCCGCGGTGATACGGAGGATCCGAGCGTTATCCGGATTTATTGGGTTTAAAGGGAGCGTAGGCGGGTTGTTAAGTCAGTTGTGAAAGTTTGCGGCTCAACCGTAAAATTGCAGTTGATACTGGCGACCTTGAGTGCAACAGAGGTAGGCGGAATTCGTGGTGTAGCGGTGAAATGCTTAGATATCACGAAGAACTCCGATTGCGAAGGCAGCTTACTGGATTGTAACTGACGCTGATGCTCGAAAGTGTGGGTATCAAACAGGATTAGATACCCT
+
GGGGGGGGGGGGGGGGGGGGGGGGGGGGGGGGGGGGGGGGGGGGGGGGGGGGGGGGGGGGGGGGGGGGGGGGGGGGGGGGGGGGGGGGGGGGGGGGGGGGGGGGGGGGGGGGDCFFGDGFGGGGGGGGGGGGGGFFGGGGGGEGGGGGGGGGGFGGGGGGGGGGGGGGEECFFG>G*BC>GGFGGGGGGGGGGGGGEGGGGGGGGGGGGGGGGGGGGGGEEGGGGGGGGGGGGGGGFGGGGGGGGGGGGGGGGGGGGFGGGGGFGGGGGGGGGFGGGGGGGGGGGGFFGFGGGGGGFGGGGGGGGGGGGGGGGCGEGGGGGGGGGGGGFGGGGGGGGGFGGFGGFFDGGGGGGGGEGGGGGGGGGGGGGGGGFGGGGGGGGGGGGGGGGGGGGGGGGGGGGGGGGGGGEGGGGGGGGGGGGGGGGGGGGGGCCCCC
@suolzx 85823
TGGGGAATATTGCACAATGGGCGCAAGCCTGATGCAGCGCCGCCGCGTGCGGGATGACGGCCTTCGGGTTGTAAACCGCTTTTGATCGGGAGCAAGCCTTCGGGTGAGTGTACCTTTCGAATAAGCACCGGCTAACTACGTGCCAGCAGCCGCGGTCATACGGAAGATCCGAGCGGTCTCCGGATTTCTTTGGTTTAAAGGGAGCGTAGGCGGATTGTTAAGTAAGTTGTGAAAGTTTGCGGATCAACGGTAAAATTGCAGTTGATACTGGCAGGAGTGAGAGAAGTAGAGGTGGGCGGAATTCGTGGTGTAGCGGTGAAATGCTGAGATATGACGAAGAACCCCGATTGCGAAGGAAGCTGGAGGGAGCGTAACTGACGCTGCTGCTCGAAGGTGTGGGTATCAAGCAGGATTAGATACCCT
+
C,;C+CFFEAED<FGCEAC<CE+:FFGFFGFF9@CC<F:+FFDGGD7@7C:@C@C7AFFEECFEE7FG8B7B?,BEFFGGG+CAFFE+F7+>FGGGGGGGD>F+B:7<DF,FE<FF9B>8FCFFFF,FB:7>:FDC;FCED8:FGFCF8:C<F*41*8?C7<*4*34,?F7@4*/*21/<<C*;88<++<+30AFCCGGG,*?8?>?5#2<,8#2,,8:@<,1#,+,7<9C;DCD7:7D3@,,:+3:3,GGF<<D9F<D?@<,C5,:,DB,:,,,<<??,C,?,GGGFFE@F:>+?,C?=<FC+++4CF>@+:?,F<EEF9CEA<,AE=C=CB,9?<AFB6:+8,,@+BB@F@,C6,6,8FBC,FFFBB,DGFDF8-@7C6,E<CFED@E,EDDGEGGGFFFFCCGEAEEC,,9GGF@AC8C@
@suolzx 421
TGAGGAATATTGGTCAATGGACGCGAGTCTGAACCAGCCAAGTAGCGTGAAGGATGACTGCCCTATGGGTTGTAAACTTCTTTTATATGGGAATAAAGTTGTCCACGTGTGGATTTTTGTATGTACCATATGAATAAGGATCGGCTAACTCCGTGCCAGCAGCCGCGGTAATACGGAGGATCCGAGCGTTATCCGGATTTATTGGGTTTAAAGGGAGCGTAGGCGGATTGTTAAGTCAGTTGTGAAAGTTTGCGGCTCAACCGTAAAATTGCAGTTGATACTGGCAGTCTTGAGTGCAGTAGAGGGGGGCGGAACTCGTGGTGTAGCGGTGAAATGCTTAGATATCACGAAGAACTCCGATTGCGAAGGCAGCTCACTGGAGTGTAACTGACGCTGATGCTCGAAAGTGTGGGTATCAAACAGGATTAGATACCCT
+
FFF@ECFFFEFGCFGGGGGFGGGGGGGGEGFGGGGGGGGGGGGGFG7FCCFGFGGGGGEGGFGGGGGFGGGGGGFGGGGG99CFGGGECFGFGGGFAFEFGGGGGG>FEFFCFCGE9EEEAFGFGEAFGGGGEC<AFFGG<EBFGGGGG9DDCE6FFGGGGGGAE3CEGEEGFF=FCF?CFGCFCEDFFEGEFGGGGGGGGGGGGGGGFGGFGGGGDGGEGGCF=89GFFFFGGGGDFGEGGFFFGEFFECGCGGGGFGGGGFFGCFGFFDFD8GFDAGGGGGGFCGGGGFFCGDAGFE,CGGF>+GGEEE?::FCGGGFGGFECGGGGFF<FGGGGGGGGFDGFC,DACGGFCC7GGGGGGGGGGGGGFGGGGGGCGGGGGGGGGEGGGCFE@GGGGDGFFF9GGGGFEAEFFGGGFDF@GGGECGFF8CCCCCC
@suolzx 422
TGGGGCATATTGCACAATGGGGGAAACCCTGATGCAGCGACGCCGCGTGGAGGAAGAAGGTCTTCGGATTGTAAACTCCTGTTGTTGAGGAAGATAATGACGGTACTCAACAAGGAAGTGACGGCTAACTACGTGCCAGCAGCCGCGGCAAAACGTAGGTCACAAGCGTTGTCCGGAATTACTGGGTGTAAAGGGAGCGCAGGCGGGAGAACAAGTTGGAAGTGAAATCCATGGGCTCAACCCATGAACTGCTTTCAAAACTGTTTTTCTTGAGTGCTGCAGAGGTAGGCGGAATTCCCTGTTTAGCGGTGGAATGCGTAGATATCGGGAGGAACACCAGTGGCGAAGGCGGCTTACTGGGCTCCAACTGACGCTGAGGCTCGAAAGTGTGGGTAGCAAACAGGATTAGATACCCT
+
GGGGD,@F<EFAFGGGGGGGGGGGGGFGGGCGGGGGGG:++@BFCC7BEB4,,FFGGGGFGFDFGGGGF+??<EFGGCGGGFFGGGGFFFGFDGFCFGFCFC>?7=<B?DFGE8,,B<=,CA+F=:F>FCCGE<8C<F?DE8DE3B<,5>CFGG5C9FGGG=:CFGG/GEECBF@FCFBF91GF9=4-=F9FGGG=GGGC:<>>ED-$22@+F=FC;CAD;EAFFF7@3FFB<@EC@+B:+,,,@3,>=EB>7,8,,<F<D3+,8GFFCFGGFF8,,,>,F<:FB8+ECAFFEFAFFB,CFE+@+GGGGGGEFGGGGGFCGEBEE@FGGFFGGFC-9FGGGGGGGGGGF>GFF,<CGGGF<C,@CGFCCGGGGGGGFGFDGFFGGFC@DGGGGGGGGGGGGGGGGGFFGGGCCBCA
@suolzx 423
TGGGGAATATTGCACAATGGAGGAAACTCTGATGCAGCGACGCCGCGTGAGTGAAGAAGTATTTCGGTATGTAAACTTCTATCAGCAGGGAAGATAGTGACGGTACCTGACTAAGAAGCCCCGGCTAACTACGTGCCAGCAGCCGCGGTAATACGTAGGGGGCAAGCGTTATCCGGAATTACTGGGTGTAAAGGGTGCGTAGGTGGTATGGCAAGTCAGAAGTGAAAACCCAGGGCCTAACTCTGGGACTGCTTTTGAAACTGTCAGACTAGAGTGCAGGAGAGGTAAGCGGAATTCCTAGTGTAGCGGTGAAATGCGTAGATATTAGGAGGAACACCAGTGGCGAAGGCGGCTTACTGGACGGTAACTGACGTTGAGGCTCGAAAGCGTGGGGAGCAAACAGGATTAGATACCCT
+
FGFGGECFFGGGGGGGFEGFGFGGGGGGGGGGGGGGGGGGGGGGGGGGGGGFEFGGGFF<FFCFGEG@EFFGGGGGGGDFGGGGGGGGGGGGCFFGGGGGFGGGFFGGCAEFGGGGGGG8FE<FEGDGGGGG@?GFGG=FFGFFGG?GA<E<BCF:@FGGDFEGGGCEA<F>GGGGGGFFEFEG8FCBFGGGGGGFDDFD/GFCCFD9GFG9EGGCAGGGGFFFDCGFCE87EFFFGGFCFFFFFGGGGG@GFGEFGFGFGEGGGGGGGFFFDFEFGGGGFGGF@GGGGEGFFGGFE=GFGGGGCFDEEGGCGGGDGGGFDGGFEFFGGGGGGGGEGFDGGGGGGGGGGGDGGGGGGGGGGGGGGGGGGGGGFFGGFGGFFGGFGGGGCFDGGGGFF9GFGGGGGGDGGFGCCBCC
@suolzx 69089
TGAGGAATATTGGTCCATGGACTAGAGTCTGAACCAGCCAAGTAGCGTGAAGGATGACTGCCCTATGGGTTGTAAACTTCTTTTATACGGGAATAAAGTTAGCCACGTGTGGATTTTTGTATGTACCGTATGAATAAGGATATGCTAACTCCGTGCCCGCAGCCGCGGTAATACGGAGGATCCGAGCGTTCTCCGGATTTATTGGGTTTACAGGGAGCGTAGGCGGGTTGTTAAGTCAGTTGTGAAAGTTTGCGGCTCAACCGTAAAATTGCAGTTGATACTGGCGACCTGGAGTGCAACAGAGGTAGGCGGAATTCGTGGTGTAGCTGTGAAATGCTTAGATATCGCTAAGAACTCCGATTGCGAAGGCAGCTTACTGGATTGTAACTGACGCTGATGCTCGAAAGTGTGGGTATCAAACAGGATTAGATACCCT
+
<FCCCFC,;,<C<CF,C,CE<<<CCFG,,EFGGG,C@FFFG?E<6<CFGGGC8C9E<FG98<,6,EACFECCCFGGFGA9,?EGGGDFGGGDCFFGGFDEGGFBFG+94AF>,:?<DE>FF99FGGD:BC<FFF,AF9<,5,,58A?A<,9,8A=CD,8:=CFBE+>+@<F,3>FCCEC*,@<CCFD=FG2.E<7(66<;4>1/<<C74D&E>FDGD*BC=E0+*=GFFBCFF,<352+BDGGDGG=<@+C8+F3FB>F:-GGGD<DDC>9,ACGGCFAGF>FF+=F,4,,E=C,DFEEGGGGGGGGEFEGFF@CGE=<,89GFEB4,C,?FEEGGGGGFC8,EC@FC,GDFFB@87,<CC:CFE,EE8?FFFFC,FFFGGGGGFFFF7C@GFGGGGEF@D@EFGCGEEFE8FCD@@EFFGF<E,CEFF<CC8CCC
@suolzx 425
TGGGGAATCTTGCACAATGGGGGAAACCCTGATGCAGCGACGCCGCGTGGAGGAAGAAGGTCTTCGGATTGTAAACTCCTGTTGTTGAGGAAGATAATGACGGTACTCAACAAGGAAGTGACGGCTAACTACGTGCCAGCAGCCGCGGTAAAACGTAGGTCACAAGCGTTGTCCGGAATTACTGGGTGTAAAGGGAGCGCAGGCGGGAAGACAAGTTGGAAGTGAAATCCATGGGCTCAACCCATGAACTGCTTTCAAAACTGTTTTTCTTGAGTAGTGCAGAGGGAGGCGGAATTCCCGGTGTAGCGGTGGAATGCGTAGATATCGGGAGGAACGCCAGTGGCGAAGGCGGCCTACTGGGCACCAACTGACGCTGAGGCTCGAAAGTGTGGGTAGCAAACAGGATTAGATACCCT
+
FGFGGEGG,EFGGGGGGGGGGGGGGGGGGGGGGGGGFFCCGGGGGGGGGGGGGGGFFGGGEFGGGGGEGCFFGGGGGFGGGGGGGGGGGGGGGGGEGGG99?CFEGFFGGGGGG@FGFGGGGGGGGDG??FFGGGFFGGGGFGGGGEG@CEGGGGGEGGGGGGGGGFGGEBF=FCE>FFFGGGFFFCCFGEDGECFCC88CGGGGGGG>E8CECFFDFGFCFGFGGFFG?FGFFGGGGGFGFGGGGFFCGF9FEECGGGGGGF:3GGFFFFCGGFFFFFFGGGFF+GEGGFFGF:GF>7GGGGGGGGGEAE<GGGECFGGGGGGFCCGGGGGGGCFGGGGGGGGGGEGGGFE9CEFGGGGFGGGGGGGGGGGGGGGGGGGGGGGFCFEGGGGGGGGGCGGFGGGGF9GGGGCCCCC
@suolzx 77651
TGTGGAATATTGCACAATGGGGGAAACCCTGATGCAGCGACGCCGCGTGGAGGAAGAAGGTCTTCGGATTGTAAACTCCTGTTGTTGAGGAAGATAATGACGGTACTCAACAAGGAAGTGACGGCTAACTACGTGCCAGCAGCCGCGGTAAAACGTAGGTCACAAGCGTTGCCCGGAATTACTGGGTGTAGAGGGAGCGCAGGCGGGAAGACAAGTTGGAAGTGAAATCCATGGGCTCAACCCATGAACTGCTTTCAAAACTGTTTTTCTCGAGTAGTGCAGAGGTAGGCGGAATTCCCGGTGTAGCGGTGGAATGCGTAGATATCGGGAGGAACACCAGTGGCGAAGGCGGCCTACTGGGCACCAACTGACGCTGAGGCTCGAAAGTGTGGGTAGCAAACAGGATTAGATACCCT
+
GGFFGGGGGGGGGGGGGGGFFGGGGGGGGGGGGGGGGGEGDGGEGGGEGGGGGGGGFGGGGGGGGGGGGGGGGGGGGGGGGGGGGFGGGGGGGGGGGGGGGGGFFFGFG<EFGGGDFGGGGGGGGGGGDF=FCFCGGGGGGGGGGGGG<CEFGGGGGGGGGGGGGGGFGGGGGGGGGGGGGGGGFFGGEG@FGGGGGGGDGGGGGGGFFC??AEGFFGGGGGGGGF@EDFGGFGG<GGGAGGFGGGGGGGGGGFF<FFDFFGGF8FGF=:CGGGFADFC@FCGFGGGGF<GFGGEFCGGGGGGGGGGGGFDGGGGFGDFGGEGDGGGGGGDCGGGGGGGGGGGGGFDGGGGFGGGGGGGGGGGGGFGGDGFDF?GGGGF@DCDFFCFDGFGGGGGGGGGGGGGGGFGGGFGCCCCC
@suolzx 427
TGGGGAATATTGCACAATGGGGGAAACCCTGATGCAGCGACGCCGCGTGAAGGAAGAAGTATCTCGGTATGTAAACTCCTATCAGCAGGGAAGACAGTGACGGTACCTGACTAAGAAGCCCCGGCTAACTACGTGCCAGCAGCCGCGGTAATACGTAGGGGGCAAGCGTTATCCGGATTTACTGGGTGTAAAGGGAGCGTAGACGGTGTGGCAAGTCTGATGTGAAAGGCATGGGCTCAACCTGTGGACTGCATTGGAAACTGTCATACTTGAGTGCCGGAGGGGGAAGCGGAATTCCTAGTGTAGCGGTGAAATGCGTAGATATTAGGAGGAACACCAGTGGCGAAGGCGGCTTACTGGACGGTAACTGACGTTGAGGCTCGAAAGCGTGGGGAGCAAACAGGATTAGATACCCT
+
GCFFGFECFGGGGGGGGGGGF7FBGFFFGGCAFGGCFFFGGGGGGGGGGGGGEGGGGDFAAFFFGGG7=7EFGGGGGGGGGGGC9@FG?CFGGGEFFEEFFDFGFEFFEFGGDG,,C,<FFFGGG@FC=FC+B3<=DFGGGFCFEGEG#BEGGGGCFCF>E3.CFE?GG>BFCCFDGGG:;4<GCF0GFCFEFC:CC:=?*>(DGFE:=B=0CGG$=9C?GGE;<;9CCD8@CGFC@#GF<C9D6F?F;DE@C7CCE9FFCA,FG:A<,G=F8@GF@EEGFC:FB+:=+8GECGFGE?B,E9GGGGGGFAGDGGGGGGFFFGGGGGGGGGGGGFGGGGGGGGFFDBDGGGGFEC,E@EGFD7CGGGGGGGGGGGGGGGGFFEFFDGGGEGGGGFAGE9F@FFGGGFGGFGFB@CCC
@suolzx 428
TGGGGCATATTGCACAATGGGGGAAACCCTGATGCAGCGACGCCGCGTGGAGGAAGAAGGTCTTCGGATTGTAAACTCCTGTTGTTGAGGAAGATAATGACGGTACTCAACAAGGAAGTGACGGCTAACTACGTGCCAGCAGCCGCGGTAAAACGTAGGTCACAAGCGTTGTCCGGAATTACTGGGTGTAAAGGGAGCGCAGGCGGGAGAACAAGTTGGAAGTGAAATCCATGGGCTCAACCCATGAACTGCTTTCAAAACTGTTTTTCTTGAGTAGTGCAGAGGTAGGCGGAATTCCCGGTGTAGCGGTGGAATGCGTAGATATCGGGAGGAACACCAGTGGCGAAGGCGGCCTACTGGGCACCAACTGACGCTGAGGCTCGAAAGTGTGGGTAGCAAACAGGATTAGATACCCT
+
GGGG>:FFFFGGGGGFFDGGFGGEGGGGGGGGGGGGGGEGEGGEGGGGGGGG7FFGFGGGGGEGGGE?FE=FGGFGGFGGGGGFGFGGGGGGFGFGGGG9FCF:7BDFGFGGGGGGGFGCF9FG?GGGGGGG7FFFGFAFGGGGGGGGGGGGGGGGGGD=0ECGGCE7*#5CFGEGGG>:CF:C<253(FFFFFFFG7:FGFCEGD>:C>FEG;:C><FAAFFGFFCGFF@2<FFF:+FAF6CDFEFCDD>FGFGCFFFFBCFFDGGD><FGFFA<BFGCE9EGGGGGGGD??,+FCGGGFGGDGGFGGFFEGGGGFGFGGEEEBF@GGFFFEFGFCFGEGGGFFC67GDF9FEFFCF8DFFF8GGFCGGGGGFGFGGGFF@FFF@GF;GGGGGGDFFFDGGGGGEFGGGGCCCCC
@suolzx 101800
TGAGGAATATTGGTCAATGGACGAGAGTCTGAACCAGCCAAGTAGCGTGAAGGATGAAGGTTCTATGGATTGTAAACTTCTTTTATACGGGAATAAACGGATCCACGTGTGGATTTTTGTATGTACCGTATGAATAAGGATCGGCTAACTCCGTGCCAGCAGCCGCGGTAATACGGAGGATCCGAGCGTTATCCGGATTTATTGGGTTTAAAGGGAGCGTAGGCGGGTTGTTAAGTCAGTTGTGAAAGTTTGCGGCTCAACCGTAAAATTGCAGTTGATACTGGCGACCTTGAGTGCAACAGAGGTAGGCGGAATTCGTGGTGTAGCGGTGAAATGCTTAGATATCACGAAGAACTCCGATTGCGAAGGCAGCCTGCTAAGCTGCAACTGACATTGAGGCTCGAAAGTGTGGGTATCAAACAGGATTAGATACCCT
+
EFFGGGGGGGGFGGGFGFGFGGGGEGGGGGCFGGGGGGD<EF9FEGEFG:DFGGGGGAEFGGEGGGGGG9FE@EEFFGGGGGGFFGGGGGGGGGGGFCEGECFGFGFCFB@EFEFFGGGGGGGGGFEGGGGGGGGGGGGGFGGGGGGFFGFFGGGGFGGGG8<EGGGGFEF0FGCF>FG>6FGFFEGGCFDFFFFEGGFGGGGFFF?:F8FFGGGGGGEGFDGGFDGGGGGCGGGFCCFFGED<@FAGGGGGGGGGGGGGGGGGFGGGAFGGGGFFFFF@GGGE>GFGGFA,GGGGGFAFA:9GDGGDGGGGGGCEF<7FEFGECCEEFAGGFFDGFAFFGGGGFCFGFFCGGGGFCF?GGF7GFGGGGGGGGFFEGGF8GFFGGGGGFGFE9GGGGFCGGGFDCGGGGGGFEFGGGGGEGFGFEE@,GGECC,CC
@suolzx 99167
TGGGGAATATTGCACAATGGGCGAAAGCCTGATGCAGCGACGCCGCGTGAGCGAAGAAGTATTTCGGTATGTAAAGCTCTATCAGCAGGGAAGATAATGACGGTACCTGACTAAGAAGCACCGGCTAAATACGTGCCAGCAGCCGCGGTAATACGTATGGTGCAAGCGTTATCCGGATTTACTGGGTGGAAAGGGAGCGCAGGCGGTGCGGCAAGTCTGATGTGAAAGCCCGGGGCTCAACCCCGGTACTGCATTGGAAACTGTTGTACTAGAGTGTCGGAGGGGTAAGCGGAATTCCTAGTGTAGCGGTGAAATGCGTAGATATTAGGAGGAACACCAGTGGCGAAGGCGGTTTACTGGACGATAACTGACGCTGAGGCTCGAAAGCGTGGGGAGCAAACAGGATTAGATACCCT
+
FGGGGGGGGGGGGGGGGGGGGGGGEFGC<FGGGGG<FGFGGGGGGGGGGGGGGGGGGFGGGCFGGGGCFGGGGGGGGGGGGGGGGGGGGGGGGFGEGGFFFGGGGGGGGGGGGGGFGGGGGGGG@6BFFGGGCFGGGGGGGGGGDG?GGGDGGGGFFFGGGGGGGGGGFEGGGEBFGGGGGGCEFGGF7FFGGGGGGGGGGGGGGGGGGGGGFGFGGFCFGFGG,>CBC@FGGGGGGGGGGECEFGGGGGGGDCGGGGFGGFGDCEGGFGGG<@B=7GGGGGGGFCGDGFEGFFFEDCCGGEEEGGEFFFFGGCDGFEFGGF<E9GGGGGFE@GFFGGGF>EGFFFEEF7GGGFGGGGGGGGGGGGFEDEFGGGGGFFCE8GGGGGGGGFEGGGGGGGGFGFGGGGGFGGFCCCCC
@suolzx 102526
TGGGGAATATTGCACAATGGGCGAAAGCCTGATGCAGCGACGCCGCGTGAGCGAAGAAGTATTTCGGTATGTAAAGCTCTATCAGCAGGGAAGATAATGACGGTACCTGACTAAGAAGCACCGGCTAAATACGTGCCAGCAGCCGCGGTAATACGTATGGTGCAAGCGTTATCCGGATTTACTGGGTGTAAAGGGAGCGCAGGCGGTGCGGCAAGTCTGATGTGAACGCCCGGGGCTCAACCCCGGTACTGCATTGGAAACTGTCATACTAGAGTGTCGGAGGGGTAAGCGGAATTCCTAGTGTAGCGGTGAAATGCGTAGATATTAGGAGGAACACCAGTGGCGAAGGCGGCTTACTGGACGATAACTGACGCTGCGGCTCGAAAGCGTGGGGAGCAAACAGGATTAGATACCCT
+
EFFGGCCEFGGEGGCEGFFCFGGGGGGFFGGGCGGFAFGGGGGGGGGGEFGFFGGGGGGFFFGFGGEFGGGGGGE?BFEGC,5FG<?FGGGFFFGGGGGGGGGEG@FGEGGGGFGGG?,AFFEFEEGGGGGGFFDFGFC7FFGGGGEEFCGFGGFGC7DCFFGFGDFFCFGCGF7CCFFGCC9EFGGF8?CGGFCGGGCEGDEGFEEE>CFCEFFFFGGG<ECFGG#FC>EGGFGGGGGGGFGGGGCE<FDGGG@@EFGFGGGGGGFGG<CDFFCFGGC==FCFGCF>F8E<,@FFGFF9F@ECGDGFAGFECCF7GFFCCFGFE9@CF<E?:CE:CE,F@:,FE@,@CGEFGGGFD@C8CD9FGFGGCF@F::@@+CEFCGFGGDDGCEC@FEGFEFF<FGFE@9FGF@F@CBC@
@suolzx 432
TGGGGAATATTGCACAATGGGGGAAACCCTGATGCAGCGACGCCGCGTGAAGGAAGAAGTATCTCGGTATGTAAACTTCTATCAGCAGGGAAGATAGTGACGGTACCTGACTAAGAAGCCCCGGCTAACTACGTGCCAGCAGCCGCGGTAATACTTAGGGGGCAAGCGTTATCCGGATTTATTGGGTTTAAAGGGAGCGTAGATGGATGTTTAAGTCAGTTGTGAAAGTTTGCGGCTCAACCGTAAAATTGCAGTTGATACTGGATATCTTGAGTGCAGTTGAGGCAGGCGGAATTCGTGGTGTAGCGGTGAAATGCTTAGATATCACGAAGAACTCCGATTGCGAAGGCAGCCTGCTAAGCTGCAACTGACATTGAGGCTCGAAAGTGTGGGTATCAAACAGGATTAGATACCCT
+
FFGGGCEFFGGGGGGGGGGGFGGGGGGFGGGGCFGGGGCFGGGGGGGGDEGGGGGGGFGGGGGGGGGGGGGGGGGGGGGGGGGGGGGGGGGGGGGGGGAFFEGGGGGFFGGGGGGGGFGCGGCGGGGFGGFGGEDGGGFGGGGGGGEGCEEG@D8@@FGGGGGCFCGFGG7FFGGGGGGCGGEGGGGG7GFFGGGG5EEGEGDGFFFFGGGFGGGFGGGGGGGGGAFGGGEGFGFEGDGGGGGGGGGFGGGFFGGEFGFGGGGFFCF9FFEFGGFCDGGGGGGGFGGGGGGGGGGGFD7GGGGGGGGGGGGGGGGFFCGFGGGGD@A7GGGGGFF7GGGGGGGFGGGFC?GFCDCFDGF@GGGGGGGGGGGGGFGGGGGGGGGFFFEGGGGGGGFAGGGGGGGGGGFEGFFACBCC
@suolzx 433
GGGGGAATATTGCACAATGGGGGAAACCCTGATGCAGCGACGCCGCGTGAGTGAAGAAGTATTTCGGTATGTAAAGCTCTATCAGCAGGGAAGAAAATGACGGTACCTGACTAAGAAGCCCCGGCTAACTACGTGCCAGCAGCCGCGGTAATACGTAGGGGGCAAGCGTTATCCGGATTTACGGGGTGTAACGGGAGCGTAGACGGTACAGCAAGTCTGAAGTGAAAGCCCGGGGCTCAACCCCGGGACTGCTTTGGAAACGGTTTAACTAGAGTGCTGGAGAGGGAAGCTGAATGCCTAGTGTAGCGGTGAAATGCGTAGATATTAGGATGAACACCAGTGGCGAAGGCGGCTTACTGGACGGTAACTGACGTTGAGGCTCGAAAGCGTGGGGAGCAAACAGGATTAGATACCCT
+
,@CGGFGDGGGGGFGGGFGFGGGGGGCFFEGFGF??EFG:CFFCF@EC=FFGAFFFC,BCDDF<FFG+8FFFGG9CA,,,=;@FCF;FFG<<FFFG@CFFFD:FGF,@F8:,?CFGGGCGFEEG7*1>CGCFE=FF*CCCAFGGGGGG?1:9<:CC<C:8>GC*/ACE55:CEC>EECC+<@*CEC:?2AC+;EDDG5C=34#+;>C;#<:?C@6BC7<@C95<2333E551:C8EF7C<BD=:F=FDDE>CCFFFFFFG@#B,=CFFC=#GFF?GFEA656C7E,AAB9,?,EF<FE<EE=7GEFF<<FDFB,:C?GF9ECGFEE?FFF,GEFCCDFC6@BB,B,B+@F@@GF<DABFCCB,FFECBB,:,EAEC6@,EFEFC7GEGGCFCC,,FC@FFFC<9EEFGFF@<B6A8
@suolzx 434
TGGGGAATATTGCACAATGGGCGAAAGCCTGATGCAGCGACGCCGCGTGAGCGAAGAAGTATTTCGGTATGTAAAGCTCTATCAGCAGGGAAGATAATGACGGTACCTGACTAAGAAGCACCGGCTAAATACGTGCCAGCAGCCGCGGTAATACGTATGGTGCAAGCGTTATCCGGATTTACTGGGTGTAAAGGGAGCGCAGGCGGTGCGGCAAGTCTGATGTGAAAGCCCGGGGCTCAACCCCGGTACTGCATTGGAAACTGTCGTACTAGAGTGTCGGAGGGGTAAGCGGAATTCCTAGTGTAGCGGTGAAATGCGTAGATATTAGGAGGAACACCAGTGGCGAAGGCGGCTTACTGGACGATAACTGACGCTGAGGCTCGAAAGCGTGGGGAGCAAACAGGATTAGATACCCT
+
GGGGGGGGGGGGGGGGGGGGGFEGGGGGGGFFGGGGFFFGGGGGGGGGGGGGFEGGGGGGGGGGGGGFFGGFGGGGGGGGFCFGGGGGG7DCCGFFGGGAFGG@FGGGGGGGAFGGGGGGGGGGGGGGD<GGFGGGGGGGGDFFE?<F=GGFFFF<FFFGGFEFFFFGGFEGGGGGGGG>GGGGGGEEEGGFGGGFGGGGGGGGGG>GEGFGCCEEGFGGGGGGFGGFGGGGGGGGGGGF@CDGFFFGCCGFCE9FEFFFGGGGGGGFFE?EGGGGDGGGGFFFGGGEGFCFF?E,BB4,FFFCGGEGGFF?7CEECGGGFGGGGGGDGGGGGFDGFGFGGCGGFGGGDGGGGGGGDGDGGGFACGFDGGEGCCGGFGFGGGGGGGGGGGGGGGGGGGFFGFFGGGGGGFGC@<CC
@suolzx 435
TGGGGAATATTGCACAATGGGCGAAAGCCTGATGCAGCGACGCCGCGTGAGCGAAGAAGTATTTCGGTATGTAAAGCTCTATCAGCAGGGAAGAAGAAATGACGGTACCTGACTAAGAAGCACCGGCTAAATACGTGCCAGCAGCCGCGGTAATACGTATGGTGCAAGCGTTATCCGGATTTACTGGGTGTAAAGGGAGCGCAGGCGGTACGGCAAGTCTGATGTGAAAGGCCGGGGCTCAACCCCGGAGCTGCATTTGAAACTGCGCGGCTAGAGTACAGGAGAGGCAGGCGGAATTCCTAGTGTAGCGGTGAAATGCGTAGATATTAGGAGGAACACCAGTGGCGAAGGCGGCCTGCTGGACTGTTACTGACACTGAGGCACGAGAGCGTGGGGAGCAAACAGGATTAGATACCCT
+
FGGGG,B8AEFGGGGGGGGFG<FGGGGGGGGGGGGGGFGGCGGGGGGGGGGGGFGGGGGGGGGFFEFFDGFGFGFAFEGGG99FGFGGGGGGDGGG8AFDFGGGGGGDDGFGGGGGGGD0BFFD>F??G9FGGFGGGGFFGFFGCCFFFE:>?BF:F:FCCF3CFGGFGCCFGCE;EC@FCEGF9CFFFCCFFFCCEEG1CEEEGEGGEEEEG,FFFCCCF,EFFFGGGCC:@EEGCD4GGGGGEGGFGCAGGGDFDF><E=EFFFGGDEE7>FFF;GGGGGFA>FF?GEFFGGGGGGGF@AGGGGGGGGFFFE:CF>GGGGGECGGGGGGGFF7FFEFFGGF@EFB,DGGGGGGGGFGGDFFFACC@DGGGGGGGGGGGEFFGEGEGGFF@@8F9GGGGGCGFGGGGGGGGGCCCCC
@suolzx 107775
TGGGGAATTTTGCGCAATGGGGGCAACCCTGACGCAGCAACGCCGCGTGCGGGACGAAGGCGTCCGCGTCGTAAACCGCTTTCAGCGGGGAACACTTTTCGAGGGTACCCGCAGAAGAAGCCCCGGCTAAATACGTGCCAGCAGCCGCGGTAATACGTATGGGGCGAGCGTTATCCGGATTCATTGGGCGTAAAGCGCGCGTAGGCGGATCGCTAAGCGGGACCTCTAACCCGAGGGCTCAACCCCCGGCCGGGTCCCGAACTGGCGCTCTCGAGTGCGGTAGGGGAGAGCGGAATTCCCGGTGTAGCGATGGAATGCGCAGATATCGGGAAGAACACCGACGGCGAAGGCAGCTCTCTGGGCCGAAACTGACGCTGAGGCGCGAAAGCTGGGGGAGCGAACAGGATTAGATACCCT
+
GGGG+BFAEFCG9FBEFEF8FGGGGGGGGFGGG>@FFFFGGGGGGEDFE:BE=8>F@FFG8FG7+@FGCFGG8FGFFGGG7FFGFAFGGG7FCCF9?FF9>C<@C7FFFGGDGCCF@GGGF:7FFE@CFGG,CCB2FFGFFGD608>CGDEGGFFCF,@C:CEGE8?88:**;C9CEGC88:3;CC@C>E8CE>C8?;:><G3GGEGDE#&AF?93EFEFEGECCFGGGGFGC:E8=FEEEB@CCGFCBB3C>GGGFDGFGGFC:EFGFC@<FDFC?CGGCGFFF=+6+>,DB><CGGGGDFF@+B?+,5EAGF7EECB9GGEGGFCFF?CGGFB6+EGF@BFCFB6,,FF9FFC8CDCFCC@7FCFECG@CGGGFF@F>EDFFFFGGGGGFC+E@FFDGGGFCGGGFFE@ECCCC<
@suolzx 437
TGAGGAATATTGGTCAATGGACGAGAGTCTGAACCAGCCAAGTAGCGTGAAGGATGACTGCCCTATGGGTTGTAAACTTCTTTTGTACGGGAATAAAGTGAGGCACGTGTGCCTTTTTGTATGTACCGTATGAATAAGGATCGGCTAACTCCGTGCCAGCAGCCGCGGTAATACGGAGGATCCGAGCGTTATCCGGATTTATTGGGTTTAAAGGGAGCGTAGGCGGACGCTTAAGTCAGTTGTGAAAGTTTGCGGCTCAACCGTAAAATTGCAGTTGATACTGGGTGTCTTGAGTACAGTAGAGGCAGGCGGAATTCGTGGTGTAGCGGTGAAATGCTTAGATATCACGAAGAACTCCGATTGCGAAGGCAGCTTGCTGGACTGTAACTGACGCTGATGCTCGAAAGTGTGGGTATCAAACAGGATTAGATACCCT
+
GGGGGGGGCFGGCFG9FFGGCGGGGGGGGGGGGGGGGGGGGGGFGGGGGGGGGGGGGGGGGGGGFGFFGGGGGGGGGGGGGGGGGGGGGGGFGFGFGFFGGGFGDGGGGGGGGGGGGGGGGGGGGGFGGGGGGGGFGGGG=FFGGGGGGGGG@>GGGGF@FGGB@8FCFEGGFGGCDGGDCFFGBFGGGGGFGGEEFFGGGGGGGGGGFEGGGGGGGGGGGGGGGCEGGGGGGGGGGGGGGGGGFGGGGGCFGCGFFGGGGEAGGGGGFGFFFFGFEEGGGGGGGGFGFGGGGFGGGGGGCFCFFDCEGFGGFFDGGGGGGGGGGGGGGGGGGGGGGGGGGGGGGGGGGGGGFFGEGGGGGGGGGGGGGGGGGGGFGGGGGGGGGGGGGGGGGGGGGGGGGGGGGGGGGGGGGGGGGGGGGGGGGGGGGFGCCCCC
@suolzx 94813
TGAGGAATATTGGTCAATGGTCGGCAGACTGAACCAGCCAAGTCGCGTGAGGGAAGACGGCCCTACGGGTTGTAAACCTCTTTTGTCGGCGCGTAAGGTACGCTACGTGTAGCGTATTGCACGTATCCGAAGAAAAAGCATCGGCTAACTCCGTGCCCGCAGCCGCGGTAATACGGAGGATGCAAGCGTTATCCGGATTTATTGGGTTTAAAGGGTGCGTAGGCGGCACGCCAAGTCAGCGGTGAAATTTCCGGGCTCAACCCGGACTGTGCCGTTGAAACTGGCGAGCTAGAGTGCACAAGAGGCAGGCGGAATGCGTGGTGTAGCGGTGAAATGCATAGATATCACGCAGAACCCCGATTGCGAAGGCAGCCTGCTAGGGTGCGACAGACGCTGAGGCACGAAAGCGTGGGTATCGAACAGGATTAGATACCCT
+
FGGGGGFAGFGGGGGGGGFF,CF7FGGCGFGGFGGGGGGFGGGGDGGGGCFFGGFCAFEEGGGGGGGGGGGCFGGGCFGC?FGE9BF+>+@+@@@FF?FFG@F++FCFG@C<E@:>FFGGC8DFGGFG>:F@GGG8FGGGCG7FDCFEGG9CCFFGE,>FG7CG7DAAFC;:/<:F@C@F58F<C7CEGCECF=EC89;FF@CFGGGGG<;:<7=>EEECEEEC<8C==>,/;CGEEF4AE3#D0>;DGGF<F@8::GCFAGGGFF<1<FF:FEF7DBBB@:>=:,,FE5?=CE9?<5<C,F,FFD:B78FFCDGGCCGFGGGEGGGGFAGFFE,<CGCGGF9F=F@GGFGGEGEEGGF@:EEFGGFGGFGDFFGFFCGEGF@DDFEFEGGGGGGFFF7@GGGGGGGGFAGGGFGGGGGGFGGGGGGGFGGCCCCC
@suolzx 439
TGAGGAATATTGGTCAATGGACGAGAGTCTGAACCAGCCAAGTAGCGTGAAGGATGACTGCCCTATGGGTTGTAAACTTCTTTTATACGGGAATAACGTGAGCCACGTGTGGCTTTTTGTATGTACCGTATGAATAAGGATCGGCTAACTCCGTGCCAGCAGCCGCGGTAATACGGAGGATTCGAGCGTTATCCGGAGTTATTGGGTTTAAAGGGAGCGTAGGCGGGTTGTTAAGTCAGTTGTGAAAGTTTGCGGCTCAAACGTAAAATTGCAGTGGATACTGGCGACCTTGAGTGCAACAGAGGTAGGCGGAATTCGTGGTGTAGCGGTGAAATGCTTAGATATCACGAAGAACTCCGATTGCGAAGGAAGCCTGCTAAGCTGCAACTGACATTGAGGCTCGAAAGTGTGGGTATCAAACAGGATTAGATACCCT
+
GFFFGFGFGGGEFFGFGEFFGGEEEGGGFGGGFGEGGDFCGG<@EGGGGGF<EEFE<CEFE@FCGGGGGECC:CFGGAFGGGG9E<FGCFEF7EEC<:9,C,EFFGCDFFG7F8E8?FD=FFDFGGAFF7F<<?BEF,=<D8FGEGGGGAFFG8+@FE,BDFGGDG:CF7<,,E>>3:7:DAF7EF@GE8><@3=*=#<<ECEECC:FB?>BCCG>CC1=EGGGEEDE,CFGGGDFG?CFFFFFBC9@AEB>:,8=:5=B%EDAF7CGGFGG=F?2;,?ABCFFB=9,,E8GDFBFCCFGGGGGDC?:C?B?C<F+7FGFDCC==F@9C?E<<EC:,FAFBFE8FD@CGEEDC@FB-FF@@@7FFCDFC,8FDE<F,@C8FE9DFFFEF,FCCECGGFF8FCGFFGEF@GFGGGGGGDFFFFGGGGGGGGFA@,CC
@suolzx 118430
TGGGGAATATTGCACAATGGGCGAAAGCCTGATGCAGCGACGCCGCGTGAGCGAAGAAGTATTTCGGTATGTAAAGCTCTATCAGCAGGGAAGATAATGACGGTACCTGACTAAGAAGCACCGGCTAAATACGTGCCAGCAGCCGCGGTAATACGCATGGTGCAAGCGTTATCCGGATTTACTGGGTGTAAAGGGAGCGCAGGCGGTGCGGCAAGTCTGATGTGAAAGCCCGGGGCTCAACCCCGGTACTGCATTGGAAACTGTCGTACTAGAGTGTCGGAGGGGTAAGCGGAATTCCTAGTGTAGCGGTGAGATGCGTAGATATTAGGAGGAACACCAGTGGCGAAGGCGGCTTACTGGACGATAACTGACGCTGAGGCTCGAAAGCGTGGGGAGCAAACAGGATTAGATACCCT
+
FAFFE7,EF,CFGGGGGFFGGEGGGGGF?FCFFEFGGGG@7FECGGGGCCFFGGGGGEFGGFFGGFGCFG??9FFGGGGFG,BEEBDFGGGGGGFGGGGEEGGDGDGGGGG9FG<FGDFFFGGE?CEGG8GGG7DFGFFFAFFGGGEC;FC@CFGG$9;9GGFGGGFGGEFAFGGGGGEFFF9:<CGGFGGGCFGGE5::CEGEGGGFCFECGGFDCEGFCFGGECCGGFCGGFGFEGGEGGGCGGFGFGGGGGGFGFFGGGG@CGFFFC2EGG>GEGGF?FBGFEGDGGFGGGGFFCGGGFGEEGGGGGFCEGEEDGFGGGGGGGGGGGGGGFGFFGGGGF7GGCGDGGG?GGGGGFDGGGGGGGGEGGGGGGGFFGGGFEFFF7EGGGGGGGGGGGGGGGGGGFFGGGGCCCCC
@suolzx 132281
TGGGGGATATTGCACAATGGGGGAAACCCTGATGCAGCGACGCCGCGTGGAGGAAGAAGGTTTTCGGATTGTAAACTCCTGTCGTTAGGGACGATAATGACGGTACCTACCAAGAAAGCACCGGCTAACTACGTGCCAGCAGCCGCGGTAAAACGTAGGGTGCAAGCGTTGTCCGGAATTACTGGGTGTAAAGGGAGCGCAGGCGGACCGGCGAGTTGGAAGTGAAAACTATGGGCTCAACCCATAAATTGCTTTCAAAACTGCTGGCCTTGAGTAGTGCAGAGGTAGGCGGAATTCCCGGTGTAGCGGTGGAATGCGTAGATATCGGGAGGAACACCAGTGGCGAAGGCGGCCTACTGGGCACCAACTGACGCTGAGGCTCGAAAGTGTGGGTAGCAAACAGGATTAGATACCCT
+
GGGFDC:CGGFGGGGGGGGFGGGGGGG<EGGGFGGGGFGGGGCEGGGGGGGDGGFCFGGGDAGGGGC=FEF?ACFGGGGGG9EFGGG>FFFGGCEEFGGGD7+8+CGGGBFDD8FGGG?8AD5#@FGGA:FFE?FGGGGGGEFGGGEDFFEGGGCFG=FFFECCFFGGGG7BACF9CCCC?98<<:FGGCGGGGGCCEECDEE:EEEGGGGGD93/FFGFCFGFGFGDC<@:@GFF>;CFGDCEGFFF<?B<F+FDCFGGGGFGFFFA4AFFGDBDAAFE<=EFC+GEF8FC?F:@+FC8F9GGGECFFEEEEGFF<<,9GGF=,7C<EEFGGEFECF<GGGGFGDGEDGFFCFCGF8FE,CFEAGGF7GFFF@EF@:@8FCGFCGEGGGGGFFFFCGFEEDGFFC<GEFGCCCB-
@suolzx 144013
TGAGGAATATTGGTCAATGGGCGATGGCCTGAACCAGCCAAGTAGCGTGAAGGATGACTGCCCTATGGGTTGTAAACTTCTTTTATAAAGGAATAAAGTCGGGTATGCATACCCGTTTGCATGTACTTTATGAATAAGGATCGGCTAACTCCGTGCCAGCAGCCGCGGTAATACGGAGGATCCGAGCGTTATCCGGATTTATTGGGTTTAAAGGGAGCGTAGATGGATGTTTAAGTCAGTTGTGAAAGTTTGCGGCTCAACCGTAAAATTGCAGTTGATACTGGATGTCTTGAGTGCAGTTGAGGCAGGCGGAATTCGTGGTGTAGCGGTGAAATGCTGAGATAGCACGAAGATCTCCGAGTGCGAAGGCAGCCTGCTAAGCTGCAACTGACATTGAGGCTCGAACGTGTGGGTATCAAACAGGATTAGATACACT
+
<@FFG@FDGFFGGFGDE9C<D,:B+@@<FGCFD<EFGEDGGGGFFDCFE,:FGCFEGFFFFCFG@FGG<6@FFGDGGFGGGGGGGGGGGDEGGGGDFAEE:ECD7FFGFGGFGCBCF@CFG9EFGGCCFGFDFGDGGGFG=,?:FFEGGFGGGFFGGE8FGFFG76C@>FECFF+C8B:@DC78F5:?5>>,<BFCCF<GF;,FC:>FFFFCCF:=1*=58,;?C:D>FFFFGGFEFCC>GFEC9D6ECCF79C:85=?FCGEE<6=D?BDC9F=DEFEFE?GFEAF?9FBEC=9A8D:F45,4,?:?+,C,+,+:4,=?45C>47F<E9@EC<5<,C,C:,6:,@B9EE<:,+:+-FE@+:6,F<EE@,ACFE,C,FC8GFF,;,FC<<FC6GFE8@DFC:A@C+@F>FEE9AFEFFCFE<@GGFDAEF6@8--A
@suolzx 118395
TGAGGAATATTGGTCAATGGACGAGAGACTGAACCAGCCAAGTAGCGTGAAGGATGACTGCCCTATGGGTTGTAAACTTCTTTTATACGGGAATAAAGTGAGGCACGTGTGCCTTTTTGTATGTACCGTATGAATAAGGATCGGCTAACTCCGTGCCAGCAGCCGCGGTAATACGGAGGATCCGAGCGTTATCCGGATTTATTGGGTTTAAAGGGAGCGTAGGCGGACGCTTAAGTCAGTTGTGAAAGTTTGCGGCTCAACCGTAAAATTGCAGTTGATACTGGGTGTCTTGAGTACAGTAGAGGCAGGCGGAATTCGTGGTGTAGCGGTGAAATGCTTAGATATCACGAAGAACTCCGATTGCGAAGGCAGCTTGCTGGACTGTAACTGACGCTGATGCTCGAAAGTGTGGGTATCAAACAGGATTAGATACCCT
+
GGGGGGGGGFGGGFGGGGGFGGGGCGGGGGGFGGGGGGGGFFFGGGGGGGGGGGGGGGCFEGGGGGGGGGGFGGGGGFGGGGGGGGGCFDGGDGGGGGGGGGGGDCFEFGGFFEF9FGGGFFGGGGGEGFFFFGGGGGGFGG>@CFGGG@GGGGGGGGGFGCGF>EGGGGFGCFGGGGGGCFFGGE@:FG/CFFGDCEEGGGGGGGGGGFGGGGGGGGGGGGEGCGEGGBEGGGGGFGGGFFGGFF9GGFFGGGGDFGGGGGGGGGGGGGFGDGCGFBGFEGGGGE<FFEGDDGGFFFGGFGGGGGGGGFGDFEGCGFFFGGGGGGGGGGF9GGFGGGGGGGFFGFGGGGFGGGGGGGGGGGEGGGGGGGGGGDGFGFDGGGGGGGGGGGGGGGGGGGGGGGGGGGGGGGGGGGGGGGGGGGGGGGGGGGGCCCCC
@suolzx 146494
TGGGGAATATTGCACAATGGGGGAAACCCTGATGAAGCGACGCCGAGTGAGTGAAGCAGCATTTCGGTATGTAAAACTCTATCAGCAGGGAAGCTAATGACGGTACCTGACTAAGAAGCACCGGTTAACTACGTACCAGAAGCCGCGGTAATAAGTATGGTGCAAGCGTTATCCGGATTTATTGGGTGGAAAGGGAGCGCAGGCGGTGCGGCAAGTCTGATGTGAAAGCCCGGGGCTCAACCACGGTACTGCATTGGAAACTGTCGTACTAGAGTTTCGGAGGGGTAAGCGGAATTCCTAGTGGAGCGGTGAAATGCGTAGATATTAGGAGGAACACCAGTGGCGAATGCGGCTTACTGGACGATAACGGACGCTGAGGCTCGAAAGCGTGGGGAGCCAACAGGATTAGATACCCT
+
@,;,:=@@<<<CCGFADAFF8FGDCF8,6,CFFG,EFGG@FEG+C+:CDFF6CEE98F,<FGAFCFG?E,=BFFF-,,:?<,5,,59,BFCFF,BFEEFCAFD:+C,AA<DFGGGGD,=,B8C@+3BB,,BB+,,+8B<,:3,B7+@FCF7B@,7,=BFG9>9<@DFC@;(/3>C::F3;@#@C:<#:+<82<C4*CC=BF7CCCF=2*:<,24>CFA?<C@0,2FCEC:5:CFFCF3:++4++>C,,9GDGFB9D;C,FGDGF:F<@,,?A98+++4+?7CAFFEFC8,9,E?AE=CE9CE@4@FCAFGGFF7FC<??,FFEC,E<C9<FA?6,GF<8CEGDGFF@+CFCC,GGGCF7F8FFG>FF@+FB@C,ECC+B6:@FFC6C7DGE@GFFAC,GGGGGFACEC<<E8CCCC
@suolzx 445
TGGGGAATATTGCACAATGGGGGAAACCCTGATGCAGCGACGCCGCGTGAAGGAAGAAGTATCTCGGTATGTAAACTTCTATCAGCAGGGAAGATAGTGACGGTACCTGACTAAGAAGCCCCGGCTAACTACGTGCCAGCAGCCGCAGTAATACGGAGGGTGCAAGCGTTATCCGGAATTATTGGGCGTAAAGGGCTCGTAGGCGGTTCGTCGCGTCCGGTGTGAAAGTCCATCGCTTAACGGTGGATCTGCGCCGGGTACGGACGGGCTGGAGTGCGGTAGGGGAGACTGGAATTCCCGGTGTAACGGTGGAATGTGTAGATATCGGGAAGAACACCAATGGCGAAGGCAGGTCTCTGGGCCGTTACTGACGCTGAGGAGCGAAAGCGTGGGGAGCGAACAGGATTAGATACCCT
+
FGFCEBCDFGGCAFGGFFGCFGDGGFGGGFGFEFGGGG:FEGGGGGGCCGG<FFGGGGGGGGC?FFG7FGGAFGGGFGGGGGGGCGGGFG+FEDGGGGGGF@F:DEAEGGGGGGGGFFFGGGDGDCFGGCFCCFGGGG7FF8FG@FC**7E,EFG*@C7F@C7:FGGGEG@CFGE?6CF8FC=:C<FECF>@F:E=F7;;8CGFEGECG<(EEEE5<=:GGFGFC9EB?<97GEGFGFCEEGCCFFF:FF@CGGEGEFA@CGEEGGGF>D,F>GEGGEG>CEGDF<FEFGFEB,C47GGFEGGCCEFFGGFFGGGGGEE9F>++:GGGGGGGGGFF@FCECDGDEECDGGEFEFCFFDGGGGGFFGGGGGGFC,GGGGFCGGGGGGGGGFGFGFCGGFFFEFGGFC@CGFGCCCCC
@suolzx 144655
TGGGGAATTTTGGACAATGGGCGCAAGCCTGATCCAGCTATTCCGCGTGTGGGATGAAGGCCCTCGGGTTGTAAACCACTTTTGTAGAGAACGAAAAGACACCATCGAATAAATGGTGTTGCTGACGGTACTCTAAGAATAAGCACCGGCTAACTACGTGCCAGCAGCCGCGGTAATACGTAGGGTGCGAGCGTTAATCGGAATTACTGGGCGTAAAGGGTGCGCAGGCGGTTGTGTAAGACAGATGTGAAATCCCCGAGCTTAACTCGGGAATGGCATATGTGACTGCTCGAATAGGGTGTGTCAGAGGGAGGTGGAATCCACGAGTAGCAGTGAAATGCGTAGATATGTGGAAGAACACCGATGGCGAAAGCAGCCTCCTGGGACATAACTGACGCTCAAGCACGAAAGCTTGGGGAGCAAACAGGATTAGATACCCT
+
G8AE@B,6CCFGGGGGGGGDDEFGGGGGFGGEG,<FFFGGGGFGFGECFFFGDEEEFFFFGC>D,@FD=CEEC<DAFDFGGDFFFGGG?,B,CEBFGGGGGGGDFGGGG@FGGAE=E,BCF9FFBFFGG7EFA3DEF,C<FC9DFF=FCFCFGGGGCE<CFGGGD?8,>CEFE*<CFGGCB:FE@F7FF*<BF<@EF:FCG>@FDGGF?CG5::*;5CCC8**::*:>5:CE8**1:+<F@FG0)30*2:C>C@:CC:EEC7ACDF@FBG:DCC?4<4%5,<A:C,6+,9,<5,A9++:@FFB9GEAFCB,B,AE5<<<,,,ECF,FFC,,FC??EC?,GFGGGFFAA@C,,<F@A:F:8-C8EGFFC96C,,C<,,@:,C,,,CC,F@DF:,;8+;@,,6,@DF@FFGCDF7ACEFEEECFFFEEFEEFCGFDFCCCCC
@suolzx 72235
TGAGGAATATTGGTCCATGGACGAGAGTCTGAACCAGCCAAGTAGCGTGAAGGATGACTGCCCTATGGGTTGTAAACTTCTTTTATACGGGAATAAAGTTAGCCACGTGTGGTTTTTTGTATGTACCGTATGAATAAGGATCGGCTAACTCCGTGCCAGCAGCCGCGGTAATACGGAGGATCCGAGCGTTATCCGGATTTATTGGGTTTAAAGGGAGCGTAGGCGGGTTGTTAAGTCAGTTGTGAAAGTTTGCGGCTCAACCGTAAAATTGCAGTTGATACTGGCGACCTTGAGTGCAACAGAGGTAGGCGGAATTCGTGGTGTAGCGGTGAAATGCTTAGATATCACGAAGAACTCCGATTGCGAAGGCAGCTTACTGGATTGTAACTGACGCTGATGCTCGAAAGTGTGGGTATCAAACAGGATTAGATACCCT
+
EGGCEFFGFFGGFFFGGGGGGGGGGGGGDFGGGGGGGGFGGFFGGGGGGGGGGGGGFFFGEAFGGGGGGGGGGGGGGGGGGGGGGFGEGGEGDGGGGGCEGFAFFFECFFGG,7F@EGGGGGGGGGGGCAFGEFCGGGGGG@>GGFECFGGFG9E+F<FCGGGGGGCGFFFGFGFGGGGGGFDG=FGGGGDDGFFFACFGFGGGGGGFFCEFEGGCGGGGFCEGGGGGFGGGGGGGGGGGGGGGGGGGGGGGGGFFEDGGGGGGGGGGGGGFGGGFFCGEGGGGCF=GGGGGGGFEGGGGGGGGGGGGGGGGGGGGGGGGGGFEGFFGGGGGFGGGGFA;GFFGFCGGDGGGGGDEGGGGGGGGGGGGGGGGGFGGGGGGGFFGGFGGGGGGGFGGGGGGGGGGGGGGGGGGGGGGGGFFGGGGGGGGG@GCCCCC
@suolzx 448
TGGGGAATATTGCACAATGGGGGAAACCCTGATGCAGCGACGCCGCGTGAAGGAAGAAGTATCTCGGTATGTAAACTTCTATCAGCAGGGAAGATAGTGACGGTACCTGACTCAGAAGCCCCGGCTAACTACGTGCCAGCAGCCGCAGTCATACGTAGGGTGCAAGCGTTATCCGGAATTATTGGGCGTAAAGGGCTCGTAGGCGGTTCGTCGCGTCCGGTGTGAAAGTCCATCGCTTAACGGTGGATCTGCGCCGGGTACGGACGGGCTGGAGTGCGGTAGGGGAGACTGGAATTCCCGGTGTAACGGTGGAATGTGTAGATATCGGGAAGAACACCAATGGCGAAGGCAGGTCTCTGGGCCGTTACTGACGCTGAGGAGCGAAAGCGTGGGGAGCGAACAGGATTAGATACCCT
+
F8FGGGGGDGGGGGGGGGGGCGGGGGGGGGGGGGFFGGFGGGGGGGGGGB<?AFGGGGGGF<FFGGGGGFGGGGGGGGGGGGGFFGGGFGGGGGGFGGFGFGGGGGGFFGGG,B<FGGGGFFGGGGEEFFEG7FFFFG?FF8FFGG@FF,DCGFGG<CCGGGGGGGGGDFEGGGGGG@FFCF8ECGGGGGGGG?F=FG7<FGGGGEGEEGGEEGCGGGGGGFGGGFB<CC<CFGEEGGFGFGG<>FGGGFGDGEFE+@,@<E>>GEFDF:GGGGEDGGGGGGGGGFFFFFGFGGGDGGDGFGF@CA@<C,,GGGGGGGGGGECF?@DFGGGFFF7GGFEEGGGCGDFFFFEGFC9,<B+GGGGFECGGGGFDGGFFFGE7GGG?GGGDGGGGGGGGGGFGGGGFE9GGGGGCCCCC
@suolzx 98593
TGAGGAATATTGGTCAATGGGCGAGAGCCTGAACCAGCCAAGTAGCGTGAAGGATGACTGCCCTATGGGTTGTAAACTTCTTTTATAAAGGAATAAAGTCGGGTATGCATACCCGTTTGCATGTACTTTATGAATAAGGATCGGCTAACTCCGTGCCAGTAGCCGCGGTAATACGGAGGATCCGAGCGTTATCCGGATTTATTGGGTTTAAAGGGAGCGTAGATGGATGTTTAAGTCAGTTGTGAAAGTTTGCGGCTCAACCGTAAAATTGCAGTTGATACTGGATATCTTGAGTGCAGTTGAGGCAGGCGGAATTCGTGGTTTAGCGGTGAAATGCTTAGATATCACGAAGAACTCCGATTGCGAAGGCAGCCTGCTAAGCTGCAACTGACATTGAGGCTCGAAAGTGTGGGTATCAAACAGGATTAGATACCCT
+
CEEFGFGGCEFFDFGGDFCFFFGFGGDFFGGGGGGGGGGGGGGGGGGGGGGGGGFFGGFFGGGGGFGGGF@FFGGGGGGCGFFGGGGGGGGF@FGGFACBGGDFGDFGGGGCF8FC@EEAGGGGFGFDGGGGFFFFGGFGFF7@E<GGGGFCGFGGGGGDCAFGGGGGGGGGF@A:B@FFG@FF7>FGGFCFGEFFFFGFGFFFDGEGDGGFFFC7:EGBEGBCFF@GFGGFGGGGGGFFGFFEFGCGGGGGGGGGFGCFFFDDGGGGFGGFFGGGCFFCFGGF<<FGGGGFFFFGGGGFFFDF<7GGDFFEEACFE@EGEC+GGGGFCE<GGGGGGFGFFEF<8GGGDFCFEFC@:EEEEEGGFE9FGGGGGGGGGGFFGFGFGGGGGDGGGGFF8GGGFCGGFGGEEFECGGFGFFE6FEEFGGEGFFGCBBCC
@suolzx 95152
TGAGGAATATTGGTCAATGGTCGGCAGACTGAACCAGCCAAGTCGCGTGAGGGAAGACGGCCCTACGGGTTGTAAACCTCTTTTGTCGGAGAGTAAAGTACGCTACGTGTAGCGTATTGCAAGTATCCGAAGAAAAAGCATCGGCTAACTCCGTGCCAGCAGCCGCGGTAATACGGAGGATGCAAGCGTTATCCGGATTTATTGGGTTTAAAGGGTGCGTAGGCGGCAAGCCAAGTCAGCGGTGAAATTTCCGGGCTCAACCCGGACTGTGCCGTTTAAACTGGCGAGATAGAGTGCACAAGAGGCAGGCGGAATGCGTGGTGTAGCGGTGAAATGCATAGATATCACGCAGAACCCCGATTGCGAAGGCAGCCTGCTAGGGTGCGACAGACGCTGAGGCACGAAAGCGTGGGTATCGAACAGGATTAGATACCCT
+
FFGGEFFFFGAFFGDGFFDCFFGCEGGGGGGGGGGGFG@EGG9F@FEFFGEFDFGEGGGGE7FFGFGGGCGGGGGGFF8FFGGF,FAFG:FFGFGGGGF9FGCCGGGGGGF,FFGGGGGGGGDFFFFFGGB@FGGGGEFFCDFGGFGGGDAFFCEBFGGGGGGFEGGGCFDEEFF?GGGGCFGGG7C<CC3GFG:><=FF>@=2BFB:5CFCC6EEGGGEGF?E:EE612,CFFGCG7@6FFD@DCDGECDGF:A@,GEFFGGFFF@:FFG@,F9C%>3=@C6CA,<C:AA<E9E?FAFAGGGCE7C7GFC,CFGEGCFFDEFF>7CEFGGGFFAFGFGGGFFCFBF@,AGGGE>+C@E7GFEFAE9<,CFB<9GGEFFCGFCDFFFECF@DFGFF9GFD<EFEF7EGCC8?GGGFCEDCE@FFFFFCFFEA6,BC
@suolzx 451
TGGGGAATATTGCACAATGGGCGAAAGCCTGATGCAGCGACGCCGCGTGAGCGAAGAAGTATTTCGGTATGTAAAGCTCTATCAGCAGGGAAGATAATGACGGTACCTGACTAAGAAGCACCGGCTAAATACGTGCCAGCAGCCGCGGTAATACGTATGGTGCAAGCGTTATCCGGATTTACTGGGTGTAAAGGGAGCGCAGGCGGTGCGGCAAGTCTGATGTGAAAGCCCGGGGCTCAACCCCGGTACTGCATTGGAAACTGTCGTACTAGAGTGTCGGAGGGGTAAGCGGAATTCCTAGTGTAGCGGTGAAATGCGTAGATATTAGGAGGAACACCAGTGGCGAAGGCGGCTTACTGGACGATAACTGACGCTGAGGCTCGAAAGCGTGGGGAGCAAACAGGATTAGATACCCT
+
GGGGGGGGFGGGGGGGGGGFGGGGGGGGGGGGGGGFGGFFGGGGGGGGGGGGGGGGGGGGGGGGGGGFFGGGGGGGGGGGGCGGGGGGGGGGGGGGGCGGGGGGGGGGGGGGGGGGGGGGGGCGGGGGGGGFGGGGGFFGGGGGGGGGGGGGFGGFGFGGGFDGGGGGGGG:FGGFEFGGGG3GGGFGFGGGGGGCCD@>EG*8EGG58CGGGFGGFGGEGFGFF<CGGGGGGGGEB:GFGGEGGGGDGGGGGFAFFCGFGGC:CFGFGFFGGGGGFCGGGGGFGGGEGDGGGGGCGFFFE,GGGGGGGGGGGGGGGGGGGGGGGGGGGGGGGFGGGFFGGGGGGGGGGGGFGGGDGGGFGGGCFGFGGGFGGGGGGGGGGGGGGGGGGGGGGGGGGGGGGGGGGFGGGGGCCCCC
@suolzx 133913
TGGGGAATATTGCACAATGGGGGAAACCCTGATGCAGCGACGCCGCGTGGAGGAAGAAGGTCTTCGGATTGTAAACTCCTGTTGTTGAGGAAGATAATGACGGTACTCAACAAGGAAGTGACGGCTAACTACGTGCCAGCAGCCGCGGTAAAACGTAGGTCATAAGCGTTGTCCGGAATTACTGGGTGTAAAGGGAGCGCAGGCGGGAGAACAAGTTGGAAGTGAAATCCATGGGCTCAACCCATGAACTGCTTTCAAAACTGGTTTTCTTGAGTAGTGCAGAGGTAGATGGAATTCCCGGTGTAGCGGTGGAATGCGTAGATATCGGGAGGAACACCAGTGGCGAAGGCGGTCTACTGGGCACCAACTGACGCTGAGGCTCGAAAGCATGGGTAGCAAACAGGATTAGATACCCT
+
<EF<FCGEG<EFGGGGGFFGG>EC7EE,CFC@FEGGG,FFFGGFGGGGGG@FDFGGDF<EF,,FFGDE=FFF??EGFEFCFEFGGGFGGCBEFGGGEF<FGCEGFE<FGFGGFFGGFCFDFGEFGG7FFFCFG?GGGFCC@<<FG>GEEGGGFFG/@FGGGGGF85<EFGGGGFFCCEFG/CFEFCF<+2CEGGCCEC@CEG=EGGG5CEFG4C:CFE6CD@<EGGGGGGGGB</C<;FFG=EGGGGGG7A><CC8DD7@FDB#<ADFFGCFGGEAGGE?@?FFFFC8,@F<B,=EC7C<FFC>++CA9GFEDEFGFFGFEGGEF:B6CE,DEF<@DCFGGF7<EB@:>EFCA9FE<EFFFDB,9FC,EFEGGFGFFECGFFA6C,E@,GGGGFE9A9FDFFEFFCE@CE6ACCCC
@suolzx 90576
TGGGGAATATTGCACAATGGGGGAAACCCTGATGCAGCGACGCCGCGTGAAGGAAGAAGTATCTCGGTATGTAAACTTCTATCAGCAGGGAAGACAGTGACGGTACCTGACTAAGAAGCCCCGGCTAACTACGTGCCAGCAGCCGCGGTAAAACGTAGGGGGCAAGCGTTATCCGGATTTAATGGGTGTAATGGGAGAGTAGACGGCATTGCAAGCCAGATGTGAAAGCCCGGGGCTCAACCCCGGGACTGCATTTTGAACTGTAGAGCTAGAGTGGCGGAGAGGCAAGTGGAATTCCTAGTGTTGCGGTTAAATGCGTAGATATTAGGAGGAACACAAGTGGCGAATGCGGCTTGCTGGACAATGACTGACGTTGAGGCTCGAAAGCGTGGGGAGCAAACAGGATTAGATACCCT
+
<CF8EEG8@FAGEGGGGAF@,6C+@EFFFC<FEFGGGGEG7FCFEFC>C7F,6CFA8:9,<C,CEDFC8FG?EGGGGFFDEF?C,,C,+@<?=FE,<FGDFE+8DF9?,EEFCE=FF8,,B=@FEE78>BDB@B,DBFFGGGGGGGGEFGG,39*>FFF7>:*4<CF7<7<FCBEE8*=,5,,,?<?:F@2,?<FFG**<910'FF4CC:<BCFDG57;C+CEFFG:+F>8,$GF><C=@C6E=#A8F-?9F>FCC+5AE=<?CF@<.?A9E::C=5818FEE?C,95F9,DEF<B4:,,FBF@+7CCC9E<:?B+,9FGCGF?9,,FE6E9@,FC6,FFCF:E,BC+@@@6<<FC,C,C,C,E,9FF;FDGGFC,FF@C:CFDBB+FCGEDC9FCFCD@AGFGFFDCFC<@<?C@
@suolzx 454
TGGGGAATATTGCACAATGGGGGAAACCCTGATGCAGCGACGCCGCGTGAAGGAAGAAGTATCTCGGTATGTAAACTTCTATCAGCAGGGAAGATAGTGACGGTACCTGACTAAGAAGCCCCGGCTAACTACGTGCCAGCAGCCGCGGTAATACGTAGGGGGCAAGCGTTATCCGGATTTACTGGGTGTAAAGGGAGCGTAGACGGTGTGGCAAGTCTGATGTGAAAGGCATGGGCTCAACCTGGGGACTGCATTGGAAACTGTCATACTTGAGTGCCGGAGGGGTAAGCGGAATTCCTAGTGTAGCGGTGAAATGCGTAGATATTAGGAGGAACACCAGTGGCGAAGGCGGCTTACTGGACGGTAACTGACGTTGAGGCTCGAAAGCGTGGGTATCAAACAGGATTAGATACCCT
+
GGGGGGGGGGGGGGGGGGGGGDGGGGGFGGGGGGGFGFFGGGGGGGGGGG?FGGGGGGGDGGGGGGCFGGGGGGGGGGGGGGGGGGGGGGGGGGGCGGGGGGGGDDGGFGGGGGGFFFG8FGDGGDGFCFEFG>#@FFGGCFE<FF#>CGFFFGD::>FFGCDCBFGGGGFGFGFFCGGGA<FFFEGG@FGFG?CACEGG>E?GGGGF9FCFF;E0<GGFDECGGFCEFGFGGGFFCFEEFEF>#,@#,GFEGGGGGGDFGGFFG=GGGGGGFGEGGGD9>F:GGEFB+@GGGGGFFC,GGGGGGGGGFFGFEGEGGEFFGGGGGFGGGGGGGGGGGGGGGGGFGGGGGGGFFAFGGGGGGDGGGGGCGGGGGGGGGGFFGGGGGGGGGGGFGGGGGGGGGGGGFFGGGGGCCCCC
@suolzx 455
TGAGGAATATTGGTCAATGGGCGAGAGCCTGAACCAGCCAAGTAGCGTGTGGGAAGAATGCCCTATGGGTTGTAAACCACTTTTGCAGGAGGGTAAAATGCTTCACGTGTGGAGTATTGCAAGTATCCTGCGAATAAGGACCGGCTAATTCCGTGCCAGCGGCCGCGGTAATACGGAAGGTCCAGGCGTTATCCGGATTTATTGGGTTTAAAGGGAGCGTAGGCGGGGAGTCAAGTCAGTTGTGAAAAGCCACGGCCCAACCGTGGTCGTGCAGTTGAAACTGGTTCTCTTGAGTGCGCACGAGGACGGTGGAATTCGTGGTGTAGCGGTGAAATGCTTAGATATCACGAAGAACTCCGATTGCGAAGGCAGCCGTCCGGAGCGTTACTGACGCTGAGGCTCGAAGGTGCGGGTATCAAACAGGATTAGATACCCT
+
FFGGGGGGGGGGGGGGGGGGGGGGFGGGGGGGGGGGGGGGGGGGGGGGGGGGGGGGGGGGAFGGGGGGGGGGGGGGGGGGGGGGGGGGGGGGGFGGGFGGGGFGGGGFGGGGFGGGGGGGGGGGGGGGGGGGGFGGGGGGGGGGGGGGGGGGG8GGFFFGGGGDGGCFEGGDFG>GGGGCGGGFGGGGGFCFGGFG<FFGFFFGGGGFFFFGGGGFGGGGGGGGFGGGEG;GGEFGGGEFGGFGFGGCFFFGGGGGGEFCEGGEGGCFGGGGGGGGGGGGGFGGGGGGFGGFGFEGEGGGFGGGGGGGGGGGGFGF7GGGGGGEGGGFCGGFCGGGGGFGGFFGGGGGGGGGGGGGGGGECC?GGGGGGGFFBGGGGGGGGGGGGGGGGGGGGGGGGGGGGGGGGGGGGGGGGGGGGGGGGGGGGFGGGDFCCBCC
@suolzx 456
TGGGGAATATTGCACAATGGGGGAAACCCTGATGCAGCGACGCCGCGTGAAGGAAGAAGTATCTCGGTATGTAAACTTCTATCAGCAGGGAAGATAGTGACGGTACCTGACTAAGAAGCCCCGGCTAACTACGGGCCAGCAGCCGCGGTAATACGTAGGGGGCAAGCGTTATCCGGATTTACTGGGTGTAAAGGGAGCGTAGACGGACGGGCAAGTCTGATGTGAAAGGCGGGGGCTCAACCCCTGGACTGCATTGGAAACTGTTAGTCTTGAGTGCCGGAGAGGTAAGCGGAATTCCTAGTGTAGCGGTGAAATGCGTAGATATGAGGAGGAACACCAGTGGCGAAGGCGGCTTACTGGACGGTAACTGACGTTGAGGCTCGAAGGCGTGGGGAGCAAACAGGAGTAGATACCCT
+
<FFGGGGDDGGFFGFCAAFFFFEGCGEFGGG?GDFGG,F@7FFFGGE@@:FGCGGFEFCEFGGGFFGGGFGGGGGFFGGGGGGGGGGGFGGG@FGEGGCEFFGCFEGFGEGG<FCFDA=8FFDFG/:FGCEGD,,=DFFGGGGGGGGGEGGAFG>%9>FDFAFGC>@F8=BCFGG?G7:<F>0=BC(CFDEFGGE?CE,:C3;<CDC*#;EFFGF>CF?:F95><@C:1CGDFFF@>5DGCFDCFFFGFBBD=@AFD?@@BFFGGGFFBF<F87GGEEF@?FE?<7F7EFF<,<9FADGEFFCFC>>FFGGGDF@F?E@BFEF?<,FFFC?E8,<F@FD:DEC@FEGECBC6FAGGGGECGGFE9DAGGFFFFE,8CFC<FDGGGFF>GCGFGGGFGGGF@EEE@,FGFGFC86A8
@suolzx 51736
TGGGGAATATTGCACAATGGGCGCAAGCCTGATGCAGCGACGCCGCGTGCGGGATGACGGCCTTCGGGTTGTAAACCGCTTTTGATCGGGAGCAAGCCTTCGGGTGAGTGTACCTTTCGAATAAGCACCGGCTAACTACGTGCCAGCAGCCGCGGTAATACGTAGGGTGCAAGCGTTATCCGGAATTATTGGGCGTAAAGGGCTCGTAGGCGGTTCGTCGCGTCCGGTGTGAAAGTCCATCGCTTAACGGTGGATCTGCGCCGGGTACGGGCGGGCTGGAGTGCGGTAGGGGAGACTGGAATTCCCGGTGTAACGGTGGAATGTGTAGATATCGGGAAGAACACCAATGGCGAAGGCAGGTCTCTGGGCCGTTACTGACGCTGGGGAGCGAAAGCGTGGGGAGCGAACAGGATTAGATACCCT
+
CDFGGGGGGGGGGGGGGGGGGGGGGGGGGCFGGGGGGGGG7CCFGGGGGEGGGGGFG<FGC@FGGGGEFEFGGGG?FC@C7<-BEFAAFGGGGGGFGFCADFEGGGFF<FFCFF9B9BFCFGFCC8@E>FE>EFGGGGGG@G@CBFFGG;:FFGGA:C?CCG/<>FFGGGGFE@GGGFGGFEGDGGFFGEGGEGGFGDFGGGCGGGCCGFFGGEGGECDGDFGECFGC:EEGGFGGFGCGGFFFFCGDGFGFF9GEGGEDGC:EGGGGDGECCFGGGGGDGGG=FGGGGGGGEGFGGGGGGGEGGEEFEGGGGGGGGGGGGGGGGGFGGGGGFGFGGGGDGGGGGGGGGGGGGGGGGGGGGFGGGGEGFF9GGGGGFCGGGGGGGGGGGGGGGGGGGGGGGGGGGGGGGGGGGGGGGGCCCCC
@suolzx 118527
TGAGGAATATTGGTCAATGGGCGAGAGCCTGAACCAGCCCAGTAGCATGAAGGATGACTGCCCTATGGGTTGTAAACTTCTTTTATAAAGGAATAAAGTCTGGTATGCATACCCGTTTGCATGTACTTTATGAATAAGGATCGGCTAACTCCTTGCCAGCAGCCGCGGTAATACGGAGGATCCGCGCGTTATCCGTATTTATTGGGTTTAAAGGGTGCGTAGGCCGTGATGTAAGCGTGTTGTGAAATGTAGGCGCCCAACGTCTGCACTGCAGCGAGAACTGCCCCACTTGAGTGCGCGCAGCGCCGGCGGAACTCGTCGTGTAGCGGTGAAATGCTTAGATATAACGAAGAATTCCGATCGCGAAGGAAGCTTACTGGATTGTAACTGACGCAGATGCTGGAAAGTGTGGGTATCAAACAGGATTAGATACCCT
+
ACFF8FGFGGG,@F@E,@<<F,+8@+@8EEF,CF<@A,C,;C,FFF,CCEEFCFGFGCFFG,,CE,6C8FG+?9C<6?CFFCEFGGAE?,<=?CFAE,CA,,BEFECF,5@A,,4?FECDCFFE,,,<@?F<@FCC,,C=9FGGG7F,,CEE55,AFFBFG8>:+6+3@<+=FGGG>++*@<CB**>FFFG,@F**<CC;9@C9CGGGCC9<;,4*3151B42#2=CE##)B234<B;CEGCC,08?::0GGFCEGEE=C8BEC<;:@6C>=@7-91=4@<@<GGF=@F,CFCF@++::8+@+>4@FCFFB<?+=8+C@@F?@7++=C,FGFF?9=<,9FC9,,@6:,EFC6,@,C@FC6C+B,C,,;,,A<6<<<,,,,;,E6@CC,@@6+EC,EC,C;,,;;,,68@,C,,C66,9FC<FFGGFGFCGEBCB9C
@suolzx 459
TGGGGAATATTGCACAATGGGCGCAAGCCTGATGCAGCGACGCCGCGTGCGGGATGACGGCCTTCGGGTTGTAAACCGCTTTTGATCGGGAGCAAACCTTCGGGTGAGTGTACCTTTCGAATAAGCACCGGCTAACTACGTGCCAGCAGCCGCGGTAATACGAAGGGTGCAAGCGGTATCCGGAATTATTGGGCGTAAAGGGCTCGTAGGCGGTTCGTCGCGTCCGGTTTGAAAGTCCATCGCTTAACGGTGGATCTGCGCCGGGTACGGGCGGGCTGGAGTGCGGTAGGGGAGACTGGAATTCCCGGTGTAGCGGTGGAATGTGTAGATATCGGGAAGAACACCAATGGCGAAGGCAGGTCTCTGGGCCGTTACTGACGCTGATGAGCGAAAGCGTGGGGAGCGAACAGGATTAGATACCCT
+
ED@EEEGGGGGGGGGFFGGG,CC+@FGCGGGDGGGGGG7F@FCFGFGGGGGC@:+?FGGGFEEFGD>CED7FACEAF7FFCFF9+<?FEGGE7DF,:+3=3BFCF+<<3@,8E9FFG<F*@,*3,EA8,@*>1CEG>CC*,81=;B:C<FFCG@><:<?CC=#=C;F,5>1,G>F$?E:<C80:?<:CF?F?F>:6CCEDGC#(:GEEEE+CF=8>C;02#*>::CC)#:FFB>C@.:92DGEF7GGEGF@CF5#5C>9?,EFC>+F;EFBC:>EFB8FECGEGD>+?@,FF<C8,FEEFE+FC@FGGGGGC7GGGGE,FEFDBCEFGEC:BEFGGGGGGGDF9GGFEGGGGFGGFFAFDF<GGGGGF@,ECGGGGGDGGGGGGBCCGGGGGGFCEFEGGCGGGGFFAGGGGGGGGGFCCBCC
@suolzx 140903
TGGGGAATATTGCACAATGGAGGAAACTCTGATGCAGCGACGCCGCGTGCGTGAAGCAGTATTTCGGTATGTAAAGCACTATCAGCAGGGAAGAAAATGACGGTACCTGACTAAGAAGCACCGGCTAAATACGTGCCAGCAGCCGCGGTCATACGTATGGTGCAAGCGTTATCCGGATTTACTGGGTGTAAAGGGAGCGTAGGTGGCAAGGCAAGCCAGAAGCGAAAACCCGGGGCTCAACCGCGGGATTGCTTTTGGAACTGTCATGCTAGAGTGCAGGAGGGGTGAGCGGAATTCCTAGTGTAGCGGTGAAATGCGTAGATATTAGGAGGAACACCGGAGGCGAAGGCGGCTCACTGGACTGTAACTGACACTGAGGCTCGAAAGCGTGGGGAGCAAACAGGATTAGATACCCT
+
@AFGE@:FDFGCGGGGF<FFGGGGGFFGGGGFF9EEGG>FBFGGCEE+@8@FEFGG,EFFC9E,E<F7C,CFGCGDFFFGGGFGC?<F7@:BCFGE,EGFFGGGFEFE9FGF9FFFFEFCD<FFGGGGGG19FFCGCFGGG;,CCF<7F#CFFCF?F@GDFE.$CDGGGEGGFFEDECF?BAGGGGFGFGGFFEFGGGFCCGFGGFEGF?FDFFF5AFFGFGGFFFEECCGGCGGEDCGFFEGEFCGGGGFFD9FFCCGEFGGGGGFFC/9A@EEA<GFFCGFGG7C@ECFF@FEFGGGGGGGGGGGGGFFDB7GGGFGGGGGGGGGGF9FF7FFEGGGCGGGGGGGGGGGC9E<GGGGGF9GGGGGGGGGFFFFCGGGFFFCDGGGDGGGGGGGGFFDFGGGGGECFGGGCCCCC
@suolzx 461
TGGGGAATATTGCACAATGGGCGAAAGCCTGATGCAGCGACGCCGCGTGAGCGAAGAAGTATTTCGGTATGTAAAGCTCTATCAGCAGGGAAGATAATGACGGTACCTGACTAAGAAGCACCGGCTAAATACGTGCCAGCAGCCGCGGTAATACGTATGGTGCAAGCGTTATCCGGATTTACTGGGTGTAAAGGGAGCGCAGGCGGTGCGGCAAGTCTGATGTGAAAGCCCGGGGCTCAACCCCGGTACTGCATTGGAAACTGTCGTACTAGAGTGTCGGAGGGGTAAGCGGAATTCCTAGTGTAGCGGTGAAATGCGTAGATATTAGGAGGAACACCAGTGGCGAAGGCGGCTTACTGGACGATAACTGACGCTGAGGCTCGAAAGTGTGGGTAGCAAACAGGATTAGATACCCT
+
[truncated: 42,876,550 more chars]
