# Supplementary material for: Compositional distinction of gut microbiota between Han Chinese and Tibetan populations with liver cirrhosis
Source: PeerJ. 2021 Sep 15;9:e12142. doi: 10.7717/peerj.12142 (PMC8449536; doi:10.7717/peerj.12142)
Supplement: Supplemental Information 23 [file peerj-09-12142-s023.zip › TLC19.clean.fastq]

@silzx 1
TGGGGAATATTGCACAATGGGGGAAACCCTGATGCAGCGACGCCGCGTGAGTGAAGAAGTATCTCGGTATGTAAAGCTCTATCAGCAGGGAAGAAAATGACGGTACCTGACTAAGAAGCCCCGGCTAACTACGTGCCAGCAGCCGGGGTAATACGTAGGGGGCAAGCGTTATCCGGAATTACTGGGTGTAAAGGGTGCGTAGGTGGTATGGCAAGTCAGAAGTGAAAACCCAGGGCTTAACTCTGGGACTGCTTTTGAAACTGTCAGACTGGAGTGCAGGAGAGGTAAGCGGAATTCCTAGTGTAGCGGTGAAATGCGTAGATATTAGGAGGAACATCAGTGGCGAAGGCGGCTTACTGGACTGAAAATGACACTGAGGCACGAAAGCGGGGGGAGCAAACAGGATTAGATACCCT
+
FGGGGGGGGGGGGGGGGGGGGGGGGGGGGGGGGGGGGGEGGGGGGECF7,:CFA9F,,CCEFE?F8CF8A=EF9E,CFGG9ED9??,=7:78FGGGGGGGGD7B@FEFA8BF9,,,8=,BFEFGEG7,BB,=+@9:D<CE@CFFE7C.;7FFEFFC9DBFCEFEFFEC<B<FEC1:C7FGGF'ECCC>FCE@GEE=;;EEFC83>8:3AD@EC<EFGGGGFF;GGGFCDEC5FF>>DGG>CC@>F7<C:GFF7'A9EA@C9CA@C>EC9FFFDEFC.AFFFGFFB+CEB8DEEFFGF9AEFFF7>>FGFEGFF@,:7FCFGFBC9,EEE?GFGFEC-,FCCFB,GGFF@@FECE<FC9EFC,,CCCC,,FC,@GEDFC@<FCEFFF@66+GGGGGFEEFEGGGGGGGGGGGC@BA-
@silzx 2
TGAGGAATATTGGTCAATGGACGAGAGTCTGAACCAGCCAAGTCGCGTGAAGGAAGACGGATCTATGGTTTGTAAACTTCTTTAGTGCGGGAACAAAGCGGCGTCGTGACGCCGGATGAGTGTACCGCAAGAATAAGCATCGGCTAACTCCGTGCCAGCAGCCGCGGTAATACGGAGGATGCGAGCGTTATCCGGATTTATTGGGTTTAAAGGGAGCGCAGGCTGCGAGGCAGGTCAGCGGTAAAATGTCGGGGCTCAACCCCGGCCTGCCGTTGAAACCGTCTTGCTAGAGTGCGAGTGAGGTATGCGGAATGCGTTGTGTAGCGGTGAAATGCATAGATAGGACGCAGAACTCCGATTGCGAAGGCAGCATACCAACTCGCGACTGACGCTGAGGCTCGAAAGCGTGGGTATCGAACAGGATTAGATACCCG
+
FGGGGGGFGGGGGGGGGGGDGGGGGFGGGGGGGGGGGGGGGGGGGGGGC7,,:C<EFCE,BBEEFGGGGGFGGCFGFCGGGGG9?FEGDGE+CFGFEFGGG7::CFEEA<+7>+=FGD8BFFFGFGCEC7:BFFCAAFFGFEGCF7,>>ECBGFEFCFF:<CFGC5CBCF@,F=F78E7<8C@FCGGEECCCGGGDE?G8</FC>EG=CA,CFDEEGC:GGGG>G;G:<>9CFC::DCCEC9$DF9FFGGE??CE8<FFGGEEFDGDEFBCD5C@+FCA=BC>FFB,,GFEF@+88DA8E?=,CFB>FGFEF7ECBFGFFFCGCGFEFFGFE,F9EFFGFEB+CF:CAGGDFF?B7E7C@C?GFCFFFGFGFFGFCBC@@+@>FGDGGEC@FFFF@B6,FCGGFCFC<GFFCFFGFGFGGGGGFFGGGGCBAB-
@silzx 70559
TGAGGAATATTGGTCAATGGACGAGAGTCTGAACCAGCCAAGTAGCGTGCAGGATGACGGCCCTATGGGTTGTAAACTGCTTTTGCGCGGGGATAACACCCTCCACGTGCTGGAGGTCTGCAGGTACCGCGCGAATAAGGACCGGCTAATTCCGTGCCAGCAGCCGCGGTAATACGGAAGGTCCGGGCGTTATCCGGATTTATTGGGTTTAAAGGGAGCGTAGGCCGTGAGGTAAGCGTGCTGTGAAATGTAGGCGCCCAACGTCTGCACTGCAGCGCGAACTGCCCCACTTGAGTGCGCGCAACGCCGGCGGAACTCGTCGTGCAGCGGTGAAATGCTTAGATATGACGAAGAACCCCGATTGCGAAGGCAGCTGGCGGGAGCGTAACTGACGCTGAAGCTCGAAAGCGCGGGTATCGAACAGGATTAGATACCCT
+
FGGFGGFGGGGGGFFFGGGGGGGGGGGCGGGGGGGGGGGGGGGGGGGGGGGGGGGGGGGDFGGGGGGGGGGGGGGGGGGGGGGGGGDGGGGGGGGGGGFGGGGGGGGGGGGGGGGGGGGGGGGGGGGGGGGGGGGGGGGDFGCCEGGGGGGGGGGFGGGGGFGGG>GGGEGCBCFFG7FFEFGGGGGGGGGGCEFEE*8EFGGGGGGGG>CFGGGGGGGG8CGGGGCCGGGGGGEEFGGGGGGGFGGGFGGGGGGGEGGCFCGGGGFGGGGGGGGFGGGFGGGGGFC@CFD7GEFDEDGGGGEGEGGEGGGFFEF7:GGGCGGFCGGGFGGGGGGGGGGGGGGFFGGDFFCEF>C@GGGGCGEGEFFFCGGGFC:CGGGGGGGEGGFFGCGGGGGGGGGGGFGGGGGGGGGFDGGGFFGGGGGGGGGGGGGGCCCCC
@silzx 4
TGGGGAATATTGCACAATGGGGGAAACCCTGATGCAGCGACGCCGCGTGGAGGAAGAAGGTCTTCGGATTGTAAACTCCTGTTGTTGAGGAAGATAATGACGGTACTCAACAAGGAAGTGACGGCTAACTACGTGCCAGCAGCCGCGGTAAAACGTAGGTCACAAGCGTTGTCCGGAATTACTGGGTGTAAAGGGAGCGCAGGCGGGAGAACAAGTTGGGAGTGAAATCCATGGGCTAAACCCATGAACTGCTTTCAAAACTGTTTTTCTTGAGTAGTGCAGAGGTAGGCGGAATTCCCGGTGTAGCGGTGGAATGCGTAGATATCGGGAGGAACACCAGTGGCGAAGGCGGCCTACTGGGCACCAACTGACGCTGAGGCTCGAAAGTGTGGGTAGCAAACAGGATTAGATACCCT
+
FFGGGEGG<FGGGGGGGGGG@FGGGGDCGGGGGEEGGGDGGE@FGGGGGG78CEFFGGGGGGGGFGGGGGGGGGGGFFGGGGGGGFFFCFGGFGGGGDFFFGGFFEGGGFFFFGFGFFFGGGGGEFGGGG9F>FGF>>FCFFGFGEAFEDF:G?E:DFGF?FGGGC@FFFCGFECGGGGFFFGGGGG>CCDGFBEFGDFGGFE>EGEGFDGGFFFCD<@EFGEGGGGGCFECCFC7,+GFGGGGGFFDFD<DEE<DCFCGGFCCGD8=GFGF8EABDAFGGGGGFBCEFFF9GF>FF=CGGGF@GGFEFE,EFFCDFFCFEGF>ECFFFE9GDGGGGGGGGGGGF@GGGGGFGGGFGGGE,EC8GGFGGGGGGGGFGGGGGGGGGGFCEGGGGGGGGGGGGGGGGGGGGCFCA88-
@silzx 80026
TGGGGAATATTGCACAATGGGGGAAACCCTGATGCAGCGACGCCGCGTGGAGGAAGAAGGTCTTCGGATTGTAAACTCCTGTTGTTGAGGAAGATAATGACGGTACTCAACAAGGAAGTGACGGCTAACTACGTGCCAGCAGCCGCGGTAAAACGTAGGTCACAAGCGTTGTCCGGAATTACTGGGTGTAAAGGGAGCGCAGGCGGGAGAACAAGTTGGAAGTGAAATCCATGGGCTCAACCCATGAACTGCTTTCAAAACTGTTTTTCTTGAGTAGTGCAGAGGTAGGCGGAATTCCCGGTGTAGCGGTGGAATGCGTAGATATCGGGAGGAACACCAGTGGCGAAGGCGGCCTACTGGGCACCAACTGACGCTGAGGCTCGAAAGTGTGGATAGCAAACAGGATTAGATACCCT
+
FEFFGGDGGGGGGGGFFFFGGGGDGGF8BFFFGGGFGFEECGGGEEGGGGEGG8=EFFFGGFFFFFGFEDGGGGFFGFFFGGGGGGGGGGGG<FFFGGFFEGGGGGGGGGGGFGGGGDFGFGGGF7C<BDGFG<3>FGFFF3<GFCCCFFE:FGG$>DF<;CFGGGGGEEGCCCCGGFFGCF,GGGFFFCFFFGG=GGECEEDDGGD9GF@GGGFGFFFDBFCF61DFGGGGGFGGGGGFFFCC@FFFD>FFFDCBC13=EBB<F=CCFB<:,FA6DGGGGG<<FFC+EFEE@EEFEGGGGGF@7EFGGFFGGEEGGGGFGGC@ECGGGGGGCGEFGGGGGCCC9GGGECCEA9GFGGCFFGFECGDEEGF@8E8GGFEGGGFCCGEFCFFC,CGGFFFEFEC<DDFFFF<AB<@B
@silzx 66562
TGAGGAATATTGGTCAATGGACGAGAGTCTGAACCAGCCAAGTAGCGTTCAGGATGACGACCCTATGGGTTGTAAACTGCTTTTATAGGGGGATAAAGTGTGCCACGTGTGGCCTATTGCAGGTACCCTATGAATAAGGACCGGCTACTTCCGTGCCAGCAGCCGCGGTAATACGGAAGGTCCAGGCGTTATCCGGATTTATTGGGTTTAAAGGGAGCGTAGGCCGTTTGGTAAGCGTGTTGTGAAATGTCGGGGCTCAACCTGGGCATTGCAGCGCGAACTGTCAGTCTTGAGTGCGCACGAAGTAGGCGGAATTCGTCGTGTAGCGGTGAAATGCTTAGATATGACGAAGAACTCCTATTGCGAAGGCAGCCTGCTGTAGCGCAACTGACGCTGAAGCGCGAAAGCGTGGGTATCGAACAGGATTAGATACCCT
+
GGF<8CFE<FF<FFGG9F<@FGGG7@FFGFFFG,FFFDC<FFCG9E@FBCEFAEGFFD@:F@@FFFGGGGE7FFD?FGGGGFF9EFEEFFE@++B<F?FFF9EDFGGGEG77D,:FCG9F,,BEFAE<FGGF,??C?F<CDDC@7CF,B=>>=F+F@FEGGC8FFGGCC*CFFGCGGEGG<3D>:CFDFDFFGGFDEEECF@<ECF:FEGBC9<7<;0<BC;50;GGGGE8;?A<,C:=8E?%@:F4<4<7GCE>C8>?GGGG#.F:<=FFC:@FCD,=95;@C3:3,,GGF6CB7@@+8+E<<BB++C?GFF8FF4+FCFCC7+EC?CC<C<B9FE<FGFFF8DB,,FFEC,EEE:6,CFFE@FCCF:E?FC<,FDGFC@:+DFGFFFC@7GGGEDGC@,FACCECCGGFEGFCFGGGGGGFGFFFFECEC9CC9
@silzx 7
TGAGGAATATTGGTCAATGGACGAGAGTCTGAACCAGCCAAGTAGCGTGCAGGATGACGGCCCTATGGGTTGTAAACTGCTTTTATAGGGGGATAAAGTGTGCCACGTGTGGCATATTGCAGGTACCCTATGAATAAGGACCGGCTAATTCCGTGCCAGCAGCCGCGGTAATACGGAAGGTCCGGGCGTTATCCGGATTTATTGGGTTTAAAGGGAGCGTAGGCCGTTTGGTAAGCGTGTTGTGAAATGTCGGGGCTCAACCTGGGCATTGCAGCGCGAACTGCCAGACTTGAGTGCGCAGGAAGTAGGCGGAATTCGTCGTGTAGCGGTGAAATGCTTAGATATGACGAAGAACTCCGATTGCGAAGGCAGCCTGCTGTAGCGCAACTGACGCTGAAGCTCGAAAGCGTGGGTATCGAACAGGATTAGATACCCT
+
FFGGGF<FFFGGGCDFGGGGGGGGGGGGGGGGGGGGGGGGGGGGFGGGGGGGGGGGGGGGEFFGFFGGGCFGEDFGGGGGGGGGGGGGGGGGGDDFGGAFFGGGGGEGGGGGGGGGGGAFGGGGGFGGGGDFGGGGGGFDFFGCEGGGGGGGGGGG8FFFFDF>GGGGGGG@GFGGGECF@FFGC<F>FCFFGGGEF@CFFGGGGGGFF@FFFGECGDDF;EEGGGFF9GGFGCEDGGGGGGFCFGGGF<CGF<E:88?CGGGGFGFGFFFG:FFEEFCCGGDFGEGGGGGGEB7DGGGGFGDFGECGGFGECFGEEGGEGGGGGGGGGFGFGGGGGFFGFFGGGGGGFGGGDGGEGGF7GGFGGGGGGGGGGFCGGGGGGGGGGGGGGGGGGGGGGGGGGGGGEGGF@<GGGGGGGGGGGGGGFGGGGDGCC8CC
@silzx 109900
TGGGGAATATTGCACCATGGGGGAAACCCTGATGCAGCGACGCCGCGTGGAGGAAGAAGGTCTTCGGATTGTAAACTCCTGTTGTTGAGGCAGATAATGGCGGTACTCAACAAGGAAGTGACGGCTAACTACGTGCCAGCAGCCGCGGTAAAACGTAGGTCACAAGCGTTGTCCGGAATTACTGGGTGTAAAGGGAGCGCAGGCGGGAGAACAAGTTGGAAGTGAAATCCATGGGCTCAACCCATGAACTGCTTTCAAAACTGTTTTTCTTGATTAGTGCAGAGGTAGGCGGAATTCCCGTTGTAGCGGTGGAATGCGTAGATATCGGGAGGAACACCAGTGGCGAAGGCGGCCTACTGGGCACCAACTGACGCTGAGGCTCGAAAGTGTGGGTAGCAAACAGGATTAGATACCCT
+
CE@CFCCFE9C,FFC,CAC@CCDGFEGGDFGGGFFFGFGDFF@CEDEGG+6C==CDAFFFFGCFE=,:=FF,C9FFA9<FE,CFG8FGG,+8FB,9?EECFE+3@:?BFFFCD@=FGFG9<=CFDC<DGFG,<@.+@F>4>BEFF:>F3>CFGFEFG2CF9FCGCFFE@BC5C>*CECE:EC3AFAFE+7<9CCEGEDGCEE<CCFFGFGCFECDE@@AGCGFFCFCF:DFGGGGGCF<FFFE<>C=:B9;FGGF<FFGG>=CGGGGF=9F?;38GGGGFFACFGDGGCGFACFCGGFCE9FF7EFFECA?GEGGGGGGGFCGFBFFF<<9GCF@GF<@8@,CF,EEGGGDGGGFEFCFEGGGFCFCFF@-FEEFC,GFFFF<@@GGGEFFE9GFCFFFCFFC,FFAGFEC8<,A-
@silzx 56731
TGGGGAATATTGCACAATGGGCGAAAGCCCGATGCAGCGACGCCGCGTGAGTGAAGAAGTATTTCGGTATGTAAAGCTCTATCAGCAGGGAAGAAAATGACGGTACCTGACTAAGAAGCCCCGGCTAACTACGTGCCAGCAGCCGCGGTAATACGTAGGGGGCAAGCGTTATCCGGATTTACTGGGTGTAAAGGGAGCGTAGACGGCGATGCAAGTCTGAAGTGAAATACCCGGGCTCAACCTGGGAACTGCTTTGGAAACTGTATGGCTAGAGTGCTGGAGAGGTAAGCGGAATTCCTAGTGTAGCGGTGAAATGCGTAGATATTAGGAAGAACACCAGTGGCGAAGGCGGCTTACTGGACGGTAACTGACGTTGAGGCTCGAAAGCGTGGGGAGCAAACAGGATTAGATACCCT
+
FGCFDEGGGGGGGFGFGGGFGGGGEDGCG<FGEEBFGFEGGGGGGGGGD7:EDGGGF9CC5FCCFFGE8FCEGGGFGCAAFFCGGFF<<CB<CFGGGGGGGEGGFEGEFGFFG9FD9AFFEFF>FGDGGGGGEFFGG?@>D@FACFCD>FC,;FGFCFGFCCEFFFFEGDGGGGG)GFFCBFG@;C9:FFGGFECEGGCFEEE>?EE881;DECCECFGFFGFGFC?C7+,GGFGGFCAFDCE@C<AEFFGGFDGGG:BAFFFACDEGFC9GFFFGCDE@==?CDC=+=,F9GFFE@FCFGGGGGGGFGGGECDGFD?AGGGGGFGGGFGFFEFEGFF<FC77GGGGDGGCFFFAFEGGGFCE@,E<CGGGGGEGGGGGGGGGGGGGEEGGFCCFGGGFEGGFGFFGGGFF@BCCC
@silzx 102117
TGAGGAATATTGGTCAATGGACGAGAGTCTGAACCAGCCAAGTAGCGTGCAGGATGACGGCCCTATGGGTTGTAAACTGCTTTTATAGGGGGATAAAGTGTGCCACGTGTGGCATATTGCAGGTACCCTATGAATAAGGACCGGCTAATTCCGTGCCAGCAGCCGCGGTAATACGGAAGGTCCAGGCGTTATCCGGATTTATTGGGTTTAAAGGGAGCGTAGGCCGTTTGGTAAGCGTGTTGTGAAATGTCGGGGCTCAACCTGGGCATTGCAGCGCGAACTGCCAGACTTGAGTGCGCAGGAAGTAGGTGGAATTCGTCGTGTAGCGGTGAAATGCTTAGATATGACGAAGAACTCCGATTGCGAAGGCAGCCTGCTGTAGCGCAACTGACGCTGAAGCTCGAAAGCGTGGGTATCGAACAGGATTAGATACCCT
+
EGG?FE@FFGGGGGGGGGGGGGGEGEGGGGGGGGGGGFCEFFGGDGGGGGGGGEGECGCFFGGGGFGGGGGEGG9FGGGGCFDGGGGGGGGGGDGFGGGGFGGGGGDF89DCFEFGGGGGGGGDGGDFGGCFAF9FGGGGDFCCEEEGGGGFGFDBDCFCFGGGDEFE>4FFGGF78B;>D:FGEGBFFFCCFGGE*'F:FGGGGGGFGFFGGGGGGCFGEEGCFD58GEFCGFGDGGGCFGGGGGGFGFCGGGGGFEGGGCFFCF5@CGGGCGCCEECGEEFG9FGGGGGGGGFGDFGGFFCGGGGGCCGGGGGEEDGGGGGGGGGGGFGGGGGGGGFCGFGGFFFGGGGGGEFCGGGGGGGGGGGGGFFCDFC<FFGGDEC,GGGGGGFGFGFGGGGGGFGGGDFGCCGGGGGGGGGFGGGGGFFGFCFCB@CC
@silzx 78328
TGGGGAATATTGCACAATGGGGGAGACCCTGATGCAGCGACGCCGCGTGAAGGAAGAAGTATCTCGGTATGTAAACTTCTATCAGCAGGGAAGATAGTGACGGTACCTGCCTAAGAAGCCCCGGCTCACTACGTGCCCGCAGCCGCGGTAATACGTAGGGGGCAAGCGTTATCCGGATTTACTGGGTGTAAAGGGAGCGCAGGCGGGAGAACAAGTTGGAAGTGAAATCCATGGGCTCAACCCATGAACTGCTTTCAAAACTGTTTTTCTTGAGTAGTGCAGAGGTAGGCGGAATTCCCGGTGTAGCGGTGTAATGCGTAGATATCGGGAGGAACACCAGTGGCGAAGGCGGCCTACTGTGCACCAACTGACGCTGAGGCTCGAAAGTGTGGGTAGCAAACAGGAATAGATACCCT
+
G@FGCFCFECGACC<E,6CFGC++:@FCFFGCF<FEFFG@CGFGGGGG7B,EC<AFGFGGFDEGFGF?,B?EFDGFGGGC9,C<F@<FDFFFFFGFFG9FEBCGGGGGG,,??<>,?=B:FC7>F7+3E,3BBGFFG$>FC95CEGGC.><@FFC:F:FEGE:FCFDCGGG7FGGD/CFFF=3@7<CFG#<ECCE8EEGE4:C:CCE*EEGG96FFFEF6,GGGDF>,C:<CCGF@3AFDFGF==CGCFCCG?@?FGCEEFFFC:,FB@GGGGFE>F3,9?C7B87=BC8CE?8C6+FCGF9GFECDFE?C,4,=DGFFFF@FCF@B,GFFE@C6:6<<FB:B,,@7::EE<F<<F@E,6C68,,<,@,FCEEE66,@7FC7EGGEDCF9GGGFFFDFFDFCCC5,FFDGFCCCCC
@silzx 60318
TGAGGAATATTGGTCAATGGACGAGAGTCTGAACCAGCCAAGTAGCGTGAAGGATGACTGCCCTATGGGTTGTAAACTTCTTTTATACGGGAATAAAGTGAGGCACGTGTGCCTTTTTGTATGTACCGTATGAATAAGGATCGGCTAACTCCGTGCCAGCAGCCGCGGTAATACGGAGGATCCGAGCGTTATCCGGATTTATTGGGTTTAAAGGGAGCGTAGGCGGACGCTTAAGTCAGTTGTGAAAGTTTGCGGCTCAACCGTAAAATTGCAGTTGATACTGGGTGTCTTGAGTACAGTAGAGGCAGGCGGAATTCGTGGTGTAGCGGTGAAATGCTTAGATATCACGAAGAACTCCGATTGCGAAGGCAGCTTGCTGGACTGTAACTGACGCTGATGCTCGAAAGTGTGGGTATCAAACAGGATTAGATACCCT
+
GGGGGGGGGGGGGGGGGGGFFGGGGGGGGGGGGGGGGGGGGGGGGGGGGGGGGGGGGGGGGGGGGGGGGGEEGGGGGGGGGGGGGGGFGGGFGFFGGGGGGGGGGGGGGGGGGGGGGGGGGGGGGGGGGGGGGGDGGGGGGGGGDGGGGGGGG@>GGGGGGGGGG?GGGGGGGGGGGGGFFGGGGEGGGGGGGGGGGGGGGG1GGGDFFFGGGFG>GGGGGGGGGGGGGGGGGGEDEGGEGGGGGGGFCCGGGGGGGECGGGGGGGGGGGGGGGFGF<EFFGGGGGFC=B,FEEE9GGFGFGFFEGGFF8FGGGGGGGGGGGEEEGGGGGGGGGGGGGGGCGD<FFGGGGGGGFF:GGFCGGGGGGGGGGGGFGGGGGGGGGGGGGGGGGGGGGGGFGF<<GGFGGGGGGGEGFGGGGGGGGGGGCGGGGGCCCCC
@silzx 109996
TGAGGAATATTGGTCAATGGACGAGAGTCTGAACCAGCCAAGTAGCGTGCAGGATGACGGCCCTATGGGTTGTAAACTGCTTTTATAGGGGGATAAAGTGTGCCACGTGTGGCATATTGCAGGTACCCTATGAATAAGGACCGGCTAATTCCGTGCCAGCAGCCGCGGTAATACGGAAGGTCCAGGCGTTATCCGGATTTATTGGGTTTAAAGGGAGCGTAGGCCGTTTGGTAAGCGTGTTGTGAAATGTCGGGGCTCAACCTGGGCATTGCAGCGCGAACTGCCAGACTTGAGTGCGCAGGAAGTAGGCGGAATTCGTCGTGTAGCGGTGAAATGCTTAGATATGACGAAGAACTCCGATTGCGAAGGCAGCCTGCTGTAGCGCAACTGACGCTGAAGCTCGAAAGCGTGGGTATCGAACAGGATTAGATACCCT
+
E@FECE<FGGGG96C<CFFGGGGGGGGGGGFGFGGGGGG<FFAFEGCCGGGAEFEGGGGGDFGGGGGG?FECGGGGEF99CFGGCFGGFGGGC7=FGC?,C,CF9B:FGF7:F<C,??FGC9CEGGGFG8FEFFFDF9FFEGECFGGFDF9FE15@C,3:<CECCCE7FFBFC?FBCGEDF:<FGGGG<;FEEF,=-EDFCFBEDGGF<FFFGGG;GGFF7FEGGGGGGGGFGDGGE7<EFC9GCDGGGGGGGEFEFFFFCFCCCFAGGGFGGEFF9DGFGFCC;FDC,B,GGGGFFF;<9EECGGGGGEFEGECGEF7CGGGGEGF9FDGFE?GF9F9GGFGGGGFFFFFE8GGECDGDGGGGGGGGEFFGGFFFFFF@7GEF9FDGGGGGFE9GFFBF<CGGGGGGGGGGGGGGGGFFGFGGGGGGGGGCCCCC
@silzx 14
TAGGGAATCTTCGGCAATGGGGGCAACCCTGACCGAGCAACGCCGCGTGAGTGAAGAAGGTTTTCGGATCGTAAAGCTCTGTTGTAAGTCAAGAACGAGTGTGAGAGTGGAAAGTTCACACTGTGACGGTAGCTTACCAGAAAGGGACGGCTAACTACGTGCCAGCAGCCGCGGTGAAACGTAGGTCACAAGCGTTGTCCGGAATTACTGGGTGTAAAGGGAGCGCAGGCGGGAGAACAAGTTGGAAGTGAAATCCATGGGCTCAACCCATGAACTGCTTTCAAAACTGTTTTTCTTGAGTAGTGCAGAGGTAGGCGGAATTCCCGGTGTAGCGGTGGAATGCGTAGATATCGGGAGGAACACCAGTGGCGAAGGCGGCCTACTGGGCACCAACTGACGCTGAGGCTCGAAAGTGTGGGTAGCAAACAGGATTAGATACCCT
+
EGGGGFFGGGGGGGGGGGGGGGGGGGGGGDGGGGGGGGGGGGGGGGGGGGGGGGGGAFGGGGGGGGGGGGGGGGGGGGGGGGGGGGGGFFGGGGGGGDGGGGCAFGGGGGGGGGGGGGGGGGGGGGGGGGGGGGGGGGGGGGGGGGGGGGG@GGG?GF?0>GGGGGGGDGGGGGFGGGGGF?FGGCFDGGGGGGGGGGGGGGGGGGFFFGGGFEFGGGGEE=CG@CGGGDGGGGGGGFGGGGGGFGGGGGGGGGGGGGGGGGG>GGGGGGGGGGFGCFGGFGGGGGGGECGGGGGGGGFFFA=,?FGGGGGGGGGGGGGGGGFDDGFGFCE7GGGGGGGGGGGGGGGFEGGGGGGGGGDGGGFDGGGGGGGGGGGGGGGGGGGGGFGGGGGGGGGGGGGGGGGGGGGGGGGGGGGGGGGGGGGGGGGGGGGGGGGFGCCCCC
@silzx 77512
TGGGGAATATTGCACAGTGGGGGAAACCCTGATGCAGCGACGCCGCGTGGAGGAAGAAGGTCTTCGGATTGTAAACTCCTGTTGTTGAGGAAGATAATGACGGTACTCAACAAGGAAGTGACGGCTAACTACGTGCCAGCAGCCGCGGTAAAACGTAGGTCACAAGCGTTGTCCGGAATTACTGGGTGTAAAGGGAGCGCAGGCGGGAGAACAAGTTGGAAGTGAAATCCATGGGCTCAACCCATGAACTGCTTTCAAAACTGTTTTTCTTGAGTAGTGCAGAGGTAGGCGGAATTCCCGGTGTAGCGGTGGAATGCGTAGACATCGGGAGGAACACCAGTGGCGAAGGCGGCCTACTGGGCACCAACTGACGCTGAGGCTCGAAAGTGTGGGTAGCAAACAGGATTAGATACCCT
+
FGCF7:CDEGFFGCFF@C<<F7CCCFF@CGGFFGGGGGGFGGGGGGGGEGCGDGGGGGGGGGGGGGGGGG<?FFGGGGFDFEGFFGGG8EGEFCCFGG,EBB+=<FDFGFF?FB@FGGG?FCC7CFGFGGFFFC<<FF8B<FFGGGECC<C?D?<53CFFCF#?;=CFFFCFGG7F=:FFGGGEFB@FC<FAC@E;CE:8*:5:>EGDGGGGFGEEGGFFFDFEFGGEGFGGGF<@CFCDAFGCFCDF::FFADBCGCG@FGG>F@FG,CAD9FGFA<<DFFCDGEDFCFFCCF::7CGGFFFGC:FDEFFAB7::GGGFF?,EFEF8CDFF7FFC9E8FGGF7GCECFCFFGF9GGCFFDFGFFFFFCF8GGFCGGGDGFCGEFGGGGGGGGGGFDEEGGFGFECFGEFGCCCCC
@silzx 57419
TGGGGAATATTGCACAATGGGGGAAACCCTGATGCAGCGACGCCGCGTGGAGGAAGAAGGTCTTCGGATTGTAAACTCCTGTTGTTGAGGAAGATAATGACGGTACTCAACAAGGAAGTGACGGCTAACTACGTGCCAGCAGCCGCGGTAAAACGTAGGTCACAAGCGTTGTCCGGAATTACTGGGTGTAAAGGGAGCGCAGGCGGGAGAACAAGTTGGAAGTGAAATCCATGGGCTCAACCCATGAACTGCTTTCAAAACTGTTTTTCTTGAGTAGTGCAGAGGTAGGCGGAATTCCCGGTGTAGCGGTGGAATGCGTAGATATCGGGAGGAACACCAGTGGCGAAGGCGGCCTACTGGGCACCAACTGACGCTGAGGCTCGAAAGTGTGGGTAGCAAACAGGATTAGATACCCT
+
FGGGGGGGGGGGGGGGGGGGGGGGGGGGGGGGGGGGGGGGGGFGGGGGGGGGGGGGFGGGCGGGGGGFGEFDFGGGGGGGGGGG@DCFGFGGGGGGGGGGGGGC<+CFGGGGGGFFGGGGGGGGGGGGGGGGGGCFFGGGGGGGG>GGDEGGGD83><FC/:FFGGGGCCG@CFEGGGCF91:GGGGGFFGFGFEFGGFBDEGGGGGCCECFGCFFGGF@DGFGGGGGGGFGGGGGFFGFCGFGGGGGFECE9FGFGGGGGGGGGGGGGGGGGGGGFFFGGGGGGGGGGGGGGGGGGGGFGGGGGGGGGGGDGGGGGGGGGGGGGDGGGCGGGGGGGGGGGGGGGGGGGGGGGGGGGGGGGGGFGGGGGGGGGGGGGGGGGGGGGGFGGGGGGGGGGGGGGGGGGGFGGGGCCCCC
@silzx 93885
TGGGGAATATTGCACAATGGGCGCAAGCCTGATGCAGCGACGCCGCGTGAGGGATGGAGGCCTTCGGGTTGTAAACCTCTTTTATCGGGGAGCAAGCGAGAGTGAGTTTACCCGTTGAATAAGCACCGGCTAACTACGTGCCAGCAGCCGCGGTAATACGTAGGGTGCAAGCGTTATCCGGAATTATTGGGCGTAAAGGGCTCGTAGGCGGTTCGTCGCGTCCGGTGTGAAAGTCCATCGCTTAACGGTGGATCCGCGCCGGGTACGGGCGGGCTTGAGTGCGGTAGGGGAGACTGGAATTCCCGGTGTAACGGTGGAATGTGTAGATATCGGGAAGAACACCAATGGCGAAGGCAGGTCTCTGGGCCGTTACTGACGCTGAGGAGCGAAAGCGTGGGGAGCGAACAGGATTAGATACCCT
+
EDCDGFGGGGCGFGGFFE@@@DBFFFGFGGFGGGFGGGGGGGGEGGGGGBFGCFGGGGGGCGGGGGGCFECFACGGGGGGGDFGGF@FEGGGGGGGFFG>GGFGGD,ABDCFGGGG>FGGGF9CGG?FEG9CGGGCD?FF@FGGGGGGGEGDDGC@BFG:?CFDEFG9FFFCEGEBCF6<EEGGGGF0FEECC?C=EG7C?CFEEDFGGGG?C:C?5EE=1CGE7:GFFGGGFGGGFFGFFCEF@FFB<CC:FF@CFCGFGGGFDEFC>GGFFCFF?GGGFCFGGFCEFC,EFGGGFGGGEFCGCFGGGEDGGFFDGFFGGGFF=FDGGGGFFCFEFBF7FCCGFEFC7GF98FAGGGGEGGGGDGFCC<EGGGGEFC8FFAGGGGGGGGGGGGGGGGGGGGGFEFGGGGGGGGGGCCCCC
@silzx 18
TGGGGAATATTGCACAATGGGGGAAACCCTGATGCAGCGACGCCGCGTGAGTGAAGAAGTATCTCGGTATGTAAAGCTCTATCAGCAGGGAAGAAAATGACGGTACCTGACTAAGAAGCCCCGGCTAACTACGTGCCAGCAGCCGCGGTAATACGTAGGGGGCAAGCGTTATCCGGAATTACTGGGTGTAAAGGGTGCGTAGGTGGTATGGCAAGTCAGAAGTGAAAACCCAGGGCTTAACTCTGGGACTGCTTTTGAAACTGTCAGACTGGAGTGCAGGAGAGGTAAGCGGAATTCCTAGTGTAGCGGTGAAATGCGTAGATATTAGGAGGAACATCAGTGGCGAAGGCGGCTTACTGGACTGAAACTGACACTGAGGCACGAAAGCGTGGGGAGCAAACAGGATTAGATACCCT
+
CFGGGGGGEGGFGGGGGGGGF@FFGGCCFFGGGGFGGGCGGGGGGGGGGGGGFFGGGGGEEA9FFFGCEDGGGGG<E9?ECFD<@=EECEGGGGG<FFFGGGGFGGDA?FGCF<DGFF5@CD>DACFFGGGGGGFGGGGFGGFFG@:F:GG@DEC@FFFGF:FEGGGGGGGGFCEEEGFGFCG1FEF;FGF>F@F=EEC@DFEFF>9@#CFGGCCGE=BECGGGGGC8GF;;FF<FC7FGE/EGGFCFCGEFAEB<FGGFGGGECGGFGFFCGGGGGGE:GGFGDFEFDGGGGGGGFFA<GGDGGGGGGGGGGGGGGGGGGFGFFCCGFCEFAFGFAGF:DGGGF@GGFBFGGGFFGEGFCGGE9GFFFGGF,GGGGFB8<GGGEEFGEGGGGGGFGGGGGGGGGGGGGFGCCCCC
@silzx 19
TAGGGAATCTTCGGCAATGGGGGCAACCCTGACCGAGCAACGCCGCGTGAGTGAAGAAGGTTTTCGGATCGTAAAGCTCTGTTGTAAGTCAAGAACGAGTGTGAGAGTGGAAAGTTCACACTGTGACGGTAGCTTACCAGAAAGGGACGGCTAACTACGTGCCAGCAGCCGCGGTAATACGTAGGTCCCGAGCGTTGTCCGGATTTACTGGGTGTAAAGGGAGCGCAGGCGGGAGAACAAGTTGGAAGTGAAATCCATGGGCTCAACCCATGAACTGCTTTCAAAACTGTTTTTCTTGAGTAGTGCAGAGGTAGGCGGAATTCCCGGTGTAGCGGTGGAATGCGTAGATATCGGGAGGAACACCAGTGGCGAAGGCGGCCTACTGGGCACCAACTGACGCTGAGGCTCGAAAGTGTGGGTAGCAAACAGGATTAGATACCCT
+
GGGGGFGGGGGGGGGGGFG@FGGGGGGGGGGGGGGGGGGF@FGGGGGGG:FFFGGFFGGGDFGGGGGGCFFGGGGFGGGGGGG<FGGGGGGGGGGGGGGGC<FGGGGGGGGGGGGGFDFGGGG<BFFGGGGGGGCFGGGGGGGGGGFGGG>FGG67>FE>A<CFG*FFGGGGGG?GGFGFFCF>GGGCGGD7@EFEEEDGGGE>CCC4,GGGGGC<F@CFGEEEGGGGGGGGFAGGFEFFGFECGGGGGGCGGCGGGGGGGGGFF2<F<=ECGG=GDE<FGGGGGGGFCFF@CFEDGGFADBA,CGGGGGGGGGGGGGFGGFEGGFGGGGGGGGFFFC=?:GFGGGFGFFBCDGGGGGGDGGGFDFGGFFFCGGGGGFF9GGGGF<GGGGGGGGGGFCGFFGGGGGGEGGGGGGGGGFGGGGGGGGGFGGGGFGGCGCCCCC
@silzx 20
TGAGGAATATTGGTCAATGGACGAGAGTCTGAACCAGCCAAGTAGCGTGCAGGATGACGACCCTATGGGTTGTAAACTGCTTTTATATGGGAATAAAGTGAGCCACGTGTGGCTTTTTGTATGTACCATACGAATAAGGATCGGCTAACTCCGTGCCAGCAGCCGCGGTAATACGGAGGATCCGAGCGTTATCCGGATTTATTGGGTTTAAAGGGAGCGTAGGCGGACTATTAAGTCAGCTGTGAAAGTTTGCGGCTCAACCGTAAAATTGCAGTTGATACTGGTCGTCTTGAGTGCAGTAGAGGTAGGCGGAATTCGTGGTGTAGCGGTGAAATGCTTAGATATCACGAAGAACTCCGATTGCGAAGGCAGCTTACTGGACTGTAACTGACGCTGATGCTCGAAAGTGTGGGTATCAAACAGGATTAGATACCCT
+
EGGGGGGG,FFGFEFGGGGGGGGGGGGGGGGGFCFGFGDFGGGGGGGGEEGGGGGFFEFFFEEGGGGGGGGFGGFGFGGGGGGGGGGGFGFGGGGGGGGGGGEEGGFFFFFGGGGGGGGGEFGGBEEGGGGFGGGGGGGGF=FGGGGGGC@FFDFFGGGDEFGFF87F>FGGGAFFGGG*DC<>EFEGGGG7FFDC?FGFGGFGCGFGFGFFCCFCCEEEEGGGFECCGGFGGFD7C:GGGGGGGGGGGFE@GGGGGEEFEDG9FFAFBFGGGG><FGGGFGGGE@DCCGGEF<GGGFFGGGGGGEGFGGGGGGGGGFDEGGGGGGFF,CGGGGGFFCGGFA,<CFBFGGGGGGGDGGFFGEGGGF?GGF<FGGFCGGGGGGGGGGGGGGGGGGGGGGGGGGGGGGGGGGGGGGGGGGGGGGGGGGGGGGGCCCCC
@silzx 59379
TGGGGAATATTGCACAATGGGGGAAACCCTGATGCAGCGACGCCGCGTGAGCGAAGAAGTATTTCGGTATGTAAAGCTCTATCAGCAGGGAAGATCATGACGGTACCTGACTAAGAAGCCCCGGCTAACTACGTGCCAGCAGCCGCGGTAATACGTAGGGGGCAAGCGTTCTCCGGATTTACTGGGTGTAAAGGGAGCGTAGACGGCAAGGCAAGTCTGATGTGAAAACCCAGGGCTTAACCCTGGGACTGCATTGGAAACTGTCTGGCTCGAGTGCCGGAGAGGTAAGCGGAATTCCTAGTGTAGCGGTGAAATGCGTAGATATTAGGAAGAACACCAGTGGCGAAGGCGGCCTACTGGGCACCAACTGACGCTGAGGCTCGAAAGTGTGGGTAGCAAACAGGATTAGATACCCT
+
C<FFGGGGFGGGGGGGGGFG<@CBFGFDFGGGGGGGGG7FECGGGGGGGGFCGGGG7FGF,FFCGGGFF7FFGGGEFGGGGG-@<CDEFGGGGG9,B,E<B@F=D+BFCDGGGE,CFC<,CCDF7<9C5@<FC<CDFGGCF8@FFC<A:<;8@;C<9FC;CCCE1=*7+4(GFEC@CBF,;31F<F:?8FFBFE+AGFB>>?;EC?:EDFGCE?F?E7GGGGGGFFFFG7D87GFFGFEFEC8CFFFFCD::C:DFFEFE8CB6?CC:=++FFEGGF7F8>GGGFBCGEDFFE@EFGF8FB<GGEGEFGGGFCGDGCGGCC,GDFEBAFFFFGFFFFDGEGFFCGGGFC7GFE,AC,FFGEDFC<EEGGEEGGGGGGGGFCCGGGFC8;GGGFCGF@GGGGGGGGGGGEDGCCCCC
@silzx 22
TGGGGAATATTGCACAATGGGGGAAACCCTGATGCAGCGACGCCGCGTGAGTGAAGAAGTATTTCGGTATGTAAAGCTCTATCAGCAGGGAAGAAAATGACGGTACCTGACTAAGAAGCCCCGGCTAACTACGTGCCAGCAGCCGCGGTAATACGTAGGGGGCAAGCGTTATCCGGAATTACTGGGTGTAAAGGGTGCGTAGGTGGTATGGCAAGTCAGAAGTGAAAACCCAGGGCTTAACTCTGGGACTGCTTTTGAAACTGTCAGACTGGAGTGCAGGAGAGGTAAGCGGAATTCCTAGTGTAGCGGTGAAATGCGTAGATATTAGGAGGAACACCAGTGGCGAAGGCGGCTTACTGGACAGTAACTGACGTTGAGGCTCGAAAGCGTGGGGAGCAAACAGGATTAGATACCCT
+
EEFGGFFFGGGGGGGGGGGGGGGGGGGGGGGGGGGGGG@FEGGGGGGGGEFCFGGGGGGGGGGGGGGCGGGGGGGFGGGGGGGGGGGGFEFGGGGGGGGGGGGEGGGGFGGGGDDGGFGGGGGGGGDF??>FGEFGG@GCFFGFEFECFGEFGGGDFFGGGGGEGGGGFGGFGGGEGGFGGGFGGGD8C8FFFFEGGGGEEGECFGGC9AFEEGGGGGDF?FFGGG@CFEEGGGGGGEGFFC0DFGC?EEFGGGGGGF9FEGG9GFEFFBCGGGGGGFGGFFGGGGGEGGGGFGGFGGF,GGGGDGGGGGGDCFEGGFGGGFGGGGFGECGGGFFDGGGGGDGGGCGGGFEE@GGGGGFEGFFGGGGGEFFGGGGGGGGGGGEGDGGGGGGGGGFFFFFGGGGGGGGGF8GCCCCC
@silzx 60540
TGGGGAATATTGCACAATGGGGGAAACCCTGATGCAGCGACGCCGCGTGAAGGAAGAAGTATCTCGGTATGTAAACTTCTATCAGCAGGGAAGATAGTGACGGTACCTGACTAAGAAGCCCCGGCTAACTACGTGCCAGCAGCCGCGGTAATACGTAGGGGGCAAGCGTTATCCGGATTTACTGGGTGTAAAGGGAGCGTAGACGGTGTGGCAAGTCTGATGTGAAAGGCATGGGCTCAACCTGTGGACTGCATTGGAAACTGTCATACTTGAGTGCCGGAGGGGTAAGCGGAATTCCTAGTGTAGCGGTGAAATGCGTAGATATTAGGAGGAACACCAGTGGCGAAGGCGGCTTACTGGACGGTAACTGACGCTGAGGCTCGAAAGTGTGGGTAGCAAACAGGATTAGATACCCT
+
GGGGGFGGGGGGGGGGGGGGGGGGGGGGGGGGGGGGGGEGGGGGGGGGGGGGGGGGGGGGGGGGGGGGGGGGGGGGGGGGGGGGGGGGGGGGGGGGGGEGFGGGGGGGGGGGGGGFGGGFGGGGGGGGGGGGGGGGGGGGGGGGGGGGGGGGGGGFGGGGGGGGGGGGGGGGGGFGGGGGGGFGGGFGCGFGGGGGGGFFGGGGGGGGGGGGGGGGGGGFGGGGGGGGGGFGGGGGGGGGGGGGGGFFGGGGGGAGGGGGGGGGGGFFGGGGGGGGGGGG>GGGGGFDGGFFGGGGGGFFGGGGGGGGGGGGGGGGGGGGGFCGGGGGGGGGGF@GDGFGGGGGDGGGGGGGGGGGGGGGGGEGGGGGGGGGGGGGGGGGFCGGGGGGGGGGGGGGGGGGGGGGGFGGFFGCCCCC
@silzx 73274
TGAGGAATATTGGTCAATGGACGAGAGTCTGAACCAGCCAAGTAGCGTGCAGGATGACGGCCCTATGGGTTGTAAACTGCTTTTATAGGGGGATAAAGTGTGCCACGTGTGGCATATTGCAGGTACCCTATGAATAAGGACCGGCTAATTCCGTGCCAGCAGCCGCGGTAATGCGGAAGGTCCGGGCGTGATCCGGATTTATTGGGTTTAAAGGGAGCGTAGGCCGTTTGGTAAGCGTGTTGTGAAATGTCGGGGATCAACCTGGGGATTGCATCGCGAACTGCTAGACTTGAGTGCGCAGGAAGTAGGCGGAATTCGTCGTGTAGCGGTGAAATGCCTAGATATGACGAAGAACTCCGATTGCGAAGGCAGCCTGCTGGAGCGCAACTGACGCTGAAGCTCGAAAGCGTGGGTATCGAACAGGATTAGATACCCT
+
CED,FEFF@FGGFCECCECFGGGGCGEFFFGG9CFFGGGGDACFCFGGGGCCEBEFDEE>@CFGC8FCD6F+BCFFGFA,99C<,<EECGG7+4FGG9,5F,?<FFE<FF=+D8?A9,EFF9ABF,E,?=A?CFCFABFGGGG7=CCEG9,F=@3+:=>>C<CF73*@*5@FFFCEGF**?C,=<FCFG*=C<<:64+87C(2GGGCC6(<<<=;0E52+GF=<8<,GGFCF6<;C:CGA,,9D9<GCC79DFA8#FC@FCE>3<<,FF@@++:+E@,8,9=>3,;D<@FDFEFBC=8FF<EDFGFCFB=EE?E:@@8++FE>7E@,9FFDGF=EFF,FEBA,FC,:,FDCA=FGDFDF6:EGFGFE8EGGGGFGFGGF,F77C6ECGFC@CE,GGGGCCD@FF;@DCGGGGGGGGF@DFFDFF,<GGGFCA,<CA
@silzx 86712
TGGGGAATATTGCACAATGGGGGAAACCCTGATGCAGCGACGCCGCGTGAGCGAAGAAGTATTTCGGTACGTAAAGCTCTATCAGCAGGGAAGAAGAATGACGGTACCTGACTAAGAAGCACCGGCTAAATACGTGCCAGCAGCCGCGGTAATACGTATGGTGCAAGCGTTATCCGGATTTACTGGGTGTAAAGGGAGCGCAGGCGGTGCGGCAAGTCTGATGTGAAAGCCCGGGGCTTAACCCGGGTACTGCATCGGAAACTGGCGGACTAGAGTGTAGGAGGGGTAAGTGGAATTCCTAGTGTAGCGGTGAAATGCGTAGATATTAGGGGGAACACCAGTGGCGAAGGCGGCTTACTGGACGATAACTGACGCTGAGGCTCGAAAGCGTGGGGAGCAAACAGGATTAGATACCCT
+
GFCDGG>FFGFFGDFCFFGCC@FGGGGFGEEGGG,CFGCFGGGGGFEFFGGFCE>FEFGE,EFGGGGCF+BFGGG9FFGGFG9?F8?FF>FGGGGAFBDEEF+8CEB?,:3BADEFF<=E@8>7@F7<8>FGG<:CF;;:<CFGG:F@GGGGCCF;?ACC=C:?FCEDGE:#;:CB%F?<<F:7FFG5<=GFCGFDDGGG>CC?CC>C<1:/:CEF;<=FCGFD<GE>EEC*8GGGF<+FC<@3,BFB>9FC@+@+FFGGF:=B+=A,GGFAGFGFE<,C+CF8GDAFGFFGDFFBGFC?5FFF:7GEGGGFC@:7GGGGGGGFCF7=GF9FFEGF<GGGGGGGGGGGGDGGGGAFGGGGF@C,@DFCEGGGEGGGGFDGGGGGGGGFC+FF?FAGFC69EFGFEGGGGGEFCCCCC
@silzx 97037
TGAGGAATATTGGTCAATGGACGAGAGTCTGAACCAGCCAAGTAGCGTGCAGGATGACGGCCCTATGGGTTGTAAACTGCTTTTATAGGGGGATAAAGTGTGCCACGTGTGGCATATTGCAGGTACCCTATGAATAAGGACCGGCTAATTCCGTGCCAGCAGCCGCGGTAATACGGAAGGTCCAGGCGTTATCCGGATTTATTGGGTTTAAAGGGAGCGTAGGCCGTTTGGTAAGCGTGTTGTGAAATGTCGGGGCTCAACCTGGGCATTGCAGCGCGAACCGCCAGACTTGAGTGCGCAGGAAGTAGGCGGAATTCGTCGTGTAGCGGTGAAATGCTTAGATATGACGAAGAACTCCGATTGCGAAGGCAGCCTGCTGTAGCGCAACTGGCGCTGAAGCTCGAAAGCGTGGGTATGGAACAGGATTAGATACCCT
+
GGGGGGGGGGGGGFGGGGGGGGGGGGGGGGGGGGGGGGGGFGFFEFGGDGGGGGGGGGGGFFGGGFGGGGGGGGGGGGGGGGGG9C,ECFEECGGGGGGGFFGGFFGGFGDFEFFGGGGGEFGGFEGGGGGF9CDADGGGDFGFGGGCDFGGG5GGGGGGGGGGGDGGFFFGGGGEGGGGGFGGGGGGGGGGG<FFFCFCEGFGGGFFFFFDGGCCEGGGGGEFGEFF<FCC<EGGGGGFFGGGGGCFFGGGFFCGFEGGGGGGGGGGGGGFGGGGGGGFFCFFEGFF@DECGGGGGGGGGGFFGGGGGGEE7GFC7@GGGGGGEGGGF9GGGGGFE<GGGGFDDF<7GGGGFF@7GGGGGGGGGGGGDGFGGGGGGGGGGGGGFGGGGGGGGEFGGFEFCGGGGGGGGGGGGGGGGGGGGGFGGFFGGCGCCCCC
@silzx 86988
TGGGGAATATTGCACAATGGGGGAAACCCTGATGCAGCGACGCCGCGTGAGTGAAGAAGTATCTCGGTATGTAAAGCTCTATCAGCAGGGAAGAAAATGACGGTACCTGACTAAGAAGCTCAGGCTAACTACGTGCCAGCAGCCGCGGTAATACGTAGGGTGCAAGCGTTAATCGGAATTACGGGGCGTAAAGCGTGCGCAGGCGGTTCTGTAAGACAGATGTGAAATCCCCGGGCTCAACCTGGGAATGGCATTTGTGACTGCAGGACTAGAGTTCATCAGAGGGGGGTGGAATTCCAAGTGTAGCAGTGAAATGCGTAGATATTTGGAAGAACACCAATGGCGAAGGCAGCCCCCTGGGATGCGACTGACGCTCATGCACGAAAGCGTGGGGAGCAAACAGGATTAGATACCCT
+
<F<FECCEFGFEEGEFFDFDFEG:@FGFE@DGFFFFFGGEGGGGGEGGBFGDFGFGGFGFFGFFFGG:C+BFGGFFGGFGFCCF9FGGGGGGGGG?FGGGGGGEFG<EEFFCFGGGGGFFG,BFFFDF<FEEGFGGGEFGG<<>FGGGFBE@F9D<FFGE,8CDEGFG@7=<;@:<EF0?BC,FFCFE<CEFG#<DFDGGGFGCC>/F?EFFFG<@C@F,9F><=GGGGGGC7GGGFGGGGGFFFGGE=CEEFDFFGGFDGFGDGGGGFDB@98/C,,3GGGEFGEGGGGFGFFGGGGCCGGGGGFFCC<GGGF==FGGGGGGFF9FGGGFGGFCFFGGGFCF7EGFGGGGGGGGGCCFGFGGGEE9F8-:CGGFFFFGF<C<F@ECFCGGGGGGGGGGGGGFDF9DGGFGCCCCC
@silzx 98086
TGAGGAATATTGGTCAATGGACGAGAGTCTGAACCAGCCAAGTAGCGTGAAGGATGACTGCCCTATGGGTTGTAAACTTCTTTTATACGGGAATAAAGTGAGGCACGTGTGCATTTTTGTATGTACAGTATGAATAAGGACCGGCTAACTCCGTGCCAGCAGCCGCGGTAATACGGAGGATCCGAGCGTTATCCGGATTTATTGGGTTTAAAGGGAGCGTAGGCGGGCGCTTAAGTCAGTTGTGAAAGTTTTCGGCTCAACCGTAGAATTGCAGTTGATACTGGGTGTCTTGAGTACAGTAGAGGCAGGCGGAATTCGTGGTGTAGCGGTGAAATGCTTAGATATCACGAAGAACTCCGATTGCGAAGGCAGCTTGCTGGACTGTAACTGACGCTGATGCTCGAAAGTGTGGGTATCAAACAGGATTAGATACCCT
+
B<6EFFGGGGGG<,CFGGFGGGGGEG@CFEFGGFGGFGGGGG9EECGEGGGCFFCFFE@F@F@FF<EFFF7F7EFEFD9,EE<EECFCFCCF:4CCFFFFG9?F+9CAEEFF9,,C,,4:E,<@FF,?EFCFGEFE?5FFC7C7+3B=F9,=C-+@=3.:>B1FF<@;>7@FCFFD-9>:+.C(7D>C<=#8<+7>:FGFFFGGFC=F-@C<7CG??*CEGGGECF:FF,EF9GGGCCEECCE9FE,FB6++:GGGDGCBB>,A,,,DAFE@,,EB4C<FFF@+GGGGGFFDDC,C,AFFFFCGF?:FGCFEF8GGFDF<CGGGDGGGGGFCF9FGFFF9GGGGGFGFGFEDE:F7CC6,GGGGFFFEEC,FCGGGGGFFF<<6F9FGGECGGGGGGDGGEF9C;8FDGECEE9GGDGGGGGFGGGGEFFFCCA@C
@silzx 96189
TGAGGAATATTGGTCAATGGACGAGAGTCTGAACCAGCCAAGTAGCGTGCAGGATGACGACCCTATGGGTTGTAAACTTCTTTAGTGCGGGAACAAAGCGGCGTCGTGACGCCGGATGAGTGTACCGCAAGAATAAGCATCGGCTAACTCCGTGCCAGCAGCCGCGGTAATACGGAGGATGCGAGCGTTATCCGGATTTATTGGGTTTAAAGGGAGCGCAGGCTGCGAGGCAAGTCAGCGGTCAAATGTCGGGGCTCAACCCCGGCCTGCCGTTGAAACTGTCTTGCTAGAGTTCGAGTGAGGTATGCGGAATGCGTTGTGTAGCGGTGAAATGCATAGATATGACGCAGAACTCCGATTGCGAAGGCAGCATACCAACTCGCGACTGACGCTGAGGCTCGAAAGCGTGGGTATCGAACAGGATTAGATACCCT
+
GGGGGGGGGGGGGGGGGGGGGGGGGGGFGGGGGGGGGGGGGGGGGGGGGGGGGGGGGGGGEGGGGGGGGGGGGGGGGGGGGGGGGFAFGGGGGGGGGGGGGGGGGDGGGFGGGGGG@GGGGGGGGGGGGGCGEGGGCGGGG7FGGGGGGGGGGGGGGGGGFGFGGGGGGGGGGGGGGGG>GGGGGGGGGCFGGGGFGGGGGGGGGEGGFCFGGFGGGGGGGGGGGGGGGGGGGGGGGEGGGGGGGCDGGGGGGGGGGGGGGGGGFGGGGGFGGGGGGGGGGFGGGGCGGGGGGGCGGGFGGGGGGGGFAAGGDGGGFGGGGGDGGGGGGGGGGGGFCGGGGGFGG@E<GGFCF@FDF:@GGGGGGFE,FFGGFGDEEFCGGGGGGGGGGGGGGGGFCFGGGGGGGFEGGGGFGGDGGGGGGGGGGGGGGCCCCC
@silzx 97769
TGAGGAATATTGGTCAATGGACGAGAGTCTGAACCAGCCAAGTAGCGTGAAGGATGACTGCCCTATGGGTTGTAAACTTCTTTTATACGGGAATAAAGTGAGGCACGTGTGCCTTTTTGTATGTACCGTATGAATAAGGATCGGCTAACTCCGTGCCAGCAGCCGCGGTAATACGGAGGATCCGAGCGTTATCCGGATTTATTGGGTTTAAAGGGAGCGTAGGCGGACGCTTAAGTCAGTTGTGAAAGTTTGCGGCTCAACCGTAAAATTGCAGTTGATACTGGGTGTCTTGAGTACAGTAGAGGCAGGCGGAATTCGTGGTGTAGCGGTGAAATGCTTAGATATCACGAAGAACTCCGATTGCGAAGGCAGCTTGCTGGACTGTAACTGACGCTGAGGCTCGAAAGTGTGGGTAGCAAACAGGATTAGATACCCT
+
EGGGGGGGGGGGGGGFGGGGGGGGGGGGGGGGGGGGGGGGGGGGGGGGGGGGGFEGGGFGGGGFGGGFGGGFGGGGGGGEFGGGGGGGGGGGGGGGGGGGGGFGGGGDCFGGGGGGGGGGGGGGGGGGGGGGGGGGGGGGGGGGGGGGG@GGGGGGGCGGGGGGGGGGGGGGDFFDGGG*D>GGGGGGGGGGGGGCC0GGFCGGGGGGGGGGGGGFGGGGGGGGEGDGGGGGGGGFGFCGGGGDBFEDGGGGGGFGGGEDCDGGGGGFGGGGGEB9GGFGFGGGGGF9FFF9DF;GGGGFGGGFE7DGGFGGGGGGGGGGGGGGGGGGGGGCGGGGGGGGGGFGGGGFFGGGFFF7GGGGGGGGGGGGGGGFCFFGGGGGGGGGGGGGDGGGGGGGGCE@GFGGGGGEGGGGGGGGGGFGGGGGGGGGGGGCCCCC
@silzx 49979
TGGGGAATATTGCACAATGGGGGAAACCCTGATGCAGCGACGCCGCGTGGAGGAAGAAGGTCTTCGGATTGTAAACTCCTGTTGTTGAGGAAGATAATGACGGTACTCAACAAGGAAGTGACGGCTAACTACGTGCCAGCAGCCGCGGTAAAACGTAGGTCACAAGCGTTGTCCGGAATTACTGGGTGTAAAGGGAGCGCAGGCGGGAGAACAAGTTGGAAGTGAAATCCATGGGCTCAACCCATGAACTGCTTTCAAAACTGTTTTTCTTGAGTAGTGCAGAGGTAGGCGGAATTCCCGGTGTAGCGGTGGAATGCGTAGATATCGGGAGGAACACCAGTGGCGAAGGCGGCCTACTGGGCACCAACTGACGCTGAGGCTCGAAAGTGTGGGTAGCAAACAGGATTAGATACCCT
+
GCGGGFGGGGGGGGGGGGGGGGGGGGAEGG8FGGGGGGGEEFEGGGGCF>E?EGGGGEGG8F,CFEGGEGGGGFGGBFFGCGGGDFFGFGFFGGGGGGGGGGGGGGFFGGC<FFFFF8DDFGGGGGGGGGFFEFFF?DFFFGFFC7FF@FE@FC>6FFGCCFFGGGBFFFGEFGGGGEE9CF=GGGCE=DFFFFFF4D=,CEB/FCE/F>FDCGFGGCGGCFFGFFGGGFG>FCGGFFGGGGGGGFGGGFGFFGECGFFGGGGFGFDFFGFGGGGFGEFFGF@FFCGGGGFAGGGGGGGGGGGF7GGGGACEFDGGF9CGFGGGGGF8GFGGGGGGFE8CGEEGGGGGGGFGGGGCGGGFGGFGGF<GGDGGGGGGFGGGGGGFGGGGGGGGGGGGGGGGGGGGGGGGGFGCC8CC
@silzx 94919
TGGGGAATATTGCACAATGGGGGAAACCCTGATGCAGCGACGCCGCGAGCGAAGAAGTATTTCGGTATGTACAGCTCTATCAGCAGGGAAGAAAATGACGGTACCTGACTAAGAAGCCCCGGCTAACTACGTGCCAGCAGCCGCGGTAATACGTAGGGGGCAAGCGTTATCCGGATTTACTGGGTGTAAAGGGAGCGTAGACGGAGCAGCAAGTCTGATGTGAAAACCCGGGGCTCAACCCCGGGACTGCATTGGAAACTGTTGATCTAGAGTGCTGGAGAGGTAAGCGGAATTCCTAGTGTAGCGGTGAAATGCGTAGATATTAGGAGGAACACCAGTGGCGAAGGCGGCTTACTGGACAGTAACTGACGTTGAGGCTCGAAAGCGTGGGGAGCAAACAGGATTAGATACCCT
+
FGFFEGEG<FGGGGGGGCFGGGGGGGGFGGGGGEFGGF@@CEGGEEG7FEGCGGEGFDFFBAC<7F8D?CE,CAE-BEGGGFFGF<DCC<FG8FFFE,CF@GGGDGGCFDCFG9F2D<FBC>FCFFGG,<>C<FFGGG7F8FEGGGGG=FEFGGC7*@GGGGGFFDFECFCE:FEGFFC<FGGFGGGGFGGGGGGGGEFEEFFFDEFFECFFFFFGGFGGGFGEFGFGGGGGGGCDFF8CEDEGDGGGB?AEDGFFFEE,FEFFE@FGFGGGGFF<F?GFFFFFFDFGGEGGGGGDGFGFGEGC>GGFAGGGEEFGGFGFFF9FF@DGGFB@FF9GGGGGF@@FF@:CFAGDEGDEFGFAAGGFGGGGGGFEDGFC:<<DGGGGFF7GFGGFFEGGFCGFFGEDECFGEACCCC
@silzx 81529
TGGGGAATATTGCACAATGGGGGAAACCCTGATGCAGCGACGCCGCGTGGAGGAAGAAGGTCTTCGGATTGTAAACTCCTGTTGTTGAGGAAGATAATGACGGTACTCAACAAGGCAGTGACGGCTAACTACGTGCCAGCAGCCGCGGTAAAACGTAGGTCACAAGCGTTGTCCGGAATTACTGGGGGTAAAGGGAGCGCAGGCGGGAGAACAAGTTGGAAGTGAAATCCATGGGCTCAACCCATGAACTGCTTTCAAAACTGTTTTTCTTGAGTAGTGCAGAGGTAGGCGGAATTCCCGGTGTAGCGGTGGAATGCGTAGATATCGGGAGGAACACCAGTGGCGAAGGCGGCCTACTGGGCACCAACTGACGCTGAGGCTCGAAAGTGTGGGTAGCAAACAGGATTAGATACCCT
+
GGGGCEGDCAFGGGGGGEF@FEDGGF<8F<FFCFEDGGGCFGGGGGFCE7?=:F8AF<@FFGG9EF:7CE<FFEEFFFGGGFGGFFGGGGGFGBFEECFGA:FGFGGGF@FF,<F+B7FCCGGGGCE=FC9DFFDEFG5<85FFCBBCEFC<2?D>FGCFCF>FCFFEFFCEFFFEC<=:CC6G?C#FC8CFGFFCCEC:CFGGGGGCCGGG?F4C9GGGFFFGGGGFE:@3FCCFCGEDGFEGF@GGFCG9<GFCCGDGGFCCFFGF@GDGG=GGGGED<EGGGGDGEGGFFGGF:F@FFFGFB=7GGGGGGGGGGGFGF6+@F7GGGFCGFFCGFGGGGEDCFEFCFCFC<9FFFFDCC,ECFGEGGGGGGF8GFFCF@,?CC,CEDFGGFFGFGFCFGGEEF,FGGGF<CCCC
@silzx 34
TGGGGAATATTGCACAATGGGGGAAACCCTGATGCAGCGACGCCGCGTGGAGGAAGACGGTCTTCGGATTGTAAACTCCTGTTGTTGGGGAAGATAATGACGGTACCCAACAAGGAAGTGACGGCTAACTACGTGCCAGCAGCCGCGGTAAAACGTAGGTCACAAGCGGTGTCCGGAATTACTGGGTGTAAAGGGAGCGCAGGCGGTGCGGCAAGTCTGATGTGAAAGCCCGGGGCTCAACCCCGGTACTGCATTGGAAACTGTCGTACTAGAGTGTCGGAGGGGTAAGTGGAATTCCTAGTGTAGCGGTGAAATGCGTAGATATTAGGAGGAACACCAGTGGCGAAGGCGGCTTACTGGACGATAACTGACGCTGAGGCTCGAAAGCGTGGGGAGCAAACAGGATTAGATACCCT
+
E8FACFGFGGFEAFFGGGG8ADE@FFGECFGDFGGGGGEGGGGGGGG:=BFGGEGEF,=FGGEGFGDC7+AFAGGCF9FEF<EEFEG8FF+?C?<FEEFGGGG+D+,,CFEFD=FEDGEFDD@FF7FFFA<CFFGC<@CFGFFGGG7F54>CG,=FCGG;;=GGGGGG':F<C<;C8CCF@C/C%F@<=CFGCFGC85FEEEDCEC#FGGGGG5F#AFFFEE1GGGGFE=FF<??F::F7C98D>=ECED=F<E<FFFFGGCGFGGGFF?DFG>@>:CE?@0C<8<B,F@5,FE?CFFF9GFGEEGGGDGGF@GGECGGFB9GGE:,FDGFGGF@DFFFFB@:C<FC7@C8<C,FFABCFEC6,,F6GEGGC<8GEFFCDFEGGF,EFF@B<FE<E6FF<EE9CFGE9F8FA8,C<
@silzx 61255
TGGGGAATATTGCACAATGGGGGAAACCCTGATGCAGCGACGCCGCGTGAGTGAAGAAGTATCTCGGTATGTAAAGCTCTATCAGCAGGGAAGAAAATGACGGTACCTGACTAAGAAGCCCCGGCTAACTACGTGCCAGCAGCCGCGGTAATACGTAGGGGGCAAGCGTTATCCGGAATTACTGGGTGTAAAGGGAGCGCAGGCGGGAGAACAAGTTGGAAGTGAAATCCATGGGCTCAACCCATGAACTGCTTTCAAAACTGTTTTTCTTGAGTAGTGCAGAGGTAGGCGGAATTCCCGGTGTTGCGGTGGAATGCGTAGATATCGGGAGGAACACCAGTGGCGAAGGCGGCCTACTGGGCACCAACTGACGCTGAGGCTCGAAAGTGTGGGTAGCAAACAGGATTAGATACCCT
+
GG,,@B@FGGGGGGGFCFCEGC+@FFFGG8EFFFAFGGGGG7FG+:FGGEGGFFGGGGGGGGGGFGGGGGFFGFGGGGGGGGGGGCG8FCGGGGGGGGGGGGGGGFCEFGGFEGGGGGEDECDFCGGG?EGFDFFF<D<FGGGG7FB<FGFCCFFFCFFG@FGGGGGGE:CDFCFCEF-GGGGFFFGFCCFGGGGFGECCCC:CEFG@GGGFFFG5FCGGGGGGG<DFFGGGGGD@>GGG/GGGGGECFFF=<@E?,CFGGGGGGFFCD8GGCGDGGFE<CGCGGGGEF8GF@F:DGFECGFDGEEGFGGGEGGEEFGGGGGGGGGGGFEE9GGGFGGGGGGGFGGFGGEGFFFGGGGFEAFE<FCEGGGFEFF8FGGGGGGGGGGGGGGGGGGGGGGGGFGFGFCGFGEFCCCCC
@silzx 52535
TGGGGAATATTGGTCAATGGACGAGAGTCTGAACCAGCCAAGTAGCGTGAAGGATGACTGCCCTATGGGTTGTAAACTTCTTTTATACGGGAATAAAGTGAGGCACGTGTGCCTTTTTGTATGTACCGTATGAATAGGGATCGGCTAACTCCGTGCCAGCAGCCGCGGTAATACGGAGGATCCGAGCGTTATCCGGATTTATTGGGTTTAAAGGGAGCGTAGGCGGACGCTTAAGTCAGTTGTGAAAGTTTGCGGCTCAACCGTAAAATTGCAGTTGATACTGGGTGTCGTGAGTACAGTAGAGGCAGGCGGAATTCGTGGTGTAGCGGTGAAATGCTTAGATATCACGAAGAACTCCGATTGCGAAGGCAGCTTGCTGGACTGTAACTGACGCTGATGCTCGAAAGTGTGGGTATCAAATAGGATTAGATACCCT
+
FEFFG7CCCFGGGGEGGGGGGGEGGGGGGGGGGGGGGBFEGGGFGGGGE7FGGFGFEF9EFGGGGGGGGGGGGGGGGGGFFGGGGGFFGDEGGGFGGGGGG,EFGGGGCG7,FEGFCDGFFAGGGGGDDF8ACE9FG8FGFGGEGGEG8FF:F9>FFDFGGGGGGGEGEGC=@FGD4@F;CGDC8CCECGGGGGGEFFD9CFCGGGGGFGGEGGECEGFGEGGGGEC:ABCGGGFC<:EGGGGGFFGGGGF@+<DFD@EGG=AFECGGGFGGGG>GGFGGF@FD8++4<?GEGFGGF@FGFEE4F?EGGFDFFEEEDFCGGGGEEDGGFDFGGGFCF9GGGGGGGGGGGGF9GEGGDGGEEFCGCFGGGGFGGGFEGGGGGGFGGGFCFCGFF@EGGEGGGGGGGGFCDDGFDGGGGFFFGGGGFFGGGCGC@CCC
@silzx 37
TGGGGAATATTGCACAATGGGGGAAACTCTGATGCAGCGACGCCGCGTGAGCGAAGAAGTATTTCGGTATGTAAAGCTCTATCAGCAGGGAAGAAGAATGACGGTACCTGACTAAGTAGCACCGGCTAAATACGTGCCAGCAGCCGCGGTAATACGTATGGGGCAAGCGTTATCCGGATTTACTGGGTGTAAAGGGAGCGCAGGCGGTGCGGCAAGTCTGATGTGAAAGCCCGGGGCTCAACCCCGGTACTGCATTGGAAACTGTCGTACTAGAGTGTCGGAGGGGTAAGTGGAATTCCTAGTGTAGCGGTGAAATGCGTAGATATTAGGAGGAACACCAGTGGCGAAGGCGGCTTACTGGACGATAACTGACGCTGAGGCTCGAAAGCGTGGGTAGCAAACAGGATTAGATACCCT
+
E<<FC8@FGFGGGGGFGGGGGGGCEFG9EDFGGGAEE@7FBGDFCE=@:FF8>==@E8,<?F9<CBF:EGGFGFFF9FFGFCGGFGGGFFGGGGCF<=FFFCED@FCCDDFG9?5D,C,DFFG:CGGGGFGFF<FC7@FGFFF8,@FC7CGC,@;FFG.@,#<F?ECFFF=@CF4C=7E<>2CFGG9F<FF??7<4F5GEEC>81?EEGGGFD;;D@GGGF:FFF?<?:ECGFFEE<AGCCF-=+9EFBCEBEDFC<;4<9F=8DC@C9EC#8/E>7<8@47EFFEGGGGFEC<?FGDC<,FE=@+>,,,FDFF:B+D<EEE<<<E,<FDCGGGFCC@CCCEFB@C86+++,9FEC,8@:GGGFFGGFFBB87,B,8F@7GDBB@B7F@7FC,,ADDGFE<FFDDA<CFEC;,@<8-
@silzx 56484
TGGGGAATATTGCACAATGGGGGAAACCCTGATGCAGCGACGCCGCGTGAGCGAAGAAGTATTTCGGTATGTAAAGCTCTATCAGCAGGGAAGAAGAATGACGGTACCTGACTAAGAAGCACCGGCTAAATACGTGCCAGCAGCCGCGGTAATACGTATGGTGCAAGCGTTATCCGGATTTACTGGGTGTAAAGGGAGCGCAGGCGGTGCGGCAAGTCTGATGTGAAAGCCCGGGGCTCAACCCCGGTACTGCATTGGAAACTGTCGTACTAGAGTGTCGGAGGGGTAAGTGGAATTCCTAGTGTAGCGGTGAAATGCGTAGATATTAGGAGGAACACCAGTGGCGAAGGCGGCTTACTGGACGATAACTGACGCTGAGGCTCGAAAGCGTGGGGAGCAAACAGGATTAGATACCCT
+
FFGGGGGGGFF<FGGFGFGDFDEFGGGGGGFGGGGG9F@CFCFGGDGGC:FGGDGG,FFFECGGGGGG,FFGGGGCFCGGGGGGCFEGGGGGGGFDGGGAFF7=FFFGGCFFGGGC<CFGGFG>CGGDGGFFGGG3FFGFFFDGG.FEEEECFGFFF<FF09CFGGGGGGGGGFF1A<E$F;?CFFCFFGGGGGGGEGG>8EGGGGDCE3FDCFFGGGGGGGGGCFFCFFGFCGFFEEGFFFC6GGGGE:GFCGGFCGFFF?CCFFGFGFGGGGGEGGEEC>GGGF9GFGFFBFF?GGGFGGGGGGGGGGGGFDGGGFGGGGGGFC,GGGGGGGGGGGDGGGGGGGGGGGGGGFGGGGGGGF<CFCGGGGGGGGGGGGFC8FCGFEGGGGFGGGGGGGFFFGGGGGGGGFGGCCCCC
@silzx 68608
TGGGGAATATTGCACAATAGGGGAAACCCTGATGCAGCGACGCCGCGTGAAGGAAGAAGTATCTCGGTATGTAAACTTCTATCAGCAGGGAAGATAGTGACGGTACCTGACTAAGAAGCCCCGGCTAAATACGTGCCAGCAGCCGCGGTAATACGTATGGTGCAAGCGTTATCCGGATTTACTGGGTGTAAAGGGAGCGCAGGCGGTGCGGCAAGTCTGATGTGAAAGCCCGGGGCTCAACCCCGGTACTGCATTGGAAACTGTCGTACTAGAGGGTCGGAGGGGTAAGTGGAATTCCTAGTGGAGCGGTGAAATGCGTAGATATTAGGAGGAACACCAGTGGCGAAGGCGGCTTACTGGACGATAACTGACGCTGAGGCTCGAAAGCGTGGGGAGCAAACAGGATTAGATACCCT
+
FGG?FGGGGGGGGGGGGGGDFGGGDFGGGGGGGGGFCECGGGGGEGGGGGGCFGGGGGGGGGGGGGGEDGGGGGGGGGGGGGGGGGFGGGGGGGGGFGFFFGGGGGGGGGGGGGGGGFFGGEGGGGGGGGFG<FFFFFGGGGGGEGGGGGG;DFFCFFFGGFFCGGGGGFEGFGGGGFCFGF:FGGGGFFGGFFEGG=CFFGGGGGEFEGGGGGGGGGGFEGGGGGGEFCGGDFGDGGGGGGG#FGGGGGGGGGFGGGGGGFFGGGFFGGGGC@.GGGGGGGGGGCGGGGFFGGGFGE<GFF@+CGGGGGGGEGCGGGGGGGCFGFGGF?CCGF?GGFGGCGGGGGDGGGGGGGGGGEGEFGFAEFEGGGCGGGGGGGGGGGGGGGGGGFGGGGGGFGGFFFGGGGGGGGGCCCCC
@silzx 40
TGAGGAATATTGGTCAATGGGCGCTAGCCTGAACCAGCCAAGTAGCGTGAAGGATGAAGGCCCTAGGGGTCGTAAACTTCTTCTATATGGGAATAAAGAGCAGTATGTAAACTGTATTGTATGTATGATATGAATAAGGATAGGCTAACTCCGTGCCAGCAGCCGCGGTAATACGGAGGATCCGAGCGTTATCCGGATTTATTGGGTTTAAAGGGAGCGTAGGTTGTTGGGTAAGTCAGTTGTGAAATCTTGCGGCTCAACCGTAAAATTGCATTTGATACTGTCAGTCTTGAGTACAGTAGAGGTTGGCGGAATTCGTGGTGTAGCGGTGAAATGCTTAGATATCACGAAGAACTCCGATTGCGAAGGCAGCCTGCTGTAGCGCAACTGACGCTGAAGCTCGAAAGCGTGGGTATCGAACAGGATTAGATACCCT
+
GGFGGCFFFGGG?@FGGGGGGGG7+@FGGGGGGFFGGG<F8FCCEFGGEG@FFGGGGGGG@,BFG,C<B,6@@EFFCF,9,C,555E,,,,4,,CF,<,B4,?,?,5CF,,C,C5,B,:EF,C<E,,,CB,59,,CFCEE,,A:>4BB:0@?B89@D.5=/A2CCBF<<F,<C:736+@:7@:77E?CE>=1<167FG:4FEGF<A41BDFFCCC(4CCEDC4**8*,27EGGFCGFFGEGGGFGD@,*>+@GGGFE@C<F>9F:,F9FGE@9DFF>,<FCDF:=9F<FGGFFEA,FGGGGFFEF=+FDGGF@BECB7DEFEF=CGEEAGGFECFGGFGFF,FECFEC,9GGGGF@GF@CGDGGGGGGGGGGFEF8E<76@+:9@C,GFF7B9CGFC+7@:GGGGGGGGGGGGEF@F9GGGGGFFGGGGGGCCCCC
@silzx 41
TGAGGAATATTGGTCAATGGACGAGAGTCTGAACCAGCCAAGTAGCGTGCAGGATGACGGCCCTATGGGTTGTAAACTGCTTTTATAGGGGGATAAAGTGTGCCACGTGTGGCATATTGCAGGTACCCTATGAATAAGGACCGGCTAATTCCGTGCCAGCAGCCGCGGTAATACGGAAGGTCCAGGCGTTATCCGGATTTATTGGGTTTAAAGGGAGCGTAGGCCGTTTGGTAAGCGTGTTGTGAAATGTCGGGGCTCAACCTGGGCATTGCAGCGCGAACTGCCAGACTTGAGTGCGCAGGAAGTAGGCGGAATTCGTCGTGTAGCGGTGAAATGCTTAGATATGACGAAGAACTCCGATTGCGAAGGCAGCCTGCTGTAGCGCAACTGACGCTGAAGCTCGAAAGCGTGGGTATCAAACAGGATTAGATACCCT
+
FGGGGGDFEGGGGGGGGGGGGGGGGEGGGGGGGGGGGGFGGGGFGGGGGGGGGGGGGGGGEGGGFGGGGFDFGGGGGGGGGGGGGGGGGGGGGGGCGFFFGGGGGCFGGGGGGGGGGGFGGDFGGGGGGGGGGGCFGGGFFG<GEEGGGGFGGGGGGGGFGCGGGGGGGGGGCAFGGG;<>FGFFE@EEGGGGGGC=CC@CGGCFF=CF@EEGGGGGDCCCEEEGGECFEGFGGG?F6(DFFFGFGGGGEGGGGGFFF?FFGGGGGGGGGGGGGGGGGFFGGGGGGGFF8GGGGDGGCGF=DAEGGGDGGGGGGEFGGGGGGGEGGGGGGGGGGGGGFGGGGGGFDGGGGGGGGFCGGGGGGGGGGGGGGGGGGGGGGGGGGGGGGGGGGGGGGGGGGGGGGGGGGGGGGFGGGGGGGGFGGGGGGGGGFGCCCCC
@silzx 102045
TGGGGAATATTGCACAATGGGGGAAACCCTGATGCAGCGACGCCGCGTGAGTGAAGAAGTATCTCGGTATGTAAAGCTCTATCAGCAGGGAAGAAAATGACGGTACCTGACTAAGAAGCCCCGGCTAACTACGTGCCAGCAGCCGCGGTAATACGAAGGGGGCAAGCGTTATCCGGAATTACTGGGTGTAAAGGGTGCGTAGGTGGTATGGCAAGTCAGAAGTGAAAACCCAGGGCTTAACTCTGGGACTGCTTTTGAAACTGTCAGACTGGAGTGCAGGAGAGGTAAGCGGAATTCCTAGTGTAGCGGTGAAATGCGTAGATATTAGGAGGAACATCAGTGGCGAAGGCGGCTTACTGGACTGAAACTGACACTGAGGCACGAAAGCGTGGGGAGCAAACAGGATTAGATACCCT
+
CFCGGFGGFGGGGGGGGGGGGDCGGGGGD@FGGGGGGGGGGGGFCEEEFGGGDFFECFGGGFGDDGFCFDFGFFGGGAFGFFFAFGFGDDGGGGG8F9FGFGGGEGFGGF8FGG8FFGGGGGGGGG+<B,>FD<GE?CFF7,D>FCBF*FC;F9>#6CEFEEFEC0CGF@?=CF@FEEG?CF:F?/<FFGGGGGGFEEGGEGGGF@EDGGFGGGGF,FFFEGCGFGG:FGFBFGFGGGGFA=EGGG=B@E@FGGGFGFCAGGFFFGGGGFGGCE,G?E:FFGGGGGGGGGFFEGGCEFDGGFC>++EGGFF<:CGCGFCGGFE,FE<FE9FFFEEC-GD@GGGGFFDEGGGGFCGGGFFFGGGGFEEGGGFCFFGE,8CFFGGFGGGGGFGFCGGGGGGGGGGGFFGEGGFCCCCC
@silzx 43
TGGGGAATATTGCACAATGGGGGAAACCCTGATGCAGCGACGCCGCGTGGAGGAAGAAGGTCTTCGGATTGTAAACTCCTGTTGTTGAGGAAGATAATGACGGTACTCAACAAGGAAGTGACGGCTAACTACGTGCCAGCAGCCGCGGTAAAACGTAGGTCACAAGCGTTGTCCGGAATTACTGGGTGTAAAGGGAGCGCAGGCGGGAGAACAAGTTGGAAGTGAAATCCATGGGCTCAACCCATGAACTGCTTTCAAAACTGTTTTTCTTGAGTAGTGCAGAGGTAGGCGGAATTCCCGGTGTAGCGGTGGAATGCGTAGATATCGGGAGGAACACCAGTGGCGAAGGCGGCCTACTGGGCACCAACTGACGCTGAGGCTCGAAAGTGTGGGTAGCAAACAGGATTAGATACCCT
+
FGGGGEEGFGGGGGGGGGGGGGGGGGGGGGGGGGGGGGFGGGGGGGGGGGGGGGGGGGGGFGGGGGGGDGGGGGGGGFGGGGGGGGFGGGGGGGFGGGGGGGE7FFGFGGGGGGGGGGCGGGEGGGGGGFGDFFGGFGGGGFGFGFEGBECGGGFDEGG>9FGGFEAFEEFGGFC<C8FGGGGGGGF;FGGGFGGGGGGCEGGDGFE?GFFGGDFG@<EFFGGGFGGGGFGGGGGGGGGGGGGGGGFGDE@>9GGFFGFGGGGGGGGGGF>FFGGGGGGGGGGGGGEEGGGGGGFFGEECGGGEDGGGGCGDGGGGGFGFECCGGFDGGEGCGGGGGGGGGGFGGGGGGGGGGGGGGGGGGGFGGGGGGGGGGGGGGGGGGGGGGGGEGGGGGGGGGGGGGGGGGGGGGGGCCCCC
@silzx 44
TGGGGAATATTGCACAATGGGGGAAACCCTGATGCAGCGACGCCGCGTGGAGGAAGAAGGTCTTCGGATTGTAAACTCCTGTTGTTGAGGAAGATAATGACGGTACTCAACAAGGAAGTGACGGCTAACTACGTGCCAGCAACCGCGGTAATACGTAGGGGGCAAGCGTTATCCGGATTTACTGGGTGTAAAGGGAGCGTAGACGGTGTGGCAAGTCTGATGTGAAAGGCATGGGCTCAACCTGTGGACTGCATTGGAAACTGTCATACTTTAGTGCCGGAGGGGTAAGCGGAATTCCTCGTGTAGCGGTGAAATGCGTAGATATTAGGAGGAACACCAGTGGCGAAGGCGGCCTGCTGGACTGTTACTGACACTGAGGCACGAAAGCGTGGGGAGCAAACAGGATTAGATACCCT
+
FFFGG@FGGGGGGGGGGGGDGGGGGGGGGDGGF<FGGGCFGGGGGDGFG7FFGGGGGGGGGGFGGGGGGGFGGGGFFGFGC<FGGGGGGGGGGGGGGFFEAFD=CFCFGCGGGGFGG;5FADFGAEEFGGGGG7<FCCFCG?CFCGFG>CF<BDFFCEEG:FGCGECFCFC=FCGGGE>CEF9FCC<;CCBFFGECEGF@>EDCCCEFCEGGGGGFCA><FEGGGGGE@5;C7FCFCDGGFFDFF@FCCG:C@GGGGGFGGGGFFE7:B=D(FFFAF6BCFEFF?C+C:GED<GF==@++E9CF7GGFGGFFFGGGF?FCGGGGGGDF<<GGGGGGGGGGGGEGGGGEDGGGFGGGGGGEGGGGGGGGGGFF9GGGFGGGDGGGGGGGFDGCGGGGGGGGGGGGGFFEF,GCCCCC
@silzx 63137
TGGGGAATATTGCACAATGGGGGAAACCCTGATGCAGCGACGCCGCGTGAGCGAAGAAGTATTTCGGTATGTAAAGCTCTATCAGCAGGGAAGAAGAATGACGGTACCTGACTAAGAAGCACCGGCTAAATACGTGCCAGCAGCCGCGGTAATACGTATGGTGCAAGCGTTATCCGGATTTACTGGGTGTAAAGGGAGCGCAGGCGGTGCGGCAAGTCTGATGTGAAAGCCCGGGGCTCAACCCCGGTACTGCATTGGAAACTGTCGTACTAGAGTGTCGGAGGGGTAAGTGGAATTCCTAGTGTAGCGGTGAAATGCGTAGATATTAGGAGGAACACCAGTGGCGAAGGCGGCTTACTGGACGATAACTGACGCTGAGGCTCGAAAGCGTGGGGAGCAAACAGGATTAGATACCCT
+
EF8CFCFGFFGGGFFFCFGGGDGGGGGCFGGGGGFGGGGED@FGGGGGGGGGGFGDFGGE9FGFGGCFGGGGGGGGFGGGF<FGGGGGG@FGGGGGGGGGGDBCFFFGGFGGCGFGGCGGG>GGD=7FGGGDGCFCFGFEFD@FGGGGGEGG9FEF8<CFCGE@FGGFFGDEGG:BFGFFCFFGGGGFEFGGGGGGGGDGGGEGEGEGGEGGGGEGGCGGGGGFGGGGGGFEGGGGDGGGFGGEGGGFF9FC1FEGGGGGGGGGGGDFFA?FFDFBEEFD>FFFFFAGGGFFF8GEECGGFGGGGGFC5DGGGFCGGGGGFF=AFC,8GGEEGEFF9FGFEGGF7GEGGGCGGGGGGGGGFGF9DGFGGGFGGGGGFGGEFDFF@GGGGGGGGGGGGFGGGGFGFEAFFGGGCCCCC
@silzx 46
TGAGGAATATTGGTCAATGGACGAGAGTCTGAACCAGCCAAGTAGCGTGCAGGATGACGGCCCTATGGGTTGTAAACTGCTTTTATAGGGGGATAAAGTGTGCCACGTGTGGCATATTGCAGGTACCCTATGAATAAGGACCGGCTAATTCCGTGCCAGCAGCCGCGGTAATGCGGAAGGTCCAGGCGTTATCCGGATTTATTGGGTTTAAAGGGAGCGTAGGCCGTTTGGTAAGCGTGTTGTGAAATGTCGGGGCTCAACCTGGGCATTGCAGCGCGAACTGCCAGACTTGAGTGCGCAGGAAGTAGGCGGAATTCGTCGTGTAGCGGTGAAATGCTTAGATATGACGAAGAACTCCGATTGCGAAGGCAGCCTGCTGTAGCGCAACTGACGCTGAAGCTCGAAAGCGTGGGTATCGAACAGGATTAGATACCCT
+
6EFGGGGGGGGGGGGGGGGGGGGGEGGGGGGG9FFGFFFGGGFGGFGGGGFGCF,FGFGGFFGGGGFGGCGGGGGGFFG<EFFGGGFGGFEGG>FGGGGEGGFFFFCFFFFGGFCGFGCEEBFGGFGGDGFGGEDDGGGGGGFGGGGGFGE>FGGEFFBF:FCDGGGDFGGEGGFGEE@<FCB@1<CCEG?CFAFEC<CFFDCFG1@FACFFFGGGGGGGGGGGCEFGFFEC<@FGD:C9C@CG@GFGGDFCGGG@=F=@C@EFGFFFFFFGGGF:9FGG@FFGE=<@FGGGDDGGEFE?E9A,,C+B4,F?A8F>>7EF8FGFB:?CFFFGEEE?GFDFE,FGFFF79GFAC@EGGGF:FC,C,CFFEFF@7<8FDGFFCF@GFGF>GGCEFGGGEF>GGEEGEECECGGGFDECCCCFFFEFAFFGGFECCCC@
@silzx 69191
TAGGGAATCTTCGGCAATGGGGGCAACCCTGACCGAGCAACGCCGCGTGAGTGAAGGAGGTTTTCGGATCGTAAAGCTCTGTTGTAAGTCAAGAACGAGTGTGAGAGTGGAAAGTTCACACTGTGACGGTAGCTTACCAGAAAGGGACGGCTAACTACGTGCCAGCAGCCGCGGTAATACGTAGGTCCCGAGCGTTGTCCGGATTTATTGGGCGTAAAGCGAGCGCAGGCGGTTTGATAAGTCTGAGGTTAAAGGCTGTGGCTCAACCATAGTTCGCTTTGGAAACTGTCAAACTTGAGTGCAGAAGGGGAGAGTGGAATTCCATGTGTAGCGGTGAAATGCGTAGATATATGGAGGAACACCGGTGGCGAAAGCGGCTCTCTGGTCTGTAACTGACGCTGAGGCTCGAAAGCGTGGGGAGCGAACAGGATTAGATACCCT
+
<FDEEGGGGFAFGEEGFGGF,8@FCFGGGGFGGGGDEEEFGG:FC@FGGGGCFGGF,CFGEDAFGGEGGGGGGCDAFCCEE@FFGGGGGFGGGFGFCCC=BEA9<EGCC7FGFGF,?FAFF?FFGGEGGGGGGGGCFFDFG?C8,@FEG*@:CFGGGFGFCFDG@CC8CC7=FDCGG9FGGEFFC=GFFC8<FF<8?C,CEEACEGGFGFGG9>CEG.CCC8:?EGCEEGGG:@12<F430<E9@=CFFFF>@?EF?533,/;,FGDGDFGFCC:@>7GGFGGGFC,F9FFEFC,BGEE=GFFEDE+FDGGFE?,B555?B4,F9FEB8++GGGCE,:EFB,GFFECCFAGGGF9GGGCFB76CB7FEGF<B+C+EFEFC8A<GECFF9E<GFCGGGFEFECECFFEFFGCCGGFFC+F:@,GGGGFCGEAFE6<C@-CCC
@silzx 48
TAGGGAATTTTCGGCAATGGGGGAAACCCTGACCGAGCAACGCCGCGTGAGCGAAGAAGGCCTTCGGGTCGTAAAGCTCTGTTGTAAAGGAAGAACGGCGCATACAGGAAATGGTATGCGAGTGACGGTACTTTACCAGAAAGCCACGGCTAACTACGTGCCAGCAGCCGCGGTAATACGTAGGTGGCGAGCGTTATCCGGAATCATTGGGCGTAAAGAGGGAGCAGGCGGCCGCAAGGGTCTGTGGTGAAAGACCGAAGCTAAACTTCGGTAAGCCATGGAAACCGGGCGGCTAGAGTGCGGAAGAGGATCGTGGAATTCCATGTGTAGCGGTGAAATGCGTAGATATATGGAGGAACACCAGTGGCGAAGGCGACGGTCTGGGCCGCAACTGACGCTCATTCCCGAAAGCGTGGGGAGCAAATAGGATTAGATACCCT
+
DGGGGGFGGGGGGGGGGGGGGGGGGGGGGGGGGGGGGGGGGGGGGGGGGGGGGGGGGGGGGGGGGGGDGGGGGGGGGGGGCFGFGDGGGGGGGGGGGGGGGGGGGGFGGGGGGAFGG8DFGGGGGGGGGCEGFGGGGGFGGFCFFGGGGGGGGGGGFGCFEFGGGGFFGEGGGGEG?FGGFCFGFFGGCE9:8EGGGGGG>;EGE7FFEFGGGEGGGG<GGG,CE>GFDCCGFFCECAGG>FGEFGFF9GDGF8EF?@>>5C<;DGEB@7CECFEE9FFEF?GGGFDGGGFFGGFFCGCGGFAE9FGGFB>+GGGGGGFCGGFCFCGGEGGFGFFFGEGGGGGGGFDGGGGGGGGGGGGFGGGGGGGGGGGGGGGGGGGFE:C:EF:99GGDGDGGGGGGDC6FBFFF@GDGGGGGGGGGGGGGGFGGGGGGGGDCB8CA
@silzx 49
TGAGGAATATTGGTCAATGGCCGAGAGGCTGAACCAGCCAAGTCGCGTGAAGGAAGAAGGATCTATGGTTTGTAAACTTCTTTTATAGGGGAATAAAGTGGAGGACGTGTCCTTTTTTGTATGTACCCTATGAATAAGCATCGGCTAACTCCGTGCCAGCAGCCGCGGTAATACGGAGGATGCGAGCGTTATCCGGATTTATTGGGTTTAAAGGGTGCGTAGGTGGTGATTTAAGTCAGCGGTGAAAGTTTGTGGCTCAACCATAAAATTGCCGTTGAAACTGGGTTACTTGAGTGTGTTTGAGGTAGGCGGAATGCGTGGTGTAGCGGTGAAATGCTTAGATGTCACGAAGAACTCCGATTGCGAAGGCAGTTCACTAGACTGTCACTGACACTGATGCTCGAAAGTGTGGGTATCAAACAGGATTAGATACCCT
+
CCFFGFFGGGGGFGGGFGGFFGGG>FFGGGGFFGGGFGGGGGGEFEGGDEFGCDFACFFGGCGGGGGGG9FGGGGGGGGFGDFGGGGGGGGEGGGEFFFGGGFGGGG:FFGGG9BE97@BACFGG,C,BFGGGGGGCGFGFGC=FFGGD;FFFFGGGFGFGCBEFCFFFGGGGAFGGGECFFGGG7GGGCCEFFCECCF8?CBA;GFC=FGGG:F-=DCCEGC3<GC;<FGGFFGFFGGCGGGFFFGGGGFDFCEE5?BEAFE6#<CGGEC9GGFFFGFFGGFFFEE<DFE,@7GGGGGFGGGF8:F7GFEFB,ECF7F4GCFEEGEFFGF9EEGGFCE;GFFFGGGGGGGGGGGGEDGFEGF<FGGGGFECEGFEFC9GCGGFGGAGGGF<CFGGGGEGFEGGGGGGGGGEFGGGFGE<GGGGGGFAFCGCCACB
@silzx 101011
TGAGGAATATTGGTCAATGGACGAGAGTCTGAACCAGCCAAGTCGCGTGAAGGAAGACGGATCTATGGTTTGTAAACTTCTTTAGTGCGGGAACAAAGCGGCGTCGTGACGCCGGATGAGTGTACCGCAAGAATAAGCATCGGCTAACTACGTGCCAGCAGCCGCGGTAAAACGTAGGTCACAAGCGTTGTCCGGAATTACTGGGTGTAAAGGGAGCGCAGGCGGGAAGACAAGTTGGAAGTGAAATCTATGGGCTCAACCCATAAACTGCTTTCAAAACTGTTTTTCTTGAGTAGTGCAGAGGTAGGCGGAATTCCCGGTGTAGCGGTGGAATGCGTAGATATCGGGAGGAACACCAGTGGCGAAGGCGGCCTACTGGGCACCAACTGACGCTGAGGCTCGAAAGTGTGGGTAGCAAACAGGATTAGATACCCT
+
GGGGGGGFGGGGGGGCFGGGGGGGGDFFGGFFCGGGGGGGGGGGGGGGGGGGGGGGGGGGEFGGGGGEGGGGGGGG9FGGGGGGGGGGGGGGGGGGGGGDGGD:FFED8BFGGGGDCGGFFFFDGGGC3FDFF:FFGFFAF>CFGGGGG:FFBEFFFGGGGGCFGGGGGFFEFDCCFG9=FG9FCFEGGCECGFGEFFFFGGGFC8GFF8FGFCCEGFGGGGGGGFB;CCGCFFEECGGGFFF>FFGGGGGGGGGGGGGFC;=<GGFFGGFBGGFFGGFFCEGFG>9GGGGFF:GGFGGGGGGGGGGGGGGGFECFFCGGGGECGGGGGGGGGF@7DFGGGGFGFCGGGGGGGGGGGGGGGGGGGGECEGGGFGGGFGFGGEGGGFDGGGGGFGGGGGFDGGGCGFGGGGGGGGGGGGGGGGGFCGGGGGCCCCC
@silzx 92448
TGAGGAGTATTGGTCAATGGACGAGAGTCTGAACCAGCCAAGTAGCGTGAAGGATGACTGCCCTATGGGTTGTAAACTTCTTTTATACGGGAATAAAGTGAGGCACGTGTGCCTTTTTGTATGTACCGTATGAATAAGGATCGGCTAACTCCGTGCCAGCAGCCGCGGTAATACGGAGGATCCGAGCGTTATCCGGATTTATTGGGTTTAAAGGGAGCGTAGGCGGACGCTTAAGTCAGTTGTGAAAGTTTGCGGCTCAACCGTAAAATTGCAGTTGATACTGGGTGTCTTGAGTACAGTAGAGGCAGGCGGAATTCGTGGTGTAGCGGTGAAATGCTTAGATATCACGAAGAACTCCGATTGCGAAGGCAGCTTGCTGGACTGTAACTGACGCTGATGCTCGAAAGTGTGGGTATCAAACAGGATTAGATACCCT
+
FGGGGGEFFGGGGGGGFGGGGGGGEGGGGFGGGGGGGGGGGGGGGGGGGGGGGGGGGGFF8FFFGGGGG8FFGGGGGGGGGGGGGGGGGGGGGGGGGGGGGGGGGGGGGCFGGGGGGFG8FFGGGGGDFGCFGFGGGGFGGG7FGGGGGG;FGGGGFGGFGGGGGGGGGGGGGGGGGGGEG:FC<CFGGDEGGGGC<GFFFGFGGGFFFFFGGGGGGGGGGGDGGGEEGED8FGGGGFEGGGGGGFCGGGGEGGGGGGFGGEGGGGFFAGGFFGFFE=GFFCGGGF89E=<<GGGGGGGGGGGGGGGGGGGFGGGGGGGEBGCGGGGGGGFGGGGGGGGGGFGGGGGGGGGGGGF7GFECGGGGGGFGGGGFFGFFGGGGGGGGGGGGGGGGGGGGGGGGGGGGFGGGGGGFFGGGGGGGGGGGGGGGGGGCCCCC
@silzx 94626
TGGGGAATATTGCACAATGGGGGAAACCCTGATGCAGCAACCCCGCGTGAGTGAAGAAGTATTTCGGTATGTAAAGCTCTATCAGCAGGGAAGATAATGACGGTACCTGACTAAGAAGCTCCGGCTAAATACGTGCCAGCAGCCGCGGTAATACGTATGGAGCAAGCGTTATCCGGATTTACTGGGCGTAAAGGGTGCGTAGGTGGCAGTGCTAGTCAGATGTGAAAGGCCGGGGCTCAACCCCGGAGCTGCATTTGAAACTGCTCGGCTAGAGTACAGGAGAGGCAGGCGGAATTCCTAGTGTAGCGGTGAAATGCGTAGATATTAGGAGGAACACCAGTGGCGAAGGCGGCCTGCTGGACTGTTACTGACACTGAGGCACGAAAGCGTGGGGAGCAAACAGGATTAGATACCCT
+
GGGGGG7FGGGGGFGGGGGGG:EDGGGGGG@EFGGGGGGGGFGGGGG7FG7CFFGEFGGGFGGGFGG=FFGFGEGFGCGGGFGD,EFGGGGGGGGDFFFGGDGFGEFFG8FFFGDCFGFFFGC>GGEBFGGGGFFGGGEGGGGGGDF>FFB;GGGGGCFGFGGGGGGGGDGFFGGG?CFFGGGGFGGG=GGFGFGGGGDGGGFFFGGGGGGGGGGFGGFGGGGGGFGGGGGGGCFDGECFGGGGGFGGGGGGGGGGGG>GGGGGFGGGFGGGGGGGGGGGGGGGEDGGGGGGFEF<FGGGGGGGGGC<GGGGF=:E?GGGGGGGGGGGGGFFEFEEFGGGGGGGGGGGGGGGGGGGGFCFCGGGGGFGGGFGDGGGGGGFFEGGGGGGGGGGGGGGGGCGGGGGGGGGGGGCC@CC
@silzx 53
TGGGGAATATTGCGCAATGGGGGAAACCCTGACGCAGCAACGCCGCGTGATTGAAGAAGGCCTTCGGGTTGTAAAGATCTTTAATCAGGGACGAAACAAATGACGGTACCTGAAGAATAAGCTCCGGCTAACTACGTGCCAGCAGCCGCGGTAATACGTAGGGAGCAAGCGTTATCCGGATTTACTGGGTGTAAAGGGCGCGCAGGCGGGCCGGTAAGTTGGAAGTGAAATCTATGGGCTTAACCCATAAACTGCTTTCAAAACTGCTGGTCTTGAGTGATGGAGAGGCAGGCGGAATTCCGTGTGTAGCGGTGAAATGCGTAGATATACGGAGGAACACCAGTGGCGAAGGCGGCCTGCTGGACATTAACTGACGCTGAGGCGCGAAAGCGTGGGGAGCAAACAGGATTAGATACCCT
+
ED@FGBCFFGGGGGGGGGDEEFGGGGGFGGGGGGDGGGGGGGFCFGGEEGGFGFCECEGGFGGGGFGGGGEGFGGGGCGGFGFGGGGGCGFFFGEGCEGGGGGFEGGGECGGFFGGGGF,CFFG@FGGGGGGGG,@DFGGGGGDG>EFGGG>=C?GG?:FFG>GGGGGGFC95*EECFGDE=9<B+GGC9FFCFGGGGDG/:2CE8<EGG;EGFEDCF9<:BD<FDF<GGGGGGGGCGEFGFFGGGGGGGGFE@E=@GGGFF<@6FGGFFGGGGGGF>G9FFCF?GFGFGGEGGGFEC:FFCEGGGGGGEGGFC9DGGGFGGDFGGGGGGGGCGGGFFFFF?GGGGGGGGF@+,C,GGFCGGGFEFGGFGGGEEGGGGGGEFF@@FCGGGGGGCGGCDGGFGGGGGFCFGGGGGCCCCC
@silzx 54
TAGGGAATCTTCGGCAATGGGGGCAACCCTGACCGAGCAACGCAGCGTGAGTGAAGAAGGTTTTCGGATCGTAAAGCTCTGTTGTAAGTCAAGAACGAGTGTGAGAGTGGAAAGTTCACACTGTGACGGTAGCTTAACAGAAAGGGAAGGCTAACTACGTGCACGCAGCCGCGGTAATACGTAGGTCCCGAGCGTTGTCCGGATTTATTGGGCGTAAAGCGAGCGCGGGCGGTTAGATAAGTCTGAAGTTAAAGGCTGTGGCTTAACCATAGTACGCTTTGGAAACTGTTTAACTTGAGTGCAAGAGGGGAGAGTGGAATTCCATGTGTAGCGGTGAAATGCGTAGATATATGGAGGAACACCGGTGGCGAAAGCGGCTCTCTGGCTTGTAACTGACGCTGAGGCTCGAAAGCGTGGGGAGCAAACAGGATTAGATACCCT
+
GGGGCEFFGGGF8FF+CFG,CEDGEFGGGG8FFGGGGGGGGGD+@FGEFFFFEEGGG8EFFFEFFCGGGGG<FCFEFFGCCFGGGGGGEEFGFFGGGDGEF5CFFGGGG?=EDFGGCFFDFDGEFFCEG7BCFFFG9<FGGG@FGC7,>@C,D@FFEFDFF<*,68@F>,>>>F*=B,@FC9FFG9;BCECEEG<CGGC<FBCC8AC?FFF5>>;CE>CCE>E5@>#9:@FEE5@;A;<,AF>36<E;F?D;6A:FFFFCFCF7FFEDFC7F.F<DDFAD=CFF:A,,DFE?FFCFGGGCEAFECCCCCF<B,CFFBF9GGCAEFFGGGGGFFGFCDFGGGCGGGGGGFFFFFE,GFC@EFE7GFF:EGFFB7GGGGGGFCGGGFCGGGGGFCECECF8GGGGEGGEDFGGGGGGGGGGGGGGGGGGGGGGGGGFFCCCCC
@silzx 55
TGGGGAATATTGCACAATGGGGGAAACCCTGATGCAGCGACGCCGCGTGAGTGAAGAAGTATTTCGGTATGTAAAGCTCTCTCAGCAGGGAAGAAAATGACGGTACCTGACTAAGAAGCACCGGCTAAATACGTGCCAGCAGCCGCGGTAATACGTATGGTGCAAGCGTTATCCGGATTTACTGGGTGTAAAGGGAGCGTAGGTGGCAAGGCAAGCCAGAAGTGAAAACCCGGGGCTCAACCGCGGGATTGCTTTTGGAACTGTCATGCTAGAGTGCAGGAGGGGTGAGCGGAATTCCTAGTGTAGCGGTGAAGTGCGTAGATATTAGGAGGAACACCGGAGGCGAAGGCGGCTCACTGGACTGTAACTGACACTGAGGCTCGAAAGCGTGGGGAGCAAACAGGATTAGATACCCT
+
FGFGGFGGGGGGGGGGGFGGDGGEGGGDEGGGFGGAEFGCGGGGGGEF:FCGE5CFFGGEEGFFGEE?<FFGGGFGGFGF9?FGF8FDDEF8FGF,BE9EECEGGGGGFGGG9DDBAFGFFFGGGDCD,DDFGFFGGCFGFGGGC7FEFC0FFGF7>7>>CF=FGG>CFGG>FFCGGGGAFFGFGGCFF@GGF@F5FFC1FE>7?C$C<<C8CCFDGGGGEFCGGGGGGGGGGGGGFGFGGGEEFDE<FDAF#FG>FFAFCC4CGFDFE?>FDFBDEECGGFDEE6+CCDEFB8EF=FE9EEFB7DGGFGGCFFCDGGFEFCGGGGFECF9FEF@@FFFB,EFDFEFC7DGGGGFFDCGGGGGGGGFACFFECFFD@BCFDFFC,FB@:GGGGGGGFCGFF@@F9@CECCF@C<<<
@silzx 65828
TGAGGAATATTGGTCAATGGACGAGAGTCTGAACGAGCCAAGTAGCGTGCAGGATGACGGACCTATGGGTTGTAAAATGCTTTTATAGGGGGATAAAGTGTGACCCGTGTGGCATGTTGCAGGTACCCTATGAATAAGGACCGGCTAATTCCGTGCCAGCAGCCGCGGTAATACGGAAGGTCCAGGCGTTATCCGGATTTATTGGGTTTAGAGGGAGCGTAGGCCGTTTGGTAAGCGTGTTGTGAAATGTTGGGGCTTAACCTGGGCAGTGCAGCGCGAACCGTCAGACTTGAGTGCGCAGGAAGTAGGCGGAATTCGTCGTGTAGCGGTGAAATGCTTAGATATGACGAAGAACTCCGAGTGCGAAGGCAGCCTGCTGTAGCGCAACTGACGCTGAAGCTCGAAAGCGTGGGTATCGAACAGGATTAGATACCCT
+
9;6CEFGGGGGC6C<FFFEGGGEG+CCDDEAFA@,B:F6EFF<,CFFGG76E8FFGFFCE,8@,EEFG,C::FFGG,CEAC9?C,,5E?,4@F+B,CF<,?9,<,BFF+4?7<4A,:AFA<,B<FF?=FGGGAF,,5C=FB<CE?A=D<F5,F?8FDC<@5@@EE>:C:F$,<F5<4*;<:=37:CEEB*.2<3@B=?C97<EE@C<2;32FC8C;C5CCCE>6+=#:2:8E=<661C=#CFFC2<>****FF@C?8,CG>@,><<3@,GCF>+@<5+88++C8,FFFFFFF6EFC>:,F?A?9B+7CECFE?F>+7@8+BEF:8+@,?FCE9EFCE,FFDFFE,,,CDECED=F:8,C+7GGGGGDF7<CF@CFEDDGCFCFF<GGGGGGGFFFFC+CGFGGGGGFEDGGGGGGFDFAGGFF@AFDGGDFB@@CC
@silzx 57
TGAGGAATATTGGTCAATGGACGAGAGTCTGAACCAGCCAAGTAGCGTGAAGGATGACTGCCCTATGGGTTGTAAACTTCTTTTATATGGGAATAAAGTGAGCCACGTGTGGCTTTTTGTATGTCCCATACGAATAAGGAACGGCTAACTACGTGCCAGCAGCCGCGGCAATACGGAGGATCCGAGCGTTATCCGGATTTATTGGGTTTAAAGGGAGCGTAGGTGGATTGTTAAGTCAGTTGTGAAAGTTTGCGGCTCAACCGTAAAATTGCAGTTGAAACTGGCAGTCTTGAGTACAGTAGAGGTGGGCGGAATTCGTGGTGTAGCGGTGAAATGCTTAGATATCACGAAGAACTCCGATTGCGAAGGCAGCTCACTAGACTGTCACTGACACTGATGCTCGAAAGTGTGGGTATCAAACAGGATTAGATACCCT
+
FEFGGFFF9EFGF,CFFFCEGGGGCEEFFGGGGFGGGG@DEGFGGGEEEFGGGGFDFFCF<FCFGGGG?CFCCF9FFE<EEFGDFFF9?CCFGGCGFEA,FEFGGGGC,:CFGGGFFFGA<,@5,<5:,::EFG8BFFDF,,@BFBGGGG,=BB,8+<FDBD2D:EGG#CFCC25*/6@*$5FBCE:5>=*,<;FD8CFC:9>C<7FFAFFCGGEBEBB5GGFGFFFAFFFE@<1GGGE:D@=FFFGD@@@7CBB>8>GFF@EEC,FE9GFEFEF?<F<FF<<8AFGF=<FFDAEFFGFGGGGGGGDEFEECFEFBFC4,DFGGEF7FCEGEEAGGGFGGGFFE@<,FFFFGFFGEDGGFGGEDFGGGFECFFGFFFFEDGGGFC9GGGFFFGFEGGGGFFGGGFEBGEGGGGFFDGAGGGGGFF9GGFFCCCCCC
@silzx 82235
TGAGGAATATTGGTCAATGGACGAGAGTCTGAACCAGCCAAGTCGCGTGAAGGAAGACGGATCTATGGTTTGTAAACTTCTTTAGTGCGGGAACAAAGCGGCGTCGTGACGCCGGATGAGTGTACCGCAAGAATAAGCATCGGCTAACTCCGTGCCAGCAGCCGCGGTAATACGGAGGATGCGAGCGTTATCCGGATTTATTGGGTTTAAAGGGAGCGCAGGCTGCGAGGCAAGTCAGCGGTCAAATGTCGGGGCTCAACCCCGGCCTGCCGTTGAAACTGTCTTGCTAGAGTTCGAGTGAGGTATGCGGAATGCGTTGTGTAGCGGTGAAATGCATAGATATGACGCAGAACTCCGATTGCGAAGGCAGCATACCAACTCGCGACTGACGCTGAGGCTCGAAAGCGTGGGTATCGAACAGGATTAGATACCCT
+
FGGGGGGGGGGGGGGGGGGGGGGGGGGGGGGGGGFGGGGGGGGGGGGGGGGGGGGGGGGGF>FGGGGGGGGGGGGGGGGGGGGGGGGGGGGGGGGGGGGGEGGGGGEGGGGGGGG7+>@FFGGGGGGGEGGGGGGGGGGEFGGGFGGCGGGGGGGGGGGDGGGGGGGGGGGGGGGGGGEGGGGGGEGGDC8EFGGDGC?GFFGGGDE>GGGGGECGECE;GEECGEGGGFEGGGEC1ACGEDEFCFGG>GGGGGGGDGGGEFECDGGGFGFGGGGGGGGGEGGGGGGFAGGGGGFGGGGGGFGGEDGGGGGGGGGGGGGGGGDGGGGGGGGGGCGFGGGGGGGGGGF9GGGGFCFDEDGGGGGDGGFCGGGGGDGGGGGGGGGGGGGGGGGGGGGGGGFGGGGGGGGGGGGGGGGGGGGGGGGGGGGGGCCCCC
@silzx 59
TGGGGAATATTGCACAATGGGGGAAACCCTGATGCAGCGACGCCGCGTGAAGGAAGAAGTATTTCGGTATGTAAACTTCTATCAGCAGGGAAGAAAATGACGGTACCTGACTAAGAAGCCCCGGCTAACTACGTGCCAGCAGCCGCGGTAATACGTAGGGGGCAAGCGTTATCCGGATTTACTGGGGGTAAAGGGAGCGTAGACGGAAGAGCAAGTCTGATGTGAAAGGCTGGGGCTTAACCCCAGGACTGCATTGGAAACTGTTTTTCTTGAGTGCCGGAGAGGGAAGCGGAATTCCTAGTGTAGCGGTGAAATGCGTAGATATTAGGAGGAACACCAGTTGCGAAGGCGGCTTACTGGACGGTAACTGACGTTGAGGCTCGAAAGCGTGGGGAGCAAACAGGATTAGATACCCT
+
GD<F7FGGECGFGFGG8@EEGDEC@<@E7FGEGFFGDEG7CF@:FGEGDFFG@F:BCFFC,C<FFGGGGCFBFFCFGG<BDG9FC@FEFGCGC<AFDFFFFCF:<8BFEFFGD9BFA><8FFGGCCEGDD=F@F8FFFGGGGGGGDC>5>>,3>DCFGGC:FGEGFFGF*=FCFGC**8<CG,<8C*1:C@:EFEFE58E58ECE5C88;EG;A7+ACD@9A8<?2DF,<3;5C:GDCC:C3#9<@F>CD,,GFBF=8=FE:28:=FB/97FCF@AA@E<EC9B,+C4F4,5,=FFFF=?4,7FC>6,FC,?=:,=7DCEGD?EECFCDC<@CC69:6,6@,FC5,,++@,,<C6C687@C,ECFGEB86<EABEGFC@GFCA,F8+@E@CC6C<E@GGFC6<66@@@C;,,A,@6
@silzx 60
TGAGGAATATTGGTCAATGGACGAGAGTCTGAACCAGCCAAGTAGCGTGCAGGATGACGGCCCTATGGGTTGTAAACTGCTTTTATAGGGGGATAAAGTGTGCCACGTGTGGCATATTGCAGGTACCCTATGAATAAGGACCGGCTAATTCCGTGCCAGCAGCCGCGGTAATACGGAAGGTCCAGGCGTTATCCGGATTTATTGGGTTTAAAGGGAGCGTAGGCCGTTTGGTAAGCGTGTTGTGAAATGTCGGGGCTCAACCTGGGCATTGCAGCGCTAACTGCCAGACTTGAGTGCGCAGGAAGTAGGCGGAATTCGTCGTGTAGCGGTGAAATGCTTAGATATGACGAAGAACTCCGATTGCGAAGGCAGCCTGCTGTAGCGCAACTGACGCTGAAGCTCGAAAGCGTGGGTATCGAACAGGATTAGATACCCT
+
CFGGGGGGGGGGGGGGGGGGGGGGFGGGGGGGGGGGGGFGGGGGGGGGGGGGGGGGGGGGGDEFGGGGGFGGGGGGGGGGGGGGGGGGGGGDCGGFGGGGCFGGGGGGFBCGGGGGGGGGGGGGGGGGGGGGGF9FGFGGD@FGGGGGGGFDF0-(@CFGGGGFGEGGGGD9F?FGGGGGGGG>GGBFFGGGGGEEFFFFEGEFGG?FAGFFGGGEEEGFEDG@FEGGGGGFGGGD8GGGFBDGFGGGGGGGGGGF8;FFGGGFDGGGGGFCGFFD=-GG8GFAF@,GGGGGGGGCGGGGFGE9FGGGGGFFGGGGGGGGGGGGGGGGFGGGGGGGFGGGGGGGFGGGGGGGGGGFDGGGGGGGGFGGGGGGGGGGGGGEDGGGGGFGGGGGGGGGGGGGGGGGGGGGGFGGGGGGGGGGGGGGGGGGGGFCA8CC
@silzx 61
TGAGGAATATTGGTCAATGGACGAGAGTCTGAACCAGCCAAGTCGCGTGAAGGAAGACGGATCTATGGTTTGTAAACTTCTTTAGTGCGGGAACAAAGCGGCGTCGTGACGCCGGATGAGTGTACCGCAAGAATAAGCATAGGCTAACTCCGTGCCAGCAGCCGCGGTAATACGGAGGATGCGAGCGTTATCCGGATTTATTGGGTCTAAAGGGAGCGCAGGCTGCGAGGCAAGTCAGCGGTCAAATGTCGGGGCTCAACCCCGGCCTGCCGTTGAAACTGTCTTGCTAGAGTTCGAGTGAGGTATGCGGAATGCGTTGTGTAGCGGTGAAATGCATAGATATGACGCAGAACTCCGATTGCGAAGGCAGCATACCAACTCGCGACTGACGCTGAGGCTCGAAAGCGTGGGTATCGAACAGGATTAGATACCCT
+
FGGGGGGGGGGGG9FFGGGGGGGDFFEGGGGGGGGGGGGGFGAFFGGGGGGGGFGEEFGGFGGGGGGGGCGFFFGGGGGC9C<FGGGCFG=BFDFGGG<FF7>@CCFFGFEFGGGEFGCGFFFGGGECEEGGG9FFG9@,,@7FFD,8EC?F1DEFGF:DGGGG>EGFEC,>AEGCEGGFGFE<E<<G5<5C@EE,E<@*@+FCC<2;@CCFGE>98C:1ECE<GEFECC:;CC#;.EB:';,F?:E:F::FE:DC:>?=GGFB7GGE<DGFGGGCEDF<CGGGGFD<DFFFGGGCAGGFFC9EF+EGGFCCEEF?GGGFCGDGGF<FGGFFF?:,FGE9CGC7GFFDGGGGFCGGF>EGDGGGGGGGFFFEF7EC@GGGGEGGGGGGGGGGGF?GEGGDGGGGGGGGGGGGGGGGGGGFEF@,FGFCGCCCCC
@silzx 62
TGGGGAATATTGCACAATGGGGGAAACCCTGATGCAGCGACGCCGCGTGGAGGAAGAAGGTCTTCGGATTGTAAACTCCTGTTGTTGAGGAAGATAATGACGGTACTCAACAAGGAAGTGACTGCTAACTACGTGCCAGCAGCCGCGGTAAAACGTAGGTCACAAGCGTTGTCCGGAATTACTGGGTGTAAAGGGAGCGCAGGCGGGAGAACAAGTTGGAAGTGAAATCCATGGGCTCAACCCATGAACTGCTTTCAAAACTGTTTTTCTTGAGTAGTGCAGAGGTAGGCGGAATTCCCGGTGTAGCGGTGGAATGCGTAGATATCGGGAGGAACACCAGTGGCGAAGGCGGCCTACTGGGCACCAACTGACGCTGAGGCTCGAAAGTGTGGGTAGCAAACAGGATTAGATACCCT
+
GGGGGGGG@FGGGGGGGGGGFGGGFGGGGEFGGGG<FE:FFGGGGGGGG7FFEEE?FFGGGGGGGFGCGGGGGGGGGEFGGGGGGGGGFFGGGGGFGGAFFGGGGGGGGDCFD@8DA<D@FGGGGGGGGFGG>FFGGGEFGFGGGG@F:C6FGFFFCFGGCFGGDGGGCFG<GGE:C9FGGGFFGGF0FFE@C:CCGDFCCE5:ED>,:?CFFAGFFFGGAGGFFGGGFFGFFF?GGCFFFFEDFCCFEGFGFBEFGFFGGC9/@DFGGFFFFGFF@FFCFGEDA+GCEFGGFF=BCC:EGGGGECC@EFB?7GGCDDGGFFFEFECFFE9EFCFAGGGGDGCGGECBGGFGGGGGGGDGFEFCAFFEGGGGGGGGGGGGGGGGGGGGGGGGGGGGFFGGGGGGGGFGF@GCCCCC
@silzx 63
TGAGGAATATTGGTCAATGGACGAGAGTCTGAACCAGCCAAGTCGCGTGAAGGAAGACGGATCTATGGTTTGTAAACTTCTTTAGTGCGGGAACAAAGCGGCGTCGTGACGCCGGATGAGTGTACCGCAAGAATAAGCATCGGCTAACTCCGTGCCAGCAGCCGCGGTAATACGGAGGATGCGAGCGTTATCCGGATTTATTGGGTTTAAAGGGAGCGCAGGCTGCGAGGCAAGTCAGCGGTCAAATGTCGGGGCGCACCCCCGGCCTGCCGTTGAAACCGTCTTGCTAGAGTTCGAGTGAGGTATGCGGAATGCGTTGTGTAGCGGTGAAATGCATAGATATGACGCAGAACTCCGATTGCGAAGGCAGCATACCAACTCGCGACTGACGCTGAGGCTCGAAAGCGTGGGTATCGAACAGGATTAGATACCCT
+
DF9EEFGGCEGGGGGGGGGGGGGGEGGGFFGGGGGGGGGGGGGGGGGGGGGGAFEFFGGGFFDGGGGGFFGFGGGGGGGGGGGGFFGGGGGGGGGGGGG=FGC:@CFG<AFGGGGGCFEG=<@FFFGGGGGFGAFGGGCFFCGDFEDFGGFGG7C:AFDFGFA7CCCFGFFFGGGGGGEGFFFEGDEGGGCGGGG2FG8.GCCGFF=2FC@E:G>CEGG0DE:8F<GGEECE5D:@?GECE>/<?0?GFCGGGGD(@C+>CGFDGEFEF559FGEF>BFF>9FGEACA,F8FGGGF9FFFGFFEF+GGFDEECE>FGFFDGGGDGCFGGGGGFGFEFFEECFB7:CGDGGGGGEGFFDGGGGGGGGFFGGFFFCGCCFF7EGDGGGFCFECF8GFGDGGGGFB@GFCGFGFGGGGGGGGGGGGGFFE@DCA6C@
@silzx 55686
TGGGGAATATTGCACAATGGGGGAAACCCTGATGCAGCGACGCCGCGTGGAGGAAGAAGGTCTTCGGATTGTAAACTCCTGTTGTTGAGGAAGATAATGACGGTACTCAACAAGGAAGTGACGGCTAACTACGTGCCAGCAGCCGCGGTAAAACGTAGGTCACAAGCGTTGTCCGGAATTACTGGGTGTAAAGGGAGCGCAGGCGGGAGAACAAGTTGGAAGTGAAATCCATGGGCTCAACCCATGAACTGCTTTCAAAACTGTTTTTCTTGAGTAGTGCAGAGGTAGGCGGAATTCCCGGTGTAGCGGTGGAATGCGTAGATATCGGGAGGAACACCAGTGGCGAAGGCGGCCTACTGGGCACCAACTGACGCTGAGGCTCGAAAGTGTGGGTAGCAAACAGGATTAGATACCCT
+
FGGGGF@FFGGGGGGGFGGFFGGGGGGGGGGGGGGGGGGGGGGGGGGGGDGGGGGGGGGFGGGGGGCFCFGGGGGGGGGGGGGGGFCEEFGGGGGGGGGGGGGGGGGGGGGGFFDGGGGFFGGGGGGGGGGFCGFFGGGGGGGGGGGDGECFGGGGGGG9FDGGCEFCCC:FGGGGGEGGGG>GGFFF=GGGGGEFEEGGGGDGGGG:FCFGGGGGGGGGGGGGGFFGGD0:GFEGFFGGFGGGGGGGGGGFGGF<GEFFGGGG?DFGDCFE9F,GGGGFGGFGGCGGGFFFFGFCGGGGGGGDEC@GGGGFEGGGGGFFFFFFFCDGGEFFCGGGGFFFFGGFGGGGEGFFEE9GGFGFFCGGGGECGGGGGGGGGGGFEFGGGGGGGGGGGGGGGGGGGGGGGFDGGGGCCCCC
@silzx 92316
TGGGGCATATTGCACAATGGGCGCAAGCCTGATGCAGCGACGCCGCGTGAGGGATGGAGGCCTTCGGGTTGTAAACCTCTTTTATCGGGGAGCAAGCGAGAGTGAGTTTACCCGTTGAATAAGCATCGGCTAACTCCGTGCCAGCAGCCGCGGTAATACGGAGGATGCGAGCGTTATCCGGATTTATTGGGTTTAAAGGGAGCGCAGGCTGCGAGGCAAGTCAGCGGTCAAATGTCGGGGCTCAACCCCGGCCTGCCGTTGAAACTGTCCTGCTAGAGTTCGAGTGAGGTATGCGGAATGCGTTGTGTAGCGGTGAAATGCATAGATATGACGCAGAACTCCGATTGCGAAGGCAGCATACCAACTCGCGACTGACGCTGAGGCTCGAAAGCGTGGGTATCGAACAGGATTAGATACCCT
+
EFCDG,@FGGGGGGGGGGGGGGGGGGGGGGGGGGGGGGGGGGGGGGGG7CEFFFGEFGGGGGGGGGGGGCDCGFFGGGGGGGGGGGGGGGC:EGGD7FFG@FFGGGGGGGGGCFEF@FFG=FFGGGGCFCFGGGFGFEGGGGGGG?GGGGGGGGGGGGEFGGGGEFGGGGG<GGGG1FFGGECEGFF?GGEEGCCFCGGEGDGGGGFGGEGGGGGGGGGGGGGGFFFGGGGF@CGGGGGGF>@GGGGGFGCEGDFFGGGGGGGFGGGFEDC>F8FCAA:GGGFGEF9CFGECCDFAGGGGGGGGFCDEDGGGFAFGFGBDF?9EE9<?,EGFF<FGFEGGF=CGGGGGGEGGGFGGFGGEFF:EECCEGGGGGGGGGGGGGGGGFEGGGGGGEGGGGGGGGGGFFCEFF<GGGDGCCCCC
@silzx 66
TGAGGAATATTGGTCAATGGACGAGAGTCTGAACCAGCCAAGTAGCGTGCAGGATGACGGCCCTATGGGTTGTAAACTGCTTTTATAGGGGGATAAAGTGTGCCACGTGTGGCATATTGCAGGTACCCTATGAATAAGGACCGGCTAATTCCGTGCCAGCAGCCGCGGTAATACGGAAGGTCCAGGCGTTATCCGGATTTATTGGGTTTAAAGGGAGCGTAGGCCGTTTGGTAAGCGTGTTGTGAAATGTCGGGGCTCAACCTGGGCATTGCAGCGCGAACTGCCAGACTTGAGTGCGCAGGAAGTAGGCGGAATTCGTCGTGTAGCGGTGAAATGCTTAGATATGACGAAGAACTCCGATTGCGAAGGCAGCATACCAACTCGCGACTGACGCTGAGGCTCGAAAGCGTGGGTATCGAACAGGATTAGATACCCT
+
FGGGGGGGGGGGGGGGGGGGGGGGGGGGGGGGGGDGGGGGGGGGGGGGDGFFECFGGGGGGGG7E<FGGFGGEGGGGDGGFGGGGCGGGGGGGGGGGGAFGG<FGFGGGGGDFGGGGGC9FGGGGFFGFGGGGGGFGFFGGG3GGGGGFFGFFGGGGGG7>GGG7E;GFGGGGGGGGGGGFFGGFGGGG>FFGGGE<@<8>FGG=GEDCBCFGGGFGDC:BEGGGD/GGGGEEFGGG=E9GGGGGGGGGEGGGEGFCFFGGGGFGGGGFFGGGGGEBAGGGF9:CF<C<FF8EFEGFFGFADC9@C7GGFFC@EEDEBGGFEDGGGFGFE,FAGFGFFFAGGGFGF8GGGGGFFC:GFGGGGGGGFFGFGGGGGGGFFECCEEFBDFGGGGGGGGGCGGGGGGFGGGGGGGGGGGGGGGFGGGGGGGGGFGCCCCC
@silzx 91705
TAGGGAATCTTCGGCAATGGGGGCAACCCTGACCGAGCAACGCCGCGTGAGTGAAGAAGGTTTTCGGATCGTAAAGCTCTGTTGTAAGTCAAGAACGAGTGTGAGAGTGGAAAGTTCACACTGTGACGGTAGCTTACCAGAAAGGGACGGCTAACTACGTGCCAGCAGCCGCGGTAATACGTAGGTCCCGAGCGTTGTCCGGATTTATTGGGCGTAAAGCGAGCGCAGGCGGTTTGATAAGTCTGAAGTTAAAGGCTGTGGCTCAACCATAGTTCTCTTTGGAAACTGTCAAACTTGAGTGCAGAAGGGGAGAGTGGAAATCCATGTGTAGCGGTGAAATGCGTAGATATATGGAGGAACACCGGTGGCGAAAGCGGCTCTCTGGTCTGTAACTGACGCTGAGGCTCGAAAGCGTGGGGAGCGAACAGGATTAGATACCCT
+
,F<EEFEFFGFDG7FFDGDEAEGGGGGGEFFF<,6@6CFFGGGDGGGFEGDGGF<FG@DCFGAEGECCFFGGGGGG9<EFFEEFGGGFAEFGFGFGGGGEG<EFDFCFC@FDFGFGGCFFFGGG,FEFG:3>>=9FGGGGG<CF7<DC+*@C>-@FCFEGGGFGGGFFGD5<<@F74>#37FEGDDC5/=CC:<3EEEGGGG<>*<FFGFC>0FFC?FGGEG>*CDE?9EGEF9F@3CEFGGFDCAEFC<EFFGC7GGFGFGDCDCDFDA?DEFG%86,FAGFBFGF<DGEAC<FCGEFGGFFAE8GGGFF<EEFF<<:,8F9E9FFF7CCEFGFA?78,C7FGFC,,9GFCFC<CGGF@8EFCGFFFDFF7GF@ECFCC,C<CGGFFFGFFDFGFEGFFFCFCE<EFFE@CGGGE?EFGGGFFFGFFFF9FCGGGCCCCC
@silzx 68
TGGGGAATTTTGGACAATGGGGGCAACCCTGATCCAGCCATGCCGCGTGCAGGATGAAGGTCTTCGGATTGTAAACTGCTTTTGTCAGGGAAGAAAAGGTCTGTGTTAATACCATAGACTGCTGACGGTACCTGAAGAATAAGCACCGGCTAACTACGTGCCAGCAGCCGCGGTAATACGTAGGGTGCAAGCGTTAATAGGAATTACTGGGCGTAAAGCGTGCGCAGGCGGTTCTGTAAGACAGATGTGAAATCCCCGGGCTCAACCTGGGAATGGCATTTGTGACTGCAGGACTAGAGTTCATCAGAGGGGGGTGGAATTCCAAGTGTAGCAGAGAAATGCGTAGATATTTGGAAGAACACCAATGGCGAAGGCAGCCCCCTGGGATGCGACTGACGCTCATGCACGAAAGCGTGGGGAGCAAACAGGATTAGATACCCT
+
FGGGGCFGGGGGGGGGGFGGGGGGGGGGGGGG9EGGGGGGGGGGGGGGGGGFGGGGGCFGGGGGGGGGGGGGGGGGGGGGGGGGFGGGGGGGGGGGGGGGGGGGFGGGGGGGGGGGGGGGGFFFGGGGGGGGFGGGGGGGGGGGGGFGGGGGGGCAFGEGGGGGFFDFEFEGG:FEFGGGGFGGGGGGGGEFFEGGC;>FFFFGGGGGGGGFGGCEFFCEGGGFCEGGGGGG>CFFGGFFDGGGGGGCFFECFGGDF<>FGFFDCFFCFGGGGGFAGGGGFG>FGGFF9DDGGGGGFAAGGF=9ECGGGGGCGGGGFFEFEBAFECFFGGGFDE9GGGGFDGGGGFGFGFFGGGGGGGGGGFGGGGEFGGGGGGGGGGDGGGGGGECGFGGGGGGGGGFGGGGGGGGGGGGGEGGGGECGFGGGGGGFFGGGGGGGCCCCC
@silzx 108802
TGGGGAATATTGCACAATGGAGGAAACTCTGATGCAGCGACGCCGCGTGAAGGATGAAGTATTTCGGTATGTAAAGCTCTATCAGCAGGGAAGAAAATGACGGTACCTGACTAAGAAGCCCCGGCTAACTACGGGCCAGCAGCCGCGGTAATACGTAGGGGGCAAGCGTTATCCGGATTTACTGGGTGTAAAGGGAGCGTAGACGGTAAAGCAAGTATGAAGTGAAAGCCCGGGGCTCAACCCCGGGACTGCTTTGGAAACTGTTTAACTAGAGTGCTGGAGGGGTAAGCGGAATTCCTAGTGTAGCGGTGAAATGCGTAGATATTAGGAGGAACACCAGTGGCGAAGGCGGCTTACTGGACAGTAACTGACGTTGAGGCTCGAAAGCGTGGGGAGCAAACAGGATTAGATACCCT
+
GGGGGGGGGGGGGGGGGFFGEGG-FF@EGGGGGGGEFCGG:FGGGGGGGGGG<F9E,CFFEEDGGGG@CCFGFF9F,E<ACFFGGGCGGGGFFFFE89B,,8>FF+,CB<,?FGG<CEADED>CFGFD@BDG?77<<FEE@GBFEFFG:EEFFF>5BFGFCFECGGGG:CF7:GDC9:<3EGCGGF?B<FEGFGBC8=<<FCGGFFED;9EG6CFB%FFB2CDFFFFGG,FFFFGFF7DGGGE>>EEFDFB,%C<C?AAECFE2FA<,?2DFFGEFB@CCFBDFF7B:GCFGGGFEEA?AGFGGGGGGFFGGFFGDGF9EBC,,F@GGFGFFCEFGCC@EGGGGGGEGFFFE<E@DGFGFGFE,<FFGGGGGGGGGGGGFCGGGGGGGGGCF<GGGGGGGGGGGF@9GGGGCCCCC
@silzx 86725
TGGGGAATATTGCACAATGGGGGAAACCCTGATGCAGCGACGCCGCGTGAGTGAAGAAGTATCTCGGTATGTAAAGCTCTATCAGCAGGGAAGAAAATGACGGTACCTGACTAAGAAGCCCCGGCTAACTACGTGCCAGCAGCCGCGGTAATACGTAGGGGGCAAGCGTTATCCGGAATTACTGGGTGTAAAGGGTGCGTAGGTGGTATGGCAAGTCAGAAGTGAAAACCCAGGGCTTAACTCTGGGACTGCTTTTGAAACTGTCAGACTGGAGTGCAGGAGAGGTAAGCGGAATTCCTAGTGTAGCGGTGAAATGCGTAGATATTAGGAGGAACGTCAGTGGCGAAGGCGGCTTACTGGACTGAAACTGACACTGAGGCACGAAAGCGTGGGGAGCAAACAGGATTAGATACCCT
+
GGGCGFCFFFGGGGGGGGG8FF7@FGGDG8FCCEFGGGGGGGGGGGGGCFEFFFGEEFFFFFGGGGFCFFFGFGEGGA8FF9FGGFGGCFGGGGGGGGGGGGDGGGGGGFG9?FFEFGFEGF<7@BFGF9F<F<=GGF<FCC<BFBFGFF7;FFGGGGGGGGGGGGGEGGGGGGGGGGG<CGGGGFD=FCGFDFEFGGDDCEGC9FEGDECEEFCDEAEFC=@FGGGGGG7;FGFGGFCFFFFGCDFAC@EE@97FECFFFEFCFCGGFEFGFGEAFEEGFFGGCFF7>GFFFFGGGFB,GGEFCGGGFFFA=DGEGFE9A9GGEFEC69F<D@@GGEGDFBFEGECGGGFEGFGGGFFF9FFGCGGGGEEF,GGGGF7DAGGGGGGGGFEFFGGGDFECGGFGGGGGF?GCCCCC
@silzx 97919
TGGGGAATATTGCACAATGGGCGCAAGCCTGATGCAGCGACGCCGCGTGAGGGATGGAGGCCTCCGGGTTGTAAACCTCTTTTATCGGGGAGCAAGCGAGAGTGAGTTTACCCGTTGAATAAGCACCGGCTAACTACGTGCCAGCAGCCGCGGTAATCCGTAGGGTGCAAGCGTTATCCGGAATTATTGGGCGTAAAGGGCTCGTAGGCGGTTCGTCGCGTCCGGTGTGAAAGTCCATCGCTTAACGGTGGAGCCGCGCCGGGTACGGGCGGGCTTGAGGGCGGTAGGGGAGACTGGAATTCCCGGTGTAACGGTGGAATGTGTAGATATCGGGAAGAACACCAATGGCGAAGGCAGGTCTCTGGGCCGTTACTGACGCTGAGGAGCGAAAGCGTGGGGAGCGAACAGGATTAGATACCCT
+
,CFACGGGFG,C<EFFG9<,,C:F+CCGGGCGFFAF9CBCCCCEGGGGGGG8F>FE?D<:CFFCFGGGGFCF9FFFGGFFGGF9<CDGGGGC:D8DFECGG7EEFCBFCGAFGGGGCFGGCF<A,@CFC:FG8>@FD*D,9FFCF?CCE<7<7**EF#@F::@F?'4=;FFC;;4:C:?D><@83EF+E==CE:CEGFE57*7;EG:CC:E:>CE/*GC::ECC5:CACCC>7CFFF7:FDF@<F<FG>FF<'5;EEG7EFGGFEGEF@C=DF5F<FEECCCGFF<C@ECFGGGFF9FEC7GGFGGEB44,FGGGEGEFFEGGFGFEGFC7AAFFFGGFFGGEC,CGGF<FDGGGFFFFGFF7F@C7FF<FCC>GGCGGGCFCFCCGGGGGGGGGGGGGECFCGGFGFGGGFGFFE@CB8C
@silzx 87212
TGGGGAATATTGCACAATGGGGGAAACCCTGATGCAGCGACGCCGCGTGAGCGAAGAAGTATTTCGGTATGTAAAGCTCTATCAGCAGGGAAGAAGAATGACGGTACCTGACTAAGAAGCACCGGCTAAATACGTGCCAGCAGCCGCGGTAATACGTCTGGTGCAAGCGTTATCCGGATTTACTGGGTGTAAAGGGAGCGCAGGCGGTGCGGCAAGTCTGATGTGAAAGCCCGGGGCTCAACCCCGGTACTGCATTGGAAACTGTCGTACTAGAGTGTCGGAGGGGTAAGTGGAATGCCTAGTGTAGCGGTGAAATGCGTAAATATTAGGAGGAACACCAGTGGCGAAGGCGGCTTACTGGACGATAACTGACGCTGAGGCTCGAAAGCGTGGGGAGCAAACAGGATTAGATACCCT
+
9FFGGG:@FAFGFFGDFGCE?CFEEGGGGGGGGGGGGDGEEGDEGGGGGGGGGGGDFFGGGGCGGGGFFGGGGGGAFCFCG<EFFGEFGGGGGFGGC8FFGGGGEGGGA<CFGGGGDFCEGFGCCFGECDF9=CCGFFGGCF>FFEGGGE@EFGGFC'DFG=G9FCC3C<=E@8CC82FDF,?2C=;EB&FGGGGC4<<<FCCCCFEGGGGGGGGC#EFF@@,;CCFGGGGFGGGDE@FCC@CFFD<BFCCGGGGF?CFC?FFFF@F?,CFDE9BC7DFC97GFGGFGGGGGGEE?,8GEGGCEECC:C<,5GGCFEEE<GFF?C,GGFFFEFFEGCGGGGGGGGFF@BGGFDDGFFGGGGGGEAFAGGGEEGGGGGFFDGGFF@;EDGECGGGGGGFGGCGGGFEGFGGEFCCCCC
@silzx 84459
TGAGGAATATTGGTCAATGGACGAGAGTCTGAACCAGCCAAGTAGCGTGAAGGATGACTGCCCTATGGGTTGTAAACTTCTTTTATACGGGAATAAAGTGAGGCACGTGTGCCTTTTTGTATGTACCGTATGAATAAGGATCGGCTAACTCCGTGCCAGCAGCCGCGGTAATACGGAGGATCCGAGCGTTATCCGGATTTATTGGGTTTAAAGGGAGCGTAGGCGGACGCTTAAGTCAGTTGTGAAAGTTTGCGGCTCAACCGTAAAATTGCAGTTGATACTGGGTGTCTTGAGTACAGTAGAGGCAGGCGGAATTCGTGGTGTAGCGGTGAAATGCTTAGATATCACGAAGAACTCCGATTGCGAAGGCAGCCTGCTGGACTGTAACTGACGCTGAGGCTCGAAAGTGTGGGTAGCAAACAGGATTAGATACCCT
+
GGGGCGFGGGFCFGGG@CFGGGGGCFEGFFFGFGFFGEFG,CCFFFGGGGGFDCFEFFFFFGF<FGGGFGGGGGGCFFGGGDFG9FGGCFDF:F<DF9FGFFGFFGGGGF+E<FFFGFCBCEGGGGG7FFFFFDAF9?EFCFGGGFGCB=GGDFGGFGFGGBE/GF<@:93>DCCFDC70@#ED8<FGF<FCCCF;F0;>?2EGFFE9FFGFFC*=GGFCGGE>7EF@C8EGGGFF@<F>9<FC;C@C7@EFCGCFEEGGGFFFGEGF?CFG#GFF@6GGGGGGFGGFCFF9CFE<=E?<CFF8FB+C+GGFCGGF:@CFFEGE8>C?FE,F??DGF?9EC99GEFECGGGGGGGFEEC,F@:CDFFEB,FECCDECFGGGGGGGGGEGEGFDFCFFGCFCC<@9GGGGFFCFFEF<<@9FCEC,FGGGFC@C9@A
@silzx 74
TGGGGAATATTGCACAATGGGGGAAACCCTGATGCAGCGACGCCGCGTGAGCGAAGAAGTATTTCGGTATGTAAAGCTCTATCAGCAGGGAAGAAGAATGACGGTACCTGACTAAGAAGCACCGGCTAAATACGTGCCAGCAGCCGCGGTAATACGTATGGTGCAAGCGTTATCCGGAATTACTGGGTGTAAAGGGTGCGTAGGTGGTATGGCAAGTCAGAAGTGAAAACCCAGGGCTTAACTCTGGGACTGCTTTTGAAACTGTCAGACTGGAGTGCAGGAGAGGTAAGCGGAATTCCTAGCGTAGCGGTGAAATGCGTAGATATTAGGAGGAACATCAGTGGCGAAGGCGGCTTACTGGACTGAAACTGACACTGAGGCACGAAAGCGTGGGGAGCAAACAGGATTAGATACCCT
+
FFFGGGGGGGGGGGGGGGGGGGGGGG8EGGGGGGGGGGGGGGDGGGGGGGGFCCCCFGGFFFGGGGGCF7EFGGGGGGGGGGGGGGGGGGGGGGFGGGFGGFGGEFECFGC=DDGGEFFDFGCFEG7FFGGGGGGFGGFC<FGDGCFFGEGG>F9D?CEF@;CFDFGFGFCFFCBCCFFGGGGFFGGDFGGGGGGCCGGGGGGEC:FDFFGGGFGGGGGGGGGCCF9FGGFFCFFEDGGFGGFFGGGGGDDF@C@GGGGGGGGGGGGGF=EEFGFFFFGGGGGGGGGGFGFFGGGGFGEF@GGGGGGGGGFC,GGGGDEFGFFGGFGGGGGGGGEAF9GGGGFDGGGGGGGGGGGGGGGGGGGGGGGGGGGGFFFGGGGEFFGGGGGGFGGGGGGFGGGGGGGGGGFGGF8GCCCCC
@silzx 75
TGGGGAATATTGCACAATGGGGGAAACCCTGATGCAGCGACGCCGCGTGGAGGAAGAAGGTCTTCGGATTGTAAACTCCTGTTGTTGAGGAAGATAATGACGGTACTCACCAAGGAAGTGACGGCTAACTACGTGCCAGCAGCCGCGGTAAAACGTAGGTCACAAGCGTTGTCCGGAATTACTGGGTGTAAAGGGAGCGCAGGCGGGAGAACAAGTTGGAAGTGAAATCCATGGGCTCAACCCATGAACTGCTTTCAAAACTGTTTCTCTTGAGTAGTGCAGAGGTAGGCGGAATTCCCGGTGTAGCGGTGGAATGCGTAGATAGCGGGAGGAACACCAGTGGCGAAGGCGGCCTACTGGGCACCAACTGACGCTGAGGCTCGAAAGTGTGGGTAGCAAACAGGATTAGATACCCT
+
GGGGGGGFFFGGGGGGGGGGFGGGGGGFGGGGGFGGGGBFGGGGGGGFGEEFGGGGGCGGFGDGGGGGGGFEGGFGGGGG<FDGECFCFGFGGGGGGGGGGGGGGGGFG,=FFEFFGGG?FF@FGGEFDGFGCGFGG:FFGG@DGDGGECCFGF8GFF:.GGFGGFGGAFCGGG>E7<FGFFGGFGCCFF:FFGGFF>GGGGGGDEGGGGGGGAFGGGGFGGGF@@FGGFGGFGGFCFGGGGGGFGDC7FFFFGGFGGFFDADGA8CGGGGGGGGGGFGFFFFGGGGGGGGFGFEGGGGGGGGF@CEGGFGGGFF@,GGCFGFF+GFFE9GGGFGFDGGGGGGGGGGGGGF?GGGGGFGGGGEGGGGEDGCDGGGFF>EDFGGGGGGGF@GGGGGGGGGGGGGGGGGGGGGCCCCC
@silzx 76
TGAGGAATATTGGTCAATGGACGAGAGTCTGAACCAGCCAAGTAGCGTGCAGGATGACGGCCCTATGGGTTGTAAACTGCTTTTATAGGGGGGATAAAGTGTGCCACGTGTGGCATATTGCAGGTACCCTATGAATAAGGACCGGCTAATTCCGTGCCAGCAGCCGCGGTAATACGGAAGGTCCAGGCGTTATCCGGATTTATTGGGTTTAAAGGGAGCGTAGGCCGTTTGGTAAGCGTGTTGTGAAATGTCGGGGCTCAACCTGGGCATTGCAGCGCGAACTGCCAGACTTGAGTGCGCAGGAAGTAGGCGGAGTTCGTCGTGTAGCGGTGAAATGCTTAGATATCACGAAGAACTCCGATTGCGAAGGCAGCTTGCTGGACTGTAACTGACGCTGATGCTCGAAAGTGTGGATATCAAACAGGATTAGATACCCT
+
GGGGGGGFFGGGGAFGGGGGGGGGEGEFGGGGGGFGGGGGGGGGGGGGGGGGGGGGGGGGCFEGGGGGGFGGGGGGGGGGCFGGFFGG9FFFGGEFFFGGGGGGGGGDDEFCGGGFGCEFGGGGEFGGGGGGGGFFFGGGGFDFGG7GFFGGGG:>GGGGDFFGFGGEEECC?C:?8:FECFC<?CEFGFDE;@C:CFGGFFGGGFFFF>FFCGGGGEEEGEGGGCG,GCGGGEEGGC1;GGFGGFFGGGDFGGGGFFFGGGGFFFDFFGGGE>GGGCCDGFCFEFFCGGFDB>GGGEECFFEA9<@EGGGGFE+GFC+FDGGGEDGFEEFGGGGGGGFGGGDGGGCFGFF9GGGGGGGGFGGGGGGGGGGCGGGGGGGGGGGGGGGCGGGGGGGFGGGGFGGGGGGGGGFFC,GGGGFFGGGGGGFGGGGGCCCCC
@silzx 81476
TGAGGAATATTGGTCACTGGGCGCTAGCCTGAACCAGCCAAGTAGCGTGAAGGATGAAGGCTCTAAGGGTCGTAAACTTCTTTTATATAAGAATAACGTGCAGTATGTATACTGTTTTGTGTGTATTATATGAATAAGGATCGGCTAACTCCGTGCCAGCAGCCGCGGTAATACGGAGGATCCGAGCGTTATCCGGATTTATTGGGTTTAAAGGGAGTGTAGGTGGACTGGTAAGTCAGTTGTGAAAGTTTGCGGCTCAACCGTAAAATTGCAGTTGATACTGGCAGTCTTGATTGCAGTAGAGGTGGGCGGAATTCGTGGTGTAGCGGTGAAATGCTTAGATATCACGAAGAACTCCGATTGCGAAGACAGCTCACTGGAGTGTAACTGACGCTGATGCTCGAAAGTGTGGGTATCAAACATGATTAGATACCCT
+
EFFG<FGGGFF@FGFG,,C@F8@@7@@,CFEAEFDEGCFGGFEGGGGGGGGGFGGFFFGFDGCAGGDCCFGCCFGFAFFGGGFGGDFFGGFF9FFG,?CFCFFEFFFFGGGGGGF9?<AE8B=EF,,EFFEFGGEGGFCF<FDEGFDGGGG,>ADFABAFGG@FG8C$>GGBFF?EGG<GG:<9<:F+>CFGD95C<GG9ACFFB$FF<-EFFGG<;#GFEE>ECFFGGGGFECDFE7GGGFBC?<CFC+FEFGCED:CG8C>EFC>FC@<@:<GC5+FFCAFFC9FCBFFE9,C,,GFF<=DGCGFB@FBE<<C>8,<=@CF>=@4<FFE,C9?9GFDFEE9F@CEC9FE<8F7C7F8FDE@@<C6;,8F8E<EDE@,FCGFGGGGEC68+FE@;,+7EDB;,,C7FCFC,FCAC,9F<C;,C,,66CC,@C<<<
@silzx 102659
TGGGGAATATTGCACAATGGGGGAAACCCTGATGCAGCGACGCCGCGTGAGTGAAGAAGTATCTCGGTATGTAAAGCTCTATCAGCAGGGAAGAAAATGACGGTACCTGACTAAGAAGCCCCGGCTAACTACGTGCCAGCAGCCGCGGTAATACGTAGGGGGCAAGCGTTAACCGGATTTACTGGGTGTAAAGGGAGCGTAGACGGCGAGGCAAGTCTGATGTGAAAACCCGGGGCTCAACCCCGTGACTGCATTGGAAACTGTTTTGCTTGAGTGCCGGAGAGGTAAGCGGAATTCCTAGTGTAGCGGTGAAATGCGTAGATATTAGGAGGAACACCAGTGGCGAAGGCGGCTTACTGGACGGCAACTGACGTTGAGGCTCGAAAGCGTGGGGAGCAAACAGGATTAGATACCCT
+
GGGGGFGGGGGGGGGGGGFCGGGGGGGGGGGGGGGGGGGGGGGGGGGGGGGGGGGGGGGGGGGGGGGGGGGGGGGGGFGGGCFGGGGGGGGGGFGGGDDFGGGGGCGFFGFFGGGGGFGGGGGGGGGGGGGGG=FGGGGGGGGGGDCGGG<;FGGGGGGGGGGGGGBC<CCC9FFGGGGGGGGFCFGGGGGGFGGGGGGCEGGGCCEE>E@EFFGFEC:FGGGGFEGCFEEGGGGGGGGGFGGGDE8CCGGGGGGGGFFGGGGFFGGFGGGFFGCDGGGGFGGGGGGGGGFFEFGGFGFGGGGGGGGFCGGA7GGGGFGDECGGGFDGGGFGGGGGGGGGCGGFGGGGGGGGGGGGGGGGGGGGCGFEFGGGGGGE@EGGGEFD7GEGGGGGFAFFCFGGFGGGGGGGGGFCCCCC
@silzx 75706
TGAGGAATATTGGTCAATGGACGAGAGTCTGAACCAGCCAAGTAGCGTGAAGGATGACTGCCCTATGGGTTGTAAACTTCTTTTATATGGGAATAAAGTGAGCCACGTGTGGCTTTTTGTATGTACCATACGAATAAGGATCGGCTAACTCCGTGCCAGCAGCCGCGGTAATACGGAGGATCCGAGCGTTATCCGGATTTATTGGGTTTAAAGGGAGCGTAGGCGGACTATTAAGTCAGCTGTGAAAGTTTGCGGCTCAACCGTAAAATTGCAGTTGATACTGGTCGTCTTGAGTGCAGTAGAGGTAGGCGGAATTCGTGGTGTAGCGGTGAAATGCTTAGATATCACGAAGAACTCCGATTGCGAAGGCAGCTTACTGGACTGTAACTGACGCTGATGCTCGAAAGTGTGGGTATCAAACAGGATTAGATACCCT
+
GGGGGGGFFGGA@GGGGGFGGGGG@FDFFGFGGGGGGGGGGGFCFFGGGCFGGGGGGFGGGGGGGGGGGFGGGGGGGGGFFFFGGGFGFGGFFGG,EFFGGGGFGCEGGFGGGGGGGGGDFGGGF,ECCA<8B,AFFGGGGGECFFEGGG><FF8FGFFFGCFGGEDECGFGFGFFCCFCGCGGGGGGGGEGGGGGCFGFFFCGGGGGGFFFGGCF5GFGGGEGGFCGFGFGFFGGGGFCFGFFGFGGEDGGFGGGFG<GEGGFGGGGFFFGGGFGFCCGFGGEFCFFGGEDCGFFDGGGGGFGGGGGGGFEEECCDGGGGGGDCGDGGGGGGCGGGGFGFEDFCGFEFFAGGGGGGGGGGGGGGGEGFGGE9GGGF<GGGGGGGCFGGGGGGGGGGGGGGGGGGGGGGGGGGGGGGGGFFGGGGGGGGGGCCCCC
@silzx 80
TGGGGAATATTGCACAATGGGGGAAACCCTGATGCAGCGACGCCGCGTGGAGGAAGAAGGTCTTCGGATTGTAAACTCCTGTTGTTGAGGAAGATAATGACGGTACTCCACAAGGAAGTGACGGCTAACTACGTGCCAGCAGCCGCGGTAAAACGTAGGCCACAAGCGTTGTCCGGAATTACTGGGTGTAAAGGGAGCGCAGGCGGTAGAACAAGTTGGAAGTGAAATCCATGGGCTCAACCCATGAACTGCATTCAAAACTGTTTTTCTTGAGTAGTGCAGAGGTAAGCGGAATTCCCGGTGTAGCGGTGGAATGCGTAGATATCAGGAGGAACACCAGTGGCGAAGGCGGCCTACTGGGCACCAACTGACGCTGAGGCTCGAAAGTGTGGGTAGCAAACAGGATTAGATACCCT
+
ECAFFGG?FGGADG?C@CGG,CFFGGGGCGGF9F<,EFCC7CFGGGDGDD,C:BEFEFF8EFFGGGDE7+BF<AF9AF=F,CC,:<F9FFGGCFGFDCFECFD+<7?C,8,ADFGGF,A>EF7+=::,B3BD33,@..%8*8F@::<FCECD=9A@@FC0:4CFB:AFGF8=<3?<6=F:/:C@ECC#=7?FFE?@:B5GGEC;?C8#37;,:20,2AGE@8<@C9AD60307<:@<#FDCCF<=F=C?>FC#E781FD<A7EFCF<?A80F;B@CEFGFB9FFCFB+GE?9GFC:DEDFGGGGEF7B9:,??ECCFF?FB@9FFC,AECFE,GGFEF@@CGGFE@,C7:C9CGDE@FFGCGF@AEFGFCFEGFEE@CBC,FC;,F:;FFECFCGF<9GFFCEF<FECDGFCCCCC
@silzx 81
TGGGGCATTTTGGACAATGGGGGAAACCCTGATGCGGCGACGCCGCGTGAGCGAAGAAGTATTTCGGTATGTAAAGCTCTATCAGCAGGGAAGAAGAATGACGGTACCTGACTAAGAAGCACCGGCTAAATACGTGCCAGCAGCCGCGGTAATACGTATGGTGCAAGCGTTATCCGGATTCACTGGGTGTAAAGGGAGCGCAGGCGGTGCGGCAAGTCTGATGTGAAAGCCCGGGGCTCAACCCCGGTACTGCATTGGAAACTGTCGTACTAGAGTGTCGGAGGGGTAAGTGGAATTCCTAGTGTAGCGGTGAAATGCGTAGATATTAGGAGGAACACCAGTGGCGAAGGCGGCTTACTGGACGATAACTGACGCTGAGGCTCGAAAGCGTGGGGAGCAAACAGGATTAGATACCCT
+
@FGGG,@FFGGGGGGGGGGFGGGGGGGGGGGGAACCFCFFGGGEGGGGGGGGGGGCCFFFECGEGGGB@<FFGGA?FDGG9,C<F8FGGGGGGGGFFGGGGGEEGGCFDECGGFGGGGGGGCFB<FCGF7G?G@'8FBCG@FGD11#>2EEGFGGGF@,CFGEC1?F7FFEC=CFGFCECG;FFGFGECCCGGF@EFGGGGCFCC5EEEEGFEEGGFG,BACCFGGGGGGFAGGFEGCFFFFF>DFCE=CC9FFGFF?=CGGFFDFCFFBC,4:GEEDEC@FA8GGGGGFFF,<B9GFGF<GEGGGGGGFGGFGEGGGFFFGGGGGGGGF9GGGGGGGECEFGGGGGGGGGGGGGFEF@,FE@FFGGCGGGFGGGGGGGGGGGGGGGEF7FCC8GGGGFFGGGGGGGGGGFGCCCCC
@silzx 104694
TGGGGAATATTGCACAATGGGGGAAACCCTGATGCAGCGACGCCGCGTGGAGGAAGAAGGTCCTCGGATTGTAAACTCCTGTTGTTGAGGAAGATAATGACGGTACTCAACAAGGAAGTGACGGCTAACTACGTGCCAGCAGCCGCGGTAAAACGTAGGTCACAAGCGTTGTCCGGAATTACTGGGTGTAAAGGGAGCGCAGGCGGGAGAACAAGTTGGAAGTGAAATCCATGGGCTCAACCCATGAACTGCTTTCAAAACTGTTTTTCTTGAGTAGTGCAGAGGTAGGCGGAATTCCCGGTGTAGCGGTGGAATGCGTAGATATCGGGAGGAACACCAGTGGCGAAGGCGGCCTACTGGGCACCAACTGACGCTGAGGCTCGAAAGTGTGGGTAGCAAACAGGATTAGATACCCT
+
EGGGGGGGGGGGGEGGGGGGGGGGGGGGGGGGGGGGGGGGGCEGGGEGGGGFCCECFGGGGGGGGGG:CFFGDGGGGGGGGGGGGGGGFFFGGGGFGGFGGGGGGGGGGGGGGGGGGGDFGFFGGGGGGGGGGGGGGGGGGGGGGGGGGBFGGGGGGGGG9FGCFGFGGFDGGGGGGGFGGGGGGGGGGFGGGEGGGGGDGDGGGGGFFFGFGGGFG;FGGGGGGGGGGFFGFGGGGGGGGGGGGGGGGGGFCFGCGFEFGGGFGGGGGGGGGGGGFBGDGGGGGGGGGGGFFGGGGGGGGGGGGGGFGGGGGGGGGGGGGGGGGGGGGGGGGGGGGFGGGGGFGGGGGGGGGGGFGCGGGGGGGGGGGGGGGGGGGGGGGGGGGGGGGGGGGGGGGGGGFFFFFAGGGGGCCCCC
@silzx 79422
TGAGGAATATTGGTCAATGGACGAGAGTCTGAACCAGCCAAGTAGCGTGAAGGATGACTGCCCTATGGGTTGTAAACTTCTTTTATATGGGAATAACGTGAGCCACGTGTGGCTTTTTGTATGTACCATACGACTAAGGATCGGCTAACTCCGTGCCAGCAGCCGCGGTAATACGGAGGATCCAAGCGTTATCCGGATTTATTGGGTTTAAAGGGAGCGTAGGCGGACTATTAAGTCAGCTGTGAAAGTTTGCGGCTCAACCGTAAAATTGCAGTTGATACTGGTAGTCTTGAGTGCAGTAGAGGTAGGCGGAATTCGTGGTGTAGCGGTGAAATGCCTAGATATCACGAAGAACTCCGATGGCGAAGGCAGCTTACTGGACTGTAACTGACGCTGATGCTCGAAAGTGTGGGTATCAAACAGGATTAGATACCCT
+
GGGGGGGFFGGGF,CCFGGG9D766@FEFGGGFDGGGGFG,FFFGGGGGGGGGGGGA,CFGEEFGGGGD@CC,EGFGCEEFFGCE9,,CFE<E,CD<CCFFG8<FCC<<FE+=<FDGG+BFEA,EF95EE8,B+BFFGGGDD+7F=C1B%C?CFFGFDB?FFGGGEFC?CFF=9F=7><>6:CCCC7FF@6,)>EE@;FACFCGFFD8:CGGGFC:14FC:DGFEGCC8<F@<FFFGGGGGGGGG=GFBC87:FFA/17GGGGFBEC9AAGFEFDFGCFGGFFA55A5=AFF9GF9<=ACGFGFFCCFGGGGGGE>:<EF4,F:=7GDFGFEFFDFEEGGFEAGGGGCGGGGF@FBGCEF@,GDFEGGGGGGGGGGGGFDFFFGGGGGGGFEFF8GFCFFGGGFFGGFGGGFGGGGFFGFGGGGGGGGGGGCCCCC
@silzx 101971
TGGGGAATATTGCACAATGGGGGAAACCCTGATGCAGCGACGCCGCGTGGAGGAAGCAGGTCTTCGGATTGTAAACTCCTGTTGTTGGGGAAGATAATGACGGTGCCCAACAAGGAAGTGACGGCTAACTACGTGCCAGCAGCCGCGGTAAAACGTAGGTCACAAGCGTTGTCCGGAATTACTGGGTGTAAAGGGAGCGCAGGCGGGAAGACAAGTTGGGAGTGAAATCTATGGGCTCAACCCATAAACTGCTTTCAAAACTGTTTTTCTTGAGTAGTGCAGAGGTAGGCGGAATTCCCGGTGGAGCGGTGGAATGCGTAGATATCGGGAGGAACACCAGTGGCGAAGGCGGCCTACTGGGAACCAACTGACGCTGAGGCTCGAAAGTGTGGGTAGCAAACAGGATTAGATACCCT
+
BFCEEGEG9FGGGGGGGG,,@:FEGGGFCGGGGF<,C8FEEGGGGDGGGCG8F=EF,=FFFGGGGGG>F>FFFBDFFGGGGEFDFF?<+==FGGF9DCGFGFC+4@<BFBFCGGF?FGG?FGGGGGGGGGGFFG,@7<7FFAGFCGGCGGEG@CEGFGCFGFFFF5C:=BCGCF@@@<FCCFCFFBB<=::<<44CCCCCB<:=3?:F@<@FFGGGGGGG=F@88FFFFGFG<F>,<C>DA85GF@ADA@<AFG8,<,9AEFDGGGFFFGGD-A=9F=E?@FDGFDFFB8E9CFFG@FF?FA77CCB8?C<<CFF=7EEFFFGGGGGGGFEC8,FF<,DFB:B,A6B:@76C,<<F8C,<F8B,<GF7@;7GFFE@A7CED@FC,EECF9FE6CEFCFFFGGFFDAEDFGFCCCCC
@silzx 85
TGAGGAATATTGGTCAATGGACGAGAGTCTGAACCAGCCACGTAGCGTGCAGGATGACGGCCCTATGGTTTGTAAACTGCTTTTATAGGGGGATAAAGTGTGCCACGTGTGGCCTATTGCAGGTACACTATGAATAAGGACCGGCTAATTCCGTGTCAGCAGCCGCGGGAATACGGAGGGTCCAGGCTTTATCCGGATTTGTTGGGTTTAAAGGGAGCGTAGGCCGTTTGGTAAGCGGGTTGTGAAATGTCGGGGCTCAACCTGGGCATTGCAGCGCGAACCGGCAGACTTGAGTGCGCAGGAAGTGGGTGGAATTCGTCGTGTAGCGGTGAAATGCTTAGATATGACGAAGAACTCCGATTGCGAAGGCAGCCTGCTGTAGCGCAACTGACGCTGAAGCTCGAAGGCGTGGGTATCGAACAGGATTAGATACCCT
+
FFFGGGFEFGGF9;EEGFFEGGGDCGGDFGGGC@FGGGDG,CF<FFGGEGFGGGGE,:FFFGGGCCFG6C,,CFGAF<,6CFG9AF9?FFCGC@F?<B5,5CF9,,49,AF+F,C=A,?FF9=FFF,<<B5@?F,E,DFFB+=::7+:,,>,:,6,,<,:@F7,@:<:*><,,?<<#%)6>/=<?7:#FE*C8<FCE<C:$@2;=F<B7,A>GEE0D8C:BC:C7E;7%:E8:F6?D#B:@@77<C=CG<=C@GFE?>C@FF;7,6,#@C><:C7>C@@:@+B,F65,,FF>+FEECE8,,FA,C:+8FGFECEGCC>+@FFGGGEGGGGECADGFB,GGGGGDD6=DFFF9FFF@GFCGFDGFGFGGGGFC,6,8FC@+EFFF6EGEGGGGGGGGGCGGFGGFE,GGGGGFFFFAGGGGGGGGGGGGF@GCCCCC
@silzx 62651
TGAGGAATATTGGTCAATCGACGAGAGTCTGAACCAGCCAAGTAGCGTGCAGGATGACGACCCTATGGGTTGTAAACTGCTTTTATAGGGGGATAAAGTGTGCCACGTGTGGCATATTGCAGGTACCCTATGAATAAGGACCGGCTAATTCCGTGCCAGCAGCCGCGGTAATACGGAAGGTCCAGGCGCTATCCGGATTTATTGGGTTTAAAGGGAGCGTAGGCCGTTTGGTAAGCGTGTTGTGAAATGTCGGGGCTCAACCTGGGCATTGCAGCGCGAACTGTCAGACTTGAGTGCGCAGGAAGTAGGCGGAATTCGTCGTGTAGCGGTGAAATGCTTAGATATGACGAAGAACTCCGATTGCGAAGGCAGCCTGCTGTAGCGCAACTGACGCTGAAGCTCGAAAGCGTGGGTATCGAACAGGATTAGATACCCT
+
FEGGGGGG9EEFCGDF9FEFGGGGFCBFGC<FGGGGGGGGGGGGFFGGCG@FGGGGGGGGGGGGGGGGFGGGGGGGGGGGGGGGGGFGFFGGGGGCDFBEFFGFFGDF@FFFFEGGGGGGFFDGFGGGGGGDGFCGGGG@FGGGGGGDEGGGFFGGGGGC@CFGGGDGGFFGEE0CEGFEDF>AFFDCFFEFGGCF?FGGFG=GFFFFFFGGGGGGGEFGCCCGFDCCFFCG>FGFGGCEGGGFGCGGGGFGGGFFGFFGGGFGGFFCFGGGGCFF@FFDCFGGFGFGEEGGGGFEDGFFGGGGF>GEGDEDGGGGGGECFFFGGFCGGGGGGGGGF?FGGGGFGFFCGGFGGGGCFDGGGFCDGGGGFFGGGGGGFGGGGGCECGGGGGGDGGGGGFC8GEGGGGFDGFGFGGGDGGGGGGGEFAGGFGFCCC9C
@silzx 81465
TGAGGAATATTGGTCAATGGACGAGAGTCTGAACCAGCCAAGTAGCGTGCAGGATGACGGCCCTATGGGTTGTAAACTGCTTTTATAGGGGGATAAAGTGTGCCACGTGTGGCATATTGCAGGTACCCTATGAATAAGGACCGGCTAATTCCGTGCCAGCAGCCGCGGTAATACGGAAGGCCCAGGCGTTATCCGGATTTATTGGGTTTAAAGGGAGCGTAGGCCGTTTGGTAAGCGTGTTGTGAAATGTCGGGGCTCAACCTGGGCATTGCAGCGCGAACTGCCAGACTTGAGTGCGCAGGAAGTAGGCGGAATTCGTCGTGTAGCGGTGAAATGCTTAGATATGACGAAGAACTCCGATTGCGAAGGCAGCCTGCTGTAGCGCAACTGACGCTGAAGCTCGAAAGCGTGGGTATCGAACAGGATTAGATACCCT
+
EGFFGGGGGCFGFEFGGEGGGGGGDFGGGCFGGGGGGGGGGGGGGGGGGGGGGEGEEFEGFEFDGGGGGGGFGGFGFGGGGGGGGCFGGGGGGGGGGGGGCGGGGGEFGGGGGGFFGGGGGFGGGGGG9FGFGGGGFAFGFGGGDEEFGGGG@7GGGGGGGG?GGGGC@FFGGGFGDFF7FGGGGGFGGGDFGGEFFGGFFGGGGGGGGGGFFGGFGEGECFGGGGGGGGGGGGFGGGGGGGGGFCBEGEGGGGGGEGGGGGGGGGFFFGGGGGGGFD=ECFEFGFDGGGFFCGGGGGGGGGGGGGGGGFFEFCGGGGGEGGGGGGFC?FEGGGGEEFFAFFEFCB,7F9GE@GGGEGFF7GGGGFGGGGGGGGGGGGGGGGEFECGGGGGGGGGGGGGFGCGFEGGGGGGGGGGGGGGGGGGGGGGGFFFCCCCC
@silzx 88
TGAGGAATATTGGTCAATGGACGAGAGTCTGAACCAGCCAAGTAGCGTGAAGGATGACTGCCCTATGGGTTGTAAACTTCTTTTATACGGGAATAAAGTGAGGCACGTGTGCCTTTTTGTATGTACCGTATGAATAAGGATCGGCTAACTCCGTGCCAGCAGCCGCGGTAATACGGAGGATCCGAGCGTTATCCGGATTTATTGGGTTTAAAGGGAGCGTAGGCGGACGCTTAAGTCAGTTGTGAAAGTTTGCGGCTCGACCGTAAAATTGCAGTTGATACTGGGTGTCTTGAGTACAGTAGAGGCAGGCGGAATTCGTGGTGTAGCGGTGAAATGCTTAGATATCACGAAGAACTCCGATTGCGAAGGCAGCCTGCTGGACTGTAACTGACGCTGATGCTCGAAAGTGTGGGTATCAAACAGGATTAGATACCCT
+
FGGGGGGGGGGGGGGGGGGGGGGGGGGGGGGGGGGGGGGGGGGGGGGGGEFGGFGGDGGGGGGGGGGGGFEGGGGGGGGGGGGGGGGGGGGGGGGGGGGGGGGG7EF=<EFGGGGFFGGGGGGGGGGGGGGGGGGGGGGGGGGGGGGGGGGGGGGFFGGGDFGFGGGGGGGGGGGGGGGGGGGGEGGGGGGGGGGGFFFACC?EFFCEDCF0CGEGDEGGDGGGGGEFEDGGGCFGGGGEFGGGFGD:CF<GGGGGGFFFGGFFGFFGFGFFCFEAFFDGGGGGGFGGGFGGFF9GGGGFDFGGGGGGGGGFFFFGEFGFDGGGDGFGGCGGGGGF9FGGGGGGGGECGGGGFGFEGFGGGGGGGGGGGGGGGGGGFFFGGGGGGGGGGGGGGGGGGGGGGGGGGGGGGGFCGGGGGGGGGGGGFAGGFCGCC8CC
@silzx 89
TGGGGAATATTGCACAATGGGGGAAACCCTGATGCAGCGACGCCGCGTGAGTGAAGAAGTATCTCGGTATGTAAAGCTCTATCAGCAGGGAAGAAAATGACGGTACCTGACTAAGAAGCCCCGGCTAACTACGTGCCAGCAGCCGCGGTAATACGTAGGGGGCAAGCGTTATCCGGAATTACTGGGTGTAAAGGGTGCGTAGGTGGTATGGCAAGTCAGGAGTGAAAACCCAGGGCTTAACTCTGGGACTGCTTTTGAAACTGTTAGACTGGAGTGCAGGAGAGGTAAGCGGAATTCCTAGTGTAGCGGTGAAATGCGTAGATATTAGGAGGAACTCCGATTGCGAAGGCAGCTTGCTGGACTGTAACTGACGCTGATGCTCGAAAGTGTGGGTATCAAACAGGATTAGATACCCT
+
FFFGGDEGGGGGGGGGGGGGGGGGGGGGGGGGGGGGGG7FGGDF@FGBFFGGGGGGGGGGGAFFGGGFFGGGGFFDFGGGGGGGFGGGGGFFGGGGGGGGGGFGGGFFFDGGGGGGGGFGGGGGGGGGGGGGG?EGGGGGGFGDGGEGEGGCGGGFGFFGGGGGGGFGGFEGGGGGGGGGFFCEFGGEFGGGGGG=EGGEGFCGGFCGFFGGGGG=FCFGGGGFBECFFDADB/FFFFGGGGGGFGG9EEGGGGFEDEGGFFFGGGE@?BFGGGGFCFGGGGGGGGGGGGGGG@CEF=FFGGGGGFEGGGGGGGGGGEGGGGGGGCGGGFGGGGEEGFA@GDGGGGGGGFFGCGGGGGGGGGFCGGGGGGEDGCCF?GGGGGGGGGFGGGGGGGGGGGGCGGGGGGGGGCFCCCCC
@silzx 90
TAGGGAATTTTCGGCAATGGGGGAAACCCTGACCGAGCAACGCCGCGTGAAGGAAGAAGTAATTCGTTATGTAAACTTCTGTCATAGAGGAAGAACGGTGGATATAGGGAATGATATCCAAGTGACGGTACTCTATAAGAAAGCCACGGCTAACTACGTGCCAGCAGCCGCGGTAATCCGTAGGTGGCGAGCGTTATCCGGAATTATTGGGCGTAAAGAGGGAGCAGGCGGCACTAAGGGTCTGTGGTGAAAGATCGAAGCTTAACTTCGGTAAGCCATGGAAACCGTAGAGCTAGAGTGTGTGAGAGGATCGTGGAATTCCATGTGTAGCGTTGAAATGCGTGGATATATGGAGGAACACCAGTGGCGAAGGCGACGATCTGGCGCATAACTGACTCTCAGTCCCGAAAGCGTGGGGAGCAAATAGGATTAGATACCCT
+
GFGGEDGG8FCFDGGGG8FCF>EGGGDFEGGFFFCFF>:E8F@CGGGC>CFGDCEGCEFG9FAEEF:8DFFFGGGFGFGGCFFDBAEG<CFFGG<BFDFFGGDFGGGGGGF,AFDEC9EFF<FAFGGGGFF9F<D9FGAFFGGGGCD:FEGGGFGD,@>FGGDFGGGF@EF=FCF0;%@?F::CDFFGFEGGGFGCFFGEFGGCC=GFCG8CGEEFCC,::CE8>7E7EE5?ECFGFGGGDGDC;E@9=;;BB=AC=>FA<E8F=FGF:CGFGGFF9EGFGGGGGB<,GGFFDDAGFGEDFFFFCFFEF<CGFCGGGEEGGGGFF9GGGGFE,F<FF7C:CC?FEDGACFFGGGGGGF?GGGGGGGGGFFG@7:DF?FCGGGEDCFFGGGGFGGFC,FGGFGEEFGGGGFFCCGGGGCGFC<FEFEGFCFFGFC,CC@C<
@silzx 82576
TGGGGAATATTGCACAATGTGGGAAACCCTGATGCAGCGACGCCGCGTGAAGGAAGAAGTATTTCGGTATGTAAACTTCTATCAGCAGGGAAGAAAATGACGGTACCTGACTAAGATACCCCGGCTAAATACGTGCCAGCAGACGCGGTAATACGTAGGGGGCAAGCGTTATCCGGATTTACTGGGTGTAAAGGGAGCGTAGACGGAAGAGCAAGGCTGATGTGAAAGGCTGGGGCTTAACCCCAGGACTGCATTGGAAACTGTTTTTCTTGAGTGCCGTAGAGGTAAGCGGAATTCCTAGTGTAGCGGTGAAATGCGTAGATATTAGGAGGAACACCAGTGGCGAAGGCGGCTTACTGGACGGTAACTGACGTTGAGGCTCGAAAGCGTGGGGAGCAAACAGGATTAGATACCCT
+
AF<AF7CFGAFF9FDEFAD,CCBCCGDGGGGF<CEG<F@FGGE7B+@FG,DFCF=EFFF<CFFFG8::C=<EEEA,,CC?C@5ACEGFGG+E@,FFF9<,,8+B+BEEEF,?FFCE,,8:<::<4>2B$CDE<>54BFBF99#::054@><@C>E,78>@*=:=FGEFCCCFC>FE?@CB2?CDGGGGGGGFGGG8GFCGGEEECCCGF@8,<;D$EDCCFGGECCC<:CFGF7E@FFF@330B<FE<EF8EF8,C5?GGFGEFAEA5=,,EB@+4464,9CEFA+@7GGGFGEF8E?DAGGGGGGGGGGGFEFEGGGFFEAFF<FFFEC6CGGGFFFECEDFFGGEGGC8FE9FFGEGGFBFGDGFDGGGEGGGF@EE@GEFGFFEFC<FEFEF9GGGGGFGFFEGGF8FCCCCC
@silzx 73021
TGGGGGATATTGCACAGTGGAGGAAACTCTGATGCAGCGACGCCGCGTGAGTGAAGAAGTATTTCGGTATGTAAAGCTCTATCAGCAGGGAAGAAAATGACGGTACCTGACTAAGAAGCCCCGGCTAACTACGTGCCAGCAGCCGCGGTAATACGTAGGGGGCAAGCGTTATCCGGATTTACTGGGTGTAAAGGGAGCGTAGACGGCGATGGAAGTCTGAAGTGAAATACCCGGGCTCAACCTGGGAACTGCTTTGGAAACTGTATGGCTAGAGTGCTGGAGAGGTAAGCGGAATTCCTAGTGTAGCGGTGAAATGCGTAGATATTAGGAGGAACACCAGTGGCGAAGGCGGCTTGCTGGACGATGACTGACGTTGAGGCTCGAAAGCGTGGGGAGCAAACAGGATTAGATACCCT
+
FGGGGD+BFFFFGGGGGG9A@FEGGGGGGGGGGGGGFGDEEF@E@C+@FECEECF<FC<EFACFFCG:FF8?FCF9AFDGGGGFF@FFGGFCCFCGGGAEF=FFGGGGGFDGEG@FGF@8=.8:>?GGGGGGCFF>GFGGGGG>GFEGGGGCFGFFFGG;D@FFEE;><FGGGGGD>F7CBFGGGGFGGFGCGGGBECBDEC7CCBCCCEE#12:3E<GGFGGFFFC@+@@CGFEGG8BCCD<@FFGGCFB=CGGFGFBEGFAFGGGG9?AFGGGGFFFG=GFECCFCECFDFFC,FCGGGGGGGGGGFGGGCF:CBGGFAFFGEGFGGFEEFCC-GFFEGGGGGGEFCDGGFF;,87GGGGGFFEFFCGCDFCFF8EFEC:FGGGGGGGEFGGGGGFDGGGFGGGGGGGFA8C@@
@silzx 95499
TGGGGAATATTGCACAATGGGGGAAACCCTGATGCAGCGACGCCGCGTGAGCGAAGAAGTATTTCGGTATGTAAAGCTCTATCAGCAGGGAAGATAATGACGGTACCTGACTAAGAAGCCCCGGCTAACTACGTGCCAGCAGCCGCGGTAATACGTAGGGGGCAAGCGTTATCCGGATTTACTGGGTGTAAAGGGAGCGTAGACGGCAAGGCAAGTCTGATGTGAAAACCCAGGGCTTAACCCTGGGACTGCATTGGAAACTGTCTGGCTCGAGTGCCGGAGAGGTAAGCGGAATTCCATGTGTAGCGGTGAAATGCGTAGATATATGGAGGAACACCAGTGGCGAAGGCGACGGTCTGGGCCGCAACTGACGCTCATTCCCGAAAGCGTGGGGAGCAAATAGGATTAGATACCCT
+
GGGGGFGGGFGGGGGGGGGGFCFGGGGEGGGGGGFGFGGGGGGGGGGGGGGFGFGGF<F,??,FFFGBFFGGGGG<FDGGFFAFA=?FGGGG:F??E,EFE@CFCC9FFF8FDFFGF,CDFEGEF@FFGFGGC@FGGGFFF@FGCGGG1>C;FEG+;DFGGE7<:C<F<2F=GG<<-*8<<F<GGGGFCFFFGGGFCFFC88=5<<8G5CGFCCC9>1?C;F?<FGCFGCE:GFECCFEFGFGFGGGFADFFF=AD=GGGGGGGGGGGC=<GGGFGFFG8GGGGF7B7GGGGGGGGF<@GGGGGGGGGGGGGGGGGFGGGGGGFFAFGGGGGGGGGFGGGGGGGGGGGGGGEGGGGGFGGEF:GEGGGGGGGGFF6F@@GCDGGGGGGGGGGGGGGGGGGGGGGF9GGGFFCCCCC
@silzx 61391
TGGGGAATTTTGGACAATGGGGGCAACCCTGATCCAGCCATGCCGCGTGCAGGATGAAGGTCTTCGGATTGTAAACTGCTTTTGTCAGGGAAGAAAAGGTCTGTGTTAATACCATAGACTGCTGACGGTACCTGAAGAATAAGCACCGGCTAACTACGTGCCAGCAGCCGCGGTAATACGTAGGGTGCAAGCGTTAATCGGAATTACTGGGCGTAAAGCGTGCGCAGGCGGTTCTGTAAGACAGATGTGAAATCCCCGGGCTCAACCTGGGAATGGCATTTGTGACTGCAGGACTAGAGTTCATCAGAGGGGGGTGGAATTCCAAGTGGAGCAGTGAAATGCGTAGATATTGGGAAGAACACCAATGGCGAAGGCAGCCCCCTGGGATGCGACTGACGCTCATGCACGAAAGCGTGGGGAGCAAACAGGATTAGATACCCT
+
EC,@C@,EFFDG78FFGG9<FFCEEFGFE8,EFGGG<FFCGDFFEDDC7C7<F:F,4CF,EFGGGGDCGGFGGGGGGG?FGFGGGCFACGFFGGFE=E?EG9FGGGGFFFFF?CAF<FFF8EEFGFG@CFCFC98FCFFFFFD,,A>:FGGE8.EE@1)FGGG?DFFGC8F<A>FD287CF9FFGE@F7F:FEGGA8CFEFCFFGGFF<FCFG9F<7>FGEGGGGGGGGGGEFCFGFGCFECD>60D<CF@?C?@<@7EGGFE6<GFEGGFD<8CFDDCFC<AFB38<9F=9A,DDFEFFD9GFGEF7GGGGGGEFEDCFA,9EA=?:,;AEF?<AC:,7FCF<GFFC49,,CGFGFFF@E<<GGGGGFFFF8EGFC+EB,GGGGGGGGGGGGF7CFAFFFGGFDE7GF;CFEC<GGGGFFFEGFEFFFFGFGGGGCCCCC
@silzx 95
TGAGGAATATTGGTCAATGGACGAGAGTCTGAACCAGCCAAGTAGCGTGCAGGGTGACGGCCCTATGGGTTGTAAACTGCTTTTATAGGGGGATAAAGTGTGCCACGTGTGGCATATTGCAGGTACCCTATGAATAAGGACCGGCTAATTCCGTGCCAGCAGCCGCGGTAATACGGAAGGTCCAGGCGTTATCCGGATTTATTGGGTTTAAAGGGAGCGTAGGCCGTTTGGTAAGCGTGTTGTGGAATGTCGGGGCTCAACCTGGGCATTGCAGCGCGAACTGTCAGACTTGAGTGCGCGGGAGGTAGGCGGAATTCGTCGTGTAGCGGTGAAATGCTTAGATATGACGAAGAACTCCGATTGCGAAGGCAGCCTGCTGTAGCGCAACTGACGCTGAAGCTCGAAAGCGTGGGTATCGGACAGGATTAGATACCCT
+
FFCFGFFGCFGGGGGGGGGGGGEGDGGFGGGGGGGFFGGGGGGGGGCGGGGGG:FGGFGGG:FGGGGGFGCFGGGGGG9FGGGGGGGGGFEC@FGGGGGGFGFFE9FF=E==DFFEGGGF9,EFGE<,FFGGGGGGGFFG,9C;D9GGFGGGGGGF?GFGGFGGGGGGGFEGEGEGGFEC@F9/2EFGGGGGC=EC<CFFC9CFGGGGEGGGGGGBC:CEGGC+>FC><CFGGGCC*FCGFCGD(CC87FCGFGF?GFFGGGGFGG9GGGF.GDF<44FEBFE$AD>C9GGFEFFC@3+FE<C,GGDGGGGFGGF7GDF+GGGCGGGGGFGGCGGFGGGGGGGGFDGF<FGGGEF:GGGGGGGGGGGGGGFF@66AGGFCF7GGGGGFCGGGGGGGFCGGGGFGGGGGGGGGGGEEFC,GGGGGGGGGGGGCCCCC
@silzx 50849
TGGGGAATATTGCACAATGGGGGAAACCCTGATGCAGCGACGCCGCGTGAGTGAAGAAGTATTTCGGTATGTAAACTTCTATCAGCAGGGAAGATAGTGACGGTACCTGACTAAGAAGCCCCGGCTAACTACGTGCCAGCAGCCGAGGTAATACGTAGGGGGCAAGCGTTATCCGGATTTACTGGGTGTAAAGGGAGCGTAGACGGTGTGGCAAGTCTGATGTGAAAGGCATGGGCTCAACCTGTGGACTGCATTGGAAACTGGCATACTTGAGTGCCGGAGGGGTAAGCGGAATTCCTAGTGTAGCGGTGAAATGCGTAGATATTAGGAGGAACACCAGTGGCGAAGGCGGCTTACTGGACGGTAACTGACGTTGAGGCTCGAAAGCGTGGGGAGCAAACAGGATTAGATACCCT
+
GGFGDFGGGGGGF9FGGGGGGGDEGGGGGGGGGFGGGGFEDFEDGGGGGGEGGGGFGF<EFAEFC@ECFF<A?FGG,EFFFGF,@FGGCFBFGFFGC?,:CCF??CAFFEFFF9DCA=A<>>B:FC+BEE?BCC@E<@@<43,@7#:@FC>?C<D>?5F>FGG:7D@FGGFGFFGDC@EG6FCEFFCEFCCFFCGFEGGFGGGFGD;;8FC8CF@2EADFGGGGGFGGGG/7FGG;FFEAGGGGFED9ECGFGFGFGGFDGCF)=AGDGGCF:EFCCECCDAEGF:FBF<GGGGGCFC,FF9GGGGGGGGGGF@,FCEGGGGFFFCGGGGGFGFEFEF@7GEGGGGGGGEGGGGGGEGGFD,GGFGGGGGGGF8GGFEGGGGGGGGGGGFGGFFGFGGGGGGGGGGGGGGGCCCCC
@silzx 63360
TGGGGAATATTGCACAATGGAGGAAACTCTGATGCAGCGACACCGCGTGAGTGAAGAAGTATTTCGGTATGTAAAGCTCTATCAGCAGGGAAGAAAATGACGGTACCTGACTAAGAAGCACCGGCTAAATACGTGCCAGCAGCCGCGGTAATACGTATGGTGCAAGCGTTATCCGGATTTACTGGGTGTAAAGGGAGCGTAGGTGGCAAGGCAAGCCAGAAGTGAAAACCCGGGGCTCAACCGCGGGATTGCTTTTGGAACTGTCATGCTAGAGTGCAGGAGGGGTGAGCGGAATTCCTAGTGTAGCGGTGAAATGCGTAGATATTAGGAGGAACACCGGAGGCGAAGGCGGCTCACTGGACTGTAACTGACACTGAGGCTCGAAAGCGTGGGGAGCAAACAGGATTAGATACCCT
+
FFGGC,BFFDDGGGGGFGGG?EGGGGGFFFGGCFGGGGDGGGGGGGGEEGDEGG<FFGGFFFGGGGGGGGGGGGGGGGGGACGGGGGGGGGGGGGGGCAFGGFGF=FFGGGGGGGGG)GGGGGGG?GGGGGGGGCFGGFGFFGDE<EGGGGGGGDCFDFG=G9;FFEFGGGGGGGFGGDFDG>GGGFGGF@CGGGFEAFCFGFFFG<FCGGGGGGGGFFCFCGFGFFC@CCGFDGGGGGEGGGGGGF<5GFEDGGGCDGGGGFGGGGGGGGGGGGEFGGE>GGGGEF7C@E,<DGFE@F?FDCFCCGGGGGGGGGGFGGGFEFGGFDFEECGE@@+EGGCCFC7GGGCEGGGGGGGGGGGFGGGGFAGGGGGFGGGGGGGGFGFGGGGGGGGGGGGGGGFGFAGFFCFGGGCCCCC
@silzx 98
TGGGGAATATTGCACAATGGGGGAAACCCTGATGCAGCGACGCCGCGTGGAGGAAGAAGGTCTTCGGATTGTAAACTCCTGTTGTTGAGGAAGATAATGACGGTACTCGACAAGGAAGTGACGGCTAACTACGTGCCAGCAGCCGCGGTAAAACGTAGGTCACAAGCGTTGTCCGGAATTACTGGGTGTAAAGGGAGCGCAGGCGGGAGAACAAGTTGGAAGTGAAATCCATGGGCTCAACCCATGAACTGCTTTCAAAACTGTTTTTCTTGAGTAGTGCAGAGGTAGGCGGAATTCCCGGTGTAGCGGTGGAATGCGTAGATATCGGGAGGAACACCAGTGGCGAAGGCGGCCTTCTGGGCACCAACTGACGCTGAGGCTCGAAAGTGTGGGTAGCAAACAGGATTAGATACCCT
+
FFGFGCFGGGGGGGGGGGGGGDG:FGFGGGCGGGGGGG7FCGGGGGGGGEEFGCGGGGGGFFGGGFG:FGGGGGGGGDGGGGGGGFGCFGGGGGGGFFGGF:+BFFF<CEDE:D8DF=F@DFGC+@=CFGDGE@CCCGE@FFEGCFCC***CFF;@FF-3<;FC8:6=<4(=9<CF7CF1AGFGFF2>FEF1C@CE:GGGDEGDF8:7278<@4C=FCD#AGGGFGD@D?<GGGGGEFF6FEED,:FD8@,7A9EG8GGFFFGFF?FFFFFECFFFDGFECGCFE+7FF,?GGGGGGFFF49GGEGGGGF?<BCCFFGGFGGEGGFCGGGGGGGFDGGGGGFCFEFGGGGGFE<C8FGGFGFGFGGGGGGGGGF<CFCF@CGGGGGF@CA@FDCGGGGGGGGFF9FGFE<DCCCCC
@silzx 90463
TGAGGAATATTGGTCAATGGACGAGAGTCTGAACCAGCCAAGTCGCGTGGAGGAAGACGGATCTATGGTTTGTAAACTTCTTTAGTGCGGGAACAAAGCGGCGTCGTGACGCCGGATGAGTGTACCGCAAGAATAAGCATCGGCTAACTCCGTGCCAGCAGCCGCGGTAATACGGAGGATGCGAGCGTTATCCGGATTTATTGGGTTTAAAGGGAGCGTAGGCCGTTTGGTAAGCGTGTTGTGAAATGTCGGGGCTCAACCTGGGCATTGCAGCGCGAACTGCCAGACTTGAGTGCGCAGGAGGTAGGTGGAATTCGTCGTGTAGCGGTGAAATGCTTAGATATGACGAAGAACTCCGATTGCGAAGGCAGCCTGCTGTAGCGCAACTGACGCTGAAGCTCGAAAGCGTGGGTATCGAACAGGATTAGATACCCT
+
DGGFGGGGGFFCEGGCGEF8FFDBFCGGGFEFGGGGGGDFGGGCGGGGGEGGGGGFFFGDEGGGGFGGFGGDGGGGGGGGGGEGGGGGGGGGDFCBFFEFCDF=FEGGGGGGGGGCFDCGG9FFGCFG>CBDFGGGG;CE8CCDAC@CFCCEFGDGGGFFGG>EGGGFGD,<FFEECEGGGFC?GFGGGGDECEEEC<C?C/GGGFEFCGGGEF5EGGGGGGGG5&F;FCCEFFCEEGEGFFGFGGGGGGGGGGFFGGFGGGGFFFDCGGGGEGFD=>>F8F>2AD<,GEF@3+@48,<AFE@GFCEF?DFFEFGCF:@GGFEGGGGFADGFGGGGGGDGFGFGFCGGGFGGFFBGGFC7EGFGGGGGGGGGGF8GGGEEGEGGFGGGGGGGGGFGGGEF>GGGDGGGGGGGGGFFAFEEFGGGFGGGFCCA<CC
@silzx 100
TGGGGAATATTGCACAATGGGGGAAACCCTGATGCAGCGACGCCGCGTGAAGGAAGAAGTATCTCGGTATGTAAACTTCTATCAGCAGGGAAGATAGTGACGGTACCTGACTAAGAAGCCCCGGCTAACTACGTGCCAGCAGCCGCGGTAATACGTAGGGGGCAAGCGTTATCCGGATTTATTGGGCGTAAAGCGAGCGCAGGCGGTTTGATAAGTCTGAAGTTAAAGGCTGTGGCTCAACCATAGTTCGCTTTGGAAACTGTCAAACTTGAGTGCAGAAGGGGAGAGTGGAATTCCATGTGTAGCGGTGAAATGCGTAGATATATGGAGGAACACCGGTGGCGAAAGCGGCTCTCTGGTCTGTAACTGACGCTGAGGCTCGAAAGCGTGGGGAGCGAACAGGATTAGATACCCT
+
GGGGGGGGGGGGGGGGGGGGGGGGGFGFGGGGGGGFCFGGGGGGGGGGGGGF<CFGGFGCCEGCFGGFGFFGGFGGGGGGGGGGGGAFGFEGGGGGGGGGGGGGGEFFFGGGFFGGFGGFD=GGGGGG<9FGG9FCFGFG?GFGGEGG@E@GBFDFGGGGFEEGGGGFFG71FGGGGGGACFF/FGGGDGGGFGGE95?ECGDGGGGGGFDFGFGEGGGGGGEFFGGFFGCE>FFFG<G6FDGCFFGFCC@5ECFFD<?CFGGGFFFGGGGGGGGGFEGFGGGGGFFGFEECA<E@F8EGGGGEF@FFGDFDGGCGEFGGGGGGGGFGGGGGFBGFEFGGEGGGGGEGGGGFGFFGGGGGGGGGGGGGGGGFGGGGGGGGGGGGGGGGFGFEGGGGGGGGGGGGGGGGFFCCCCC
@silzx 66876
TGAGGAATATTGGTCAATGGGCGAGAGCCTGAACCAGCCAAGTAGCGTGAAGGATGAAGGCTCTATGGGTCGTAAACTTCTTTTATATGGGAATAAAGTTTTCCACGTGTGGAATTTTGTATGTACCATATGAATAAGGATCGGCTAACTCCGTGCCAGCAGCCGCGGTAATACGGAGGATCCGAGCGTTATCCGGATTTATTGGTTTTAAAGGGAGCGTAGGTGGATTGTTAAGTCAGTTGTGAAAGTTTGCGGCTCAACCGTAAAATTGCAGTTGAAACTGGCAGTCTGGAGTACAGTAGAGGTGGGCGGAATTCGTGGTGTAGCGGTGAAATGCTTAGCTATCACGAAGAACTCCGATTGCGAAGGCAGCTCACTAGACTGTTACTGACAGTGATGCTCGAAAGTGTGGGTATCAAACAGGATTAGATACCCT
+
E<ECF8CFGFAF<FFC;@EE,<@F7FCF,CEEGGGGGGFFDCEDF9CCCE@DDGF=,EFFFC,EAFFFGCD=:F8<EFGCFGDEFG,FFF8FDFCC?FGGFGA<?CE==F+BF@,EFGC=5BEE,5C,5B,<<FEEFD9,5BB:FG+BF93<C=++3E,>F8FFE+@FB+<F=9<CECFCF7F,*8>CCFF=,;C7BC8'1FFEC#?8=1FE<:C<@CGFFC<F?;F@1CE59FF9@GFFCCF>3E>=<27CGGGGE>F6CFD9CC8C7GDE<C:47ECCFF<A5<D<?FA,,FECGFF?9BA@FB+FC,5CFEC4:GFEFEFF64:EC9GFFBA<@D9EC,9FF7E6@FC98BEC,FE7CC:CFDC8EF9GFC,FFF<FCEEC,EC,,CEFC,CF9FFC,B?EEC:;CGGGFEDGGFDE9E<DGGFEC,-6<@9A
@silzx 102
TGGGGAATATTGCACAATGGGGGAAACCCTGATGCAGCGACGCCGCGTGGGTGAAGAAGGTCTTCGGATCGTAAACTCCTGTTGTTGAGGAAGATAATGACGGTACTCAACAAAGAAGTTACGGCTAACTACGTGCCAGCAGCCGCGGTAAAACGTAGGTCACAAGCGTTGTCCGGAATTACTGGGTGTAAAGGGAGCGCAGGCGGTAGAATAAGTTGGAAGTGAAATCCATGAGCTCAACCCATGAACTGCTTTCAAAACTGTTTTTCTTGAGTAGTGCAGAGGTAGGCGGAATTCCCGGTGTAGCGGTGGAATGCGTAGATATCGGGAGGAACACCAGTGGCGAAGGCGGCCTACTGGGCACCAACTGACGCTGAGGCTCGAAAGTGTGGGTAGCAAACAGGATTAGATACCCT
+
FFGGGGFG<FGFFGGGGGGG8@FGGGFDGGGGGGCGGG:FGGGGGGGGG:++BFGFGGGGGFGGGGGGG+CFGGG9@AGGGGFFGGGC4EFGGGEF<EE,:?F=++55FFG==,3>>F@,E9BC74<7<<;B8:3GFGGGD<BCG?>@>-<7GGFF*?:'4/GCGE9=#BFGF@;5?=CA947GGFCFFFFFCEE>GDE:5GD>B@,3228,CAF?,:E7,GGGGFFF@F>8,,GDFCEGFE:F9GGF=DB@,8+<DGGGGF>8,,,9FGGGGGF:=,E,GGGGFB+:F<GCCGCGF8+,GGGGGGGGGGGFGGGGCFGGGGEFF>7DGGGGGGFGGGGGGGGFGGGGGGFF<9FCGGGFAC8,9GGGGGEGGCGGGGGGGGGGGGGGGGGGGGGGGGFGGGGGGGGGGGGCCBCC
@silzx 81392
TGGGGAATATTGCACAATGGGCGCAAGCCTGATGCAGCGACGCCGCGTGAGGGATGGAGGCCTTCGGGTTGTAAACCTCTTTTATCGGGGAGCAAGCGTGAGTGAGTTTACCCGTTGAATAAGCACCGGCTAACTGCGTGCCTGCAGCCGTGGTAATACGTAGGGTGCAAGCGTTATCCGGAATTATTGGGCGTAAAGGGCTCGTAGGCGGTTCGTCGCGTCCGGTGTGAAAGTCCATCGCTTAACGGTGGATCCGCGCCGGGTACGGGCGGGCTTGAGTGCGGTAGGGGAGACTGGAATTCCCGGTGTAACGGTGGAATGTGTAGATATCGGGAAGAACACCAATGGCGAAGGCAGGTCTCTGGGCCGTTACTGACGCTGAGGAGCGAAAGCGTGGGGAGCGAACAGGATTAGATACCCT
+
GGGCFFGGGGGGGGGGGGGCGGGGGGCFGGGGGGGGFGGGGGGGGGGGGGGFGGGGDGGGGGGGGGGGGGGGGGGGGGGGGGGGGGGGGGGGGGG8E@FGGDGGGGGGGGGGGGGGGGGGGGGGGGGGGGGGGGGGGG?>>>FFGFGGGGGGGGGGGGGGGGGGD4G>CEDGGGGGGGGGGGFF>FFGGGGGFGGC;FCECGFGGGGGGGGGGGGGGGEGEDEGGGDCGFGGG.@FGGGGGGGGGFECEGDGGGGGGGGGFGGGGGGGGEGDGFCGGGGGECGG2GGGGFAFB?CFFGGECGEDGGGGGEBDGGGFFGGFGGGGGGEGFCDGGGGGFDGGGGGGGGGGDGGGGGGGFFF<FFGGGGGGGGGGGGGGGGGGGGGGGGDGGGGEFGGGGGGGGGGGGGGGGGGGGGGGCCCCC
@silzx 70456
TAGGGAATTTTCGGCAATGGGGGAAACCCTGACCGAGCAACGCCGCGTGAGCGAAGAAGGCCTTCGGGTCGTAAAGCTCTGTTGTAAAGGAAGAACGGCGCATACAGGAAATGGTATGCGAGTGACGGTACTTTACCAGAAAGCGACGGCTAACTACGTGCCAGCAGCCGCGGTAATACGTAGGTGGCGAGCGTTATCCGGAATCATTGGGCGTAAAGAGGGAGCAGGCGGCCGTAAGGGTCTGTGGTGAAAGACCGAAGCTAAACTTCGGTAAGCCATGGAAACCGGGCGGCTAGAGTGCGGAAGAGGCTCGTGGAATTCCATGTGTAGCGGTGAAATGCGTAGATATATGGAGGAACACCAGTGGCGAAGGCGACGGTCTGGGCCGCAACTGACGCTCATTCCCGAAAGCGTGGGGAGCAAATAGGATTAGATACCCT
+
FFGFGGGGFGGC:@BCFGGGGGGDFGGGGDFGFGGEGGGGGGGGGGGGGGGGGGGGGFG?FEFGGGGDB>FGGGGEFGGGFFBECFEFGFGGGGG8BFC:F7FCFEDFED@F9<>F9BFGCFCFCCFCGCFGFGCGFFG@FE:B*6>FFE9FFG.47=-F>C9<F:BFF>DE>>A:<:,:9DEE2GF>8EE*A:*;5ACEGE.C9>CFEFG<G:9<;F<;CGEG5EG>GGEE<C6:FECFFGGGGGGFFFF-@CB@FFD?5CCFFFGF@F<CGFCCCGGGGGGFGGFCC>FFFFCGGGGGDFD?FA,:@++GGGGGGGGFFB<<GGGGGGGFFFFECGCGFGFGGGGGFFFGFCFE?,EFFGGGCGGGGGGGGFFBC@CG@FEC+CFDFFGGGGGECDFEF@+@7GGDGDGGGGGFFGGGGGFF<GGGGGGGGGGCCCCC
@silzx 108628
TGGGGAATATTGCACAATGGGGGAAACCCTGATGCAGCGACGCCGCGTGAGTGAAGAAGTATCTCGGTATGTAAAGCTCTATCAGCAGGGAAGAAAATGACGGTACCTGACTAAGAAGCCCCGGCTAACTACGTGCCAGCAGCCGCGGTAATACGTAGGGGGCAAGCGTTATCCGGAATTATTGGGTTTAAAGGGAGCGTAGGTGGATTGTTAAGTCAGTTGTGAAAGTTTGCGGCTCAACCGTAAAATTGCAGTTGAAACTGGCAGTCTTGAGTACGGTAGAGGTGGGCGGAATTCGTGGTGTAGCGGTGAAATGCTTAGATATCACGAAGAACTCCGTTTGCGAAGGCAGCTCACTAGACTGTTACTGACACTGATGCTCGAAAGTGTGGGTATCAAACAGGATTAGATACCCT
+
FG@EFCGGGFGGGGGGGGFFF>@FFFFGGGFGGFFGGFGGGGGGGGGGGGGGGGGGFGGGGGGFEGG:E7?AFGGFGGGGG<FFFCFFFEGGGGGGFCCFFGGGF+?FFGGFGGGGGGGGCFGFGFEGF?FGEFDFGGG6DG>FFFECFGF@FFF?>FGGFGGDGGGGFGGGGGFB6<(FFCBGGGGGFFGGFGGGGGGFCGFDF@8@FGGGGFFFAFGFEGGGGFFGGGGGGGGGEGEFGGGGGGGGGGGGFGGGGGFCGGFBEGEGGF?DGGCF:FEE9F?DGDGGGGFE7?GGGGGGGGFEDGGGFFDFCCGGGGGGGGGGGGDGGGGGGGGECEE+GEGGFCF,GGGFEFCGGGGFFGGGGGFAAGFFCFGFFEBCGDFFC<@FEGGGGGGGGGFFFFEGGGGGGGGCCCCC
@silzx 75430
TGGGGAATATTGCACAATGGGGGAAACCCTGATGCAGCGACGCCGCGTGGAGGAAGAAGGTCTTCGGATTGTAAACTCCTGTTGTTGAGGAAGATAATGACGGTACTCAACGAGGAAGTGACGGCTAACTACGTGCCAGCAGCCGCGGTAAAACGTAGGTCACAAGCGTTGTCCGGAATTACTGGGTGTAAAGGGAGCGCAGGCGGGAGAACAAGTTGGAAGTGAAATCCATGGGCTCAACCCATGAACTGCTTTCAAAACTGTTTTTCTTGAGTAGTGCAGAGGTAGGCGGAATTCCCGGTGTAGCGGTGGAATGCGTAGATATCGGGAGGAACACCAGTGGCGAAGGCGGCCTACTGGGCACCAACTGACGCTGAGGCTCGAAAGTGTGGGTAGCAAACAGGATTAGATACCCT
+
GGGFGGGGGGGDGGGGFGGGFGGGGGGGGGGGGGGGGGGGGGGGGGGGGGGGGGGGCEGGGGGGGGGGGGGGGGGGGGGGGGGGGGGGGGGGGGGGGGGGGGGGGGGGGGGG@GGGGGGGGGGGGGFGGGFGGGCGGGGGGFGGGGEGGGGGGFGGGEGGGGGGGGGGGGDCGGGGEFGGGGGGGGGGFFFFGGGFGGGGGGGGGGGCGGGCEFGGGFGGGEECGGGGGGGGGGGGGGCFFGGGGGGGGFFGGGGGGGGGFGGCFGGGFGGGGGGGGGFEGGGGGGGGGGFGGGGGGGGGGFFEDGDGGEAFEGEGGGGGGGGGEGGGGGGGGG?EGGGGGGGGGGEGGEGGGGGGGGGGGGGFGGGGDGGGGGGGGGGGGGGGGGGGGGGGGGGGGGGGGGGGF9GGGGGCCCCC
@silzx 107
TGAGGAATATTGGTCAATGGACGAGAGTCTGAACCAGCCAAGTAGCGTGCAGGATGACGACCCTATGGGTTGTAAACTGCTTTTATAGGGGGATAAAGTGTGCCACGTGTGGCATATTGCAGGTACCCTATGAATAAGGACCGGCTAATTCCGTGCCAGCAGCCGCGGTAATACGGAAGGTCCAGGCGTTATCCGGATCTATTGGGTTTAAGGGGAGCGTAGGCCGTTTGGTAAGCGTGTTGTGAAATGTCGGGGCTCAACCTGGGCATTGCAGCGCGAACTGTCAGACTTGAGTGCGCAGGAAGTAGGCGGAATTCGTCGTGTAGCGGTGAAATGCTTAGATATGACGAAGAACTCCGATTGCGAAGGCAGCCTGCTGTAGCGCAACTGACGCTGAAGCTCGAAAGCGTGGGTATCGAACAGGATTAGATACCCT
+
FGGFGGFGGGGGGGGGGGGGGGGGGGGGGGGGGGGGGGGG@FFGGGGGGGGGGGGGGGGGGGGGFGGGGGGGGGGGGGGGGGGGGGGGGGGGGGGGGGGGGGGGGGFFGGGGGGGCEAFGGGGGGFGGGGGGGGGGGGGGDGGGGGGGGGGGGGGGGGGGGGGGGGGGFGGGGGGDGGGGGFGCGGGGGGGGGGGGAFGGGGGGFGGDCGFGGFCGGGGGGGGGGGGGGGGGGGGFEGGGGGGGFGGGGFFGGGGGE<CFGGGFGGGGGGGGGGGGE>GFBGGGGGGGGGGGGGGGDGGGGFE<FCFGGGGFFGGGDEGGGGGGGGGGGGGGGGGGGGGFGGGFGGGGGGGGGGGFGGGDGGGGGGGGGFGGGGGGFGGGGGGCGGGGGGGGGGGGGGGGGGGGGGGGGGGGGGGGGGGGGGGGGGGGGGGCC@CC
@silzx 75203
TGAGGAATATTGGTCAATGGACGAGAGTCTGAACCAGCCAAGTAGCGTGAAGGATGACTGCCCTATGGGTTGTAAACTTCTTTTATACGGGAATAAAGTGAGGCACGTGTGCCTTTTTGTATGTACCGTATGAATAAGGATCGGCTAACTCCGTGCCAGCAGCCGCGGTAATACGGAGGATCCGAGCGTTATCCGGATTTATTGGGTTTAAAGGGAGCGTAGGCGGACGCTTAAGTCAGTTGTGAAAGTTTGCGGCTCAACCGTAAGATTGCAGTTGATACTGGGTGTCTTGAGTACAGTAGAGGCAGGCGGAATTCGTGGTGTAGCGGTGAAATGCTTAGATATCACGAAGAACTCCGATTGCGAAGGCAGCTTACTGGACTGTAACTGACGCTGATGCTCGAAAGTGTGGGTATCAAACAGGATTAGATACCCT
+
CDFGGGGGGGGGGDGGGGGGGGGGGGGGGFGGGGGGGGGGFGGG9FFGGGGGGGGGFGGDFGGGGGGGGGDGGGFGGGGFGGGGGGGGGCFGGGCFGFF9FDCFGGEGGGGGGGGGGGGGGGGGGGGGGGGGFGGGGGGGGGGDEGGGG@GGDGCGFGFGGFGGGGGDEGFGFGGGGGGDGGGGGGGFFE>FFFGECGGGGGGGGGGDGGGGGGGGEGFGGGDGGDDGGGFGGGGGGGGGGFGGGGGGGGCGGGGGGGEFGFGGGGFCFGEGF>>=FFGGGGGGGGGGGGGGGGGGGGGGGGGGGGGGGFFGGGFCGFFF=GGGGGGGGGGGGGGFCGGGGGGGGGGFGGGGGGF:GFGGGGGGGGGGGGGGGGGGGGFGGGGGGFGGGGFEFDGGFEGGFEGGGGGGGGGGGFFCGGGGGGFFEFEGGGGCCCCC
@silzx 88809
TGGGGAATATTGCACAATGGGCGCAAGCCTGATGCAGCGACGCCGCGTGAGGGATGGAGGCCTTCGGGTTGTAAACCTCTTTTATCGGGGAGCAAGCGTGAGTGAGTTTACCCGTTGAATAAGCACCGGCTAACTACGTGCCAGCAGCCGCGGTAATACGTAGGGTGCAAGCGTTATCCGGAATTATTGGGCGTAAAGGGCTCGTAGGCGGTTCGTCGCGTCCGGTGGGAAAGTCCATCGCTTAACGGTGGATCCGCGCCGGGTACGGGCGGGCTTGAGTGCGGGAGGGGAGACTGGAATTCCCGGTGTAACGGTGGAATGTGTAGATATCGGGAAGAACACCAATGGCGAAGGCAGGTCTCTGGGCCGTTACTGACGCCGAGGAGCGAAAGCGTGGGGAGCGAACAGAATTAGATACCCT
+
FGGGGGGGGGGGGGGGGGGGGGGGGGGGGGGGGGGGGGGGGGGGGGGGGFGGGGGGGGGGDGGGGGGFGGGGGCFFGGGGGGGGGGGGGGG>FGGGGGGGGGGFGGGGGGGGGGGGDGGGGFFGF=B>CFGG;EGBFE@DGGGGFFCFGCEGGGGGFGGGFGGGGGGGGGGGGGGGFGGFGFCGFFFEGGGGECEGGGFEEFCFGGGGGGGGD>CEGGGGEGGFEEE#FFFC?<<<C@FFF7CFBCGGGEEEFCGGDGEFFCEGGGGGFFDEGCDGGE@0F1F@+FGGGGGFFCEFGFB4+DEEFGGGGGGEGGGGGFFGFCGEGF>DEGGGFCGGFDFGGGFFEGGDGGCGFGFGFGGFGGDGGF@@GGGGGGGGGGGGGGGGGGGGFGFGGGGGGGGGGGGGGGGGECFFGGFGCCABA
@silzx 68377
TGAGGAATATTGGTCAATGGACGAGAGTCTGAACCAGCCAAGTAGCGTGAAGGATGACTGCCCTATGGGTTGTAAACTTCTTTTATACGGGAATAAAGTGAGGCACGTGTGCCTTTTTGTATGTACCGTATGAATAAGGATCGGCTAACTCCGTGCCAGCAGCCGCGGTAATACGGAGGATCCGAGCGTTATCCGGATTTATTGGGTTTAAAGGGAGCGTAGGCGGACGCTTAAGTCAGTTGTGAAAGTTTGCGGCTCAACCGTAAAATTGCAGTTGATACTGGGTGTCTTGAGTACAGTAGAGGCAGGCGGAATTCGTGGTGTAGCGGTGAAATGCTTAGATATCACGAAGAACTCCGATTGCGAAGGCAGCTTGCTGGACTGTAACTGACGCTGATGCTCGAAAGCGTGGGTATCAAACAGGATTAGATACCCT
+
F8FFFGGGGGGGFEFFGG9FFFF@+@FEFGFGGGGGGGGGGGGGGGGGGGGGGGDGGGFGGGGGGGGGGGCFEGD9FCFGFGGGGFF,CBCEGGF9CFFGGGGGG,CFFFGGGFGGGGGDFDGGGGFGGGGCGGGGGAFF>D7FG@GGG@FGGFFGFGGCFGGFFED7:@FGFGGG*:>FGFEGDE@,FGECFGGGEGGFCFF>FFFGDGGGGGGFECFGGGGGGGGGGGGGGFFA?GFCFCE:CGFGGFGGEBFD<CCDFFFFCGGGFFFFGDFGF>DFGFGFFEDGGGGFFFEADGGGGFFA<+GGGGGGFFCEEF@FGFEEDGGGFF<E9GGGFFEFFCGCFFEGGGGGGGGECGFGGGDGGGGGGFGFCFEFAGF@,GECFFFGGGEGGGFFEC@FGGGGGGFCGGGGFGGGCGGGFGGGGDGGGGGC8CCC
@silzx 111
TAGGGAATTTTCGGCAATGGGGGAAACCCTGACCGAGCAACGCCGCGTGAAGGAAGAAGTAATTCGTTATGTAAAGCTCTATCAGCAGGGAAGAAGAATGACGGTACCTGACTAAGAAGCACCGGCTAAATACGTGCCAGCAGCCGCGGTAATACGTATGGTGCAAGCGTTATCCGGATTTACTGGGTGTAAAGGGAGCGCAGGCGGTGCGGCAAGTCTGATGTGAAAGCCCGGGGCTCAACCCCGGTACTGCATTGGAAACTGTCGTACTAGAGTGTCGGAGGGGTAAGTGGAATTCCTAGTGTAGCGGTGAAATGCGTAGATATTAGGAGGAACACCAGTGGCGAAGGCGGCTTACTGGACGATAACTGACGCTGAGGCTCGAAAGCGTGGGGAGCAAACAGGATTAGATACCCT
+
FGGGGFGGCFGGEEGGGGGGGGGGGGGFGGGGDEGGGGGGGGGGGGGFGFGGGGGGGGGFFCFGGG=ECFFGGGGGGGGGGGGGFGGFGGGGGGGFGGFGGGGG7FBEFGGE9A,DFGGGGC>CCE2EFFGGGGDEG?FF+<<FFGGGGEFG.@FF43?GGF?C,DFGEGDCECFFCFEECGGFFGGGFFGGGGEC7GEFFGGGGGEEFEEGCGFGGGGCGGGGGCGGGGGEGEGGGGEGEGEGEGF>BDFFGFGGGGGFFGGGGGED@GFFGGGDGE@C7?A>GGEGGGFGGGGGFGFB9GGEGDGGGGGFGGGGGGGGGGFFCFFGGGGGGGGFFGGGGDGGGGGGGGGGGGGFFFGGFCC,FFGCGGGGGGGGGGGGGGGGGGGGFCGGGGGGGGGGGGGGGGGGGGGGCCCCC
@silzx 112
TGGGGAATATTGCACAATGGGGGAAACCCTGATGCAGCGACGCCGCGTGGAGGAAGAAGGTCTTCGGATTGTAAACTCCTGTTGTTGAGGAAGATAATAACGGTACTCAACAAAGAAGTGCCGGCTAACTACTTGCCAGCAGCCGCGGTAAAACGTAGGTCACAAGCGTTGTCCGGAATTACTGGGTGTAAAGGGAGCGCAGGCGGGAGAACAAGTTGGAAGTGAAATCCATGGGCTCAACCCATGAACTGCTGTCAAAACTGTTTTTCTTGAGTAGTGCAGAGGTAGGCGGAATTCCCGGTGTAGCGGTGGAATGCGTAGATATCGGGAGGAACACCAGTGGCGAAGGCGGCCTACTGGGCATCAACTGACTCTGAGGCTCGAAAGTGTGGGTAGCAAACAGGATTAGATACCCT
+
FCEFEDGGGGF,FEEFGG9D,@FGGGEGGGFC9CFF@F+8C:F@@@F==:=<CFG,,CE,49FGGG,8+BF<EFFEAFFG<5<?,9:,,:B=FGGGGG,CFF7?<F9E?BFCD,:AFFF,,,@C7@CFG,>F,,,@@F,>+7@FC:.458B@/;E;FFCDCCFE01CB:F.8FF67;2<:@<FFCCC9CGFF<CECDEC5?>/2?8:8CFFCFDFC9E:CE@:=<C,8@EGFG=GFCCEF;DDDFF?CCD8B>#B8FAFB=,>@88F?7DCE>ECA5GGFFC,GGGEDFBEAE?4+EFEEFEF=BECE?B9FGGEFF,<FC8++,+EF@CAE@<FEFFCGFC,,EB,7FFFEC,GE88FFAEC,,FEFF@,GEBEE@FFA<@FCF<BCEGGF9GGGEDFCF@DEFFDGF<8CCBC@
@silzx 104001
TGGGGAATATTGCACAATGGGGGAAACCCTGATGCAGCGACGCCGCGTGAGCGAAGAAGTATTTCGGTATGTAAAGCTCTATCAGCAGGGAAGAAGAATGACGGTACCTGACTAAGAAGCACCGGCTAAATACGTGCAAGCAGCCGCGGTAATACGTATGGTGCAAGCGTTATCCGGATTTACTGGGTGTAAAGGGAGCGCAGGCGGTGCGGCAGGTCTGATGTGAAAGCCCGGGGCTCAACCACGGTACTGCATTGGAAACTGTCGTACTAGAGTGTCGGAGGGGTAAGTGGAATTCCTAGTGTAGCGGTGAAATGCGTAGATATTAGGAGGAACACCAGTGGCGAAGGCGGCTTACTGGACGATAACTGACGCTGAGGCTCGAAAGCGTGGGGAGCAAACAGGATTAGATACCCT
+
FEFDFGEGCEGGGGGGGFFFECGGGFGCEGDDFEEGGGEGGGGGGGDFGG7DF>=7CFGGFFGG9FFBEFF@EFCFGGGFFF9FFFGGFGGGGF<EFGFFFGGCFF3B,CDFGGGGGG>3B,>F++@CABFG9F9<@+@FCGGGGEGGGGGE>92>7<FFA36/CEGG<:<B8CFF>F@@FGGFGF@<C#8CFGGGFGC?8E>::CGEG53G>EFEC<C?FFGFFGGFDGGEEFCEEGCCFFC-:GFFGDFG89GF9DD9CF>FCFGFGGGFGFCA>>F:=GFFFGGGGGFFGGFAFGDEAGGGGGFC<,9DGEGF7GGGFECDFFGFFE??FGFGFGGGGGF:CFBFEFCCDGFAFGGF<AF@FGCFGC>FEF<GGGGGGGGGGEEFC7GGGGFGGF<CGGGGEFGGGGGFCCCCC
@silzx 64707
TGGGGAATTTTGCGCAATGGGGGCAACCCTGACGCAGCAACGCCGCGTGCGGGACGACGGCCTTCGGGTTGTAAACCGCTTTCAGCAGGGAAGAAATTCGACGGTACCTGCAGAAGAAGCTCCGGCTAACTACGTGCCAGCAGCCGCGGTAATACGTAGGGAGCGAGCGTTATCCGGACTCATTGGGCGTAAAGAGCGCGTAGGCGGCCTCTCAAGCGGGATCTCTAATCCGAGGGCTCAACCCCCGGCCGGATCCCGAACTGGGAGGCTCGAGTTCGGTAGAGGCAGGCGGAATTCCCGGTGTAGCGGTGGAATGCGCAGATATCGGGAAGAACACCGATGGCGAAGGCAGCCTGCTGGGCCGCAACTGACGCTGAGGCGCGAAAGCTAGGGGAGCGAACAGGATTAGATACCCT
+
GGGGGEGGGFGGGGGGGGGC?FGFEGGFGGGGGGGGGGGGGCGGGGGGDGGGGGECEGGEGGGGGFGD8CFCGGGGGGGGDF?FCGGGGGGGGGGG9CAGGEFG@FDGGFFGGGGGGGGGFF:<CE@@FF9FF7FCFGCCBFCFC7FCECCCGFFG@CFCE:8C58:>EGGDF9CECE8#::8(EA>C>/<1899);:?C8CEECCEGC/6GFCFFC.CEEEF:CFECCFFGCGGGCFFG<F@F=C:FCGGGDG8C7F;CEEGGFCGGFCEGGGGGGDFGGGGGGGGGGGGFGFGCGDEFFFGGGDGGGF9FGGFEFE<FGECGGFDFAGGGGGGGGGGGGEDFGGGGGGGGFFGGGGGFECGGGGGGGGFBC8FFF@GGGGGFEGGGGGFFFGGGGGGGGFGGGGGGGGGCCCCC
@silzx 91582
TAGGGAATTTTCGGCAATGGGGGAAACCCTGACCGAGCAACGCCGCGCGAGCGAAGAAGGCCTTCGGGTCGTAAAGCTCTGTTGTAAAGGAAGAACGGCGCATACAGGAAATGGTATGCGAGTGACGGTCCTTTACCAGAAAGCCACGGCTAACTACGGGCCAGCAGCCGCGGTAATACGTAGGTGGCGAGCGTTATCCGGAATCATTGGGCGTAAAGAGGGAGCAGGCGGCCGCAAGGGTCTGTGGTGAAAGACCGAAGCTAAACTTCGGTAAGCCATGGAAACCGGGCGGCTAGAGTGCGGAAGAGGATCGTGGAATTCCATGTGTAGCGGTGAAATGCGTAGATATATGGAGGAACACCAGTGGCGAAGGCGACGGTCTGGGCCGCAACTGACGCTCATTCCCGAAAGCGTGGGGAGCAAATAGGATTAGATACCCT
+
EFGCFFGGGEDACGGGGGGFG7FGDGGGGG8FGCEGGG@FFGGGGGGGGGEEG+FEFGC@DEFFGFGCFGE:FGGFCCE,?EFGGCGFFAFF>,=<FECBF@+@<DGDGCGGGFDF9<FGGGC7FGCCG*>CFF<FCGGCGGGGGGGGGGGGGGFGG,*9*=FFCF8F::BCEFE>FB<60<:E/EDECCC:<9E=FGFGGG0/?:,99ECCF@EEF8CFFE8:E=?FGGB>BC>FFFFFAF@F2FF<FCGGGGGDGFGFCFFFCF9:8GFDFGFF@E9GGGGGFDGGF7FFC,CFEC+CGGFFGGGGGGGCGGGGGFF8FFE,GGGGGFCFGGGGGGGGGGGGGGGFCGGGGFGGDGF<?GFGGGGFGGGGEGGFCGGGGGGFCCGGFGGGGGEGGGGGGGECCCGEEGGGGGGGGGGFDGGFFGGGGGGGGGGCCCCC
@silzx 77849
TGGGGAATATTGCACAATGGGGGAAACCCTGATGCAGCGACGCCGCGTGGAGGAAGAAGGTCTTCGGATTGTAAACTCCTGTTGTTGAGGAAGATAATGACGGTACTCAACAAGGAAGTGACGGCTAACTACGTGCCAGCAGCCGCGGTAAAACGTAGGTCACAAGCGTTGTCCGGAATTACTGGGTGTAAAGGGAGCGCAGGCGGGAGAACAAGTTGGAAGTGAAATCCATGGGCTCAACCCATGAACTGCTTTCAAAACTGTTTTTCTTGAGTAGTGCAGAGGTAGGCGGAATTCCCGGTGTAGCGGTGGAATGCGTAGATATCGGGAGGAACACCAGTGGCGAAGGCGGCCTACTGGGCACCAACTGACGCTGAGGCTCGAAAGTGTGGGTAGCAAACAGGATTAGATACCCT
+
D8FEDB7<FFFFG,FAFFEFGCFEGGGGGGGGGGF9FGGGGCEE@FGFCECFG7EABC=DFFACACCF>FGGGGGGGGGGGGGGEEF<EFFFBBDFFFGGGGCFGGGGGGGGGGFFGFC,<C2EF>FFGGGGGFGGGGGGGDFFFGBB<FGG>GGGGG<1FFGFC>7:CEDCCFGGGGGGCFGFFF=C<GFGFFFFGGGGGEE7FGGCGDCFC8FGEAEF@F@@CFFGGFGGGGFFFFEGGGGGGGFFFGGGFFF.GFGGGGFGFGFEGFFFCFBF8F9GGFCEF?7EFEE,=EC==@+EGGGGECGFECF?FCEGFEEEE:>ECFB,,<,@,<D@FEEGGGECE:,7GFGED<<@FC,8ED@C<FEGEC;FF@@GF@,@DGGGCFC-GGFC,FF9@GGGGGGFGFGGGGFCCCCC
@silzx 117
TGGGGAATTTTGGACAATGGGGGCAACCCTGATCCAGCCATGCCGCGTGCAGGATGAAGGCCTTCGGATTGTAAACTGCTTTTGTCAGGGAAGAAAAGGTCTGTGTTAATACCATAGACTGCTGACGGTACCTGAAGAATAAGCACCGGCTAACTACGTGCCAGCAGCCGCGGTAATACGTAGGGTGCAAGCGTTAATCGGAATTACTGGGCGTAAAGCGTGCGCAGGCGGTTCTGTAAGACAGATGTGAAATCCCCGGGCTCAACCTGGGAATGGCATTTGTGACTGCAGGACTAGAGTTCATCAGAGGGGGGTGGAATTCCAAGTGTAGCAGTGAAATGCGTAGATATTCGGAAGAACACCAATGGCGAAGGCAGCCCCCGGGGATGCGACTGACGCTCATGCACGAAAGCGTGGGGAGCAAACAGGATTAGATACCCT
+
GFGGGGDGGGGGGGGGGGFGGGGGGGGGGGGGFGGGDFGGFFGGEGGFGGGGGDFGGGGFDGGGGGGDFCFFFGGFFGFGGGGFGG@EFGGGGG8FAFDFGGFFGGCF<FGGGDGGGGGGGGGGAFG7FGGGGGFG,C8FFGAFCFCGGEEE<D<GGGGGG:F:9?EF7BFGECGE(:FGC:FDCFFGGFGFGFGC+<<>GG8C/C?/EEEFEFFC5GEEFGEFEEFC5FGFFEFGFFFF=CCC8<FGGFE9GECF@BDEGDGFGGGEGGFCFGFB<BGG@@CGF@,,,,C>3,,DE,F=,ECFCGEGGEEGGGFCGFFC?,,ACFFFEGF9GGFGFGGCGFGGGGGGDF7GGFCFEFAFACCFB,GGGGGGGGGGGGGEF:,FCFGGGGGFGGF@>GFEGGFB6CGGGFGGGGGGGGGDGGGGGGGGFEAFFGGGCCCCC
@silzx 118
TGAGGAATATTGGTCAATGGACGAGAGTCTGAACCAGCCAAGTAGCGTGCAGGATGACGGCCCTATGGGTTGTAAACTGCTTTTATAGGGGGATAAGTGTGCCACGTGTGGCATATTGCAGGTACCCTATGAATAAGGACCGGCTAATTCCGTGCCAGCAGCCGCGGTAATACGGAAGGTCCGGGCGTTATCCGGATTTATTGGGTTTAAAGGGAGCGTAGGCCGTTTGGTAAGCGTGTTGTGAAATGTCGGGGCTCAACCTGGGCATTGCGGCGCGAACTGCCGGACTTGAGTGCGAAGGAAGTAGGCGGAATTCGTCGTGTAGCGGTGAAATGCTTAGATATGACGAAGAACTCCGATTGCGAAGGCAGCCTGCTGTAGCGCAACTGACGCTGAGGCTCGAAAGCGTGGGTATCGAACAGGATTAGATACCCT
+
GGGGGGGGGGGGFGGGGGGGGGGGFEEGGGGGGGGGGGGGGGFECFGGGGGGGGGGGGGGGGGFGGGGGGGGGGGGGGGFCGGGGGGGGGGGDCFGFCAFEDCCEEFEFEEGDGFAF,EFF8FFGGG9FGCFFBEGGFFGGGEGGGGGGGGD3DCFGFFEF,;FGGG6DFGF>GG<EEEF>?FE@FCEGDFFFGGG>G?:#(GGFCFGFFFGGC<1?51=C8FFE.:<:5:2A:CCDD;FC3@F0<+EBCGGF>#8DA?CFC>0FFEFECF7CCF99CEEF@+9,9CC,GF>GF@48,,,F?9FFCCFBACGEFFEC>+GGEGEDGGFEFFGGFFFCDGGGGDD@EFGDGGGGFEGGFC+@7GGGGGGGGFFEA8E9GECEFF9GGGGGG@F8GGGGGGGGGGGGFGGGGGGEGGGGGGFGGGFFGGGGGCCCCC
@silzx 81482
TGGGGAATATTGCACAATGGGGGAAACCCTGATGCAGCGACGCCGCGTGGAGGAAGAAGGTCTTCGGATTGTAAACTCCTGTTGTTGAGGAAGATAATGACGGTACTCAACAAGGAAGTGACGGCTAACTACGTGCCAGCAGCCGCGGTAAAACGTAGGTCACAAGCGTTGTCCGGAATTACTGGGTGTAAAGGGAGCGCAGGCGGGAGAACAAGTTGGAAGTGAAATCCATGGGCTCAACCCATGAACTGCTTTCAAAACTGTTTTTCTTGAGTAGTGCAGAGGTAGGCGGAATTCCCGGTGTAGCGGTGGAATGCGTAGATATCGGGAGGAACACCAGTGGCGAAGGCGGCCTACTGGGCACCAACTGACGCTGAGGCTCGAAAGTGTGGGTAGCAAACGGGATTAGATACCCT
+
E<FCE,CFCFFGGGGGCCE86@FGGGGDGGGGGGEFGGGGGDGGFGGEG7BFGGGGGGGGEFFGFGGGGFGFGGGGGEDGGGGFFGGECCGGFGGGGGGGGGC:FE9FGFGBFGGGGDD9DG/BFGEFFCDGGFGGGFG7F7@FEDFGAF<DFDE-BFEGGGGGGGFFF<=C<F;EEG<F;GFCFGFFCFCCFCGGDFGGGGEGGGGGGC;@CFBCDCCFFFGEF<CEGFGGGGFFFGEDFDEGFF?FF:F9CFECGFFFD6CE<FFGGGGGGGGGBAGGGGFFFECCGGGFGGGFF@4CFFGGGGGGF@<FEGGGGGGGFF@+DGCGGFCDGGFFGGGGCFCFFGGGGGGGF<CGGGGGFD:C,FGGEGEGGGGGFDGFGGFAGGGFEGGGGGGGGGGGGFEGGGGGGGGCCCCC
@silzx 97799
TGGGGAATATTGCACAATGGGGGAAACCCTGATGCAGCGACGCCGCGTGGAGGAAGAAGGTCTTCGGATTGTAAGCTCCTGTTGTTGAGGAAGATAATGACGGTACTCAACAAGGAAGTGACGGCTAACTACGTGCCAGCAGCCGCGGTAAAACGTAGGTCGCAAGCGTTGTCCGGAATTACTGGGTGTAAAGGGAGCGCAGGCGGGAGAACAAGTTGGAAGTGAAATCCATGGGCTCAACCCATGAACTGCTTTCAAAACTGTTTTTCTTGAGTAGTGCAGAGGTAGGCGGAATTCCCGGTGTAGCGGTGGAATGCGTAGATATCGGGAGGAACACCAGTGGCGAAGGCGGCCTACTGGGCACCAACTGACGCTGAGGCTCGAAAGTGTGGGTAGCAAACAGGATTAGATACCCT
+
CDFGGGGGGDGGGGGGGGGC@FGGGGCFGEGGGGGGGGDGGGGGG7F@FEGGGGGGFFGGGGFGGGGGG>AFGGGGGGGFG9<FFGGGGGGGGGGGCAEGGGG:FE9FGFGGGGGGFGGFFEFFFF?D@DEFFFGGFFFFGDBG?CGGFGFGGGG:FFGGFD9<=:9GGCDFGCGGGFFGCFFFGGEFA?BCGGGDE5EFGEEGGGGGGGFGGFGGGECEFGDEEFFGFGFFEGGGGGGGGGECGF=GFFGGGFEGGGFGGFF>G<GGGGGGCFCGGGGGGGGGGGGGGGGFGGGGGGGFGGGGGEGGGGGGFGGGGGGGGGGGGGGFGGGFGGGGGGGGGGGGGGGGGGGGGGGGGGFGGGEGGGGGGGGGGGGGGGGGGGGGGGGGGGGGGGGGGGGGGGGGGFGGFCGCCCCC
@silzx 96849
TGGGGAATATTGCACAATGGGGGAAACCCTGATGCAGCGACGCCGCGTGAGTGAAGAAGTATCTCGGTATGTAAAGCTCTATCAGCAGGGAAGAAAATGACGGTACCTGACTAAGAAGCTCCGGCTAACCACGTGCCAGCAGCCGCGGTAATACGTAGGGGGCAAGCGTTATCCGGAATTACGGGGTGTAAAGGGAGCGTAGGTGGTATGGCAAGTCAGAAGTGAAAACCCAGGGCTTAACTCTGGGACTGCTTTTGAAACTGTCAGACTAGAGTGCAGGAGAGGTAAGCGGAATTCCTAGTGTAGCGGTGAAATGCGTAGATATTAGGAGGAACATCAGTGGCGAAGGCGGCTTACTGGACTGAAACTGACCCTGAGGCACGAAAGCGTGGGGAGCAAACAGGATTAGATACCCT
+
G,FEGGGG<FFFGGGGG9FE?FGGGGGFGGGGGGDFFGFGGGGGGGGGGGGFGGFGEDGGDEEFFGF=EFDFF@E<FGGGEFFBCCCGGGGGGGGCFCBAA:B:<:ECBFEFFC@,A=DDF<BFFF@DF83=13@@EFF@FCFGGGGG<<E@CFGF>@FGFFFEFFFF<<7<FFCEGFFCFF(FFG7D=8C8FB***GGGEC;GGF:<,DC87<<C@:FF7GGC;C@<D>3DFGFACF@3:8FFFB@F:=<>7CC-GGGFGGGFFFFF9AAACFFF:FF=GGGGFFGGGGGGGGGFCGFEGFDGGGGGFGF9:DGGGFFGGGFDGFDF9GGFAFGGFGGGFF7@FCGGGGGGFFEFGGGFFGFFAGGGGFFC,,GGGFCC,EFGGGGGEGGGGGGGF@FEGGGGGGGFE8F@CCC<
@silzx 122
TGGGGCATATTGCACAATGGGGGAAACCCTGATGCAGCGACGCCGCGTGAGCGAAGAAGTATTTCGGTATGTAAAGCTCTATCAGCAGGGAAGAAGAATGACGGTACCTGACTAAGAAGCCCCGGCCAACTACGTGCCAGAAGACGCGGTAATACGTAGGGGGCAAGCGTTATCCGGATTTACTGGGTGGAAAGGGAGCGTAGGCGGATGGACAAGTCTGATGTGAAAGGCTGGGGCTCCACCCCGGGACTGCATGGGAAACTGCCCGTCTTGAGTGCCGGAGAGGTAAGCGGAATTCCTAGGGTAGCGGTGAAATGCGTAGATATATGGAGGAACACCGGTGGCGAAGGCGGCTCTCTGGTCCGTAACTGACGCTGAGGCTCGAAAGCGTGGGGAGCAAACAGGATTAGATACCCT
+
6C8@F:@CEFGGGCC,EFF8ECGGFGGGGGGGGDFGDE+@:FEGDGGGG7,C>4>FCFD<EG9BC,@+,B?F9FGG<<FCEFFGA,F,+@AE?@FFGGFGGB:>F@@FF9D8C?,>FEF@FFECCE+><B<DFC<BC*@,,8,,5*@F7BCC@DDEGGDD.7*<#=C:<<01#8?78AFECF=FCE12)&8?<<:34GDCE?E#C<<?,<AC?-6<C>9?FB@CGF<>>F:GGGGCD>@(::5#33@9C858F9@#9E9@C/F=7CCF:DB@D4=+7FEEA9FAF8>FBGGFEF8FEEB4,A,:7BCDFEAGCCFCCCDGCFFF<,<FFFAEFFB@+CCF@,CEFCFB+F:C,@,8FFGGEC@ECGGFDGF;GGGGGFDGGGGGGGGGFC9EDCGGGFGGGGFFE,@CEE@8B<@CB
@silzx 52612
TGAGGAATATTGGTCAATGGACGAGAGTCTGAACCAGCCAAGTCGCGTGAAGGAAGACGGATCTATGGTTTGTAAACTTCTTTAGTGCGGGAACAAAGCGGCGTCGTGACGCCGGATGAGTGTACCGCAAGAATAAGCATCGGCTAACTCCGTGCCAGCAGCCGCGGTAATACGGAGGATGCGAGCGTTATCCGGATTTATTGGGTTTAAAGGGAGCGCAGGCTGCGAGGCAAGTCAGCGGTCAAATGTCGGGGCTCAACCCCGGCCTGCCGTTGAAACTGTCTTGCTAGAGTTCGAGTGAGGTATGCGGAATGCGTTGTGTAGCGGTGAAATGCATAGATATGACGCAGAACTCCGATTGCGAAGGCAGCATACCAACTCGCGACTGACGCTGAGGCTCGAAAGCGTGGGTATCGAACAGGATTAGATACCCT
+
FGGGGGGGFFGGGGGGGGGGGGGGGGEGGGGGGGGGGGGGGFCFGGGGGFDGGFGGGGGG@FF9FFGFGFFFGGGGGGGGGGGGGGGGGGGGGGGGGFFGDCF:EEGDFF+CCGGGGEGGGGGGGGGDGFC<FCEAFFGGFGGGFGGC;F?EFC5FF8>8CFGGGEEFF*?>:CFGGGFGGFGB75:E>?FCF?E;,CCCC0EAEEEGGDFGGG>C:?C:EGG;C*7:8?5CF;<?>DEEG78<FC?FGEGFFCC:FCDF6FC:3>F@D4>ED;><FEFCDF>GF9CEF70,D8FGFCFGGGGDGF@8CGGFC=7FFFGGGGGGGFFGGGGGGFECFFFFCFF@GFGFGGGCGGGCGGGGGGGGGGGGGGGFF@E<DGGG@DGGGGGGFEFFGGFEGGGGGGGGGFCFGGGGGGGGGGGGGFF@GGGGGCCCCC
@silzx 124
TGAGGAATATTGGTCAATGGACGAGAGTCTGAACCAGCCAAGTCGCGTGAAGGAAGACGGATCTATGGTTTGTAAACTTCTTTAGTGCGGGAACAAAGCGGCGTCGTGACGCCGGATGAGTGTACCGCAAGGATAAGCATCGGCTAACTCCGTGCCAGCAGCCGCGGTAATACGGAGGATGCGAGCGTTATCCGGATTTATTGGGTTTAAAGGGAGCGCAGGCTGCGAGGCAAGTCAGCGGTCAAATGTCGGGGCTCAACCCCGGCCTGCCGTTGAAACTGTCTTGCTAGAGTTCGAGTGAGGTATGCGGAATGCGTTGTGTAGCGGTGAAATGCATAGATATGACGCAGAACTCCGATTGCGAAGGCAGCATACCAACTCGCGACTGACGCTGAGGCTCGAAAGCGTGGGTATCGAACAGGATTAGATACCCT
+
FGGGGGGGGGGGGGGGGGGGGGGGGGGGGGGGGGGGGGGGGGGGGGGGGGGGGGGGGGGGCFGGGGGGGGGGGGGGGGGGGGGGGGGGGGGGGGGGGGFGGGGEGDGGGGGGGGGGGGEGCGGGGGGGGGGGGGGGGGGGGGGGGGGGGGGGGGGGGGGGGGGGGGGEFGFF;FGEGG?GFGGFGCEGG>=FGGGGEGG=GGGGGFEFCFEFGGGGEGDGGGEFGEGFGGECCCE=DFCGG@9GFGGGFEFGGGGFC?FGEF@@DEGGGGGGFCFFFGGGGGGGGFAGGGGGGGFFEGGFGFGGGDGGGGGGDEGEFA@GFC8GGGGGGGGGGGF9GGGGGGGGGGGFGGGGF7GGGGGGEFGGGGGGGGGGGGGGGGGGGGGGGGGGGGGGGGGGGGGGGGGGGGGFGGGGGGGGGGGGGGGGGGGGGCCCCC
@silzx 75003
TGAGGAGTATTGGTCAATGGACGAGAGTCTGAACCAGCCAAGTAGCGTGCAGGATGACGGCCCTATGGGTTGTAAACTGCTTTTATAGGGGGATAAAGTGTGGGACGTGTCCCATATTGCAGGTACCCTATGAATAAGGACCGGCTAATTCCGTGCCAGCAGCCGCGGTAATACGGAAGGTCCGGGCGTTATCCGGATTTATTGGGTTTAAAGGGAGCGTAGGCGGACGCTTAAGTCAGTTGTGAAAGTTTGCGGCTCAACCGTAAAATCGCAGTTGATACTGGGTGTCTTGAGTACAGTAGAGGCAGGCGGAATTCGTGGTGTAGCGGTGAAATGCTTAGACATCACGAAGAACTCCGATTGCGAAGGCAGCCTGCTGGACTGTAACTGACGCTGATGCTCGAAAGTGTGGGTATCAAACAGGATTAGATACCCT
+
FGGGGG@CEFFFGGGGGGGGG8::@FGGGFGGGGGGF8FEFFFGGGGG7FFGFGGGGC@EFFGGGGGGGGGGGFCFFC9FGFFFDFGGGGGGGGFFGAFDFAC+=EFFG<EEF,C,CFFGFFGGDGGGF<FFFFCGG>CFGFG>FDECCDC<CB/@BFAGGFFGCCFFFGE:@FFDGG::B:GCCCEEGG@:6FCCCCE3CCFE?FFGFGFGFEC>>0?GGFAFGEGGEEFGGFC@?FGFGFFGF<FFFFGFGFCEEGGGGGEDFGGGFGFDEEFCFEFFFFD,E6<,GGFFD?,GFFFFFF<8FCEGGFFEGF@GGGFFAGGGGGEGGGGFGGFFF9GGGECGGFB<CGGGGFGF:GGGGGGGGGFGEFGDFCFEDEEGEF<GFGFECEEGGCGFFGEF@EEGGGGEGGGGGFECGGGGGFFGFGEFDD8CCCCC
@silzx 87734
TGGGGAATATTGCACAATGGGGGAAACTCTGATGCAGCGACGCCGCGTGAAGGAAGAAGTATCTCGGTATGTAAACTTCTATCAGCAGGGAAGAAAATGACGGTACCTGACTAAGAAGCCCCGGCTAACTACGTGCCAGCAGCCGCGGTAATACGTAGGGGGCAAGCGTTATCCGGATTTACTGGGTGTAAAGGGAGCGGAGACGGAGGAGCAAGTCTGATGTGAAAGGCTGGGGCTAAACCCAAGGATTGCTTTGGAAACTGTTTTTCTTGAGTGCCGGAGAGGAAAGCGGAATTCCAAGTGTAGCGGTGAAATGCGTAGATATTAGGAGGAACACCAGTGGCGAAGGCGGCTTACTGGACGGTAACTGACGTTGAGGCTCGAAAGCGTGGGGAGCAAAGAGGATTAGATACCCT
+
G<FCFEGGCF9CFFGGGG9F<,@@FDE,C<CAFC,CFF+@FGGGGGGGGGCCF<=FG8FC,CFGFFF4CAFFGGG99EFGABB@A,?,4>FFGFGE<F<F??F8+8CC,BFGED,,CFF=++,@+3=FF;FB<><FGEC@F8FFCF:@A><,9?@27>GCF'*DEC?C?=C,<,=96<C6;),FFC5FBC<,F?CCCGE,B;:@?@8#/,ACEFDFF=F=0FFFGFB@,F1<>,=3@+CFB,,,>B3:3,=6,,F@88??8FC3=83,FAGGGFCF:CFCGFE?9+FC@EGEFFF?,:,,FFFFEC:EFEGFFCDGGGGEGFGF<<,CC?,GGFGGGGGGGGGGGGFF:7EE9FFCFGEDGEFGGFCCCGGGGGFFC7B@F7GGEEC+GGGFF@GFFEEF@FGGGGGGGGGCCCCC
@silzx 127
TGAGGAATATTGGTCAATGGGCGGGAGCCTGAACCAGCCAAGTAGCGTGAAGGATGACTGCCCTATGGGTTGTAAACTTCTTTTATAAAGGAATAAAGTCGGGTATGCATACCCGTTTGCATGTACTATATGAATAAGGATCGGCTAACTCCGTGCCAGCAGCCGCGGTAATACGGAGGATCCGAGCGTTATCCGGATTTATTGGGTTTAAAGGGAGCGTAGATGGATGTTTAAGTCAGTTGTGAAAGGTTGCGGCTCAACCGTAAAATTGCAGTTGATACTGGATATCTTGAGTGCAGTTGAGGCAGGCGGAATTCGTGGTGTAGCGGTGAAATGCTTAGATATCACGAAGAACTCCGATTGCGAAGGCAGCCTGCTAAGCTGCAACTGACATTGAGGCTCGAAAGTGTGGGTATCAAACAGGATTAGATACCCT
+
FFGGGGGGGGGGGGGGGGGGGGGGGGGGGGGGGGGGGGGGGGFGGGGGGGGGGGGGGGFGFGGGGGGGGGGGEGGFGGG9FGGGGGGGGGGGGGGGGG<FGGGFGGGGGGGGGGG:EFGGGGGGGGGGGFDCFGGGGGGG@F<GGGGGGCFGGGGGFGFGGGGGGGGGGFGGGGAFGG*FGGGGGGGGGGGGGGFEFFFGFGGGGGGGGGGGFDGFEGGGDGDCCF9FF;GGGGGGGFGGGGG<GFEDGFFGFGGGGEFFGGGGGGGGFA9EAGGFD?E9GGFGGGFFCEE8FGGGGGGGGGGGGFGGGGFB=8EGGGFDFGFF@+6<FF,GFGFGGFGGGGGGGGGFFGGDGFFFGFGGGGGGGGGGGGGGGGGGGGGFGGGGF9GGGGGGFGGGGGGGGGGGGGGGGGGGGGGGGGGGGGFGGGGFEGGCCCCC
@silzx 128
TGAGGAATATTGGTCAATGGACGAGAGTCTGAACCAGCCAAGTCGCGTGAAGGAAGACGGATCTATGGTTTGTAAACTTCTTTAGTGCGGGAACAAAGCGGCGTCGTGACGCCGGATGAGTGTACCGCAAGAATAAGCATCGGCTAACTACGTGCCAGCAGCCGCGGTAATACGGAGGATGCGAGCGTTATCCGGATTTATTGGGGTTAAAGGGAGCGCAGGCTGCGAGGCAAGTCAGCGGTCAAATGTCGGGGCTCAACCCCGGCCTGCCGTTGAAACTGTCCTGCTAGAGTTCGGGTGAGGTATGCGGAATGCGTTGTGTAGCGGTGAAATGCATAGATATGACGCAGAACTCCGATTGCGAAGGCAGCATACCAACTCGCGACTGACGCTGAGGCTCGAAAGCGTGGGTATCGAACAGGATTAGATACCCT
+
GGGGGGGGGGGGGGGGGGGG?FGEGGGFFGGGGGGGGGFGGGAFGGEGGGCFFGGGGGDE@FEGGDFGGFCFGDFGGGFFDAA,,CEE>FFF>DEGGFGGGG7+>F:BD3CEFEECEFFFFGGGGGGGEFFFGCGGGGG,@C<F@>FGE,?FC7DEFFF82<CCFCG<FCF,?F??DECG?GEF:CF9CG/:EEEG::CGCFGFGGD>>C6FGGEEG>E1C>=215<CFC?E.0=;7C15:,.>?+EGFACGG7CEG?FECEEEC>C+>CEFFC3FF9D<8@FFGFDAFFF=@+83,FF?,FF87C?<GFC7FCGFDGGFCGEGGGGGFFFAEA@,AFFA9GGDGGFCGGGGBFFFF7GFDGGGGGGGGGGGFFFGFCDGGGGFCGEGGGGGFF8FGGGGFC,BDGGGFGGGFEFGGGGGGGGGGGGGGCCCCC
@silzx 129
TGAGGAATATTGGTCAATGGGCGTAAGCCTGAACCAGCCAAGTCGCGTGAGGGATGAAGGTTCTATGGATCGTAAACCTCTATCAGCAGGAAAGAAAATGACGGTACCTGACTAAGAAGCCCCGGCTAACTACGTGCCAGCAGCCGCGGTAATACGTAGGGGGCAAGCGTTATCCGGAATTACTGGGTGTAAAGGGTGCGTAGGTGGTATGGCAAGTCAGAAGTGAAAACCCAGGGCTTAACTCTGGGACTGCTTTTGAAACTGTCAGACTAGAGTGCAGGAGAGGTAAGCGGAATTCCTAGTGTAGCGGTGAAATGCGTAGATATTAGGAGGAACATCAGTGGCGAAGGCGGCTTACTGGACTGAAACTGACACCGAGGCACGAAAGCGTGGGGAGCAAACAGGATTAGATACCCT
+
CFF@EFGGFGGGG,EFGGGGGGGGGGGFGFGGGGCFGGFGGFFCFFFEGGC<FGGGFGF8FF9FGFGGGDDEFFFGGFCCEFCFGG8FGGEGGFDFCDF<FFFDGGGG,<EF9FGGGGGGGGGGEEGGG8BFFCDA+FFCEFGG:+@E@9B?,=DFEGGGGGGEGG4@FG7@FEBFGE1CEGG>GGGCG8FFFGGEFGCD/6C*GGGGFCFFEGCFFGFG>;CC,DCF7@A8:GFEEFFFFC?GGGE,<CGFCA?GEGGGEFCFGGECFDFGGFFC>FCGGGFCGDFGGGGGFGFFGGGGEG@GGGGGGGFCGEGGDGFFFCGGGGGGGGGGFEF9FAFE,7GGFFCEFCGFGF9GGFCGGGGFF,FF9@,CC@7DGGGE8EGFGGGGGGGGGGGGGGGFGGGGGFGGGGGFCA,CA
@silzx 130
TGGGGAATATTGCACAATGGGGGAAACCCTGATGCAGCGACGCCGCGTGGAGGGAGAAGGTCTTCGGATTGTAAACTCCTGTTGTTGAGGAGGATAATGACGGTACTCAACAAGGAAGTGACGGCTAACTACGTGCCAGCAGCCGCGGTAAAACGTAGGTCACAAGCGTTGTCCGGAATTACTGGGTGTAAAGGGAGCGCAGGCGGGAGAACAAGTTGGAAGTGAAATCCATGGGCTCAACCCATGAACTGCTTTCAAAACTGTTTTTCTTGAGTAGTGCAGAGGTAGGCGGAATTCCCGGTGTAGCGGTGGAATGCGTAGATATCGGGAGGAACACCAGTGGCGAAGGCGGCCTACTGGGCACCAACTGACGCTGAGGCTCGAAAGTGTGGGTAGCAAACAGGATTAGATACCCT
+
GGGFGFGGCFGGGGGGGGGGGGGGGGGGGGGGGGGGGGGGGGGGGGGGGDGGGGGGGGGGGGGGGGGGGGGGGGGGGGGGGGGGGGGGGGGGGGGGGGGGGGGGGGCDFGGGGGGGGGGDGGGGGGGGGGGGGGGGGGGGGGGGGGGGEGGGGGGGGGGGGGGGGGGGGGGGGFGGGGGGGGGGFGGFFGGGGGGGGGGGGGGGGGGGGGFGGGGFGFGGGGGGGGGGGGGGGGGGGGGGGGGGGFF9DDGGGGGGFGCFGFGFGFF?FGGGGGGGGGGGFGGGGGGEGGGGGGGGGGGGGGGGGGGGGFGCGGGGGGGGGGGGGGGGF9GGGGGGGGGGGGFGFCGGGGGGGGGGGGGFGGGGGGGGGGGGGGGGGGGGGGGGGGGGFDFGGGGGGGGGGGGGGGGGGGGCCCCC
@silzx 94056
TGAGGAATATTGGTCAATGGACGAGAGTCTGAACCAGCCAAGTAGCGTGCAGGATGACGGCCCTATGGGTTGTAAACTGCTTTTATAGGGGGATAAAGTGTGCCACGTGTGGCATATTGCAGGTACCCTATGAATAAGGACCGGCTAATTCCGTGCCAGCAGCCGCGGTAATACGGAAGGTCCAGGCGTTATCCGGATTTATTGGGTTTAAAGGGAGCGTAGGCCGTTTGGTAAGCGTGTTGTGAAATGTCGGGGCTCAACCTGGGCATTGCAGCGCGAACTGCCAGACTTGAGGGCGCAGGAAGTAGGCGGAATTCGTCGTGTAGCGGTGAAATGCTTAGATATGACGAAGAACTCCGATTGCGAAGGCAGCCTGCTGTAGCGCAACTGACGCTGAAGCTCGAAAGCGTGGGTATCGGACAGGATTAGATACCCT
+
GGGGGFGGGFGGGGFGGGGGGGGGGGGGGGFGGGGGGGGGGGGGGGGGGGGGGFGGGG>F@FGGGGGGGGGGGGGGGGGGGGGGFGGGFGGGGGGGGGGGGFFGFGGGGGDEGBFGGGEGEGGGFGGGGGGG<FGGGFGGGGGGGGGGGGGGGGGGGGGG?GGGCGGGGGGGDGFDGGGGFGGGGGGGGGDFGGEGGGGGGGGGGGGGGCFCGGGGGGGGGGGGGGEGFGGGGGGGGGGGGGGGGFC?EGGGGFDEGGGGGGGGGGGGGGGGGGGGGEGGGFGGGGGGFF=F@C+EEGGGGGGGGGGGGFFCGFEF::C7GGGGGECGGGGGGGGGGFF;GGGGGGGGFFAGFFF7DGGC7GGFGGGGGGGGGGGGGGGGGGGGFFGGGGGGGGGGGGGGGGGGGGGGGGGGGGGGGGGGGGGGGGGGFGFBB9CC
@silzx 55129
TGGGGAATATTGCACAATGGGCGAAAGCCTGATGCAGCGACGCCGCGTGAAGGATGAAGTATTTCGGTATGTAAACTTCTATCAGCAGGGAAGAAAATGACGGTACCTGACTAAGAAGCCACGGCTAACTACGTGCCAGCAGCCGCGGTAATACGTAGGGGGCAAGCGTTATCCGGATTTACTGGGTGTAAAGGGAGCGTAGACGGCTGGGTAAGTCTGAAGTGAAAGGCATGGGCTCAACCTGTGGACTGCTTTGGAAACTGTGGAGCTAGAGTGTCGGAGAGGAAAGCGGAATTCCCGGTGTAGCGGTGAAATGCGTAGATATTAGGAGGAACACCAGTGGCGAAGGCGGCTTGCTGGACGATGACTGACGTTGAGGCTCGAAAGCGTGGGGAGCAAACAGGATTAGATACCCT
+
GGGGGGD8FGGGGGFFFF<EEE@FFCCGFFDFFCE,@FCFF:EEC7F@F,6EC,C9A9C,CFEEFGDF=FGGGGGG<5AF,CEF,E9FGDCACFGG8FDGFGG:FFFCG,4C<5=<CC5<#9>C=CEFGGFGG<<F4@><,>FFGGDGDFFFGGFFGFFCEC@C7GFGCEFEF=?FBGG9;<GGFF7FCGFFGEECB8:?8C5<FF:84%C#CCC7DFG<FFEGGFA@,:%=@AE*:9DFE)FE,F<F/DCCGFGGGF@EGFC3,#AB<DAG=FFFCCGFGGGFG+GFC,GGGFFC+@+8GGGGDGGGGGGGEEGGGGGGFBAFC<,GFDFEGFCFFGGGGGCGGGGGGEGGGFE,FC>FFC,6<DGGGGGGFGGGGGGF<DGGGGGGGFGGGGGGGFGGGGGGGGGGGGGCCCCC
@silzx 109300
TGAGGAATATTGGTCAATGGACGAGCGTCTGAACCAGCCAAGTAGCGTGAAGGATGACTGCCCTATGGGTTGTAAACTTCTTTTATACGGGAATAAAGTGAGGCACGTGTGCCTTTTTGTATGTACCGTATGAATAAGGATCGGCTAACTCCGTGCCAGCAGCCGCGGTAATACGGAAGGTCCGGGCGTTATCCGGATTTATTGGGTTTAAAGGGAGCGTAGGCCGTTTGGTAAGCGTGTTGTGAAATGTCGGGGCTCAACCTGGGCATTGCAGCGCGAACTGCCAGACTTGAGTGCGCAGGAAGTAGGTGGAATTCGTCGTGTAGCGGTGAAATGCTTAGATATGACGAAGAACTCCGATTGCGAAGGCAGCATGATGTAGCGCAACTGACGCTGAAGCTCGAAAGCGTGGGTATCGAACAGGATTAGATACCCT
+
GGGGGGCFGGGGGGGFGGGGGGGGG+@FGGGGGGGGGGGGGGC<FGDF7FCGGFFDFGGDGGGGGGGGGGGGGGGGGGGGGGGG9F<FF,:?FEE9FDGG9DDB?FGFGFBFGGAFGG7FDGFGGGGGFFGFCFEF9<9EFFFGGFGFG>FF><:GG?@FGFGGEEGGEGEFFGDGGECF>GGGGCFGGGGGGFG=EDGGG6FCFC9FFFGG7=CF5=BGECCFGFGFGGGGGGFFED>EG@7;CFECAFGGFCCEE<GFFFGGGF:FGGGGFCFGCF>>CGGGGGGGFF?FGEDF:GFEAFF9GFFGFGFAGFCGEEFEGGGFCGGFE@E9FFAE<6EE@AFGFFB7FFFF@67CE@FGECB,@<FDC9FC,,,C,GGF>F@E,FF7GCB8FDEGGFCC,CGF>DGGF@FCGEEAFGGGGGGGGGGGGGGBC9CC
@silzx 51772
TGAGGAATATTGGTCACTGGACGAGAGTCTGAACCAGCCAAGTAGCGTGCAGGATGACGGCCCTATGGGTTGTAAACTGCTTTTATAGGGGGATAAAGTGAGCCACGTGTGGCATATTGCAGGTACATTATGAATAAGGACCGGCTAATTCCGTGCCAGCAGCCGCGGTAATACGGAAGGTCCGGGCGTTATCCGGATTTATTGGGTTTAAAGGGAGCGTAGGCCGTTTGGTAAGCGTGTTGTGAAATGTCGGGGCTCAACCTGTGCATTGCAGCGCGAACTGTCTGACTTGAGTGCGCAGGAAGTAGGCGGAATTCGTCGTGTAGCGGTGAAATGCTTAGATATGACGAAGAACACCGATTGCGAAGGCAGCCTGCTGTAGCGCAACTGACGCTGAAGCTCGAAAGCGAGGGTATCGAACAGGATTAGATACCCT
+
GGFG,CEEFFGG9CFF,C<,CFCECCEDCFFFFFFGGGGCFFFFGGGGGGGCFBFC<FFF+@FCDGGG,C:FFGGGGGAE9?CEFE<,,C:++4A5EFFG9F,E8E+A=E++A::5BFFGA5EFGF,,CFF,B@FDFAFGGFEGC=F,C,3DFE++@=,+8D><:C@*<FECCFGGDGEGGGE/>:<;=GG>GFGC:F:CCE)CFFG>FGFGFFGFDEGG/:<EGC#,<6-C?=?FGC:GCDGGGDCC=A:6<<F<CFFE<#@,1:8CCG<E>GF@8BFF:@B,,,D?@FDGDFF@7E,F>,A5?4+F=,E?FFCFGFF7GFGFDGEGDFGEGF9FAFFCE@,=,6FFFCA,FB8,7CDBFEGGGGGEFCC8,,,8EFF7FCFF9DFF@EFGGFGGGFDFC7GGGGF::-F<DFDF@GFFCGGGFGGGFCGCCACC
@silzx 81264
TAGGGAATCTTCGGCAATGGGGGCAACCCTGACCGAGCAACGCCGCGTGAGTGAAGAAGGTTTTCGGATTGTAAACTCCTGTTGTTGAGGAAGATAATGACGGTACTCAACAAGGAAGTGACGGCTAACTACGTGCCAGCAGCCGCGGTAAAACGTAGGTCACAAGCGTTGTCCGGAATTACTGGGTGTAAAGGGAGCGCAGGCGGGAGAACAAGTTGGAAGTGAAATCCATGGGCTCAACCCATGAACTGCTTTCAAAACTGTTTTTCTTGAGTAGTGCAGAGGTAGGCGGAATTCCCGGTGTAGCGGTGGAATGCGTAGATATCGGGAGGAACACCAGTAGCGAAGGCGGCCTACTGGGCACCAACTGACGCTGAGGCTCGAAAGTGTGGGTAGCAAACAGGATTAGATACCCT
+
GGGFGEFGGGGGFGGCBFGGGGGGGGGGGGGGGGGGGGGGGGGGGGGGGGGGGFGGGFGGGGGGGDFFGGGFGG<FFGEDFGGGGGGGGGGGGGGGGGGGGGGECGGGGGGGGGGGGGGGGGGGGGGGGGGGGGGGFGFGFCFFGGGGGGGGGGGGGGGGGGGGGGGGFFEFGGGGGGG>GGGGGGAFEFGGGGGGGGGGGGGGGGGGFCCEGFGFGGFGGFCGGGFGGGGDFFGG=FGGGFGFFFGGGGFFF.FEGFGGFGGFCGGGFFGEFGGFGFCFGGFFGGCGGFFGGDGGGEEGGGGGGGGGGGGGGFCDFEFFFF@FGGGGF9GGGGGGGF@GGEEDGGF>GGGGGGGGGGGGGGGGGGFCGGGGGGGGGGGGGGFCGGCGDGGGGGGGGGGFGGFGGGGGGGGCCCCC
@silzx 107016
TGGGGAATATTGCACAATGGGGGAAACCCTGATGCAGCGACGCCGCGTGGAGGAAGAAGGTCTTCGGATTGTAAACTCCTGTTGTTGAGGAAGATAATGACGGTACTCAACAAGGAAGTGACGGCTAACTACGTGCCAGCAGCCGCGGTAAAACGTAGGTCACAAGCGTTGTCCGGAATTACTGGGTGTAAAGGGAGCGCAGGCGGGAGAACAAGTTGGAAGTGAAATCCATGGGCTCAACCCATGAACTGCTTTCAAAACTGTTTTTCTTGAGTAGTGCAGAGGTAGGCGGAATTCCCGGTGTAGCGGTGGAATGCGTAGATATCGGGAGGAACACCAGTGGCGAAGGCGGCCTACTGGTCACCAACTGACGCTGAGGCTCGAAAGTGTGGGTAGCAAACAGGATTAGATACCCT
+
DDFFGDFG-FDGGGGGGCG8FCCEGGGFGGGGGGGGGG>CGEGGGGGGCCCFGGFFFFDGGFGGGDD:FBFFFA<FGFEFGGGFFGGFEFFGGGGGGGGGGDD:FFFDGFFFGGGGGG%GGGDEEDFFG@GGGCFFGGGCD>FEGEGBFEFBFGGCFF@#CFFEF>FG<=7FCFCFCC=;?==CFGGFFE<GFFEFGFGGBB7CGFGFGGGGGGGGCFGGGDGFGGF0G.GGGFFGFGGGF=FFFGGG=GGGFD>CGGGDG>GDGGG@AFFFGGGGGGGGGGGGGGGGFCEDEFGGEEBGGGGGGEGGGGF9FGEF7FE,FC7DGGGGGDGFFEGGGGGGGGGGGGGGGGGGGGGFGGEC,<B,GFCGGGGFGGFGGGCCGGGGGFCEGGGGGGGGGGGGGGGGGGGGGGGCCCCC
@silzx 137
TGAGGAATATTGGTCAATGGACGAGAGTCTGAACCAGCCAAGTAGCGTGCAGGATGACGACCCTATGGGTTGTAAACTGCTTTTATAGGGGGATAAAGTGTGCCACGTGTGGCATATTGCAGGTACCCTATGAATAAGGACCGGCTAATTCCGTGCCAGCAGCCGCGGTAATACGGAAGGTCCAGGCGTTATCCGGATTTATTGGGTTTAAAGGGAGCGTAGGCCGTTTGGTAAGCGTGTTGTGAAATGTCGGGGCTCAACCTGGGCATTGCAGCGCGAACTGTCAGATTTGAGTGCGCAGGAAGTAGGCGGAATTCGTCGTGTAGCGGTGAAATGCTTAGATATGACGAAGAACTCCGATTGCGAAGGCAGCCTGCTGTAGCGCAACTGACGCTGAAGCTCGAAAGCGTGGGTATCGAACAGGATTAGATACCCT
+
EFGGGGGGGGGGGGGGGGGGGGGGGGGGGGGGGGGGGGGGGGGGGGGGGGGGGGGGGGGGGGGGGGGGGGGGGGGGGGGGGGGGGGGGGGGGGGGGGGGGGGGGGGGGGGGGGFFGFGGGGGGGGGGGGGGGGGAFGGGGGGFFGGGGGGGGGGGGGGGGGGGGGGGGGGGGGGGGGGGGGGGGGGGGGEEEGGGGACFCFFEGGGGGGFGFGGGFGGECEGGGGGGGGGGGGGGGGGGCFFGGGGGGGFFGGGGGFFFGGGGGGGGGGGGGCDGFEFFGGFFGGCFGGFGF>FCEGGGFFGGFGGFDGGFCFGGGEDGEGECEGGGGGFGGGGGGGEGFGGGGGGGGGGGGGGGGGGGGGGGGGGGGGGGGGGFGGGGGGGGFGGGGGGGGGGGGGGGGGGGGGGGGGGGGGGGGGGGGGGGGGGGGGGGCCCCC
@silzx 138
TGAGGAATATTGGTCAATGGACGAGAGTCTGAACCAGCCAAGTAGCGTGAAGGATGACTGCCCTATGGGTTGTAAACTTCTTTTATACGGGAATAAAGTGAGGCACGTGGGCCTGTTTGTATGTACCGTATGAATAAGGATCGGCTAACTCCGTGCCAGCAGCCGCGGTAATACGGAGGATCCGAGCGTTATCCGGATTTATTGGGTTTAACGGGAGCGTAGGCGGACGCTTAAGTCAGTTGTGAAAGTTTGCGGCTCAACCGTAAAATTGCAGTTGATACTGGGTGTCTTGAGTACAGTAGAGGCAGGCGGAATTCGTGGTGTAGCGGTGAAATGCTTAGATATCACGAAGAACTCCGATTGCGAAGGCAGCCTGCTGTAGCGCAACTGACGCTGAAGCTCGAAAGCGTGGGTATCGAACAGGATTAGATACCCT
+
GFDFGGFGGGGGD<FFGGGGGGGG7FC,EFGGCEGGGGFF<FFGFGGGGGCFFFFEFFFFFGFGE8E8CF:FBEFFFG9<?EE9F9E?FG:F+CFGGD?BCFGFGGEGGECDDC+C??=EEFF?@9F=+8BEAB,FFDGE<<8>FCCDDE>=B>D9FDFCBFG8C:CGGGGGGGGGGG719?BE8F7CGBC=EFEEEE??FE;GEFEE87?(98;2DDC:CFC9F>1B:E;?GFFD-CC,9GGCGFF>>@F>7GFD@8CCG7C=GFFF3FFCGGF%EFAFFGCDGEFAGGEFGFC,EGGFFGGGFB:=CAGGGGGFC++,GGGGCEDGGGGGFGGEFGGGFGFGFCF7GCGGDGF@FFC8F7GGGGGGFFF@9,<CGGGGGCCGECFGGEFGFFGGF@EE8GGGGGGGGGGGGGGGGGGGGGGGGGGGGGGCCCCC
@silzx 88753
TGGGGAATATTGCACAATGGGGGAAACCCTGATGCAGCGACGCCGCGTGAGTGAAGAAGTATTTCGGTATGTAAAGCTCTATCAGCAGGGAAGAAAATGACGGTACCTGACTAAGAAGCCCCGGCTAACTACGTGCCAGCAGCCGCGGTAATACGTAGGGGGCAAGCGTTATCCGGATTTACTGGGTGTAGAGGGAGCGTAGACGGCGATGCAAGTCTGAAGTGAAATACCCGGGCTCAGCCTGGGAACTGCTTTGGAAACTGGATGGCTAGAGTGCTGGAGAGGTAAGCGGAATTCCTAGTGTAGCGGTGAAATGCGTAGATATTAGGAAGAACACCAGTGGCGAAGGCGGCTTACTGGACAGTAACTGACGTTCAGGCTCGAAAGCGTGGGGAGCAAACAGGATTAGATACCCT
+
E@EFE7BF-FFGDDFFGGD,6:CF;F,C@FEFFGGGGGDGG@FGGGGECEGGFFFFGGG<CFGGGFEFDFF<FGGFG9FFAE@FGFFG7EGGGGGFFGCEFG7=+4E5<FGFCFFFGG<EF7FGD:7<F9FGC<FGGGFFG8CGE7EB**1@@9B99FG<CFFGGG<F67<3<267;<,7967FFGFCFCFFG:5A48//4169EF;?9=FEE0E=GCCD=GFEECD?FF@F>EEFCFFC#B4C:CF*DGFD2GGEFGF2ECF#<9FFFEAFFFCGGFFA9EEFE++GC<FC?,FFEEF,E9GFGFCGGFCEGFFGDF9GFCFFFE<GDFFGEFCFFGGGGGGGGGDGGGFFFFDCGFFE,CFGGGGGEFGGFBGFFCGGFCCFEDGGGGGFEC9GGGGGGGGGGGGGGFGCCCCC
@silzx 97178
TGGGGGATATTGCACAATGGGGGAAACCCTGATGCAGCGACGCCGCGTGGAGGAAGAAGGTCTTCGGATTGTAAACTCCTGTTGTTGAGGCAGATAATGACGGTACTCAACAAGGAAGTGACGGCTAACTACGTGCCAGCAGCCGCGGTAAAACGTAGGTCACAAGCGTTGTCCGGAATTACTGGGTGTAAAGGGAGCGCAGGCGGGAAGACAAGTTGGAAGTGAAATCCATGGGCTCAACCCATGAACTGCTTTCAAAACTGTTTTTCTTGAGTAGTGCAGAGGTAGGCGGAATTCCCGGTGTAGCGGTGGAATGCGTAGATATCGGGAGGAACACCGGTGGCGAAGGCGGCCTACTGGGCACCAACTGACGCTGAGGCTCGAAAGTGTGGGTAGCAAACAGGATGAGATACCCT
+
FFCFGC:@FFGGGFGGFGGGGGGGGGGGGGGFEFGGGG@FGFGGEGGGGCCFGGGCFCCFFGGGGGGGGGDGGGGGDGGCFGGGGGCGGG+FFGG,EG<FGCGEGGGGGGGGGGG8FD9FGG7CFGGBFGGGGFFFGGGGGCFGCFGG?GEEGGGG#FG>@FCFEE>FFEBFFGGECCGD2C<GF@FG=FCGGGEGEGGGGFECGGFFEGFAGGGGGGFFCEFGGGF@GFFGGGGGFGEFGGGGGGFCFGFEFGGGFDE5>EFDGGGGFGGGFGGFGGFFFFDGF@GGEEGFFGCFC@+AGGGCGF@CGGGGGGFFFDCGGF>F>GGGFFDFBFFFDGGGGGGGGGEGGGGFFGFGFFGGGFGFAGGGGGGCFDCGGGGGFCGGFFEGGGGGGFGGCCGGFGGGFE69FGGCCCCC
@silzx 141
TGGGGAATATTGCACAATGGGGGAAACCCTGATGCAGCGACGCCGCGTGAAGGAAGAAGTATCTCGGTATGTAAACTTCTATCAGCAGGGAAGATAATGACGGTACCTGACTAAGAAGCCCCGGCTAACTACGGGCCAGCAGCCGCGGTAATACGTAGGGGGCAAGCGTTATCCGGATTTACTGGGTGTAAAGGGAGCGTAGACGGCGATGCAAGTCTGAAGTGAAATACCCGGGCTCAACCTGGGAACTGCTTTGGAAACTGTATGGCTAGAGTGCTGGAGAGGTAAGCGGAATTCCTAGTGTAGCGGTGAAATGCGTAGATATATGGAGGAACACCGGTGGCGAAAGCGGCTCTCTGGTCTGTAACTGACGCTGAGGCTCGAAAGCGTGGGGAGCAAACAGGATTAGATACCCT
+
FGGGGFGGGGGGGGGGGGGFGGGGGGGGGGGGGGGGGGDGGGFGEFFGEGGGFGFGGGGGGGFDCFGEFFGAFGGGGGGGGGGGCEGGFGFGGGGGGGGFGGGGGGFGGFFFF@FDG>A8F7EGG@FCGF1GG3<DDCFGGGGGGG=GFCECGGG?FFGGEEDEGFGGD?CFFFGGG<2FFAFFFGF==FGFFGEGDGGGGGG?FE<GGGEGGFGFFGGECFCGGGFGGGGFFFFEGGGGFC<)GGGFGGFEDGDFGGFFGGCCFGFGFEEGGGGGFCGFAGFEGFF7GFGGGGGGGFA9GFGGGGGGGGGGGGGGGGGGGGGE9GGGGGGGGGGGGGGGGCGGFE@+GGGGGFEFGFFGGGGGGFFGGGGFGFGGGGGGFCGGGGGGGGGGGGGGGGFGGGGGGGFGGGGCCCCC
@silzx 101594
TGGGGAATATTGCACAATGGGGGAAACCCTGATGCAGCGACGCCGCGTGGAGGAAGAAGGTCTTCGGATTGTAAACTCCTGTTGTTGAGGAAGATAATGACGGTACCTGACTAAGAAGCCCCGGCTAACTACGTGCCAGCAGCCGCGGTAATACGTAGGGGGCAAGCGTTATCCGGATTTACTGGGTGTAAAGGGAGCGTAGACGGCAAGGCAAGTCTGATGTGAAAACCCAGGGCTTAACCCTGGGACTGCATTGGAAACTGTCTGGCTCGAGTGCCGGAGAGGTAAGCGGAATTCCTAGTGTAGCGGTGAAATGCGTAGATATTAGGAGGAACACCAGTGGCGAAGGCGGCTTACTGGACGATAACTGACGCTGAGGCTCGAAAGCGTGGGGAGCAAACAGGATTAGATACCCT
+
GGGGGGGGGGGGGGGGGGGGGGGCGGGGGGGGGGGGFGGGGGGGGGGEGGEDGGGGGGGEFGFGGGGEGFGGGGGGGGGGFDFFGDCGFGGGGGGGGGGGGGGGGGGGGGGGFGGGGGGGGGGGG7F=FFF8F(GGGGGGGGGGGGDGEFGGGGFFFGGEGGDGGGGG@GGGCEFFGCCEGGCFFGGGFFGGGGGGGGGGFEGGGFEGGGGGGGGCGECDFFFGFGGGGGFCGGGGFFGGGGGFFGGGGGGGGGGGGGGGGGGGGGGGFGFGGGGGEGFEDFGGGEGGGGGGGGGGGFGCGGGGGGEGGGGGDGGGGGGGGGGGGGGGGGGGGGGGGGGGGGGGGGGGGGGGGGGFGGGGGGFGGFEFGGEGGGGGGGGGGGGGGGGGGGGGGGFFGGGGGGGGGGGGGGGCCCCC
@silzx 143
TGAGGAATATTGGTCAATGGACGCGAGTCTGAACCAGCCAAGTAGCGTGAAGGATGACTGCCCTATGGGTTGTAAACTTCTTTTATATGGGAATAAAGTTGTCCACGTGTGGATTTTTGTATGTACCATATTAATAAGGATCGGCTAACTCCGTGCCAGCAGCCGCGGTAATACGGAGGATCCGAGCGTTATCCGGATTTATTGGGTTTAAAGGGAGCGTAGGTGGATTGTTAAGTCAGTTGTGAAAGTTTGCGGCTCAACCGTAAAATTGCAGTTGAAACTGGCAGTCTTGAGTACAGTAGAGGTGGGCGGAATTCGTGGTGTAGCGGTGAAATGCTTAGATATCACGAAGAACTCCGGTTGCGAAGGCAGCTCACTAGACTGTCACTGACACTGATGCTCGAAAGTGTGGGTATCAAACAGGATTAGATACCCT
+
GGGGFFCGGGGGGGAFFGGGGGGGGEEGGGGGGG@FGGGGGGGGGGGGGGGGGGGEFFFGGFGCFGGFEGGGGGGGGGGGGGGGGGGGGGFGGGGFGFFDFFGGFGGGGGGG,BF9FGGFGGGGFGGCFGGGGGGGGGGGFGDGGGGGGGGGGGGGGGGGGGGGG?3ACFGGEGGDGDGDGGGCEFGGGCFFGG>CFFFFGGGGGGGFD;GGGGGFGGGCED?;CGCFGFAFGGGGGGGFFFCGFFEGGCC<EGGGGGGGGGGGGFGGFGG?FGGFEBGGGGGGGFFGGFFC;DFEE9FFFGCCF:GGGGFGGGGGFEFGGGGGDGEGGGGGGGGGGGFCFDEGGGGGFGGFGEEGGGGGGGGGFGGF?GFGGGGGGGGGGGGGGGGGGGGGFGGFCGGF@GGGGGGGGGGFGGGGGGGGGGGGGGGGGFFCCCCC
@silzx 144
TGGGGAATATTGCGCAATGGGGGAAACCCTGACGCAGCAACGCCGCGTGATTGAAGAAGGCCTTCGGGTTGTAAAGATCTTTAATCAGGGACGAAACAAATGACGGTACATGAAGAATAAGCTCCGGCTAACTACGTGCCAGCAGCCGCGGTAATACGTAGGGAGCAAGCGTTATCCGGATTTACTGGGTGTAAAGGGCGCGCAGGCGGGCCGGCAAGTTGGAAGTGAAATCTATGGGCTTAACCCATAAACTGCTTTCAAAACTGCTGGTCTTGAGTGATGGAGAGGCAGGCGGAATTCCGTGTGTAGCGGTGAAATGCGTAGATATACGGAGGAACACCAGTGGCGAAGGCGGCCTGCTGGACATTAACTGACGCTGAGGCGCGAAAGCGTGGGGAGCAAACAGGATTAGATACCCT
+
CFGGDEEGGGGGGGGGGGG?EGGGEGGGEFGGGGFGGGGGGGGGGGGGGEGGGGGFEGGDFFGGGGEGGGFGGGG<EFGGFGGGGECEFG<DCGFB@FFGGGGGGGGGG9FCE?F9FBFFFGFGGGGGCEFGDFGFGGGDFGGGGF::7C:>C<FGGGFB<:==GGGCEFG<F::FCF;EFGGGGCB?FCFFFCCFFDEGGGGGGG9CEG>EGGEGGFDACGGGE=9FAGGFCGGFFCFECFFGGGGGGGGGGFEEDF=EFFF@GGDGEFB<GF@9DAF<EFC<CEF8D@CCFEEFDDFGEFAA,F@+CBGGFGGFGGGGGGGGGGGFGFFFEFCGGGGGGGGFGFFGC@:@GF@CF<FC99<FEGFGGGGGFGGGGGGGGGGFGFFFFDGGGGGGFGGGGGGFCAE@FGGGGGCCCCC
@silzx 71246
TGGGGAATATTGCACAATGGGCGAAAGCCTGATGCAGCGACGCCGCGTGAGCGAAGAAGTATTTCGGTATGTAAAGCTCTATCAGCAGGGAAGATAATGACGGTACCTGACTAAGAAGCACCGGCTAAATACGTGCCAGCAGCCGCGGTAATACGTATGGTGCAAGCGTTATCCGGATTTACTGGGTGTAAAGGGAGCGCAGGCGGGAGAACAAGTTGGAAGTGAAATCCATGGGCTCAACCCATGAACTGCTTTCAAAACTGTTTTTCTTGAGTAGTGCAGAGGTAGGCGGAATTCCCGGTGTAGCGGTGGAATGCGTAGATATCGGGAGGAACACCAGTGGCGAAGGCGGCCTACTGGGCACCAACTGACGCTGAGGCTCAAAAGTGTGGGTAGCAAACAGGATTAGATACCCT
+
FGCFGEEGGGGGGGGGGGGCFGGDGGDGGGGGGGGCAF@CFGGGGGGGCCFGGEGGGGGGFFGGGGGGGC8EFGGFGGGGFGDGGGG@7FEGGGGGGFDFEGCCFGGG9FFGCEBDFGGGGGGG:FGGCFFFGFGGGG>FFFFA<EGGG;GFGGG?G;FF=FFGFFFGGGGGCFGGDFCFGFGGGGGGEGFFFGGGGFGCGGG:EEGGGGFFF8C;BGFFFFCFFGGGGGGF,GGFFFGGCDFFGGGGGGGFD:GGGGGFGFFCF<A8GGGGGGGGGGFCFFGCGEDGGGGGGGGFC7GGGFFCGGGGFF9GFGFGGGGGGEFF7GEFAFGGGFF@GGGGGGGGGGGGGEGFGGFGGGGGGGGFGGGGGGGGGGGGGGGGGGGGGFGGGGFEFCGGGGDAGGGGGGGGGCFCCCCC
@silzx 51696
TGGGGAATATTGCACAATGGGGGAAACCCTGATGCAGCGACGCCGCGTGAGTGAAGAAGTATCTCGGTATGTAAAGCTCTATCAGCAGGGAAGATAGTGACGGTACCTGACTAAGAAGCCCCGGCTAACTACGTGCCAGCAGCCGCGGTAATACGTAGGGGGCAAGCGTTATCCGGATTTACGGGGTGTAAAGGGAGCGTAGACGGTGTGGCAAGTCTGATGTGAAAGGCATGGGCTCAACCTGTGGACTGCATTGGAAACTGTCATACTTGAGTGCCGGAGGGGTAAGCGGAATTCCTAGTGTAGCGGTGAAATGCGTAGATATTAGGAAGAACACCAGTGGCGAAGGCGGCTTACTGGACAGTAACTGACGTTCAGGCTCGAAAGCGTGGGGAGCAAACAGGATTAGATACCCT
+
GGFGGGGGGGGGGGGGGGGGGGGGGGGGGGGGGGGGGGGGGGGGGGGGGGGGGGGGGGGGGGGCGGGFFGGGGGGEGGGGGGGGGGGGGGGGGGGGGGGGGGGGGGGGGGGDFGGGGGGGGEGGGGDFCFGGGGGGGGGGGGGGGGGGGGEDGGGF<FFFFGDGGGGGFFGGGGGG>@ECGG*FGGGGFFGCGFE>EGGGDGGGGGGGFGGGFGGFGGGFGGFFDGGGGGGFGGGGFFGGGGGGGGGFFGGGGFFGFFGGF<@FFGGGGGGGGGGGGFCFEGFGGGGGGFFFGGGGGGGGGGGGECDGGFCGGGGGGGGGGGGFGGFGGFGGGGGGGGGGGGGGGGGGGGGGGGGGGGGGGGGGGGGGGGGGGCGGGGGGGGGFEDGGGGGGGGGGGGGFGGGGGGGFGGGCCCCC
@silzx 70017
TGGGGAATATTGCACAATGGGGGAAACCCTGATGCAGCGACGCCGCGTGAGCGAAGAAGTATTTCGGTATGTAAAGCTCTATCAGCAGGGAAGAAGAATGACGGTACCTGACTAAGAAGCACCGGCTAAATACGTGCCAGCAGCCGCGGTAATACGTATGGTGCAAGCGTTATCCGGATTTACTGGGTGTAAAGGGAGCGCAGGCGGTGCGGCAAGGCTGATGTGAAAGCCCGGGGCTCAACCCCGGTACTGCATTGGAAACTGTCGTACTAGAGTGTCGGAGGGGTAAGTGGAATTCCTAGTGTAGCGGTGAAATGCGTAGATATTAGGAGGAACACCAGTGGCGAAGGCGGCCTACTGGGCACCAACTGACGCTGAGGCTCGAAAGTGTGGGTAGCAAACAGGATTAGATACCCT
+
EGCFGFGGGGGGGGGGGGGGGCCGGGGGGGGGGGGGGGGFFGGGGGGGGGGGGCCFEFFGGGGGGGGEGGGGFGGGGGGGGGGGGGCGFGGGGGFCFGGGGGGGGGGGGGGFGGGGGGGGFGGGDGGGGFFGGGGGGGGGGGGGGGGGG4GGGGGGGBFFGGGGEEGGACC<CFG:GGGG=CF@FGGFGCFFFGDGC=E>EGF>E:GC>8:EEGCF#CC>@FFEGGGGGGFFFDGGGGGFCC=CFFGGGGGGGFCGFGGFF:GGGGGFGGEFGGGGE@CEGGCFGFGEDFGGGGGGGGGGGGFDGGGGGGGGGGGGGGGGGGFCGGGGGGGGGGGGGGGGGGGGGGGGGGGGGGGGGGGF<F8F8GGGGGGGGGGFGFGGGGGDGFDCGGGGGGGFGGGGEFGGFGGGGGGGCCA8@
@silzx 71313
TGGGGAATATTGCACAATGGGGGAAACCCTGATGCAGCGACGCCGCGTGAGTGAAGAAGTATCTCGGTATGTAAAGCTCTATCAGCAGGGAAGAAAATGACGGTACCTGACTAAGAAGCCCCGGCTAACTACGTGCCAGCAGCCGCGGTAATACGTAGGGGGCAAGCGTTATCCGGAATTACTGGGTGTAAAGGGTGCGTAGGTGGTATGGCAAGTCAGAAGTGAAAACCCAGGGCTTAACTCTGGGGCTGCTTTTGAAACTGTCAGACTGGAGTGCAGGAGAGGTAAGCGGAATTCCTAGTGTAGCGGTGAAATGCTTAGATATGACGAAGAACTCCGATTGCGAAGGCAGCCTGCTGTAGCGCAACTGACGCTGAAGCTCGAAAGCGTGGGTGTCGAACAGGATTAGATACCCT
+
FFFGGGGGGGGGGGGGGGG8FGGGGGGGGGGGGGGGDGGGGGGGGGGGGGGGGGGGGGGGGGFGGGGGGGGGGCFGGGGGGGGGGGGGGGGGGGGGGGGGGGGGGGGGGGGGGGGGGGGGGGGGGGGGGFFFGGGGGGGG@FCGGGGGGGE@FFGGGGGGGGGGFDGGGGGGGGGGGGGGGGGGFGGGGGGDGFEGGGGGGGGGGGGFGGG>GGFGGGGGGGGGGGGGG@EGGGF>FFCGFFCGFGGGGEFEGGGFGGGGGGGGGGGGGGGFGGGGGGFGGGGGGGGGGGGFFGFBFFGGGGGDGFFGGGGGGCGGGGGGGGGGGGFFGGGGEC@CGGGDFEGCGGGGGGGGFGGGGGGGGGGFCFFGEGGGGGGGDGGDFGFGGGGGGGGGGGGGGGGGGGGGGGGGGFGCCCCC
@silzx 149
TGGGGAATATTGCACAATGGGGGAAACCCTGATGCAGCGACGCCGCGTGAGCGAAGAAGTATTTCGGTATGTAAAGCTCTATCAGCAGGGAAGAAGAATGACGGTACCTGACTAAGAAGCACCGGCTAAATACGTGCCAGCAGCCGCGGTAATACGTATGGTGCAAGCGTTATCCGGATTTACTGGGTGTAAAGGGAGCGCAGGCGGTGCGGCAAGTCTGATGTGAAAGCCCGGGGCTCAACCCCGGTACTGCATTGGAAACTGTCGTACTAGAGTGTCGGAGGGGTAAGTGGAATTCCTAGTGTAGCGGTGAAATGCGTAGATATTAGGAGGAACACCAGTGGCGAAGGCGGCTTACTGGACGATAACTGACGCTGAGGCTCGAAAGCGTGGGGAGCAAACAGGATTAGATACCCT
+
EFGGGEGGGGGGGGGGGGGGGGG@FGGGGGGGGGGGGGGGGGGGGGGGGGGGGGEGGGGFGGGGGGGFGFFFGGGFGGGGGGGGGGGGGGGGGGGGGGGGGGGGGGGGGGGGGGGGGGGGGGFGGGGGGGGGGGGGGGGGGGGGGGGGGGGGFGGFFF9FGGGFGFEFGFEGFGGCEGGGCFGGGGGGGGGGCGFG>FDEFEGGGGGGGEGFGGGGGGGGGGGGGGGGGGFFGGGGGGGGGGGGGGGGDGFEGGGD<GGGFGGGGEF<FFGCGGG@GGGEF:GGGGGGGGGGGGGFGGGGGGFEGGGGGGGGGGGGGGGGGGFFFFDGGGGGGGGGGGGGGGGGGGGGGGGGGGGGGGGGGGGGGGGGGGGGGGGGGGFCGGGGGGGGGGGGGGGGGGGGGGGGGGGGGGGGCCCCC
@silzx 150
TAGGGAATTTTCGGCAATGGGGGAAACCCTGACCGAGCAACGCCGCGTGAGCGAAGAAGGCCTTCGGGTCGTAAAGCTCTGTTGTAAAGGAAGAACGGCGCATACAGGAAATGGTATGCGAGTGACGGTACTTTACCAGAAAGCCACGGCTAACTACGTGCCAGCAGCCGCGGTAATACGTAGGTGGCGAGCGTTATCCGGAATCATTGGGCGTAAAGAGGGAGCAGGCGGCCGAAAGGGTCTGTGGTGAAAGACCGAAGCTAAACTTCGGTAAGCCATGGAAACCGGGCGGCTAGAGTGCGGAAGAGGATCGTGGAATTCCATGTGTAGCGGTGAAATGCGTAGATATATGGAGGAACACCAGTGGCGAAGGCGACGGTCTGGGCCGCAACTGACGCTCATTCCCGAAAGCGTGGGGAGCAAATAGGATTAGATACCCT
+
FFF<FF,FGGGFGGGGGGGGGGGGGGGFGGGGGGGGGGGGGGGGGGGGGGGGGGGGGGGGFGGGGFGGGGGGGGGGGGFFFGGGGGGGGGGGGGGGGGDGGGGGFGGGGGGGGGGGGGGDEEGGGGGGGGEEGGGGGGFGEGGFGGGGGGGEFC9FGGFFCFG7CCFFFGGGGGEG9FFC?FGGGGFGECEEG>E=;<<CGG89<:GGGGGGG9CGGG:EFG>GG>GGEGGFCE#87DFE@F*FGGGF9C?CF:>1?,8C@@FFGGGGGGF@G@FGFFFGFFDCF>FC@+FC3,,DECGEEE9GGFCC@@GGGGGFGFBEBC,,GEFCGGGGGGGGGDGGGGGGGGGGFDCGGGGF7GGGGDCGGGGGGGGGGGGGGGGGGGGGGGDGGGGGGFFGGGGGGGEGGGGGGGGGGGGGGGGGGGGGGGGGGGGGGGGCA8CB
@silzx 75023
TGAGGAATATTGGTCAATGGACGCGAGTCTGAACCAGCCAAGTAGCGTGAAGGATGACTGCCCTATGGGTTGTAAACTTCTTTTATATGGGAATAAAGTTGTCCACGTGTGGATTTTTGTATGTACCATATGAATAAGGATCGGCTAACTCCGTGCCAGCAGCCGCGGTAATACGGAGGATCCGAGCGTTATCCGGATTTATTGGGTTTAAAGGGAGCGTAGGCGGATTGTTAAGTCAGTTGTGAAAGTTTGCGGCTCAACCGTAAAATTGCAGTTGATACTGGCAGTCTTGAGTGCAGTAGAGGTGGGCGGAATTCGTGGTGTAGCGGTGAAATGCTTAGATATCACGAAGAACTCCGATTGCGAAGGCAGCTCACTGGAGTGTAACTGACGCTGATGCTCGAAAGTGTGGGTATCAAACAGGATTAGATACCCT
+
GGGGEFGGGGGGGFFGGGGGGGGGGGGGGDFGGGGGGGGGCE@FCFGGGGGGGGGGGGGGFGGGGGFFGGGGGGGGGGGGGGGGDGFGGGGGGGFGGGGGGGGGGG7BFFFEFFFFEFEGGGGGGGGFGGGGGGGGGGGGG@:CFGGGGGGGG<DFGGGGGGGCEEGGGFGGCFGGDGG5GCGGFGGFGGCGGFGE=GGGGGGGGCCCGGFGGGGFGGFCGGECFGC=FC@5EGGGGGGGGGGGDFGFGGGFGGGFGGGGCDFGEFGGFGGGGGGGGGGGGFGFFGGGGGGGGGGGEGGGGGGGGGGCCCGGGGGGGGDFFEGDE7EGGGGGGGGGGGFFCFGFCGFGGGGGGGGGGGGGGGGGGGGGGGGGGGGGGGGGGGGGGGGGGGGGGGGGGGGGFFGGGGGGGGGGGGGGGGGGGGGGGGGGGGGCCCCC
@silzx 152
TGGGGAATATTGCACAATGGGGGAAACCCTGATGCAGCGACGCCGCGTGAGCGAAGAAGTATTTCGGTATGTAAAGCTCTATCAGCAGGGAAGATAATGACGGTACCTGACTAAGAAGCCCCGGCTAACTACGTGCCAGCAGCCGCGGTAATACGTAGGGGGCAAGCGTTATCCGGATTTACTGGGGGTAAAGGGAGCGTAGACGGCAAGGCAAGTCTGATGTGAAAACCCAGGGCTTAACCCTGGGACTGCATTGGAAACTGGCTGGCTCGAGTGCCGAAGAGGTAAGCGGAATTCCTAGTGTAGCGGTGAAATGCGTAGATATTAGGAAGAACACCAGTGGCGAAGGCGGCTTACTGGACTGTAACTGACGTTGAGGCTCGAAAGCGTGGGGAGCAAACAGGATTAGATACCCT
+
GFGGGGGGCFGEFGGGGGGG@FGEGGE@FGGGGGAEGG+CFGGGGGGGGGECFF:FFGGF?FGGGGG?<BFFGGG<FGGG9?@?A8,?=FGGGG<EF<FAFGE:DEGADFFGD,<AFFGEGDCF7.<@<<7D>3CCFGGDGC>FEG:FCF@4@DF0BEFGDFFEEFDG><F@F44E?<2?<9,C7F#36GFGGGG@EG958F7CFE53#2>CF=GG8=GG=CFC<B>9GF>8GGGGGGFB7E=CEDGDBGGGGCGGGFFBADB+,8@+FE<GGCEGF8C,GGGGF7GGGGGGGDGGGFEDGGGGC:>GGGGGGGGGGGGGGGGGGFFGGGGGEGGFGFGGGGGGGGGGGGGGFEC@GGGECF,GGGGGGGGGGGGGGGGGGGGGGGFG@GGGGFGGGEFF9GGGGGGGGGGCCCCC
@silzx 153
TGGGGAATATTGCACAATGGGGGAAACCCTGATGCAGCGACGCCGCGTGAAGGAAGAAATATCTCGGTATGTAAACTTCTATCAGCAGGGAAGATAGTGACGGTACCTGACTAAGAAGCCCCGGCTAACTACGTGCCAGCAGCCGCGGTAATACGTAGGGGGCAAGCGTTATCCGGATTTACTGGGTGTAAAGGGAGCGTAGACGGTGTGGCAAGTCTGATGTGAAAGGCATGGGCTCAACCTGTGGACTGCATTGGAAACTGTCATACTTGAGTGCCGGAGGGGTAAGCGGAATTCCTAGCGTAGCGGTGAAATGCGTAGATATTAGGAGGAACACCAGTGGCGAAGGCGGCTTACTGGACGGTAACTGACGTTGAGGCTCGAAAGCGTGGGGAGCAAACAGGATTAGATACCCT
+
FGGGG,@FGGGGGGGGGGGGGGGGGGGGGGGGGGGGGGGGGGGGGGGGGGGGGGGGGGGGGGGGGGGGGGGGGGGGGGGGGGGGGGGGGGEGCFGGGEGGGGGFGGGGGGGGGGGGGGGGGG?GGGGGGGGGGGGFGGG@GGGGGGGGFDCBGFGFFGGGGGGGGGGGGGDFGG5GEFGGGGGGGGGGFGGGGGGGGGGGGEGGGFGGGGGGFGGGGFFFGFGGGGGFGGGGGGGGGGGGGGGGGGGGGGGGGGGGGGFGGGGFGGFGGGGGGGGGFBGGGGGGGGGGECFGGGGGGGGGGGGGGGGGGGF9GGGEFGGGGGGGGGFGFFGGGGGGGGGGGGGGGGGGGGGGGGGGGGGGGGGGGGGGGGGGGGGGGGGGGGGGGGGGGGGGGGGGGGGGGGGGGFGGGGGCCCCC
@silzx 154
TGGGGAATATTGCACAATGGGGGAAACCCTGATGCAGCGACGCCGCGTGAGTGAAGAAGTATCTCAGTATGTAAAGCTCTATCAGCAGGGAAGAAAATGACGGTACCTGACTAAGAAGCTCCGGCTAACTACGTGCCAGCAGCCGCGGTAATACGTAGGGGGCAAGCGTTATCCGGAATTACTGGGTGTAAAGGGTGCGTAGGTGGTATGGCAAGTCAGAAGTGAAAACCCAGGGCTTAACTCTGGGACTGCTTTTGAAACTGTCAGACTAGAGTGCAGGAGAGGTAAGCGGAATTCCTAGTGTAGCGGTGAAATGCGTAGATATTAGGAAGAACACCAGTGGCGAAGGCGGCTTACTGGACGGTAACTGACGTTGAGGCTCGAAAGCGTGGGGAGCAAACAGGATTAGATACCCT
+
EFGGGFGGGGGGGGGGGGGGGGGGCGFGGGGGFGGGGGGG@FGCFGGGGGEFFGCEFGGGGGGEGAFDCEFFFGGFGG?FFG9ECCGGGFDGGGGGGFGGGGGGGEEF?ABEGGGGGGG>GDGGGECFEFGGGFCGGFGGGG8FGGGG6@CF=;A@FCGGEGGGGGFEGBAFFFFGGD@CCCCFF<2BFEGFGFGDGGFDGEEFGGCEGGGGGA@:;GGEFFCGFCC4DD@;B,GGFAGFEFFFFC8?:GGGGFGFC<=FFFF9FFFGGFFGGGGGGGGGGG>GFECCGGGDFCGF=A=,GGGGGGGGGGFGGGGGDEGFGGGGGFGDGGGGGGGGGGFEFC7GGGGGGGFGGGECGGEEFFFDGGGGGFFFEGGGGGGGGGGGGGEFDGGGGEGEGGGGGGGGGGGGGCGCCCCC
@silzx 155
TGGGGAATATTGCACAATGGGGGAAACCCTGATGCAGCGACGCCGCGTGAGTGAAGAAGTATTTCGGTATGTAAAGCTCTATCAGCAGGGAAGAAAATGACGGTACCTGACTAAGAAGCCCCGGCTAACTACGTGCCAGCAGCCGCGGTAATACGTAGGGGGCAAGCGTTATCCGGATTTACTGGGTGTAAAGGGAGCGTAGACGGTAAAGCAAGTCTGAAGTGAAAGCCCGGGGCTCAACCCCGGGACTGCTTTGGAAACCGTTTAACTAGAGTGCTGGAGAGGTAAGCGGAATTCCTAGTGTAGCGGTGAAATGCGTAGATATTAGGAGGAACACCAGTGGCGAAGGCGGCTTACTGGACAGTAACTGACGTTGAGGCTCGAAAGCGTGGGGAGCAAACAGGATTAGATACCCT
+
FGGGGGGGFGGGGGGGGGGGGGGGGGGGGGGGGGGGGGFGGGGGGGGGEFGGGGGGGGGCFGGGGGGEGFFGGEFEGFGGGGFGGFGGGGGGGGGFGGGGGGGGGGGGGGGGGGGGGFCFGDCFEGGGFCEGGGGGGGEFGGGGGGEEFEGDFFFFFGFCFGGGGGGGFC@FGGFGGCCAFFFCFGGFFGGFFEE@GGFEB>>CFFEFFCFCCEGGCEFECFFFGGGGEFF?GGGFFGCGGE?<FD57<GFEDECGFDEGFFGGFEAFFFF=8EGGGGFFCFGGGDDGGGGGGGEB??FDGGGGGGGGF<GGGGGGGGGGGGGGFA?GGGFECFGFGGGGGGGGGGGGGGGGGGGGGGGFEGGGGGFGFFFGGGFEDGGGGGF@E7EGGGGGGGGGFGGGGGGGGGGGGGGCCCCC
@silzx 71403
TAGGGAATTTTCGGCAATGGGGGAAACCCTGACCGAGCAACGCCGCGTGAGCGAAGAAGGCCTTCGGGTCGTAAAGCTCTGTTGTAAAGGAAGAACGGCGCATACAGGAAATGGTATGCTAGTGACGGTACTTTACCAGAAAGCCACGGCTAACTACGTGCCAGCAGCCGCGGTAATACGTAGGTGGCGAGCGTTATCCGGAATCATTGGGCGTAAAGAGGGAGCAGGCGGCCGCAAGGGTCTGTGGTGAAAGACCGAAGATAAACTTAGGTAAGCCATGGAAACCGGGCGGCGAGAGTGCGGAAGAGGAGCGTGGAATTCCATGTGTAGCGGTGAAATGCGTAGATATATGGAGGAACACCAGTGGCGAAGGCGACGGTCTGGGCCGCAACTGACGCTCATTCCCGAAAGCGTGGGGAGCAAATAGGATTAGATACCCT
+
EF,C7EGCFEGGG7FFDEEEGGGGGFF6CFFGGF+B7FCEGGGGGGEGE:FCEC7CFF,,CFF8=<:>,8FFGFC<,BFGAEGFGFC?FG@F<8,B@FFFGGGD9F,=DFGBFFFGGGA,,@@CFG++@F>9=;@,=DCCFFFFGGFC**4C:CEG,=F<@:CF>FC8F77FE<<FCGGGCFGCCC7BEEG58CCECEC8C8*CGC7@CGGC*/?>2<38=80?;63;/5:EGC:8:AED-;8CC<FF@,FFB>;F?EC,#,<C<9@1,GFECD,3>;C=AD3A,:7FF:+3+3?F8C>>:;A9DE<=?47DGB<CB9FB,B<CEF8++GF?C,<FE=:7DC,FFBC95,GECC?C8:,--DFCB67,F:CDECC@7F@CGFC6+:7@,CFGC@@7<,98F7+7FCGFGGGGEE@F8FGFDFF;,GGGFFGGGGF@BA<<
@silzx 102160
TGAGGAATATTGGTCACTGGACGAGAGTCTGAACCAGCCAAGTAGCGTGAAGGATGACTGCCCTATGGGTTGTAAACTTCTTTTATATGGGAATAAAGTGAGCCACGTGTGGCTTTTTGTATGTACCATACGAATAAGGATCGGCTAACCCCGTGCCAGCAGCCGCGGTAATACGGAGGATCCAAGCGTTATCCGGCTTTATTGGGTTTAAAGGGAGCGTAGGCGGACTATTAAGTCAGCTGTGAAAGTTTGCGGCTCAACCGTAAAATTGCAGGTGATACTGGTCGTCGTGAGTGCAGTAGAGGTAGGCGGAATTCGTGGTGTAGCGGTGAAATGCTTAGATATCACGAAGAACTCCGATTGCGAAGGCAGCTCACTGGAGTGTAACTGACGCTGATGCTCGAAAGTGTGGGTATCAAACAGGATTAGATACCCT
+
GGGGFGGFGFGGGGEF,EFGGFDGC@FFG,FAF8@EFCFGGGFEFGGGE@,@6:E?FCEF86F8C9EC@FGEGGGGGFDFF<EF,?,CEEC,,CCFF9FG<AEGFGEDA94BBEFGCGEGFGGFDFFGF9EEF<<BCE,CAB@GG<FGGDEE:FEGGGFFFC>@@ECEGFG<<CCCGGGG6:FFCCG;<<>=FFFG#<F53<CF>FGG8FGFE:<78C?EECDA@=8:G@EGCGFCEGG<E=@GDF7@<:F@CGEFDGGGGEGG=FFFDD<DAC#F=CF?GDFFGEC@A<FA,CFFFCAE9FFEE?>EGGFFFD>=?GGGGFF>CF?FF<@<E9FDGGFFGGF@FFB6<GGE@CFF:FC7GDGFFF@CFFEC,<;,,FFC,C,AGFEC@ECGGECGFCEGF@EADFCECGGGGGGD@AFEFC<,5@CCFF<8C9CB
@silzx 59804
TGGGGAATATTGCACAATGGGGGAAACCCTGATGCAGCGACGCCGCGTGGAGGAAGCAGGTCTTCGGATTGTAAACTCCTGTTGTTGAGGAAGATAATGACGGTACTCAACAAGGAAGTGACGGCTAACTACGTGCCAGCAGCCGCGGTAAAACGTAGGTCACAAGCGTTGTCCGAAATTACTGGGTGTAAAGGGAGCGCAGGCGGGAGAACAAGTTGGAAGTGAAATCCATGGGCTCAACCCATGAACCGCTTTCAAAACTGTTTTTCTTGAGTAGTGCAGAGGTAGGCGGAATTCCCGGTGTAGCGGTGGAATGCGTAGATATCGGGAGGAACACCAGTGGCGAAGGCGGCCTACTGGGCACCAACTGACGCTGAGGCTCGAAAGTGTGGGTAGCAAACAGGATTAGATACCCT
+
GFGGGEGCE9EFGGGGGFFDEGGGGGGGGCEFGGGGGGGGEGGGGGDFGGGGGEF<,EFFGGGGGGGGGGGGGGGGGGGGGEFGFFAFGGGGGGGGGGGGGGGGGEGGGGGGGGGGGGGGGGGGGGGGDFEGEG9FFGFGGGGGGGGDGCGGGGGGGGFGGGGGGGGFGG>FFGDGGGGGGG>GFGGGEGGGGGGGEGDEGDE5CDGDEGGGGGG:CGGGGGGGGGGFGGGFFGFFFGGGGGGGGGGFGFGGEEGFGFD@CFFAFEFFCFGGGGGFFGGFGFDGGGGGG@E9GGEDGGEEA,GGGGGGGFE,CFDGFGGGGGGDGGGGGEGGDGGGGGGGGGFCFGDGGGGGGGGGGFGFGFGGFGGEGDEGGFFGGGGGGGGGGGGGGGGGGGGGGGGGGGGGGGGGGFGCCCCC
@silzx 159
TGGGGAATATTGCACAATGGAGGAAACTCTGATGCAGCGACGCCGCGTGAAGGATGAAATATTTCGGTATGTAAACTTCTATCAGCAGGGAAGAAAATGACGGTACCTGACTAAGAAGCCCCGGCTAACTACGTGCCAGCAGCCGCGGTAATACGTAGGGGGCAAGCGTTATCCGGATTTACTGGGTGTAAAGGGAGCGTAGACGGCACGGCAAGCCAGATGTGAAAGCCCGGGGCTCAACCCCGGGACTGCATTTGGAACTGCTGAGCTAGAGTGTCGGAGAGGCAAGTGGAATTCCTAGTGTAGCGGTGAAATGCGTAGATATTAGGAGGAACACCAGTGGCGAAGGCGGCTTGCTGGACGATGACTGACGTTGAGGCTCGAAAGCGTGGGGAGCAAACAGGATTAGATACCCT
+
FFGGGGGGFGGGGGGGGGGGGGGG8FGGGGGGGGGGGGFGGGGGGGGGGGGGFEFGGGGGGGGGGGGGGGGGGGGGGGGGGAFGGGGGGGGGGGGGGGGGGGGEGGGGFGGGGFFGFCGFGGGGGGGFFGGGGFFGGGDCGEGGGGG=6G*6FGFFEGGGGGGGGGGGFE@7FFGGGGGGGGGGGGGGFGGGGGGGGEGGGG5CCGGGGGGGGGGFFEDFGGGGGGFGGGGGGFGGFEGFFGGGGEFF>GFGGGGFFDFFGGEFGGGGGFGG8FEGGEGFFGFFC9GFGGGGFGGGGGGFGGGGGGGGGGGCDGGGGGGGGGGGGCGGGGGGGGGGGGGGGGGGGGGGGEGGGGGGGGGGGGGGGGGGGGGGGGGGGGGGCGGGGGGGGGGGGGGGGGGGGGGGGGGGGGGCCCCC
@silzx 86887
TGGGGAATATTGCACAATGGGGGAAACCCTGATGCAGCGACGCCGCGTGGAGGAAGAAGGTCTTCGGATTGTAAACTCCTGTTGTTGAGGAAGATAATGACGGTACTCAACAAGGAAGTGACGGCTAACTACGTGCCAGCAGCCGCGGTAAAACGTAGGTCACAAGCGTTGTCCGGAATTACTGGGTGTAAAGGGAGCGCAGGCGGGAGAACAAGTTGGAAGTGAAATCCATGGGCTCAACCCATGAACTGCTTTCAAAACTGTTTTTCTTGAGTAGTGCAGAGGTAGGCGGAATTCCCGGTGTAGCGGTGGAATGCGTAGATATCGGGAGGAACACCAGTGGCGAAGGCGGCCTACTGGGCACCAACTGACGCTGAGGCTCGAAAGTGTGGGTAGCAAACAGGATTAGATACCCT
+
GGGGGCBFGGCFGGGGGGGGGGGGGGG8FGGFFFFGFGGGGGGEGGGGGGDGGFGGGFFGGGGGGGGFE7AFGGGGGGGCFGGGGGFGGGG<FFGGGGEFGEGEGEFGFGGGGGF8FE>FFGGGGGGGGGGGGGFFGGFFGGFGFG7FF>C?CFGGGGGGGFGGGGGGEFFF@FEGGDDFGGFGGGFGGGFGGGGFEE<:GGGEGGGEEGFGG:FGGFGGGCFC9GFF:FFFGGGGGGGGGGGGGGGGGCFC?CFGGEGGGGGGGC<GD<F8GGGFGGGGGFFCGGGGGGFEFGGGGGGGGGGGGGGGGF9FDGGGGFE;GE:GGGGFGGCGEFGGGGGGGGGGGGGGGGGGF9FFFGGGGFCC9FEGFFC7F8ECFFDFDFGFDGGGGGGGGGGGFGGGGGGGGGGFC<E-@CCC
@silzx 51555
TGGGGAATATTGCACAATGGGGGAAACCCTGATGCAGCGACGCCGCGTGAAGGAAGAAGTATCTCGGTATGTAAACTTCTATCAGCAGGGAAGAAAATGACGGTACCTGACTAAGAAGCCCCGGCTAACTACGTGCCAGCAGCCGCGGTAATACGTAGGGGGGAAGCGTTATCCGGATTTAATGGGTGTAAAGGGAGCGTAGACGGATGGACAAGTCTGATGTGAAAGGCTGGGGCTCAACCCCGGGACTGCATTGGAAACTGCCCGTCTTGAGTGCCGGAGAGGTAAGCGGAATTCCTAGTGTAGCGGTGAAATGCGGAGATATTAGGAGGAACACCAGTGGCGAAGGCGGCTTACTGGACGGTAACTGACGTTGAGGCTCGAAAGCGTGGGGAGCAAACAGGATTAGATACCCT
+
,CFFGEGFDCFGGGGG@,CFAC7F7CGGGFFGEGGG9FCGDEGDGDE:F,<<CCC4,C<FFF9<F8@?EGDEGGFGAFGGGFGC,,5EFEGECGGGFACF9CB?FF<<,BAFGGFE?F8F7FC7FCEGGFC,+B,<DFCEC,,3@>*@**68@,6:?>FGG@#CFCGGF7>EC8F7;<FC/#.1<F:FFFFGFFC5AEE?EEEFED>8CF8,+:C7+3<,1F4EFFGE=F8>8@8,@CFGG:@CFCCF<FB8AFCCEC>BC>??CGF?A@ECD<E>1EEE9FFGFCEFC9?9,FGGGFGFGGGGECGGGFFE:C@4+,,FF=EFGGGGF?@9B<EFAGFGFEB7FB:@@EGFDDEF8@+@,GGGGGGGGGGGGGGFGEGGGEGF7GGGGGGGECFGGFCGFCGFGFFEF8GCCCCC
@silzx 66442
TGAGGAATATTGGTCAATGGACGAGAGTCTGAACCAGCCAAGTAGCGTGCAGGATGACGGCCCTATGGGTTGTAAACTGCTTTTATAGGGGGATAAAGTGTGCCACGTGTGGCATCTTGCAGGTACCCTATGAATAAGGACCGGCTAATTCCGTGCCAGCAGCCGCGGTAATACGGAAGGTCCAGGCGTTATCCGGATTTATTGGGTTTAAAGGGAGCGTAGGCCGTTTGGTAAGCGGGGTGTGAAATGTCGGGGCCCAACCTGGGCATTGCAGCGCGAACTGCCAGACTTGAGTGCGCAGGAAGTAGGTGGAATTCGTCGTGTAGCGGTGAAATGCTTAGATATGACGAAGAACTCCGATTGCGAAGGCAGCCTGCTGTAGCGCAACTGACGCTGAAGCTCGAAAGCGTGGGTATCGAACAGGAATAGATACCCT
+
,@FGGGFAFGGFEGGGGG,EA@@@@FEEFGF<FGGGG?FEFF9CFGDF7:<F@F@EFFGGDFFFG8CCFGGEEFG9FFFGCEE<EA<?FGGGGEGFGF@EGGDGGGDFFGDCD,<,CF9,,CB<EFGG9EAEEEFCFG<DFGG7:CFCFF;=,DEEFACFFG8DFD@B@FGGCFCC>@FE;<B;FE:CGGGGCF:*98<,3<<GFGEE<CCFGFGG>DE8=>CCEC*GEF>@CGCEE+;1FFC@:FCDG>GGGDGG#GGGFGFF@<FACB>?<EF@DD>CCCDCGFA?B,FGEF=77GFAE:,9F48B:,FF7FF::CF:F=>=4+=AEF<C,9,,FACGGDE8C8,=9F?ECFCFCGGDGEC@,9<C7DE+C@FC,;:@CF:CGGFF,;ECCF<CFF,E,,?D;CGGGECF>EGF;FFCF66C5,6,FEC6@<<B
@silzx 163
TGAGGAATATTGGTCAACGGACGAGAGTCTGAACCAGCCAAGTCGCGTGAAGGAAGACGGATCTATGGTTTGTAAACTTCTTTAGTGCGGGAACAAAGCGGCGTCGTGACGCCGGATGAGTGTACCGCAAGAATAAGCATCGGCTAACTCCGTGCCAGCAGCCGCGGTAATACGGAGGATGCGAGCGTTATCCGGATGTATCGGGTTTAAAGGGAGCGCAGGCTGCGAGGCAAGTCAGCGGTCAAATGTCGGGGCTCAACCCCGGCCTGCCGTTGAAACTGTCTTGCTAGAGTTCGAGTGAGGTATGCGGAATGCGTTGTGTAGCGGTGAAATGCATAGATATGACGCAGAACTCCGATTGCGAAGGCAGCATACCAACTCGCGACTGACGCTGAGGCTCGAAAGCGTGGGTATCGAACAGGATTAGATACCCT
+
,CFGGGGFGCFGGFGGGGGGEEGGGGGEF<FFGGFGGGGGC8FFDCE@@FCEDGCFGGGGCCFDCFGGECF:ECEFGGDFGGGGGG<EECGGFGGGGGGGGGGCFEGGGGGDGEEECGGGGGGGGGGGGGGGGGFGGGGGGGGGGGGGGGGGFGGGGGGGGFGGGGGFG>:FGGGGGEE?EGGGDDGGGGFF@EG=G#C<FGGGGFCGGGF@FGGEGEGGGGGGGGE:GFEA?C<1;GGEGGGGFG8GGGDFGGGCFF=DGGCFDFFGC>FGGEGGGFGFBFGGGGGGGGGGGGGFFGGFDF9GGGF<DGGEGGGCGGFF77BGFGGGGFGGGFF9GDFCGGGEFGGF??<EGFBCFGF@FGGGGFECC6C,@GGGFFCGGEGFCGGGGGGGGGFEDFGEGGGGGGFFCEGGGGGFGGGGGGFFE<FEEBC@CC
@silzx 90345
TGAGGAATATTGGTCAATGGACGAGAGTCTGAACCAGCCAAGTAGCGTGCAGGATGACGGCCCTATGGGTTGTAAACTGCTTTTATAGGGGGATAAAGTGTGCCACGTGTGGCATATTGCAGGTACCCTATGAATAAGGACCGGCTAATTCCGTGCCAGCAGCCGCGGTAATACGGAAGGTCCAGGCGTTATCAGGATTTATTGGGTTTAAAGGGAGCGTAGGCCGTTTGGTAAGCGTGTTGTGAAATGTCGGGGCTCAACCTGGGCATTGCAGCGCGAGCTGCCAGACTTGAGTGCGCAGGAAGTATGTGGAATTCGTCGTGTAGCGGTGAAATGCTTAGATATGACGAAGAACTCCGATTGCGAAGGCAGCCTGCTGTAGCGCAACTGACGCTGAAGCTCGAAAGCGTGGGTATCGAACAGGATTAGATACCCT
+
GFEACCEFCE,EE<<<EA9EGGGGGDC@F9,CFFGGGF,CFCFF,9:C7@FFGCGFBEEEGDCFGGC8F<,@F9EE9CFGGCGEFEFACGGGGGGGGCFGAD,?,,4+4BFF7FFFFFFDGGFFFEFEEFCFC?DFGG?FFFGDGFGG9D;9DBCCFGF+,@FFF*@FFF>BFF>7CFGCG?CFGFG<FE8=F0FF:<?FE3FG9EGF=00?:CFCDEEC/#A6<?=;?EGCEF<<CECC>7#&FF=C+EF<7FFB1,3;EGGGGDGEGGE/F97FEF<B@,=8BA9F9GGF8>+BFE;?,EFC,?5,GEDB@CGDGDDFDFCCCDC<E9AGFE9E9FFGGECFD7D@ACFEGFF7GGGFCEDGF9FF>FGGGGFGGGGGGGGFGFGGGEFGF9GFFDEEC@F8GGFDGGGGGGGGGGCFGGGGFGGGFGGCCCCC
@silzx 165
TGGGGAATTTTGGACAATGGGGGCAACCCTGATCCAGCCATGCCGCGTGCAGGATGAAGGTCTTCGGATTGTAAACTGCTTTTGTCAGGGAAGAAAAGGTCTGTGTTAATACCATAGACTGCTGACGGTCCCTGAAGAATAAGCACCGGCTAACTACGTGCCAGCAGCCGCGGTAATACGTAGGGTGCAAGCGTTAATCGGAATTACTGGGCGTAAAGCGTGCGCAGGCGGTTCTGTAAGACAGATGTGAAATCCCCGGGCTCAACCCGGGAATGGCATTTGTGACTGCAGGACTAGAGTTCATCAGAGGGGGGTGGAATTCCAAGTGTAGCAGTGAAATGCGTAGATATTTGGAAGAACACCAATGGCGAAGGCAGCCCCCTGGGATGCGACTGACGCTCATGCACGAAAGCGTGGGGAGCAAACAGGATTAGATACCCT
+
,CEDCE7CEDGG7FFG8FG8FDG+CFGGGGGGGGGGGGGGCDGGGGGGGE<CFD=8FFFFDGGGGGCF:FCFGGFGGFFGGGFF8FFGGGGGGCGGGGDFF9FFF9FF<9@ECFFG@DFFFGC@EGDGE+3DDFDCGGFFGGAFCFFDCCEFGGCFG>'CFGG?G?GGC7:FC<7<>@CGGC>GF7GDFGG7F@FCFF?<7EEG>GG:FFFFGBFGCGFGGGG=8,C4:FFGFGGFFGGGDGGGGGGFFFCGCCEFFGGGGGFFFGGGGGFEGGGGFFCEF@'F<GFFBCBEAGGGF8FE4A9=<CFGGFEDGFGFGGGGGFGFGFGGGFGFGFFFE@DGGGGGF?CGGFC?CFGGGGGGGGFCEDDGGGGGGGF@GE:GFGGGFFDGGCGGGGGGCGGGGGGECGGDGGGDGEFFGGGGGGGGGGGFGGGGFGCFC8ACB
@silzx 166
TGGGGAATATTGCACAATGGGGGAAACCCTGATGCAGCGACGCCGCGTGGAGGAAGAAGGTCTTCGGATTGTAAACTCCTGTTGTTGAGGAAGATAATGACGGTACTCAACAAGGAAGTGACGGCTAACTACGTGCCAGCAGCCGCGGTAAAACGTAGGTCACAAGCGTTGTCCGGAATTACTGGGTGTAAAGGGAGCGCAGGCGGGAGAACAAGTTGGAAGTGAAATCCATGGGCTCAACCCATGAACTGCTTTCAAAACTGTTTTTCTTGAGTAGTGCAGAGGTAGGCGGAATTCCCGGTGTAGCGGTGGAATGCGTAGATATCGGGAGGAACACCAGTGGCGAAGGCGGCCTACTGGGCACCAACTGACGCTGAGGCTCGAAAGTGTGGGTAGCAAACAGGATTAGATACCCT
+
FGGGGGGGGGGGFEFGGGGGGGGGGGGGGGGGFGGGGB6F@FCEBCFFGGGFGEEFFGG8FG9FCDG=+FFGFFFGFF8E@GFC?FFCFFEFFCFGG9BAFG7+DF9FFDFCFGCC=>ABFDDCGGG,,B=D7F,<+3DCGCDFECG>*>A,@@EG7CFGCC<F:BFFGC7FFFGGECFF;3FEFG<+FCFBFCF@GGGFECEEG<G@9DFGFFFDD@FDCGFC@>CC7:DCFFCCF<F@87FF?@EBB@8BDEEG;=9GGFGFG,CC,ADA>C@GDEGFF7FGGGCFCDDDGGEC=7@EGF:7CB:DF<BA@EEF<?CFACEGFF@F<EAGGGGGGGECGGGGFFBCDGD9CGGGFE;8FFF8GGGGGEF7GEGFF:GFGGGGFDGGGGGGGGFFGGGGGGGGFE<AGFGCCCCC
@silzx 79926
TGGGGAATATTGCACAATGGGGGAAACCCTGATGCAGCGACGCCGCGTGGAGGAAGAAGGTCTTCGGATTGTAAACTCCTGTTGTTGGGGAAGAAAATGACGGTACCTGACTAAGAAGCCCCGGCTAACTACGTGCCAGCAGCCGCGGTAATACGTAGGGGGCAAGCGTTATCCGGAATTACTGGGTGTAAAGGGTGCGTAGGTGGTATGGCAAGTCAGAAGTGAAAACCCAGGGCTTAACTCTGGGACTGCTTTTGAAACTGTCAGACTGGAGTGCAGGAGAGGTAAGCGGAATTCCTAGTGTAGCGGTGAAATGCGTAGATATTAGGAGGAACATCAGTGGCGAAGGCGGCTTACTGGACTGAAACTGACACGGAGGCACGAAAGCGTGGGGAGCAAACAGGATTAGATACCCT
+
FG88@@BEEEGFDGGGGGGGGGFFGGGG7FEFGGGGGDCEGGGGDECFGDGGGDGCFGGGEGGGF<7CCEGFGGGFFGGGG,BFGFEFGG>FFGGFFCGFGGGGF7FGFFGGGGFDFGGFGGGGGGGGGGCGGEEFFC@7@<FF:*>BBF;@CFGFFCGGGDGGDFGC@C<CEFGGGGFGGGGGGGFGFFGFGFEEGGGC81CCEFGGGGGGGGF@EEFFFFFCEF@<FGGGFDCCEGGFFF89<8?GEGFFGGGGGEGGFFFFF9GFGGFECEGFFA:B0ECEG?CGF8?ACGF@F9F9GGEGDGGGFGGGFFEGFECGFAC,9FA<<6,EGGFEDGFC7BDGGGGGGGGGGFEC,FCGEFACFGGGFFFC9+,GFD>GFGGGGGGCEF;FC,FEC9GFFC<EFECGGGECCCCC
@silzx 73154
TGAGGAATATTGGTCAATGGACGAGAGTCTGAACCAGCCAAGTAGCGTGCAGGATGACGGCCCTATGGGTTGTAAACTGCTTTTATAGGGGGATAAAGTGTGCCAAGTGTGGCATATTGCAGGTACCCTATGAATAAGGACCGGCTAATTCCGTGCCAGCAGCCGCGGTAATACGGAAGGTCCGGGCGTTATCCGGATTTATTGGGTTTAAAGGGAGCGTAGGCCGTTTGGTAAGCGTGTTGTGAAATGTCGGGGCTCAACCTGGGCATTGCAGCGCGAACTGCCAGACTTGAGTGCGCAGGAAGTAGGCGGAATTCGTCGTGTAGCGGTGAAATGCTTAGATATGACGAAGAACTCCGATTGCGAAGGCAGCCTGCTGTAGCGCAACTGACGCTGAAGCTCGAAAGCGTGGGTATCGAACAGGATTAGATACCCT
+
FGGGGFGGGGGGGGGGGGGGGGGGGGGFGGGGGGGGGGGGGGFGFGGGGGGGGGGGGFEGBEGGGGGGGGGGGGGGAFGFFGGFGGGGGFFGGGGGGGFFAFEFG,EFGFFGGGFGGGGGGGGGGFFFFFFGGGFFGGGGEFGGGGFFGGGGGGGGGGGGGCFGGDCFGEGFFFGGGGEGGGDFEGGGEEEGGGGGDC>FCCFGGGGFGCFFGCF=CGGF=:CECGGGGGEGGGF=G=E:FFGGGGGGGGGGGGGF@EGAGFGGFCCFFGGDFFCGGGGGGFGF<FBAF=GGGGGD@DDECFCFGFFCECFEFGGGGGGGGGGGGGGFGFGGGGGGFGGFGGGGGGGFFF<EAEGCGGGDGGEFGGGGGGGGGGGGGGGEDGGGGGGGGGFEGGGGGFGGGGGGGGGFGGGGGGGGGGGGGGGFGGGGGFGCCCCC
@silzx 169
TGAGGAATATTGGTCAATGGACGAGAGTCTGAACCAGCCAAGTCGCGTGAAGGAAGACGGATCTATGGTTTGTAAACTTCTTTAGTGCGGGAACAAAGCGGCGTCGTGACGCCGGATGAGTGTACCGCAAGAATAAGCATCGGCTAACTCCGTGCCAGCAGCCGCGGTAATACGGAGGATGCGAGCGTTATCCGGATTTATTGGGTTTAAAGGGAGCGCAGGCTGCGAGGCAAGTCAGCGGTCAAATGTCGGGGCTCAACCCCGGCCTGCCGTTGAAACTGTCTTGCTAGAGTTCGAGTGAGGTATGCGGAATGCGTTGTGTAGCGGTGAAATGCATAGATATGACGCAGAACTCCGATTGCGAAGGCAGCATACCAACTCGCGACTGACGCTGAGGCTCGAAAGCGTGGGTATCGAACAGGATTAGATACCCT
+
FGGGGGGFFGGGGGGGGGGGGGGGGGGCFGGGGGGGGGGGGGGGGGGGGGGGFGGGGGGGGGGGGGGGGGGGGGGGFGFFGGGGGGGGGGGGGGGFFGGGGGBFFDFGGGGGGGGGCEGGDFGGGGGGGGGGGGGGGGGGGGGGGGGGFGGGFFGGGGGGGGFGGGGGGDGGGGGGGGGGGGGGGGGGG>>FGGG:GGF?8EGGF@CCCCFFGGGGGFFGGGGCFGGGFECCGF=C8GEFED9DFGGFEFGGGFC5:?FEGGGGFGFECGGGGGGGEF@C7CFEFF??A9CCF@GFGFFAEFFFCCEGGFEF>:::GGGFCF7GGGGGFDGGGFGGGGGGGGGGGGGFFCGGFCFFGGGGGGGGFGGGGGFFGGGGECGGGGGGFGGGGGGGGGGGGGGGGGGGGGGGGGGGGGGGGGGGGGGGGGGGGCCCCC
@silzx 170
TGGGGAATATTGCACAATGGGGGAAACCCTGATGCAGCGACGCCGCGTGAGCGAAGAAGTATTTCGGTATGTAAAGCTCTATCAGCAGGGAAGAAGAATGACGGTACCTGACTAAGAAGCACCGGCTAAATACGTGCCAGCAACCGCGGTAATACGTATGGTGCAAGCGTTATCCGGATTTACTGGGTGTAAAGGGAGCGCAGGCGGTGCGGCAAGTCTGATGTGAAAGCCCGGGGCTCAACCCCGGTACTGCATTGGAAACTGTCGTACTAGAGTGTCGGAGGGGTAAGTGGAATTCCTAGTGTAGCGGTGAAATGCGTAGATATTAGGAGGAACACCAGTGGCGAAGGCGGCTTACTGGACGATAACTGACGCTGAGGCTCGAAAGCGTGGGGAGCAAACAGGATTAGATACCCT
+
EGGGGFEGGGGGGGGGGGGGGGGGDGGGGGGGGGGGGGGGGGGGGGGGGGGGGGGGCFGGGDDGGGGGGGGGGGFGGGGFGGGGGGGGFGFGGGGGGFFGADCFGGGGGDGGGGGGGCGGGGGGGGGGGGGGGFFFGCFGGG?FGGGGGGGGGGGGEGGFGGGGGFGFGFGGGGGFF>CFFGGECFGGGFGEGFGGGGGGFGGGDGGEEGGGGGGGGGGGFGGGCGGGGGFFGGGGGFGGCGGGGFGGGEDFGGGGGGFGFFEEGGGGGGFFG=7GGGGGFGGGGGGGGGGGGGGGFGGGGGFEGDGGGGGGGGGGGGGGGGGGGGFGGGGGGGFFEGGFGGGGGGE>GGGGGGGGGGGGGGGGGGGGGGGGGGGGGGGGGGGGGGGGGGGGGGGGGGGGGGGGGGGGGGFGCCCCC
@silzx 48461
AGAGGAATATTGGTCAATGGGCGAGAGCCTGAACCAGCCAAGTAGCGTGAAGGATGAAGGCTCTATGGGTCGTAAACTTCTTTTATAGGGGAATAAAGGTTTACCCGTGTGGAAATATGTATGTACCATATGAATAAGGATCGGCGAACTCCGTGCCAGAAGCCGCGGTAATACGGAGGATCCGAGCGTTATCCGGATTTATTGGGTTTAAAGGGAGCGTAGGTGGTTTGTTAAGTCAGTTGTTAAAGTTTGCGGCTCAACCGTAAACTTGCAGTTGAAACTGGCAGTCTTGAGTACAGTAGAGGTGGGCGGAATTCGTCGTGTAGCGGTGAAATGCTTAGAAATCACGAAGAACTCCTATTTCTAAGGCAGCTCACTGGTCTGCAGCTGACACTGATGCTCGAAAGTGTGGGTATCAAACAGGATGAGATACCCT
+
,6CCF<<CC,6@C,C6@EEE,CCC::FGEA<@F@@CE8<<@@,6CE:@6B<EFCEA?F9CCC8,C<FF@FF@=CCFFFCAC?9,5,C,5C=+B=EEC<,:,5,,:,@=44F7FF,:,55CF,E?A,,5C?E,EC?FE94?54>F++@+63;8+>BCFA<<D<BE?'7.<D<88@:.4=:AC9?C5>*6,&7-<:?EEFFFFGGC8F=,9,8>>8:5:??74*>9:,,C@,FEE<,+D+B;D;@,C,=E8@++@:,3:+83++E,A,F9FDAD9AGGF<FEGFB:,,?9E?<E=BA4,,49C,?+CB>B8,E,F=@C@6+,,DF:>+8,,FB9@CF@EFD9B4,,E<FGFEA,8C8CFC,,F@EF9GFEEF9GF@@,A<C;,CCFEFEEE<EC,FFFA@7FFGFC,8FC@DFCFECFFFACACFC,;,E@,DCB@CB
@silzx 172
TGGGGAATATTGCACAATGGGGGAAACCCTGATGCAGCGACGCCGCGTGAGCGAAGAAGTATTTCGGTATGTAAAGCTCTATCAGCAGGGAAGAAGAATGACGGTACCTGACTAAGAAGCACCGGCTAAATACGGGCCAGCAACCGCGGTAATACGTATGGTGCAAGCGTTATCCGGATTTACTGGGTGTAAAGGGAGCGCAGGCGGTGCGGCAAGTCTGATGTGAAAGCCCGGGGCTCAACCCCGGTACTGCATTGGAAACTGTCGTACTAGAGTGTCGGAGGGGTAAGTGGAATTCCTAGTGTAGCGGTGAAATGCGTAGATATTAGGAGGAACACCAGTGGCGAAGGCGGCTTACTGGACGATAACTGACGCTGAGGCTCGAAAGCGTGGGGAGCAAACAGGATTAGATACCCT
+
GG8EE:FFFGGGGFGGGGGGGGGGGGGGGGGGGGGGGGCFGGGGGGGGGFEGGFGDGDFFDGFGGFGF?EFFCFGDEGGEFGFGFFGC<:AECGGDCDFFEF@=FFCF9?D<FG,=FGGGGGGGDGFE9==CF@#7>CF@<:CFFGBBA>9#<@E@2@>C9@9FGGGCE@7:8C@F><CC$FGGGGG>GFGGFGGC;DD=?ECD7CEC=8:F:?::+:1FFGGGGGGGGGGGGGGGGGGGCGGGEFGFGGGGFE9GDCFFC:GGDGGG@FC9GGGGGFC>>CGGGGFEBGFGFGGFFCFGFGGGGGGGGGGGDGGGGFCGFGCGGGFF8GFGGGGFFFF@GFCCGGGGGFGGGGGGGGGGFECGFGGGGGGGGGGGGGGGGGGGGGGGGGFGGGGGGGGGGGGGGFGGGFCFCCCCC
@silzx 55271
TGGGGAATATTGCACAATGGGGGAAACCCTGATGCAGCGACGCCGCGTGGAGGAAGAAGGTCTTCGGATTGTAAACTCCTGTTGTTGAGGAAGATAATGACGGTACTCAACAAGGAGGTGACGGCTAACTACGTGCCAGCAGCCGCGGTAAAACGTAGGTCACAAGCGTTGTCCGGAATTACTGGGTGTAAAGGGAGCGCAGGCGGGAGAACAAGTTGGAAGTGAAATCCATGGGCTCAACCCATGAACTGCTTTCAAAACTGTTTTTCTTGAGTAGTGCAGAGGTAGGCGGAATTCCCGGTGTAGCGGTGGAATGCGTAGATATCGGGAGGAACACCAGTGGCGAAGGCGGCCTACTGGGCACCAACTGACGCTGAGGCTCGAAAGTGTGGGCAGCAAACAGGATTAGATACCCT
+
GGGGGEGGFGGGGGGGGFGGGGGGGGGGGGGGGGGGGGGGGGGGGGGGCC>FDFFEAFGGGGGGGGGGGGFGGGGGGGGGGGGGGGGGGGGGGGGGGGGGGCGGGGGGGGGGGDCFGDGCF@FGGGGFG@GFEGGFFGDGEGGGCEGGCGEGGFG@FC<FFFGFGFF7=EFGGDF>EGECFG,GGGGF8?FGFFGGEGGGGGGGGGGFGGGCGGGGGCBAEGGGGFD7ECEFEFGFFFGGGFFFFGGGGFFGGGGGGGFGGDCFGGGGGGGGGGGGGGGFFGGGFGGFC8EEGGGGEGGGGGGGGGGGFFFGGGGEFGGGGDGGGGGFGGGGGGGGGGGGGGDGGGFCDGGGFGGGGGGFGGGGGGGGGGGGGGGGGGGGFGGGGGGGGGGGGFFGGFGGGGGGFGGGGFGCCCCC
@silzx 174
TGGGGAATATTGCACAATGGGGGAAACCCTGATGCAGCGACGCCGCGTGGAGGAAGAAGGTCTTCGGATTGTAAACTCCTGTTGTTGAGGAAGATAATGACGGTTCTCAACAAGGAAGTGACGGCTAACTACGTGCCAGCAGCCGCGGTAAAACATAGGTCACAAGCGTTGTCCGGAATTACTGGGTGTAAAGGGAGCGCAGGCGGGAGAACAAGTTGGAAGTGAAATCCATGGGCTCAACCCATGAACTGCTTTCAAAACTGTTTTTCTTGAGTAGTGCAGAGGTAGGCGGAATTCCCGGTGTAGCGGTGGAATGCGTAGATATCGGGAGGAACACCAGTGGCGAAGGCGGTCTACTGGGCACCAACTGGCGCTGAGGCTCGAAAGTGTGGGTAGCAAACAGGATTAGATACCCT
+
AFDGGDGGFFGGGGGGFGGFGGGGGGGGGGGGGGGGFGGGGGGCGGGGGGGGGGGGFCGGGGGGGGGCGCFGGGC?FGGGGGGFGGAFGGGGGGGGGGGGGGG7FCFFGGGGGF8FFFGGGGGGGGGGG9FGDGGGGGGGGFGG>FGGGEE,DFGGFCFFFFGGFEGEGGCGGGG9*=FGGFGGGGGGFGGGGGGGGGGGGGGGGG9@GGFCFFDD,CFGGGFFF9FGGGGGFGGGGGGGG4GGGFGDFGFGGGFGGGGGGGG?FGGGFA>GFFFAFAGGFGGFGGGGEF9CGGEGGFEGGGGGGGGGGFEGGGDGGGGGGGGGGGGGGFGFGGGGGGGGGFGGGGGGCGGGGFEAC8FAGFDGGGGGGGCGGGGGGGGGGGGGGGGGGGGGGGGGGGGGGGGGFGGGGGFCCCCC
@silzx 79672
TGAGGAATATTGGTCAATGGACGAGAGTCTGAACCAGCCAAGTAGCGTGCAGGATGACGACCCTATGGATTGTAAACTGCTTTTATGGGGGGATAAAGTGTGCCACGTGTGGCATATTGCAGGTACCCTATGAATAAGGACCGGCTAATTCCGTGCCAGCAGCCGCGGTAATACGGAAGGTCCAGGCGTTATCCGGATTTATTGGGTTTAAAGGGAGCGTAGGCCGTTTGGTAAGCGTGTTGTGAAATGTCGGGGCTCAACCTGGGCATTGCAGCGCGAACTGTCAGACTTGAGTGCGCAGGAAGTAGGCGGAATTCGTCGTGTAGCGGTGAAATGCTTAGATAGGACGAAGAACTCCGATTGCGAAGGCAGCCTGCTGTAGCGCAACTGACGCTGAAGCTCGAAAGCGTGGGTATCGAACAGGATTAGATACCCT
+
EFGGFFGGFGGGGGGGFGGGGGGGGFGEFGFGGGGGGGGGGFGFGGGGGGGGGGGGGGGGG@FFGFGGGAEEFGFGGGFGGF9FGGGGGGGGGCFGDGFFFCCFGCEBDF@CCCFGFG9FGGGFFFF9BFFFF;<FF99?FCC:FCCF5<ECFEFGFFFGG>@CFEGGGGGGGFFGGGEGGGFCGGGGCEECCEEE;CF:<GDGGGGGEC<FGGGFEEGGGEGGGEG,FCCCGFGGGGGGGGGGGGGGGDGGGGFFEGFGGGGFDGGF>F@CDGEGGGGGGGDGGGFGFFFDCEDGFGGGGEEFFFCGGGFFDFEGF@C+GGGGGEGDGGGGGGFFGGGEF@,=7GEFGFFGFCGCGDCC>GGGGDGGGGFGGGGGGGGGGGGGGGFGEGFGFGGEGDGFFFFGFCGGGGGGGFGF7AGFGGGGGAGFGFGCCCCC
@silzx 176
TGGTGAATATTGCACAATGGGGGAAACCCTGATGCAGCGACGCCGCGTGAGTGAAGAAGTATTTCGGTATGTAAAGCTCTATCAGCAGGAAAGAAAATGACGGTACCTGACTAAGAAGCCCCGGCTAACTACGTGCCAGCAGCCGCGGTAATACGTAGGGGGCAAGCGTTATCCGGAATTACTGGGTGTAAAGGGAGCGTAGACGGCAAGGAAAGTCTGAGGTGAAAACCCAGGGCTTAACCCTTGGACTGCATTGGAAACTGTCTGGCTCGAGTGCCGGAGAGGTAAGCGGAATTCCTAGTGTAGCGGTGAAATGCGTAGATATTAGGAAGAACACCAGTGGAGAAGGCGGCTGACTGGACGGTAACTGACGTTGAGGCTCGAAAGCGTGGGGAGCAAACAGGATTAGATACCCT
+
G8E6C@FFAC@,CFFDEEC,CF7C@CFF,C,,EFG,@FFGGECFEGGE+,8C9EF9FD<E<ECCCE7BFFDF?FFCEAFDG9FFGGCFGGGGGGG?<<F9E==:=FFG9<,,,,:?E<CFG78F7FFFGADGF<,D+DFDBDF@>F7C*@EFFBF,E<>F>E7;FG*B>CCBCC4/:::C7C0<?CCBACFCFFE=:;CEC*;DF:?FGCE#GFC@DFG,*CA'C;GFFFGGCF>:CFFGFGF7$GFD:BD:FDFF9DCABC<8CF@C?>DC=86@.9EG>FFEEEEDFAC,EEBFF?,GFEF=877CEFE9,=7CF,<AA,,,C9FFFFDFGFDC-FDFF9C,F@CEC@CEAC,GFGF7F7FFECGCFDF@<8GGFGFFFCGGCEGDEGGGGGGGCEDEFGGF<,FGGFFCB8@C
@silzx 177
TGAGGAATATTGGTCAATGGACGAGAGTCTGAACCAGCCAAGTAGCGTGCAGGATGACGGCCCTATGGGTTGTAAACTGCTTTTATAGGGGGATAAAGTGTGCCACGTGTGGCATATTGCAGGTACCCTATGAATAAGGACCGGCTAATTCCGTGCCAGCAGCCGAGGTAATACGGAAGGTCCAGGCGTTATCCGGATTTATTGGGTTTAAAGGGAGCGTAGGCCGGTTGGTAAGCGTGTTGTGAAATGTCGGGGCTCAACCGGGGCATTGCAGCGCGAACTGCCAGACTTGAGTGCACAGGAGGTAGGCGGAATTCGTCGTGTAGCGGTGAAATGCTTAGATATGACGAAGAACTCCGATTGCGAAGGCAGCTTGCTGTAGCGCAACTGACGCTGAAGCTCGAAAGCGTGGGTATCGAACAGGATTAGATACCCT
+
EFCFFFGGFGGFEEGGGGGGGGGGEDCEFEGFGGGGGG@FFGDAFFGGGGGGGGGGGGFGEFCFGFGDGDFDFGGGGFFFCGGG9EAFGGG:FCC?FFGGEFCFBDFFFEDFC<E=<D9E<D8=FFE@FDEEGG<FB?>F<FFCC+=BFA;F,@EEGG88F,<>+.C>;FC?AFGG8<<CDFC#5E7;>F=;5FFGC9<@@FC<AF:<;4<EG9BB800CGC:9:'5F?'F;:<<6*/4,FCFEF9=*<37:FGGFF*#F<:'FCF:EFFEGEECF3,?>GGF=D=GFGGFGGGGFA,D<?BC,F@GGGFGFFGGDFFF:<GEFCGFGGGGGGGGGGFFAFF<?D?9,GGGGGFC:CFAFC,GGGGGGFEFFC,<CGEC:F@GGGGGGGGCGFFGGGGGGGGGGGGFCFFGGGGGFGGGGGGGGGGFFF8CCCCCC
@silzx 178
TGAGGAATATTGGTCAATGGACGAGAGTCTGAACCAGCCAAGTAGCGTGAAGGATGACTGCCCTATGGGTTGTAAACTTCTTTTATAGGGGAATAAAGTGGAGGACGTGTCCTTTTTTGTATGTACCCTATGAATAAGCATCGGCTAACTCCGTGCCAGCAGCCGCGGTAATACGGAGGATGCGAGCGTTATCCGGAGTTATTGGGTTTAAAGGGTGCGTAGGTGGTGATTTAAGTCAGCGGTGAAAGTTTGTGGCTCAACCATAAAATTGCCGTTGAAACTGGGTTACTTGAGTGTGTGTGAGGTAGGCGGAATGCGTGGTGTAGCGGTGAAATGCATAGATATCACGCAGAACTCCGATTGCGAAGGCAGCTTACTAAACCATAACTGACACTGAAGCACGAAAGCGTGGGGATCAAACAGGATTAGATACCCT
+
FGGGGFFGGGGGGGGGGFG8FGGGGGGFGGADEGGGGG9FGGGGGGGGCFFG@EEFFFGGGFGFGGGGGGGEGGFGGCFFGFGGGGGGGGGGGGGGGGGGGGGGGGGGGGFFDFF9FGCGG9FFG,CFFFGGGGGGGFFGEGGGGGGGGGGDGGG7F>FGGGGG0CFCFGGCGGGGGGGGGCF49=CEGGGGFCFE4#FCGCCFE$EE<GEFCFEA8>>;FGECCF8FG;EGGGGFFGGGGGFGCCAFE>6B@FC<DGGGGCGEADFF=GFCEFFFEF?GFFFFGGGGFEGGGGGDGE>,DGEDFGGGGFFFF7GFCF@?GGCGDGFEFEDGGGFGFFF9GGGGGEEEC,F9GGGGGGGGGGGFD<AFAFGFGGGGFGGGDGGGGFCGGGFGCGGFGGGFEGGGGGGGGGGFCGFFFGFFGGF9FADGFGGCCCCC
@silzx 179
TGGGGAATATTGCACAATGGGCGCAAGCCTGATGCAGCGACGCCGCGTGAGGGATGGAGGCCTTCGGGTTGTAAACCTCTTTTATCGGGGAGCAAGCGTGAGTGAGTTTACCCGTTGAATAAGCACCGGCTAACTACGTGCCAGCAGCCGCGGTAATACGTAGGGTGCAAGCGTTACCCGGAATTATTGGGCGTAAAGGGCTCGTAGGCGGTTCGTCGCGTCCGGTGTGAAAGTCCATCGCTTAACGGTGGATCCGCGCCGGGTACGGGCGGGCTTGAGTGCGGTAGGGGAGACTGGAATTCCCGGTGTAACGGTGGAATGTGTAGATATCGGGAAGAACACCAATGGCGAAGGCAGGTCTCTGGGCCGTTACTGACGCTGAGGAGCGAAAGCGTGGGGAGCGAACAGGATTAGATACCCT
+
GGGGFGGGEGGGGGGGGGGGGGGGGGGGGGGGGGGGGGBGCGGGGGGGGCFGGGGGGFGGGGGGGGGGGGGGGGGGGGGGGFGFGGGGGGGGGGGGGGGGGGFGFC<FGGG9FGGGDGGFGGFFGGGGGGGGGFGGGG;GGGAFGFC:F7;FGGG:<EFGFGDGGGGEFFGFGGD<#CFG=F<C9BF;8FFFGGDGGFEGEGGE7:CGGGGCECEGGGEEGEGGGEG=CF<939C:5FEGCGEFFEFGGFFFC@7CE7CGFCC@C:?GFFDFGGF?8EFEGGGGFFF8CF9GGGGGGGGGGGGCDGFFCB=GGFGFEGGF=9CGGGGGGGECGGGGGEFDGGGGGGGGGGGGGGGDGGGGGGGGGGGGGEDFCGGGGGGGGGGFBEGGGGGGGEGGGGGGGGGGGGGGGGGGGGGGCCCCC
@silzx 80963
TGGGGAATATTGCACAATGGGGGAAACCCTGATGCAGCGACGCCGCGTGAGCGAAGAAGTATTTCGGTATGTAAAGCTCTATCAGCAGGGAAGAAGAATGACGGTACCTGACTAAGAAGCACCGGCTAAATACGTGCCAGCAGCCGCGGTAATACGTATGGTGCAAGCGTTATCCGGATTTACTGGGTGTAAAGGGAGCGCAGGCGGTGCGGCAAGTCTGATGTGAAAGCCCGGGGCTCAACCCCGGTACTGCGTTGGAAACTGTCGTACTAGAGTGTCGGAGGGGTAAGTGGAATTCCTAGTGTAGCGGTGAAATGCGTAGATATTAGGAGGAACACCAGTGGCGAAGGCGGCTTACTGGACGATAACTGACGCTGAGGCTCGAAAGCGTGGGGAGCAAACAGGATTAGATACCCT
+
CGG8@CGGGGGGGGGGGFFFGGEFGFECEFFGGFFGGGGGEEGGGGGGGGGGFEGFGFGFGGGGFFGCEDG9FFCGGGGGGAFGDCEDFGGGGGFGGDFCAEFFGGGFFGGGGGGGGGGG?GGGEGEGGGFGGGGGGGG@>FG@FDG2GGGGGFGGFF>GGFGG@EG<FFEGFCBEE@CEFFF=GGG<GFFA<<CE?:FGFEDE>CG5C7C?CFCFFDFFFFC;9FCEB><CEGGFGEG>@F@*CEGFBCCEGGGFE98FFFF:@>F9GGFFE>E>DG;GEFDEGGGGF<GCFFFFGFGFGGGGGGCEEC9GECCGGGFFGGGFF66,DEDFBCFFEFGGGFDGGGCCFGGEFAFEFGEEFDCEFGFCGGGEGGGFAC:EF@CFCF:GCGFGGFCGGGGECGFGGGGFGF8GCCCCC
@silzx 181
TGGGGAATATTGCACAATGGGCGAAAGCCTGATGCAGCGACGCCGCGTGAGCGAAGAAGTATTTCGGTATGTAAAGCTCTATCAGCAGGGAAGATAATGACGGTACCTGACTAAGAAGCACCGGCTAAATACGTGCCAGCAGCCGCGGTAATACGTATGGTGCAAGCGTTATCCGGATTTACTGGGTGGAAAGGGAGCGCAGGCGGTGCGGCAAGTCTGATGTGAAAGCCCGGGGCTCAACCCCGGTACTGCATTGGAAACTGTCGTACTAGAGTGTCGGAGGGGTAAGCGGAATTCCTAGTGTAGCGGTGAAATGCGTAGATATTAGGAGGAACACCAGTGGCGAAGGCGGCTTACTGGACGATAACTGACGCTGAGGCTCGAAAGCGTGGGGAGCAAACAGGATTAGATACCCT
+
EFFGGGGGGGGGGGGGGGGGGGDGGGGGGGGGGGFEFGECFEGGGGGGGDGFGGGGGGGGAFFGGGG:F7FFGGGGGFGGFGGGGFFGFGGGGGFFFGGCG7CFCFEFCGGGGCEGFFFGGGGGGAC<FG9FCE#@FGGGGGGGGGGG;4F9FGGFG9FFFGGGGGGGCGGGGFEECEFFFG,BFG;7&GGFGEE=FGFFCGGEGGEBCEEEGFGCCGGEFF,CGGGGGGGGFFGEGCGCGGGE>F9><GGFFEF?GGGGGGGGDGGGFFGGGGF@7BG>GFEFGEGGF=GGGGFFGF<<GGGGGGGGGGGGGGGGGGFGGGGGFFFGGGGGGGGGGGGEEGGGGGDGGGGGDE,EGGGGGGDGGGGEGEGGGGGGGGGGGGGGGGEGGGGGGGGGGCGGGFAFFGGGGGGCCCCC
@silzx 67943
TGGGGAACATTGCACAATGGGGGAAACCCTGATGCAGCGACGCCGCGTGAGCGAAGAAGTATTTCGGTATGTAAAGCTCTATCAGCAGGGAAGAAGAAATGACGGTACCTGACTAAGAAGCACCGGCTAAATACGTGCCAGCAGCCGCGGTAATACGTATGGTGCAAGCGTTATCCGGATTTACTGGGTGTAACGGGAGCGCAGGCGGAAGGCTAAGTCTGATGTGAAAGCCCGGGGCTCAACCCCGGTACTGCATTGGAAACTGGTCATCTAGAGTGTCGGAGGGGTAAGTGGAATTCCTTGTGTAGCGGTGAAATGCGTAGATATTAGGAGGAACACCAGTGGCGAAGGCGGCGTACTGGACGATAACTGACGCTGCGGCTCGAAAGCGTGGGGAGCAAACAGGATTAGATACCCT
+
F,6C@EFCFGGFGGCE<FFGFG7@,CF<CGGFGC9FFFCC@EEFGGEGGFG8F+@FEEFGD<FFGGG7FFFGFEGFFGGGCA<?F<FEFGCGGFGGGGEAFFGGDCG+:D<FE<<<DFD8>8DFFD+3>AEBABEFGFFF,@>@,@>:FGECGFCGG@<BFF'GCG<,<<<<C=FFCE9<EGCFGGGC+:1=F#@B;CCCEGEEGCEGGDFE>GGG?3;9DEFF?8F<><>/B@@>,::>@*;6%>FF::C<:CFG7=GD<>>DAC<9:DBFFFGFFC2FFCDFC?EEFFGCFE<@FGGE:,FB@++@CAGGGFEC:C7FGFFDDEFC,,AEEC=EF<DGFFF7FC@ECGGFC@8,C,,:GGFGFFFEFFC:F:CGC@+CFCFGGF@ECGGGGGGFFF@9FFGDGGGGFFFF@A-CCC
@silzx 183
TGGGGAATATTGCACAATGGGCGCAAGCCTGATGCAGCGACGCCGCGTGAGGGATGGAGGCCTTCGGGTTGTAAACCTCTTTTATCGGGGAGCAAGCGTGAGTGAGTTTACCCGTTGAATAAGCACCGGCTAACTACGTGCCAGCAGCCGCGGTAATACGTAGGGTGCAAGCGTTATCCGGAATTATTGGGCGTAAAGGGCTCGTAGGCGGTTCGTCGCGTCCGGTGTGAAAGTCCATCGCTTAACGGTGGATCCGCGCCGGGTACGGGCGGGCTTGAGTGCGGTAGGGGAGACTGGAATTCCCGGTGTAACGGTGGAATGTGTAGATATCGGGAAGAACACCAATGGCGAAGGCAGGTCTCTGGGCCGTTACTGACGCTGAGGAGCGAAAGCGTGGGGAGCGAACAGGATTAGATACCCT
+
FFGGGGGGGGGFGGGGGGGFFGGGGGG?FGGGGGGFGGEGGGEGGGGGGGDGGGGE<FFEGCFGGGGDFCEGGGGGGGGGGGGGGCEGEGCEDGGDCG@EC+CFBFFF9FFDF7F<:BFFFC9C(FGDBF9E@CFGGGCGFGFFEGCFFGB=FCFF@<FF<F@CG8BFCCFCFGGGGGGGDGGGG<CGGGGGGGGCGA/;<6CEAEECCCGEC5CC8DCGCEEGGC9GGFFFGGGFCCDGGGGGF<A<9CCF:0DGEEEE=520FCFCFF>GGGGFFGGEF>8EAEFCGF9GFAGFGEFFGGF>8EDF?7FDGGGFFFFEDDCGGGGGEF7DGFCGGGGGGFC,BCGGGFFGFE8CFCF8DGGGGGGFGFCECGGGGGGGGGGFCFGEEEGGGGGGGGGGGGGGGGGGGGFGGGGGCCCCC
@silzx 67899
TGAGGAATATTGGACAATGGGCGAGAGCCTGAACCAGCCAAGTAGCGTGAAGGATGACTGCCCTATGGGTTGTAAACTTATTTTATAAAGGAATAAAGTCGGGATTGCATACCCGTTTGCATGTACGTTATGAATAAGGATCGGCTAACTACGTGCCAGCAGCCGCGGTAATACGGAGGATCCGAGAGTTATCCGGATTTATTGGGTTTAAAGGGAGTGTAGATGGATGTTTAAGTCTGTTGTGAAAGTTTGCGGCTCAACCGGAAAAGTGCAGGTGATACTGGATATCTTGAGTGCAGTGGAGGCAGGCTGAATTCGTGGTGTAGCGGTGAAATGCTTAGATATCAGGAAGAACTCCGATTGCGAAGGCAGCCTGCTAGGCTGCAACTGACATTGAGGCTCGAAAGTGTGGGTATCAAACAGGATTAGATACCCT
+
<@@<<@FF,CFC<,;CE,;EAFFF7@FDFFFFA,:CFGGGGGFEFEFGGGFFFFFGCF9F8@CCFGGGFE@=CFFFEE<,CCF9EEA<DC9FEFGGFFF,4>:++,::?99,94++,,B,,5ACEE+,484B,CEEEBEG<E77@7BF8D,::=DGCGE=D5:=@=.28F<8,&88.<<>$=/,4*#1>6*@=<AB4:=8GFECGFFFGB<7>@4+3,5,5,,C>,>>,,FFF@>,8,8>F=;@3,>=3C@6:<>B3EEEEB@,<,<:,A<?5,,@FADE=B<9?EC5,,8CGFAEDAA,,E?CECBBB9<FCEFCF,7EB98+=GGFFDE9EE,F<E9GFGFF<C,,,CC@:,+,7FCDGGGGGGEE,F8GGEFFE6C,FGGGGFFGFEFCEFGFGGGF8GGFAFB-EFECGGFFFGGFGFAGFGGAFF@8-8-@
@silzx 84182
TGGGGAATATTGCACAATGGAGGACACTCTGATGCAGCGACGCCGCGTGAGTGAAGACGTATTTCGGTATGTAAAGCTCTATCAGCAGGGGAGATAATGACGATACCTGACTAAAAAGCCCCGGCTAACTACGTGCCAGCAACCGCGGTAATACGTCGGGGGCAAGCGTTATCCGGATTGACTGGGTGTAAAGGGAGCGTAGACGGCAAGGCAAGTCTGATGTGAAAACCCAGGGCTTAACCCTGGGAATGCATTGGAAACTGTCTGGCTTGAGTGCCGGAGAGGTAAGCGGAATTCCTAGTGTAGCGGTGAAATGCGTAGATATTAGGAAGAACACCAGTGGCGAAGGCGGCTTAGTGGACGGTAACTGACGTTGAGGCTCGAAAGCGTGGGGAGCAAACAGGATTAGATACCCT
+
GCEEEG:CFDACEFGG<CFG,68C,C<;C9C<CCAFFG+FEFCC7FEFG,?CFGC,A6,9CDGGGGC:CFGFGGG9<,BF,<<C95,:<F+@+BFB,<<,?F+444BEDCDEAE,CD>D<==++@:C,,:>DCD,DBF7<<,DFC73@5*4,DF@B,><612=&=*4?27856?>8;>F$;C:<2;'$4ACF1<CF=G8?>EDCC:?7;8DED:GFFAC.F@CF6+6<8C<CF<,3,D@3++,3,B=@,A?F<DAEBB?C,B>EB@F<C3,EGFECF>GFFGFCF7=CC89E=FFE8<8FGFC>CF7EA,GFEGFFF,<9FFFAC,6C,FEEB@6FC@EF:,E@F@FF@7GGEC;,,7FCDFACFEC,CFFGFEFCC@6,FFFFF@B:FCGFGGGFFFGGFFGF@9FEF<FA88CA
@silzx 70667
TGGGGAATATTGCACAATGGGGGAAACCCTGATGCAGCGACGCCGCGTGGAGGAAGAAGGTCTTCGGATTGTAAACTCCTGTTGTTGAGGAAGATAATGACGGTACTCAACAAGGAAGTGACGGCTAACTCCGTGCCAGCAGCCGCGGTAATACGGAGGATCCGAGCGTTATCCGGATCTATTGGGTTTAAAGGGAGCGTAGGTGGATTGTTAAGTCAGGTGTGAAAGTTTGCGGCTCAACCGGAAAATTGCAGTTGAAACTGGCAGTCTTGAGTACAGTAGAGGTGGGCGGAATTCGTGGTGTGGCGGTGAAATGCTTAGATATCACGAAGAACTCCGATTGCGAAGGCAGCTCACTAGACTGTCACTGACACTGATGCTCGAAAGTGTGGGTAGCAAACAGGATTAGATACCCT
+
FFGGGGGGEFGFGGGGGGGGGCFBFGGFG<DEFFFGAGCGGGGGGGGGG@FFFFEFGGGGGFGGGCG:F?FFGGGGF@FGGGGGGFGCFFGGGGFFG9FDGGEFBCFGGGGCDG8FGFFDED7:F<>D73>B<<DFFGGGGCFGCFEFC-EAGCF7>F=::FCC5G<E?C2::GECE=CFFGGCFGFGFGG<GEEEDGGG:GE?FBCGGGGFGGF87<@,GGGFGGGGEGGGFFDA8:FCFCE9GCGF9DGGGEEAGGGGGDGF=EFAGGGGGFFACGGFGGGGGGECECFCFF7EGFGGGGF@+GDGGGGGGGGF@,GGGGGF<C@DGGGGGGFCGGGFF:GGGGGGGGGGFFCCGGGGGGGGGGFDGGGFCGFEGEGGFFFFFFC;GGGFFCC,GGGGGGGGGFGGGGGCCCCC
@silzx 187
TAGGGAATCTTCGGCAATGGGGGCAACCCTGACCGAGCAACGCCGCGTGAGTGAAGAAGGTTTTCGGATCGTAAAGCTCTGTTGTAAGTCAAGAACGAGTGTGAGAGTGGAAAGTTCACACTGTGACGGTAGCTTACCAGAAAGGGACGGCTAACTACGTGCCAGCAGCCGCGGTAATACGTAGGTCCAGAGCGTTGTCCGGATTTATTGGGCGTAAAGCGAGCGCAGGCGGTTTGATAAGTCTGAAGCTAAAGGCTGTGGCTCAACCATAGTTCGCTTTGGAAACTGTCAAACTTGAGTGCAGAAGGGGAGAGTGGAATTCCAGGTGTAGCGGTGAAATGCGTAGATATATGGAGGAACACCGGTGGCGAAAGCGGCTCTCTGGTCTGTAACTGACGCTGAGGCTCGAAAGCGTGGGGAGCGAACAGGATTAGATACCCT
+
GGFGG8FAFFGGGDEGGGGECFCGEG@F@FEGGGGGGGGGGEGEGGC>FGGGFGFGGGGGFGGGGGGDGGGGGGGGGEGEGGGGGGGG@FFGGFFBFFECFFFGGGGFGFGDFFGGGFCCFGGFFFDGD@FCGCFGGCFC@FFGGC<<+:8CC76FG:CF7FEF:D7:F,<FCE><83,7FCFGGDGG#?CF8CCC7*8?FC8FFA=0GE?41@EEFFG?819=F>?D9:-FGECD7;6FFE>FB997;;GED9E8<F<FE=A>GGGGE@FG1EB?GCCCGFGF<GGGFDFBC@GGFD?GGGGGGGGFCFEF9GGGGFGEGGFE8GGGGE7EGFFGGGGGGGGGGGGGGFFGGGGFEEBGGGEGGGGGGF7F@DEGGFF<FGGGGGGGGFDFECFGGGGFGGDEFGGGGGGGGGGGGGGGGF<FGGGFGGGGGGGGCCCCC
@silzx 188
TGAGGAATATTGGTCAATGGACGAGAGTCTGAACCAGCCAAGTCGCGTGAAGGAAGACGGATCTATGGTTTGTAAACTTCTTTAGTGCGGGAACAAAGCGGCGTCGTGACGCCGGATGAGTGTACCGCAAGAATAAGCATCGGCTAACTCCGTGCCAGCAGCCGCGGTAATACGGAGGATGCGAGCGTTATCCGGATTTATTGGGTTTAAAGGGAGCGTAGGCCGTTTGGTAAGCGTGTTGTGAAATGTCGGGGCTCAACCTGGGCATTGCAGCGCGAACTGCCAGACTTGAGTGCGCAGGAAGTAGGCGGAATTCGTCGTGTAGCGGTGAAATGCTTAGATATGACGAAGAACTCCGATTGCGAAGGCAGCCTGCTGTAGCGCAACTGACGCTGAAGCTCGAAAGCGTGGGTATCGAACAGGATTAGATACCCT
+
FGGGGGGGEFGGGGGGGGGGGGGGEGGGGGGGGGGGGGGGGGGGGGGGGGDGGGGGGGGGCFCFGGGGGGGGGG?FGGGGGGGGGGGGGGGGGGGGGGGGGGGECCFGGFGGGGGGDGGGGGGGGGGGGGCCFGGGGGGAFDCGGGG?@FGGGGGFFCCFGGGGGGGGGGFECCGF5CFGCGGGG>EGGEGGDCECEFGDFGGGGGGFEF:GEEEGE:?EGGGGEFGGGGGGFFDCDC5GGFCCDCCCCFFGGDG:CFFGGGGGGGFCFGFGCCDE9FDEGG?GGGGF<<AGGGGGGFF9CF<GGGGDFGDGGGGGGF@CGGGGEDGGGGGGGGGGGGGEGGGGEFGGGGGGFF-DGGGGGGGGGGGGGGGGFGGGGGGGGGGGGGGGGGGGGGGGGGGGGGGGGGGGGGGGGGGGGGGGGGGGGGGGEGCCCCC
@silzx 80221
TAGGGAATTTTCGTCAATGGGGGAAACCCTGAACGAGCAATGCCGCGTGAGTGAAGAAGGTCTTCGGATCGTAAAGCTCTGTTGTAAGTGAAGAACGGCTCATAGAGGAAATGCTATGGGAGTGACGGTAGCTTACCAGAAAGCCACGGCTAACTACGTGCCAGCAGCCGCGGTAATACGTAGGTGGCAAGCGTTATCCGGAATCATTGGGCGTAAAGGGTGCGTAGGTGGCGTACTAAGTCTGTAGTAAAAGGCAATGGCTCAACCATTGTAAGCTATGGAAACTGGTATGCTGGAGTGCAGAAGAGGGCGATGGAATTCCAGGTGTAGCGGTAAAATGCGTAGATATATGGAGGAACACCAGTGGCGAAGGCGGGCGCCTGGTCTGTAACTGACACTGAGGCACGAAAGCGTGGGGAGCAAATAGGATTAGATACCCT
+
FDFGGGGG8FGFEDFFGGGGGCEFGGFGGGFF86CFFD@FGCGGGEGEF:BFCFGG9FGGFGGGGFGEGDGGFGGGGCGFCE?CF,AFGGGEFF,=FDG7:F9BFC?AEAE,?FFCGFFDGC@E,FEEGGGGG9?BBFGDGGGGGDFEGGECCFCCC7FGGGGGFGGGGCGDGDCCCFFGFEFC<:FFGFGGGCGCE@FGGG@)9F:=CFFGGG?<EGEC;=?>1CGG>G>@,;8?799FGG'FGECECF99AF@9FDDFCFGFGGD>?'DDB;B;<=CGGFFGGEFF?A,FA8FGDB,9ADGFFBEEF?+E9FCGFF<CE4B8GGGGGGGGFB9GGGEGCGGFFC,E9FGGFCFFCEDFGFDEEGGGGGGGGGFB7GCDFFGFDFACC,GGGFECEEFECDCC@FGCGGGDECGGGGGGFGGF@GGGGF@CFFFCC8CA
@silzx 190
TGAGGAATATTGGTCAATGGACGAGAGTCTGAACCAGCCAAGTAGCGTGAAGGATGACTGCCCTATGGGTTGTAAACTTCTTTTATCCGGGAATAAAGTGAGGCACGTGTGCCTTGTTGTATGTACCGTATGAATAAGGATCGGCTAACTCCGTGCCAGCAGCCGCGGTAATACGGAGGATCCGAGAGTTATCCGGATTTATTGGGTTTAAAGGGAGCGTAGGCGGACGCTTAAGTCAGTTGTGAAAGTTTGCGGCTCAACCGTAAAATTGCAGTTGATACTGTGTGTCTTGAGTACAGTAGAGGCAGGCGGACTTCGTGGTGTAGCGGTGAAATGCTTAGATATCAAGAAGAACTCCGATTGCGAAGGAAGCTTGCTGGACTGTAACTGACGCTGATGCTCGAAAGTGTGGGTATCAAACAGGATTAGATACACT
+
CEEGGFFGCCDFGGCFCFCGGGEGFC:6EFGCGFD@ED@FEFAAEF:F7FGC6:,BCEFCF8<AFGGGC@C7FGEFG,6CE,CC<F<C=C7C+49,CDFD9EB7BGEEDFFG9<A,:FEFGEFEG9E7DDFFD<FFGAE=<,FCF7F8FGGA+@6CF9,FEC=@:+<>F*CFFG:EB:FFFFFF7F*1>FFCEFGGD*=,@CCFFF*:*CC;C@7**3:8:=A@EGGG=5E8EF><DCA<F:F3.E@70)=>ECFF<@3<E6C0,5D<CCFD<DEC9,C,<@8,A84,9FF5,9AE=4,EF<CFCF7FGEFC:,@+44ABGFF:@+4?6EA6,,,,E@C,FA5,,,@,9<FGFB6@@:,,@8,6,FC6,,,,C,C<,<6,<,AFFEC,6,8:<E,@C+,E<:E<F8EFFFFE<,,C,,C,C,6,<CCACC6,A,A6
@silzx 85627
TGAGGAATATTGGTCAATGGACGAGAGTCTGAACCAGCCAAGTAGCGTGCAGGATGACGACCCTATGGGTTGTAAACTGCTTTTATAGGGGGATAAAGTGTGCCACGTGTGGCATATTGCAGGTACCCTATGAATAAGGACCGGCTAATTCCGTGCCAGCAGCCGCGGTAATACGGAAGGTCCAGGCGTTATCCGGATTTATTGGGTTTAAAGGGAGCGTAGGCCGTTTGGTAAGCGTGTTGGGAAATGTCGGGGCTCAACCTGGGCATTGCAGCGCGAACTGTCAGACTTGAGTGCGCAGGAAGTAGGCGGAATTCGTCGTGTAGCGGTGAAATGCTTAGATATGACGAAGAACTCCGATTGCGAAGGCAGCCTGCTGTAGCGCAACTGACGCTGAAGCTCGAAAGCGTGGGTATCGAACAGGATTAGATACCCT
+
FGGFGGGGGGGGGDFGGGGCFGGGGGGGGGGGGGGGGGGGGGFGGGGGGGGGGGGGGGGGGGGGGGGFGFFGCCGGGGGGGGGGGGGGGGGGC@FGGGGGGGGGGFGGGGGGGGGFGGGGGGGGGGGGGGGGGGGGGGGGGGGGGGGGGGGGGFFGGGG?FGGFEEDG@<FFGGGGACFGFFGGGGDFGGGCFGGGFGFGGGFGG8GGGGGGGGGGGGGGGGCGGGGGGGGGGGGGGGGGGGGGGFEGGGGGGGGGGGGGGGGGGFCFFFGGGGFGGGGGGFFGGGGGFFBFGGGEFFGGGGGGGGGGGGGFGFGEDGGGGGGGGGGGGGGGDGGGGGGGGFGGGGGGGFCGGGGFFCF@7GGGGGGGGGGDFFFGGGGGGGGGGGGGCGDGGGGGGGGGFGGEDGGGGGGGEGGGGGGGGGGGFCGFFEF@CCCC
@silzx 192
TGGGGAATATTGCACAATGGGGGAAACCCTGATGCAGCGACGCCGCGTGGAGGAAGAAGGTCTTCGGATTGTAAACTCCTGTTGTTGAGGAAGATAATGACGGTACTCAACAAGGAAGTGACGGCTAACTACGTGCCAGCAGCCGCGGTAAAACGTAGGTCACAAGCGTTGTCCGGAATTACTGGGTGTAAAGGGAGCGCAGGCGGGAGAACAAGTTGGAAGTGAAATCCATGGGCTCAACCCATGAACTGCTTTCAAAACTGTTTTTCTTGAGTAGTGCAGAGGTAGGCGGAATTCCCGGTGTAGCGGTGGAATGCGTAGATATCGGGAGGAACACCAGTGGCGAAGGCGGCCTACTGGGCACCAACTGACGCTGAGGCTCGAAAGTGTGGGTAGCAAACAGGATTAGATACCCT
+
GDFGGGGFDFGGGGGGGGFFFGGGGGGGGGCEGGGGGGFGGGGGGGGGGGGGGGGFFGGGGGGGGGGGGGGGGGGGGGFGGGGGGGGGGGFGGGGFGGGGGGGCFGGGGGFGFFGGGGGGGGGGGGDGGGGGGGCGGGGGGDFGFF7FCE8CFGGGGGGFFFGFFGGGFCCFFGGG:>CFCFGGFGFGCFFCGGGFGGGGEGEGGGG=GGGGFAGFGGGGGGFFEG;<EFFGGFDGFGGFDCGCFCFGGGDGGGGGGGGFGGEDC@@CA?GF,D,FGCCGGGFGGGGDGGGGFGCCF=7GGGGGGGGGGGGFCGGFB,9GGGGGGEFFC,GGGGGFFCGGGFDGGGGGGEGGGFGGGGGFFCGGFGGEGGGGGGGGGGGGGGGGGGGGGGGGGGGGGGGGGGGGF9GGFGGCCBCC
@silzx 66469
TGGGGAGTATTGCACAATGGGGGAAACCCTGATGCAGCGACGCCGCGTGGAGGAAGAAGGTCTTCGGATTGTAAACTCCTGTTGTTGAGGAAGATAATGACGGTACCTGACTAAGAAGCACCGGCTAAATACGTGCCAGCAGCCGCGGTAATACGTATGGTGCAAGCGTTATCCGGATTTACTGGGTGTAAAGGGGGCGCAGGCGGTGCGGCAAGTCGGATGTGAAAGCCCGGGGCTCAACCCCGGTACTGCATTGGAAACTGTCGTACTAGAGTGTCGGAGGGGTAAGTGGAATTCCTAGTGTAGCGGTGAAATGCGTAGATATTAGGAGGAACACCTGTGGCGAAGGCGGCTTACTGGACGATAACTGACGCTGAGGCTCGAAAGCGTGGGGAGCAAACAGGATTAGATACCCT
+
<EG,@CBFFFGGCGGFFFFGGECFFGGGGEFGFGGGDCFGGGFBECFGDFG8FEGGGFGGDFEFGCGCEFGGGGGGGGGFFFEFGFGD<@FFCFGGGC9?FEE7BEFCCFGGGGCFFCBFGG>FGGGG<FFGD<,G>E<EGGGGGGFFEE<<FCC:BDGGGGGGGGG=7:BFGC>D*=FFEFGGGGGGGGGGGGE7C8?EEGGGGGGGGFF9FEG:0#GGGGGFFG7GGFGGGFGEDGGFCGEEGFCEGFGFEADEG<DGC@FGGCF@FGGGGGGGGGFGA=GDGE9E9FGFE8GGF=EF<CEFCEGGFFFDGGGFCGGDGGGFF9FGFEC,B,8DFGFGGGGGCCEFGFGGCGGGGGGGFF9FF<FGGFF7FFCGCGGGGGGGGGGGEFGGGGGGGFGGGGGGGGGGGCGCCCCC
@silzx 64937
TGGGGAATATTGCACAATGGGGGAAACCCTGATGCAGCGACGACGCGTGGAGGAAGAAGGTCTTCGGATTGTAAACTCCTGTTGTTAGGGAAGCTAATGACGGTAACCAACAAGGAAGTGACGGCTAACTACGTGCCAGCAGCCGCGGTAAAACGTAGGTCACAAGCGTTGTCCGGAATTACTGGGTGTAAAGGGAGCGCAGGCGGGAAGACAAGTTGGAAGTGACATCTATGGGCTCAAACCATAAACTGCGTTCAAAAAGGTTTTTCTTGAGTAGTGCAGAGGTAGGCGTAATTCCCGGTGTAGCGGTGGAATGCGTAGATATCGGGAGGAACACCAGTGGCGAAGGCGGCCTACTGGGCACCAACTGACGCTGAGGCTCGAAAGTGTGGGTAGCAAACAGGATTAGATAACCT
+
GGGGG@CFGEGGCFEDDF@,<:CEFFGGGECFEEFEFE+@CC+@CFGG+76C,?FF,EFFCCFGGGGGGG8<F?EBFGGGFFCF8?,<FGGGDEDFFFGGGGGCF+8AFGGGG<CACEFEDFGCFCGG89><FD@+@BFFFFF8F4#F:CE7=,>FC::;7A,CF=A7FC7CC9FECCF:BF:FFC<<@CFGGF<5=EG:?4&5EB:8&;;D;;8<;?CFGG@9@#,FD@AF>FFG2EEG#9CC<A=@<FCE(EF>ECFF##FAA:=FGFGGGD5A<FC99GEB5@FC8+B,=<=7DGEFDFGGEDGFGGFC4?CC<,E=B+EGGEGF@99,@,FFFGFFCB,FGGGGGGGDFAGGCEECF<@<<FGGC;F:E8GGCF@<FFECE8C6EGGGGGFF@D@EFFFACEGFEDE@A-CC
@silzx 195
TGGGGAATATTGCACAATGGGGGAAACCCTGATGCAGCGACGCCGCGTGAAGGAAGAAGTATCTCGGTATGTAAAGCTCTATCAGCAGGGAAGAAAATGACGGTACCTGACTAAGAAGCCCCGGCTAACTACGTGCCAGCAGCCGCGGTAATACGTAGGGGGCAAGCGTTATCCGGAATTACTGGGTGTAAAGGGTGCGTAGGTGGTATGGCAAGTCAGAAGTGAAAACCCAGGGCTTAACTCTGGGACTGCTTTTGAAACTGTCAGACTGGAGTGCAGGAGAGGTAAGCGGAATTCCTAGTGTAGCGGTGAAATGCGTAGATATTAGGAGGAACATCAGTGGCGAAGGCGGCTTACTGGACTGAAACTGACACTGAGGCACGAAAGCGTGGGGAGCAAACAGGATTAGATACCCT
+
GGGGGGGGGGGGGGGGGGGGGGGGGGGGGGGGGGGGGGDGGGGGGGGGGGGGGGGGGGGGGGGAFGGGGGGGGGGGGGGGGGGGGGGGGCDG@FGGGGGGGGEEGGGGGGGGGGGFGGGFGGGGGGGGGGGGG.GGGFFGGGGGEFGGEGGGGGGGGGDFGFGGGGGG>FEGGGGGGGGFGGGDFGFGGGGFGGGDGGGGEGGGGGGGGGG5FFGGGGGGGFGGGGEFCEGGGGFGGGGGGGGGGGGGGGGGGGGGGGFGGGGGGGGGFGGGGGGGCGGGFFGGFCGGGGGGGGEGGFFFFGGGGGGFCFAGGGDGDGGGGGGGGGGGGGGGGFGFDGGGGGGGGGGGGGGGGGGGFGGGGGAFFEGGGGFFFGGGGGGGGGGGGGGGGGGGGGGGGGGGGGGFEGFGGGGCCCCC
@silzx 196
TAGGGAATTTTCGTCAATGGGGGAAACCCTGAACGAGCAATGCCGCGTGAGTGAAGAAGGTCTTCGGATCGTAAAGCTCTGTTGTAAGTGAAGAACGGCTCATAGAGGAAATGCTATGGGAGTGACGGTAGCTTACCAGAAAGCCACGGCTAACTACGTGCCAGCAGCCGCGGTAATACGTAGGTGGCAAGCGTTATCCGGAATCATTGGGCGTAAAGGGTGCGTAGGTGGCGTACTAAGTCTGTAGTAAAAGGCAATGGCTCAACCATTGTAAGCTATGGAAACTGGTATGCTGGAGTGCAGAAGAGGGCGATGGAATTCCATGTGTAGCGGTAAAATGCGTAGATATATGGAGGAACACCAGTGGCGAAGGCGGTCGCCTGGTCTGTAACTGACACTGAGGCACGAAAGCGTGGGGAGCAAATAGGATTAGATACCCT
+
GFGGGGDFFGGGGGGGGGGGGGGGGGGGGGGGGGGGGGGGGFFGGGGGGGGFGGGGGGGGGGGGGGGGGGGGGGGFFGGGGGGGFGGGGGGGGGGGGGGGGGGGGGGFG8FGGGGGGGGGGGGGGGGGGGGGGGGGGGGGGGGGGGFGGGGGGGGGGGGGGGGGGGGGGGGGGGGGGG?GFGGGGGGDCF@GEGGGGGGG?GGGGGGGGGGGGGGGGGE>DEGGE<DEGG>6FEEEFGGGGGGGFGGGGGGGGGGGGFFGGFGGGGGGGGGFGGF?<@FGGFGGGGGGGGGGGGGGGGGGFFFFGGGGCGGFFGGGGGGGFCGGGGGGGGGGGGGGGGGGGFFFGFEDGGGGGCGGGGGGGGGGGGGGGGEGEGGGGGFGGGGGGGGGGGGGGGGGGGGGGGFFEGGGGGGGGGGGGGGGGGFGGGGFAFGGGDGCC@CC
@silzx 197
TGGGGAATATTGCACAATGGGCGCAAGCCTGATGCAGCGACGCAGCATGAGGGATGGAGGCCTTCGGGTTGTAAACCTCTTTTATCGGGGAGCAAGCGAGAGTGAGTTTACCCGTTGAATAAGCACCGGCTAACTACGTGCCAGCAGCCGCAGTACTAAGTAGGGTGCAAGCGTTGTCCGGAATTATTGGGCGTAAAGGACTCGTAGGCGGTTGGTCGCGTCCGGTGTGAAAGTCCAGCGCTGAACGGTGGATCCGCGCCGGGTACGGGCGGGATTGAGTGCGGTAGGGGGGACTGGAATTCCCGGTGTAACGGTGGAATGTGTAGATAGCGGGAAGAACACCAATGGCGAAGGCAGGTCTCTGGGCCGTTACTGACGCTGAGGAGCGAAAGCGTGGGGAGCGAACAGGATTAGATACCCT
+
FGFFEDGGFGFGGGFCFFFFFFGDE@FDFDFGGFGGGGGGGGGDCBAEFGGFE:D77FC=CFFCGGGGGCCGFGFFGG?FGGDFFGFEG77FGFFCFGGGGCFGGGFGGC<?DCB8:FFFG=DFGGGGGGGGE8FFFGF@*@@CFFFGG78FFCC7<@,?,@9FCFGG,<:1:<C:*7,<?FEF<FE?C:7<F<C*CAFGEF7C:8:CGGG>G#8:2?E5ECCEC=GGGFG?CC@CC#F:C,#816A5/GF:GCE@8@CCECED5<ACD@GFF3@<@+@@+>GGGFE@B:,,,9FC<CF@GC@GGCEF?=FGGAF<C<?FF<F?9EEFC+CGE<ACDCFGFEC9CCGGGGGEFD8GGDC8GFC@67FE<<C,B7DFEGGGECFDCEDGFFCFDGGGGGGGGGGGGGFGGGGGFF?GCCCCC
@silzx 78840
TAGGGAATCTTCGGCAATGGACGGAAGTCTGACCGAGCAACGCCGCGTGAGTGAAGAGGGTTTTCGGATCGTAAAGCTCTGTTGTAAGAGAAGAACGAGTGTGAGAGTGGAAAGTTCACACTGTGACGGTAACTTACCCAAAAGGGACGGCTAACTACGTGCCAGCAGCCGCGGTAATACGTAGGTCCCGAGCGTTATCCGGATTTATTGGGCGTAAAGCGAGCGCAGGCGGTTAGATAAGTCTGAAGTTAAAGGCTGGGGGTTAACCATAGTACGCTTTGGAAACTGTTTAACTTGAGTGCAGAAGGGGAGAGTGGAATTCCATGTGTAGCGGTGAAATGCGTAGATATATGGAGGAACACCGGTGGCGAAAGCGGCTCTCTGGTCTGTAACTGACGCTGAGGCTCGAAAGCGTGGGGAGCGAACAGGATTAGATACCCT
+
GGGGGGGGGGGGGGGGGGGGGGGDGGGGGGGGGGGGGGGGGGGGGGGFEEFGGGGEGFGGGGGGGGGGGDGGGGGGGGGGGGGGGFGGGGCFGGGGGFFGG<FGFGGGGGFEF8FFGGGGGFGGGGDEGGGCGFCGGCC,:BBC+3>+FFGDGEFF9D@FCFF9FFA>FD*>FDGGG9@CB2<FECCF7C7*<@F/E8CFGG3EGFCGGGGGC;.CC=D7?;CEGGGC=8EGGG:E;@0A9@FFG8C,A;@=9CFGFF#>@#B,:<=<FF?CCCFEF?GF9DA:<D9FCGFCFBEGGGFDGFGF8AF=GGCFDF<GDGGGGF@F9FACCDGGGGEGGGGGEFEGFGFFADGFF<CAFEGGGGGFFECGGFC@@GGGGGECGFFD<9GGGGGFGGGGGFGGGDGGFGFFGGGGGGGGGFEDFCGGFFGGGFGGGGGCCCC?C
@silzx 64158
TGAGGAATATTGGTCAATGGACGAGAGTCTGAACCAGCCAGGTAGCGTGAAGGAAGACGGATCTATGGTTTGTAAACTTCTTTAGTGCGGGAACAAAGCGGCGTCGTGACGCCGGATGAGTGTACCGCAAGAATAAGCATCGGCTAACACCGTGCCAGCAGCCGCGGTAATACGGAGGATGCGAGCGTTATCAGGATTTATTGGGTTTAAAGGGAGCGCAGGCTGCGAGGCAAGTCAGCGGTACAATGTCGGGGCTCAACCCCGGCATGCCGTTTAAACTTTCGTGCGAGAGTTCGAGTGAGGTATGCGGAATGCGTTGTGTAGCAGGGAAATGCATAGATATGACGCAGAACTCCGATTGCGAAGGCATCATACCAACTCGCGACTGACGCTGAGGCTCGAAAGCGTGGGTATCGAACAGGATTAGATACCCT
+
6CCF8C8,=,CC<CAFC9,,EEFEE:CE@CFEG8CEF?FC,:CC<8@FCFG9E<E<?FGGGGDEFGFFGGGEEFCECFDFCFAFG9,C@++8>C=EFGGEGD@:CFGDFF77=C:F+>BD=FF9F<F++8+@>@FF9,>,@3*:3@:,,74>>7*1,,>:,>,4*=41<1,8FC@78<<<EGFCCCCCEG*0,3<CC?67:CCFF8?CGGECFGDE*;1C7:2@4ECG8:E<@*8<CG9C@6+/?<+C@<9CF>:->95#E2;>E3%@@+9DD<,9@@+8+8++@38,C<=B8GF:9GFB?8FF4+FA??FEGF=?B:,,,<>4:,9,,C<<B,?,C,,FGCCC:CFFF?C86@EFEB@6,DGGGF<AC,E,GBC,B@+67CGGGGGEFC<8FFEFB,DFE,FCEGCCFC@C@@FCC,GGGGGFGGGFFCCCCC
@silzx 52573
TAGGGAATCTTCGGCAATGGGGGCACCCCTGACCGAGCAACGCCGCGTGAGGGAGGAAGGTTTTCGGATCGTAAAGCCCTGTTGTAAGTCAAGAACGAGCGGGAGAGTGGAAAGTTCACACTGTGACGGTCACTTAACAGAAAGGGACGCATAAATACGTGCCAGCAGCCGCGGTAATACGTAGGTCCCGAGCGTTATCCGAATTTATGGGGCGTAAAGCGGGAACAGGCGGTTAGATAAGTATGAAGGTAAAGGCTGTGGTCTAACCAGAGGACGCTTTGGAAACTGTTGAACTTGAGTGCCGAAGGGGAGAGTGGAATTCCATGTGTAGCGGTGAAATGCGTAGATATATGGAGGAACACCGGTGGCGAAAGCGGCTCTCTGGTCTGTAACTGACGCTGAGGCTCGAAAGCGTGGGGAGCAAACAGGATTAGATACCCT
+
<@EFED<<CF,C,,@@@6FFGG@FG7FGCF<@<9++@7+9,8F:+>:+>,?,B7,4C@F7?FGF9FGFGE::=F+5,,+B,:,:AE,F,5FA=?D=+3++8+8F:+33<<<<AF=,,@=CGCGF9=9BEG:*3,,8,3,,8?FG,1,1:***<3,233C:FGGGGG+=C**C:C:=*<<:/<9CGE+<C:CE:C:**2+,2**/*+3,+38:*:C888@7E8>**2@C*@8C7::3:7@<53,,,,,@3,F9D+:::@,:3,,,>,A@,,3@++CFDCGGDDC,GGDD?@,FFFAB==GGF@7GGGGFFB5,<F<GGFF,GGE8?GGEFBEFCGGFGGGGGFEFEB,FDFCFGGFGGGGGGGF@DGGGGGFF:FGGGFF<8GGFE,F<GGGGGGGGFD8GGGGGGGGGGGGGGGFGGGGGGGGGGFGGGGFFGGGGCCCCC
@silzx 75172
TGAGGAATATTGGTCAATGGGCGAGAGCCTGAACCAGCCAAGTAGCGTGAAGGATGACTGCCCTATGGGTTGTAAACTTCTTTTATAAAGGAATAAAGTCGGGTATGGATACCCGTTTGCATGTACTTTATGAATAAGGATCGGCTAACTCCGTGCCAGCGGCCGCGGTAATACGGAGGATCCGAGCGTTATCCGGATTTATTGGGTTTAAAGGGAGCGTAGGTGGACTGGTAAGTCAGTTGTGAAAGTTTGCGGCTCAACCGTAAAATTGCAGTTGATACTGTCAGTCTTGAGTACAGTAGAAGTAGGCGGAATTCGTCGTGTAGCGGTGAAATGCTTAGATATGACGAAGAACTCCGATTGCGAAGGCAGCCTGCTGTAGCGCAACTGACGCTGAAGCTCGAAAGCGTGGGTATCGAACAGGATTAGATACCCT
+
FGFGGGGGGGGGGGGGGGFGGGGGGGGGGGGGGGGGGGGGG?DFGF@FGGGGGGGGGGGGFGGGGFCFGGGGGFGGGGGGGGGGGGGGGGGGCF<F9BFEGGGE7E,AEFGAGGCFGGGGGGGGGGGGGGGAGGFFGGFFFFFGGGGGGFGGGFGGGGGGDGGGGGGGGGGGFFD::FF>GGGGGEGFGGDCBGEFEFFGGGGGGGGGGGFGGGGFEGGGGCEEGGFGGFECGGGGFFGGGGGGEGGFEFCGGGFEFEFGGGGGGFFFGGGCGGGD@C?EGGGGFGGGGGGGGGGGFGGFEEE=<B7FF<A,GF@EGGFB89GFGGGGGGGFGFGGGGGGGGGGGGGGGGFF=C7B:FGEDGEDFGGGGGFGGGGGGGGEGGGGFEFGEF@7FFGGGGEFFCGGGGGEEGGGGFGFDGGGGGGGGGGGGGGCCCCC
@silzx 100098
TGGGGAATATTGCACAATGGGGGAAACCCTGATGCAGCGACGCCGCGTGAGTGAAGAAGTATCTCGGTATGTAAAGCTCTATCAGCAGGGAAGAAAATGACGGTACCTGACTAAGAAGCCCCGGCTAACTACGTGCCAGCAGCCGCGGTAATACGTAGGGGGCAAGCGTTATCCGGAATTACTGGGTGTAAAGGGTGCGTAGGTGGTATGGCAAGTCAGAAGTGAAAACCCAGGGCTTGACTCTGGGACTGCTTTTGAAACTGTCAGACTGGAGTGCAGGAGAGGTAAGCGGAATTCCTAGTGTAGCGGGGAAATGCGTAGATATCGGGAAGAACACCAATGGCGAAGGCAGGTCTCTGGGCCGTTACTGACGCTGAGGAGCGAAAGCGTGGGGAGCGAACAGGATTAGATACCCT
+
FGGGGGGGFGGGGGGGGGGGGGGGEGFGGGGGGGGGGGECCGECGGGGGGFGGFFGDGGGGGFFFGG?EFFFGGGECFGGGGGFFGGFGGGGGGGFGFGGGGD@FFEGFEFFGGGGGGGGDGEGGGGGG=FGG:?GGGGGFFGC@FGG7CEFFGDD2FFEGGGGFEGGEEGFGGGGGGGGGGGGGGGGGGGGGGGFEEEGFFEGCFECFGGGGDCGFFFGC;FFGGGGDFFCFFEDGFE@CFBCGGFFFGGFGGGGFFFGGGGECFGGGGGGGGGGGFGDCGGGFEGGGFA<FGGGGGGFGEGGECGFE,GFCCEFCCEAEEFFFFFFAGGGGGGGEEGGGGGGGGGFFFGGGGGGGGGGDGFFF9EDGGCDGGGGFGFCFEGGGGGGGGGGGFGGFGGGGGGGGGGGF8GCCCCC
@silzx 93523
TGGGGAATATTGCACAATGGGGGAAACCCTGATGCAGCGACGCCGCGTGGAGGAAGAAGGTCTTCGGATTGTAAACTCCTGTTGTTGAGGAGGATAATGACGGTACTCACCAAGGAAGTGACGGCTAACTACGTGCCAGCAGCCGCGGTAAAACGTAGGTCACAAGCGTTGTCCGGAATTACTGGGTGTAAAGGGAGCGCAGGCGGGAGAACAAGTTGGAAGTGAAATCCATGGGCTCAACCCATGAACTGCTGTCAAAACTGTTTTTCTTGAGTAGTGCAGAGGTAGGCGGAATGCCCGGTGTAGCGGTGGAATGCGGAGATATCGGGAGGAACACCAGTGGCGAAGGCGGCCTACTGGGCACCAACTGACGCTGAGGCTCGAGAGTGTGGGTAGCAAACAGGATTAGATACCCT
+
FD8C+=@EFFFEGGGGGGGGD77C,FFGGGCFFGGCAFFFEEEGEGDGGCCCEFFFG,EFGGFGGGGGGG?FECFGGGGGC<FGF,9FF8=7F@FGGFAFGDCCFGGGG,D,B>FFGDF9FF7+CFEDCF9FF<CCGGGG8,@FFG7>C1:;<F>F<7F<CCFCGGGE8<7FGGGGC<:FFGGCF85<FEGG@F@ACCBC7FCCEGG5:C@8F>C>CFCFFCB<FFFFE,>EF@>;B8=@)DGF?FE:<GGGF#BC9=AE8CFFGGEGF8GGFD&FF9CF>4CGG@EGF8D9GF=+C::D??>C=B7F?EFEFF:CFE,GCFF@,GEEF<FC:C,E-CGECEECFCF7FCF99,AFEFECGFFEGFECGFB+C,8FGGGFCFGGGGGGGGGFGGGGFFFFCFGGGF9GGGGCCCCC
@silzx 204
TGGGGAATATTGCACAATGGGGGAAACCCTGATGCAGCGACGCCGCGTGGAGGGAGAAGGTCTTCGGATTGTAAACTCCTGTTGTTGGGGAAGATAATGACGGTACTCAACAAGGAAGTGACGGCTAACTACGTGCCAGCAGCCGCGGTAAAACGTAGGTCACAAGCGTTGTCCGGAATTACTGGGTGTAAAGGGAGCGCAGGCGGGAGAACAAGTTGGAAGTGAAATCCATGGGCTCAACCCATGAACTGCTTTCAAAACTGTTTTTCTTGAGTAGTGCAGAGGTAGGCGGAATTCCCGGTGTAGCGGTGGAATGCGTAGATATCGGGAGGAACACCAGTGGCGAAGGCGGCCTACTGGGCACCAACTGACGCTGAGGCTCGAAAGTGTGGGTAGCAAACAGGATTAGATACCCT
+
FFFEGFGGFAFFFFGGGGAEFGGGGGFFGG8F9EAAFFCFGGGGGG@:=FFFEBFEFFFGE<<EF<EGGDFGEGED9FGGGCA9<,:EFFGGGGGGGGGGGEE+DFFGGGFGGGF=FBFGGFEDG73@>,<<F0<<:@E<FGGF/3CF:CEE;FGFGFDFEFFGEGGG2:=BFFD8CFEGCFGGFFCCFFFFCFEG*CAE><>DE:B0GF>:FC<*(AGFDFFCGGGGF@<GFGFFFCFF>C@F?EFFGE8FFD:CGFFGEGFCGGGGGFFA:CFDGGGFGGGGGGEEGGFDD?GGGF+8FFEF7CECGGGGGGGGGGFFFGGEGDGF<FFGGDCF@FFDGCGGGGGGGGGEE9EFGFF<GGEFEEFGGF;GGGGFAGF@FFCF9FDECFFFGGGGGFGGGGGGCGFCFAD@CCCC
@silzx 205
TGGGGAATATTGCACAATGGAGGAAACCCTGATGCAGCGACGCCGCGTGAAGGAAGAAGTATCTCGGTATGTAAACTTCTATCAGCAGGGAAGAAAATGACGGTACCTGACTAAGAAGCCCCGGCTAACTACGTGCCAGCAGCCGCGGTAATACGTAGGGGGCAAGCGTTATCCGGATTTACTGGGTGTAAAGGGAGCGTAGACGGATGGACAAGTCTGATGTGAAAGGCTGGGGCTCAACCCCGGGACTGCATTGGAAACTGCCCGTCTTGAGTGCCGGAGAGGTAAGCGGAATTCCTAGTGTAGCGGTGAAATGCGTAGATATTAGGAGGAACACCAGTGGCGAAGGCGGCTTACTGGACGGTAACTGACGTTGAGGCTCGAAAGCGTGGGGAGCAAACAGGATTAGATACCCT
+
GGGGGGEGGGGGGGGGGGGGGGGGGGGGGGGGGGGGGFGGGGGGGGGGGGGGGGGGFGGGGGGAFGGGGGGGGGGGGGGGGGGGGGGGGGGGGGGDFGGGGGGGGGGGGGGGGGEGGGGFGGDFGGGGFGGGGGDFGGGGGGGGGGGDCEG?GFGGGGGGGG3GGGFEGEE=FGGGGGG>GGFGG6EBFFFFFGGGGGGEEGGDFGGGGGFCFCF>DFGCFGFCGGGGFGGGGGG:DFGFFGGGGGDDGGFGGGGGGGGGGGGFGFGFGGFGGGGGG;EC?CEFD@GGGGFF8FGGGGGGGGGGGGGFFCGFFGGGGGGFFGGGGGFGFCGGGGDGGGGGGGGGGGGFC>GGGGGGGGGGGGGGGGF>GGGGGGGGGGGFDEGGGGF@FGGGGGGGGGGGGGGGFGGGGGGCCCCC
@silzx 77002
TGGGGAATATTGCACAATGGGGGAAACCCTGATGCAGCGACGCCGCGTGGAGGAAGAAGGTCTTCGGATTGTAAACTCCTGTTGTTGAGGAAGATAATGACGGTACTCAACAAGGAAGTGACGGCTAACTACGTGCCAGCAGCCGCGGTAAAACGTAGGTCACAAGCGTTGTCCGGAATTACTGGGTGTAAAGGGAGCGCAGGCGGGGGAACAAGTTGGAAGTGAAATCCATGGGCTCAACCCATGAACTGCTTTCAAAACTGTTTTTCTTGAGTAGTGCAGAGGTAGGCGGAATTCCCGGTGTAGCGGTGGAATGCGTAGATATCGGGAGGAACACCAGTGGCGAAGGCGGCCTACTGGGCACCAACTGACGCTGAGGCTCGAAAGTGTGGGTAGCAAACAGGATTAGATACCCT
+
DGG8@FGGCFFGGGGGGGGGGGGGGGGGGFFGGGFFGG7:BEGGGGGEGGG8FGDFGGGGGGGGGGGFEFGGGGFFGGGGGGGGGGGGGGGGGGGFGGGFGGEGGGGGGGGGF,DFEG=9FG2GDGGGGFGGFFGGGGGGGEGGGGGGGC;FGGGGGGGGGGGGGGGGGEGGGGGGDGBFGGGGGGGGEFFGGGFCFGGFGEGGGGGGGDGGFGFB;CFECGGGGFFGGFGGGFFCFFEFCFECCFGDFGGGGGGGGGGGGGGEFF?FFGGFFGFGBCFFGFGGGCGDGGGGGFGGFC7FGGGGGGGGGGF9GGGGGGGGGFDGGGGGFEGGGGGGGFGGGGGGFGGGGGGGGGGFGGGGGFEGGGGGGGGGGGGGGGGGGGGGGFGDGGGGGFGGGGCFGGGGGGCFGEACCCCC
@silzx 96167
TGGGGAATATTGCACAATGGGGGAAACCCTGATGCAGCGACGCCGCGTGAGCGAAGAAGTATTTCGGTATGTAAAGCTCTATCAGCAGGGAAGATAATGACGGTACCTGACTAAGAAGCCCCGGCTAACTACGTGCCAGCAGCCGCGGTAATACGTAGGGGGCAAGCGTTATCCGGATTTACTGGGTGTAAAGGGAGCGTAGACGGCGATGCAAGTCTGAAGTGAAATACCCGGGCTCAACCTGGGAACTGCTCTGGAAACTGTATGGCTAGAGTGCTGGAGAGGTAAGCGGAATTCCTAGTGTAGCGGTGAAATGCGTAGATATTAGGAAGAACACCAGTGGCGAAGGCGGCTTACTGGACAGTAACTGACGTTCAGGCTCGAAAGCGTGGGGAGCAAACAGGATTAGATACCCT
+
GGGGGGDGGGGGGGGGGGGFGGGGGGGGGGGGGGGGGGDGGGGGGGGGGGGGGGGGGFGFEBFGGGGDGFFGGGGGGGGGGFG<FFGEGGGGGGFGGGCFGGGGGEFFFFGGFGFGCEGFGGGGGGGFFGFFCFCGGGGGEEFGGGGGGGGFGGGFGGGGFGDEFFGGFFGFGGGGGGGGGGGGGGGGGFEGGGEDGGGGGG:GGEGGDGECFCCGGGFGFFGGGGG3GGGGGFEGGGGGGGGGGGGFGFGGCCFFGGGGGGGFGGFGGGFGGGGGGFEFCFFEGGGGE<FGGGFFFF<GFCGGGGGGGGGGGGGGGGGEGGFBFFFGEAGGFAGEGGFGGEEDGGGGGGGGGGGGFGGGGGGGGGGGGGGGGGGGF@EE8FFGF>GGGGGGGGGGGGF<FDGGGDGGGGGCCCCC
@silzx 208
TGAGGAATATTGGTCAATGGACGAGAGTCTGAACCAGCCAAGTAGCGTGAAGGATGACTGCCCTATGGGTTGTAAACTTCTTTTATACGGGAATAAAGTGAGGCACGTGTGCCTTTTTGTATGTACCGTATGAATAAGGATCGGCTAACTCCGTGCCAGCAGCCGCGGTAATACGGAGGATCCGAGCGTTATCCGGATTTATTGGGTTTAAAGGGAGCGTAGGCGGACGCTTAAGTCAGTTGTGAAAGTTTGCGGCTCAACCGTAAAATTGCAGTTGATACTGGGTGCCTTGAGTACAGTAGAGGCAGGCGGAATTCGTGGTGTAGCGGTGAAATGCTTAGATATCACGAAGAACTCCGATTGCGAAGGCAGCTTGCTGGACTGTAACTGACGCTGATGCTCGAAAGTGTGGGTATCAAACAGGATTAGATACCCT
+
FGGGGGGGGGGGGGGGGGGGGGGGFFGGGGGGGGGGGGGGGGGGGGGGGGGGGGGGGGGGGGGGGGGGGGGGGGGGGGGGGGGGGGGGGGGGGGGDGGFGGGGGGGGDFGGGGCGGGGGGGGGGGGGEGGGGGGGGGGGGFFFGGGGGGGGGG?GGGGGGGGGGDGGGGGGGGGGGGGGGGFFGGGGGGGGGGGFFFGGGGGGGGGGGFFGGGGGGGGGGEGGGF?EGGGGGGGGGGFGGGGGGGGGGGGGGGGGGGEGGGGGGGFDGFFGGGGFGGFGGGGFGGGFDGGGGGGGGFCGGFDFGGFDEGGGGGGGF@FGFGGGGGGGGFGGGGFGGGGGGGGFCGGGGGGGGGGGGGGGGGGGGGGGGGGGGGGGGGGGGGGGGGGGECGGGGGGGGGGGGGGGGGGGGGGGGGGGGGGGGGGGGGGFF@GCCCCC
@silzx 209
TGGGGAATATTGCACAATGGGGGAAACCCTGATGCAGCGACGCCGCGTGAGTGAAGAAGTATTTCGGTATGTAAAGCTCTATCAGCAGGGAAGAAAATGACGGTACCTGACTAAGAAGCCCCGGCTAACTACGTGCCAGCAGCCGCGGTAATACGTAGGGGGCAAGCGTTATCCGGATTTACTGGGTGTAAAGGGAGCGTAGACGGTAAAGCAAGTCTGAAGTGAAAGCCCGGGGCTCAACCCCGGGACTGCTTTGGAAACTGTTTAACTAGAGTGCTGGAGAGGTAAGCGGAATTCCTAGTGTAGCGGTGAAATGCGTAGATATTAGGAGGAACACCAGTGGCGAAGGCGGCTTACTGGACGATGACTGACGTTGAGGCTCGAAAGCGTGGGGAGCAAACAGGATTAGATACCCT
+
GGGGGGGGFGGGGGGGGGGGFGGGGGGGGGGGGGGGGDFGGGGGGGGFGGGGGGGGGGGGGGGGGGGDGGGGGGGGGGGGGGGGGGGGGGGGGGGGGGGGGGGGGCGGGGGGGGGGGGGGGGEGGGGGFGGDGFGGGGGGEGGGGGGGGGEGGGGGGGGGFFFGGFDE@FGGGGFGGEGGDGGFEFC;CCCGGGGGGFGFGGGDGGGGGFFGGGGFGGGGGGGGGGGGGGEEFGGFF<FFGGDGEEGGGGGGGEGGGGGGGGGGGFGFGGEGFFGFFGGFDGFGGGGGGDFECCEGGGGGGGGGGFFGGGGGGGGGGGGFGGGGGFGGGGGGGGGGGGFGGGGGGGGGGGGGGGGGGGGGFGGGGGGGGGGGGGGGGGGGGGGGGGGGGGGGGGGGGGGGGGGGGGGGGGGCCCCC
@silzx 210
TGGGGAATATTGCACAATGGGGGAAACCCTGATGCAGCGACGCCGCGTGGAGGAAGAAGGTCTTCGGATTGTAAACTCCTGTTGTTGAGGAAGATAATGACGGTACTCAACAAGGAAGTGACGGCTAACTACGTGCCAGCAGCCGCGGTAAAACGTAGGTCACAAGCGTTGTCCGGAATTACTGGGTGTAAAGGGAGCGCAGGCGGGAGAACAAGTTGGAAGTGAAATCCATGGGCTCAACCCATGAACTGCTTTCAAAACTGTTGTTCTTGAGTAGTGCAGAGGTAGGCGGAATTCCAGGTGTAGCGGTGGAATGCGTAGATATAGGGAGGAACACCAGTGGCGAAGGCGGCCTACTGGGCACCAACTGACGCTGAGGATCGAAAGTGTGGGTAGCAAACAGGATTAGATACCCT
+
GGFGG:FGGGGGFFFGGGGC<@FFFGFEGCFGGGGGFG7FF7CCCEGGGFG@EEGGGGGGGFFGGGGGGGGFGGGGGGGGGFGGGCFCFGGGGGF9FGGFGC==FCFDDGGGG?D,B=D>A,BF@@FGFEGE7><C@FGGGGGGGC7CCEGGGG*<9>FBFGGFF57<<8BFEB11=C:7@9CF:C:84FC9FCBFGG>5EEC>EC>:>:;:F?CC@CC8FD:DG<ED7<<=CDFFD5FFGG9E5FFCCDB0,3<CCFGFA<B,4#,99GEFFE?<>AE@FF=EB+=+FDB<AE<ECF,GEFECEF>GGFE9EGGC7FGGGGGFC,GGGGFEGGGGFD@@FDGGGEEFDGGFGGFFGGGD9@GFAGGGGGGGGGFGGFFEGEDGF@CB@EFGGGFGGGFFE9GGGGGDGGGB@CCC
@silzx 211
TGAGGAATATTGGTCAATGGGCGAGAGCCTGAACCAGCCAAGTAGCGTGAATGATGAAGGCTCTATGGGTCGTAAACTTCTTTTATATGGGAATAAAGTTTTCCACGTGTGGAATTTTGTATGTACCATATGAATAAGGATCGGCTAACTCCGTACCAGCAGCCGCGGCAATACGGAGGAGCCGAGCGTTATCCGGATTTCTTGGGTTTAAAGGGATCGTAGGTGGATTGTTAAGTCAGTTGTGAAAGTTTGCGGCTCAACCGGAAAATTGCATTTGAAACTTGCAGTCTTGAGTACAGTAGAGGTGGGCGGAATTCGTGGTGTAGCGGTGAAATGCTTCGATATCACGAAGAACTCCGATTGCGAAGGCAGCTCACTAGACTGTCACTGACACTGATGCTCGAAAGTGTGGGTATCAAACAGGATTAGATACCCT
+
GGGGGGFGGAFF<@EFGFFGGFGG+@:DFGFGGFGGGGGGGDGGFGGGGGG,<CE,CFECE,,CFGG,CCF+@FGGGFFFGGFAFGFAFECFFGGFG,CE<E,FB,?F<FF>?FFG9<@FEGGCEGF?FGGFFG9<<<<?<,@+@FGFF,6AB+,8@DCCE3(#:>.@#9@<ABFE>CC:.D7FGC@CF*6:3?F*=FFF-F7;FGFDBD?,?5<7#.@@,?C;>@89=FFGGGF2DFG;FGFFB;FD0@@9<?FD8@*8EE,$F<AF@GGFF.DFFDEFAF<8EGGFFF,GGFEE9CGDGFGFB:+DGGGGGGECF=<=GFGGGFCGCGGGGECF7FC,EE9A@C8GGGGGGGFBC7GGGGEFGGCGGGGGGGGGGGGGGGFF@9GGGGGFEF@GGGGGGGGGE@FCCGGGGGGGGGGGFCGFEFGGGGGCCCCC
@silzx 63749
TGAGGAATATTGGTCAATGGGCGAGAGCCTGAACCAGCCAAGTAGCGTGAAGGATGACTGCCCTATGGGTTGTAAACTTCTTTTATAAAGGAATAAAGTCGGGTATGCATACCCGTTTGCATGTACTTTATGAATAAGGATCGGCTAACTCCGTGCCAGCAGCCGCGGTAATACGGAGGATCCGAGCGTTATCCGGATTTATTGGGTTTAAAGGGAGCGTAGATGGATGTTTAAGTCAGTTGTGAAAGTTTGCGGCTCAACCGTAAAATTGCAGTTGATACTGGATATCTTGAGTGCAGTTGAGGCAGGCGGAATTCGTGGTGTAGCGGTGAAATGCTTAGATATCACGAAGAACTCCGATTGCGAAGGCAGCCTGCTAAGCTGCAACTGACATTGAGGCTCGAGAGTGTGGGTATCAAACAGGATTAGATACCCT
+
EFGCDGCFCGGF<FFGFFGAEEGG+@FDFFGGGFGGGGGFFG9E<EGEFCFGGFGGGGGGGGGGCGFGFGGGGGGGGGGEGGGG9EFGGGGFGGGGGGFGGGGDGGCFGGGGGGD:FFEGGGGGGG9FGGGC<FGG9F@FGG?DEFGABBFG77BFGGGGGGGGGGDFCCG>GGFC5FGGDGFGGGGGGFGGGGGGGGGGGGCGGFFCFBB:GGGFGGGG=@7CFGGGGFGGGGGCFGGGGGGGFC<CCGGDFGFFFDFFC;FGFEFGGGGGFFDAFCAEGGGGGGGFGGGFCFDF@GGGCGGGFFGGGFFF@GGGGGGGGFGGGGGGGGGGGGFGDF<GFCGGFC97GGFFDFE@CGFCF@EFGGGGGGGGGGFFFF;,GGGF9GGGGFGEGGFGF@@,67FFFGGGGGGGFFF,FFFAGGGGGFGGGGFCCCCC
@silzx 99226
TGAGGAATATTGGTCAATGGACGAGAGTCTGAACCAGCCAAGTAGCGTGCGGGATGACGGCCCTATGGGTTGTAAACTGCTTTTATAGGGGGATAAAGTGTGCCACGTGTGGCATATTGCAGGTACCCTATGAATAAGGACCGGCTAACTCCGTGCCAGCAGCCGCGGTAATACGGAAGGTCCGGGCGTTATCCGGATTTATTGGGTTTAAAGGGAGCGTAGGCCGTTTGGTAAGCGTGTTGTGAAATGTCGGGGCTCAACCTGGGCATTGCAGCGCGAACTGCCAGACTTGAGTGCGCAGGAAGTAGGCGGAATTCGTCGTGTAGCGGTGAAATGCTTAGATATGACGAAGAACTCCGATTGCGAAGGCAGCCTGCTGTAGCGCAACTGACGCTGAAGCTCGAAAGCGTGGGTATCGAACAGGATTAGATACCCT
+
CFGGGGGGGGGGD@FGGGGGGGGGGGGGGGFGGGGGGGGFFEFFGGGGGGGGGGGGGGGGGGGGGFA8FGGGGGGGGGGGGGGGGGGGCGGDGGGGGGGGGGGGGGGE@FGGGGGGGGGGGGGFFFFGGGGCF<F9FCFGGGG7E>GFFGGGGGGGGFCFGDGGGGGGGGGGBFGGGGGG3GCEEFGGGGGGFFGG<FGGGGGGGGEEGGCFFFE*CEEEGGGGGGGGGFGFGGGGGGGEFGFGGGGGGFFFGECF@FGGGGGGGGGGGGC>GEGGEFFGFFGFGFFGGGGGGGGGGGGGFGGGFCECCDFFGGGGGGEDGDGGEDGGGGGGFFFF<,GGGGGGGGGGGGGGFGGFDGGGGGGGGGGGEGFFFE?GGGGCCDGFCGGGGGGGGGFFF@EGFCGGGGGGGGGGECGFGGGGGGGGGGCGGGGC<8CC
@silzx 78341
TGAGGAATATTGGTCAATGGACGAGAGTCTGAACCAGCCAAGTAGCGTGCAGGATGACGGCCCTATGGGTTGTAAACTGCTTTTATAGGGGGATAAAGTGTGCCACGTGTGGCATATTGCAGGTACCCTATGAATAAGGACCGGCTAATTCCGTGCCAGCAGCCGCGGTAATACGGAAGGTCCAGGCGTTATCCGGATTTATTGGGTTTAAAGGGAGCGTAGGCCGTTTGGTAAGCGTGTTGTGAAATGTCGGGGCTCAACCTGGGCATTGCAGCGCGAACTGTCAGACTTGAGTGCGCAGGAAGTAGGCGGAATTCGTCGTGTAGCGGTGAAATGCTTAGATATGACGAAGAACTCCGATTGCGAAGGCAGCCTGCTGTAGCGCAACTGACGCTGAAGCTCGAAAGCGTGGGTATCGAACAGGATTAGATACCCT
+
FGGGGGGGGGGFGGGGGGGGGGGGGGGGFGGGGGGGGGGGGGGGGGGGGGGGGEFFFGGGGGGGGGGGFGGGGGGGGGGGGGGGGGGGFGGGGGGGGGGGFFFGGGC@FGGGG?FFGG<FF9FFCFGGFGGGGFFGGGGGGGGGFFFCFGGGGGGGGGGGGDFGGGGGFFGGGFGGGGGGG>GFGGGGGGCEFGGGFGGCFCCGGGGGGFFGGEGGGGGCBEGFGGFGGGGGGGGGGCGGGGGGGFGGGGGGFGGGGGGGGGGGGGGGGFGGGDFGGGGEFGGGFFGGGGGGGGGFEGGGGFFGGGGGGGDFGGGCCGGFGGGGGGDGGGGGFGGFD<GGGGFGGGGEGGGGGGFCDGGGGGFGFFGGGGGFDGGGGGGFCCEGFGGGGGGGGFCGGGGGGGGGGGGGGGGGFCGGGGGGGGGGGGGGGGFCC@CC
@silzx 215
TGAGGAATATTGGTCAATGGACGAGAGTCTGAACCAGCCAAGTAGCGTGAAGGATGACTGCCCTATGGGTTGTAAACTTCTTTTATACGGGAATAAAGTGAGGCACGTGTGCCTTTTTGTATGTACCGTATGAATAAGGATCGGCTAACTCCGTGCCAGCAGCCGCGGTAATACGGAGGATCCGAGCGTTATCCGGATTTATTGGGTTTAAAGGGAGCGTAGGCGGACGCTTAAGTCAGTTGTGAAAGTTTGCGGCTCAACCGTAAAATTGCAGTTGATACTGGGTGTCTTGAGTACAGTAGAGGCAGGCGGAATTCGTGGTGTAGTGGTGAAATGCTTAGATATCACGAAGAACTCCGATTGCGAAGGCAGCCTGCTGGACTGTAACTGACGCTGATGCTCGAAAGTGTGGGTATCAAACAGGATTAGATACCCT
+
FGGGGGGGGGGGFGGGGGG,CFGC@FEGGGGGGGFGCB<FCFFFCF7CFGEFGGGGGGGGGGFGGGGGGGGGGGGGFGGGGGGGFGFG8FG7FGGFGGGCGFFFFGG8BEGGGGGAAE7BFGGE@EFEGGGGGGGFGFGGFGGG>FGFFFGGG3GGG@CFGDG/@8CGFG>FFGFGGGGGC=F:47CCFEC;D=GEFGGF'CB<FGGDE<C;FF>8DD=>EFCCEFCEGGCC>FF?FF:CGGGGGDFC:C?GGGEEFEGFFGGEFEGGGGGGGGFF@>GGFFFGGGGGFF<EFGGFFCGGEDGFF<GGFF?<4,@7GGGGGGGGGGF9F9GGGGEB<GGGEFGFFGGGGGGGGGDEEGGGGECCFDFCGGFF?FGGCFF<FFGGGGGGGGGGGGGGGGGGGEFGFGFGEDGGGGGGGGGGGGGFGGGGGGGCCCCC
@silzx 216
TGAGGAATATTGGTCAATGGACGAGAGTCTGAACCAGCCAAGTAGCGTGAAGGATGACTGCCCTATGGGTTGTAAACTTCTTTTATACGGGAATAAAGTGAGGCACGTGTGCCTTTTTGTATGTACCGTATGAATAAGGATCGGCTAACTCCGTGCCAGCAGCCGCGGTAATACGGAGGATCCGGGCGTTATCCGGATTTATTGGGTTTAAAGGGAGCGTAGGCGGACGCTTAAGTCAGTTGTGAAAGTTTGCGGCTCAACCGTAAAATTGCAGTTGATACTGGGTGTCTTGAGTACAGGAGAGGCAGGCGGAATTCGTGGTGTAGTGGTGAAATGCTTAGATATCACGAAGAACTCCGATTGCGAAGGCAGCCTGCTGGACTGTAACTGACGCTGATGCTCGAAAGTGTGGGTATCAAACAGGATTAGATACCCT
+
GGGGG@FFGGGGGGGGGGGGGGGGGGGFFGGGGGGGGGGGGGGGGFGGEGGGGFGGGGGGGGGG@F@FGGGGGGCEGGFGGGGGFFFFGGGCCFEGFDFGCFBF7FFGCFGGGGGFGGGEGGGGCGG+FGGG9@FFCGGGCG7EGGFGDGGGGGGGGGGGGGGGDEFGGGE7EFGG5FED5F>C#CEGGGGFGGGGF<GG,:9FGCFGGFFFGGGGGGGGGGGGFCE<G<GGGCCC8CCCGFGF(ED=@<@CFGFEG;FGGGAAGDGF9GFCFG=/@4<EFFGFCFEFGGGFCGGFF9F8GGGGF<@GGGGGGGEEGGGGGGGDGD,GGDGFFE?FFCGGGGFGFGGFGGGGGFEFGGGGEGGGGGGGEFGGGEDDGGGFC,GGGGGF@GGGGGFGFCFDFFFGGGGEGFGGGGGGGFGGFGGGGF<GGGGCCCCC
@silzx 58341
TGGGGAATATTGCACAATGGGGGAAACCCTGATGCAGCGACGCCGCGTGAAGGAAGAAGTATCTCGGTATGTAAACTTCTATCAGCAGGGAAGATAGTGACGGTACCTGACTAAGAAGCCCCGGCTAACTGCGTGCCAGCAGCCGCGGTAATACGTAGGGGGCAAGCGTTATCCGGATTTACTGGGTGTAAAGGGAACGTAGACGGACTGGCAAGTCTGATGTGAAAGGCGGGGGCTCAACCCCTGGACTGCATTGGAAACTGTTAGTCTTGAGTGCCGGAGAGGTAAGCGGAATTCCATGTGTAGCGGTGAAATGCGTAGATATATGGAGGAACACCGGTGGCGAAAGCGGCTCTCTGGTCTGTAACTGACGCTGAGGCTCGAAAGCGTGGGGAGCGAACAGGATTAGATACCCT
+
FFGGCCGGFGGGGGGGGGGGGCFEGDFEGGGGGGGGFGGGGGGGGGGGGGGGGGFFAEGGEFGGGGGGGGGGGGGGGGGGGGGFGGGGGGGGGGGFFGFFGGDFGGGGGF8EFGGFFFGGGGGGG?GGGGG9F:CGGGFFFGFGGG7FGD<1@FFGGGGGGGGFEEFG<F7EFFEGGGC>FGGGGGCFFFFGGGGFGFGGGCFFGGGGFEGGGFG<?:FCFGAFFFDGGGGGGGGDG>GGGGGGDF>=C6@FGGGGGGGFCF:FGGGGGGGGDFFGGFGGGDGGGGGEGFE<FE=8FEE,GGFGGFGGGFGGFDGGGGGA<GGE<FFGGGGEFC:C>+E7FCEDGF@+7GGGGGGGGGGGA9EGGGF:GF7GGGFGGFEFGGGDGF7GGGFFCGGGGGGGGGGGGGFGGGGCCCCC
@silzx 92441
TGAGGAATATTGGTCAATGGACGAGAGTCTGAACCAGCCAAGTCGCGTGAAGGAAGACGGATCTATGGTTTGTAAACTTCTTTAGTGCGGGAACAAAGCGGCGTCGTGACGCCGGCTGAGTGTACCGCAAGAATAAGCATCGGCTAACTCCGTGCCAGCAGACGCGGTAATACGGAGGATGCGAGCGTTATCCGGATTTATTGGGTTTAAAGGGAGCGCAGGCTGCGAGGAAAGTCAGCGTTCAAATGTCGGGGCTCAATCCCGGCCTGCCGTTGAAACTGTCTTGCTAGAGTTCGAGTGAGGTATGCGGAATGCGTTGTGTAGCGGTGAAATGTATAGATATGACGCAGAACTCCGATTGCGAAGGCAGCATACCAACTCGCGACTGACGCTGAGGCTCGAAAGCGTGGGTATCGAACAGGATTAGATACCCT
+
FG,CFFGGFGGG<CEDFGA@FGGG7C:FFCFF9<FEGGDFG8FGGDEGGG7FFFFF<FDEF,C,CFFFG9FEEFGEGG<FAAEGCF9FGGGGFGGGDGGGCGG:++@+BBBGDF7++CF7=<FFFCF>+@FF,>FFDGGCFG<CFDEFFGEFEECBCG7C@,<:FE7F7*<BE:FFGCEC+<FFC**/;A8CFG>CEGF??EGC5C8C<@,<:85;EGEGCGGCE5CEG5#;323/'2;?#,/BC@?>CCFG>>CCF=EE>F8<<E/C:@9C,;DC33=AFCCDFA,GFGGGGGFEDE89FB,EGGFGEAC>FGGGGDFA=@4GCGFAE<FAE?,EEFGFDF,@C:FFFFFCDGDFFF7EGF99,,9GCC8F<,8EFEFB7GFCGDFEFCFFC,FGEGDGGGGGGGGGGGCGGGDFFC,FFGFFGFGGF@A,<B
@silzx 219
TGGGGAATATTGCACAATGGGGGAAACCCTGATGCAGCGACGCCGCGTGGAGGAAGAAGTATCTCGGTATGTAAACTTCTATCAGCAGGGAAGAAAATGACGGTACCTGACTAAGAAGCCCCGGCTAACTACGTGCCAGCAGCCGCGGTAATACGTAGGGGGCAAGCGTTATCCGGATTTACTGGGTGTAAAGGGAGCGTAGACGGATGGACAAGTCTGATGTGAAAGGCTGGGGCTCAACCCGGGGAGTGCATTGGAAACTGCCCGTCTTGAGTGCCGAAGAGGAAAGCGGAATTCCTAGTGTAGCGGTGAAATGCGTAGATATTAGGAGGAACACCAGTGGCGAAGGCGGCTTACTGGACTGTAACTGACGTTGAGGCTCGAAAGCGTGGGGAGCAAACAGGATTAGATACCCT
+
FFGGGGEGFCFEGFFAFFGGGFEFGGCFCFGGGGGGGG+@FGGGGGGGGEGCCE=BFFGFGFGGFGFB4=FFGGGCBFFGGG9FF8?AEGFGEFFGFGFAF>F77+5EBFGFFFF9CFF8<+3C@CFFFFFF?DCF+@C@F<FEEGEC#>:7@C>2?>CCGFCEFFFE+CCCFB<BEB=<CF#CFF;FFB><FEC:GC=FF<05CF1<;C#;5?C2:FFDDDE9C,GFD:EF:C87F@GFF@++,DCDAFFFAGFGGGGFC3=+8+,CGF?FFF@CB+E,GGFFC+EGGGGEGFFFFAB9GGGGGGEGGGGGGGEGDFGFFFGFF<EGFC,GGGFCGFCGGGGGDGGGECGGGFC,FF<GDF,GGFFGGGGGGFDGGGGFGGGGGGGGCGGGFAGGGGGGGGGGFAGFFGGCCCCC
@silzx 94618
TGAGGAATATTGGTCAATGGGCGAGAGCCTGAACCAGCCAAGTAGCGTGAAGGATGAAGGCTCTATGGGTCGTAAACTTCTTTTATATGGGAATAAAGTTTTCCACGTGTGGAATTTTGTATGTACCATATGAATAAGGATCGGCTAACTCCGTGCCAGCAGCCGCGGTAATACGGAGGATCCGAGCGTTATCCGGATTTATTGGGTTTAAAGGGAGCGTAGGTGGATTGTTAAGTCAGTTGTGAAAGTTTGCGGCTCAACCGTAAAATTGCAGTTGAAACTGGCAGTCTTGAGTACAGTAGAGGTGGGCGGAATTCGTGGTGTAGCGGTGAAATGCTTAGATATCACGAAGAACTCCGATTGCGAAGGCAGCTCACTAGACTGTCACTGACACTGATGCTCGAAAGTGTGGGTATCAAACAGGATTAGATACCCT
+
C@EFGG8E@FE<E<CDF,FFFFFFEGGFFGGGGGGGGGG8F?EFAE+CFCFGGFG<<<C8,CFE,CDEFFFFGFFGGCCGGGGGGGFF9FEEEFFFGFEAEF@F<B+F8BFEF<FFEA,EFGGFFGCFDDF<FGFEGGGGCDF<CFFGG9,5?:BFGF?DFFGFCEEFFFGFGGFGGGDGGGGGDGEFFGEDD;FCEFF>GFEGFGFFGFFGEEFGGGGGFFEFGFDFFGFFGGGGGGGGGGFDDGGGFGF@F>CCEGGFD,E:CFFDEFGGGGGFGGFFFFFF8GFF9GGFCGGGDFE9GGGGEGEFB,FGGGFECCD<GFCCE@,FF,GGFGFEFCF9FFF<E@DFDEC,FGC@CFFDFCGGGGGGCGGGGGFCGGFFFFFFC,C@,GGFEECGGGEGGGGGGGGGGFGGFGGGGGGFEFFF9GFFFFEB8CCC
@silzx 95954
TGGGGAATATTGCACAATGGGGGAAACCCTGATGCAGCGACGCCGCGTGAGCGATGAAGTATTTCGGTATGTAAAGCTCTATCAGCAGGGAAGAAAATGACGGTACCTGACTAAGAAGCACCGGCTAAATACGTGCCAGCAGCCGCGGTAATACGTATGGTGCAAGCGTTATCCGGATTTACTGGGTGTAAAGGGAGCGTAGACGGAGTGGCAAGTCTGATGTGAAAACCCGGGGCTCAACCCCGGGACTGCATTGGAAACTGTCAATCTAGAGTACCGGAGAGGTAAGCGGAATTCCTAGTGTAGTGGTGAAATGCGTAGATATTAGGAGGAACACCAGTGGCGAAGGCGGCTTACTGGACGGTAACTGACGTTGAGGCTCGAAAGCGTGGGGAGCAAACAGGATTAGATACCCT
+
GFAEDEGGGFGAF9FG8EAFFGGEFGGFCGGGGFGGFFGCFGGGFFGGGG>8C7EFG<CCCE,CE8FC<F<BFFEGFFFD?CEDFF9EFGDGGGDFFGCGG:FEGGGGFCFEGGFBFFGEFGGDGCF<F<BFFF@DG9FFFFFGGCF<>6:FFFDDF6DFE=DCCGFCGCGECGGGGGGG>FFFFF<?9<FGGFECEFFCGE>FGGEGEF>E,GFFGFFFGGCF>E91@E?GGGGGEGG@FGGGCC>DEFFE<DC<<CDCC79:CFCGFE=GGFFGA>=C=A.FB+7C:@GF?<<E?C,EF,F:,9,?GFEEBB:7GFFFGFFFGCE=AGGFCF@CAFCGFBBC:,@CB:@C,FE@C:@C6@F<GEC7EFFCF<AE<@@E,@ED7CFC@-FC,CGF@<F<FDEC;6;,EFACCC@6
@silzx 222
TGGGGAATATTGCGCAATGGGGGAAACCCTGATGCAGCGACGCCGCGTGGAGGAAGAAGGTCTTCGGATTGTAAACTCCTGTTGTTGAGGAAGATAATGACGGTACTCAACAAGGAAGTGACGGCTAACTACGTGCCAGCAGCCGCGGTAAAACGTAGGTCACAAGCGTTGTCCGGAATTACTGGGTGTAAAGGGAGCGTAGGCCGTTTGGTAAGCGTGTTGTGAAATGTCGGGGCTCAACCTGGGCATTGCAGCGCGAACTGCCAGACTTGAGTGCGCAGGAAGTAGGCGGAATTCGTCGTGTAGCGGTGAAATGCTTAGATATGACGAAGAACTCCGATTGCGAAGGCAGCCTGCTGTAGCGCTACTGACGCTGAAGCTCGAAAGCGTGGGTATCGAACAGGATTAGATACCCT
+
GGGGGGGGGGGGGGGGGGGGGGGGGGGGGGGGGGGGGGFGGGGGGGGGGGGGGGGGGGGGGGGGGGGGGGGGGGGFGGGGGGGGGGGGGGGGGGFGGGGFGDGCFFGFGGGGGGFGGFFCGGGFGEGGGGGGDGGGGGGGGGGGDG?GGDEGGGGBFGEFEGGGGGFGGEGGGGGGGGFGGGGGGGGFFGFFGFGGGGGGGGGFGGGGGGGGGFGGGGEGGG>EFGGEFCGGGGGGGGGGGGGGGFFF9GGGGGGFGEGGGGFFFGGFFFGGGGGGGFFAFGGFGGGGGGGGGFGGFFGEFF@CGGGGGGGGGGGGGGGGGGGFGGGGGGGGGGGEGGGEFGGGGGGGFF@GFGGGGGGGGGFEFEGGGGGGGEGGGDGGGGGGGGGGGGGGGGGGGGGGGGGGGGGGGFGCC@CC
@silzx 109135
TGAGGAATATTGGTCAATGGACGAGAGTCTGAACCAGCCAAGTAGCGTGAAGGATGACTGCCCTATGGGTTGTAAACTTCTTTTATACGGGAATAAAGTGAGGCACGTGTGCCTTTTTGTGTGTACCGTATGAATAAGGATCGGCTAACTCCGTGCCAGCAGCCGCGGTAATACGGAGGATCCGAGCGTTATCCGGATTTATTGGGTTTAAAGGGAGCGTAGGCGGACGCTTAAGTCAGTTGTGAAAGTTTGCGGCTCAACCGTAAAATTGCAGTTGATACTGGGTGTCTTGAGTACAGTAGAGGCAGGCGGAATTCGTGGTGTAGCGGTGAAATGCTTAGATATCACGAAGAACTCCGATTGCGAAGGCAGCTTGCTGGACTGTAACTGACGCTGATGCTCGAAAGTGTGGGTATCTAACAGGATTAGATACCCT
+
FGGGGGGFFGGGGGGGGGEGGGGGGGGGFGGGCFGGGGFGGFGGGGGFEGGGC<FCAEFGFGGFGFFGGGDGGGGGGGGGGGGGGGGGGGGGGGGGGGGGGGGGGGGFFGFGGGGGGGGGGGGGFFGGGGGFGGGGGGGGGGDDCCFGGGGGGC7@FDEFGBFFGGGGGGGGGGGGGGDBCGGCCF7FGGCFGGEGGGDGGGGGGGFEGFGGGGDCEGGGGGGGGGECGGCFFFGGFGGGDFF<DGFGEFEGGFFCEGGGGGGGGGGGFGGGGGFGGGG>GGGGGFGGF=FGGGGGGGGFGGGGF7GGCGFFEFDGGGGGGGGGGGEEGGGGGGFE9GGGGGF8GF@FGGFGFFDGDGGGGGFFGGGGGFGGGGGGGGFFFFGGGFEDGDGDGGGGGGGGGGGGGGGGGGGGGGGGGGGGGGGGGGFGFCECB6BA
@silzx 95825
TGGGGAATATTGCACAATGGGGGAAACCCTGATGCAGCGACGCCGCGTGAGTGAAGAAGTATCTCGGTATGTAAAGCTCTATCAGCAGGGAAGAAAATGACGGTACCTGACTAAGAAGCCCCGGCTAACTACGTGCCAGCAGCCGCGGTAATACGTAGGGGGCAAGCGTTATCCGGAATTACTGGGTGTAAAGGGTGCGTAGGTGGTAGGGTAAGTCAGAAGTGAAAACCCAGGGCTTAACTCTGGGACTGCTTTTGAAACTGTCAGACTGGAGTGCAGGAGAGGTAAGCGGAATTCCTAGTGTAGCGGTGAAATGCTTAGATATCACGAAGAACTCCGATTGCGAAGGCAGCTCACTGGAGTGTAACTGACGCTGATGCTCGAGAGTGTGGGTATCAAACAGGATTAGATACCCT
+
GGGGGGGGGGGGGGGGGGGFGGGGGGGGGGGGGGGGGGGGGGGGGGGGGGGGGGGGGGGGGGGGGGGGGGGGGGGFGGGGGGGGGGGGGGGGDF@FGGGGGGGGGGGGFGGGGGFGG?FGGGGG?GGGGGGGD@FGGFGGGGGGGGGGGGGGGGFEGGGGCFGGGGGGG1DGGGGFG<F9GFGFGGEF7GGGGGGACGGGGDECCF@C#@@#GFCFGGGGCGGGGGGGGGF>8GGGGGGGGDE8FF,C>EGG>C<FGFFGGGGFGGGGGGGFGGGFDFGGEF<GFC@GGGGFGGGGFA8DGGGGEGGGGGGGGFGF<FGGGGFEFDA<GGGFFFC-EF<BFCGGGGGFGGGGGGECFGGFACFFGGGGGGGGGGFGF+FFGGGGFFF@GGGGGGGCGGGGGGGGGGGGGGGCCCCC
@silzx 105635
TGGGGAATTTTGGACAATGGGGGCAACCCTGATCCAGCCATGCCGCGTGCAGGATGAAGGTCTTCGGATTGTAAACTGCTTTTGTCAGGGAAGAAAAGGTCTGTGTTAATACCATAGACTGCTGACGGTACCTGAAGAATAAGCACCGGCTAACTACGTGCCAGCAGCCGCGGTAATACGTAGGGTGCAAGCGTTAATCGGAATTACTGGGCGTAAAGCGTGCGCAGGCGGTTCTGTAAGACAGATGTGAAATCCCCGGGCTCAACCTGGGAATGGCATTCGTGACTGCAGGACTAGAGTTCATCAGAGGGGGGTGGAATTCCAAGTGTAGCAGTGAAATGCGTAGATATTTGGAAGAACACCAATGGCGAAGGCAGCCCCCTGGGATGCGACTGACGCTCATGCACGAAAGCGTGGGGAGCAAACAGGATTAGATACCCT
+
EECGFGGGGGGGGGFEGGGGGGGGGGGGGGGGGGGGGGGDFCFGGGGGGGGGGGGGGGGGGGGGGGGGGGGFFGCGEGGGGFGGGGEFGGGDEFGGGFFFGFGEEFFCFGGGFGGGGGGG8EFC9EFGGGGGG?F,>EFCFGGGGGDGGDCCBFF<FG7GGGGGGFFGGC>><F7CFGGG<CDCCFEGGFGGGGGGCFGFG7CF8B9,FEFEF:C<DGGGEGGGGGGGGGGFGCFGGG?@FGEF>:GFGGDGEEFGF?GFEEFFGGGGGGGFGFGGFBFFGGFGF?GGDFGFF??FAGGGGGGGFGGGGGGCGGGGEGGGGFGFAFFGGGGGGGGFGGGEFCGEEEDFAGCGGGGGGFGGGGGGGGGGFGGGFCGGEFDGGGGGGGEFGDGGF;GGGGFGGGGGGGEEFEGGFGGGGGGGGGGGGGGGGFDFGGGGCCCC<
@silzx 226
TGAGGAATATTGGTCAATGGACGAGAGTCTGAACCAGCCAAGTCGCGTGAAGGAAGACGGATCTATGGTTTGTAAACTTCTTTAGTGCGGGAACAAAGCGGCGTCGTGACGCCGGATGAGTGTACCGCAAGAATAAGCATCGGCTAACTCCGTGCCAGCAGCCGCGGTAATACGGAGGATGCGAGCGTTATCCGGATTTATTGGGTTTAAAGGGAGCGCAGGCTGCGAGGCAAGTCAGCGGTCAAATGTCGGGGCTCAACCCCGGCCTGCCGTTGAAACTGTCTTGCTAGAGTTCGAGTGAGGTATGCGGAATGCGTTGTGTAGCGGTGAAATGCATAGATATGACGCAGAACTCCGATTGCGAAGGCAGCATACCAACTCGCGACTGACGCTGAGGCTCGAAAGCGTGGGTATCGAACAGGATTAGATACCCT
+
GGGGGGGGGGGGGFGGGGGGGGGGGGGGGFGGGGGGGGGGGGFGGGGGGEGGGGGGGGGGGGGGGGGGGGGGGGGGGGGGGGGGGGGGGGGGGGGGGGGGGGGEGGGGGGEFGGGGGGCGGGGDFGEGGFGFGGGGGGGFFEGGGGGGAEFGGGGGGGC2EGGGGGGGGGGGGCFG@:8>FGD7CEEEGGCFGGGGGGFCE?EGGGGGGG=FGE5ECEG/EGGG5=EEFCEGD/<C:ECEE@.GFGGFFGFGGGG>FF?EFGGGGGCEFFFEGDFGGGGGGFEGGGGFGGGGGGFFFFFGGGFGGGGGGGGGDGGGGGGGGGGGGGGFAGGFFA9GGGFFGEFGGFFFGGGGFFGGGGGGGGGGGGGGGGGGGGGGGGFGGGEGGGGGGGGGGGGGGGGGGGGGGGGGGFGGGGGGGGGGGGGFGGGFGCC@CC
@silzx 227
TGGGGAATATTGCACAATGGGGGAAACCCTGATGCAGCGACGCCGCGTGAAGGAAGAAGTATCTCGGTATGTAAACTTCTATCAGCAGGGAAGATAGTGACGGTACCTGACTAAGAAGCCCCTGCTAACTACGTGCCAGCAGCCGCGGTAATACGTAGGGGGCAAGCGTTATCCGGATTTACTGGGTGTAAAGGGAGCGTAGACGGTGTGGCAAGTCTGATGTGAAAGGCATGGGCTCAACCTGTGGACTGCATTGGAAACTGTCATACTTGAGTGCCGGAGGGGTAAGCGGAATTCCTAGTGTAGCGGTGAAATGCGTAGATATTAGGAGGAACACCAGTGGCGAAGGCGGCTTACTGGACGGTAACTGACGTTGAGGCTCGAAAGCGTGGGGAGCAAACAGGATTAGATACCCT
+
GGFGGGGGGGGGGGGGGGGGGEGGGGGGGGGGGGDGGGCGGGGGGGGGGGGGGGGGGGGEEAFFFGGFGGGGGGGCFGGGEFCGGGGGGGGGGGFFFFFGGGEEGGFFEGGGAFGAFGGGFG#FC<=FGFFFGFDFFGEGGGGGGGGD@EGCGGFFGGGGGGGGGGG=GGGGGGGGG<?<FFBFCFFEFCGFFE>EDEGGFEDGEG:C=0GFGFGGGGFCCEGGGGFECCFFFGGGFGFFGGFFDCFGEG?GGFGGGFDFGFGF:GFGFFFD8EDGGGGGGGGF@:@DGGGGGFGGGEB9GGGGGGGFF9GFCGGGGGGGDFGGGEFGF9GDGFGGGGGGEECGGGGGGGGGFGGGGGGGGEAGGGGEGGGGFGGGGGGFGGGGDGGGGGGGGGGFF9GGGGGGFGGGGGGCCCCC
@silzx 105769
TGAGGAATATTGGTCAATGGACGAGAGTCTGAACCAGCCAAGTAGCGTGCAGGATGACGGACCTATGGGTTGTAAACTGCTTTTATAGGGGGATAAAGTGTGCAACGTGTGGCATATTGCAGGTACCCTATGAATAAGGACCGGCTAATTCAGTGCCAGCAGCCGCGGTAAAACGGAAGGTCCCGGCGTTATCCGGATTTATTGGGTTTAAAGGGAGCGTAGGCGGACGCTTAAGTTAGTTGTGAAAGTTTGCGGCTCAACCGTAAAATTGCAGTTGATACTGGGTGTCTTGAGTACAGTAGAGGCAGGCGGAATTCGTGGTGTAGCGGTGAAATGCTTAGATATCACGAAGAACTCCGATTGCGAAGGCAGCTTGCTGGACTGTAACTGACGCTGATGCTCGAAAGTGTGGGTATCAAACAGGATTAGATACCCT
+
FDGGGFEFF,CFGGGG<DF@CFFGE:C<C<CE;C@FGGGCF86FFCCGGGGFG:FEEDEG,@F8@FFC?FFDB<E<EDCF9C6C9CFGF=CFFGGFGAFBFFF<AF:?<EDG74,AEE<E<BFEFFAAFFGD5F@5?,<CD=CC:+B<B9;,=F@99=5BC>:FFG<@FFG%?FGGEG=>6:B#>1<FCGDCCBC@7GC:CFFFCFCCBACFCCCCGC?:CEG>GEGG>F5>;;:+#D:CF=@,2CCCE@:C@F8F?GCEC@,,FGGFF:GGFF<FE,<AGFGGGFGF=<DFDFBC,;F?<A?,BB+?+GFEFFFFF=48FFCC>FCDFF?C,FGFFCCFB@A,CFGGGFEE,,GEFFF,FCB6,EE8GGGFFFFGGFCEC<CFFEFCGC7GFGGFCGGFGGGGGGGGCFC,FFCGFEF@GFGFEC@CFGFBCCCC
@silzx 229
TGGGGAATATTGCACAATGGGGGAAACCCTGATGCAGCGACGCCGCGTGAGTGAAGAAGTATCTCGGTATGTAAAGCTCTATCAGCAGGGAAGAAAATGACGGTACCTGACTAAGAAGCCCCGGCTAACTACGTGCCAGCAGCCGCGGTAATACGTAGGGGGCAAGCGTTATCCGGAATTACTGGGTGTAAAGGGTGCGTAGGTGGTATGGCAAGTCAGAAGTGAAAACCCAGGGCTTAACTCTGGGACTGCTTTTGAGACTGTCAGACTGGAGTGCAGGAGAGGTAAGCGGAATTCCTAGTGTAGCGGTGAAATGCGTAGATATTAGGAGGAACATCAGTGGCGAAGGCGGCTTACTGGACTGAAACTGACACTGAGGCACGAAAGCGTGGGGAGCAAACAGGATTAGATACCCT
+
GGCEFEGGGGGGGGGGGGGGGGGGGGGGGGGGGGGGGGFGGGGGGGGGGGGEGGGGGGGGGGGFGGGGGGGGGGGGGGGGGGGGGGGGGGGGGGGGGGGGGGGEGGGGGGGGGGGGGGEFGGGGGGGGGGGGGGGGGGGGGGGGGGGGCEGFGGGFFFFGGGGGGGGGGGGGGGGGGGGGGGGGGGGGGGGGGGGGGGD?GGGGGGGGGGGGGGFGGDGGGGGGGGGGGGGGGGGGGFGFFGGGGGGGGGGGGGGGFFGGGGGGGGGGGGGGGGGGGFGFGGGGGGGEGGGE8GGGGGGFFGGGGGGGGGGFGGGGGGGGGFFECGGGGFGGGGGGGGGGGGGGGGGGGGGGGGGGGGGGGGGGGGGGGGGGGGGGGGGGGGGGGGGGGGGGGGGGGGGGGGGGGGGGGDGCCCCC
@silzx 230
TGGGGAATATTGCACAATGGGGGAACCCTGATGCAGCGACGCCGCGTGAAGGAAGAAGTATCTCGGTATGTAAACTTCTATCAGCAGGGAAGATAGTGACGGTACCTGACTAAGAAGCCCCGGCTAACTACGTGCCAGCAGCCGCGGTAATACGTAGGGGGCAAGCGTTATCCGGATTTACGGGGTGTAAAGGGGGCGTAGACGGTGTGGCAAGTCTGATGTGAAAGGCATGGGCCCAACCTGTGGACTGCATTGGAAACTGTCATACTTGAGTGCCGGAGGGGTAAGTGGAATTCCTAGTGTAGCGGTGAAATGCGTAGATATTAGGAGGAACACCAGTGGCGAAGGCGGCTTACTGGACAGTAACTGACGTTGAGGCTCGAAAGCGTGGGGAGCAAGCAGGATTAGATACCCT
+
CGGFGDC@FCFFGGGGGGGGFGGGGGGGGG8F@FFGFCC::CF:FBCGGGGGFG@A4FEEDFGGFG,EF=<5EFFDGCCFFGGGGFGGG7EFBCBE,9B,BFFDG?FA,E9FGGGFFFF(8>F>BFFBA<<CFGDFG<<,>@C:@AFFD@E7@FGFBGGGF<@E:BC@=':FE7:CCFB>C#FGG?CFCGGGGGGE+FF>>9CCC8CFGE9GFF?:CFC8GE9GEG8DE=F<>F;+8FFED@8:66A+FA5F<FFFGGFGGGE=;F.GGGFD>CF9B@EDFEGGGFFE,GFFEE8GGF?8CGGDGGGGGFFFDGGFFCGGGGGGGGGGCGGGGGGGGGGEGGFGDEEGGGFFGGGGGGECC,GGGGGGGGGGFGFF@CCGGGGGGFFCGGEGGGGGGFEGGFGGGGGGFGCCCCC
@silzx 231
TGGGGAATTTTGGACAATGGGGGCAACCCTGATCCAGCCATGCCGCGTGCAGGACGAAGGTCTTCGGATTGTAAACTGCTTTTGTCAGGGAAGAAAAGGTCTGTGTTAGTACCATAGACTGCTGACGGTACCTGAAGAATAAGCACCGGCTAACTACGTGCCAGCAGCCGCGGTAATACGTAGGGTGCAAGCGTTAATCGGAATTACTGGGCGTAAAGCGTGCGCAGGCGGTTCTGTAAGACAGATGTGAAATCCCCGGGCTCAACCTGGGAATGGCATTTGTGACTGCAGGACTAGAGTTCATCAGAGGGGGGTGGAATTCCAAGTGTAGCAGTGAAATGCGTAGATATTTGGAAGAACACCAATGGCGAAGGCAGCCCCCTGGGATGCGACTGACGCTCATGCACGAAAGCGTGGGGAGCAAACAGGATTAGATACCCT
+
GGGGG@FGGGGGEGGGGGGGGGGGGGGGGGGGGGGGGGDGAFGGGGGGGDFFGGGGGGGGGGGGGGG@FEFGGGGGGGGGEFGGGGGGGGGGGGFGFFGGGGGGFE=9FGGFGGGCFGGGGGGGGGGGGGDGGGGDFGCGGGGGGGGGG?GGGGGGGGGGGGGGGGGGGGGGGGGGEFGG@GEGGGGGGGGGGGGGFCGGGGDFGGDGGGGGGGGGGGGG@GGCGGGGGGG8FCF;GGGGGGFGFGGGGGFGGGGGGFFGGGGGGGGGFFGGGF8GGDEGFD3BDFFGB@9GGGGGGGGGGFE9FGGGGGGGGGGGGGGGGGGGCGFFGGFE,GGGGGGGGGDGGGGGDAFGGGGGGGFGGGGGGGGGGGGGGGGDGGEGGGGGGGDGGGFGGGGGGGGFCF8FD@GGGGGGGGGGGGGGGGGGGGGGGGGGGGGGCCCCC
@silzx 232
TGGGGAATTTTGGACAATGGGGGCAACCCTGATCCAGCCATGCCGCGTGCAGGATGAAGGTCTTCGGATTGTAAACTGCTTTTGTCAGGGAAGAAAAGGTCTGTGTTAATACCATAGACTGCTGACGGTACCTGAAGAATAAGCGCCGGCTAACTAAGTGCCAGCAGCCGCGGTACTACGTAGGGCGCGAGCGGTGTCCGGAATTATTGGGCGTAAAGGGCTTGTAGGCGGTTGGTCGAGTCTGCCGTGAAATCCTCGGGCTTAACTTGGGGCGGGCGGTGAGTACTGGCTGACTTGAGTGCGGTAGGGGAGACTGGAACTCCTGGTGTAGCGGTGGAATGCGCAGATATCAGGAAGAACACCGGTGGCGAAGGCGGGTCTCTGGGCCGTTACTGACGCTGAGGAGCGAAAGCGTGGGGAGCGAACAGGATTAGATACCCT
+
GGGGGGGG,6CEG8FGGGA@FECEBFDFEGGG,C@FAFFGCF8DFGCGEDDCEFGGGGGCFG9FE7CF7C,BAEEGDFFCGF9,4,<EFGGGDE8EF8CFF9FGC<??ECFGFCFF,EF,EFD@BF+>B=FFAF8=:E<AFGF,>BFEGE+@CCC;,3@,3@FEFEFEFGGD@BC*,731=,4*;:=8:=1***4*1<C@EEEG?C@FF?CF8/*;*++2*>/F=<B97C<:C:';7B#B;9C($:>AC87C+<<@C4CF,<93:>1*>5<3**+++<E@3,B>B,,FF>C,B,FCGE>F:EFD<,CGGFB<??F9FB,:A+@CAGGEF@FEGFA9FECCF7GEF9A,EFEFE,F9GF@FGGEE@7CGGGGF@@@FD8E8EE:F7F@6CGGGEGFGGFGGF@E@F@,CGGDDGGGGGGE7F@CEEFFFGGFGGGDGCCCCC
@silzx 48893
TGAGGAATATTGGTCAATGGACGAGAGTCTGAACCAGCCAAGTCGCGTGAAGGAAGACGGATCTATGGTTTGTAAACTTCTTTAGTGCGGGAACAAAGCGGCGTCGTGACGCCGGATGAGTGTACCGCAAGAATAAGCATCGGCTAACTCCGTGCCAGCAGCCGCGGTAATACGGAGGATGCGAGCGTTATCCGGATTTATTGGGTTTAAAGGGAGCGCAGGCTGCGAGGCAAGTCAGCGGTCAAATGTCGGGGCTCAACCCCGGCCTGCCGTTGAAACTGTCTTGCTAGAGTTCGAGTGAGGTATGCGGAATGCGTTGTGTAGCGGTGAAATGCATAGATATGACGCAGAACTCCGATTGCGAAGGCAGCATACCAACTCGCGACTGACGCTGAGGCTCGAAAGCGTGGGTATCGAACAGGATTAGATACCCT
+
GGGGGGGGGGGGGGGGGGGGGGGGGGGGGCFGGGGGGGGGGGGGGGGGGGGGGGGGGGGGBFGGGGGGGGGGGGGGGGGGGGGGGGGGGGGGGGGGGGGGGGGDGGGGGGGGGGGGGGGGGGGGGGGGGGGGGGGGFGGGGGGGGDGFGGGGC@EFGGGFGGGDGGGGCEGGGFCGGGGGGGGEGGGGGEGEFEE?GFGGG3GGFCFFFEGFGGGGGDGGGGDGGGFGGGGGCFE<EGFCC@CDGGEGGCGGGGFGGFGGGGGGGGGGGGGGGGGGGGFFFFGGGGFGGFFC,F7GGGGGGGGGGGGFFGGGCGGGGGGGGGGGDGGDGGGFGGDGGGGGFGGGGGGGGGGGFEGGGCDGGGGGGGGGGGGGGGGGGEGGGGGGFGGGGGGGGGGGGGGGGGGGGGGGGGGGGGGGGGGGGGGGGGGGGCCCCC
@silzx 234
TGGGGAATATTGCACAATGGGGGAAACCCTGATGCAGCGACGCCGCGTGGAGGAAGAAGGTCTTCGGATTGTAAACTCCTGTTGTTGAGGAAGATAATGACGGTACTCAACAAGGAAGTGACGGCTAACTACATGCCAGCAGCCGCGGTAAACGTAGGTCACAAGCGTTGTCCGGAATTACTGGGTGTAAAGGGAGCGCAGGCGGGATAACAAGTTGGAAGTTAAATCCATGGGCTCAACCCATGAACTCCTTTCAAAACTGGTGTTCTTGAGTAGTGCAGAGGTAGGCGGAATTCCCGGTGTAGCGGTGGAATGCGTAGATATCGGGAGGAACACCAGTGGCGAAGGCGGCCTACTGGGCACCAACTGACGCTGAGGCTCGAAAGTGTGGGTAGCAAACAGGATTAGATACCCT
+
CEEDE@FGFFDEFF@EFGGFFEGGGG?DEEFGGGFCEE:EECCGGEEBFEGFDEFCGGDGECFG,C:CFGGFFFFGGFFGGFGGG84CDFDGCFFGFF<FE:7B<+FAFGFDGFGG,BFFF9BFB+=F8<><,<CFC,8@FCFFG7FEF7CD>EB:CDGGF7?F75F1**6CC:F9+<82>,?FC8?-BF2C<E@?:,4/1:58EE3#>;CA@0+<<C,39@,:9FGD@>:7GFFF:F@+@,,<>8,<@,@,DF:7,,333+,8,8<<D5GDF8AEBFFFAAFGGEFCFF?FFCCF7CGCFFCE7BFFAB,CF7FBCFEFGFCGF7GFFFFFDFGF<C7CEDGGGGGGGFGFFFGDFCCFF@FCAECCF6C<@FEAGGGFFCFEFFDGFAFGFFADFGGGGGGFGFF<,EA<,BA
@silzx 235
TAGGGAATTTTCGGCAATGGGGGAAACCCTGACCGAGCAACGCCGCGTGAGCGAAGAAGGCCTTCGGGTCGTAAAGCTCTGTTGTAAAGGAAGAACGGCGCATACAGGAAATGGTATGCGAGTGGCGGTACTTTACCAGAAAGCCACGGCTAACTACGTGCCAGCAGCCGCGGTAATACGTAGGTGGCGAGCGTTATCCGGAATCATTGGGCGTAAAGAGGGAGCAGGCGGCCGCAAGGGTCTGTGGTGAAAGACCGAAGCTAAACTTCGGTAAGCCATGGAAACCGGGCGGCTAGAGTGCGGAAGAGGATCGTGGAATTCCATGCGTAGCGGTGAAATGCGTAGATATATGGAGGAACACCAGTGGCGAAGGCGACGGTCTGGGCCGCAACTGACGCTCATTCCCGAAAGCGTGGGGAGCAAATAGGATTAGATACCCT
+
GGGGGGGGGGGGGGGGGGGGGGGGGGGGGGGGGGGGGGGGGGGGCFGGGGGFFGGGGGGCC<FGGGGGEEFFGGGA<EGGGGCFEGFGGGGGGGGGGGGEDGGGGGGGBFFGGGGGG8F:FGGG7FGGGGGGGGGF?FGGGGFGGGGGGGGGGGGGGGFGGGGGGGGGGGGGGGGGGGGGGGGG>GGGEGGGGGGDGGGGGGEGCGGGGGGGG:CGFC+AGGCFCFGGGGGGF?2GGFGG=FGGGFFC<GFFFCGCFEGFCGGFGGGFFFGGGGFGGGGGFGGGGFF>>=@GGGGGGGGGGGCGGGGGGFGFGFGGGGGGGGGGGEGGGGGGGGGGGGGGGGGGGGGGGEEGGFGGGGGGGGGGGGGGGGGGGGFCGGFCGF7GGGEFGGGGGGGGGGF@C+FGFGGGGGGEGGGGGGGGE,GGCGGGGGGGGGGCCCCC
@silzx 81935
TGGGGAATATTGCACAATGGGGGAAACCCTGATGCAGCGACGCCGCGTGAGCGAAGAAGTATTTCGGTATGTAAAGCTCTATCAGCAGGGAAGAAGAATGACGGTACCTGACTAAGAAGCACCGGCTAAATACGTGCCAGCAGCCGCGGTAATACGTATGGTGCAAGCGTTATCCGGATTTACTGGGTGTAAAGGGAGCGCAGGCGGTGCGGCAAGTCTGATGTGAAAGCCCGGGGCTCAACCCCGGTACTGCATGGAAACTGTCGTACTAGAGTGTCGGAGGGGTAAGTGGAATTCCTAGTGTAGCGGTGAAATGCGTAGATATTAGGAGGAACACCAGTGGCGAAGGCGGCTTACTGGACGATAACTGACGCTGAGGCTCGAAAGCGTGGGGAGCAAACAGGATTAGATACCCT
+
EGGGGGGGGGGGGGGGGGGGGGGGGGGGGGGGGGGAFGCFGGGGGGGGGEGFGG7F@FGGGGFGGGGGGGGGGGGGGGGGFGGFCFGGGGGGDEFGGGGGGGGGGGGGGFFGGGGGG9:FDFGGGGGGGGGGGCGG>GEFGFGGGDG:FGGFGFGGGGFG<FFFFGGGGGGGGFF@CG@C>FGFCFFFG=GCGGGEGGFGFDGEGGG5GEFGGFCFFGGGGGGGGGGGEGGFGGGGGGGG>CGGGGFGGGGGGGGGGGGFGGGFFFCEFFFFGGGGGGGGFFFGFGGGGGGGGGGFFGFCGFGGGGDGGFGDGGGGFGGGGGEGGGGGGFGGGDGGGGGGGGGGGGGGEGGGGGGGGGGGGGGGGGGGGGGGFGGGGGGGFEGFGGGGGGGGGGGGGGGGGFFGGGFDGGGCCCCC
@silzx 52903
TGGGGAATATTGCACAATGGGGGAAACCCTGATGCAGCGACGCCGCGTGGAGGAAGAAGGTCTTCGGATTGTAAACTCCTGTTGTTGAGGAAGATAATGACGGTACTCAACAAGGAAGTGACGGCTAACTACGTGCCAGCAGCCGCGGTAAAACGTAGGTCACAAGCGTTGTCCGGAATTACTGGGTGTAAAGGGAGCGCAGGCGGGAGAACAAGTTGGAAGTGAAATCCATGGGCTCAACCCATGAACTGCTTTCAAAACTGTTTTTCTTGAGTAGTGCAGAGGTAGGCGGAATTCCCGGTGTAGCGGTGGAATGCGTAGATATCGGGAGGAACACCAGTGGCGAAGGCGGCCTACTGGGCACCAACTGACGCTGAGGCTCGAAAGTGTGGGTAGCAAACAGGATTAGATACCCT
+
GGGGGGGGGGGGGGGGGGGGGGGGGGFGGGGGGFFGGGGGGGFFGGGGGGGGGGFGGGGGGGFGGGGGGGGGGGGGFGGFCFGGEGGGGGGGGGGGGGFGGGGGGFEFGFF<FEFFGG?GGGGG@EEFD=DFGFCGGGGFGGGGGGEFFGCCGFEBFGD;FEF?FGFGGECEGFGGGGGGGGDGGFFF@<FFCGGGGGGFCECDCFG;F:FFGGFF9FE>A@<CGGFFCFCGGGGGGGGGGFEEC;@3=>FD9;FADGFGGGF@FFFGGFGGFGGEFEGGGGGGGFGGGGGDFFGGGGGGFGGGGGGFFFACGGGF@C<EGEEDFDDGGGGGGGFF9GFGGGGGGGGGGFEGFFCEGFC,DECFFFGGGGGGFEDGGGGGGEGFGGGGGGGGGFAGGGGGGGGGCFFGGGGCCCCC
@silzx 67752
TGGGGAATATTGCACAATGGGGGAAACCCTGATGCAGCGACGCCGCGTGGAGGAAGAAGGACTTCGGATTGTAAACTCCTGTTGTTGAGGAAGATAATGACGGTACTCAACAAGGAAGTGACGGCTAACTACGTGCCAGCAGCCGCGGTAAAACGTAGGTCACAAGCGTTGTCCGGAATTACTGGGTGTAAAGGGAGCGCAGGCGGGAGAACAAGTTGGAAGTGAAATCCATGGGCTCAACCCATGAACTGCTTTCAAAACTGCTTTTCTTGAGTAGTGCAGAGGTAGGCGGAATTCCCGGTGTAGCGGTGGAATGCGTAGATATCGGGAGGAACACCAGTGGCGAAGGCGGCCTACTGGGCACCAACTGACGCTGAGGCTCGAAAGTGTGGGTAGCAAACAGGATTAGATACCCT
+
GGGGG,CFGGGGGGGGGGGGGGGGGGGGGFGGGGGGGGFFGDGGGGGGGGGGGGGGGGGGGGGGGGGGGGDFGGGFFGGGGGGGG?@FGGGGGGGGGGGGGGEGGGGGGGGGGGFGGFGFGGG7EEEDG@GGGGGF>FDFGGGGGGGGGDGFGGGGGDFGFFGGGGFFGGDGGGFFGEGGGG<GGGGGGGGGGGGDECGGGEEEFGGECEFGDGGGFGGGFGGGFDFGC@G9CDGFGFC@+>DEFFGFGGGDEFCCFGGGGFEFBGFGGGGGGGGGGGCFGFFGGEDGGGFGGGGFDGEGGGGGGGGGGF9GGGEFFGGGGGF@CGDGFFFFCECC8FGGGGGFGGGGGGGGGFFGFGGFGGGEFFGGGGGFGGGGFGFE9CGGGGGGGGGGGGGGGGGFGGGGGGFGGGGCCCC9
@silzx 239
TGAGGAATATTGGTCAATGGACGAGAGTCTGAACCAGCCAAGTAGCGTGCAGGATGACGGCCCTATGGGTTGTAAACTGCTCTTATAGGGGGATAAAGTGTGCCACGTGTGGCATATTGCAGGTACCCTATGAATAAGGACCGGCTAATTCCGTGCCAGCAGCCGCGGTAATACGGAAGGTCCGGGCGTTATCCGGATTTATTGGGTTTAAAGGGAGCGTAGGCCGTTTGGTAAGCGTGTTGTGAAATGTCGGGGCTCAACCTGGGCATTGCAGCGCGAACTGCCAGACTTGAGTGCGCAGGAAGGAGGCGGAATTCGTCGTGTAGCGGTGAAATGCGTAGAGATGACGAAGAACTCCGATTGCGAAGGCAGCCTGCTGTAGCGCAACTGACGCTGAAGCTCGAAAGCGTGGGTATCGAACAGGATTAGATACCCT
+
GGGGGGGGAFFGFGGGFFGCDFGGDFGGGGGGGGGGGGGF8FGGGGFGFGGGGGGG8E@FGEGGDFGF8FCEFGFAFGEG9EEG,FFGGGG7FGE9FGFGGGGGGGGGGFGEGGFGGGGGGCFF,CFEDGGGG,CAD9FFGGDCCEG<FGGGFF?FG,@F<7D=C>FG?G7F?DFE5:C@=GCE?FGBFG7;F<:=63BC@C<*FFGG;FC=GGG;,CG@GGDECFEGEFGEFEF:EGFE;FFGFEF>GG@CCFDCEBC<FGEFGGFFCFF@:7CGEBGGEFF9CFFFFFAGGFCF@BFFF?E=E+DGGFGGGGEF=F7FGGGGEGGGGGFCGGFFB,GGFF,F@FADGGGGFF@:CDF@FFBCGGGGGGFFC,:,8GGGCGCFECCGGGGCGFGGFFEFGGGGFCF7ECGGGGFFGGGGGGGGGGGGGGGCCCCC
@silzx 240
TGGGGAATTTTGCGCAATGGGGGAAACCCTGACGCAGCAACGCCGCGTGCGGGATGACGGCTTTCGGGTTGTAAACCGCTTTCAGCAGGGAAGAAATTCGACGGTACCTGAAGAGGAAGCTACGGCTAACTACGTGCCAGCAGCCGCGGTAAGAAGTAGGGAGCGAGCGTTATCCGGATTAATTGGGCGTAAAGAGCGCGTAGGCGGCCTTTCAAGCGGGATCTCTAATCCGAGGGCTCAACCACCGGCCGGATCCCGAACTGGGAGGCTCGAGTTCGGTAGAGGCAGGCGGAATTCCCGGTGTAGCGGTGGAATGCGCAGATATCGGGAATAACACCGATGGCGAAGGCGGCCTGCTGGGCCGAAACTGACGCTGAGGCGCGAAAGCTAGGGGAGCGAAGAGGATTAGATACCCT
+
CEFGEFFGGGGG9C:FECCC8CEGCFFGGCEFFGCGGE<8,+C@CFG7FEGGGCGEEFDE7+6EDFGGG7FGGGGG@+@FGFDFGA,,+@B,8FF8,,3+<>:CFD<@9,,3:=,,DG>E,8DFCCFCG@FG8C>:>FCFGG<,,=<:<C8@,++<<CE9:C<CF5<*18CD59C:****+0+<<:@C::C58:9C:C8EC<G-9*;1/FCFFFFC<5<+3(C22@C<:CC?C,FF:<;@FCG*;FC9.E6;*'3C:FF<@:CCFD>:C/+AFF:+@83<8B9F<FGCB,F<<DF@=@+CGGGGGDGGGFECDGGGGF<DGFF=,C,FAFC,FF,F?,<?,FECFEEGEGEF7E8FC,:@@+:F@GGGGGGGGDGGF:GGFGGFGGFF9GGGC8@CFGGGFGGGGGGGGGGCC8CC
@silzx 96762
TGAGGAATATTGGTCAATGGGCGAGAGCCTGAACCAGCCAAGTAGCGTGAAGGATGACTGCCCTATGGGTTGTAAACTTCTTTTATAAAGGAATAAAGTCGGGTATAGATACCCGTTTGCATGTACTTTATGAATAAGGATCGGCTAACTCCGTGCCAGCAGCCGCGGTAATACGGAGGATCCGAGCGTTATCCGGATTTATTGGGTTTAAAGGGAGCGTAGGCTGCGAGGCAAGTCAGCGGTCAAATGTCGGGGCTCAACCCCGGCCTGCCGTTGAAACTGTCTTGCTAGAGTGCGAGTGAGGTATGCGGAATGCGTTGTGTAGCGGTGAAATGCATAGATATGACGCAGAACTCCGATTGCGAAGGCAGCATACCAACTCGCGACTGACGCTGAGGCTCGAAAGCGTGGGTATCGAACAGGATTAGATACCCT
+
GGGGGGGGGGGGCFEGGGGGGGGGGGGGGGGGGGGGGGGGFGGCFGGGGGGGGGGGFFEFFDFGGGGGGF7FFGGGGGGEDGGGGGFGGGGGGGFFGGGGGGGFE@GGGGGGGCFFGGFADGGGGGGGG?FGGDEGGGGGF<7FCFCFGG9FEFCCFF8FCEGGG>GG@FGGGGGD7FCFCGFFCB;CFEFCFFFE@CFCFCEGFF@EGFC:<><FGGGGGDGC<BCC@GF>EGCEGGGGFFE<DCCCEFGGGEG<GFBEGGGFGG-FGFGGAE8FGGCF;GBFFGGGFE=8=@+D>FF=GGFGECEGGGGGGGGGGGGGGGGGGGGGGGGGGFGFAGDFGF8FGGGGGGGCCCFGFFGGEGGGGGGGGFGGCGGFCGC@GGGGGGGFCCGFCGGGGGGGGGGGGGGGGGGGGGGGGGGGGGGGGGGGGGCACCC
@silzx 68964
TGAGGAATATTGGTCAATGGACGAGAGTCTGAACCAGCCAAGTCGCGTGAAGGAAGACGGATCTATGGTTTGTAAACTTCTTTAGTGCGGGAACAAAGCGGCGTCGTGACGCCGGATGAGTATACCGCAAGAATAAGCATCGGCTAACTCCGTGACAGCAGCCGCGGTAATACGGAGGATGCGAGCGTTATCCGGATTTATTGGGTTTAAAGGGAGCGCAGGCTGCGAGGCAAGTCAGCGGTCAAATGTCGGGGCTCAACCCCGGCCTGCCGTTGAAACTGTCTTGCTAGAGTTCGAGTGAGGTATGCGGAATGCGTTGTGGAGCGGTGAAATGCATAGATATGACGCAGAACTCCGGTTGCGAAGGCAGCATACCAACTCGCGACTGACGCTGAGGCTCGAAAGCGTGGGTATCGAACAGGATTAGATACCCT
+
CFEGC,CE<EEG<FCCEEG8CFEGGGGGGGAEFFDCEA9<FCFEGGDFFGFGFGAE8CC:@F@FFFCE,CF7FG-CFGGFGGG,CE5<FCC=CFFFFE8FFG7@::FCF@CFFE@F7=,B=,BBFGEGG:>F,@,@>=@FGC7@<C>FG;,>F8*FF,>:FGGCEGGGGCFFC@EC*C77<CFECFCE8E*:7<8;;:E,C7EED;*%#<ACCFEE1A=C@84)=8C<C,-::;@607:ECC:8C7:ECC@F?@E?<GC:CC8@@>;EFCCE=CCF<FGGFF<CF,DC,GDB6,:,=:,5,FC+C4FEFEFCEC4+,=EEF=B:FE<GFFEDD?C,5,FE<B8+B+,5,<<C>+6+6+::B7F@CCGGFFE<C6@@@7+CGF:,F:CGGGGFFFFCC<FCGGFCFCF9FFC8FGFFFC,FFFGCFFFE<C<-A@
@silzx 243
TGGGGCATATTGCACAATGGGGGAAACCCTGATGCAGCGACGCCGCGTGGAGGAAGAAGGTCTTCGGATTGTAAACTCCTGTTGTTGAGGAAGATAATGACGGTACTCAACAAGGAAGTGACGGCTAACTACGTGCCAGCAGCCGCGGTAAAACGTAGGTCACAAGCGTTGTCCGGAATTACTGGGTGTAAAGGGAGCGCAGGCGGGAGAACAAGTTGGAAGTGAAATCCATGGGCTCAACCCATGAACTGCTTTCAAAACTGTTTTTCTTGAGTAGTGCAGAGGTAGGCGGAATTCCCGGTGTAGCGGTGGAATGCGTAGATATCGGGAGGAACACCAGTGGCGAAGGCGGCCTACTGGGCACCAACTGACGCTGAGGCTCGAAAGTGTGGGTAGCAAACAGGATTAGATACCCT
+
GGFEF,CEFGGGGGFGGGGFGGGGGGGGGGGGGGGGGGGGGGGGGCFGGGGGGGGGGGGGGGGGGGGGDGGGGGGGGGGGGGGGGGFG?FGGGGGGGGGGGGGGGGGGGGGGGFGGGGGGGGGGGGGGGGGGFGGGFGGGGGGGGGGGGGCBFGGGGGGG>GGGGGGGCFC<BFGGGGGGGGFGGGGGGGGGGGGGDGGGGGGGGGGGGFGFFCFEDCGGGGGGGGGGGGGGEGGGGGGGGGGGGDFFGGFF7CFGGFFGGGGGFDGGGFGFGGGFFFGFGGFGGGGGGFFGGGGGGEGGGE@>GEDGGGGGGEGGGGGGGEC7CGGGGFGGGFFGGGGGGGGGGGGGGGGGGFFEGGGGGGGGGGGGGDGGGFGGGGGGGEGGGGGGGGGGFGGGGGGGGGGGFGGGFCGCCCCC
@silzx 244
TGGGGAATATTGCACAATGGGGGAAACCCTGATGCAGCGACGCCGCGTGGAGGAAGAAGGTCTTCGGATTGTAAACTCCTGTTGTTGAGGAAGATAATGACGGTACTCAACAAGGAAGTGACGGCTAACTACGTGCCAGCAGCCGCGGTAACACGTAGGTCACAAGCGTTGTCCGGAATTACTGGGTGTAAAGGGAGCGCAGGCGGGAGAACAAGTTGGAAGTGAAATCCATGGGCTCAACCCATGAACTGCTTTCAAAACTGTTTTTCTTGAGTAGTGCAGAGGTAGGCGGAATTCCCGGTGTAGCGGTGGAATGCGTAGATATCGGGAGGAACACTAGGGGCGAAGGCGGCCTACTGGGCACCAACTGACGCTGAGGCTCGAAAGTGTGGGTAGCAAACAGGATTAGATACCCT
+
<FF<F:FGF<FGGGGFG9EFFGGGEFCEGFGGGGGGGGGF@F+CFFGEGDGGGGGGFGGGGGGGGGGCF=EEFGGGAF@FGGFGE8FG?FEGGGGGGGGFFGGCGGGGGGGCGGGGGGGGGFGGGCFFADFG:FFG7<<F@<FGGGG=FCE7CFE7>>33?C:F;2<<<=FFF6CFC<?FFG<FGG<<@FC?;C<FD<FFGGGDFGE<CB;CC68GF:CFEGFCFAFGGFCAF83F<FCGEDEF@GGGGDBFFDF<FGGFDDFFFCFDDB,,#:A,42D=9F:FGGF:C@CFF@GFGCC<A,GGGDEFCCF<FGF@F5AAGGFCGF@FCCFDFEFGFFFC7CGFGGEGEF@F<CF6@CF@GFCGGGFGEEGGGFFDDCDFFGFE,8EGGGGGGGGGGFFFF@C6BAFCFCCA6@@@
@silzx 245
TGGGGCATATTGCACAATGGGGGAAACCCTGATGCAGCGACGCCGCGTGGAGGAAGAAGGTCTTCGGATTGTAAACTCCTGTTGTTGAGGAAGATAATGACGGTACTCAACAAGGAAGTGACGGCTAACTACGTGCAAGCAGCCGCGGTAAAACGTAGGTCACAAGCGTTGTCCGGAATGACTGGGTGTAAAGGGAGCGCAGGCGGGAGAACAAGTTTGAAGTGAAATCAATGGGCTCAACCCATGAACTGCTTTCAAAACTGTTTGTCTTGAGTAGTGCAGAGGTAGGCGGAATTCCCGGTGTAGCGGTGGAATGCGTAGATATCGGGAGGAACACTAGTGGCGAAGGCGGCCTACTGGGCACCAACTGACGCTGAGGCTCGAAAGTGTGGGTAGCAAACAGGATTAGATACCCT
+
@CCF+,@C@<EF9FGGFGGGCFFFGGGEGG8EFA9FFG@F@F>EGGGGC@:DC=FB:CFGFGFCFFEGGEFGCFGGCFGG8FGCEEGGFGFGFFGGGFGE?+C+:CGEGGGGC8DAB3AFGFCGGG=<BCCFC,:D#FF1F<BF'EFGECCFGGCB>FEFFF:A8:F>E*AC<,<<EF?(<C<C<>#?=@8CC=E:98=C<?06EC*E,28?;:>4<-F5;C>C8A7,2#7@#GGF@#FC.97,?FGF8<F9FC+<=,FFF>A,:@,<FFGDE<,,FE>,?CFE,DC:B<GFF<+GFF>,FFBF8GGGFFF<7>GGEEFE6:CCB7EF@<DGGFE9-,FCF@7GGGGGC:CFF@EEEEEF9F@CFFF@,F@GF8FGE7GGGGGFF8B,CCCDGGGGGFGGGDGGGCGGGGGCCCC<
@silzx 62211
TGGGGAATATTGCACAATGGGGGAAACCCTGATGCAGCGACGCCGCGTGAGCGAAGAAGTATTTCGGTATGTAAAGCTCTATCAGCAGGGAAGAAGAATGACGGTACCTGACTAAGAAGCACCGGCTAAATACGTGCCAGCAGCCGCGGTAATACGTATGGTGCAAGCGTTATCCGGATTTACTGGGTGTAAAGGGAGCGCAGGCGGTGCGGCAAGTCTGATGTGAAAGCCCGGGGCTCAACCCCGGTACTGCATTGGAAACTGTCGTACTAGAGTGTCGGAGGGGTAAGTGGAATTCCTAGTGTAGCGGTGAAATGCGTAGATATTAGGAGGAACACCAGTGGCGAAGGCGGCTTACTGGACGATAACTGACGCTGAGGCTCGAAAGCGTGGGGAGCAAACAGGATTAGATACCCT
+
DGEFGGEGGGGGGGGGGGG@EFEGDGGGC@FGGGGGGGGGGGGG7FGGEFFFEFEFECGFGGGFGGG?FFGGGGGGGCFGGGGGGGGGGGFGGGGGGGGGFFGGGGGG9DFGGFGGGGGGGGGG?GFGGGGGGGGEGFFFGGGFGGGGGGGGFGGGFFFFGCACGGGGGGG@CEFGGDGGFFGFGGGFFGGGGGGGFGGGGEGGGGGGGGGGGGFGGG<ECGGGEFGGFECFCGGGGGGFGGC:CFFGFFGGGGFFAGGFCCCEGGGGGF9FF8CCGFFEGD=FGGFGGGGGGGGGGFEE9GGGGGGGGGGGGGGGGGGGGGGGFGFGGGGFFCFECGGGGGGGGGGGGGGGGGGGGFGGCGGGFFADGGGGGGGGGGGGFGGGFFDGGGGGGGFGGGFCGFFFGGGGGF?FCCCCC
@silzx 247
TGGGGAATATTGCACAATGGGGGAAACCCTGATGCAGCGACGCCGCGTGGAGGAAGAAGGTCTTCGGATTGTAAACTCCTGTTGTTGAGGAAGATAATGACGGTACTCAACAAGGAAGTGACGGCTAACTACGTGCCAGCAGCCGCGGTAAAACGTAGGTCACAAGCGTTGTCCGGAATTACTGGGTGTAAAGGGAGCGCAGGCGGGGGAACAAGTTGGAAGTGAAATCCATGGGCTCAACCCATGAACTGCTTTCAAAACTGTTTTTCTTGAGTAGTGCAGAGGTAGGCGGAATTCCCGGTGTAGCGGTGGAATGCGTAGATATCGGGAGGAACACCAGTGGCGAAGGCGGCCTACTGGGCACCAACTGACGCTGAGGCTCGAAAGTGTGGGTAGCAAACAGGATTAGATACCCT
+
FGGGGGGGGGGGGGGGGGG?FGGGGGGGGGGGGGGGGGGGGGGGGGGGGDGGGGGGGGGGFEFFGGGGFGGGGGGGGEFGGGGGEEFDCFFGGGGGGDFGGGGDF=?EFGGGGFGFGGDGGGGGGGGFGDFGGDFGGGGFFGGGGGGG/CCFGFGFFFC>FFFGGGGGGGGGGGGGGGGFGG9EGGGGFGGCFAFFFFGGEGD?GE5#<<;FFGGGCEGGGGGGGGGGGGGGGGGGGFGGGGGGGFCDEGFF@ECCGGGFDFGFGGGGGFFDFGFFBCGGFF3GGGDFEFGEGGGGGGEGGGGFGEGGGGE?FDGGGGGGGGFCF:CGGGGGGGGGGGGGGGGGGGGGGGGGGGGGGGGF9FEGGGGGGGEEGGGGGGGGFGGGGGGGGGGGFFGGGGGGGGGGGGGGGGGCCCCC
@silzx 80816
TGGGGAATATTGCACGATGGGGGAAACCCTGATGCAGCGACGCCGCGTGGAGGAAGAAGGTCTTCGGATTGTAAACTCCTGTTGTTGGGGAAGATAATGACGGTACCCAACAAGGAAGTGACGGCTAACTACGTGCCAGCAGCCGCGGTAAAACGTAGGTCACAAGCGTTGTCCGGAATTACTGGGTGTAAAGGGAGCGCAGGCGGGAAGACAAGTTGGAAGTGAAATCTATGGGCTAAACCCATAAACTGCTTTCAAAACTGTTTTTCTTGAGTAGTGCAGAGGTAGGCGGAATTCCCGGTGTAGCGGTGGAATGCGTAGATATCGGGAGGAACACCAGTGGCGAAGGCGGCCTACTGGGCACCAACTGACGCTGAGGCTCGAAAGTGTGGGTAGCAAACAGGATTAGATACCCT
+
GGGGGGGGGGGGGGGGGGGGGGGGGGGGGGGFGGGGGGFEGFGGGGGGGGGFGGGG@FFGGGGGGGGGGEGGGGGGGFGGGGGGGGGFEGGGGGGGGFFCEFC+DCD>EGGGGG8DFG==@DCCGGGFGGGGGGFGGGGGGDGFE:CCFGDEFGGGFGGFECFCFFGEC<CGFCFECG7@BC?GGFFFCFFF<AFF<GGGEGECGGF9F??DGFGFEFGGGGGGFFF;<CDGGGGFF8FFFCEFGEEF@2<C<FFCCDEFFF>A,>:GFCFB=B:9FGGCGG=GFF8+C8GGGGGGEGCFGFFGGGGGEGEGGGGGFECGFEEEFGCFFCFFGGGGGGGGGGFGGGGGGEGF<9GGGDGGGEFEDGGGGGGGGGGFDFF@,DGGGGGFGGGGGGGGGFGGGGGGGFGGFGFCCCCC
@silzx 67508
TGGGGAATATTGCACAATGGGGGAAACCCTGATGCAGCGACGCCGCGTGAGTGAAGAAGTATCTCGGTATGTAAAGCTCTATCAGCAGGGAAGAAAATGACGGTACCTGACTAAGAAGCCCCGGCTAACTACGTGCCAGCAGCCGCGGTAATACGTAGGGGGCAAGCGTTATCCGGAATTACTGGGTGTAAAGGGTGCGTAGGTGGTATGGCAAGTCAGAAGTGAAAACCCAGGGCTTAACTCTGGGACTGCTTTTGAAACTGTCAGACTGGAGTGCAGGAGAGGTAAGCGGAATTCCTAGTGTAGCGGTGAAATGCGTAGATATTAGGAGGAACATCAGTGGCGAAGGCGGCTTACTGGACTGAAACTGACACTGAGGCACGAAAGCGTGGGGAGCAAACAGGATTAGATACCCT
+
CCEFGDGDFGGGGGGGGEAFGGGEGGFGG8<C,6@CFGEGGGGG+@@@:BCDFCFAEFEGFGGGEFGCFFC<CCB-AE<BGAFCEDFG7:BFEGFGF<FFGGGGGG9FGD8FEF,?FFF7EFE7@FGBFGFF913BFGFCC>CGEEFFFFC@FGGFFGGGFGFGGGGGGGGGGFFGFFDEEF<F>F<@CCGFGGGGGEE>C@GGEFC><GFEEGGFCGEGFFFCFCFFCGECCGFEGGGGGFGGGGGGGGGGGFFGGGGGGGGGGGFA=GGFGGGFGFFF@FBGGGGCGDGFGGGGGGGGGCGFGGGGGGGGFCGGGGGGF@,GFGGGGGGFFFFDFGGGFFCCGGGGGGGGGGGGGGFECGGGGGGGFGFCDGGGDGGGGGGGGGEDEFGGGGGGGGGGGGGGFGGGGGGCCCCC
@silzx 80359
TGAGGAATATTGGTCAATGGACGAGAGTCTGAACCAGCCAAGTAGCGTGCAGGATGACGGCCCTATGGGTTGTAAACTGCTTTTATAGGGGGATAAAGTGTGCCACGTGTGGCATATTGCAGGTACCCTATGAATAAGGACCGGCTAATTCCGTGCCAGCAGCCGCGGTAATACGGAAGGTCCGGGCGTTATCCGGATTTATTGGGTGTAAAGGGAGCGTAGGCCGTTTGGTAAGCGTGTTGTGAAATGTCGGGGCTCAACCTGGGCATTGCAGCGTGAACTGCTATACTTTGGTGCGCAGGAAGGGGGCGGAATGCGTCGGGTAGCGGTGAAATGCTTAGATATGACGAAGAACTCCGATTGCGAATGCAGCCTGCTGTAGCGCAACTGACGCTGAAGCTCGAAAGCGTGGGTATCGAACAGGATTAGATACCCT
+
F8EFGFGGGFGGFFGDFFFFGGDGGEG8CFFGGGGGGGGGGG,CFGGGGGFA,8<FEG7C@CFGGG9@CFEFFGCFG,,CFF,CC,C<<CF+>?FEBEFAA,,C<AC?,:94CEACF<9FF@F=F?FF9=FGGGFFFF,<F+3=>B@DB=@EF=+>FF@EGFG,<+@C@C@CC,>>BB<1D,>>BCE7F<=:::*:=*=:8)GEEE##<8FGFB<::C:=2):@CE,#24AA@EC2/$EGFB;CFC80CC@@*>B<3.9CF,@>,>@C:CFCC>,4%CADB><9,@=38:,,+3:>+6953,8++++F@<@5++F:7C:8:,7EEFEDD@C5-?C,,C?,9,FE666@GGCEE?C8C<F@CC6,<C,,EFE@,,C:,F@+:@+EE<CCCGEGF@DCC+CC,:9FC:@CGFFFDGGGFFEGFFFGFFFGGCGCA,CC
@silzx 90854
TAGGGAATATTGCACACTGGGGGAAACCCTGATGCAGCGACGCCGCGTGGAGGAAGAAGGTCTTCGGATTGTAAACTCCTGTTGTTGAGGAAGATAATGACGGTACGCAACAAGGAAGTGACGGCTAACTACGTGCCAGCAGCCGCGGTAAAACGTAGGTCACAAGCGTTGTCCGGAATTACTGGGTGTAAAGGGAGCGCAGGCGGGAGAACAAGTTGGAAGTGAAATCCATGGGCTCAACCCATGAACTGCTTTCAAAACTGTTTTTCTTGAGTAGTGCAGAGGTAGGCGGAATTCCCGGTGTAGCGGTGGAATGCGTAGATATCGGGAGGAACACCAGTGGCGAAGGCGGCCTACTGGGCACCAACTGACGCTGAGGCTCGAAAGTGTGGGTAGCAAACAGGATTAGATACCCT
+
GFF9BDFGGFGCFCFG,EC@@CEGCFGFGGGCG6-CBF7FGGCEEGEGCD7EF@FFGF8EEGD9FFGE,CF9EFFFGGGGGGGGGGGG,B<EFFFGFF@FGE4BDF+>:FFG,,8BFFGGGCC7+>F<>E<FCG,:DBFG708CCF>CFGG5DFEFCBGG2<EC8=F<C:1FFGDDGC7:EGGGFGGGCEFFGGGCCDCGGFC?FFECB:GEFF@FGGD>7;AEF<C<9+@:,@8;DFFFG:CCF=GFCGG,B2C<<DAFFD:A>@CDCGFGGGGGFFD:DFE:EECGEEE<CGFFCECGGGGDEGGGGFFFDGGFCFFFFGGFF7F<E@BEGGGFGGFDEFF<FC@@:GGGGGGGFEFEC@,C9FE@EC@FFFGGFCBF@FFCGGEGGFGGGGGF<CGFFCFGFDGFCEECCCCC
@silzx 80887
TGGGAAATATTGCACAATGGGGGAAACCCTGATGCAGCGACGCCGCGTGGAGGACGAAGGTCTTCGGATTGTAAACTCCTGTTGTTGAGGAAGTTAATGACGGTACTCAACAAGGAAGTGACGGCTAACTACGTGCCAGCAGCCGCGGTAAAACGTAGGTAACAAGCGTTGTCCGGAATTACTGGGTGTAAAGGGAGCGCAGGCGGGAGAACAAGTTGGAAGTGAAATCCATGGGCTCAACCCATGAACTGCTTTCAAAACTGTTTTTCTTGAGTAGTGCAGAGGTAGGCGGAATTCCCGGTGTAGCGGTGGAATGCGTAGATATCGGGAGGAACACCAGTGGCGAAGGCGGCCTACTGGGCACCAACTGACGCTGAGGCTCGAAAGTGTGGGTAGCAAACAGGATTAGATACCCT
+
FGFE@@DAF<FGGGGGGGGGFEFEFGFGGGGGF<FGGG7C+FFFGCEGGGEEFG,@C+?F=FEGGEG+4F89BFGAF<,?=FD,A,BFGG,F<,,CECFFFGG7?=<FE8EE8<FFEFGCG9F:FC>BDB<F:<<73BFG@<87@:*@5CC;FEG3CCC##<80?2$=E<1<CFGGG<B;;FGG:C2CC<C:GGGFEB@=?E=>FEE;>?C,88@=6<F2<EE:@7@1:A<CDGEF<CFF@92FBFAFC,,E<@+B3@<C8FC,GFGGGFFCE,GFA,C5<FGGGB@EGFAEFB=48+:EDGF>7GGFFGF9GGFFCGGFD@FCCF==A<<<BE<CE<,CGDGFGFCEEFCGF9FFFC8F@8ECFGFGF7GGCGEEF+EGGGGCGGGGGGGGGGGGGGFFEFGGGFFGGFFCB@CC
@silzx 81373
TGAGGAATATTGGTCAATGGACGAGAGTCTGAACCAGCCAAGTAGCGTGCAGGATGACGGCCCTATGGGTTGTAAACTGCTTTTATAGGGGGATAGAGTGTGCCACGTGTGGCATATTGCAGGTACCCTATGAATAAGGACCGGCTAATTCCGTGCCAGCAGCCGCGGTAATACGGAAGGTCCAGGCGTTATCCGGATTTATTGGGTTTAAAGGGAGCGTAGGCCGTTTGGTAAGCGTGTTGTGAAATGTCGGGGCTCAACCTGGGCATTGCAGCGCGAACTGCCAGACTTGAGTGCGCAGGAAGTAGGCGGAATTCGTCGTGTAGCGGTGAAATGCTTAGATATGACGAAGAACTCCGATTGCGAAGGCAGCCTGCTGTAGCGCAACTGACGCTGAAGCTCGAAAGCGTGGGTATCGAACAGGATTAGATACCCT
+
GGGGGGGGGGFGGGGGGGGGGGGGGGGGGGGGGGGGGGGGGGF9FFDGGGGGGGGGGGGGGGGGGGGFFDEEGGGGGFGGGCFDGFFDGFGGG@FGFGFCBEGGGFGGDGGGGFFFGFFF99EAAEBFGGGGFGCFFFGGGGE:FCFFGF=>F@GG=GDCCEFGGGFE@>CEFFFF7GFFGGFDEE:C@FDGCF@CFFFFFG>GGGFFEEFFGDF<8DF?CD9:CGFFAGGGEGGGGGGGGGGGGFB*DEDEFGGG@CFGF@GGGGGGGGFGF7GGGGGGEFB?CC,AGEGGEF@8+8FCDGFGGDGGFCDFGGGEFCGDGGGDGGGGGGGGGGGGFCGGGGFGGF<DCGGGGGGFGGGDGGGGGGGGGGGE?GGGFFF@@DGFFCGDGGGGGGCGFGGGGGGGCGGGGGGGFAGGGGGGGGGGDFGGGGGCCCCC
@silzx 254
TGGGGAATTTTGGACAATGGGGGCAACCCTGATCCAGCCATGCCGCGTGCAGGATGAAGGTCTTCGGATTGTAAACTGCTTTTGTCAGGGAAGAAAAGGTCTGTGTTAATACCATAGACTGCTGACGGTACCTGAAGAATAAGCACCGGCTAACTACGTGCCAGCAGCCGCGGTAATACGTAGGGTGCAAGCGTTAATCGGAATTACTGGGCGTAAAGCGTGCGCAGGCGGTTCTGTAAGACAGATGTGAAATCCCCGGGCTCAACCTGGGAATGGCATTTGTGACTGCAGGACTAGAGTTCATCAGAGGGGGGTGGAATTCCAAGTGTAGCAGTGAAATGCGTAGATATTTGGAAGAACACCAATGGCGAAGGCAGCCCCCTGGGATGCGACTGACGCTCATGCACGAAAGCGTGGGGAGCAAACAGGATTAGATACCCT
+
DGGGEE@EGFFGGFGGEFGFGGDEGGGGCFGGGGGGGGFFGGGGGDGGDGGGGGGGGGGGGGFFGGGFGDGFDFGGGGGGGGGGGGGCGGGGGGGGGFGGGG?FFGGGGGGGGGGGGDEGDGF@FFE>FDF,?DCGFGGGGFGGGGGG?GFGFGGGGCFFGGGGGGGGG=FGG:FFG9CGGGCGGGFGGGGG=GGGGFGGGGGFCCCF:CCGGGGGGGGGFDGGGDGGEGFFE,F<CC>CGGGGGGFGGFFFGCFFGCFGFF@@FGFGGFGGDGGGFCDFFEAAC,BCGGGFBEEGGFDCFGGDGGGEGGGGGGFGFF?9GGCF9EC,GGFFCCF<CDGGGGGGFCFEGGGF<FGGFGGGGGGGGGGGGGGGGGFGGGF7DGGGGGGGGGGGGGGGGGGGFGGGGGGGGGGGGGGGGGGGGGGGGGGGGGGGGGFGCCCCC
@silzx 108409
TGAGGAATATTGGTCAATGGACGAGAGTCTGAACCAGCCAAGTAGCGTGCAGGATGACGGCCCTATGGGTTGTAAACTGCTTTTATAGGGGGATAAAGTGTGCCACGTGTGGCATATTGCAGGTACCCTATGAATACGGACCGGCTAATTCCGTGCCAGCAGCCGCGGTAATACGGAAGGTCCAGGCGTTATCCGGATTTATTGGGTTTAAAGGGAGCGTAGGCCGTTTGGTAAGCGTGTTGTGAAATGTCGGGGCTCAACCTGGGCATTGCAGCGCGAACTGCCAGACTGGAGGGCGCAGGAAGTAGGCGGAATTCGTCGTGTAGCGGTGAAATGCTTAGATATGACGAAGAACTCCGATTGCGAAGGCAGCCTGCTGTAGCGCAACTGACGCTGAAGCTCGAAAGCGTGGGTATCGAACAGGATTAGATACCCT
+
C,CFGFFGGGGGFFGFFFCGGGGGGGGFGFGFFFGGDFFGFG,,CFGGGGFCGGGGFGGGGGGFFFCCEGGGGGGGGGGGDEFCFGGGFGFGFDGFGGGGFAFFFGGG,FC7FGFGGGFGGGDF,,AFG,?BFF9E,3@FGGCEC7FFGGGGGG7CFGGGGGGFFG>AFC<DDFCCCF@BEGG9BF<FFG<F;<4??FFG9<1=<=<@A>9FFF::C8B<EC=0AEECE:ACFC@GDDGGGGGGFCCBFCEFC>@8CGC@.@<CFCEFGFF>F::<)@C:C=EFEAGGFA+<=@+7:FGGFDCFGGDGF?FDFE8+FGFCGFGF=F@EFGGGGCFFFCFFFF9FCFEFGEDFEEGDGFF@GGGGGGGGFFGFDECGGGFCCF7E9EEGGGGDGGGGFGGGFGGEGGGGGGGGGF9C@GGFFGGGGGGGGGGCC?CC
@silzx 103536
TGAGGAATATTGGTCAATGGACGAGAGTCTGAACCAGCCAAGTAGCGTGCAGGATGACGACCCTATGGGTTGTAAACTGCTTTTATAGGGGGATAAAGTGTGCCACGTGTGGCATATTGCGGGTACCCTATGAATAAGGACCGGCTAATTCCGTGCCAGCAGCCGCGGTAATACGGAAGGTCCAGGCGTTATCCGGATTTATTGGGTTTAAAGGAAGCGTAGGCCGTTTGGTAAGCGTGTTGTGAAATGTCGGGGCTCAACCTGGGCATTGCAGCGCGAACTGTCAGACTTGAGTGCGCAGGAAGTAGGCGGAATTCGTCGTGTAGCGGTGAAATGCTTAGATGTGACGAAGAACTCCGATTGCGAAGGCAGCCTGCTGTAGCGCAACTGACGCTGAAGCTCGAAAGCGTGGGTATCGAACAGGATTAGATACCCT
+
GFGGGGDF@FGGFFGGGGGGGGGGGGGGGGGGGGGGGGGGGGFGGGGGGGGGGGFGGGGEGGGGGGGGGGGGGGGGGFGGFFGGGGGGGGGGGGGGGGGGGGGGFGFGGGGGGGGGFFGGGGGG7BDGDEFAFFFFFFGDGGGGGGGGGGFGG<BFGGGGGGGGGGGGGGGGDGGGGGGD@5CCFGGDGGGGGGGGGFGGGGFGGGGGGFFFGFFCFCE?DGGGGGE0GGFGGGGGGGGGFFGGGGFCGGGGGGGD:CGFEDEFGFGGGGGFCGFF>BEGGGGGFFF@GDFGEGDGGGGFFFEFGGGGGGFGFGFC7:CCGGGGEGGGGGGFCAFGFEGGGGGEFFFCGGEFE?CFDFG>GGGGGGEGGGGGGFGFGGGGGFCGGFGEEEFCF9CGGFEF<GGGGGDGGGGGGGGGGGFFFGGFGDGFGGGCCCCC
@silzx 257
TGGGGAATATTGCACAATGGGGGAAACCCTGATGCAGCGACGCCGCGTGGAGGAAGAAGGTCTTCGGATTGTGAACTCCTGTTGTTGAGGAAGATAATGACGGTACTCAACAAGGAAGTGACGGCTAACTACGTGCCAGCAGCCGCGGTAAAACGTAGGTCACAAGCGTTGTCCGGAATTACTGGGTGTAAAGGGAGCGCAGGCGGGAGAACAAGTTGGAAGTGAAATCCATGGGCTCAACCCATGAACTGCTTTCAAAACTGTTTTTCTTGAGTAGTGCAGAGGTAGGCGGAATTCCCGGTGTAGCGGTGGAGTGCGTAGATATCGGGAGGAACACCAGTGGCGAAGGCGGCCTACTGGGCACCAACTGACGCTGAGGCTCGAAAGTGTGGGTAGCAAACAGGATTAGATACCCT
+
FGGGG,CFGGGGGGGGGGGEFFDGGGGGDGGFGGGGGGGGGGGGDGGGECFGGGGGDFGGGGGGGGG>EGFEFGFFA,BFG<,,B,=FGGGGGGFCGF9EFGGECFAFFEFGGG@FEF:BFFGGGGGG<FFFC>FC@F7B>>FCCFEEEGGGGGCGGFFGFGCFGEFGCFFGGDE>7CFF9FGEFFFB@EGDFCGGGGGDGG<DFEFFDGGGFFGGGFFFFGEF=FGFGGGGGFGGGGGF;DCCGCFCFDG=FGEFCFAAFE=$GGFCGGGCFF8CDFE8GFGFGECDGFGGGGGGGGGGGFF@8F=E8FGFCEGCGFGGFDGEEF7EDFFGGGGGGGGGGGEFGDGGGGFGFGGE?GGGGGFGGGFEEGCCEBFAE+GGGGGFGGGGGGGGGGGGGGGFGGGFE,CGGGFCCCCC
@silzx 92376
TGGGGAATATTGCACAATGGGGGAAACCCTGATGCAGCGACGCCGCGTGAGTGAAGAAGTATCTCGGTATGTAAAGCTCTATCAGCAGGGAAGAAAATGACGGTACCTGACTAAGAAGCCCCGGCTAACTACGTCCCAGCAGCCGCGGTAATACGTAGGGGGCAAGCGTTATCCGGAATTACTGGGTGTAAAGGGTGCGTAGGCGGTATGGCAAGTCAGAAGTGAAAACCCAGGGCTTAACTCTGGGACTGCTTTTGAAACTGGCAGACTGGAGTGCAGGAGAGGTAAGCGGAATTCCTAGTGTAGCGGTGAAATGCGTAGAGATGAGGAGGAACACCAGTGGCGAAGGCGGCTTACTGGACGATAACTGACGCTGAGGCTCGAAAGCGTGGGGAGCAAACAGGATTAGATACCCT
+
FE@FECGFGGGGGDGGGGGCFCCCBF8,CFGFC,6CCFF77FFGEGGGG,,9C?F9EGGGAFFFGG?CF+=FEGFGGGGGGGGGG@AB+@7F7EF<F?EF<FC=BFF:FEAFF9<?FCG<F77@+88>,CBFE<,8FEC,F<CC8@FFC:>.B<CBCEFACE9<<:FF<=F7/<<FEEEFFG,DCFFD-CBCG:>9;EGGGGG6EFE?FCFGC<CF;9@,<<GFFC8<CFDAFDECDDEG9:FDDGEA=DGFECD(GDFFDEC+=,7<E5CCFF9FA<'=8:DFF+CC=,<EAEDE4,,,<FEF>F@GB<F<CF7GFFF;FC6?:,<E?6,EC6CFGGGGGGGGGGEGF:<GGFEFCEF<CC,AFFFGGGGGGGFDGGFFF@FC,:GEGGGGGGGEC<GGGGGGEAGGFGFCC<CC
@silzx 259
TGGGGAATTTTGGACAATGGGGGCAACCCTGATCCAGCCATGCCGCGTGCAGGATGAAGGTCTTCGGATTGTAAACTGCTTTTGTCAGGGAAGAAAAGGTCTGTGTTAATACCATAGACTGCTGACGGTACCTGAAGAATAAGCACCGGCTAACTACGTGCCAGCAGCCGCGGTAATACGTAGGGTGCAAGCGTTAATCGGAATTACTGGGCGTAAAGCGTGCGCAGGCGGTTCTGTAAGACAGATGTGAAATCCCCGGGCTCAACCTGGGAATGGCATTTGTGACTGCAGGACTAGAGTTCATCAGAGGGGGGTGGAATTCCAAGTGTAGCAGTGAAATGCGTAGATATTTGGAAGAACACCAATGGCGAAGGCAGCCCCCTGGGATGCGACTGACGCTCATGCACGAAAGCGTGGGGAGCAAACAGGATTAGATACCCT
+
GGGGGBFGFGGGGGGGGGGGGGGGGGGGGGGGGGGGGGGGGGGGGGGGGGGGGFGGGGGGGGGGGGGGGGGGGGGFGGGGGGGGGGGGGGGEFGGGGGGGGDGGGGGGGGGGGGGGGGGGGGGGGGGGGGGGGFGGGGFGGGGGGGG?GGDGGGGGGGGGFGGGGGGGGGDGGCFFGGGGEFGGGCFFFGGGGGGDGGGFGGFGGGG<FFFFGCFGFFGG;GGFCGGGGGGGGGFGGGFGFGFGFGGFFGGGGGGGGGGGGGGFGGGFGGGGGGGGGFFGGGGGGGGFGGGFFDGCGGFCCGGGGGGGGF@EGGGGGGFGGGGGGGGGGGGFFGFAGGGGGGFGFGGGGGGGGGGGFGFGGGGGEGGGGGGGGGGGGGGGGGGFCGECGGGGGGGGGGGGGGGGGFGGGGGGGGGGGGGGGGGGGGGGGGGFGGGGCCCCC
@silzx 260
TGAGGAATATTGGTCAATGGACGAGAGTCTGAACCAGCCAAGTCGCGTGATGGAAGACGGATCTATGGTTTGTAAACTTCTTTAGTGCGGGAACAAAGCGGCGTCGTGACGCCGGATGAGTGTACCGCAAGAATAAGCATCGGCTAACTCCGTGCCAGCAGCCGCGGTAATACGGAGGATGCGAGCGTTATCCGGATTTATGGGGTTTAAAGGGAGCGCAGGCTGCGAGGCAAGTCAGCGGTCAAATGTCGGGGCTCAACCCCGGCCTGCCGTTGAAACTGTCTTGCTAGAGTTCGAGTGAGGTATGCGGAATGCGTTGTGTAGCGGTGAAATGCATAGATATGACGCAGAACTCCGATTGCGAAGGCAGCATACCAACTCGCGACTGACGCTGAGGCTCGAAAGCGTGGGTATCGAACAGGATTAGATACCCT
+
GGCGGGGG9FGCGEFGGGGGGGGG7FGGGGGGGGFGGGDGAFEFGGGGGG8@FGGGGFFG@FCGG9FEF<,69CFAFG9,5EFE,<,5+@+C=+E==AE@FEF+@B:+:3+8+@@:>:,,<3@CC<3>+>33,>@F=>C9AC@B:>FG<9?>**>1FB<EGGGCF:C1::2F,=CFBFC,<@<*?8CC5?#9<E>,C>C#C+?;>?9<;;#<@C/58E?5ED=;EGGGGD*85GC=*C@?ED9F?FFGF-GGFEG3/F3C:<;CD:CGFB==BAFGDFGEF,GGGGGF9GGFFDGFEGFGGGGCFFF<GGGGGGFCGGGGGGGGGGGGGGFGGGFCGGGGGGFB?:FAGFEC@-GCFBC7GGGGGGGFCFC6,:FGF@:C@FEGGGGGGGGGGGGGGGGGGGGGGGGGGGGGFFGGGGGGGGGGGGGGGCC<CC
@silzx 49552
TGGGGAATATTGCACAATGGGGGAAACCCTGATGCAGCGACGCCGCGTGGAGGAAGAAGGTCTTCGGATTGTAAACTCCTGTTGTTGAGGAAGATAATGACGGTACTCAACAAGGAAGTGACGGCTAACTACGTGCCAGCAGCCGCGGTAAAACGTAGGTCACAAGCGTTGTCCGGAATTACTGGGTGTAAAGGGAGCGCAGGCGGGAGAACAAGTTGGAAGTGAAATCCATGGGCTCAACCCATGAACTGCTTTCAAAACTGTTTTTCTTGAGTAGTGCAGAGGTAGGTGGAATTCCCTGTGTAGCGGTGGAATGCGTAGATATCGGGAGGAACACCAGTGGCGAAGGCGGCCTACTGGGCACCAACTGACGCTGAGGCTCGAAAGTGTGGGTAGCAAACAGGATTAGATACCCT
+
GGGGGGGGGGGGGGGGGGGGFGGGGGGGGGGGGGGGGGDGGGGGGGGGGEEGGGCFGGGGFGCGGGGGGGGGGGGGCFGGGGGGGGGGGGGGGGGGGGGGDGDGGGGGGGGG8>DFG8AFGGDG6>BBF9A?GAC?DFFGGFGG?FCGAGGFFGGE7FEFF0CFGGFFEEDCBBCGEGFFFFFGGGFEFCCEGGE>GCCF?EGGGFG>FGDGGGG9ACE:;CFGGGGD@A2<7FCC>CCF@DGGFGDF@<@@(GFGGGGGFGGFCEFAFFGGGGGGGFFCGFFGGGFFC,GGGGGGGFB,GGGFEEGGGGFFGGGGFFFDFEDGGFCGGFGGGGGGGGGGGGGGGGGGGGGFEGFGGGGGFGFFCGGGGGGGGGGGDGGGGGGGFGGGGGGGGGGGGGGGGGGGGGGGGGGCCCCC
@silzx 262
TGGGGAATATTGCACAATGGGGGAAACCCTGATGCAGCGACGCCGCGTGGAGGAAGAAGGTCTTCGGATTGTAAACTCCTGTTGTTGGGGAAGATAATGACGGTACCCAACAAGGAAGTGACGGCTAACTACGTGCCAGCAGCCGCGGTAAAACGTAGGTCACAAGCGTTGTCCGGAATTACTGGGCGTAAAGCGTGCGCAGGCGGTTCTGTAAGACAGATGTGAAATCCCCGTGCTCAACCTGGGAATGGCATTTGTGACTGCAGGACTAGAGTTCATCAGAGGGGGGTGGAATTCCAAGTGTAGCAGTGAAATGCGTAGATATTTGGAAGAACACCAATGGCGAAGGCAGCCCCCTGGGATGCGACTGACGCTCATGCACGAAAGCGTGGGGAGCAAACAGGATTAGATACCCT
+
GGGGGGGGGGGGGGGGGGGGGEGGGGGGGGGGGGGGGGDGGGGEGGGGGGGGGGGGGGGGGGGGGGGGGGGGGGGCGGGGGGGGGGGGGGGGGGGGGGGGGGGFGGFFFGGGGFFGGGFDFFGGGGGGGFGG@3GFFGGGGFFGGGGGFGGGGGGFGGGGG8FGGGFGGGFGEEGGGGFGGGGGGGGGGGGEFGGGGGGGDGGGGG>EEFEGGGGGGGFFFGGGGEGGGGEFGDGEGGGFFFFGFFFEDF<EFFECEBBEGGF9FEFFGCCGGGFAFGECFCGGEFCFFGGGGGGGGFGEGGGGGGFFGGGGDGGGGFGGGGGGGCGGGGGFFGGGGGGGGGGGGGGGGGEGEEC8GGGFCCGECFGGGGGGGFGFGGGFFGGGGGGDEGGGGGGGGGGGGGGGGFGGGFFCCCCC
@silzx 91089
TGGGGAATATTGCACAATGGGCGCAAGCCTGATGCAGCCATGCCGCGTGTATGAAGAAGGCCTTCGGGTTGTAAAGTACTTTCAGCGGGGAGGAAGGGAGTAAAGTTAATACCTTTGCTGATTGACGTTACCCGCAGACGAAGCACCGGATAACTCCGTGCCAGCAGCCGCGGTAATACGGAGGGTGCAAGAGTTAATCGGAATTACTGGGCGTAAAGCGCACGCAGGCGGTTTGTTAAGTCAGCTGTGAAATCCCCGGGCTCAACCTGGGAACTGCATCTGATACTGGGAAGCTTGAGTCTCGTAGAGGGGGGTAGAATTCCAGGTGTAGCGGTGAAATGCGTGGAGATCTGGAGGAATACCGGTGGCGAAGGAGGCCCCCTGGACGAAGACTGACGCTCAGGTGCGAAAGCGTGGGGAGCAAACAGGATTAGATACCCT
+
C,6E7CCCF9FF9CF@C,,CFFC@@@FDG,CEFG9FD@,C,C8FF7FGG,CEDFFFGAEGF@FFCFGGGGE@,59C<EFFEAEAE9FC:+>FE7DGFF<@=:,555?DD,BE<DCDFC<,<BCF99>CDCFGAF@+>@,@:@EBCCFCED*>FCFGFFCFEFFG>CF>CG@<CF7<CEGE8CCEFFCGCC,*2<:+<@?/;E8CF?;<1<<@FF6>C7C5#//:GC;E4?:EFC<;FFFF<>9C.8<=@<EGFC6CCEFCE,GGFGF@:<F<FFCD?-89FCGD3@7,@,9F9DGGGFECC6+3,=@+>+BB??,@C,,,E?E,GFFF:8EFE<F<E=+:@FFB,F=<DGFFDDF9E9F@+@FCFC:6C<C9E:,:EF77F,C@B6GF<<FF@@87+EB,,,C@:EFC6,F7@F<FC6@,FC@FEF,ED@AFCAF@ACC@B
@silzx 100723
TGGGGAATCTTGCACAATGGGGGAAACCCTGATGCAGCGACGCCGCGTGAGCGAAGAAGTATTTCGGTATTTAAAGCTCTATCAGCAGGGAAGATAATGACGGTACCTGACTAAGAAGCCCCGGCTAACTACGTGCCAGCAGCCGCGGTAATACGTAGGGGGCAAGCTGTATCCGGATTTACTGGGTGTAAAGGGAGCGTAGACGGCAAGGCAAGTCTGATGTGAAAACCCAGGGCTTAACCCTGGGACTGCATTGGAAACTGTCTGGCTCGAGTGCCGGAGAGGTAAGCGGAATTCCTAGTGTAGCGGTGAAATGCGTAGATATTAGGAAGAACACCAGTGGCGAAGGCGGCTTACTGGACGGTAACTGACGTTGAGACTCGAAAGCGTGGGGAGCAAACAGGATTAGATACCCT
+
DG8EEE7F,CFGGGEFFEFEFFGGGGGGGGCGG<FC<EC@FCGGDDGGGGGGFEF+?FFDF,C<FFGGG@E9FFG9FGGGGGGG,EFFGGGGDGDFGGGGGGGCGEGGGGGGGGGGGGGGGDFFGGGGGGG?GCGGGFGGCCFGDCGECGGG>CCCGFB<9<>5F<C#(GG2G6GG73,1/788<:,;A@FGGGEG;*,?EE;ECAEEEGGFFGECEGFGGGFGFCCFGGGGB<>CFDFGDCFFFFFDFDDGGDC<FCFA?8:=CAC49FGFCE8F<6GGFAAECGGF+DE9,,E,8FDFFFGGGF7GFFFFGGEEFAGFGFA<C,CEFGGGGEEFGFCEGGEFFC,GFEFFGGFGFFFCC:GGGGEDGFFFFGEF9FC8@CGGGDGGGE;CFGF9FGF9GFFF@9FGFGFB-A-C
@silzx 51802
TGAGGAATATTGGTCAATGGACGAGAGTCTGAACCAGCCAAGTAGCGTGCAGGATGACGGCCCTATGGGTTGTAAACTGCTTTTATAGGGGGATAAAGTGTGCCACGTGTGGCATATTGCAGGTACCCTATGAATAAGGACCGGCTAATTCCGTGCCAGCAGCCGCGGTAATACGGAAGGTCCAGGCGTTATCCGGATTTATTGGGTTTAAAGGGAGCGTAGGCCGTTTGGTAAGCGTGTTGTGAAATGTCGGGGCTCAACCTGGGCATTGCAGCGCGAACTGCCAGACTTGAGTGCGCAGGAAGTAGGCGGAATTCGTCGTGTAGCGGTGAAATGCTTAGATATGACGAAGAACTCCGATTGCGAAGGCAGCCTGCTAATCTGCGACTGACATTGAGGCTCGAAAGTGTGGGTATCAAACAGGATTAGATACCCT
+
GGGGGGGGGGGGGGGGGGGGGGGGGGGGGGGGGGGGGEGGGGFGGGGCFFGGGGGGGGGGGGGGGGGGGGGGGGGGGGECGGGGGGGGGGDGGCFCEGFBFGFGGFFGGGDEGGGGGDGGGGGGGGGGGGGGGGGGFFGGGFFGGFGGGGFFGGGGGGGGGGFFGGGGEDFFGFFGGGGGGGGFG>GFGGGGGFECCGFFGGGGGGGGGGGGGGGFGDA:EGGFGGGEFGGDFGGGEGGGGGGGGFFGGEGGGGGECFFGFFFGGGFGGGGGGGGGGGGGGFGGGDGGGGGGGGGGGGFF=,FGGGDDGGGGGGGGGEF7GFFGCGGGGFF9GEEEGFCFEDGGGGGGFGGGGGGGGGGGGGGGGGGGGGGGGGGGGGFCGGGGGFFGGFGGGFGGGEGF<GGGGGGGGGGGGFAGGGGGGGGGGFCGGFGCCCCC
@silzx 87588
TGGGGAATATTGGGCAATGGGCGCAAGCCTGACCCAGCAACGCCGCGTGAAGGAAGAAGGCTTTCGGGTTGTAAACTTCTTTTGTCGGGGACGAAACAAATGACGGTACCCGACGAATAAGCCACGGCTAACTACGTGCCAGCAGCCGCGGTAATACGTAGGTGGCAAGCGTTATCCGGATTTACTGGGTGGAAAGGGAGCGTAGGCGGCCTATTAAGTCAGCTGTGAAAGTTTGCGGCTCAACCGTAAAATTGCAGTTGATACTGGTCGTCTTGAGTGCAGTAGAGGTAGGCGGAATTCGTGGTGTGGCGGTGAAATGCTTAGATATCACGAAGAACTCCGATTGCGAAGGCAGCTTACTGGACTGTAACTGACGCTGATACTCGAAAGTGTGGGTATCAAACAGGATTAGATACCCT
+
@CF,CBC<FGGGFGGGGGGFGGGGGGGFGGGGGGCFGGF@FGGGGEF:EGFFFFFGGGDG<FFEGEGGG7FFGGGGFGFCGGG9BFEEDFEGGDGGGGFGA?FGFDEGDG,>7FF+@FGGCGGGD:>FGGGG@GGEGDFFCF7?77FFDGD5F9@BFFFFFGFCFFGFGCCFBCFFFGG?GFC;:,GFCC8#<><<<C;:9:GGFCEFGEF9GGFCFGGGCGGGFFF@=?E@DGG=GDFAF><FCEAD?F:%FDFCGGGF?,E7@<GF<BF9GFGDE#CFFGFC9FAF=+DGGGGGGGGGGFDGGGGEF:DGGGFGGGGGE9DEAC,FGFGFFFED@77GGFGGGGGFFDGFGFC,@FFFAFEGGGGGFF:GGGGGDFFE8FGGGFFCEGEF<GGGGGGGDGFCFFCCFGGGCECCACB
@silzx 267
TGGGGAATATTGCACAATGGGGGAAACCCTGATGCAGCGACGCCGCGTGAGTGAAGAAGTATTTCGGTATGTAAAGCTCTATCAGCAGGGAAGAAAATGACGGTACCTGACTAAGAAGCCCCGGCTAACTAAGTGCCAGCAGCCGCGGTAATACGTAGGGGGCAAGCGTTATCCGGATTTACTGGGTGTAAAGGGAGCGTAGACGGTAAAGCAAGTCTGAAGTGAAAGCCCGGGGCTCAACCCCGGGACTGCTTTGGAAACTGTTTAACTAGAGTGCTGGAGAGGTAAGCGGAATTCCTAGTGTAGCGGTGATATGCGTAGATATTAGGAGGAACACCAGTGGCGAAGGCGGCTTACTGGACAGTAACTGACGTTGAGGCTCGAAAGCGTGGGGAGCAAACAGGATTAGATACCCT
+
FAFGGDEEEFFGGGGFFGFCD@FFECE,CFGFGFE,@E7C:F7+@@C@>,BFFFFECFG<EC<CFFFEFGG9EEFGGGDCFCCEFGFGGEFGGGGGGFGGFGGGGD<FEFFFFGGGGGFGGEGCC@BFFGF,@=F<FFAFDFGGGG;G@EEFFGC=GFEGGGFEGFGGFFGGFGFE>;=<FC(GD<CF*FGGGEGGEEGFC<>DFF9F;;CFGGGG.GGF@3,<GEC>C:CCCGFFD7D<CEE88FFCFDCFA@F9FGGGGGGFFGGFFFFE6DFFF,@F>F9GDGFFGFFEGFCCDEFFCGF>GEFCGF9GGGGF@FFF@?,B9FFEDFFFCE@C<C<GGGEDGGGGGGGGGDAEEFFEGFAFAFFCGFFCE@EGGGF<D@GFCCEGGFDFF9FGFCFCGGGFFAGGGGGCCCCC
@silzx 268
TGGGGAATATCGCACAATGGGGGAAACCCTGATGCAGCAACGCCGCGTGAGCGAAGAAGTATTTCGGTATGTAAAGCTCTATCAGCAGGGAAGATAATGACGGTACCTGACTAAGAAGCCCCGGCTAACTACGTGCAAGCAGCCGCGGTAATACGTAGGGGGCAAGCGTTATCCGGATTTACTGGGTGGAAAGGGAGCGTAGACGGCAAGGCAAGTCTGATGTGAAAACCCAGGGCTTAACCCTGGGACTGCATTGGAAACTGTCTGGCTCGAGTGCCGGAGAGGTAAGCGGAATTCCTAGTGTAGCGGTGAAATGCGTAGATATTAGGAAGAACACCAGTGGCGAAGGCGGCTTACTGGACGGTAACTGACGTTGAGACTCGAAAGCGTGGGGAGCAAACAGGATTAGATACCCT
+
FFGD@EFGDCE@CCEEDGGGGGCEGGGGGGGFFFCEG?-C,@F@8@FFDCCC>@FBCEF559EEEGD,C+,<FFF,C?,??D9A?8AFFGGG?EEEE9?F?FCB@7BF<EFDFED9BFEDF>FCCCFFF4C=CC=F$EF6><F:8@FF4D>-,2F145F0FFFFF8<<1EEEFCGDEGFF?#FGEE:E+GFFGFC:GFCC8DC9F?>F2:F>GFFDGFDCGCAGFE<CGG=<GGGGGFGGD?GGGFCD9FG=FG=GFFFCCDCCGGGFG@DF8:EF7/@:7FGGGGEGGGGGGGGGGGGGGGGGGGGGGGCFEGGGGGGGGGGGGGGGGGGGGGGGGGGGGGGGGGGGGGGGGGGFGGGGGFAGGGGGGGGGGGGGGGGGGGGGGGGGGGGGGGGGGGGGGGFGGGGGGGGCCCCC
@silzx 86271
TGGGGAATATTGCACAATGGGGGAAACCCTGATGCAGCGACGCCGCGTGAGTGAAGAAGTATCTCGGTATGTAAAGCTCTATCAGCAGGGAAGAAAATGACGGTACCTGACTAAGAAGCTCCGGCTAACTACGTGCCAGCAGCCGCGGTAATACGTAGGGGGCAAGCGTTATCCGGAATTACTGGGTGTAAAGGGTGCGTAGGTGGTATGGCAAGTCAGAAGTGAAAACCCAGGGCTTAACTCTGGGACTGCTTTTGAAACTGTCAGACTAGAGTGCAGGAGAGGTAAGCGGAATTCCTAGTGTAGCGGTGAAATGCGTAGATATTAGGAGGAACATCAGTGGCGAAGGCGGCTTACTGGACTGAAACTGACACTGAGGCACGAAAGCGTGGGGAGCAAACAGGATTAGATACCCT
+
GGFGGGGGGGGGGGGFGGGFGGGEGFGGGGGGGGGGGGGGGGGGGGGGGGGGGGFFEGGGGGG<FFGGGGGGGGGGGGGGGEG<EFFGGGGGGGGGGGGGGGGGGGGGGDGGAFGFGGGDGGGGGGGFFGGGGGGGGFGGFFGGEGFGGGGFGGGFGGGGGGGGCCFG=FEGGGGGGGCFFG(GGGGGGFGGGGGA>BF>EGG<GGGFCGFEGGGGGGGGGGFGGGFGGGGFFFGDGGGGGFGGGGFGCCGFGGGGFGFGGGFFEGFF?FFFDGFG>FFFGGGGGGGGGGGFGGGCGFGGGGGGEGGGGGGGGGFFCGGGGFAGGGFGF9GGGGGGGGGGGGGGGGGGGGGGGGGGGGGGGFGGFGGGGGGGGGGGGGGGGGGGGGGGGGGGGGFGGGGGGGGGGGGGGGGCCCCC
@silzx 270
TGGGGAATATTGCACAATGGGGGAAACCCTGATGCAGCGACGCCGCGTGAGCGAAGAAGTATTTCGGTATGTAAAGCTCTATCAGCAGGGAAGAAGAATGACGGTACCTGACTAAGAAGCCCCGGCTAACTACGTGCCAGCAGCCGCGGTAATACGTAGGGGGCAAGCGTTATCCGGAATTACTGGGTGTAAAGGGTGCGTAGGTGGTATGGCAAGTCAGAAGTGAAAACCCAGGGCTTAACTCTGGGACTGCTTTTGAAACTGTCAGACTGGAGTGCAGGAGAGGTAAGCGGAATTCCTAGTGTAGCGGTGAAATGCGTAGATATTAGGAGGAACATCAGTGGCGAAGGCGGCTTACTGGACTGAAACTGACACTGAGGCACGAAAGCGTGGGGAGCAAACAGGATTAGATACCCT
+
FGGGGGGGGGGGGGGGGGGGGGGGGGGGGGGGGGGGGGGGGGGGGGGGGEGGGGGGGGGFGGGGGGGGGFGGGGGGGGGGGGGGGGGGGGGGGGGGGFGGGGGGGGGGCAGGFGGGGGGG;EFGGGGGGGGGGGGGGFGGGGGGGGGGGEGGGGGGFGGGGDFGGGGGGGGGGGGFEF@FGGGGGGGGGGGGGGGGFGGGGGGGGGGGGGGGGGGGGGGGFFGGGGGGFGGGGFFEGFEGGGGEGGFCFGGGGFFGGGGGEGGGGGGGGGFGGGGFFGGGGGGGGGGGGFEGEFGGGGGGGGGGGGGGGFEGGEGFCFGGGFGFDGGGGGCGGGGGGGGGGGGFGGGGGGGGFFGGGFGGGGGGGGGGGGGFFFGGGGGGFFGGGGGGGGGGFFFFGGGGGGGGGCFGGGGGCCCCC
@silzx 65736
TAGGGAATTTTCGGCAATGGGGGAAACCCTGACCGAGCAACGCCGCGTGAGCGAAGAAGGCCTTCGGGTCGTAAAGCTCTGTTGTAAAGGAAGAACGGCGCATACAGGAAATGGTATGCGAGTGACGGTGCTTTACCAGAAAGCCACGGCTAACTACGTGCCAGCAGCCGCGGTAATACGTAGGTGGCGAGCGTTATCCGGAATCATTGGGCGTAAAGAGGGAGCAGGCGGCCGCAAGGGTCGGGGGTGAAAGACCGAAGCTAAACTTCGGTAAGCCAGGGAAACCGGGCGGCTAGAGTGCGGAAGAGGATCGTGGAATTCCATGTGTAGCGGTGAAATGCGTAGATATATGGAGGAACACCAGTGGCGAAGGCGACGGTCTGGGCCGCAACTGTCTCTCATTCCCGAAAGCGTGGGGAGCAAATAGGATTAGATACCCT
+
GGF@C,CFCFFGC7FFEEF<EGGFGGEFGGGGGGDGGEECF7FGGEDCFFGG+@==FAEFF@FFGGGDFEGECC=EFEFFGGCGGFFGGFE=EE@FCCF7FEE>AFFDGGFF9FGGGGGCFE:+@FGGGGDCEGCGGGGGEGFGGGG@EFEFGGFFFG::FBGGGEGGG7@B@FGDCF=GE9B7<<:;C>>CEG1799FC83:E<CFCFF8;EEFF:<&/:<>CC8EEGFCC>FEE=ECG:>#:#F?;FA@CAC8FFDG=:FFFC>7@CFF9FEF)<B#FFFG<FGFGGFBF?D?CC@6>+EE?C8,?BC:FDE<AEFF@FFBEEEC7+>ECFEFBB8,7GFGEC9,<9?CCF?GFFCCC=,CF>FB@GEFFC:FGGGGGFGGGGGGGGFEFCC-E9FC,,::CC:A@C@EEGGEGFFCGGGGGFFGFC9CFGFCCCA@C
@silzx 71577
TGGGGAATATTGCACAATGGGGGAAACCCTGATGCAGCGACGCCGCGTGAGCGAAGAAGTATTTCGGTATGTAAAGCTCTATCAGCAGGGAAGAAGAATGACGGTACCTGACTAAGAAGCACCGGCTAAATACGTGCCAGCAGCCGCGGTAATACGTATGGTGCAAGCGTTATCCGGATTTACTGGGTGTAAAGGGAGCGCAGGCGGTGCGGCAAGTCTGATGTGAAAGCCCGGGGCTCAACCCCGGTACTGCATTGGAAACTGTCGTACTAGAGTGTCGGAGGGGTAAGTGGAATTCCTAGTGTAGCGGTGAAATGCGTAGATATTAGGAGGAACACCAGTTGCGAAGGCGGCTTACTGTACGATAACTGACGTTGAGGCTCGAAAGCGTGGGGAGCAAACAGGATTAGATACCCT
+
FG@FGGEGGGFGGAFFFFGGG7EGGGEGGGGGF<FFGG7@CF7@@FGFGCCCFFFEEEF9C?<EEGG+=FE?AE?<FFE,,C-?,AFFGGDGGAF8F8FGGD+@FD+<,53,:5<BAAFGGC=2:@.89FGGGBFF7<=0+@F7@::<7CCC=9DC#>:<:,#C?FG<:F:<9<:B1=C+?>:C?FEB-ACGFGGECE=EGDGE:;CEC:8;9C?C51D?ECEFGCCCG+C@@>>GGF><:B:>.GGGF<GGEF9FC6ECFGGFCCC57A;;<CF:F@::58CGGCF<9F<EDDEGF=:,9GGGCCGGGGFEF=EGGGFGGGGGFFEFCFC,FCFC6GFC+F@GGGCGGGCECGFF@FFC,CC,CGGGGGGDGFFGFC7GGGGFGDGGFGGEDF@FCF,F<GGGGGGFFC,GCCCCC
@silzx 70734
TGGGGAATATTGGTCAATGGACGAGAGTCTGAACCAGCCAAGTAGCGTGCAGGATGACGGCCCTATGGGTTGTAAACTGCTTTTATAGGGGGATAAAGTGTGCCACGTGTGGCATATTGCAGGTACCCTATGAATAAGGACCGGCTAATTCCGTGCCAGCAGCCGCGGTAATACGGAAGGTCCAGGCGTTATCCGGATTTATTGGGTTTAAAGGGAGCGTAGGCCGTTTGGTAAGCGTGTTGTGAAATGTCGGGGCTCAACCTGGGCATTGCAGCGCGAACTGCCAGACTTGAGTGCGCAGGAAGTAGGTGGAATTCGTCGTGTAGCGGTGAAATGCTTAGATATGACGAAGAACTCCGATCGCGAAGGCAGCCTGCTGTAGCGCAACTGACGCTGAAGCTCGAAAGCGTGGGTATCGAACAGGATTAGATACCCT
+
D<FDGDGGGGGGGFGGGGGGGGGGGGGGGGGGGGGGFGGEFFGGGGGGGGGFFCG@FGGDGGGGFGGGGFFGGGGGGGGFGGGGGFGGFDGG>:FGGGFGFFFGGGDGFGFGG8FF9?<FGGCFGGGGGGDGGGGGEFFG/DEDGGGGGGC<FGFDFGGG7DDEE:::4>FGCG@BCF;C<:F<F8FCCBEGFFGGGGGFFC?EFFFGG:CFGGGGCCCEGDC?CEEEGFEEFFGGGFECEFGGFGGFECGEEGGG@B@EGGGGGGGFCF9CDEFE9F<<7GGFGGGGGGGFDECGGE9FCGGGFA<CFGGGGGGGEC@DGGGGGGEFE,GGFFCFB<GFGGGGFF<GGGFFGFFCEGGEF7F<GGFDFFGF7GGGGGGGEF>GFGGGGGGGGGGGGEEFFDFCGGGGGGGFGGGGGGFAGGGGGGFFEDFCCCCC
@silzx 274
TAGGGAATTTTCGTCAATGGGGGGAACCCTGAACGAGCAATGCCGCGTGAGTGAGGAAGGTCTTCGGATCGTAAAGCTCTGTTGTAAGAGAAAAACGGCACTCATAGGGAATGATGAGTGAGTGATGGTATCTTACCAGAAAGTCACGGCTAACTACGTGCCAGCAGCCGCGGTAATACGTAGGTGGAGAGCGTTATCCGGAATGATTGGGCGTAAAGGGTGCGTAGGTGGCAGATCAAGTCTGGAGTAAAAGGTATGGGCTCAACCCTTACTGGCTCTGGAAACGTATCAGCTTGAGATCAGAAGAGGACGGCGGAACTCCATGTGTAGCGGTAAAATGCGTAGACATATGGAAGAACACCGGTGGCGAAGGCGGCCGTCTGGTTTGGATTCTGACACTGAAGCACGAAAGCGTGGGGAGCAAATAGGATTAGATACCCT
+
GGGGGGGCFGGGGGDGEFFGGGGGGGGGGFGGGGGGEGEFEGGGGDCCCGGGGFEDFFGGD9,BFFC+8C:BFCCCG9FCC,@BFC<@FGGG,DFC@CCFG8FFGF@FCGGGGE9@@E;FFC;CFEGFGGFFFGG,<CFFGGGB,2<CEG8@AFCFCB,<CF9C:AFFCC5EE?8:<<,;CC>GFF>*;6*;?18/1C98>822<#CFGC'/8;-?FFG5,CCD>5CGFFFBD72#,?A*C<@>@2DD*GBCEC6<GGFCGFC=F<?5$10:F>?DGFC,,,B:+,A,GF@A8,,9,7<,9,,,,,6@++::BB,C,E45,C,EE<=>+7@,EA5,4,DGFCC,C5?:?9A9<FFFCFCFEB8F7GDFC,GGDF:7B+C@<CC@@,E<F@FAGGFC,<EEECFB6,EFF;CFF7FFF8FFEC,9FDGGGFFCCFFECCCCC
@silzx 76691
TGAGGAATATTGGTCAATGGACGAAAGTCTGAACCAGCCAAGTAGCGTGAAGGATGACTGCCCTATGGGTTGTAAACTTCTTTTATACGGAAATAAAGTGAGGCACGTGAGCCTTTTTGTATGTAACGTATGAATAAGGCTCGGCTAACTCAGTGCCAGCAGCCGCGGTAATACGGAGGGTCCGAGCGTTATCCGGATTTATTGGGTTTAAAGGGAGCGTAGGCGGACGCTTAAGTCAGTGGTGAAAGTTCGGGGCTCAACAGTGAAATGGCAGTGGATACTGGGTGTCTTGAGGACAGGCGAGGGAGGCGGAATTCGTGGTGTAGCGGTGAAATGCTTAGATAGCACGAGGAACTCCGATTGCGAAGGCAGCTTGCTGGACTGTAACTGACGCTGATGCTCGAAAGTGTGGGTATCAAACAGGATTAGATACCCT
+
FFFGGFFGGGGGC6EFFGGFEAFG+@BCFGGGFFGFEG8EGGEFGGCFGGFFGFGGG9CECGDFD,C,C:,@CDAFFAC?,C,?66E,CE,=+C,E95CA5C,4BF+?<,4?,4,,:5@BFC,?,,CBB,F4,?FA<,54,,6+>+@<8,>,5CD,:?BFCF,>@=335@>@@F7**7C1',825>;CE:F18<C549?:FC1=C9=B=',CFF=4CF82>=*<<F@8:FCFGCF5,;@,,FE,3;E@3++C+FFF@8E@7,,,,,FC,,,@,38,?7,,F<F?<8GFEB,GFFA56++++,,CB+7CEGGGFF@B77GFFFEECF:EAC,EAA9GCF<;8FFD,CFCFE,EF@@-GF@CF7GGDGGGGFDGEA<8A<CCF,<EAFFCEGF:FCGGF@EGF@FFAEB,GEFAC,GGDGGGGGGGGGGGFDFB@,C<
@silzx 276
TAGGGAATCTTCGGCAATGGGGGCAACCCTGACCGAGCAACGCCGCGTGAGTGAAGAAGGTTTTCGGATCGTAAAGCTCTGTTGTAAGAGAAGAACGAGTGTGAGAGTGGAAAGTTCACACTGTGACGGTAACTTACCAGAAAGGGACGGCTAACTACGTGCCAGCAGCCGCGGTAATACGTCGGTCCCGAGCGTTATCCGGATTTATTGGGCGTAAAGCGAGCGCAGGCAGTTAGATAAGTCTGAAGTTAAAGGCTGTGGCTTAACCATAGTACGCTTTGGAAACGGTTTAACTTGAGTGCAGAAGGGGAGAGTGGAATTCCATGTGTAGCGGTGAAATGCGTAGATATATGGAGGAACACCGGTGGCGATAGCGGCTCTCTGGTCTGTAACTGACGCTGAGGCTCGAAAGCGTGGGGAGCAAACAGGATTAGATACCCT
+
FFGGGGGGGGGGGGGGGGGGGGGGGGGGGGGGGGGGGGGGGGGGGGGGEFFEEC?FGGGG8FFFGGGCEDGGGGGGGGGGGGGGGGGGGGGGGGGGCFEC<CFAFGGGGGFFDFGGFGGGGFFFGGFGGFGGGGGGGGGCFG7AB@CGDEGGFF><<?FGGE7;:FGEGGGGCGE@CFC9@,#<81=E@EE@DFF:8CCFEECFD/+CFGDFCGGFGGEGC7DEECC?EE8;8FFC;@?<D@CC;B=F>@FG;FDGFFGFCCF9>?FC9GGEGFC<8,=9GD==C>,5,E9CEGFEADB799,8DGGGGGGGGGGFGGCFGGFB9GFEC+GEGEF<GDGGGGGGFFC,FGGGGGGF<GGCEGGGGFF7@B6:7GGF@B@F<FEGGFGGGGGGGGGGGGGGGCGGFGGGGGGGGGGGGGGFGGDGGGFEGGFE9ECECCCCC
@silzx 277
TAGGGAATCTTCGGCAATGGACGGAAGTCTGACCGAGCAACGCCGCGTGAGTGAAGAAGGCCTTCGGGTCGTAAAGCTCTGTTGTAAAGGAAGAACGGCGCATACAGGAAATGGTATGCGAGTGACGGTACTTTACCAGAAAGCCACGGCTAACTACGTGCCAGCAGCCGCGGTAATACGTAGGTGGCGAGCGTTATCCGGAATCATTGGGCGTAAAGAGGGAGCAGGCGGCCGCAAGGGTCTGTGGTGAAAGACCGAAGCTAAACTTCGGTAAGCCATGGAAACCGGGCGGCTAGAGTGCGGAAGAGGATCGTGGAATTCCATGTGTAGCGGTGAAATGCGTAGATATATGGAGGAACGCCAGTGGCGAAGGCGACGGTCTGGGCCGCAACTGACGCTCATTCCCGAAAGCGTGGGGAGCAAATAGGATTAGATACCCT
+
GGGGGGGGGGGGGGGGGGGGGGGGGGGGGGGGGGGGGGGGGGGGGGGGGFGFGGGGGGGGGGGGGGGGGGGGGGGGGGGGGGGGGGGGGGGGGGGGGGGGGGGGGGGGGGGGGGGGGGGGGGGGGGGGGGGGGGGGGGGGGGGGGGGGDGGGGGGGGGGGFGGGGGGGGEFFGGGGGGGGGGGGGGG>EGGGGGDCEFGGGEGGEFG,GGGCG:GGFG:FGD=GE:FGGGGFF?,*6FGGEFGGGEC<AGFECFGFDBGFEFF@FFEC:GFDC<FFFFGGFGGGGGGGGGGGGFCFGGGGGGGGDA;CB7FEGGGGGGGGGFFGGGGGGFCCGFFGGGGGGFCFECGGGGGGGFGGF7GGGGGGGGGGGGGGGGGGGFGGGGGGGGGGGGGGGGGGGGGGGGGGGGGGGGGGGFGGGGGGGGGGGGGGGFGGGFGCCCCC
@silzx 66991
TGAGGAATATTGGTCAATGGACGAGAGTCTGAACCAGCCAAGTAGCGTGAAGGATGACTGCCCTATGGGTTGTAAACTTCTTTTATACGGGAATAAAGTGAGGCACGTGTGCCTTTTTGTATGTACCGTATGAATAAGGATCGGCTAACTCCGTGCCAGCAGCCGCGGTAATACGGAGGATCCGAGCGTTATCCGGATTTATTGGGTTTAAAGGGAGCGTAGGCGGACGCTTAAGTCAGTTGTGAAAGTTTGCGGCTCAACCGTAAAATTGCAGTTGATACTGGGTGTCTTGAGTACAGTAGAGGCAGGCGGAATTCGTGGTGTAGCGGTGAAATGCTTAGATATCACGAAGAACTCCGATTGCGAAGGCAGCCTGCTGGACTGTAACTGACGCTGATGCTCGAAAGTGTGGGTATCAAACAGGATTAGATACCCT
+
@EFFGGDGGGCFGGEFFGGGGGGG>EEFGGGGGGGGFGGGGGGGGGGGGGGGFFGGGGGGGGGGGGGGGFGCGGFGGGGFFGGGGGGGGGGCGGGGGGFGGFGGGGGFGGCGGGGGGGGGGGGGGGGGGGGFGGGGGFGGE8FGGGGGGGCGGGGGGGGGGFGGGGGGGGGGFFGAEGGGGCCFFFGFGGGGGGGE=GGEFFGGGGGFDBE;FFEFGEFEEFDCFGFGGEGGGGGFEFGGGGGG=AAGGFFGGGGGGGGGGGGGGGGF?ECEGGGGEFGFGGGF;CCGCGGGGGFGDGGFDGGGGGGEG?FFCGGGGGFFBFCGGGGGGFCGCGFGGGFGEDGDFGGGGGGGFFFBCGGGGGECGGGGGGGGFGGGGGGGGGGGGGGGGGGGGGGGGGGGGCGFGGGGGFGGGGGGGGGGGGGGGGGGGGGCCCCC
@silzx 279
TGGGGAATATTGCACCATGGGGGAAACCCTGATGCAGCGACGCCGCGTGAGTGAAGAAGTATCTCGGTATGTAAAGCTCTATCAGCAAGGAAGAAAATGACGGTATCTGACTAAGAAGCCCTGGCTAACTACGTGCCAGCAGCCGCGGTAATACGTAGGGGGAAAGCGTTATCCGGAATTACTGGGTGGAAAGGGTGCGTAGGTGGTATGGCAAGTAAGAAGTGAAAACCCAGGGCTTAACTCTGGGACTGCTTTTGAAACTGTCAGACTGGAGTGCAGGAGAGGTAAGCGGAAGTCCTAGTGTAGCGGTGAAATGCGTAGATATTAGGAGGAACATCAGTGGCGAAGGCGGCTTACTGGACTGAAACTGACACTGAGGCACGAAAGCGTGGGGAGCAAACAGGATTAGACACCCT
+
,CC<@CFEFGGGGGG,EF9EC@:FFEGGFCFFFFGGGGEEGFDECDGEGCF<CFGG,CFEF9EECFG,B+BFEAFDF<FDE<FGE8F=EFEGGGGGGF,,C+F=<+?,C,,C,C8DFFGF<,:BF?9,33B8:,3D+C=DC3BFCF7@2D?/8EF@3<FF@B#1FC*)>5<<G@F@EFCACAGFEGD/#?CFF6G@>CFFGE52C>-=>EF;GFF9#DGFCCAFDEGGFE*CCCFGFFGGC,A6B77<,DED:@AB:E;CFFC9FF7BEB>A8E@DEDGFFCGEFCB+@@,?==8GFD<ECFEF7GGGGFEA7GCC<C9CDFCGFGGFFEF@C,CE-GFFGGEF<7F@F@EFC<<F<@AFCFEEF@@CGGDFEFFGFF@<FGDFCDGGGFE@@F9FCE9GGGFAGFGFE@CC@8CC
@silzx 92989
TGGGGAATATTGCACAATGGGGGAAACCCTGATGCAGCGACGCCGCGTGGAGGAAGAAGGTCTTCGGATTGTAAACTCCTGTTGTTGGGGAAGATAATGACGGTACCCAACAAGGAAGTGACGGCTAACTACGTGCCAGCAGCCGCGGTAAAACGTAGGTCACAAGCGTTGTCCGGAATTACTGGGTGTAAAGGGAGCGCAGGCGGGGAGACAAGTTGGAAGTGAAATCTATGGGCTCAACCCATAAACTGCTTTCAAAACTGTTTTTCTTGAGTAGTGCAGAGGTAGGCGGAATTCCCGGTGTAGCGGTGGAATGCGTAGATATCGGGAGGAACACCAGTGGCGAAGGCGGCCTACTGGGCACCAACTGACGCTGAGGCTCGAAAGTGTGGGTAGCAAACAGGATTAGATACCCT
+
FEEGGFGGGGGGGGGGGGGGGGEGGGGGGGGGGGGGGGGGGGGGDGGGGGGGGGGGGGGGGGGGGGGGGGGGGGGGGGGGGGGGGGGGDGGGGGGGGGGGGGGGGGGGGGGGGGGGGG>GGGDFGGGGGGGGGGGGGGGGGGGGDGGGGGGGFGGGGGG?FGGGFGFGGGGGGGGGGGA@CCFGGGGGGGGGGGGGGDEGDEGEEGGGFE;FGGGGGGGGGGGGGGGGGEFCDGGGGGGGGGGGGGGGGGGGGGGGGGGGGGGGDFGGDGGGGGGGGGGGGGGGGGGFFBGGGGGGGGEGGGGGGGGGGGGGDGGF@<DGGGDGGGGGGGGGGGFGGGGGGGGGGGGGGGGGGGGGGGGGGFCGGGGGGGGGGGEGGGGFGGGGGGGGGGGGGGGGCGGGGGGGGGGGGGFCCCCC
@silzx 281
TGGGGAATATTGCACAATGGGGGAAACCCTGATGCAGCGACGCCGCGTGGAGGAAGAAGGTCTTCGGATTGTAAACTCCTGTTGTTGAGGAAGATAATGACGGTACTCAACAAGGAAGTGACGGCTAACTACGTGCCAGCAGCCGCGGTAAAACGTAGGTCACAAGCGTTGTCCGGAATTACTGGGTGTAAAGGGAGCGCAGGCGGGAGAACAAGTTGGAAGTGAAATCCATGGGCTCAACCCATGAACTGCTTTCAAAACTGTTTTTCTTGAGTAGTGCAGAGGTAGGCGGAATTCCCGGTGTAGCGGTGGAATGCGTAGATATCGGGAGGAACACCAGTGGCGAAGGCGGCCTACTGGGCACCAACTGACGCTGAGGCTCGAAAGTGTGGGTAGCAAACAGGATTAGATACCCT
+
GGGFGEGGFGGGAEGGGGGGGDGGGGGGGGGGFFGGGG@BCGE7FGGGGCFGGGDGGGGGCF,C,CF:??EFEFGGD=<5AFGFFG<EFG?FF8,EGCE9<F7+8F9CFFDGCFC8AAFCF<><<<CC<E,<<F<GB@F7CC6GE8>CFD8DE9>,58C<C@FF<?>FGC:FFFEGGGFA;FCGGGA=FGF7GDGBGDC@EEGDGGG>GGFFFAE.?<C-FGEAGECE8<7@GGGG?GFDF:;FGFCGFFFD>,FDFFGGGGGGFEGFFFGGGCFF,@,,9FFGGF:GGGGGGGGE@CGGGGGGGGGGGGFAGGGGGFGGGGGGGFCAGGFGGGGFGF@CGGGGGGGGGG@GGFGGFGGGFECFGGGGGGGGGGGGFCGGGGGGGGGGGCGGGGFEFFGGGGGGGGGGGDGCCCCC
@silzx 88150
TGGGGAATATTGCACAATGGGGGAAACCCTGATGCGGCGACGCCGCGTGGAGGAAGAAGGTCTTCGGATTGTAAACTCCTGTTGTTGAGGAAGATAATGACGGTACTCAACAAGGAAGTGACGGCTAACTACGTGCCAGCAGCCGCGGTAAAACGTAGGTCACAAGCGTTGTCCGGAATTACTGGGTGTAAAGGGAGCGCAGGCGGGAGAACAAGTTGGAAGTGAAATCCATGGGCTCAACCCATGAACTGCTTTCAAAACTGTTTTTCTTGAGTAGTGCAGAGGTAGGCGGAATTCCCGGTGTAGCGGTGGAATGCGGAGATATCGGGAGGAACACCAGTGGCGAAGGCGGCCTACTGGGCACCAACTGACGCTGAGGCTCGAAAGTGTGGGTAGCAAACAGGATTAGATACCCT
+
FGGGGGGGGGGGGGGGGGGGFGCGGFFGGGGGGGGGGGGGGGGGGGGGGDGGGGGGFGFGGGGGGGGGGGGGFGGGGGFGGGGFGGGGFGGGGGGGFGGGGGGGGEGGGGGGGGFDFG>5FGDEGGDEFGGGC?DFGGGFFDGGGGDCFGGFGFGGGGGGGGGGC>CCBECFDFEG3<;FCGGFGFCGGGGGGDFF>?:CEFEGGGGCGGGGFGGGGGGGGGGGGGFEGCFFGFGGGGGGGFDE4CGGGGGFFFGFFGGGGGB?FGGGGGGGGGDF=>GGGGGGGGGGGFCFEF7GGGGGFGF7GGDGGGFCGGEF:C,GFFBBCGCGGFGGGGGGGGGGGGE@GGGGGGGGGGGGGGGGGGFA9GGGGGGGGGGGGGGGGGGGGGGGGGGGGGGGGGGGGGGGGGGGGGGCCCCC
@silzx 104785
TAGGGAATTTTCGGCAATGGGGGAAACCCTGACCGAGCAACGCCGCGTGAGCGAAGAAGGCCTTCGGGTCGTAAAGCTCTGTTGTAAAGGAAGAACGGCGCATCCAGGAAATGGTATGCGAGTGACGGTACTTTACCAGAAAGCCACGGCTAACTACGTGCCAGCAGCCGCGGTAATACGTAGGTGGCGAGCGTTATCCGGAATCATTGGGCGTAAAGAGGGAGCAGGGGGCCGCAAGGGTCTGTGGTGAAAGACCGAAGCTAAACTTCGGTAAGCCATGGAAACCGGGCGGCTAGAGTGCGGAAGAGGATCGTGGAATTCCATGTGTAGCGGTGAAATGCGTAGATATATGGAGGAACACCAGTGGCGAAGGCGACGGTCTGGGCCGCAACTGACGCTCGTTCCCGAAAGCGTGGGGAGCAAATAGGATTAGATACCCT
+
GDGFEGGFFGCCECEFEGGGGGGGGGGGGGGGG@FGG>@@AGGGGGGGGGGGDEEGGEFGGGGFFEDDGGGFG,<@EDGFABDEGAFAE9AEFFGCE+C:EGG+BD9FG<FF,,@F939CC7>FFGECF7FFCF,@F,DFGGCCFGFGGGGGGGFGGC,,C:,BE6:FFCDGCGDE>G?DGGFEFEDCC*9CCEEEG?FEC<2;$CE%CG>FGCGG>FGG>C>F=C88#EEGGD:G9CFCFC6<5?C;*GF<9CF;GF>9?;FBFFC=GDC7CC@<?CFGGGFFCFEEC7GE@,AFE>CDFFCCGGGGFD7CGDCC8FEF=9E,E<C7CFCFB,GFGDGGGEEFEFFE,GF@F9GGGFCFCFGGGGFCGFECGCGC@GGGGGGFCF7GFGGGGGEEF7GEGF:FFFGGGGGGGGGGGGGFCFEE<GGFF9GGFFDCCCCC
@silzx 284
TGAGGAATATTGGTCAATGGACGAGAGTCTGAACCAGCCAAGTAGCGTGCAGGATGACGGCCCTATGGGTTGTAAACTGCTTTTTTAGGGGGATAAAGTGTGCCACGTGTGGCATATTGCAGGTACCCTATGAATAAGGACCGGCTAATTCCGTGCCAGCAGCCGCGGTAATACGGAAGGTCCAGGCGTTATCCGGATTTATTGGGTTGAAAGGGAGCGTAGGCCGTTTTGTAAGCGTGTTGTGAAATGTCGGGGCTCAACCTGGGCATTGCAGCGCAAACTGCCAGACTTGAGTGCGCAGGAAGTAGGCGGAATTCGTCGTGTAGCGGTGAAATGCTTAGATATGACGAAGAACCCCGATTGCGAAGGCAGCCTGCTGTAGCGCAACTGACGCTGAAGCTCGAAAGCGTGGGTATCGAACAGGATTAGATACACT
+
EEAAFFGGFCF<EEFGGGGGFCFG7F:FFGGGGF@FGG-6@F,,CFFGGGGGGGGFGGCC+@FG=C<86:,@,CFC,EC9EG5<,@,=<<B::7FGF9FGA5EE<=:<EE<=?<?FGF,,CF?FGGAF9><9,@,<B<FF<FF:=BC<=D3FC>C<8<4#$53@<>FGFFFE<3;<>F<<EC::GE<9<F:C:-:6*CC::9E7F<4,#3BE>+>2;:4&AE:@FE*,<6B8E?E?=F@C@;<DGF0DEFFC7CFCF<F<D:C/CF<GF@F>-E:C4%E<F@:,8,,<CFCGGFCC7FFC,ECAFGCCF4,EDB+F@+4+<FGGGGGFEEFGGFFGGFBE5AFFC,FDFC,FC>C7GGGCEEDGGGGGGFFFDC?GGGF@+F:C@ECGEGGGGGGFF@GF<7FGGGEFEFGGGGFFGFGGFGEGGFECEEGCA,CA
@silzx 74378
TGGGGAATATTGCACAATGGGGGAAACCCTGATGCAGCGACGCCGCGTGAAGGAAGAAGTATCTCGGTATGTAAACTTCTATCAGCAGGGAAGATAGTGACGGTAACTGACTAAGAAGCCCCGGCTAACTACGTGCCAGCAGCCGCGGTAATACGTAGGGGGCAAGCGTTATCCGGATTTATTGGGCGTAAAGCGAGCGAAGGCGGTTAGATAAGTCTGAAGTTAAAGGCTGTGGCTTAACCATAGTACGCTTTGGAAACTGTTTAACTTGAGTGCAGAAGGGGAGAGTGGAATTCCATGTGTAGCGGTGAAATGCGTAGATATATGGAGGAACACCGGTGGCGAAAGCGGCTCTCTGGTCTGTAACTGACGCTGAGGCTCGAAAGCGTGGGGAGCAAACAGGATTAGATACCCT
+
DFGGGGEFGGGGGGGGGGGCGGGEGGFGGGGGGFGGGGGFFFGGGGGFGDFFGGGGGGGGGGGGGGFBFFGGGGGFGGGGGCFGGG,BFF<ECFDFDFCFGFEGG@FEFFGGGGGGFD8FCFGGGGGCGFFGGC@FGFG7BD<FGGGGGCCFFGFDFG@FEGGCC/8CF@GFGFGGECGCFEGFCF8ECDEFGGGGG>C#=*CCCGGGGFCECF7F.E@,<EC@FDCFFGB<@DGGFFFG9DF=CEB+GF:CGGGGGFFDFFGFFFEEFFE*GEC,4EFGGGGGEF9GGCFEF9GGGFAE9@++GGGGGGEEGGGFFCGGGFGGGGFEFGGEFF@F@@EBGGGGGGDGGFC,,FFFGFGGGGGGEE:EGGGGGGGGGGGGFFF>GGGGGGFGGGGGGGGGGGGGGGGGGGCCCCC
@silzx 286
TAGGGAATCTTCGGCAATGGGGGCAACCCTGACCGAGCAACGCCGCGTGAGTGAAGAAGGTTTTCGGATCGTAAAGCTCTGTTGTAAGAGAAGAACGAGTGAGAGAGTGGAAAGTTCACACTGTGACGGACACTTACCAGAAAGGGACGGCTAATTAAGTGCCAGAAGCCGCGGTAATACGTAGGTCCCGAGCGTTGTCCGGATTTGTTGGGCGAAAAGCGAGCGCAGGCGGTTTGATAAGTCTGAAGTAAAAGGCTGGGGCTAAACCATAGGTCGCTTTGGAAACTGTCAAACTTGAGTGCAGAAGGGGAGAGTGGAATTCCATGTGTAGCGGTGAAATGCGTAGTTATATGGAGGAACACCGGTGGCGAAAGCGGCTCTCTGGTCTGTAACTGACGCTGAGGCTCGGAAGCGTGGGGAGCGAACAGGATTAGATACCCT
+
GFGGEFGGGGFFFCGDGFFGFCE>FFE6BFGFGECFGCFGDFGGGGBCEGGFGGGGEFGGGGGGGGGGGGGFCFDFGFEF9EEFF@<EEEEG8CGGGGG:<,8AD@EFF@95<=8?,B=FFGFF<C8FE++@<@<DCCFGGG<,:7@*@7**>,,7<,?;2CCEA,<3C<*4FG*<8CFC5?<CC:CF*<=<*<:C58C9A/*1;++3288E::*2::<88;****:CE*CCFF;/:CC?*,9DC;7,,,9E3*@*88,>:,3,,@@,@,33+B6>3,FGGGFCFFFD,=99EFF?GGGGGGGGGFC,?5<<EGGFGFFFGFBE<FGGB7EGGGGFDGGB>FE9C<,,CFFGFFFGFGFFFFCCFF:B@,C@7GGF7FC,F8CGDFFFC,E,EF@F7GGGF8FCC;C?BFCFGGGFCGF>FFAF@GGGGFGGFEFFCA,CC
@silzx 95853
TGGGGAATATTGCACAATGGGGGAAACCCTGATGCAGCGACGCCGCGTGAGCGAAGAAGTATTTCGGTATGTAAAGCTCTATCAGCAGGGAAGAAGAATGACGGTACCTGACTAAGAAGCACCGGCTAAATACGTGCCAGCAGCCGCGGTAATACGTATGGTGCAAGCGTTATCCGGATTTACTGGGTGTAAAGGGAGCGCAGGCGGTGCGGCAAGTCTGATGTGAAAGCCCGGGGCTCAACCCCGGTACTGCATTGGAAACTGTCGTACTAGAGTGTCGGAGGGGTAAGTGGAATTCCTAGTGTAGCGGTGAAATGCGTAGATATTAGGAAGAACACCAGTGGCGAAGGCGGCTTACTGGACGGTAACTGACGTTGAGGCTCGAAAGCGTGGGGAGCAAACAGGATTAGATACCCT
+
GGGGGCFGGGFGGGGCGGGFGGGGGGGGEGGGGGGFFGGGGGGEGGGGGGGGEGCGGGFGFGGGGGGEGGFGGGGGGGGGGGGGGGFGGGGGGGGGEEFGGGGGGGGGGGFGGGGGGGGFGGGGGGGGGGGCBFC>FGGGG98FGEFGGGGGGGGGF:6FGGGFCFGGGGGCCCFCCFCEFCF>GGGGGDGGGGGGGGGGGGGGGGGEDEFEGGCCFFFFGFGGGFFFGGGGGGGGGGGGEE@CGGDCFGGGGDFGGGGGFGGGGGGGFFGGGGGFGGGEGFGGGFGGGGGGGGGGGGGGGGGGGGGGGGGGGGGGGFGFGGGGGF9GGGDGGGGGGGGGGGGGFGGGGGGGGGGGGGGGGGGGGGGGGGGGGGGGGFEGGFGGGGDGGGGGGGGGGGGGGGGGGGCGGGGGCCCCC
@silzx 288
TGAGGAATATTGGGCAATGGGCGAGAGCCTGAACCAGCCAAGTAGCGTGAAGGATGAAGGATCTATGGGTCGTAAACTTCTTTTATATGGGAATAAAGTTTTCCACGTGTGGGATTTTGTATGTACCATATGAATACGACTCGGCTAACTCCGTGCCAGCAGCCGCGGTAGTACGGAGGATCCGAGCGTTATACGGATTTATTGGGTTTAAAGGGAGCGTAGGTGGATTGTTAAGTCAGTTGTGAAAGTTTGCGGCTCAACCGTAAAATTGCAGTTGAAACTGGCAGTCTTGAGTACAGTAGAGGTGGGCGGAATTCGTGGTGTAGCGGTGAAATGCTTAGATATCACGAAGAACTCCGATTGCGAAGGCAGCTCACTAGACTGTCACTGACACTGATGCTCGAAAGTGTGGGTATCAAACAGGATTAGATACCCT
+
GGAEGFFGFEF<C,FA6EFGGG7CF@@FFFGEEFGFCF9EFFGFEEBFG:FE8FFGF9CF,C,CC,CFCC8@:FGGAGACFGGGGGA,,?=<FFGFGAFF9F9<<9++99<7+:<F9F9FF<<EF,CF9FFCFGDG,D+++8+=:FGGGGCG788:CGGFGGCF+C;ECFE<FFF7:;),97F<CFG5A:1<2;C7:EF?,CFF,F;5,D?<E#=2A8EE6FF6F<E4C:=9@<<C@,CEE@@F,9FDECF>+,DFDEFFB89<E9GEAE<FFGFGFFGGDF@CC=CFEFF?@5,,9FE,9E8GGF7FF<CFD8=GFCB,FE+E7DGEC5A<AGE?GFEA9FFFCC,<<6,DF@CEEGGEFF:DF9FGFGFGGFCFGGGGGGGGDEF9GGGGEFGGFGDGGEFFF<7F-CCFGGGGDFGGGGGGFEF<F8FCCCCC
@silzx 289
TGGGGAATATTGCACAATGGGGGAAACCCTGATGCAGCGACGCCGCGTGAGTGAAGAAGTATCTCGGTATGTAAAGCTCTATCAGCAGGGAAGAAAATGACGGTACCTGACTAAGAAGCCCCGGCTAACTACGTGCCAGCAGCCGCGGTAATACGTAGGGGGCAAGCGTTATCCGGAATTACTGGGTGTAAAGGGTGCGTAGGTGGTATGGCAAGTCAGAAGTGAAAACCCAGGGCTTAACTCTGGGACTGCTTTTGAAACTGTCAGACTGGAGTGCAGGAGAGGTAAGCGGAATTCCTAGTGTAGCGGTGAAATGCGTAGATATTAGGAGGAACACCAGTGGCGAAGGCGGCTTACTGGACTGAAACTGACACTGAGGCACGAAAGCGTGGGGAGCAAACAGGATTAGATACCCT
+
GGGGGGGGFGGGGGGGGGGGGDEGGGGGGGGGGGGGGGCFGGGDGGGGG:CFGGGGFDF??C,EFGG?FGGGGGGAF<EGAFGGFFGGGGGFGGFGGGFGFGGGGGGGFGGFGGGGGGGACGGGGGEGGGGGGD8FFGGGFFGGGGFGGGGFGGGGGEGGGFGEGGGGGGGGGGGGG@DFCGGGGGGFFGGGGGG9DCGEGGFCFGEF<GFFEGGGGCFDEFFGGGGFFECDGGGFFDGGGDECFCADFGGGGGGGGGFGGGGFFFEFFFFGGGFA:DGFFGGGGGGGGGGGGGGGGFB?GGGGGFCGGGGGGGGGGGGGGGGGGGGGGGGGFAEC-GGGGGGGFGGGGGGGFGGGGGFDCFFC,GGCGGGF@GGGGGEF6GGGGGGGGGGGGGGGGGGGGGGGGGGGGGGCCCCC
@silzx 96233
TGAGGAATATTGGTCAATGGACGAGACTCTGAACCAGCCACGTAGCGTGCAGGATGACGGCCCTATGGGTTGTAAACTGCTTTTTTAGGGGGATAAATTGTGCCACGTGTGGCATATTGCAGGTACCCCATGAATCAGGACCGGCTGATTACGTGCCAGCAGCCGCGGTAATACGGAAGGTCCGGGCGTTAGCCGGATTTATTGGGTTTAAAGGGAGCGTAGGCGGTTTGGTAAGCGTGTGGTGAAATGTCGGAGCTCAACCTGGGCGTTGCAGCGCAAACTGCGAGACTTGAGTGCGGAGGAAGTAGGTGGAATTCGTCGTGTAGCGGTGAAATGCTTAGATATGACGAAGAACTCCGATTGCGAAGGCAGCCTGCTGTAGCGCAACTGACGCTGAAGCTCGAAAGCGTGGGTATCGAACAGGATTAGATACCCT
+
FG9FEFGGGGGG?<EF@FGG96CF7F+;CFFGE,CFGFGGCE66CFGGGGGFGGGDFGGGCF:F<FG@CE@7BFG?FGD9<?,F,+EFGGEB>?,9B,<,5E,,CF+DEEGGC,<FB,5CF<FE95,5++B,,,5,B,>,BD=+6++8@=,38.@6D>FFF<FC88>CF@>FD@FGE*?1#774FGGCGAF#,8>F8F=?C;(DGG=>:91,GGB*E:CECE:<*=*7,4,GG?<*B8C:,GGDF;E@B*>33,D@8,9@@,>7F@+,AFB8@+=3<DFCEGF:5:A8=<<GGGGC+8,9<FDDF8GFE,GGFGEF=:ECGGGGGGFAGFGGFFFE,EGGGFCE=:F7GGGGEEE@F:,,@,F7GGGGEF<:FECGGGCC:@7C,GFGFEFEGGFAC@B,<CGGGDEGF@GEF@,DFFGGGGGGGGGGGGGCCCCC
@silzx 70528
AGAGGAATATTGGTCAATGGACGAGAGTCTGAACCAGCCAAGTCGCGTGAAGGAAGACGGATCTATGGTTTGTAAACTTCTTTAGTGCGGGAACAAAGCGGCGTCGTGACGCCGGATGAGTGTACGGCAAGAATAAGCATCGGCTAACTCCGTGCCAGCAGCCGCGGGCATACGGAGGGTGCGAGCGTTACCCGGATTTATTGGGTTTAAAGGGAGGGGAGGCTGCGAGGCAAGTCAGCGGTCAAATGTCGGGGCTAAACCCCGTCCCGCCGTTGAAACTGTCATGCTAGAGTTCGAGTGAGGAATGCGGAAGGCGTTGTGTAGCGGTGAAATGCATAGATATGACGCAGAACTCCGATTGCGAAGGCAGCATACCAACTCGCGACTGACGCTGAGGCTCGAAAGCGTGGGTATCGAACAGGATTAGATACCCT
+
,CCFFEFE@FAFFE9F<FFGGFGEECFEEEEFGG9EFFGGGGC9@++@:@DFEGG=<DGE@FGCE9FC<9CFE9FFE,C6F9?EFGCDEDC+CCDF=<,C7C@=:CFGGFD7=:C++@,:<>C=9+88<FF8FB,=,>>=FC*CC7<,>9,>FD@FC,<::73:*=***4:>,8=78C*;8/8:C?/*//*,3:E5*2,,39CGCG>5872<@*2**2*:?:;8C2:CC/1?CF:3<:+<:E3F?,<E:+0CCB:?+4**:*7>**3++++F<<AGFEGGFF9GGFFFGFFF,<<A78FFDEA+EFCB,<B4+7GEFF@GGGCFEFF<AEEA<FFE<GFGF?B+F>C,FEE8GCGFEDEGDFFCGGGFFGFFGFF:BF@+GGGGGGGGFGGGGGGGGGFDGGFEFGGGGGGGFEDGGFFFGGGGGGGEGCCCBC
@silzx 54539
TGGGGAATATTGCACAATGGGGGAAACCCTGATGCAGCGACGCCGCGTGAGTGAAGAAGTATTTCGGTATGTAAAGCTCTATCAGCAGGGAAGAAAATGACGGTACCTGACTAAGAAGCCCCGGCTAACTACGTGCCAGCAGCCGCGGTAATACGTAGGGGGCAAGCGTTATCCGGATTTACTGGGTGTAAAGGGAGCGTAGACGGTAAAGCAAGTCTGAAGTGAAAGCCCGGGGCTCAACCCCGGGACTGCTTTGGAAACTGTTTAACTAGAGTGCTGGAGAGGTAAGCGGAATTCCTAGTGTAGCGGTGAAATGCGTAGATATTAGGAGGAACTCCGATTGCGAAGGCAGCCTGCTGTAGCGCAACTGACGCTGAAGCTCGAAAGCGTGGGTATCGAACAGGATTAGATACCCT
+
GGGGGGGGGGGGGGGGGGGGGGGGGGGGGGGGGGGGGGCGGGGGGGGGGGGGGGGGGGGCFGGGGGGGGGGGGGGGGGGGGGGGGGGGGGGGGGGGGGGGGGGGGGGGGGGGGGGGGGGGGGGGDGGGGGGGGGGGGGGGGFGGGGGFEGFCGGGFGGGGDGGGGGGGGGDGGGGGGGGGGGGFGGFGGGGGGGGGGGGGGGGGGGGGFEFGGGGGGGGGGGGGGGGGGGGGGGGGGGGFGGGGGGGGGGGGGGGGGGGGGGGGGGGGGGGFFGGGGFGGFGGGGEGGGGGGFCGGGGGGGGGGGGGGGGGGGGGGGGGGGGFFGGGGGGGGGGGFGGGGGGGGGGGGGGGGFGGGGGGGGGGGGGGGGGGGGGGGGGGGGGGGGGGGGGGGGGGGGGGGGGGGGGGGGGGCCCCC
@silzx 100428
TGAGGAATATTGGTCAATGGACGAGAGTCTGAACCAGCCAAGTAGCGTGCAGGATGACGGCCCTATGGGTTGTAAACTGCTTTTATAGGGGGATAAAGTGTGCCACGTGTGGCCTATTGCAGGTACCCTCTGAATAAGGACCGGCTAATTCCGTGCCAGCAGCCGCGGTAATACGGAAGGTCCAGGCGTTATCCGGATTTATTGGGTTTAAAGGGAGCGTAGGCCGTTTGGTAAGCGTGTTGTGAAAGGTCGGGGCTCAACCTGGGCATTGCAGCGCGAACTGCCAGACTTGAGTGCGCATGAAGTAGGCGGAATGCGTCGTGTAGCGGTGAAATGCTTAGATATGACGAAGAACTCTGATTGCGAAGGCAGCCTGCTGTAGCGCAACTGACGCTGAAGCTCGAAAGCGTGGGTATCGAACAGGATTAGATACCCT
+
GGGGGGFFGGGFFGGGGG,CEAFGCEGFCFFFG8F@E,@;CF<CFFGFGGGG?C8AFF@EFCC<FEFGCGGGGFGGGGGGG,CFFFE99,F:CCF<FCFEGGFDGGEG@EFCF,:=EGFCA<DAACEG<+ECCE9@FEDGGGGG>+@,8@D<873F7F<F7<,FGEGGG7F3@FEFGC@E,#3:C2<C8FGAFBC5F1F?;C<?:9F:CFGGF?13BEGEG<>:882;CC8C<<93=;8C9/%>2<7+><0CCFCC3G8FCFEGFFC84<@FGGGG>CE:+F6GFAC5=GGFC>>+:EEA,C,B,B+=4<GF:+8+:CF=FEF7E>,F-AFF?C<<F?,EEF<EC66,9FB99,,C-GGCGDF<B<6C@DE+,@@E:,EC@@+ECCEEFC;EEEC,@@,@@@AD;@@+7FE8:;C6,<ECFCC,BAGGFGFCC@8C
@silzx 86973
TGGGGAATATTGCACAATGGGGGAAACCCTGATGCAGCGACGCCGCGTGGAGGAAGAAGGTCTTCGGATTGTAGACTCCTGTTGTTGAGGAAGATAATGACGGTACTCAACAAGGAAGTGACGGCTAACTACGTGCCAGCAGCCGCGGTAAAACGTAGGTCACAAGCGTTGTCTGGAAGTACTGGGTGTAAAGGGAGCGCAGGCGGGAGAACAAGTTGGAAGTGAAATCCATGGGCTCAACCCATGAACTGCTTTCAAAACTGTTTGTCTTGGGGAGTGCAGAGGTAGGCGGAATTCCCGGTGTAGCGGTGGAATGCGTAGATATCGGGAGGAACACCAGTGGCGAAGGCGGCCTACTGGGCACCAACTGACGCTGAGGCTCGAAAGTGTGGGTAGCAAACAGGATTAGATACCCT
+
FGD8FF@EFGFEFFGGGGDFFFGGGGFAFGGGGFGFGGCCFGGG7CFGGGGGGGFFGGGG<FFGGGG7F+BFFCFG9BFFGC9BFF?BFFGFEGGFD@EBDFCF=FFGGGFGG8<BF<FFGFF=CDFGG?G77>CEFFCCFGGDGGGGGE<DFGG5:FA;F:<;FFGGCGFGFFFGFC,7>:#E:E?GFFC:FGE@F7BF==GDFGGFCCDFF=;#FFCFC@FGEGGFCGFECCECFFGD6FC<FGC@@FCGF;B<BCCBEF7<?@#DG?GFFB,9DAC,:FEFC:GE@E?,D<CC7FCCFC++EDGGGGFFEF77@FFEC++CC>7FCEFEBC<C:6<GGGEFFGGEEFEGGFGDGGGFE8F8EEF:B--EC8GF<@EFFGGGGFEEGGFCGGDFC69GGFFFFGGFGFFBCCCC
@silzx 295
TGAGGAATATTGGTCAATGGACGAGAGTCTGAACCGGCCAAGTAGCGTGCAGGATGACGGCCCTATGGGTTGTAAACTGCTTTTATAGGGGGATAAAGAGTGACACGAGTGGCATATTGCAGGTACCCTATGAATAAGGACGGGCCAATTCCGTGCCAGCAGCCGCGGTAATACGGAAGGTCCAGGTGTTATCCGGATTTATTGGGTTTAAAGGGAGCGTAGGCCGTTTGGTAAGCGTGTTGTGAAATGTCGGGGCTCAACCTGGGGATTGCAGCGCAAACTGCCAGACTTGAGTGCGCAGGAGGTAGGTGGAATTCGTCGTGTAGCGGTGAAATGCTTAGATATGACGAAGAACTCCGATTGCGAAGGCAGCCTGCTGTAGCGCAACTGACGCTGAAGCTCGAAAGCGTGGGTATCGAACAGGATTAGATACCCT
+
GGFGGFGGFGGGFGGGGGDGGGG+@@F<FFFF,,D+:F7FGGGDFF@CFG@FGGCGGFEG7::F<<FEEGG7?CF9FFE9?C9C5,9CAECC4BEFF9,BFF,EEDC7CFCC+?,AFC?B?A8F9BAFGG,C9FA<A<,8D++38+8@<EC>,>58D>F*DC4@FGGGAD<9817:3:FE@<:CCDB6<FCEG9FEAEAC4;#FFF<,;8<CGE82DD:::?E91FC<A7GE?@CDC5>$GCG@GFE>9:9CGGFFC@,<@66CD:,,<GFC=+F:,,AGGED8F;F8,B8GGGC@6,,8E?7,B,F8GGFF@FGGGC:BGGGGGEFE,<9GFFFEF9GGFEFFC,E7EC,E=?C:CFFC:GEFGGEEEAFF<@C,CGGGGGC<,EGFFEGGGFFGDCFC,GGCGEGGGGGFF,@,GGGGGGGGGGGGGGGCCCCC
@silzx 107731
TGAGGAATATTGGTCAATGGACGAGAGTCTGAACCGGCCAAGTCGCGTGAAGGAAGACGGATCTATGGTTTGTAAACTTCTTTAGTGCGGGAACAAAGCGGCGTCGTGACGCCGGATGAGTGTACCGCAAGAATAAGCATCGGCTAACTCCGTGCCAGCAGCCGCGGTAATACGGAGGATGCGAGCGTTATCCGGATTTATTGGGTTTAAAGGGAGCGCAGGCTGCGAGGCAAGTCAGCGGTCAAATGTCGGGGCTCAACCCCGGCCTGCCGTTGAAACTGTCTTGGTAGAGTTCGAGTGAGGTATGCGGAATGCGTTGTGTAGCGGTGAAATGCATAGATATGACGCAGAACTCCGATTGCGAAGGCAGCATACCAACTCGCGACTGACGCTGAGGCTCGAAAGCGTGGGTATCGAACAGGATTAGATACCCT
+
GFGDCFGCGGGGGGGGDDEFGGG:CFDFGGGFGGGGFEBCFFDFGGGGGGCAFEE=FFCGCFGGFFGFAFGGF9FGGG9FE,C5?FEFFEEEEFFGGGGGDEGGGGEEFGEGDEG+@<8FGGGGFFBGE7C,@DFFFGG@FCFGGGGGGGGEG7CFFFFFGGFFEE>FCEGGGFGDEE5@CCDCC8CCCC*CFEEGGCEF?3CCF4EGGFGFF>>;<CECEEE/C@F9<:5<CAFFFF<DEFCCFGGFCGFDE8C?CFFGGGGGCGEGFGCE<AFB<DGDFGCGFB,BBC8@FA7F=F@FCFEEGDGGGFGGFC@F7FGFFFECFAE<59DF?DE?9GGGGGGCCC9FFFDGFFEFF:C@CCAEFCFGGGGGFCFCF@F:GGFAGGGGGGGGGGFFEGFCGGGGGGGGGGFFF6GAFFGFE<<FFFGGGCC8CC
@silzx 297
TGGGGAATATTGCACAATGGGCGAAAGCCTGATGCAGCGACGCCGCGTGAAGGATGAAGTATTTCGGTATGTAAACTTCTATCAGCAGGGAAGAAAATGACGGTACCTGACTAAGAAGCCCCGGCTAACTACGTGCCAGCAGCCGCGGTAATACGTAGGGGGCAAGCGTTATCCGGATTTACTGGGTGTAAAGGGAGCGTAGACGGCTGTGCAAGTCTGAAGTGAAAGGCATGGGCTCAACCTGTGGACTGCTTTGGAAACTGTGCAGCTAGAGTGTCGGAGAGGTAAGTGGAATTCCTAGTGTAGCGGTGAAATGCGTAGATATTTGGAGGAACACCAGTGGCGAAGGCGGCTTACTGGACGATGACTGACGTTGAGGCTCGAAAGCGTGGGGAGCAAACAGGATTAGATACCCT
+
CFEFCFEGFGGGGGGGGGGGGGGGGGGGGGG<@EEFGFFGGGG>GGGGGGFEGGGGGGGFGGGGGGG@FGGGFBF<<EGGGFGGFFGGGGGGGGGGGGGGGGDFG@FCEGGGGGGGFFGF?CGGC<FCGGFG6EDGGGGGGGGGGGCFAC>4@,62>GGGEGGGFDCGF>CFFFE?3CC?>C:GGGGFAEFFGGDGGGGGEG8GFFC>F9EFGGGEG?FGGGGECGFEFFGGGFFF:DGGFGFE=GCGFEFGFFFFGGGGGGF8GFCFEC0GGGEEF@ECFGGGFGFAGFFFGFFGGFF9GGGGECGGF?FF?7GGGGGGGGGCGGGGFEGGGGGEGGGGGDGGGFDGGGGGGGGEFGGGFCCGGGEGGGGECCGGGGCE@FGGGGGGGGGGGGGGGGGGGGGGGGGGGGGCCCCC
@silzx 109997
TGAGGAATATTGGTCAATGGACGAGAGTCTGAACCAGCCAAGTAGCGTGCAGGATGACGGCCCTATGGGTTGTAAACTGCTTTTATAGGGGGATAAAGTGTGCCACGTGTGGCATATTGCAGGTACCCTATGAATAAGGACAGGCTAATTCCGTGCCAGCAGCGGCGGTAATACGGAAGGTCCAGGCGTTATCCGGATTTATTGGGTTTAAAGGGAGCGTAGGCCGTTTGGTAAGCGTGTTGTGAAATGTCGGGGCTCAACCTGGGCATTGCAGCGCGAACTGCCAGACTTGAGTGCGCAGGAAGTAGGCGGAATTCGTCGTGTAGCGGTGAAATGCTTAGATATGACGAAGAACTCCGATTGCGAAGGCGGCCTGCTGTAGCGCAACTGACGCTGAAGCTCGAAAGCGTGGGTATCGAACAGGATTAGATACCCT
+
CFCFFFG,=CEFEC<FFECE9FCG+8@EAFFFFGGG8F<CCFCAC9FCFDFFG7CEG@FFF7@C@F9,EFG7C?FE9?A@AAE=E,CACGCFG:<E,C,,<A<EBE=+=FF:B,E<E,5@<EEGF9?-B<8DGGFGGFFF?,+<FD,>?F9A>&3->C0<0=F#C:F:FF$3C?BC3@F<;75,5=?CFC7FCF@E*<CE<F9GCF@=E:@FEFGEE5CFCGEG<CC;F:F;:CF):C@FF@9@22<CF9>;FCFF:>C<:DCGC@9@8,:4*+<FBC<GGFF<FE>,D@EFEFFBFF;5FF<FF@?:B,FEFGEFB=>+FFC:GGFFGGGGGGFCCCFCFGGFFCFDEE6GEFF7:FF:@GGDFCGGF@,F<GGGGFF7FF7F9<FGFDGGGGGCF+FCGGGGEEF7CCFGF<GGGGGGGGGGGGGGF@CCCCCC
@silzx 94699
TGAGGAATATTGGTCAATGGACGAGAGTCTGAACCAGCCAAGTAGCGTGCAGGATGACGGCCCTATGGGTTGTAAACTGCTTTTATAGGGGGATAAAGTGTGCCACGTGTGGCATATTGCAGGTACCCTATGAATAAGGACCGGCTAATTCCGTGCCAGCAGCCGCGGTAATACGGAAGGTCCAGGCGTTATCCGGATTTATTGGGTTTAAAGGGAGCGTAGGCCGTTTGGTAAGCGTGTTGTGAAATGTCGGGGCTCAACCTGGGCATTGCAGCGCGAACTGCCAGACTTGAGTGCGCAGGAAGTAGGCGGAATTCGTCGTGTAGCGGTGAAATGCTTAGATATGACGAAGAACTCCGATTGCGAAGGCAGCCTGCTGTAGCGCAACTGACGCTGAAGCTCGAAAGCGTGGGTATCGAACAGGATTAGATACCCT
+
GGGGGGGGEGGGGFGGGFGGGGGGGGGGGGGGGGGGGGGGFGEGGGGGGGGGGGGGGGGGGGGGGGGGGGGGGGFFGGGGGGGGGGGGGGGGGGGGGGFGGGGGGGGFFGGGGDFDGGGFGGGGGGGGGGGGFGGGGDGGGGGGGCGGG?GGG;DFGGGGGGGGGGGGGGGGGGGGGGGGGGG>CFGGGGGGGGGGEGGGGGGGGGGCEEFGGGGFGEGGGGGGDE88FGGGGGGGGGGGGGGGFGGGGGGGGGGCGGGGGGGGGGGGGFGGGGGGEDGF:EF@FAFGGGGGGGGGGGFEGGGGGGEEGGGGGFF:FGGCFCGGGGGGGGGGGGGGFGFGGF9GGEFGGGGGGFFBDGGGGGGGGGGGGGGGGFGGFFGGGGGGGGGGGGGGGCGDGGGGGGGGGGGGGGGGGGGGGGGGGGGF<<FAGGGCCCCC
@silzx 300
TGAGGAATATTGGTCAATGGACGAGAGTCTGAACCAGCCAAGTCGCGTGAAGGAAGACGGATCTATGGTTTGTACACTTCTTTAGTGCGGGAACAAAGCGGCGTCGTGACGCCGGATGAGTGTACCGCCAGAATAAGCATCGGCTAACTCCGTTCCAGCCGCCGCGGTAATACGGCGGATGCGAGCGTTATCCGGATTTATTGGGGTGAAAGGGAGCGCAGGCTGCGAGGCAAGTCAGCGGTCAAATGTCGGGGCTCAACCCCGGCCTGCCGTTGAAACTGTCTTGCTAGAGTTCGAGTGAGGTATGCGGAATGCGTTGTGTAGCGTTGAAATGCATAGATATGTCGAAGAATTCCGATTTGGAAGGAAGCATACCAACTCGCGACTGACTCTGAGGCTCGAAAGCGTGGGTATCGAACAGGGATAGATACCCT
+
EECF?FGGGGDE,,CCFEGAFF:7@@C;CFAEEAFF@DG8E@F@FFCB@FFGFGF@6CCC@:@CADGDCF,BF?,C?<FEFFFGG?F9FFDG4B8E=884CG:CF7FCC<FE@DGGGEGGFCB<@FEC@FE8>>=FFG,@<F@7CFFFF9DC*,?5DDE7C7C:C5FE<=9::FF**/1**:CC*5/:C**<CG5=?8FFC9:E7#A#EGDGCDFG/?E,/:?@C87F<C8F@?ACG>GGGD<<<<EF?=FFFC@:*@7C=EG@=@F@@FGE9D@51DADF8GFFDF5<?1=A:7FA@FA44,F=7F=FE7=@:@F@FA,44,+,,,?,AE?:,<C5;F?<B,8,7<DF?@C,8-,<<C,6,5996<,,,,F,B,,CC@7@ECGEF99C6,E,<FC:C8@<CF87:CGEECE<C@C;6C,;;,,C,C,C@8,@<
@silzx 301
TGAGGAATATTGGTCAATGGACGAGAGTCTGAACCAGCCAAGTCGCGTGAAGGAAGACGGATCTATGGTTTGTAAACTTCTTTAGTGCGGGAACAAAGCGGCGTCGTGACGCCGGATGAGTGTACCGCAAGAATAAGCATCGGCTAACTCCGTGCCAGCAGCCGCGGTAATACGGAGGATGCGAGCGTTATCCGGATTTATTGGGTTTAAAGGGAGCGCAGGCTGCGAGGCAAGTCAGCGGTCAAATGTCGGGGCTCAACCCCGGCCTGCCGTTGAAACTGTCTTGCTAGAGTTCGAGTGAGGTATGCGGAATGCGTTGTGTAGCGGTGAAATGCAGAGATATGACGCAGAACTCCGATTGCGAAGGCAGCATACCAACTCGCGACTGACGCTGCGGCTCGAAAGCGTGGGTATCGAACAGGATTAGATACCCT
+
GGGG?FCFFEFGGGGGFG@FGFGGGFFGGGGGCFGGFGFFGG<@CEEFE7DE<FF@CFFGEFFFECCC<EE?EFDGGFDGGGGCGB<<FEGGGGGGFEC:F7@+8@FEDFGGFCCD7>DF9FFFGGG+@CF<ECCGACFFFE*3FFGG9EG7F@CFG8FDFFDFG><CF@G,?6<<<+FED8<<C8A/;:2+3;7D<14E=ECC%F9#GGCFFCFD8CEE:<FEC:G9FGE@F8?7B:@FEC99@CG:4<EFF@5,/:7;<F<@FCEGFGGGCC=DDDF:>@:CFFDCC3,@GFF9>,8,CFF7DGF=59@7F@+FFAFAB++B@,C:,,FF?<A<,,FC,FEF?CC,FDE4FB-DEEFGDFFGGEF9F6,GFB,EB+:+GGGFFB,GFEEF:@+GEEFGFD8,GGGGGFGGGGGGGGGGGGGGGGEFECBCCB
@silzx 50728
TGAGGAATATTGGTCAATGGACGAGAGTCTGAACCAGCCAAGTAGCGTGCAGGATGACGACCCTATGGGTTGTAAACTGCTTTTATATGGGAATAAAGTGAGCCACGTGTGGCTTTTTGTATGTACCATACGAATAAGGATCGGCTAACTCCGTGCCAGCAGCCGCGGTAATACGGAGGATCCGAGCGTTATCCGGATTTATTGGGTTTAAAGGGAGCGTAGGCGGACTATTAAGTCAGCTGTGAAAGTTTGCGGCTCAACCGTAAAATTGCAGTTGATACTGGTCGTCTTGAGTGCAGTAGAGGTAGGCGGAATTCGTGGTGTAGCGGTGAAATGCTTAGATATCACGAAGAACGCCGATTGCGAAGGCAGCTTACTGGACTGTAACTGACGCTGATGCTCGAAAGTGTGGGTATCAAACAGGATTAGATACCCT
+
GGGGGGGGGGGGGGGGGGGGGGGGGGGGGGGGGGGGGGGGGGGGGGGGGGGGGGGGGGGGGGGGGFFGFGGDGGGGGGGGGGGGGGGGGGGGGGGGGGGGGGGGGGGGGGGDGGGGGGGGGGGGGGFDGGGGGCGGGGGGGGG<CFGGGGGGGGGGFGGGGGGGGGGGGGGFFFGGGGGFGGGGGGGGGGGDGGGGFDGGGGGGGGGGGGGGGGGFFGGGGGGGGGGGGGGGGGGFC?EFGGGGGGGGGGGGEFGGGGGGGGGGGGGGGGGGGGGGGGGGGGGGEGFACGGGGGGGFGGGGGGGGGGGGGGGGGGGGFFGGGGGGGGGGGGGGGGGGGGGFEGGGGGGGGGGGFF7GGGGGGGGGGGGGGGGGGGGFGGGGGGGGGGEGGGGGGGGGGGGGDGGGGGGGGGGGGGGGGGGGGGGGGGGGGGCCCCC
@silzx 303
TGGGGAATATTGCACAATGGGGGAAACCCTGATGCAGCGACGCCGCGTGAGTGAAGAGGTATCTCGGTATGTAAAGCTCTATCAGCAGGGAAGAAAATGACGGTACCTGACTAAGAAGCCCCGGCTAACTACGTGCCAGCAGCCGCGGTAATACGTAGGGGGCAAGCGTTATCCGGAATTACTGGGTGTAAAGGGTGCGTAGGTGGTATGGCAAGTCAGAAGTGAAAACCCAGGGCTTAACTCTGGGACTGCTTTTGAAACTGTCAGACTGGAGTGCAGGAGAGGTAAGCGGAATTCCTAGTGTAGCGGTGAAATGCGTAGATATTAGGAGGAACATCAGTGGCGAAGGCGGCTTACTGGACTGAAACTGACACTGAGGCACGAAAGCGTGGGGAGCAAACAGGATTAGATACCCT
+
FFGCFCCFFGGGGGGGGGGGGGGGGGGGGGGGGGDGGGFGGDGGGGGGGGGFGGGG9EEFGGGCFGGFGGGGGGGGGGGFGGFGGGGGGGGGG?GFFGGGGGGGGCGFGFFCGGGGGGGGDGGGGGFGFDFGGFCGFGG<;FGGGGGG>CC9=FGEGGGGGGC@FGGGGGGCFGGEGFFGGGGFGF?;=FGCEFGCDGGGEFGGGGGGGGGGGGGCFGFFFGGGGFFGGEGGGGGGGGFFDFFFFG:CFDFFFEGGGFFGGGGFGGGGGGFG>GGGGFGDDBGGGGGGGGFGGFGGGGGFFFGGEGGGGGGGGGGGGFGGGGGGGGFGFFCFGFGFEGGGGGGFGGGGGGGGGFGFGFCFFGGFGGGGGEFECGGGGGGGGGGGGEDGGGGFGGFGGGFCGGFGGGGGGCGCCCCC
@silzx 76456
TGGGGAATATTGCACAATGGGCGAAAGCCTGATGCAGCGACGCCGCGTGAAGGATGAAGTATTTCGGTATGTAAACTTCTATCAGCAGGGAAGAAAATGACGGTACCTGACTAAGAAGCCCCGGCTAACTACGCGCCAGCAGCCGCGGTAATACGTAGGGGGCAAGCGTTATCCGGATTTACTGGGTGTAAAGGGAGCGTAGACGGCTGTGCAAGTCTGAAGTGAAAGGCATGGGCTCAGCCTGTGGACTGCTTTGGAAACTGTGCAGCTAGAGTGTCGGAGAGGTAAGTGGAATTCCTAGTGTAGCGGTGAAATGCGTAGATATTAGGAGGAACACCAGTGGCGAAGGCGGCTTACTGGACGATAACTGACGCTGAGGCTCGAAAGCGTGGGGAGCAAACAGGATTAGATACCCT
+
GFGGGGGGGGGGGGGGGGG,CFGFGGGGGGGFGGFGGGGDGGGGGGGCGGGGGGGGGGGG9FFGGGGGGGGGGGGGGGGGGGGGGGGGGGGGGGFGEGGGGGGGGGGGGGGGGGGGG8FGGGGGGEGGG@GGG@FGGGGGGCGGGGGG?GECFGGGGGGECCGEGGGGGGG>GGGGGEGGGG*GGGGGGGGGGDEGGFGCECEGGGEGGGGGGGGFGGFGGGEGGGGGGFGGGGGGGGGGGGEFGGGGGGGGGGGGGGFFGGGGGGGGGGGGGGGGGDGGGGFFFCGGGGGFFFF<GFGGGGGGDGGGGGGGEGGEFGGGGGGFCGGGFCFGGGGFGGGGGGGGGGDGGGGCFGGGGGGGFGGGGGGGGGGGGGGGFGGGGFGGGGGGGGGGGGFGGGGGGGGGGGGGFGGCCCCC
@silzx 305
TGAGGAATATTGGTAAATTGACGAGAGTCTGAACCAGCCAAGTAGCGTGCAGGATGACGGCCCTATGGGTTGTAAACTGCTTTTATACGGGTATAAAGTGAGGCACGTGTGCCTTTTTGTATGTACTGTATGAATAAGGATTGGCTCACACCGTGCCAGCAGCCGCGGTAATACGGAGGATCCGAGCGTTATCTGGTTTTATTGGGTTTAAAGGGAGCGTAGGCGGACACTTAAGTCAGTTGTGAGAGTTTGCGGCTCAACCGTAAAATTGCAGTTTATTCTGTGTGTCTTGCATACAGTAGAGGCAGGCGGAATTCGTGATGTAGCGGTGAGATGCTTAGATATCACGGAGAACTCCGATTGCGAAGGCAGCTTGCTGGACTGTAACTGACGCTGATGCTCGAGAGTGTGGGTATCAAACAGGAGTAGATACACT
+
CF,F8E,FDFD9,E,<6,,;FC@FEE+C6CE9FC,CEFF;,CF,C9CCCC@9E,C4,C,@+6@6CECEC6@=B?CEF<FF9CFC,@F?EFF4>ECE9<,<B<,<C,:A<?F9?,,5?9>=,,CEFF,<F<FEC@FG<,,<?,AFE,,C<,=+863@=F,+8,@>@+>FG7+8,3@**@C<DB,3*51>FC<FF,;<26<<$16CCF<FEFA>?::>CCEE@8*0:C:*#@;@EE.&7<@CED-><#6DC@9/7B=:8@8>76CFGGEF9>A,74,:,,,,@@B,F>A,,A55,,;GGGGGGGGGDBF7=<?ED=>==EBC,E@4+=?8FF?6,?5=5,,AFGFECF7C9,,C,@B7:7FC7F,6,C,<F<E6,6,,EC,CCC@669GGFF@CFCCGGFB,6@<F8CF@CC,FGGFGE@GGGFFEA,<,@EFCA,A6
@silzx 64682
TGGGGAATATTGCACAATGGGGGAAACCCTGATGCAGCGACGCCGCGTGGAGGAAGAAGGTCTTCGGATTGTAAACTCCTGTTGTTGAGGAAGATAATGACGGTACTCAACAAGGAAGTGACGGCTAACTACGTGCCAGCAGCCGCGGTAAAACGTAGGTCACAAGCGTTGTCCGGAATTACTGGGTGTAAAGGGAGCGCAGGCGGGAGAACAAGTTGGAAGTGAAATCCATGGGCTCAACCCATGAACTGCTTTCAAAACTGTTTTTCTTGAGTAGTGCAGAGGTAGGCGGAAGTCCCGGTGTAGCGGTGGAATGCGTAGATATCGGGAGGAACACCAGTGGCGAAGGCGGCCTACTGGGCACCAACTGACGCTGAGGCTCGAAAGTGTGGGTAGCAAACAGGATTAGATACCCT
+
FDFFFBB@EFCAEGGGGFGGGGGGGFGFG8<,CEAFGG+CFD>:FFGGGGEGGCGGGGGFFGGGG7CCEC,BEBE<CGGGGGFG<FGCDGG8FGD<CFGGGG7CDGGGFGGGF8FDFDFCEFG=7FFFGGGG7>6-CF;@>FEF8:<F:FEFG@C,,D<C07CF*CFGGGDFFGG7BF,GA:A<>FGE2FFFCFGFGGC=5?C<CEGEGD;CFG8DDAFDGFFGFCGFG?F7CFDGEFCFGCEE<DCE,F<E9FF<AFGGFC@<CEGGF%A8FGFGGFACFG>GFGGGFF<<FE+DGGGGGGGFCF7GFGFFCEGGGFFGGGGGGGGGDEFGEGGFCGFEGGGFFGGGGEGFDCFE<DF?E@;CFCDGGF7GGGGGGCCF<@FFFCF;GF8GFGFGGGGFGDFFE<GGGGGCCCCC
@silzx 307
TGGGGAATATTGCACAATGGGGGAAACCCTGATGCAGCGACGCCGCGTGGAGGAAGAAGGTCTTCGGATTGTAAGCTCCTGTTGTTGAGGAAGATAATGACGGTACTCAACAAGGAAGTGACGGCTAACTACGTGCCAGCAGCCGCGGTAAAACGTAGGTCCCAAGCGTTGTCCGGAATTACTGGGTGTAAAGGGAGCGCAGGCGGGAGAACAAGTTGGAAGTGAAATCCATGGGCTCAACCCATGAACTGCTGTCAAAACTGTTTTTCTTGAGTAGTGCAGAGGTAGGCGGAATTCCCGGTGTAGCGGTGGAATGCGTAGATATCGGGAGGAACACCAGTGGCGAAGGCGGCCTACTGGGCTCCAACTGACGCTGAGGCTCGAAAGTGTGGGTAGCAAACAGGATTAGATACCCT
+
E<8F7FGFFCE<GGGC6CEFE@CCG@E8B,EDGDEEAFGGGGGDDF@@BFC8BFFFF,:FF9FF9FC7C:<FE9F,,,BFF<9<FCGA<9BBFEF,EAB?9F+BF7B,BFG<F8FGGC<CFFGD3+>B=<<8FF?FFCCEC<@F:>FBFCE3@EEFCGC;,#D>;8:CA+@<C8F?<<BFGECFG@181)C=<76/CFFFEECDGFD#CA>EF;525:@87-CFG,@<C,0@<F<F7+FFF9FCFAF@,D<@>,B,;C=DD8GFF8GDFB9FBDFEA,C=@GFFEB:CGGFE=B4F>@+GF@F@EC+F<F?5B:>GGFFFFCFBEGGFFF9GEEF<EAEC@@F7FC@@7@C@;,,CFEDCC6,,,GFFFCCGGGFECFFEFFFCC@EG@GEEEFGGGEGCGFE<CFGCFFGCCCCC
@silzx 308
TGGGGAATATTGCGCAATGGGGGCAACCCTGACGCAGCCATGCCGCGTGAATGAAGAAGGCCTTCGGGTTGTAAAGTTCTTTCGGTAGCGAGGAAGGCATTTAGTTTAATAGACTAGGTGATTGACGTTAACTACAGAAGAAGCACCGGCTAACTCCGTGCCAGCAGCCGCGGTAATACGGAGGGTGCGAGCGTTAATCGGAATAACTGGGCGTAAAGCGTGCGCAGGCGGTTCTGTAAGACAGGTGTGAAATCCCCGGGCTCAACCTGGGAATGGCATTTGTGACTGCAGGACTAGAGTTCATCAGAGGGGGGTGGAATTCCAAGTGTAGCAGTGAAATGCGTAGAGATTTGGAAGAACGCCAATGGCGAAGGCAGCCCCCTGGGATGCGACTGACGCTCATGCACGAAAGCGTGGGGAGCAAACAGGATTAGATACCCT
+
FGGGGGGFGFGGFGGEEEGFGGGGGGCGGGGGGGEGGGGGGGFFGGGGGGGGGGFGGGGGGGG?FGGGGDGEGGGGDFFGFGAF+BFGFFEGGGGCCGGGGG9FGCFGGAF9<FFFGF<>FFFGGGGCFGGGGGGGCFGDGF@FGFF7>B:CFGGGFGGGDFGFGFGGGD:FFGEFF@FGGGE>EGGGEEGGEGGGFF?FGGGGGGFF,CFGGCEEFGGG8CE=E>GCC<GGE:GGCDG?<8<**0A3CFD<.A?<C<FF<:FF@EFFCGGFGE@8@?FAFE,<DF@,:;;FF?<9?AC,,>@,B@C7GGEDGFGFFEE,FCGGGFF??FGEFAGGCFCGGFCF=<?<FF<AFGGGEF:GFFGGEGGGGGGFGGF7FF:7,GGFFF>DGGGFGGGGGGGFCGGEFDGGGEGGGGEF@E9GGFDGFFGGGGGGFE8GCCCCC
@silzx 108155
TGAGGAATATTGGTCAATGGACGAGAGTCTGAACCAGCCAAGTAGCGTGCAGGATGACGGCCCTATGGGTTGTAAACTGCTTTTATAGGGGGATAAAGTGTGCCACGTGTGGCATATTGCAGGTACCCTATGAATAAGGACCGGCTAATTCCGTGCCAGCAGCCGCGGTAATACGGAAGGTCCAGGCGTTATCCGGATTTATTGGGTTTAAAGGGAGCGTAGGCCGTTTGGTAAGCGTGTTGTGAAATGTCGGGGCTCAACCTGGGCATTGCAGCGCGAACTGCCAGACTTGAGTGCGCAGGAAGTAGGCGGAATTCGTCGTGTAGCGGTGAAATGCTTAGATATGACGAAGAACTCCGATTGCGAAGGCAGCCTGCTGTAGCGCAACTGACGCTGAAGCTCGAAAGCGTGGGTATCGAACAGGATTAGATACCCT
+
GGGGGGGGGGGGGGGGGGGFGGGGGGGGGGGGGGGGGGGGGGGGGGGGGGGGGGFGFFEGFFGGGDGGGGGGGGGGGGFGGGGGGAFGGGGGGDGGGGFFFGGGGGGGGGGGGGGCGGGGGGGGGGGGGGGGGGFGGCFGGGGEFFGGFGEGGGGCFGFGGGFFGGGGFGGGGGGGGGGDGFFFGGGGGGGGGGFGGGGGFGGGFGGGGFFGGCGCECFFGGGGGGFGGGFGGFGGEFEFGFGGGGFGGGGGGGGGGFFGGGFFGGGDDGGDFGGGGGDGGGGGEFGGGGGFCGFGEFGGFGGGGEGGGGGFGGGGGEGGGGGGGGGGGGGGGGGGGGGFF9FFGC=FGGGGGGGEEFGGECGGGGGGGGGGGFFGGGGGGGDGGGGGGGGGGGGGGGGGFFEGCGGGEGGEGGGGGGGGGGGGGGFGGGFCCCCC
@silzx 65074
TGAGGAATATTGGTCAATGGACGAGAGTCTGAACCAGCCAAGTCGCGTGCAGGATGACGGCCCTATGGGTTGTAAACTGCTTTTATAGGGGGATAAAGTGTGCCACGTGTGGCATATTGCAGGTACCCTATGCATAAGGACCGGCTAATTCCGTGCCAGCAGCCGCGGCAAGACGGAAGGTCCAGGCGTTATCCGGATTTATTGGGTTTAAAGGGAGAGTAGGCCGTGTGGTAAGCGTGTTGTGAAATGTCGGGGCTCAACCTGGGCATTGCAGCGCGAACTGCCAGACTTGAGTGCGCAGGAAGTAGGTGGAATTCGTCGTGTAGCGGTGAAATGCTTAGATATGACGAAGAACTCCGATGGCGAAGGCAGCCTGCTGTAGCGCAACTGACGCTGAAGCTCGAAAGCGTGGGTATCGAACAGGATTAGATACCCT
+
E<ECEFCFCDCE<,C<EFGEFG7@@E76C<FGG,CF,BFFGG<ECCCCCFGA<7,@EFDC@FGGGG9ECFGD,EFFFGGGCGA<CAF<,C>BC+EFGG,C,<,B,,CB<F<@EFGFGC,,?F,B?EAFABEA<,CFFGAF-,B:FCGCFFDF<:<>ECA>E*8@C8FB/6>#F?CF>E-=8,*888DCF;C7E>)2<3$9,<GE@<4CC?CFGGE<>&B<CEC:7C<,;F<855=78CC2FF9GFFEEGGEGGGF>3:EFFGGGGF<@,CFB:@+@+<EFC=8,,@DF9>AA=CEC@,9FF?F=8<CFB,?CGGEGGC@EGGECC7@FCGGGGEEB,FAFFFCFDB,@GCGGGECCCEFCB,C7C,C,FF@7<C,,,GF@8++E,FFF7FDGGGGGFEGGFGGGGGGGEFGFGGFFEEFFFDFGFDEGGGGCCCCC
@silzx 50257
TGGGGAATATTGCACAATGGGGGAAACCCTGATGCAGCGACGCCGCGTGGAGGAAGAAGGTCTTCGGATTGTAAACTCCTGTTGTTGAGGAAGATAATGACGGTACTCAACAAGGAAGTGACGGCTAACTACGTGCCAGCAGCCGCGGTAAAACGTAGGTCACAAGCGTTGTCCGGAATTACTGGGGGGAAAGGGAGCGCAGGCGGGAGAACAAGTTGGAAGTGAAATCCATGGGCTCAACCCATGAACTGCTTTCAAAACTGTTTTTCTTGAGTAGTGCAGAGGTAGGCGGAATTCCCGGTGTAGCGGTGGAATGCGTAGATATCGGGAGGAACACCAGTGGCGAAGGCGGCCTACTGGGCACCAACTGACGCTGAGGCTCGAAAGTGTGGGGAGCAAACAGGATTAGATACCCT
+
GGFGGG@FGFGGGGFGDGGGCDGGG<DDEGG8FFGGGFF+@F@GEGGGDE7ECG,AF,CFFA?<C<CFFFGFGGFFGGGGGFGCFGFF?8FG<FFGFF<FGEECFFAF9FFDDD,3D,7,,CF7CFG8>D<>+3,@FFGGA8AFGGGD*<C?FG5D@@F92FCFC7C3:FFGFCCDG7<FDF2FEG*8#EFCEFEFC>ECEC<:8FCFCEGGGGDFFFGFGCCFFEFCG6D9GGCFFGGFFFGGFGGGFGGFE3FBFFD<B9B>D<CGF?FDFDFAGG<GGF5FCCGGEEFFFCFGGGGGFEGF>++DGGFGFC:EGGEFE@FGGGGFFEFF7F<ECGFGGEGDDGGEF@C@,,FCDDFFF8FE9EFDGGFCFFFGF@DFGDGGGFFB7EFFFCFGGGGGGFFC,<C<DGGCCCCB
@silzx 312
TGAGGAATATTGGTCAATGGACGAGAGTCTGAACCAGCCAAGTAGCGTGCAGGATGACGGCCCTATGGGTTGTAAACTGCTTTTATAGGGGGATAAAGTGTGCCACGTGTGGCATATTGCAGGTACCCTATGAATAAGGACCGGCTAATTCCGTGCCAGCAGCCGCGGTAATACGGAAGGTCCAGGCGTTATCCGGATTTATTGGGTTTAAAGGGAGCGTAGGCCGTTTGGTAAGCGTGTTGTGAAATGTCGGGGCTCAACCTGGGCATTGCAGCGCGAACTGCCAGACTTGAGTGCGCAGGAAGTAGGCGGAATTCGTCGTGTAGCGGTGAAATGCTTAGATATGACGAAGAACTCCGATTGCGAAGGCAGCCTGCTGTAGCGCAACTGGCGCTGAAGCTCGAAAGCGTGGGTATCGAACAGGATTAGATACCCT
+
FGGGGFGGGGGGGGGGGGGGGGGGGGGFFFGGGGGGGGGGGGGGGGGGGGFGGFFCEFGGGGDGGGGGGGGFGGGGGGGCFGGGGGGGGGGGCEGGGGGFGGGGCCC<@FFFGGDGFGGGGGGGGGGGG8EFG9FFA9FFFFGGGGGGGGGGFGGGGGGGEFECGGGGFGGG@FGGE@CFFGGGFF?GGGG7C>FE<FGFFGGGG7GFFGGGGFC8CE6:>FEGGGFEGGGFGGGCDCGGFGGGFEF8CEFCEGG58:?CGGFCFFCFF8D9FEGGEFF8>A:CGFGGFBGGGEFEEGGGFF?GGGGGGGGF=8FF=:DFGGGGGGGGGFFCF9GFFGCGFGFFFGEGGGFGGFCBB@DCGGDGGFFGGGGGGGGGGGGGGGGGGGGGGGGGGGGGGDGGGGCGGGGGGGGGGGGGGGGGGGGGFGGGFFGCC,CC
@silzx 99568
TGAGGAATATTGGTCAATGGACGAGAGTCTGAACCAGCCAAGTAGCGTGCAGGATGACGGCCCTATGGGTTGTAAACTGCTTTTATAGGGGGATAAAGTGTGCCACGTGTGGCATATTGCAGGTACCCTATGAATAAGGACCGGCTAATTCCGTGCCAGCAGCCGCGGTAATACGGAAGGTCCAGGCGTTATCCGGATTTATTGGGTTTAAAGGGAGCGTAGGCCGTTTGGTAAGCGTGTTGTGAAATGTCGGGGCTCAACCTGGGCATTGCAGCGCGAACTGCCAGACTTGAGTGCGCAGGAAGTAGGTGGAATTCGTCGTGTAGCGGTGAAATGCTTAGATATGACGAAGAACTCCGATTGCGAAGGCAGCCTGCTGTAGCGCAACTGACGCTGAAGCTCGAAAGCGTGGGTATCGAACAGGATTAGATACCCT
+
GGFGGGGGGGGGGFGGGGGGGGGGGGGGFGGGGGGGGGGFGGGFFECFEECFFFGGGFGGGGGGGGCCGGGGGGGGGGF?FGGGGEF<9FFEGGGGFGCFGGFFCGGGFGGGGGDGGGGGFGGF,EFCFCDCDFGFA?FFGGGCF@FAFGGGGGGDGAFGG?FGG?FGGGEFEGFGGEF>E=FFGGGGGGGGGGGGEGFGFGCEFFGGGCGGGFGDEGEEGGCFFFFG1GGGGGFGGGGGGGGGGGG=GGGGGGFFF@FGGGGGGGFFCFGCCC6GFDF@DFGFGDFEGFA86GCC7FAGGGGGGGGGGGGGGGEFC@+FFGGGGFDGGGGGGGGGGGGGGGGGGGF@DFGGGFFEFCGGGGF@FGGGGGGGFFGGGGGGEF@FCGFEDGGDGGGGGGEFFDGGGGGGGFFCF@GGFGGFAGGGGGGGGGGCC@AC
@silzx 78737
TGGGGAATATTGCACAATGGGGGAAACCCTGATGCAGCGACGCCGCGTGAGCGAAGAAGTATTTCGGTATGTAAAGCTCTATCAGCAGGGAAGAAGAATGACGGTACCTGACTAAGAAGCACCGGCTAAATACGTGCCAGCAGCCGCGGTAATACGTATGGTGCAAGCGTTATCCGGATTTACTGGGTGTAAAGGGAGCGCAGGCGGTGCGGCAAGTCTGATGTGAAAGCCCGGGGCTCAACCCCGGTACTGCATTGGAAACTGTCGTACTAGAGTGTCGGAGGGGTAAGTGGAATTCCTAGTGTAGCGGTGAAATGCGTAGATATTAGGAGGAACACCAGTGGCGAAGGCGGCTTACTGGACGATAACTGACGCTGAGGCTCGAAAGCGTGGGGAGCAAACAGGATTAGATACCCT
+
GGGGGB@@FGGGGGGGGGGGGGGGGGGGGGGEFGGGGGGGGGGGGGGGGGFGGFGDGGGGGGGGGGGGGGGEFGGGGFGGGGGGGGGGGGGGGGGGGFGGGGGGGGGGGGGGCFGGGGFGGGGGGGGEGGFFGGGGGGGGGGGGGGGGGGCECGGGGGGGGGFGFFGFGGGGGFG;CFGGGGGCFGFEB<FFGFGGGGGGGEGDGGGCFCFFEEGG9CGGFFGGGFCCFCDFCCGG=CGGGFGCCFCE>FGFGFECFGDEFG@=FGFGGFGFFEFCB7GGGDGGGGGGGGGGGGGGGEA<FFGEFCDFCGGFGGGGGGGGCDACA,GGFACGGDGGFFGGGEGGGGE>GGGGGGGGGFGCGGGCGGAGGGGEGGGGGGGGGFDGGGGGGGGGFFFCGFGGGGGGGGFGGGGFCCCCC
@silzx 315
TGGGGAATATTGCACAATGGGGGAAACCCTGATGCAGCGACGCCGCGTGAAGGAAGAAGTATTTCGGTATGTAAACTTCTATCAGCAGGGAAGAAAATGACGGTACCTGACTAAGAAGCCCCGGCTAACTACGTGCCAGCAGCCGCGGTAATACGTAGGGGGCAAGCGTTATCCGGATTTACTGGGTGTAAAGGGAGCGTAGACGGAAGAGCAAGTCTGATGTGAAAGGCTGGGGCTTAACCCCAGGACTGCATTGGAAACTGTTTTTCTTGAGTGCCGGAGAGGTAAGCGGAATTCCTAGTGTAGCGGTGAAATGCGTAGATATTAGGAGGAACACCAGTGGCGAAGGCGGCTTACTGGACGGTAACTGACGTTGAGGCTCGAAAGCGTGGGGAGCAAACAGGATTAGATACCCT
+
FGGGGCCFGGGGGGGGGGGGGGGGGGGGGGEGGGGGGGFGGGGGGGGGGFGGGGGGGGGGGGGGGGGGGGDGGGGGGGGGGGGGGGFFGGGGGGGGGGGGGGGGGGGGGGGGGGGGGFGGGGDGGGGFGGGG>FGFGGFGG?FGGGGGEGGGGGFCGGGGGGGGGGGGG?GGGGGGGGGGGGGGGGGGGGFGGGGFGGGGGGGGGFGGFCFGGFGDGGGGGGGGGGGFFGGGGGGEGGGGGGDGGGGFGGFGFFGFGGGGFGFGFD@FGGGGGGGGGGEGGGGGGGGGGGGEGGGGGGEGGGGGGGGGGGGGGGGGGGGGGGGGGGFGGGGGFGGGGGGGGGGFGGGGGGGGGGGGGGGGGDGGFCGGGGGGGGGGGGGGGGGGGGGGGGFGGGGGGGGGGGGGGGGGECGCCCCC
@silzx 86807
TGAGGAATATTGGTCAATGGACGAGAGTCTGAACCAGCCAAGCAGCGTGCAGGATAACGGCCCTATGGGTTGTAAACTGCTTTTATAGGGGGATAAAGTGTGCCACGTGTGGCATATTGCAGGTACCCTATGAATAAGGACCGGCTAATTCCGTGCCAGCAGCCGCGGTAATACGGAAGGTCCAGGCGTTATCCGGCTTTATTGGGTTTAAAGGGAGCGTAGGCCGTTTGGTAAGCGTGTTGTGAAATGTCGGGGCTCAACCTGGGCATTGCAGCGCGAACTGCCAGACTTGAGTGCGCAGGAAGTAGGTGGAATTCGTCGTGTAGCGGTGAAATGCTTAGATATGACGAAGAACTCCGATTGCGAAGGCAGCCTGCTGTAGCGCAACTGATGCTGAAGCTCGAAAGCGTGGGTATCGAACAGGATTAGATACCCT
+
CFGGGFFGGGFE<EFFGEA,EFDE7FCEFGD@FGGGGGGGGGGGFDFGGGGFGGGFGGGGGGGG8FGC@FGGGAFGGGGGGGFGFFCEFGGGGGGGGGGGGGGGCGCE@FFEGFFGCF?FFFGGFGGGGGGA,ADG9DFFFCGCFEE,FD9F?FFGG,>CE,@F:E77>F*@,>7FC*><CFG,::CB<<16@CFD:<F:.69FC:CCC3<?GGC(::8E8:5@=FGE<ECC<5C@=2FE.:6FDC?.@CFGFF@8:@C:CCFGFGGCAFGGF@5@9;5=7CFGGDF<DGGGEC:@+A,FGFAFF<,B?,ABDEC+7C4+A,@+CCCGGFGGGECFCF<EEC,FFCFCFGFFAB+6F@GEF@CDGF@FCDFF@CFGGFFCFEEFCEC<,DFFGGGGGFB,C7GFFEF7F9GGGFGCFGEFFGGFEACGGGGCCA<<
@silzx 104961
TGGGGAATATTGCACAATGGGGGAAACCCTGATGCAGCGACGCCGCGTGGAGGAAGAAGGTCTTCGGATTGTAAACTCCTGTTGTTGAGGAAGATAATGACGGTACTCAACAAGGAAGTGACGGCTAACTACGTGCCAGCAGCCGCGGTAAAACGTAGGTCACAAGCGTTGTCCGGAATTACTGGGTGTAAAGGGAGCGCAGGCGGGAGAACAAGTTGGAAGTGAAATCCATGGGCTCAACCCATGAACTGCTTTCAAAATTGTTTTTCTTGAGTAGTGCAGAGGTAGGCGGAATTCCCGGTGTAGCGGTGGAATGCGTAGATATCGGGAGGAACACCAGTGGCGAAGGCGGCCTACTGGGCACCAACTGACGCTGAGGCTCGAAAGTGTGGGTAGCAAACAGGATTAGATACCCT
+
GGGGGGGGGGGGGGGGGGGGGGGGGGGGGGGGGGGGFGGGGGGGGGGGGGEGGGGGGGFGGGGGGGGGGGGGGGGGGGGGGGGGFGGGGGGFGGGGGGDFGGEEGGGGGGGGGGFGGGGGGGGGGGGGGGGGGGFGFFGGGFGGGGGGGGGFGGFFFGGGGGGGGGGGGEGEFGGGGGGGGG.GGGGGGGGGGGGGGGGGGGGGGGGGGGGGGGGCDGGFGGGGGGCGGGGGGGCFGGGGFGGGGGGGFGGGGGFGGGFFCF>=GGFFGGGGGGGFGGGGGGGGGGGGGGGGGGGGGGGGGGGGGGGGGGGGGGGGGGGGGFCC7GGGGGGGGGGGGGGGGEGGGGGGGGGGGGGGGGGGFEGFGGGGGGGGGGGGGGGGFCGGGGGGGGGGGGGGGGGFGFGGGGGGGGGCCCCC
@silzx 318
TGGGGAATATTGCACAATGGGGGAAACCCTGATGCAGCGACGCCGCGTGGAGGAAGAAGGTCTTCGGATTGTAAACTCCTGTTGTTGAGGAAGATAATGACGGTACTCAACAAGGAAGTGACGGCTAACTACGTGCCAGCAGCCGCGGTAAAACGTAGGTCACAAGCGTTGTCCGGAATTACTGGGTGTAAAGGGAGCGCAGGCGGGAGAACAAGTTGGAAGTGAAATCCATGGGCTCAACCCATGTACTGCTTTCAAAACTGTTTTTCTTGAGTAGTGCAGAGGTAGGCGGAATCCCCGGTGTAGCGGTGGAATGCGTAGATATCGGGAGGAACACCAGTGGCGAAGGCGGCCTACTGGGCACCAACTGACGCTGAGGCTCGAAAGTGTGGGTAGCAAACAGGATTAGATACCCT
+
GGFCGGGFFFGGGGG9FGGGGGGGGFGGGGGGGGCFFGEGGGGGGGGGC@FFGGGGGGGGEFGFDFGGGEGCGGGG,EFGGGGGG??FGGGGGGGFGGGGGGGCFGFFFGFCFGGGGG=EE9=FGEDGDFGGGDFGCADFGF><#CFGGG;BFGGGGFGGGG?GGCGG7F:CFFFFGFE@;,=CCFEC:EF,FCC8EC:CGEE>CFCC@D>C;DFFC?FCFC>1CFCCCDCFGF?CGGCF7?C9FGF>B>D9=DF@GGEBFFGGGFGGGFGGEEFD<CGEDGFFG:GFBFAFCFFF:>FCGGGEEC+GGGFGGGGGFGGGFEGGGGGGGGGFCFCDGGGGGEGGGGGGGECGGGFEEE8GFFCFGGGGGEGFGGGGGGGGGGGGGGGGGGGGGGGGGFGGGGGGGGGFGFGCB@CC
@silzx 319
TGGGGAATATTGCACAATGGGGGAAACCCTGATGCAGCGACGCCGCGTGGAGGAAGAAGGTCTTCGGATTGTAAACTCCTGTTGTTGAGGAAGATAATGACGGTACTCAACAAGGAAGTGACGGCTAACTACGTGCCAGCAGCCGCGGTAAAACGTAGGTCACAAGCGTTGTCCGGAATTACTGGGTGTAAAGGGAGCGCAGGCGGGAGAACAAGTTGGAAGTGAAATCCATGGGCTCAACCCATGTACTGCTTTCAAAACTGTTGTTCTTGAGTAGTGCAGAGGTAGGCGGAATCCCCGGTGTAGCGGTGGAATGCGTAGATATCGGGAGGAACACCAGTGGCGAAGGCGGCCTACTGGGCACCAACTGACGCTGAGGCTCGAAAGTGTGGGTAGCAAACAGGATTAGATACCCT
+
E@DFGGGG?FDFGGGEGGGFGGGGGGGFEFGGEGGEGGEGDGCFGGGGGGGGGGGGGFEFFGGFFGG@@FDFFGAFFGGFGGGGGFFGGGGGGGGGBFGGGGG:=EFFDFCGGEGGGGF<EBFFGDGGF<GGG@G9F<4FCFGC>8FF<>CGGGG:DFGGFCGF95:CC6<FFGFG=FFFFGGGGF<G=CCFFFE?CFGCCEE>EFDCCGG,;GDB><GFCFC@:EGFFACC<<BDFCEGGC8GGFD:FG<E=DCFGFFG=@<0F'GGGGGGGGGGGGFDGGFF@ECDGFECFC7EEGEGFGGGEFFFDGFFCGF7FEGDFFB@GGGGGGFCGGGGGGGGGGGGGGGGGGGGGGGFGFGFGCFC9GGGGGGGDCGGGGGFGGGGFGGGGGFEGGGGGGGCGGGGGGGGGGGCCCCC
@silzx 320
TGAGGAATATTGGTCAATGGACGAGAGTCTGAACCAGCCAAGTAGCGTGCAGGATGACGGCCCTATGGGTTGTAAACTGCTTTTATAGGGGGAAAAAGTGTGCCACGTGTGGCATATTGCAGGTACCCTATGAATAAGGACCGGCTAATTCCGTGCCAGCAGCCGCGGTAATAAGGAAGGTCCAGGCGTTATCCGGATTTATTGGGTTTCAAGGGAGCGTAGGCCGTTTGGTAAGCGTGTTGTGAAATGTCGGGGCTCAAACTGGGCATTGCATCGGGAACTGCCAGACTTGATTGCGCAGGAAGTAGGCGGAATTCGTCGTGTAGCGGTGAAATGCTTAGATATGACGAAGAACGCCGATTGCGAAGGCAGCCTGCTGTAGCGCAACTGACGCTGAAGCTCGAAAGCGTGGGTATCGAACAGGATTAGATACCCT
+
GGEGFGGCFGGFF6EFGGGGG8FFEG+CEFGGGGGGGG?GGGAEGGGGGGD,C8CBCCFGC+@D<FEGF8F7FGGFCEFD9FFCA,EF,EECB+BAAFEFF9EE?C=9?,9?DFGGG9@E,?=F9FCFG8,?AF9C<<====@BB@FFF,,,:86+>F<C<,>FFGGGEC7B,,,8>,CCDCFGG@>;CCGF>GGE;:CC:CCGGGFCC#CC:EG?CCGEGGGF<FB<C;A*<2<357C8CC#CFDE*3<EECC8E,CB8#F@5FF7;8CCEC&:F#AFFC@8>9C@=F<FF@+GCF8FFEFB<FF:C>GFB7FF@4@@DFEEDGGGFAGGGGGFEA9GFF;FDC,4,FC,GFF7+GGGGGCGGGGGFEFFEGFFGGGGGGDEF@FGGGGGGGGFCGGEFDCF,GEC7GGGGFFFFCGGFGGGGGGGGGGGCA@CA
@silzx 321
TGAGGAATATTGGTCAACGGACGAGAGTCTGAACCAGCCAAGTAGCGTGCAGGATGACTGCCCTATGGGTTGTAAACTGCTTTTATAGGGGGATAAAGTGTGCCACGTGAGGCATACTGCAGGTACCCTATGAATAAGGACCGGCTAATTACATGCCAGCAGCCCCGGTAATACGGAAGGTCCAGGCGTTATCCGGATGTATTGGGTTTAAAGGGAGCGTAGGCCGTTTGGTAAGCGTGTTGTGTAATGTCGGGGCTCCACCTGGGCATTGCAGCGCGAACTGCCAGACTTGCGTGCGCAGGAAGTAGTCGGAATTCGTGGTGTAGCGGTTAAATGCTTAGATATCACGAAGAACTCCGATTGCGAAGGCAGCTCACTAGACTGTAACTGACACTGATGCTCGACAGTGTGGGTATCAAACAGGATTAGATACCCT
+
9CFGG@F,6@C<9EEEFFC@FGGGCEGGGFFF,<6EF<FGF8:9@@FF7CFFFC8EF,,:,C<CF,CFC<C+8?EEG<,9,E<,5CE9FFGD@?=FD59,,9,,CECDD,+?+BB?,,C?F,BFF,,,84,?@<AB?9FDA+37==:,C,,3,7,:<><+35<5++3*5*<33,8>C:5>>:,>D8:E:C<,@3*::C*,,C9<1FFB82<#9BC4='(401/0%<;<648?88>37;*6,9D@,@7CEF@CFCFC@:,<B5,,,@99AD++8++C@,E8>F<,A;C5:8+++C8@@,9,F9FC9+4++45,F8DEEFF?8E+F7CCFFB,D9FB8,FFF<;ECCC@<F,FD<:GFFDGGF7BFBC6,GFFE@F<C,C,,CECC6,AAE<FCCECF6@BCCC,6<F7GDGF@9EC,;,C;C@<,AFFEFC@CCA@<
@silzx 322
TGGGGAATATTGCACAATGGGGGAAACCCTGATGCAGCGACGCCGCGTGGAGGAAGAAGGTCTTCGGATTGTACACTCCTGTTGTTGAGGAAGATAATGACGGTACTCAACAAGGAAGTGACGGCTAACTACGTGCCAGCAGCCGCGGTAAAACGTAGGTCACAAGCGTTGTCCGGAATTACTGGGTGTAAAGGGAGCGCAGGCGGGAGAACAAGTTGGAAGTGAAATCCATGGGCTCAACCCATGAACTGCTTTCAAAACTGTTTTTCTTGAGTAGTGCAGAGGTAGGCGGAATGCCCGGTGTAGCGGTGGAATGCGTAGATATCGGGAGGAACACCAGTGGCGAAGGCGGCCTACTGGGCACCAACTGACGCTGAGGCTCGAAAGTGTGGGTAGCAAACAGGAATAGATACCCT
+
GGGGGGGFGGGGGGFCFGGGGGGGGGGGGGGGGCFFFGGFEFFCG7CGGDEFCEGEFCF?FGGGGGGGEGCFG,FFFGGGGGGGGDFGFGGGGGGGGGGEEECFGEGGGGGGGGCDFFGDFFGDED>F@FFGG1GGFFC?FFG,*FGGCFEGFBBF:F<>#FFFCC;FB*<EFECFGC<FD92ECFGFFFGFGGDGGGG/CC7A?>EFCE>FGCD:AEEC=@,<CCGGGGGGGGGGFCF<+FFCF<FFEFCFF;:8GGDEGGGFGFFFGGGFGF>FFDC,GGFCFGGDDGFGGF@+:FDGGE:CDGGFEDC,B:@CD9FE<GEECGGGGGE<DGGGGFECGGGGGGGGGGGGGGGFGF<GGFGGFGFGCCGEFGGGFGGGGEEGGFFGCGGGGGGFGFDGGGEFAGGGGGGCCCCC
@silzx 323
TGGGGAATATTGCACAATGGGTGGAACCCTGATGCAGCGACGCCGCGTGGATGAAGAAGGTATTCGGATTGTAAACTCCTGTTGTTGAGGAAGATAATGACGGTACTCAACAAGGAAGTTACGGCTAACTACGTGCCAGCAGCCGCGGTAAAACGTAGGCCACAAGCGTTGTCCGGAATTACGGGGTGTAAAGGGAGCGCAGGCGGGAGAACAAGTTGGAAGTGAAATCCATGTGCTCAACCCATGAACTGCTTTCAAAACTGTTTGTCTTGAGTAGTGAAGAGGTAGGCGGAATTCCCGGTGTAGCGGTTGAATGCTTAGATATCGGGAGGAACACCAGTGGCGAAGGCGGCCTACTGGGCACCAACTGACGCTGAGGCTCGAAAGTGTGGGTAGCAAACAGGATTAGATACCCT
+
<<EF>FFDFFE,CC@EGAEFC,,+CEDFE<CDC,6CBF:FFEGGGGG=C+=<F@FAFG,CE-E<CFF,,BFGG<CFFDFE8ABFFEEFFGGG<4EF9F<AF77FECDGGGBEFG8ADFB,B,>+@>F=CFFCG<CFGGCG,8,,+@@F::>=,@5FA,83>,><FE@DEFCF79FF:<:01<-%CC:=:<FFEC,++/84FCGEED>*FF@CC?;0=9GE=632BFGED8AC8#>/<CC<26AGD6C=B68%8=@.;BCB8FCBFA,GFGFGE8GDEE8,EECGGGFCC=??<DGEFFECGFC++B:FE,CFEF9E:,,BC@64FEECA<@E@@F@8GGFCFC:E@7E@6E9GFEE8FGGFC@<,FF6;@6FFCFEFF7C,BGFFFBB7GGGFCE<GGGFGFGGCCFFFECCB8CC
@silzx 65789
TGGGGAATATTGCACAATGGGGGAAACCCTGATGCAGCGACGCCGCGTGGAGGAAGAAGGTCTTCGGATTGTAAACTCCTGTTGTTGGGGAAGATAATGACGGTACCAAACAAGGAAGTGACGGCTAACTACGTGCCAGCAGCCGCGGTAAAACGTAGGTCACAAGCGTTGTCCGGAATTACTGGGTGTAAAGGGAGCGCAGGCGGGAAGACAAGTTGGAAGTGAAATCTATGGGCTCAACCCATAAACTGCTTTCAAAACTGTTTTTCTTGAGTAGTGCAGAGGTAGGCGGAATTCCCGGTGTAGCGGTGGAATGCGTAGATATCGGGAGGAACACCAGTGGCGAAGGCGGCCTACTGGGCACCAACTGACGCTGAGGCTCGAAAGTGTGGGTAGCAAACAGGATTAGATACCCT
+
EFD,@C:EGGGGGCAFGGGGGG7CEF8F@FFGGFGGAEF@BCFF7BFGGEFFCFGGGGGGGGFFGC=FGDCFGGGGGGGG?E?F=,BFD:FEGGGGGG9EF7:FFFF,:>FGGF<FGGG1CFCFEGGFGFGG7F5GFCFFGG8DGDCECE)@C>FFFC<39FGGGFCEFDCFGGGDCF@EGF<GGGGFGFFFECGGGEEDGGCGGGDFGD;C@FGGCFF=DGGFFG7EGF:<GCC5CCCDGGGEG2F@8>E:GACCFC:CGGFF<F@FCFGFFGGFCFGGEGGFE+GFC<EFDF@+@7>,EEFC>7EFFEEFBB?@7FEFFB7>C7GFEEEE:E@C,CCCGGGFGCGDECFGFGGFFGGGFFFFFGGGGGFCFGF<F+GFFGGFGFCCGGDCFDFFFAF<GGGGGFFGFEACCCCC
@silzx 325
TGGGGAATATTGCACAATGGGCGCAAGCCTGATGCAGCGACGCCGCGTGAGGGATGGAGGCCTTCGGGTTGTAAACCTCTTTTATCGGGGAGCAAGCGTGAGTGAGTTTACCCGTTGAATAAGCACCGGCTAACTACGTGCCAGCAGCCGCGGTAATACGTAGGGTGCAAGCGTTATCCGGAATTATTGGGCGTAAAGGGCTCGTAGGCGGTTCGTCGCGTCCGGTGTGAAAGTCCATCGCTTAACGGTGGATCCGCGCCGGGTACGGGCGGGCTTGAGTGCGGTAGGGGAGACTGGAATTCCCGGTGTAACGGTGGAATGTGTAGATATCGGGAAGAACACCAATGGCGAAGGCAGGTCTCTGGGCCGTTACTGACGCTGAGGAGCGAAAGCGTGGGGAGCGAACAGGATTAGATACCCT
+
GGGGGGGGGGGGGGGGGFGGFGGGGGGFGGGGGGGGGGGGGGGGGGGGGGGGFEF>FEFGGGGGGGGGGGGGGGGGGFGGGGGGGGGGGFGFEGG?DGGGGCGGGGFGGGFAFGGGGGGGGGGGGDCEDGECGGGGGFGGGGC87,>FG*8BFFGGFGGC7FF@CCC>FGG@GGGGFGCFAFGG:<B99AEFG?:CEGFGGFEGEGGGGCG:EEEEGGGCCEGEGGEFGFFFGGFF=CFGGFFE=AFC9FGF<GGF8E>GGGGEGGGEGC:FGEGFF6=6:CEGD8CFDC,FECGGGGGGECGGGGGGGEFCF?F9GFCGGFGGFGGGGGGGGGGGFEFFEFCFCDGGFGDFFFCC<EGGGGGGGGGGGGGGGGGGGGGGGGEFC@C<CGGGGGGGGGGGGGGGGFE9GGFFFECFCCCCC
@silzx 48948
TGGGGAATATTGCACAATGGGGGAAACCCTGATGCAGCGACGCCGCGTGGAGGAAGAAGGTCTTCGGATTGTAAACTCCTGTTGTTGAGGAAGATAATGACGGTACTCAACAAGGAAGTGACGGCTAACTACGTGCCAGCAGCCGCGGTAAAACGTAGGTCACAAGCGTTGTCCGGAATTACTGGGTGTAAAGGGAGCGCAGGCGGGAGAACAAGTTGGAAGTGAAATCCATGGGCTCAACCCATGAACTGCTTTCAAAACTGTTTTTCTTGAGTAGTGCAGAGGTAGGCGGAATTCCCGGTGTAGCGGTGGAATGCGTAGATATCGGGAGGAACACCAGTGGCGAAGGCGGCCTACTGGGCACCAACTGACGCTGAGGCTCGAAAGTGTGGGTAGCAAACAGGATTAGATACCCT
+
E<FGE@@CFCEGGEFGGGGGFEEFGGGGCFEFGGGFGGGE@CGGG@FGGGEEGDGDFDFGEF9FFDGEGGGGGGG,AFGGC5,EFCFFGFGGGGGGGGGGGGGFD:FGGGFGG?FGFFFGEF4GF@@FDEFGG<FFFEGFB>FFGG:F<<CFEFEFGCE;4CFGCF:FGEFFCFGGGGGFBC<FGGGF6FGGGGGGGDFEEE>CCGGGGFFGGFGFFCFGGGGGC@C@CFCCGGGGF=GGE?DGGDGFGEGDG=FCGGGGGGEGFGGEGFFCCGEGGGGGGFAGFBF?=8GFF<@+FC+EFGGF@CF<FFE9EGEGGGGFFCF@?:@FE9FEBFEEGGCGEFBFE@EGFGFFGFF@<CC,AGFFGFFFDF;GGFE?FGGGGGGFFGCGGGGGFFCGFCGGGGFACGFGGFDBCCCC
@silzx 327
TGGGGAATATTGCACAATGGGCGAAAGCCTGATGCAGCGACGCCGCGTGAGGGATGACGGCCTTCGGGTTGTAAACCTCTTTCGCTCGTGGTCAAGTCGCAGCTTTGGGTTGTGGTGAGGGTAGTGGGTAACGAAGCGCCGGCTAACTACGTGCCAGCAGCCGCGGTAATACGTAGGGCGCGAGCGTTGTCCGGAATTATTGGGCGTAAAGGGCTTGTAGGCGGTTGGTCGCGTCTGCCGTGAAATCCTCTGGCTTAACTGGGGGCGTGCGGTGGGTACGGGCTGACTTGAGTGCGGTAGGGGAGACTGGAACTCCTGGTGTAGCGGTGGAATGCGCAGATATCAGGAAGAACACCGGTGGCGAAGGCGGGTCTCTGGGCCGTTACTGACGCTGAGGAGCGAAAGCGTGGGGAGCGAACAGGATTAGATACCCT
+
FFGGGFCFGGGFFFFFGFAFGGGGFGGFGGGGGGGGGDEEEEGGGGGGGGGGGGGCGEFFGFGG9DFGFDGCGFGGGGGGGFGGGGG>CFFFGF9E<?FGEEGGCCFGGFFGEEGGGGFGGFFF,F>FFEG9*8*<@*C@FCEEFF7;=C7F,CFGGDF@FGGECCG7*27,=<EFE5;EG5CCEEE**;EGGGE5,<CGECC@CF@:E8FC:8CFG8:?@6>G>E?EGGC<F8B;:<<GGGFF<>FC=,<CBFCF<==E?:F8@:<#@7C<FCGFCBGGGGGGDF<FF6+7CFBCGGGGFFF?E?FGGFDGGGGGFFF9GF>DGFDFE<F@+DCFFEAGGGGGFF<GEECEDGGGGGECFGFCCCGEFGGF@GGFDGFCGFGFFGGGGFFFGFGFE7GGGF@GDFDGGGGGGGGGGFEGFGCFGGGFGCCCCC
@silzx 328
TGGGGAATCTTCGGCAATGGGGGCAACCCTGACCGAGCAACGCAGCGTGAGTGAAGAAGGTTTTCGGATCGTAAAGCTCTGTTGTGAGTCAAGAACGAGTGTGAGAGTGGAAAGTTCACACTGTGACGGTAGCTTACCAGAAAGGGACGGCTAACTACGTGCCAGCAGCGGCGGTAATAAGTAGGTCCCGAGCGTTGTCCGGATTTATTGGGCGTAAAGCGAGCGCAGGCGGTTTGATAAGTCTGAAGTTAAAGGCTGTGGCTCAACCATAGTTCGCTTTGGAAACTGTCACACTTGAGTGCAGAAGGGGAGAGTGAAATTCCATGTGTAGCGTTGAAATGCGTAGATATATGGAGGAACACCAGTGGCGAAGGCGGCTTACTGGACGATAACTGACGCTGAGGCTCGAAAGCGTGGGGAGCAAACAGGATTAGATACCCT
+
F8@CF:@<FFGGDE:CFGFEFFGGGFFE7FFGC,@+@@CE<:@+@FFBF,B<C,CAEFGG=-:FFG+B@CFBEEF@F<8,AEEA=BF9CFFGCGF8F+@CD?FCFFG8FFFGCE,FCFFG,>FFD,,B@FFCFE9F,8C,@>>,@@FFGG*5<F6FFGDEC*>C,1,,>*1*=F:CE,?,072<B?@EC=FG*C=>?;9F;EE>/<C<9=3/C&CE*<<:@28;81CEE7@EFF7C?9C7FG#E@5<FC<>@$:<<><FDGFD>:C@6(:,==++>,B9GFEA,:,A5,FA,FF=A,CE@C,GE8FEB<A<9<FA5,8FF<GGFF<E>:=@FE,FAE,7G>D?GE?AFA,9@F,6EC:CFFFC,CCEGGFCEFEGEED9GGGEC8CFEFFEFGGGFC8GFCGDEF@GFC;GGGGFCC,E<FGGF<FFFEC,AGGFFCC@B@
@silzx 73522
TGAGGAATATTGGTCAATGGACGAGAGTCTGAACCAGCCAAGTAGCGTGCAGGATGACGGCCCTATGGGTTGTAAACTGCTTTTATAGGGGGATAAAGTGTGCCACGTGTGGCATATTGCAGGTACCCTATGAATAAGGACCGGCGAATTCCGTGCCAGCAGCCGCGGTAATACGGAAGGTCCAGGCGTTATCCGGATTTATTGGGTTGAAAGGGAGCGTAGGCCGTTGGGTAAGCGTGTTGTGAAATGTCGGGGCTCAACCTGGGCATTGCAGCGCGAACTGCCAGACTTGAGTGCGCAGGAAGTAGGCGGAATTCGTCGTGTAGCGGTGAAATGCTTAGATATGACGAAGAACTCCGATTGCGAAGGCAGCCTGCTGTAGCGCAACTGACGCTGAAGCTCGAAAGCGTGGGTATCGAACAGGATTAGATACCCT
+
EFGDGGGGGFGGGAFGFGEFFFDF@F7FFGGGGGGGGGGGGGGGGGGGEGGGGGGGFGGGGGEGG,FFFGGEGGG9FGGFFG9<F,<?FGCD:FFFEFFGGGDFGFG4,B@+DGCG9EEGEFCGFFGGGGGGEGGFGGGG?+6-27B=FE$CF7=>FD8FFDCCEECGFG<FEFC:*CCE=C58C::FBFDFFGGGDGGCC,,GGF<:#F@8EE=;CEE:AE?CC<FE2CFF7:C<E;:>GFFGCC7ECCCGFF>CE>@:BFFFF@-#GCFCGEFG>=FDGFGG?F<8@FFFCC>F+CGGGFFGF7GGGGFFFFCGGFDFF9GGGEF<FFGGFDGEDFDEEEAEC,EFEFAGFF@::,8EEFFDE<CC:EFEFGFGGGGGGGGFCFGGGGGGGFGFGEFDGGGGGGGGGGGFEGGDEGFEFFGFGGGGGGGCCCCC
@silzx 98426
TGGGGAATATTGCACAATGGGGGAAACCCTGATGCAGCGAAGCCGCGTGAAGGAAGAAGTATTTCGGTATGTAAACTTCTATCAGCAGGGAAGAGAGTGACGGTACCTGACTAAGAAGCCCCGGATAACTACGTGCCAGAAGCCGCGGTAATACGTAGGGGGAAAGCGTTATCCGGATTTACTGGGTGTAAAGGGAGCGCAGGCGGGAGAACAAGTTGGAAGTGAAATCCATGGGCTCAACCCATGAACTGCTTTCAAAACTGTTTTTCTTGAGTAGTGTAGAGGTAGGCGGAATTCCCGGTGTAGCGGTGAAATGCGTAGATATCGGGAGGAACACCAGTGGCGAAGGCGGCCTACTGGGCACCAACTGACTCTGAGGCTCGAAAGTGTGGGTAGCAAACAGGATTAGCTACCCT
+
E<@CB,@EFCCFEFCCEDDFFFGFGFGCFGGGG9EFF8@C+@F8FEEGGGF,EFC?AFG?DA<EFGGCFCGFFFGGG9DCD9,C5FAAFGGG7B,BC,E<BCF@FE9<FFF9EF,:E8EEG7F33BFFFGEGG,:FGFFFGF<FGDEEFDEFFFGC:B@E***=C,,<?487<.=1=1<,?:<>7F+4<,,<FB*4C<:<*EGGFD;:>73,3*FFFC@@3,F=@@,FD8,,G?FFC88,6CGFCFFDCGGGGGEFF@<@GGFB8=8F98EF6,8,A4A,GFGGGCEECF<<FB7F>FEFFFGGEDGE<99,CB:7FEFFFEEEFE@CEAFFEGGGFFCEDEGGEC,GGGGGDFFEEGFC,C@CEFEAFC-GFGFE@EB8CFFDEE@B,F@CC9GFGDFGGEFFGFECC,EA@B@B
@silzx 52500
TGGGGAATATTGCACAATGGGGGAAACCCTGATGCAGCGACGCCGCGTGGAGGAAGAAGGTCTTCGGATTGTAAACTCCTGTTGTTGAGGAAGATAATGACGGTACTCAACAAGGAAGTGACGGCTAACTACGTGCCAGCAGCCGCGGTAAAACGTAGGTCACAAGCGTTGTCCGGAATTACTGGGTGTAAAGGGAGCGCAGGCGGGAAGACAAGTTGGAAGTGAAATCCATGGGCTCAACCCATGAACTGCTTTCAAAACTGTTTTTCTTGAGTAGTGCAGAGGTAGGCGGAATTCCCGGTGTAGCGGTGGAATGCGTAGATATCGGGAGGAACACCAGTGGCGAAGGCGGCCTACTGGGCACCAACTGACGCTGAGGCTCGAAAGTGTGGGTAGCAAACAGGATTAGATACCCT
+
GGGGGGGGGGGGGGGGGGGGGGGGGGGGGGGGGGGGGGCGGG@F@FGGGGGGGGGGGGGDFGGGGGGGDEGFEFFGGGGGGGGGG?EEGGGFGGGGGGGGFGGGGGGGG8FDFGGGGGGGGGGGGGGGFDFGDGFFGGCGBFGDGGEE:CCFGGGGFGGGGGGGGGGGGGGGGGFGGGGGGGGGGGGGFGG0GGGCFGGEGGGGGGEFGGGGGGGGGGFEGGGGGGFGGGGGGGGGGGGGGGGGGGGGGGGGGGGDGGGGGGGGGGGGGGGGGFGA?DGGGGFGFCEGGGGGGFCGGGGGGGGGGGGGGGGFCCCGGFFFFGGGGGGGGFGGCGEGGGGGGGGGGGGGGGGGFEFGGGGGGCGGGGGGGGGFGGGGGGGEDGGGGGGGGGGGGGFGGGGGGGGGGGGGGDGCCCCC
@silzx 332
TAGGGAATCTTCGGCAATGGACGGAAGTCTGACAGAGCAACGCCGCGTGAGTGAAGAAGGTTTTCGGATCGTAAAGCTCTGTTGTAAGAGAAGAACGAGTGGGAGAGTGGAAAGTTCACACTGTGACGGTAACTTACCAGAAAGGGACGGCTAACTACGTGCCAGCAGCAGCGGTAATACGTAGGTCCCGAGCGTTATCCGGATTTATTGGGCGTAAAGCGAGCGCAGGCGGTTAGATAAGTCTGAAGTTAAAGGCTGTGGCTTAACCATAGTACGCTTTGGAAACTGGTTAACTTGAGTGCAGAAGGGGAGGGTGGAATTCCACGTGTAGCGGTGAAATGCGTAGATATATGGAGGAACACCGGTGGCGAAAGCGGCTCTCTGGTCTGTAACTGACGCTGAGGCTCGAAAGCGTGGGGAGCAAACAGGATTAGATACCCT
+
FFGGGE8,CFGFGEGFCCGGGCE+B@C,,6EFF,;;AFGGGGG@CCE@:FCEFCE<E=F@FDCEEGGC7CFFGGGGG<DGGGFGG,B,,:??DFGFGGG==+B4BFE8EF<F94<EFBBCBFBDEC@:F=B+A@DFFDFFFDG<,8>7+5>@FGCFE,:@>@FD7DGFF,@C<>BF*8@AC:,3=3,,6<<*<C/>7<A2<+>FEG:,,CFF7B8CEEB3;/?%E=*CE@FD@81>13;<?@A2F@AE@%><@@C8#80C=C@8>DFFD@<C:GCFD%&GGFGFGD,C,5,,<GGFF9B,GF9FFGGFF@DB,FCGGGGFF7EB+GGGGGGGGGGGDFF@CF<ACGCGFC?<DC,EFGFGFDGGDGGGGGCF7GGGFB,ECF<<F9EDFC9GFGGGGGGGFGF@F8GGFGGGGGGGGGGGGGGGFEGGGFGGFGGGCCCCC
@silzx 57298
TAGGGAATTTTCGGCAATGGGGGAAACCCTGACCGAGCAACGCCGCGTGAGCGAAGCAGGCCTTCGGGTCGTAAAGCTCTGTTGTAAAGGAAGAACGGCGCATACAGGAAATGGTATGCGAGTGACGGTACTTTACCAGAAAGCCACGGCTAACTACGTGCCAGCAGCCGCGGTAATACGGAGGATCCAAGCGTTATCCGGATTTATTGGGTTTAAAGGGTGCGTAGGCGGTTTGATAAGTTAGGGGTGTAATTCCGGAGGGTAACACCGGAACTGCATCTAATACTGTTGAACTAGAGAGAAGTTGCGTTAAGCGGAATGTATGGTGTAGCGGAGAAATGCTTACAGATCATACAGAAAACCGATTGCGAAGGCAGCTTACCAAACTATAGCTGTCGTTAAGGCACGAAAGAGTGGGGAGCAAACAGGATTAGATACCCT
+
6,CF:FDDFF<,:++6:E,,CB@FCEFFCG8<DECCCF7FF+@FG7@FCFGFEE:B+B?DFGGB<DCEFGCC8EDCG9F<CE-C<5E?B,,B<,D=@C+==F+B,>=,DF@EG?FD@<,8CE@FF9FC>FFF;;BF,DFGCG7F:C<*=B*8<FFGG7<F@:C,=2+8+**4FFFG7,,188858<@*+8C2;ECC8?F58*A*29<<80;58.;<77F>2C(3(9;C$CEC?ED@95A5,+3++FFE@,83++FCB:,3,,DBB8++>,9F:,,84,,<,@@,?A5,@95?E,,FA394,,,4+8++C,B?+C,,,,C,<FC:,:5===7+99,,,F9,FBC59,CB99E@,@@E<FB,B-,@B+66C,C,,CEC6,@C@F;9CF@C,,,,+@8-B,;;,C6,,6B,C;6;,EF;D6C,,8E-F,C<FF6,FFD@C-9A6
@silzx 52755
TGGGGAATATTGCACAATGGGGGAAACCCTGATGCAGCGACGCCGCGTGGAGGAAGAAGGTCTTCGGATTGTAAACTCCTGTTGTTGAGGAAGATAATGACGGTACTCAACAAGGAAGTGACGGCTAACTACGTGCCAGCAGCCGCGGTAAAACGTAGGTCACAAGCGTTGTCCGGAATTACTGGGTGTAAAGGGAGCGCAGGCGGGAGAACAAGTTGGAAGTGAAATCCATGGGCTCAACCCATGAACTGCTTTCAAAACTGTTTTTCTTGAGTAGTGCAGAGGTAGGCGGAATTCCCGGTGTAGCGGTGGAATGCGTAGATATCGGGAGGAACACCAGTGGCGAAGGCGGACTGCTGGGCACCAACTGACGCTGAGGCTCGAAAGTGTGGGTAGCAAACAGGATTAGATACCCT
+
@FFGGBEGGGGFGGGDFEFFGGDGGG<CF,CF@A@FGGGGGGGGGD:FFF>CGGFGGGE@EF9EFGEGGGGCGGGGGFGFGFCFGCDGGF?EGGGGCAFF9@F:F+ACF,=D<FF8FGGG9F>FC>FFC<FFGF<BFDG@,>F7FGGGB*>FFGG7FFGFFFGF@CFGFGGGGGGG*9<AC;<CBFFG+FCFGEFFGGG7CEGGGE88:;FCE;@0F<FGFF@CCACEC68FFDC@@':F@9GFD,FAF8FFAF:9CF=DF/=D:GFF',9<?D3GFFFGGF9FFB+BF=FFE?GGGF:F4,GGGDDGFC<9EF7FFAF;FCF>,@@C@<FFFEFCF@,CEEDF@BFF:@;,6GF?FFGCADC<9GGGGGGCAC@GFFCC<,CFFGGGFFGFEDGFGFGFFFDGGFFDCEC@B,CA
@silzx 58840
TGAGGAATATTGGTCAATGGACGAGAGTCTGAACCAGCCAAGTAGCGTGCAGGATGACGGCCCTATGGGTTGTAAACTGCTTTTATAGGGGGATAAAGTGTGCCACGTGTGGCATATTGCAGGTACCCTATGAATAAGGACCGGCTAATTCCGTGCCAGCAGCCGCGGTAATACGGAAGGTCCAGGCGTTATCCGGATTTATTGGGTTTAAAGGGAGCGTAGGCCGTTTGGTAAGCGTGTTGTGAAATGTCGGGGCTCAACCTGGGCATTGCAGCGCGAACTGCCAGACTTGAGTGCGCAGGAAGTAGGCGGAATTCGTCGTGTAGCGGTGAAATGCTTAGATATGACGAAGAACTCCGATTGCGAAGGCAGCCTGCTGTAGCGCAACTGACGCTGAAGCTCGAAAGCGTGGGTATCGAACAGGATTAGATACCCT
+
FCGFGGGGGGGGGEFGGEFEGGGG>EGGGGGGGGGGGGGGGGGGGGGGGGGGGGGGGGGGCFGFFGGGGGGGGGCEGGGGGGGGGAF9FGGEG@FFGGGGAFGGGGGGDFGDGFGGGGGGGFGGGGGGGGFGGGEFF<FGG?FCFDFGG:FGCDFGG9<<FCGGG@FGEG:CFFFGD7GFFGGGGGGGGGDGFFGE+<==F7EAEG:B@C?CFFDFG7E:C::9FGF;CGGGGFFCGFEFGFFECEGGGGGGGGG>5@FGGCFGGGFFFCCEFFGFE>EGGGGFCGFD<8ABDEECCFDCFF<FFB7GGCGFGGFGEECBEGECGCCF9,GFEBCGFDGGGGGGGGGFEC9FC66-GGGGGGGGGGGGFFECFGEFFGGGGDGGFGGGGF@@FDFGGGECGGGGGGGGGGFEGGFGGGGGFFGEECFGGGGCCCB-
@silzx 57688
TGGGGAATATTGCACAATGGGGGAAACCCTGATGCAGCGACGCCGCGTGGAGGAAGAAGGTCTTCGGATTGTAAACTCCTGTTGTTGGGGAAGATAATGACGGTACCAAACAAGGAAGTGACGGCTAACTACGTGCCAGCAGCCGCGGTAAAACGTAGGTCACAAGCGTTGTCCGGAATTACTGGGTGTAAAGGGAGCGCAGGCGGGAAGACAAGTTGGAAGTGAAATCTATGGGCTCAACCCATAAACTGCTTTCAAAACTGTTTTTCTGGAGTATTGCAGAGGTAGGCGGAATTCCCGGGGTAGCGGTGGAATGCGTAGATATCGGGAGGAACACCAGTGGCGAAGGCGGCCTACTGGGCACCAACGGACGCTGAGGCTCGAAAGTGGGGGTAGCAAACAGGATTAGATACCCT
+
GCFGDGC8CFFEFCFCC998CFEGGGGGGCE8,;CECFGGGGGCFGGGGEGFGEFGGDGFGCGGGGGGGGGGGF,E<F8FFFGFEGFGGGGGGGGGEFFGGGGCGF?,BDDFFGGGFGFGBFGCGGGC8FG@CFDF?FGFGG0*<F@FG:@3DFGDGGGG1FFGGFFCC:7CCF7EGGFCFGFFCC<FFFFFFC:CF@GDGC>EFGE@?CDC@DD=<FCFBFFCCCGCFGGGFGGGGGDGFFFFGG>=AD@,><B<D7DFGFC@GCFF@>$FFGG9$;E<CECGG==7FC9F=?4+::44:,F@BCEGGEDGDGGGGGGGF@7DFFB,9,FECE8FFGFEGFEFF@DGGGFDGGGGFGF<F,GF@EE@+;B:FFFGFC>GGGGEGGEF@-D@GFGGGFF<DDGDFDFFFAEBCCCC
@silzx 101505
TGGGGAATATTGCACAATGGGGGAAACCCTGATGCAGCGACGCCGCGTGGATGAAGAAGGTCTTCGGATTGTAAACTCCTGTTGTTGAGGAAGATAATGACGGTACTCAACAAGGAAGTGACGGCTAACTACGTGCCAGCAGCCGCGGTAAAACGTAGGTCACAAGCGTTGTCCGGAATTACTGGGTGTAAAGGGAGCGCAGGCGGGAGAACAAGTTGGAAGTGAAATCCATGGGCTCAACCCATGAACTGCTTTCAAAACTGTTTTTCTTGAGTAGTGCAGAGGTAGGCGGAATTCCCGGTGTAGCGGTGGAATGCGTAGATAGCGGGAGGAACACCAGTGGCGAAGGCGGCCTACTGGGCACCAACTGACGCTGAGGCTCGAAAGTGTGGGTAGCAAACAGGATTAGATACCCT
+
GFGCEE>FFAF9FGGGEFFGGGGGGGG,C8,CFEFGCFDFGGGGDEGEGGG9<EEFFGFDFGDFGGGDGGGFEFGGGGGGGEGGGGC,BDFFFFGGEA<AF7B=7FC?FDFFGF,BD,B,CDCFGGF@FEFFGGFGGGGGG<FCEDEG>FGGGGGCFF@FFGGGFGGFE::F:<C9;<:CFGGGGCGC=GFGDFEGE:FEE7=5CEE9FCFGGDGGFGG,;@CGG7GGGGFG;FDCD:>EFGGF<CGF?EEF.D>1GFDFGGF?FFGF?8GDF<CFF:C,95:GF@>FFADGEE4GC7GGGGGGGFDGFC<,FCFC@GEGFGFC7CF@FFFGEGGGGGFFCEFFGGGEGGGCE9FCGFEECFFCFGGGFC;DGGFFFFC@ECFECGF@CGGGGGGFGFFGFFGGGGGFFGGCC8CC
@silzx 338
TGAGGAATATTGGTCAATGGACGAGAGTCTGAACCAGCCAAGTAGCGTGAAGGATGACTGCCCTATGGGTTGTAAACTTCTTTTATACGGGAATAAAGTGAGGCACATGTGCCTTTTTGTATGTACCGTATGAATAAGGATCGGCTAACTCCGTGCCAGCAGCCGCGGTAATACGGAGGATCCGAGCGTTATCCGGATTTATGGGGTTTAAAGGGAGCGTAGGTGGACTGGTAAGTCAGTTGTGAAAGTTTGCGGCTCAACCGTAAAATTGCAGTTGATACTGTCAGTCTTGAGTACAGTAGAGGTGGGCGGAATTCGTGGTGTAGCGGTGAAATGCTTAGATATCACGAAGAACTCCGATTGCGAAGGCAGCTCACTGGACTGCAACTGACACTGATGCTCGAAAGTGTGGGTATCAAACAGGATTAGATACCCT
+
@FGGGFGGGGGGGGGGGGGGGGGGGGGGGGGGGGGGGGGGGGGGGGGGGGGGGGGGGGGGGGGGGGGGGFGGGDGGGGGGGGGGGGGGGG>CDFFFCAGGFC8FGFGGGGGGGAFGGGGGGGGGGGGGGGGGGFEGGGGGFGEFGG8FGGGGGGFGGGFGGFGGCEGFECFGGGGGGD>GG.FGGGGDGGG7FCEC=FFCFE+GFGFCFFCCFGGFGGFGFG?AGGFCFGGGGGG7GGGGGGGFFFGFEGGGGGGGFDGGFCGFFEEGGGGGCFGGE9FFFDCGGF@B9GGF8GGGGGGGGGGGGGGGFAGGGE:CFD,=DGGGGGGGGGGGGGGGFGGFF9<@FFEGFCGGGFGFGGGGGEGGGGFGGGGGFEDGGGGGGGGGGGGGGGGGGGGGGGGGGGGGGGGGGGGGGGGGGGGGGGGGGFFGGGFCCCCC
@silzx 339
TGAGGAATATTGGTCAATGGGCGAGAGCCTGAACCAGCCAAGTAGCGTGAAGGATGACTGCCCTATGGGTTGTAAACTTCTTTTAAAAAGGAATAAAGTCGGGTATGCATACCCGTTTGCATGTACTTTATGAATAAGGATCGGCTAACTCCGTGCCAGCAGCCGCGGTAATACGGAGGATCCGAGCGTTATCCGGATTTATTGGGTTTAAAGGGAGCGTAGATGGATGTTTAAGTCAGTTGTGAAAGTTTGCGGCTCAACCGTAAAATTGCAGTTGATACTGGATATCTTGAGTGCAGTTGAGGCAGGCGGAATTCGTGGTGTAGCGGTGAAATGCTTAGACATCACGAAGAACTCCGATTGCGAAGGCAGCCTGCTAAGCTGCAACTGACATTGAGGCTCGAAAGTGTGGGTATCAAACAGGATTAGATACCCT
+
FGGGGGEGFGGGGGGGGGGGGGGGGGGGGGGGGGGGGGGGGGGGGGGGGGGFGGGGEGGGGCGFGGGGGGGGGGGGGGFGD9FEGGFGFGFGGGGGGGGFGGGGEGGGGGGFGCGEGGGGGFGEFFGGGGGGGF9CE9FG@FGCEGGGDFCGGGGGGGGGGGGGGGGGGGG?FFFGEEGGGGFFGGCCFGGFGGGGGGFF<9EFCFGFAGGGGEGFGGGGGFCDCFFGG>GGGGGGGGGGGGGGGGGGGFFGGGGGFFFGGFFGGGGGGGGGGGGGFBE9GGGF=AF<@GFGGFEGGGGGGGGGFFGFGGGGGGGGGGGGFGGGEGGECGGGGGGGCGGGGGGGGFGGGGGGGGFBDGFGGGGFGGGDGGGEGGGFGGGCGGGGGGGGGGGGGGGGGGGGGGGGGFGGGGEFGGGGGGGGGGGGGGFDF8GCCCCC
@silzx 104422
TGAGGAATATTGGTCAATGGACGAGAGTCTGAACCAGCCAAGTAGCGTGCAGGATGACGACCCTATGGGTTGTAAACTGCTTTTATAGGGGGATAAAGTGTGCCACGTGTGGCATATTGCAGGTACCCTATGAATAAGGACCGGCTAATTCCGTGCCAGCAGCCGCGGTAATACGGAAGGTCCAGGCGTTATCCGGATTTATTGGGTTTAAAGGGAGCGTAGGCCGTTTGGTAAGCGTGTTGTGAAATGTCGGGGCTCAACCTGGGCATTGCAGCGAGAACTGTCAGACTTGAGTGCGCAGGAAGTAGGCGGAATTCGTCGTGTAGCGGTGAAATGCTTAGATATGACGAAGAACTCCGATTGCGAAGGCAGCCTGCTGTAGCGCAACTGACGCTGAAGCTCGAAAGCGTGGGTATCGAACAGGATTAGATACCCT
+
,,CDFDGGCFF9EFGGGGGGGGGG@FGFGFGGGGG<FGGGGG9EF@CF>:DFGEGGFCFFGGGGFFGCCFGDGGGGGGGGGFGFC6C<CFG7+C,FCCGGA<EEC9:FFGGEGFGCGFDG9EFGAFG<F<FADDFDGGFFGGDEGGEDCGGGFGGGCGFC7FCG@CFG4GEGFFFDGECF<<6:FCGGGGGFGGFCFGFGFC>EFGBCFC<EGF5:GGGGGC5CCC8?<EEGFGGCEGGGGG<9FF:>>CCGGGGGF,GFCCFFD@CFFFCE@EE@#AF@@.<=FCEDA<,BEECGFEAEEACFGGGGGFGFFGECCEF:FFGGDDDGFGGGGGFFFGGGGGFF7@FCFGEFEC@FGGFB:7GFGGGGEEFGGFGGGCCDFF7ECGGGGGGGGGGGFGGFFDGEEGGGGGGGGFGGEDGGGGGFFEGFGGGC9CCC
@silzx 341
TGGGGAATATTGCACAATGGGGGAAACCCTGATGCAGCGACGCCGCGTGAAGGAAGAAGTATCTCGGTATGTAAACTTCTATCAGCAGGGAAGATAATGACGGTACCTGACTAAGAAGCCCCGGCTAACTACGTGCCAGCAGCCGCGGTAATACGTAGGGGGCAAGCGTTATCCGGATTTACTGGGTGTAAAGGGAGCGTAGACGGCAAGGCAAGTCTGATGTGAAAACCCAGGACTTAACCCTGGGACTGCATTGGAAACTGTCTGGCTCGAGTGCCGGAGAGGTAAGCGGAATTCCTAGTGTAGCGGTGAAATGCGTAGATAGTAGGAAGAACACCAGTGGCGAAGGCGGCTTACTGGACGGTAACTGACGTTGAGGCTCGAAAGCGTGGGGAGCAAACAGGATTAGATACCCT
+
GGGGGGGGGGGGGGGGGGGGFGGGGGGGGGGGGGGGGGGEGGGGGGGGGGGGGFGCFGGGGGGFGCGCGFGGGGGGGGGGGGGGGGGGGGGGDFGGEGCGFGGGGGGGGGGFFGGGCFGGGG7GG?GFFGCFGG9FFGFFGGGGGGGGGGGGGGGGGGGGEGGGCEGGFGGGGGGGGDGGFGDFFGFEFFGGGGGGGGGFCDGGGFGAEGGGGFGGGFEGGGGGGFGEGFEGFGGGGGGGGGGGGGGGGGGGFFGGFGFGGGG=FFFGFFGGGGGGEECEDGGGFGGGGGGGGGEGFF<GGGGGGGGGGGGGDGGGGGFGGF?E,FGGGDGGGGGFGGGGGGGGGGGGGGGGGGGGGGGGGFDGGGGGGGGGGGGGFGGGGGGGGGGGGGGGGGGGGGFGFFGGGGGGGGGCCCCC
@silzx 61599
TGGGGAATATTGCACAATGGGGGAAACCCTGATGCAGCGACGCCGCGTGGAGGAAGAAGGTCTTCGGATTGTAAACTCCTGTTGTTGAGGAAGATAATGACGGTACTCAACAAGGAAGTGACGGCTAACTACGTGCCAGCAGCCGCGGTAAAACGTAGGTCACAAGCGTTGTCCGGAATTACTGGGTGTAAAGGGAGCGCAGGCGGGAGAACAAGTTGGAAGTGAAATCCATGGGCTCAACCCATGAACTGCTTTCAAAACTGTTTTTCTTGAGTAGTGCAGAGGTAGGCGGAATTCCCGGTGTAGCGGTGGAATGCGTAGATATCGGGAGGAACACCAGTGGCGAAGGCGGCCTACTGGGCACCAACTGACGCTGAGGCTCGAAAGTGTGGGTAGCAAACAGGATTAGATACCCT
+
GFAEEGFGGGGGGFGGGGGGGCD@@FFC@FG,,CCEFG@@BF@FEFGGGEDGFCF@<FFGGGGGGGDEGGCEGGGGGGGGGGGG8EFDEFGGGGGGGCFFGGGEFEGGGGGGGGGGGGGCDECGGGGGGCFGGGGGGFGGG8AFDEGGGGGGFGGGGGGG=GGGGGGGGGCB:CFGGGFGGGGGGF3,<CGGGGGC>?GGGDGGFGE;ECGGGCFCEEGGGGGGGGGFGFGFEGGGGGGGGGGGGCCBDFGGFGC<FGDGGGGGF<EGF8CGEGFCC9GGGGGGGGGC+,F<EEB7GECFGGGGECGFGEACFGGGGGGGGGFFDGGGGFCGFGGFFECDGDGFGFGGGGGGGEGFGGGGGGECCFGGDGEGGCGGGGGGGGGGGCFFGGGGGGGGFFGGGGGGGFGGGGGCCB@C
@silzx 343
TAGGGAATCTTCGGCAATGGGGGCAACCCTGACCGAGCAACGCCGCGTGAGTGAAGAAGGTTTTCGGATCGTAAAGCTCTGTTGTAAGTCAAGAACGAGTGTGAGAGTGGAAAGTTCACACTGTGACGGTAGCTTACCAGAAAGGGACGGCTAACTACGTGCCAGCAGCCGCGGTAATACGTAGGTCCCGAGCGTTGTCCGGATTTATTGGGCGTAAAGCGAGCGCAGGCGGTTTGATAAGTCGGAAGTTAAAGGCTGTGGCTCAACCATAGTTCGCTTTGGAAACTGTCAAACTTGAGTGCAGAAGGGGAGAGTGGAATTCCATGTGTAGCGGTGAAATGCGTAGATATATGGAGGAACACCGGTGGCGAAAGCGGCTCTCTGGTCTGTAACTGACGCTGAGGCTCGAAAGCGTGGGGAGCGAACAGGATTAGATACCCT
+
GGGGGGGFGGGGGGGGGGGGGGGGGFGGGGGCFGG@CFEGGGFEGDGGGEGFGGEGGGGGGGGGGGGGGGDGGGGFGFGFFGGGGFFFEFGAFGGGG7FFGGGGGGFFFGGFFGGGGGG9>FGEFFFCF+BEGGGCFFCFGG<@<@FFG*:@7EFGGGGFF7>FDC=FGGCGGC><CFGGFCFGG3FF7FGGGGFE:AFFGGCGGFGGFECEGGGGGGGGFGGGGG,DGGGGGCF?>DFG@::0B@EC@1EFCCFAE@<FG<8:FF8FGFCC@:+A@9F9EFFFDDGF9EGGGGGGGGGGGGGFFGF=FFFFFGFGGGGGGGFFFGGGEEEGGGGGGGGGGGGGGGGGGGGGGGGGGGGGFGGGGDGGGGFEDGGFGEFGGGGGFGGGGGGFDGGGGFGGGDGE?GGGGGGGGGGGGGFGGGGGGGGGGGFGGGGGCCCCB
@silzx 344
TAGGGAATCTTCGGCAATGGGGGCAACCCTGACCGAGCAACGCCGCGTGAGTGAAGAAGGTTTTCGGATCGTAAAGCTCTGTTGTAAGTCAAGAACGAGTGTGAGAGTGGAAAGTTCACACTGTGACGGTAGCTTACCAGAAAGGGACGGCTAACTACGTGCCAGCAGCCGCGGTAATACGTAGGTCCCGAGCGTTGTCCGGATTTATTAGGCGTAAAGCGAGCGCAGGCGGTTTGATAAGTCTGAAGTTAAAGGCTGTGCCTCAACCATAGTTCGCTTTGGAAACGGTTAAACTTGAGTGCAGAAGGGGAGAGGGGAATTCCATGTGTAGCGGTGTAATGCGTAGATATATGGAGGAACACCGGTGTCGAAAGCGGTCCTCAGGTCTGTAACTGTCGCAGAGGCTGGAAAGTGGGGGGAGGGAACAGGATTAGATACCCT
+
CFEE7CCC<FGFF:6FCF9CEE7CEG@<BEFG?@@CBBFFAF>FGFGG@GDEDFFFGGCFDCGGFC@CEBCEEFDEFFGGGGGGG9EE<,@FDFFE=:BF7FGGDGFFF7D<CCFFAGFCC8FDEDF>BCGCD9FFGGGGC<,@>:<F+*>FG7>FF8>FG>B9:DF<C<:@BE*=BFFBEGF78B??*<F7*<<**2<,;8>8*+3<C+39A8;E8:<C*1::CDE5*::5/888FC@<30*27C<600=C?>@=C@*,#/1$@<<->4CCC<887ACFF>CF#+,<,,@,55FCFAD=F;ED<EFE8==?,?,GFB,59,5,,F<C@+++B,C,,=:?8,9,BC,,,C,,,9AEA,B++=:7CCCC@,<:C8+,6,,,,;,C,,,,C9FC@@8+6,6,F<D,FC,,;,,8+++B,B6,C,@F<FFGGGFFFFFECCCCB
@silzx 80055
TGGGGAATATTGCACAATGGGGGAAACCCTGATGCAGCGACGCCGCGTGGAGGAAGAAGGTCTTCGGATCGTAAACTCCTGTTGTTGAGGAAGAGAATGACGGTACTCAACAAGGAAGTGACGGCTAACTACGTGCCAGCAGCCGCGGTAAAACGTAGTTCACAAGCGTTGTCCGGAATTACTGGGTGTAAAGGGAGCTCAGGAGGGAGCACAAGTTGGAAGTGAAATCCATGGGCTCAACCCATGAACTGCTTTTGAAACTGTTTGACTTGAGTAGTGCAGAGGTAGGTGTAATTCCCGGTGTAGCGGTGGAATGCGTAGATATCGGGAGGAACACCAGTGGCGAAGGCGGCCTACTGGGCACCAACTGACGCTGAGGCTCGAAAGTGTGCGTAGCAAACAGGATTAGATACCCT
+
FG,CEEEGFFDEGGGGGGGGA7@FGGC<@FGGGGFGGG@FFGGDGDEEG@BF@FFEFFFFGGFGGGGDE+BBFFG95<E9FDF9FG@@B=FGFG8,:?FDG+738+<,BDFCFG@=>=<,;B+<B<C@C90FC37@FCEEGC>F<B@F$*08@E0%*8';<FGGF>7C4DGFF<2=@F@C?9F<GC<=#FCFG7/866)?@C5#8*>5;#'9;037@<@@F9EA9FCFE%.D#F<<>++@:>,,E,=,<>B6,88,,FFDD<,C,,,,,,FAEGFA,CE59EFF,B,,:,C5B,>FF@+,==7FE>7,FFE<==F:B,FC,FC+?+EFGFGGGFFFFFF:6B@,,EGGEEFDA9<<ECC6,,6;,6;CFC@BCFC8AFEF<BA,,B6++F@,C,E<E,FEFFC9GGFGFF@BCB<@
@silzx 346
TGAGGAATATTGGTCAATGGACGAGAGTCTGAACCAGCCAAGTAGCGTGCAGGATGACGGCCCCATGGGTTGTAAACTGCTTTTATAGGGGGATAAAGTGTGCCACGTGTGGCATATTGCAGGTACCCTATGAATAAGGACCGGCTAATTCCGTACCAGCAGCCGCGGTAATACGGAAGGTCCAGGCGTTATCCGGATTTATTGGGTTTAAAGGGAGCGTAGGCCGTTTGGTAAGCGTGTTGTGAAATGTCGGGGCTCAACCTGGGCATTGCAGCGCGAACTGCCAGACTTGAGTGCGCAGGAAGTAGGTGGAATTCGTCGTGTAGCGGTGAAATGCTTAGATATGACGAAGAACTCCGATTGCGAAGGCAGCCTGCTGTAGCGCAACTGACGCTGAAGCTCGAAAGCGTGGGTATCGAACAGGATTAGATACCCT
+
GGGGGGGGGGGGGGGGGGGGGGGGGGGGGGGGGGGGGGGGGGGGGGGGGGGGGGGGGGGGGGGGGGGGGGGGGGGGGGGFGGGGGGGGGGGD7F<FDFGGGGGGGGGGGGGGGCGFFGFGGGGGGFFGGGGGFGGFGGGGFGGGGGGGGGGGGG6GFBFGGGGGGGGGGGEGGGGGGEGGGGGFGGFGGGCFGFGECGGGCFC<GGGGFGGFGGG>DGGEEGGGGGGGFGGGGFGFGGGGGGGGFGGGGFCGGGGFEFGGGFGGGFGGEGGEFDECCGGGGGFCGGGGGDFGGGEGDGGGGGF?GGGGGGGGFGGGGGGEGGGGGGGGGGGGGGGGGGGGGGGGGGGGGGGFGGFFGGGGGGGGGGGGGGGGGGGGGGGGGGGGGGGGGGGGFGGGGGGGFGGGGGGGGGGGGGGGGGGGGGGGGEGGGGGCCCCC
@silzx 79737
TGGGGAATATTGCACAATGGGGGAAACCCTGATGCAGCGACGCCGCGTGGAGGAAGAAGGTCTTCGGATTGTAAACTCCTGTTGTTGAGGAAGATAATGACGGTACTCAACAAGGAAGTGACGGCTAACTACGTGCCAGCAGCCGCGGTAAAACGTAGGTCACAAGCGTTGTCCGGAATTACTGGGTGTAAAGGGAGCGCAGGCGGGAGAACAAGTTGGAAGTGAAATCCATGGGCTCAACCCATGAACTGCCTTCAAAACTGTTTTTCTTGAGTAGTGCAGAGGTAGGCGGAATTCCCGGTGTAGCGGTGGAATGCGTAGATATCGGGAGGAACACCAGTGGCGAAGGCGGCCTACTGGGCACCAACTGACGCTGAGGCTCGAAAGTGTGGGTAGCAAACAGGATTAGATACCCT
+
GGD?FDGGGGFGGGFFGDF,CFCGGGGGGG@AFGFGGGGGCCGECEGEGGGGGGGGGGGDEFFFGGGGGDG5<FFGGGGGGGGGGGGGGGGGFFFFG9<FEGGGGGDGGGGGGFDGFGFFFGGDDGGFFFGGGGFDGGCFGGGFEGGGEGGGGGFEFGDECFGGGGFGFF<FFGDDEFCFCFCGGG<GFFGFFECFGGGGGGGGFFGGGCF9EECCCFFFFFGGFG.@3,<9GGGGFGGGGGGGGEGGFGGGGFEGGDFFGFCGGGGGGGFC=GGGGGGGGGGGGGGGGFE9<EC+CCGGGGGGGGGGGGGGEEGGGGGGGGGCGCDGFEGGGGGGGGGGGGGGGGGGGGGGGGGGGGGGGFGFFGFCDGF7FCFGGGGGGGGGGGGGGGGGGGGGGGGFGGGGGGGGGGGCCCCC
@silzx 102110
TGAGGAATATTGGTCAATGGACGCGAGTCTGAACCAGCCAAGTAGCGTGAAGGATGACTGCCCTATGGGTTGTAAACTCCTTTTATATGGGAATAAAGTTGTCCACGTGAGGATTTTTGTATGTACCATATGAATAAGGATCGGATAACTCCGTGCCAGCAGCCGCGGTAATACGGAGGAGCCGAGCGTTATCCGGATTTAGTGGGTTTAAAGGGAGCGTAGGAGGATTGTTAAGTAAGTTGTGAAAGTTTGCGGCTCAACCGTAAAATTGCAGTTGATACTGTGTGTCTTGAGTACAGTAGAGGTAGGCGGAATTCGTGGTGTAGCGGTGAAATGCTTAGATATCACGAAGAACTCCGATTGCGAAGGCAGCTTGCTGGACTGTAACTGACGCTGATGCTCGAAAGTGTGGGTATCAAACAGGATTAGATACCCT
+
CGAFF,CEEFGCFCEFGGAFG8BGGE7@C6,CE@DEGGFGGGGGEAEGGGGE<EEFAF,C,C<EA8C,,C,+8CAFD,,9CD<EFGG,EE8CF<C,<,C<BEF,E9CFC,?,?F9<9FCFEGAFGGFGGG,CE,<AF?EG?,+++>=FF,CFEE+@@D8=@<,8@B@:FGFCF97@CFG?**:8<GEF@#==EC6C178,7,C<@=C<B<FD>114;8EBEFE6@;8FEFE@:A>=',EGFF@1;@:<@>3<+8EF:>=B+:FD9FFEFF?,9EA,C,,,E:B,E4=ACGGGFFAFE;FECE@EB+GGF<E?<B=+CFFCGFDFC:=FGGF<CF?EB,FFB=,8E7FFAF<<EF@B@C:,+C@<FFEGGF@DGGDFFE<EC,GGGGGEGGGGGGGGFBGGGGFE@FGFEFE,GGEEGGGFFFGFFEEGFFFCCCCC
@silzx 60686
TGGGGAATATTGCACAATGGGGGAAACCCTGATGCAGCGACGCCGCGTGAGCGAAGAAGTATTTCGGTATGTAAAGCTCTATCAGCAGGGAAGATAATGACGGTACCTGACTAAGAAGCCCCGGCTAACTACGTGCCAGCAGCCGCGGTAATACGTAGGGGGCAAGCGTTATCCGGATTTACTGGGTGTAAAGGGAGCGTAGACGGCAAGGCAAGTCTGATGTGAAAACCCAGGGCTTAACCCTGGGACTGCATCGGAAACTGTCTGGCTCGAGTGCCGGAGGGGTAAGCGGAATTCCTAGTGTAGCGGTGAAATGCGTAGATATTAGGAAGAACACCAGTGGCGAAGGCGGCTTACTGGACGGTAACTGACGTTGAGGCTCGAAAGCGTGGGGAGCAAACAGGATTAGATACCCT
+
FFCFGCFGGFFGGGGGGGGGGGGGGGGFGFGGGGGGGG>@FDGGCGGGGGEGGGFGFFGGDGGGGGGGGGGGGGGFGGGGGFGGGGGGGGGGGGGGGGGGGGGG7FECAFGGGGGGF8D=F>GGGGGGGFDF>FDGGGGGGGGGGGGGGGEFFGGGGGGGGGGGCCECFGEGGG;FCEG3GG>GCGGGGGGGGGGGGGGGFGDGGGFGGCFFDGGGGGGCFGGGGGFGGGG>FFCFGGGE:>FGFF@FGGFCCCGGGGGGGGGF@GFFFGGGGGGGF>GGGGGGGGGGGGGGGGGGDGFGGGGGGF>FACGGGGGGDGGGGGGGGGGGGFGGGGGGGGGGGGGGGGGGGGGGGFGGGGGGGGGGGGGGGGGGGGGGFCGGGGGGGGGGGGGGGGGGGGGGGGGGGGGGGGGCCCCC
@silzx 350
TGAGGAATATTGGTCAATGGACGAGAGTCTGAACCAGCCAAGTAGCGTGCAGGATGACGGCCCTATGGGTTGTAAACTGCTTTTATAGGGGGATAAAGTGTGCCACGTGTGGCATATTGCAGGTACCCTATGAATAAGGACCGGCTAATTCCGTGCCAGCAGCCGCGGTAATACGGAAGGTCCAGGCGTTATCCGGATTTATTGGGTTTAAAGGGAGCGTAGGCCGTTTGGTAAGCGTGTTGTGAAATGTCGGGGCTCAACCTGGGCATTGCAGCGCGAACTGCCAGACTTGAGTGCGCAGGAAGTAGGCGGAATTCTTCGTGTAGCGGTGAAATGCTTAGATATGACGAAGAACTCCGATTGCGAAGGCAGCCTGCTGTAGCGCAACTGACGCTGAAGCTCGAAAGCGTGGGTATCGAACAGGATTAGATACCCT
+
@FGGGFDCFFCGGGGGGGGGGGGGGGGCGGFGCFFFG8CFFFFGGGFGGDGGGGFGFGDGGGGGGGGGGGGGGGFGGFFFFGFGGGAFGGGGGGGGGGGG?FGGGDCFCFCGFEGGGGGGGGGGGGGGGGCFGCDGFFGGDFFE:CFFAECGGG8>7FF9FCGGFDFG?EEGGG?GGEFGGFC,CFG=EB*FFGFGECF?BCGCDCC?'9?CFC>DCEEGEGGFGF:E;GGGFGGGDFGGFGFCDCGGGF?FGGGFFFFDD,CCCFGFGGGGGGFEEF9FGGGGGGDF@FFC>FC77CFFAFF<F=:CGGGFEGGFE@GEGGFGGGGGDGGFFGGCGGFGGFGGGGF@ECFFCF@B>GGEGGF@CF9DFCGGGEFECGGDGFC;9GFCCFF@6,DFF@@FGGGF7FDDGGGGFCDGGGGGFGGGFGGGGGGCCCCC
@silzx 351
GGGGGAATATTGCACAATGGGGGAAACCCTGATGCAGCGACGACGCGTGAGCGAAGAAGTATTGCGGTATGTAAAGCTCTAACAGCAGGGAAGAAGAATGACGGTACCTGACTAAGAAGCACCGGCTAAATACGTGCCAGCAGCCGCGGTAATACGTAAGGCGCAAGCGTTATCCGGATTTACTGTGTGTAAAGGGAGCGCAGGCGGTGCGGCAAGTCTGATGTGAAAGCCCGGGGCTCAACCCCGGTACTGCATTGGAAACTGTCGTACTAGATTGTCGGCGGGGTAAGTGGAATTCCTAGTGTAGCGTTGACATGCGTAGTTATTAGGAGGAACACCAGTGGCGAAGGCGGCTTACTGGACGTTAACTGACGCTGAGGCTCGAAAGCGTGGTGAGCAAACAGTATTAGATACCCT
+
,@6CCEF8F?FFFFGF@<CFGGGD@FAEFFGF???EEEGGEG:+CC=F:FC=++5@FCF,@9,,,>>>>CE@CCCB9,@,>,,>AFFDC>+>:CCGF@E<CEFC<@EE9C@C@<,7BEF8FF*<F**=FGCF9F,;CFGGGC;0;C**:*?8?FC80A*/<****::88;?;+83;*-@</9CA>#E0CEEFFD013/3GGFC>'1::8(?CC8A@+:44:<:11.<CEE51GCFED<C7@<C8FBDD9DD>3CEE,8,3:C:@B@,55ABA8,+@4++44+GFA5?9,FGFB55?,CFA,ABF,=:?C,EEE,EC@FC:,C,A,GFE<9EAFCEC6CFFFC6@696,GDF8CCCFE@@6,,@C,F9F:@8,+FFEE8B@GGC?,,@@@@-E@<CGGAFFCF6<C@@@,CF@6B8@-
@silzx 97998
TGAGGAATATTGGTCAATGGACGAGAGTCTGAACCAGCCAAGTAGCGTGCAGGATGACGGCCCTATGGGTTGTAAACTGCTTTTATAGGGGGATAAAGTGTGCCACGTGTGGCATATTGCAGGTACCCTATGAATAAGGACCGGCTAATTCCGTGCCAGCAGCCGCGGTAATACGGAAGGTCCAGGCGTTATCCGGATTTATTGGGTTTAAAGGGAGCGTAGGCCGTTTGGTAAGCGTGTTGTGAAATGTCGGGGCTCAACCTGGGCATTGCAGCGCGAACTGCCAGACTTGAGTGCGCAGGAAGTAGGCGGAATTCGTCGTGTAGCGGTGAAATGCTTAGATATGACGAAGAACTCCGATTGCGAAGGCAGCCTGCTGTAGCGCAACTGACGCTGAAGCTCGAAAGCGTGGGTATCGAACAGGATTAGATACCCT
+
FGGGGGFGFFGGGGGGGGGGGGGGGGGGGGGGFFGGGGDFGGGGGGGGGGGGGGGGGGGGGGGGGGGFGGGGEGFGGGGGGGGG<FGGGFFGGEGCGFEFGGGGFDFGFGGGG@FGGGGGGGGGGGGGGGD9FFGGG,=CFFGGGGG8FGGFDD?FC9F?FFGGGEC@CCCF;CEGDGEG>8<F:CCFGGEFGGFE4FF:@C9E9:?FEECF>9F@C<C?C<=ECEGCAEGGEDE=:;A:F@91E<+EEEGEGFGC:FEDCFFFGGFFCGFFGCBFBFEDF@GFGFC@<FDF87F=+GGFFFFFBEGGCGFF?GGFCDG@GGGDEGGGGGGGE<DEFFCGGGGGGEAGGGGGGGGECFF@FEGFECGGGGFGGGGC8GGGGFFEFGFGGGGGGGGGGGGFDCEDEGGCEGFE:GGGDGGFGGGGGGGGGFFCCCCC
@silzx 103277
TGGGGAATATTGCACAATGGGGGAAACCCTGATGCAGCGACGCCGCGTGAAGGAAGACGTATCTCGGTATGTAAACTTCTATCAGCAGGGAAGAAAATGACGGTACCTGACTAAGAAGCCCCGGCTAACTACGTGCCAGCAGCCGCGGTAATACGTAGGGGGCAAGCGTTATCCGGATTTACTGGGTGTAAAGGGAGCGTAGACGGATGGACAAGTCTGATGTGAAAGGCTGGGGCTCAACCCTGGGACTGCATTGGAAACTGCCCGTCTTGAGTGCCGGAGAGGTAAGCGGAATTCCTAGTGTAGCGGTGAAATGCGTAGATATTAGGAGGAACACCAGTGGCGAAGGCGGATTGCTGGACAGTAACTGACGCTGAGGCGCGAAAGCGTGGGGAGCAAACAGGATTAGATACCCT
+
ACFGGEFGGGGGGGGGGGGGGGGGGGG<FGDGFGFGGGGEGDGG7FDCGDDCFFGDC,BDFF8EFCFFGGGDGGFGGFGGGFAFGGGGGEGGGGGGGGGFGG>CEGGGGGGGGGGDFFAFGGEGG>FFFF9F>.,@F@CFF8CFGGD@CFGGF,D@FGEF@7FCF=<GGGDFFGGG?GGC;FCGFFFGFGFGGGGGGGFEEEGGGGG<FECDEGGGGGGGGGFFGGEDFGCGGG?F@;GGFCCFDGG;>E<@CGFFFF-CEEGDGFDGFFGGCGFC<FADECCGFGF7FFFCCGDGFGDFGGF@+EDFFGGGF7DGGGGGFEEAFGGFFDF@BFFFDGGGGGEFFGGDGGGFGGGGGGGGFEFFF<FGF@FEGGFDGGECGFFGGGGGGGFDGF9FE9FGGEFFFFGFF@GCCCCC
@silzx 92545
TGAGGAATATTGGTCAATGGACGAGAGTCTGAACCAGCCAAGTAGCGTGCAGGATGACGGCCCTATGGGTTGTAAACTGCTTTTATAGGGGGATAAAGTGTGCTACGTGTGGCATATTGCAGGTACCCTATGAATAAGGACCGGCTAATTCCGTGCCAGCAGCCGCGGTAATACGGAAGGTCCGGGCGTTATCCGGATTTATTGGGTTGAAAGGGAGCGTAGGCGGACTATTAAGTCAGCTGTGAAAGTTTGCGGCTCAACCGTAAAATTGCAGTTGATACTGGTCGTCTTGAGTGCAGTAGAGGTAGGCGGAATTCGTAGTGTAGCGGTGAAATGCTTAGATATCACGAAGAACTCCGATTGCGAAGGCAGCTTACTGGACTGTAACTGACGCTGATGCTCGAAAGTGTGGGTATCAAACAGGATTAGATACCCT
+
CFGGGGGAFAF<FGDFEDGGD<@FECFF,,CEFGGFC,<FGGFFGGGGGGGGFDEFGEGGGFEDE,CCEGGDCCDEC9FEA?FF,EDCEGGGC+??FFGGGGGGFF=FFFGGDA9AFDDGFGFFFAF?F@FFD9,C<FFDFFGGGEF>BDF<<FGGEG8F,@<>:CE>FCECGBFFB<CC8?BF7F=GE<C:<FECFCAAFGGFCF;F+FFG@FGFGGGEE<?C@EFEF@3<FDFFGEFF,=>?DCFFCGGFCFEG/ECB+CFFF9GGFFFFFFECAGFEF?>CF?<<DE=8GFGEGEAEFF@GCC7F@FF<FCF7CF8FGGEF=77CAFC9EDFFFFFGGFF8GFEDCFECCC:@C@EB7DF@GFCECGGGGGFFFCCGGGGFGEGEECDGFEC<@@@6DFFE@8GGDGGGEF9FFGGFECE@<,CGEEF6CCCC
@silzx 355
TGGGGAATATTGGTCAATGGACGAGAGTCTGAACCAGCCAAGTCGCGTGAAGGAAGACGGATCTATGGTTTGTAAACTTCTTTAGTGCGGGAACAAAGCGGCGTCGTGACGCCGGATGAGTGTACCGCAAGAATAAGCATCGGCTAACTCCGTGCCAGCAGCCGCGGTAATACGGAGGATGCGCGCGTTATCCGGATTTATTGGGTTTAAAGGGAGCGCAGGCTGCGAGGCAAGTCAGCGGTCAAATGTCGGGGCTCAACCCCGGCCTGCCGTTGAAACTGTCTTGCTAGAGTTCGAGTGGGGTATGCGGAATGCGTTGTGTAGCGGTGAAATGCATTGATTTGACGCAGAACGCCGATTGCGAAGGCAGCATACCAACTCGCGACTGACGCTGAGGCTCGAAAGCGGGGGTATCGAACAGGATTAGATACCCT
+
CC@F+CFFGFGEFGFG,6CDFCF7@:FGDCGADGCFF,CCCFECGGGG7F<A<6CBFFDGC:CGGEE,6EFGDFFFFC<FFF9,5BCFFE:CCFCEGGFC7FFGGCCC<F7=FGGGGGCFFCECDF<C+<>CBEFGFGFFGCBCFGGGD9DCFFGCC><<7ACEDC7F*<:F,<:F>@:FC7F/?5**1/*0<8CCC8:E7<:95*A>FGGG+C8;E*8*:>:=*EFC8::C0C90:83+A17;90AF9:FFCC8?EF6?:C>7<GFEC:>C?C;9GD>573:=F<,FBAAB8B7E=EBA,<FFCFCFFC>+F>4=CFEE@++:?<B:,,<,9<C5,,ECC+@F?:<,EF=@7+=FF7GFF@@9FE<FFCDFGGFFB+B+8+CFG@EGFEC@@FAC@E@@FGGGGC@<F@DGGFFCFDFC<,,CC,AF,@C@<B
@silzx 50282
TGGGGAATATTGCACAATGGGGGAAACCCTGATGCAGCGACGCCGCGTGAGTGAAGAAGTATCTCGGTATGTAAAGCTCTATCAGCAGGGAAGAAAATGACGGTACCTGACTAAGAAGCCCCGGCTAACTACGTGCCAGCAGCCGCGGTAATACGTAGGGGGCAAGCGTTATCCGGAATTACTGGGTGTAAAGGGTGCGTAGGTGGTATGGCAAGTCAGAAGTGAAAACCCAGGGCTTAACTCTGGGACTGCTTTTGAAACTGTCAGACTGGAGTGCAGGAGAGGTAAGCGGAATTCCTAGTGTAGCGGTGAAATGCGTAGATATTAGGAGGAACATCAGTGGCGAAGGCGGCTTACTGGACTGAAACTGACACTGAGGCACGAAAGCGTGGGGAGCAAACAGGATTAGATACCCT
+
GGGGGGGGGGGGGGGGGGGGGGGGGGGGGGGGGGGGGGGGGEFGGGGGGEGGGGGGG<E???E<EFFB,FFGGGGGGGGGGGGGGGGGGGGGGGGGGGGGGGGCF=F9BDFGEFFDFGGFEFBFGE?FFFGGGFGF@FG@FGGGGG?GGFGCCDD?FFGFGGGGGGDECGGEGFGGGGGEBCFGGFFEFGGFGGEFGEFCFGGGGGFFCGGGGFGFFCFE9GGGGGGGGGFECFGGGFGGGGCFGGGGGFGGAFGGGGGFFFFGGGGFFFFAFGGGGGGGEEFGGDGGDFFEFGGGGGFGGF7GEGGGGECGGGGCGFCFDFFFFEFFACFGDFGGGGFGEEGGGGF7GGGGFDCGGGGFCFGFEFEFGGGGGGFGGGGGGGGGGGGGGGGGGGGGGGGGGGGGGGGGGGGCCCCC
@silzx 104525
TGAGGAATATTGGTCAATGGACGAGAGTCTGAACCAGCCAAGTCGCGTGAAGGACGACGGATCTATGGTTTGTAAACTTCTTTAGTGCGGGAACAAAGCGGCGTCGTGACGCCGGATGAGTGTACCGCAAGAATAAGCATCGGCTAACTCCGTGCCAGCAGCCGCGGTAATACGGAGGATGCGAGCGTTATCCGGATTTACTGGGTGTAAAGGGAGCGCAGACGGCACTGCAAGTCTAAAGTGAAAGCCCGGGGCTCAACCCCGGGACTGCTTTGGAAACTGTAGAGCTAGAGTGCTGAAGAGGCAAGCGGAATTCCTAGTGGAGCGGTGAAATGCGTAGATATTAGGAAGAACACCAGTGGCGAAGGCGGCTTGCTGGACAGTAACTGACGTTCAGGCTCGAAAGCGTGGGGAGCAAACAGGATTAGATACCCT
+
EGAFDGGEFGGGGGGGGGCG9FEFGGGGGGGCFFCGFFCFFGFGGGGGECFGGE,+@FGGDBFGCGGGCFFGGDC9FGFFGGACFGGGGGEFEGGEGEGE@EF7CFGG,>FEDGG><F3DFFFGGGDG::FC,@FFGGGGGEFG?E#DF9;E3CBF6<C>=<C:::<<F7FGF>?3=F-CCFG>EGG?8&1FEG>5?GF0C:GFEEEF8<C<BCAGEGGGCEFD;F=@FFGDB?7:?G8CGGGFC+CGFEF8GEGFG:<GCCGFF@FCFD8CFADGGFA49GGGGFEAGFF?DAFGGGGFFGGGGGGGFFDGDGGGFFFF<@+GGGGGDFE>F=EFFAADGF?,FFGGGGGGFGFGGFCCGEFFGFCFCGFEF?GFGFFGGGF9@F:,FCFEGFFACFC,EFFGGGCEFGGGGGFFEFC9FDGGGGGGFFCBC@@
@silzx 358
TGGGGAATATTGCACAATGGGGGAAACCCTGATGCAGCGACGCCGCGTGAGTGAAGAAGTATTTCGGTATGTAAAGCTCTATCAGCAGGGAAGAAAACGACGGTACCTGACTAAGAAGCCCCGGCTAACTACGTGCCAGCAGCCGCGGTAATACGTAGGGGGCAAGCGTTATCCGGATTTACTGGGTGTAAAGGGAGCGTAGACGGTTAAGCAAGTCTGAAGTGAAAGCCCGGGGCTCAACCCCGGTACTGCTTTGGAAACTGTTTGACTTGAGTGCAGGAGAGGTAAGTGGAATTCCTAGTGTAGCGGTGAAATGCGTAGATATTAGGAGGAACATCAGTGGCGAAGGCGGCTTACTGGACTGAAACTGACACTGAGGCACGAAAGCGTGGGGAGCAAACAGGATTAGATACCCT
+
FGGGGCEGFGGDGGGGGGGGGGGGGGGGGGGGGGGGGGEGGGGGGGG@CFGGFFFEDEGAFGGDGFG@FFGGGGGGGGGGGFGGGGGGGGGFGGGGGGGDGGGGG7FFCGFEF9<FDFG,<FEGGGGGGGGFDF,F:?GGGGGGGGGGGGG4@;;CFGGGEGGEGGGBFFFGG9<FGGFGGG7DFG<CCFGGFFGGGEEGGGGGGGGFGGD>:CGFCCFFFGGGFFE98EGEGGFGFFGGFGGGFGFFGFCFFFFCF<AF8FFA/FFFGGGGGFFFFGGGFGGGGGGGGGGFF?GGGGFFGGGFECGFEDE<GGGGGFFGGGGFCGGGGFGCGGGFDGGEGGGFF7GGGGGGGGGGGGGFGGGGGGGGGGGGGGGGGGGGGGGGGGGGGGGGGGFDGGGGGGGGGGGGFCFCCCCC
@silzx 359
TGGGGAATATTGCACAATGGGGGAAACCCTGATGCAGCGACGCCGCGTGAGTGAAGAAGTATTTCGGTATGTAAAGCTCTATCAGCAGGGAAGAAAATGACGGTACCTGACTAAGAAGCCCCGGCTAACTACGTGCCAGCAGCCGCGGTAATACGTAGGGGGCAAGCGTTATCCGGATTTACTGGGTGTAAAGGGAGCGTAGACGGTAAAGCAAGTCTGAAGTGAAAGCCCGGGGCTCAACCCCGGGACTGCTTTGGAAACTGTTTAACTAGAGTGCTGGAGAGGTAAGCGGAATTCCTAGTGTAGCGGTGAAATGCGTAGATATTAGGAGGAACACCAGTGGCGAAGGCGGCTTACTGGACAGTAACTGACGTTGAGGCTCGAAAGCGTGGGGAGCAAACAGGATTAGATACCCT
+
GGGGGGGGGGGGGGGGGGGGGCFGGGGGGFGGGGGGGGBFGGGGGGGGGGGGGGGFGGGGGGGGGGGGGFFGGGGGGGGGGGGGGGGGGGGGGGGGGGGGGGDGG:FGEGGGGGGGGDGFGG+@FCFGGFGGDF8FGFGGGDGGGGEGGCECGGGGGGGGGGFGGGGGG>EGFF@FGEFCE>FGGGCCFGFFGGGGGGGGFEEGFGGGC@FEGGFCFEGDEGGGGGGGGGGGGGGGF<F:FE@5GGFGGGFGBFFGFGGGGFE;GGFEFFGGGGFFFBGGGGGGGGGGGGGGFDFGGDFFGFCGGGGGGGGGGGGGGGGGGGGGGCFGGGGGGGGGGGGGGGGGGGGGGGGGGGGGGGGGGGFGGGGGGGFEGGGGGGEFGGGGGGGGGGGGGGGGGGGGGGGGGFGGGDGC@CCC
@silzx 51960
TGAGGAATATTGGTCAATGGACGAGAGTCTGAACCAGCCAAGTAGCGTGAAGGATGACTGCCCTATGGGTTGTAAACTTCTTTTATACGGGAATAAAGTGAGGCACGTGTGCCTTTTTGTATGTACCGTATGAATAAGGATCGGCTAACTCCGTGCCAGCAGCCGCGGTAATACGGAGGATCCGAGCGTTATCCGGATTTATTGGGTTTAAAGGGAGCGTAGGTGGACTGGTAAGTCAGTTGTGAAAGTTTGCGGCTCAACCGTAAAATTGCAGTTGATACTGTCAGTCTTGAGTACAGTAGAGGGGGGCGGAATTCGTGGAGTAGCGGTGAAATGCTTAGATATCACGAAGAACTCCGATTGCGAAGGCAGCTTGCTGGACTGTAACTGACGCTGATGCTCGAAAGTGTGGGTATCAAACAGGATTAGATACCCT
+
C:CCEEFGFGGAC6EAFGFGGGGG@FEGGGGGGECFGGGGGGGGGGGGGEGFGGGGGCGGCECECFF<<C@:FFGGGGGAFFGDFFFFDGCFEFFDA?,<9EGGC,FF8BFAFFFEF,@FGF,FFGFFGFFG?F@F9<EG5C@EGGGD=A,B,AD6D?>28@,?C4@CCDE<F@>C?@C5F@:F:F7FFBFFFBC?4,C4@>GGGGGGGBCCGFGD=:@<C@DCFCFCC@8'DFGCGCEF<GGGFGEFF:CC:F>FFGGFCEE.FGGC>GFGFFGFFFDFGF=,=A=FFGGECC,BEFE,FGEF@+FCGFFD@GBGF8FEF8GECGFCGGGCFEF<CGGGGGGGGD@@GGGGGFEDGGF@GCGGGGGFEFGGGGDGGGGGFGGGGFGGGGGGGGGGGGGGGGGGGGFEEGGGGFACGGGGGGGGGGFEE8FC,CCC
@silzx 361
TGGGGAATATTGCACAATGGGGGAAACCCTGATGCAGCAACGCCGCGTGAGTGAAGAAGTATTTCGGTATGTAAAGCTCTATCAGCAGGGAAGATAATGACGGTACCTGACTAAGAAGCTCCGGCTAAATACGTGCCAGCAGCCGCGGTAATACGTATGGAGCAAGCGTTATCCGGATTTACTGGGTGTAAAGGGTGCGTAGGTGGCAGTGCAAGTCAGATGTGAAAGGCCGGGGCTCAACCCCGGAGCTGCATTTGAAACTGCTCGGCTAGAGTACAGGAGAGGCAGGCGGAATTCCTAGTGTAGCGGTGAAATGCGTAGATATTAGGAGGAACACCAGTGGCGAAGGCGGCCTGCTGGACTGTTACTGACACTGAGGCACGAAAGCGTGGGGAGCAAACAGGATTAGATACCCT
+
GGGGGGGGGGGGGGGGGGGGGGGGGGGGGGGGGGGGGGGGGGGGGGGGGGGGGGGGGGGGGGGGGGGGGGGGGGGGGGGGGGGGGGGGGGGGGGGGGGGGGGEGGGGGGGGGGGGGGGGGGGGGGDGGGGGGFFDFFGGGGGGGGGGGGGGGGGGGGDCFGGGGGGGGGGGGGGGGGGGGGGCFGGGGGGGGGGGGGGGGGGGGGGGGGGGGGGGGGGGGGGGGGGFGGGGGGGGGGDGGGGGGGGGFEGFGFGFGFGGGGGGGGFGGGGGGGGGGGFGGGGGGF@DGGGGGGGGGGGGFGGGGDGGGGGGGGGGGGGGGGGGGGGGGGGGGGGGGGGGGGGGGGGGGGGGGGGGGGGGGGGGGFGGGGGGGGGGGGGGGGGGGGGGGGGGGGGGGGGGGGGGGGGGGGGGCCCCC
@silzx 362
TGGGGAATATTGCACAATGGGGGAAACCCTGATGCAGCGACGCCGCGTGGAGGAAGAAGGTCTTCGGATTGTAAACTCCTGTTGTTGAGGAAGATAATGACGGTACTCAACAAGGAAGTGACGGCTAACTACGTGCCAGCAGCCGCGGTAAAACGTAGGTCACAAGCGTTGTCCGGAATTACTGGGTGTAAAGGGAGCGCAGGCGGGAGAACAAGTTGGAAGTGAAATCCATGGGCTCAACCCATGAACTGCTCTCAAAACTGTTTTTCTTGAGTAGTGCAGAGGTAGGCGGAATTCCCGGTGTAGCGGTGGAATGCGTAGATATCGGGAGGAACACCAGTGGCGAAGGCGGCCTACTGGGCACCAACTGACGCTGAGGCTCGAAAGTGTGGGTAGCAAACAGGATTAGATACCCT
+
FGGGGBCCFFGGGGGGGGGGGGGGGGGGGGGGGGGGGGGGGGGGGGGGGGGFGGGGFFGGEGFGGGGBF@FGGGGGDFGGGGGGGGGGGGGGFGCFGGGGGGGGGGGGGGGGGGGGGGG@FGCGG;9BFFFE?FFFDFECEGGGGGGGGGGGGGG:FFFF<FFGGGGGGFCFFGGEGGGGFGGGFGFFFGFEGGGGGGFGGGGGFGGFFGFGGGGEDFGGGFDGGGGGGGGFCGGFFCGFGGGGGGGG@GGFDDGGFGFGFFGGGGGGGGGFFF=GFFDGGGGGCF=:GGGDGGEEGFFF,9CGGGGGGGFFBEGGGFDFGGGEGGGGGCGGGGGGGGGGEEDGGGGEE@GGGGGFFFGGGGGGGGGGGGFGGDGGGFEDGGGGGGGGGGGGGGGGGGGGGGGGGGGFF<GCCCCC
@silzx 104553
TAGGGAATCTTCGGCAATGGGGGCAACCCTGACCGAGCAACGCCGCGTGAGTGAAGAAGGTTTTCGGATCGTAAAGCTCTGTTGTAAGTCAAGAACGAGTGTGAGAGTGGAAAGTTCACACTGTGACGGTAGCTTACCAGAAAGGGACGGCTAACTACGTGCCAGCAGCCGCGGTAATACGTAGGTCCCGAGCGTTGTCCGGATTTATTGGGCGTAAAGCGAGCGCAGGCGGTTGGATAAGTCTGAAGTTAAAGGCTGTGGCTCAACCATAGTTCGCTTTGGAAACGGTCAAACTTGAGTGCAGAAGGGGAGAGTGGAATTCCATGTGTAGCGGTGAAATGCGTAGATATATGGAGGAACACCGGTGGCGAAAGCGGCTCTCTGGTCTGTAACTGACGCCGAGGCTCGAAAGCGTGGGGAGCGAACAGGATTAGATACCCT
+
GGGGGGGFG@CFFGGGGGGCGGDFEGGGGGGGGGGGGGGFFGGGGGGGGGGGCFGGGGGGGGGGGEFGGGGGGGGGGFGGGGGFGGFDGFFGGGGGFDGGGFGGGGGGGGFGGGGGGGGGGG?FFGGGGGGGGGGGGGGGGFDFGGGGGGG1GGGGGGGGGGGGG>GFGGGGGGGGGGGGGGGGGGGGGGCEEC:EDGF;GE#CE5GGGECF5A<EFFEGFEGCEGGGGGGG<G#E@<CFGGGGCCFFGGGGFFFGGGFF>C5?FFD>FCEGEGGF@GFGDFFCC>,FDGGGGGDCFGGGGFGGGGFEEF<EFFFA?F?9GGF8GF9GCGGGGFAGGGGGF<GFEFDGGCGGGGGFFFC7EGDGGFCE>GGEDGEF@GF<E8GGGGGGGGGFFFC@+F@BFFGGFC,GGGGGGGGGGGGGGCGGFFGGGGGGGGGGCCCCC
@silzx 364
TGGGGAATATTGCACAATGGGGGAAACCCTGATGCAGCGACGCCGCGTGGAGGAAGAAGGTCTTCGGATTGTAAACTCCTGTTGTTGAGGAAGATAATGACGGTACTCAACAAGGAAGTGACGGCTAACTACGTGCCAGCAGCCGCGGTAAAACGTAGGTCACAAGCGTTGTCCGGAATTACTGGGTGTAAAGGGAGCGCAGGCGGGAGAACAAGTTGGAAGTGAAATCCATGGGCTCAACCCATGAACTGCTTTCAAAACTGTTTTTCTTGAGTAGTGCAGAGGTAGGCGGAATTCCCGGTGTAGCGGCGGAATGCGTAGATATCGGGAGGAACACCAGTGGCGAAGGCGGCCTACTGGGCACCAACTGACGCTGAGGCTCGAAAGTGTGGGTAGCAAACAGGATTAGATACCCT
+
GGGGGGGGGGGGGGGGGGGGGGGGGGGGGGCGGGGGGGCGGGGGGGGGGFFEGGGGGGGGGGGGGGGGGGGGGGGGGGGGGGGGGFFGGGGGGGGGGGGGGGGGGGGGGGGGGGGGGGGGGGGGGGGGGGGGDGFGGGFFGGGG>EFGGGGGGGFFFGGBFFGGG5FGGFFGGFFEGGGGGGGGGGGFFFGFGFGGGGGGGGGGGGGGGGGFGFFGGGGGGFGGGGGGGGGGGGGGFFGGFGGGGGGGGGGGGGGFGGGGGGGFGGGGGGGGGGFFGGGFFFGGGGGGGGGGGGGFDGGGGFE:GGGGFFB9GGGGGGFEGGGGGGGFGFGGGGGGFGGGGGGGGGGGGGGGGGGGGGGGGGGGGGGGGGGGGGGGGGGGGGGGGGGGGGGGGGGGGGGGGGGGGGGGGGGCCCCC
@silzx 365
TGGGGAATATTGCACAATGGGGGAAACCCTGATGCAGCGACGCCGCGTGAGTGAAGAAGTATTTCGGTATGTAAAGCTCTATCAGCAGGGAAGATAGTGACGGTACCTGACTAAGAAGCCCCGGCTAACTACGTGCCAGCAGCCGCGGTAATACGTAGGGGGCAAGCGTTATCCAGATTTACTGGGTGTAAAGGGAGCGTAGACGGTGTGGCAAGTCTGATGTGAAAGGCATGGGCTCAACCTGTGGACTGCATTGGAAACTGTCATACTTGAGTGCCGGAGGGGTAAGCGGAATTCCTAGTGTAGCGGTGAAATGCGTAGATATTAGGAGGAACACCAGTGGCGAAGGCGGCTTACTGGACGGTAACTGACGTTGAGGCTCGAAAGCGTGGGGAGCAAACAGGATTAGATACCCT
+
FGGGGGGGGGGGGGGGGGGGGGGGGGGGGFGGFGGGGGGGGGGGGGGGGEGGGGGGGGGGGGGGGGGEGGGGGGGGGGGGGGGGGGGGGGFGDGFGGGGGGGGGGGGGGGGGGFCGGGGGGGGGGGGGGGGGG?3FGGGFDAGG>GGGGGGGGGGGGGGGGGGGEGGDGGGGGGGG9FGGFGFGGGGFCFGGGGGGGGGGGGGGGGGGGGGGGGGGGFGGGGGGGGFGGGGGGGGGGGGGGGGGFFFGGGGGGGGGGGGGGGGFGGGGGGGGGGGGDGGGGGGGGGGGGGGGGGFGGFGGGGGGGGGGGGGGFGDGGFGGFCGGGGGGGFGFCGGGGGGGGGGGGGGGGGGGDGDGGGGGGGFGGGGGGGGGGGGGGGGGGGGGGGGGGGGGGGGGGGGGGGGGGGGGGGGCCCCC
@silzx 366
TGAGGAATATTGGTCAATGGACGAGAGTCTGAACCAGCCAAGTAGCGTGAAGGATGACTGCCCTATGGGTTGTAAACTTCTTTTATACGGGAATAAAGTGAGGCACGTGTGCCTTTTTGTATGTACCGTATGAATAAGGATCGGCTGACTCCGTGCCAGCAGCCGCGGTAATACGGAGGATCCGAGCGTTATCCGGATTTATTGGGTTTAAAGGGAGGGTAGGCGGACGCTTAAGTCAGTTGTGAAAGTTTGCGGCTCAACCGTAAAATTGCAGTTGATACTGGGTGTCTTGAGTACAGTAGAGGCAGGCGGAATTCGTGGTGTAGCGGTGAAATGCTTAGATATCACGAAGAACTCCGATTGCGAAGGCAGCTTGCTGGACTGTAACTGACGCTGATGCTCGAAAGTGTGGGTATCAAACAGGATTAGATACCCT
+
FGFGGGGGGFGGGGGGGGGGGGGGGGGGGDGGGGGGGFFGGGGGGGGGGGGGGFGGGGGGGGGGGGGGGGGEGGGGDGCGFGGGGGGGGGGGGGGGGGGGGGGGGGGGGGGGFGGGGGGGGGGFGGGCFGGGGGFFFGGGFGGGGFGDFGGGGGGGGFFGGFFGGGGGGFGGGFGGGGGG>G?DCEDGGGGCGGE<=FFAFGGGGGGGCFGGFEFFGGGEGGGGGGGGGGFGGFGGFGFE?F7<FGFGEFGGFG<C?FFCFDGDCEGGEFGGFGGF=4GEEFCFDGFDFFGGAFEEE9GFD<FFB@DEEFGGFCF:BCGGFFF=B7@?9GFC6,DFE,FAFDFCFDFDCGGGCFCFDEF:FBC7ED@DCGF?GFFEEAECEAGGGGGFF@FEGGFFFDDF<CGFEFEGEGGGGGGFGGFCF6CF@C<@E@C,C8A@
@silzx 67612
TGAGGAATATTGGTCAATGGACGAGAGTCTGAACCAGCCAAGTAGCGTGAAGGATGACTGCCCTATGGGTTGTAAACTTCTTTTATATGGGAATAAAGTGAGCCACGTGTGGCTTTTTGTATGTACCATACGAATAAGGATCGGCTAACTCCGTGCCAGCAGCCGCGGTAATACGGAGGATCCAAGCGTTATCCGGATTTATTGGGTTTAAAGGGAGCGTAGGCGGACTATTAAGTCAGCTGTGAAAGTTTGCGGCTCAACCGTAAAATTGCCGTTGATACTGGTCGTCTTGAGTGCAGTAGAGGTAGGCGGAATTCGTGGTGTAGCGGTGAAATGCTTAGATATCACGAAGAACTCCGATTGCGAAGGCAGCTTACTGGACTGTAACTGACGCTGATGCTCGAAAGTGTGGGTATCAAACAGGATTAGATACCCT
+
CC,CEDEGGGGCF<FGGAFFFFGGEGG8EFFGGFGGCGGGFFCGGGGGGGGGGEFGBE<FGF8FFCGGGGC@FGGGGGGGGGGGGGGAFGDCDFGGGG9EFFFGFG7AFG7@CFFFFDGGGGGGGG9BFFGAFC,=FFGF9F:*:#@;E9E>+3=6FF8@:=FFGC9GGDG;FGGG:<F:<@GFDCFDCFC1@;A8BCGGFGFGGGG=FFGFCEGDC?:8CC@<@:8GGGGEEF>1:8C<$GGGGFEFFFFGGGGGGEFFGGFDGGFGGFCGFFGGFBEGGGGGGGGGFCGFGGF9CGGGGGGGFCDEF<ACGGGGGGFFF9DGGGDGGGGGGGGFGFGEEFGGFGGFE<CGFB@,7GGDF@FCFC9GGGGGGGFAGGGGGGGE,GFDGEF7FEFEEGGGEEFCGGGGGGGGGGGGGGGGGGGGGGGGGGGCCCCC
@silzx 62416
TGAGGAATATTGGTCAATGGACGAGAGTCTGAACCAGCCAAGTAGCGTGCAGGATGACGGCCCTATGGGTTGTAAACTGCTTTTATAGGGGGATAAAGTGTGCCACGTGTGGCATATTGCAGGTACCCTATGAATAAGGACCGGCTAATTCCGTGCCAGCAGCCGCGGTAATACGGAAGGTCCAGGCGTTATCCGGATTTATTGGGTTTAAAGGGAGCGTAGGCCGTTTGGTAAGCGTGTTGTGAAATGTCGGGGCTCAACCTGGGCATTGCAGCGCGAACTGCCAGACTTGAGTGCGCAGGAAGTAGGCGGAATTCGTCGTGTAGCGGTGAAATGCTTAGATATGACGAAGAACTCCGATTGCGAAGGCAGCCTGCTGTAGCGCAACTGACGCTGAAGCTCGAAAGCGTGGGTATCGAACAGGATTAGATACCCT
+
FGGGGGGFEFGGFGGFGGAAEFGG+FCDGCGGGGGGGGFGEGFDDGGFFGFFFGGGGGGGGGGGCFFGCECFFFCGFFGGGFGGEAFGGGGEGEGGGGFAFGGGGGGGGGGGFGGCGGCF<,=EFFGGGFCGGFFGG?FAF=CED<8>DEFGGCFGGFFGGGGGDGGC2FBF;EGGGG@FFGGGGGFGGEEGGGGGEECEFFCGGGGG=FFGGFCCCEGGGGGGGGGGFFGE<GGGGGGGFFGGGCGGCCGGFFCDEFFFFFGGGGGGFGG;DGEEDGDFFCFFFFGDFF<D8CFC:D9FAC<GGGGEC8GFFGGGFCGGGGFF7GDGFCGGGGGFF9EGGFFGGEGGGGGGGGEFF7E@+DGFGGFGGGGFFFGGGDF:@DGGGEGFFFCGECFF8CGGCDGGGGFDGGGGGGGGGGGGGGGFFEDFFD<CCCCC
@silzx 369
TGAGGAATATTGGTCAATGGACGAGAGTCTGAACCAGCCAAGTAGCGTGAAGGATGACTGCCCTATGGGTTGTAAACTTCTTTTATATGGGAATAAAGTGAGCCACGTGTGGCTTTTTGTATGTACCATACGAATAAGGATCGGCTAACTCCGTGCCAGCAGCCGCGGTAATACGGAGGATCCGAGCGTTATCCGGATTTATTGGGTTTAAAGGGAGCGTAGGCGGACTATTAAGTCAGCTGTGAAAGTTTGCGGCTCAACCGTAAAATTGCAGTTGATACTGGTCGTCTTGAGTGCAGTAGAGGTGGGCGGAATTCGTGGTGTAGGGGTGAAATGCTTAGATATCACGAAGAACTCCGATTGCGAAGGCAGCTCACTGGAGTGTAACTGACGCTGATGCTCGAAAGTGTGGGTATCAAACAGGATTAGATACCCT
+
,CFDFGGGGGGGGDGGGGGGGGEGEEFFFDFGFGFGGFGFGGGGGGGGGGFGFGGFG9DFCEGCEGGCG<@F:FGGGGGGGGGAFCGEEGGDGGGGGGCBGG?FFFGFGE7B+B?EGGGCEFGFGEGGGGC8FFCDGFGFEE:F6FEGEGB<F<GFFGG3FFFGGGFG<FGGGGG7*@FF>/@F@C>CCCCF>;F?CGGFFFGGGGGEB?:#F=F@C:C85EGGGGFGGFFFFFE??FG/=GGDFBGGGGGGF?C8>FCBCCFAGGFGGFE?FGGGF;FGGDGEECGFFDF8GGGGGGGGGF8GGGGGFEF9CGGGGGGFGGGGFGGGGGGFGGGGGGGGGGFFGGGGGGGGGGGCGGGGDGGGGGGGGGGGGGGGGGGGGGGGGFEGGGDGF9FFFEGGGGGGGGEGFFFGGGGGGGGGGGGGGFFCF@GCCCCC
@silzx 370
TGGGGAATATTGCACAATGGGGGAAACCCTGATGCAGCGACGCCGCGTGGAGGAAGAAGGTCTTCGGATTGTAAACTCCTGTTGTTGGAGAAGATAATGACGGTACCAAACAAGGAAGTGACGGCTAACTACGTGCCAGCAGCCGCGGTAAAACGTCGGTCACAAGCGTTGTCCGGAATTACTGGGTGTAAAGGGAGCGCAGGCGGGAAGACAAGTTGGAAGTGAAATCTATGGGCTCAACCCATAAACTGCTTTCAAAACTGTTTTGCTTGAGTAGTGCAGAGGTAGGCGGAATTCCCTGTGGAGCGGTGGAATGCGTAGAGATCGGGAGGAACACCAGTGGCGAAGGCGGCCTACTGGGCACCAACTGACGCTGAGGCTCGAAAGTGTGGGGAGCAAACAGGATTAGATACCCT
+
FFGFG8CFDFGGGGGFGGG<@EGE@CFFE88EF,@CFGGGGGGFGC7CF7?EEGFFFCE84C<FFGGG:FEFFFE<CBEB,:C<,,,<=EDGGGGAFA<CECEG7BF,8B=FFEFGGGF9<<C7FGGGDCFGCFGGGGGGC,>CCFDEGGGGGGGC*>@:**,CF>EG<=G1FG>78?F:FF=CG;CEBCFC:CFCGDE8EGD5EFF9GF8,>887;4@,FFGCFC9FFG<FEFG7FBBDB8EDB<>C:<A@:;FDEDGFDF?DFD<%AB?CEE8;GFE8?E?EB+FCB8FCF==B+B,,D<@+EEEGFFECFGEFF<DE<4+8,+6CC,FF@<GFFFGGDGF7FB@F:7FC,,DFDGGFFCB,,CCCGFFCECFGFEFED7GEADDGGFGGGGGGGGGFEEGFEFFGGGGCCCCC
@silzx 371
TGAGGAATATTGGTCAATGGACGAGAGTCTGAACCAGCCAAGTAGCGTGAAGGATGACTGCCCTATGGGTTGTAAACTTCTTTTATATGGGAATAAAGTGAGCCACGTGTGGCTTTTTGTATGTACCATACGAATAAGGATCGGCTAACTCCGTGCCAGCAGCCGCGGTAATACGGAGGATCCGAGCGTTATCCGGATTTATTGGGTTTAAAGGGAGCGTAGGCGGACTATTAAGTCAGCTGTGAAAGTTTGCGGCTCAACCGTAAAATTGCAGTTGATACTGGTCGTCTTGAGTGCAGTAGAGGTGGGCGGAATTCGTGGTGTAGGGGTGAAATGCTTAGATATCACGAAGAACTCCGATTGCGAAGGCAGCTCACTGGAGTGTAACTGACGCTGATGCTCGAAAGTGTGGGTATCAAACAGGATTAGATACCCT
+
@FGGGGGGGGGGGGGGGGGGGGGGGGGGGGGGGGGGGGDFGGGGGGGGGCFFGFGGGGGGEGGGGGGGGGECGGGGGGGGGGGGGGG9CFGFFCGEGGFGGGGGGGGFGFGGGGGCGGGGGGFGGG9DEFFGGGGGGGGGFGGGGGCFGGCGGGGGGFGGGGGGGGGGEGGGGGGGGGGGEGFGGGGGGGGDCFFFEFGAFGGGGGGGFFFGGGGGGGGGGGGGGGGGFCFDFGGGFFFGGGGGFGGGGGGGGGGGFGGGGGGGGGGF?GGFGGF<@DGGGGGGEDGGGGGGGGGGGDGGCGGGGGGGGGGGGFGGGGGGGGGGGEGGGCDGGGGGGGGGGGGFGGGGGGGGGGGFGGGGGGGGGGGGGGGGGGGGGGGGGGGGGFGGGGGGGGGGGGGGGGGGGGGGGGGGGGGGGGGGGGGGGGGGGGGCCCCC
@silzx 372
TGGGGAATATTGCACAATGGGGGAAACCCTGATGCAGCGACGCCGCGTGGAGGAAGAAGGTCTTCGGATTGTAAACTCCTGTTGTTGAGGAAGATAATGACGGTACTCAACAAGGAAGTGACGGCTAACTACGTGCCAGCAGCCGCGGTAAAACGTAGGTCACAAGCGTTGTCCGGAATTACTGGGTGTAAAGGGAGCGCAGGCGGGAAGACAAGTTGGAAGTGAAATCCATGGGCTCAACCCATGAACTGCTTTCAAAACTGTTTTTCTTGAGTAGTGCAGAGGTAGGCGGAATTCCCGGTGTAGCGGTGGAATGCGTAGATATTAGGAGGAACATCAGTGGCGAAGGCGGCTTACTGGACTGAAACTGACACTGAGGCGCGAAAGCGTGGGGAGCAAACAGGATTAGATACCCT
+
FFGGGFGF@FGDGGGGGGGGGEGGGGG@FFGGGGGGGGCGGGGGEGGGGGGGGGGGGGGGGGGGGGGCE7FGGGGGFFGGGGGGGGGFGGGGGGGFGGFGGFGFFGAAFGGFGGGCDGGGGGD>D>FGGGGGDFCFGGGGGGGFFGBFFDEFGGGFFGC<GGGGEFGDCCAFAFFGDFFACFCGGGGECGGGGFGFGGGGGGGGGGGGFFFD:EFDGFFFFGGGFGEGFGFGGFGGGDFFFFAGGGGFEF@GFEBFEFGGGGGFFFCDGGGGGGFGGFGGGGGGF:=+FGGGGGFFFE7GGGGGDGGGGGGFGGGGGGGGGGGGGGGGGFAFAFFE-GGGGGGGGGGGGGFFCEGGGGGGGGGGEGGGGGEE,GGGGGGGGGGF@GGGGFGGGGGGGGGGGGGGGGGGGGGCCCCC
@silzx 373
TGGGGAATATTGCACAATGGGGGAAACCCTGATGCAGCGACGCCGCGTGAGTGAAGAAGTATCTCGGTATGTAAAGCTCTATCAGCAGGGAAGAAAATGACGGTACCTGACTAAGAAGCCCCGGCTAACTACGTGCCAGCAGCCGCGGTAATACGTAGGGGGCAAGCGTTATCCGGAATTACTGGGTGTAAAGGGTGCGTAGGTGGTATGGCAAGTCAGAAGTGAAAACTCAGGGCTTAACTCTGGGACTGCTTTTGAAACTGTCAGACTAGAGTGCAGGAGAGGTAAGCGGAATTCCTAGTGTAGCGGTGAAATGCGTAGATATTAGGAGGAACATCAGTGGCGAAGGCGGCTTACTGGACTGAAACTGACACTGAGGCACGAAAGCGTGGGGAGCAAACAGGATTAGATACCCT
+
E,CEGFFGFFGFGGF,EEGGCFFFGGFFGG?FCEFGGCFEGGGGGGGGDGGGF<FFFGGFGGG<EFECFFGGGGGCGGGGGGGEDGGGGGFGGFGEEGG9EFCGFEFGGGGFFFDFGGGGGCC7FECFGGGGGGDGGGCCDFGGGGGGGGGGG;D8:<FF'GG7FCFGGGG<CCFGGG:,;A>FDFFGCBFGFGG:9C51?C6<<>BCCEFFGGC2EECFFDDCFFF?FGGGEFDEFGGFFGFGFGGGFGFGGFEFGEFGGG7.G9CECGC<GEEFE2CFCGFCF7CECFFFCFGGEDE,GGGGECFECEFEB,:C@AGGGGGFGCFGFAGGGFF9FFFEGGEFFEF@+DEC,E<,,FFGGGFF9GFDFF@EAGF<E<>FEGE<7EC@:GGGGGGFDGGGGFFGEADGFCE@CC@A
@silzx 109580
TGGGGAATATTGCACAATGGGGGAAACCCTGATGCAGCGACGCCGCGTGGAGGAAGAAGGTCTTCGGATTGTAAACTCCTGTTGTTGAGGAAGATAATGACGGTACTCAACAAGGAAGTGACGGCTAACTACGTGCCAGCAGCCGCGGTAAAACGTAGGTCACAAGCGTTGTCCGGAATTACTGGGTGTAAAGGGAGCGCAGGCGGGAGAACAAGTTGGAAGTGAAATCCATGGGCTCAACCCATGAACTGCTTTCAAAACTGTTTTTCTTGAGTAGTGCAGAGGTAGGCGGAATTCCCGGTGTAGCGGTGGAATGCGTAGATATCGGGAGGAACACCAGTGGCGAAGGCGGCCTACTGGGCACCAACTGACGCTGAGGCTCGAAAGTGTGGGTAGCAAACAGGATTAGATACCCT
+
FGGGG@CFGGGGGGGGGAFGGEEGGGGGGFGGGGGGGDGGGGGGGCEFGDEGF?EFGC,FFGGGGGGGGCFFFGGGGGGGGGFEFDGGGGGGGGGGGGGGGGGGG:EFGGGGFGGGG?DBFFFFFGGGCGGGDGDGFGFGGC<FCCGGGGGGGDFBFFGFGGFFCFFGGGGGGFGEEGFFGGCFFGCF<FFFGGGFGGGGGDDGGGGFFCGFGGG>GGGGGGGFFFF<FGGGFGGGFGGGFCGGCCGGEGFGGGC=FGFGGGGGCFCFCDGG=GGFDG?GGG=GGGEGGGGFFFF=CGGFFGGGGEGGGFGGEGGGGGFGFEGGGGGGFEEFEFFGGDGGGFF@GGGGGGGGFAC<CGGGFCFFGGGGGGGEGCGGGGGGGFGGDGGGGGGGGFGGGGGFCGGGFGGGGGGCCCCC
@silzx 109603
TGAGGAATATTGGTCAATGGACGAGAGTCTGAACCAGCCAAGTAGCGTGCAGGATGACGGCCCTATGGGTTGTAAACTGCTTTTATAGGGGGATAAAGTGTGCCACGTGTGGCATATTGCAGGTACCCTATGAATAAGGACCGGCTAATTCCGTGCCAGCAGCCGCGGTAATACGGAAGGTCCGGGCGTTATCCGGATTTATTGGGTTTAAAGGGAGCGTAGGCTGTTTGGTAAGCGTGTTGTGAAATGTCGGGGCTCAACCTGGGCATTGCAGCGCGAACTGCCAGACTTGAGTGCGCAGGAAGTAGGCGGAATTCGTCGTGTAGCGGTGAAATGCTTAGATATGACGAAGAACTCCGATTGCGAAGGCAGCCTGCTGTAGCGCAACTGACGCTGAAGCTCGAAAGCGTGGGTATCGAACAGGATTAGATACCCT
+
FGFGGGGGGGGGGGGGGGGGGGGGGGGGGGGGGGGGGGGGGGGGGFGGGGGGGEGDGGGGGGGGGGGGGGGGGGGGGGGGGGGGGGGGGGGGGDGGGFGGFDGGGGGGGGGGGGGGGGGGGCGGGGGGGGGGG9?FFFGGGGGDEFFFGGGGGGFGGFFGGGGGGGGGGFGGFGGGDGGGFGGGDFGGGGGCFGGFFFGGFGGGGGGEGDGFGEECGGGGDGGGFFCFGG>EGGGGGEEGFFFGFGFDECFEFEGGGGGGGGGGGGGGGGGGGGFGGFEGEGGGGGFCGGGGGGGF:GFF9GGGGGGFGCFGGGGFC+GCGGGGGGGGGGEGGGGGGFE;ACGGGDDFGGFGFF@@DGGGGGGGGGGFGGGGGGGGGGGFGGGGGGGGGGGGGGGGGGGFF7GGEGGGGGGGGGGGGGGGGGGGGGGGGGGCCCCC
@silzx 376
TAGGGAATTTTCGGCAATGGGGGAAACCCTGACCGAGCAACGCCGCGTGAGCGAAGAAGGCCTTCGGGTCGTAAAGCTCTGTTGTAAAGGAAGAACGGCGCATACAGGAAATGGTATGCGAGTGACGGTACTTTACCAGAAAGCCACGGCTAACTACGTGCCAGCAGCCGCGGTAATACGTAGGTGGCGAGCGTTATCCGGAATCATTGGGCGTAAAGAGGGAGCAGGCGGCCGCAAGGGTCTGTGGTGAAAGACCGAAGCTAAACTTGGGTAAGCCATGGAAACCGGGCGGCTAGAGTGCGGAAGAGGACCGTGGAATTCCATGTGTAGCGGTGAAATGCGTAGATATATGGAGGAACACCAGTGGCGAAGGCGACGGTCTGGGCCGCAACTGACGCTCATTCCCGAAAGCGTGGGGAGCAAATAGGATTAGATACCCT
+
GFGGGGGGFGGFEGGGGGGGGGGGGGGGGGGGGF@FGG7FA@FGEGGGGCFFGGGGGGGGGGGGGGGGGCFGGGGGG<FF9F<DE9@EFGGFGGGGG:B+:@BCGD9@GFGGFDC<<,FEGGGGGGG7FGGFAC9FEFFGFGGGGFGGGGGGGCGFFGGGGCCCGCFGGGGGGGGGGGGGCGGDGG?G85E8GGGGF@GGGDEGCF?FFG>GG=GG=F7:80&8?3GGGGGGEGEGB/:CCF8CFECF;GFGFCFFC5B>EFF@CE:F#CFCCFFFC@E9GGGGFEEB>+GGGFAGEF>B=FE?CFFFB=+=GGFGGFF8DA<9GGGGGGGGGGGGGGECFFGFADGGGFGGFEGGGGGGGGCGGGGFGGGGF@C:GGGGGGGGEFFDAEGGGGGGFF<GGEF:7GGGGGGGGGGGGGGGGGGF9GGGGGGGGGGCCCCC
@silzx 76812
TGGGGAATATTGCACAATGGGGGAAACCCTGATGCAGCGACGCCGCGTGGAGGAAGAAGGTCTTCGGATTGTAAACTCCTGTTGTTGAGGAAGATACTGACGGTACTCAACAAGGAAGTGACGGCTAACTACGTGCAAGCAGCCGCGGTAAAACGTAGGTCACAAGCGTTGTCCGGAAGTACTGGGTGTAAAGGGAGCGCAGGCGGGAGAACAAGGTGGAAGTGAAATCCCTGGGCTCAACCCATGAACTGCTTTCAAAACTGTTTTTCTTGAGTAGTGCAGAGGTAGGCGGAATTCCCCGTGTAGCGGTGGAATGCGTAGATATCGGGGGGAACACCAGTGGCGAAGGCCGCCTTCTGGGTACCAACTGACGCTGAGGCTCGAAAGTGTGGGTAGCAAACAGTATTAGATACCCT
+
,EE?GEGDEEFGGGGDDEFDFGDC:EG8FGGEFF@CCC+@F7@CEGGFBE>EEGGFE=FF,C,CDACECC<DFGGGG9,BEEGGEFFGFG8E,,AF,?EGCGD+??9FFGGG8@=DD=,F<,BBC+FEGG9<@FGG+==<DFGFE:FGFCBF9D<>>CE;FGGGGGG@=CC*,,=:8F#?<:#?CC5:@@?=FFGFCC8*:8::DFC8:GGCEGG'A1C@99;<:GFCG2#>,<@BCC9E>8,:=@7DGF@>,@<.33FFCCE9F<10+::6)3>=:<<C)CDF8:7F=<DAGF:>=@++FFEFC@F<C,DEFFCCD5<,E4>@@EC@,<,F:F<99GGEDFDGGFCF@++C,C;,@ECC<,7DCCC@@66F88CCFDEGDEGFGFCGGGGFFGFCF<FEFEC,FE@<C<F@CC<C
@silzx 378
TGAGGAATATTGGTCAATGGACGAGAGTCTGAACCAGCCAAGTAGCGTGCAGGATGACGGCCCTATGGGTTGTAAACTGCTTTTATAGGGGGATAAAGTGTGCCACGTGTGGCCTATTGCAGGTACCCTATGAATAAGGACCGGCTAATTCCGTGCCAGCAGCCGCGGTAATACGGAAGGTCCAGGCGTTATCCGGATTTATTGGGTTTAAAGGGAGCGTAGGCCGTTTGGTAAGCGTGTTGTGAAATGTCGGGGCTCAACCTGGGCATTGCAGCGCGAACTGCCTGACTTGAGTGCGCAGGAAGTAGGCGGAATTCGTCGTGTGGCGGTGAAATGCTTAGATATGACGAAGAACTCCGATTGCGAAGGCAGCTGGCGGGAGCGTAACTGACGCTGAAGCTCGAAAGCGCGGGTATCGAACAGGATTAGATACACT
+
GGGGGDFGGGGGCFGFFGGGGGGGCFGGGGGGGGGGGGFFCFFGGGGG>FFEFGGGGGGD@F@FEFCFD<86?F?FGGG9CFGGA,C<?EFGGGGGFGFG9?EFG@F+,BF7F,CEFAFFGCFBFEFFFFG9AFFGFGDG8<FCF@:DG9;3BDFCGD@5>,DDCCG:CF7DCDGFDFGFD>FFGFGC<@5<F;FB>B19>?9E=C<A=GCFGGGCED;EC??EFGEGCECB:<<555GCCC+@FBB%7:<;FCC5?F>E?6#GGG=GGFGGFCF@8GGCGGF.GEE,GGGGEGFC:,9F9F;<GCGFC8CAGEFFC@7CGGGGEDGGGGGGEGGGGGGGGGGFF?8FFGGGFC+DGFF@F,GFGGGGGGGGGCGCF7GGGGGGGGGGGGGGGFGGF:GFFGGGEGGECBGGGGGFGGGGGGGGGGGGGGGCB,CC
@silzx 89561
TGAGGAATATTGGTCAATGGACGAGAGTCTGAACCAGCCAAGTAGCGTGAAGGATGACGGCCCTATGGGTTGTAAACTTCTTTTATATGGGAATAAAGTGAGCCACGTGTGGCTTTTTGTATGTACCATACGAATAAGGATCGACTAACTCCGTGCCAGCAGCCGCGGTAATACGGAGGATTCAAGCGTCATCCGGATTTATTGGGTTTAAAGGGAGCGTAGGCGAACTATTAAGTCAGCTGTGAAAGTTTGCGGCTCAACCGTAAAATTGCAGTTGATACTGGTCGTCTTGAGTGCAGTAGAGGTAGGCGGAATTCGTGGTGTAGCGGTGAAATGCTTAGATATCACGAAGAACTCCGATTGCGAAGGCAGCTTACTGGACTGTAACTGACGCTGATGCTCGAAAGTGTGGGTATCAAACAGGATTAGATACCCT
+
CFFGG8FGG9<FCEEEFFF,CACFCEFFE9,CFGFGGGCGGGGGGGDGDGGGGGGGGG,@:C@FGGG8EE:C7FCGGF,EFGGGGGF,CAFGFCFFGGG9F9FGEGGCGAFEF<A<FGGA?FFGGGGGEGGGG@8FGGGF,=FDGCEGGGFGE<GGGF?DDCB:>CCC?>F?GCFEE<FGG>FGGFF/G>EG?@7==CGAAG@GEFCFCFGGGEECFGFCEF@9<#@:FF@,><C,8D><AG=F<>GFC<FAFDDGGFC>#<9F@FAFFGG?3FF9ECGFCFCGGGGGF8GGGGGGGFGGGGGFFF7CCGGGGGFGGFCGGGGGEFEFC,9GFFGGGFGE<CGFGGGGGGGGGFDGGGC@CEF<GGGGGGGGGGGGFFF@CGGGE<GGDGGGFE@DF@F8FEGGGFCEGGGGFAGGGGGGGGFGGGGGF8GCCCCC
@silzx 380
TGAGGAATATTGGTCAATGGACGAGAGTCTGGACCAGCCAAGTAGCGTGAAGGATGACTGCCCTATGGGTTGTAAACTTCTTTTATACGGGAATAAAGTGAGGCACGTGTGCCTTTTTGTATGTACCGTATGAATAAGGATCGGCTAACTCCGTGCCAGCAGCCGCGGTAATACGGAGGATCCGAGCGTTATCCGGATTTATTGGGTTTAAAGGGAGCGTAGGCGGACGCTTAAGTCAGTTGTGAAAGTTTGCGGCTCAACCGTAAAATTGCAGTTGATACTGGGTGTCTTGAGTACAGTAGAGGCAGGCGGAATTCGTGGTGTAGCGGTGAAATGCTTAGATATCACGAAGAACTCCGATTGCGAAGGCAGCCTGCTGGACTGTAACTGACGCTGATGCTCGAAAGTGTGGGTATCAAACAGGATTAGATACCCT
+
FGFGG@FGGGGGDGGGGGGGGGGGGGGGGGGGGGGGGGGGGGGGGGGGGGGGFGGGGGGGFGGGGGGGGGGGGGGGGGGGGGGGGGGGGGGEGGGFGGGEGDFGCFFFGGGGGFGCGGGGGGGGGGGGGGGGGGGGGGGGGGGGGGGGGGGGG8EGGGGGGGEGGGGGGGGGGGGGGGGGGGGFGGGGGGDEFGGGGGCFGGFGGFGEE<GGGGGGGGEGGGGGGGGGGGGGGGGGGGGGGFDGGGGGGGGGGGGGGFFGGGFFFGGGFFGGGGGGDAFEGFFFGGGFAGGEFFGGGGGGGGCGGGGGGGGFGFGGGFGFGFGECC@AGGGCCGGGGGGGGGGFGGGGGGFFAC@7EGF:DGGGGGFFGGGGGGGGFFGFGGGGGGGGGGGGGGGGGGGGGGGGGGGGGGGGGGGGGGGGGGGGFGGGGGGC@ACC
@silzx 90083
TGAGGAATATTGGTCAATGGGCGAGAGCCTGAACCAGCCAAGTAGCGTGAAGGATGACTGCCCTATGGGTTGTAAACTTCTTTTATAAAGGAATAAAGTCGGGTATGGATACCCGTTTGCATGTACTTTATGAATAAGGATCGGCTAACTCCGTGCCAGCAGCCGCGGTAATACGGAGGATCCGAGCGTTATCCGGATTTATTGGGTTTAAAGGGAGCGTAGATGGATGTTTAAGTCAGTTGTGAAAGTTTGCGGCTCAACCGTAAAATTGCAGTTGATACTGGATATCTTGAGTGCAGTTGAGGCAGGCGGAATTCGTGGTGTAGCGGTGAAATGCTTAGATATCACGAAGAACTCCGATTGCGAAGGCAGCCTGCTAAGCTGCAACCGACATTGAGGCTCGAAAGTGTGGGTATCAAACAGGATTAGATACCCT
+
EFGGGGGGFGGGFFGGGFGGGGGGGEFGGGGGGFGGGGGGGGGGFGGGGGGGGGGGGGGG?<EGGFGGGGGFBFGGGGGGGGGGGGGGFFGFGGGGGGFGGGGCCGGGGGFGFGGGGGGGGGAFGGGGGGGGGGGGGGGGGDGGGFGGGGGGGGGGGGGGGGGGGGGGGGG@FGGGGGGGGGGFGGGGGGGGGGGE<CB?@FGGGGGGGGGGGGGFGGGGGF@9CFFFCGF:GFGGFGGCGFGGGGGFFG9GGGGGGEGGGGGGGGGGGGGG=GGGGGGGGGGGFGGGGGGFDFGGGGGGGGGGFFGGGFGGGGGGGGGGGGGFGCEFAGGGGGGGCGGGFDFFGGGGGGGGGGGFGGGGGGGGGGGGGGGGGFFGGFFFGGGGGGGCDDGGGGGGDFEF<DGGGGGGGGGGGGGGFEGGGGGGGGGGGGGCCCCC
@silzx 86747
TGGGGAATATTGCACAATGGGGGAAACCCTGATGCAGCGACGCCGCGTGAACGAAGAAGTATTTCGGTATGTAAAGCTCTATCAGCAGGGAAGAAGAATGACGGTACCTGACTAAGAAGCACCGGCTAAATACGTGCCAGCAGCCGCGGTAATACGTATGGTGCAAGCGTTATCCGGATTTACTGGGTGTAAAGGGAGCGCAGGCGGTGCGGCAAGTCTGATGTGAAAGCCCGGGGCTCAACCCCGGTACTGCAGTGGAAACTGTCGTACTAGAGTGTCGGAGGGGTAAGTGGAATTCCTAGTGTAGCGGTGAAATGCGTAGATATTAGGAGGAACACCAGTGGCGAAGGCGGCTTACTGGACGATAACTGACGCTGAGGCTCGAAAGCGTGGGGAGCAAACAGGATTAGATACCCT
+
GGGDEDEGGGGGGFECFEGDGGEFGGGFGGFGGGGGFFEECEGFEGG:FGGGEC?CFFFFF<E<EGECFCFGGGGGGGGGGGGGGGBFGDGGGGGGGGGGGGGGGGDEGFF?FGGFGFGFFFGGEE3FF9D?GGGGGGFEFFGGGDCEG>:C@FC73DFGGGFGF;FF=G;F>GCFEEFFFGG=FGCCCFGFFFFEFEC:8CGGEC=88<FGGGGGGGFFGGGGGFGGGGC:@FEGFC@FGFEDDFGGGFGGFG#GDFGFCGGGEFFFGFCGGGGGECC8>EEGGCA?CFFF9F=,FFE?GGFGGGGEGGGFF?:=DGFADCFFGFF?CF<@9GGGGFFF>GGGGGGGGDGGGGGGFEEGFEF9FC9EFGGGGGGGGGGFGFFF8DGGFEGGGGGEFAFGGCGFGGGAGGGFCCCCC
@silzx 85694
TGGGGAATATTGCACAATGGGGGAAACCCTGATGCAGCGACGCCGCGTGGTGGAAGAAGGTCTTCGGATTGTAAACTCCTGTTGTTGAGGAAGATAATGACGGTACTCAACAAGGAAGTGACGGCTAACTACGTGCCAGCAGCCGCGGTAAAACGTAGGTCAAAAGCGTTGTCCGGAATTACTGGGTGTAAAGGGAGCGCAGGCGGGAGAACAAGTTGGAAGTGAAATCCATGGGCTCAACCCATGAACTGCTTTCAAAACTGTTTTGCTTGAGTAGTGCAGAGGTAGGGGGAATTCCCGGTGTAGCGGTGGAATGCGTAGATATCGGGAGGAACACCAGTGGCGAAGGCGGCCTACTGGGCACCAACTGACGCTGAGGCTCGAAAGTGTGGGTAGCAAACAGGATTAGATACCCT
+
G8@FDGGGGGGEGGGGGC<FF7+6CFF6,EF@FEFGG,@+FEGGGGGECC,,8CFEF8FDFCG9AFC:C@FFFFBG,,BEFEGGEDF,:=?<,4EFFFEF,=FCFFFGF8FC<F8<<,BB,D3>@7=DF>9C7@FFG97FG<,DC7FFCD>CDG+,7>>FC(<ECBF;B<:3F9FG6EGGGF:?52<F:A<ACEE?<C=8FF<<4?>0AFDEF@FCDFCC@@@06FCFF<FFFE@@:CCEG9FFAFFF>:A@<:<B96=9>8<<CF:CFGGFCB,,>:=C7F<?C:+C=,FFCFBBE=@FFCC>+:FC,9F?B=EGGGGFFDEC8+F=EF<FFCFC-F@GFFF<AECEEGF9F9FF<<@F@98C9FF7ECF@EF<EDCDGFCFEGGGC@<GGGFFC6@FCAE@<@F9FECDBA@B<
@silzx 80617
TGAGGAATATTGGTCAATGGGCGGGAGCCTGAACCAGCCAAGTAGCGTGAAGGATGACTGCCCTATGGGTTGTAAACTTCTTTTATAAAGGAATAAAGTCGGGTATGGATACCCGTTTGCATGTACTTTATGAATAAGGATCGGCTAACTCCGTGCCAGCAGCCGCGGTAATACGGAGGGTCCAGGCTTAATCGGGATTTTTTGGGTTTAAAGGGAGCGCAGGGTGCGAGGCAAGTCAGCGGTCAAATGTCGGGGCTCAACGCCGGCCTGCCGTTGAAACTGTCTTGCTAGAGTTCGAGTGAGGTATGCGGAATGCGTTGTGTAGCGGTGAAATGCATATATATGACGCAGAACTCCGATTGCGAAGGTAGCATACCAACTCGCGACTGACGCTGAGGCTCGAAAGCGTGGGTATCGAACAGGATGAGATACCGT
+
<FCC8@EFGF<FGCFGDG9EDFG:FCGC@EEEEE,@EDFGFGEF,CBCCCFFFFGFGCEGG,9=EFGGGCFFCE<FFFFA9AEFCEFFFFFFFFDFFGC<FEGFCEFGA<E=BFEGEDFFGGD<FGGCDG<F9?5=<CDF,,B>F@FA<BDG:>BFGDE@FD<>C*>F>@@@CFGG*<1:*6,,2,*+5,7,<*::04:8#/;=@9,2:EF@>C7*5:82**/*44*,,FC+::FE?**<CGFBCCF>F<*7FF:>>*F>**F<GF>+EECCAA=CA@:38FCDCADEFDA8FA,+:>EE?CF<B=CEF<<?+>7GEGFDFEF>GFDGFGFFF?F@?9@,;F,7EFFE,DF@F@-B,CEF@7D@C,F:,9,C,C,C,7FCDECFE<GGGGFE<FCEBBFC7GGFCEDF@<GGFEGEE@ECFAGGF9FFGFCC@C@
@silzx 83575
TGGGGAATATTGCACAATGGGGGAAACCCTGATGCAGCGACGCCGCGTGGAGGAAGAAGGTCTTCGGATTGTAAACTCCTGTTGTTGAGGAAGATAATGACGGTACTCAACAAGGAAGTGACGGCTAACTACGTGCCAGCAGCCGCGGTAAAACGTAGGTCACAAGCGTTGTCCGGAATTACTGGGTGTAAAGGGAGCGCAGGCGGGAGAACAAGTTGGAAGTGAAATCCATGGGCTCAACCCATGAACTGCTTTCAAAACTGTTTTTCTTGAGTAGTGCAGAGGTAGGCGGAATTCCCGGTGTAGCGGTGGAATGCGTAGATATCGGGAGGAACACCAGTGGCGAAGGCGGCCTACTGGGCACCAACTGACGCTGAGGCTCGAAAGTGTGGGTAGCAAACAGGATTAGATACCCT
+
GGGFFGGEFGGAFGGG8F,E8FEEGGGGGCCCF<FGGGEF@FGGGGGFEC7,CEGCEDF8CFGDCGGDEF<FAFGGFCEFFFFGGFFGGGGG?FFGGGGGGGGGFGDGGGGFGGCFGGGFGGDCFGG@AFBFDFFGGGGGCFGEGGGG?9><FFGGFCC>FGGGGCGEFGGGGGECCFGGFG.GGFF9FGGGGGGGDF>EEE5DEEBF?>F<CFGGGGFGGFCECFC@GGFCGFDCFGCCGFGCAFFFGGFGGGFFFDFGG?>:7:?GFGGGGGGDECF?GGGGGFGFDEEEDFF>7FEGGGEGEGF@E,CDGGGGGF<FE4FBEFEFFCEFCEFFA8FEFEGGGGCF@@FDE,E<GFAC,@F6<GFGGGGFE<@FEFC8D@FFFGFGGGGGFF9GGGGFGGGGGFEFFCFC8CCC
@silzx 61447
TGGGGAATATTGCACAATGGGGGAAACCCTGATGCAGCGACGCCGCGTGGAGGAAGAAGGTCTTCGGATTGTAAACTCCTGTTGTTGAGGAAGATAATGACGGTACTCAACAAGGAAGTGACGGCTAACTACGTGCCAGCAGCCGCGGTAAAACGTAGGTCACAAGCGTCGTCCGGAATTACTGGGTGTAAAGGGAGCGCAGGCGGGAGAACAAGTTGGAAGTGAAATCCATGGGCTCAACCCGTGAACTGCTTTCAAAACTGTTTTTCTTGAGTAGTGCAGAGGTAGGCGGAATTCCCGGTGTAGCGGTGGAATGCATAGATATCGGGAGGAACACCAGTGGCGAAGGCGGCCTACTGGGCACCAACTGACGCTGAGGCTCGAAAGTGTGGGTAGCAAACAGGATTAGATACCCT
+
FEEFD7FFGFGGFGDFFFEFGGGFGGGGGGGGGGGGGGGGGGDGGGCGGGGGGGGGDGGGGGGGGGEFEGGFGGGGGGFGGFFGFGDFFFGGGGGGGFGGGGGGGGFGGGGGGGGGGGFFFGGGG?DG>GGGE<FGGFF3@FGGGGGG7EEFGDGGGFDFGGGGGGGDFGGGFGFGGFFGCF9C<F,FCFFFGFF5EEEEGEEEG>E>CFFGGCFE<E<AFEEGGGGFGCFFGGFF>CFG<GDD<GGFDFFGFFC7GGFFGGFFF>CED:GF.FGGFFGGC=FEBDGGGGE9FGGCEGGGGGGGGECGGGGFFFGFFF9GGEGGEGGGGEGGCFCEGFCFEGGGGCGGGGGGFCGGGFEFF8FE9EAGGFB7F?GGGGGGFFGGGGFGGFGGGGGGGGGGGGGGDGGGGGFCCCCC
@silzx 106464
TGGGGAATATTGCACAATGGGGGAAACCCTGATGTAGCGACGCCGCGTGGAGGAAGAAGGTCTTCGGATTGTAAACTCCTGTTGTTGAGGAAGATAATGACGGTACTCAACAAGGAAGTGACGGCTAACTACGTGCCAGCAGCCGCGGTAAAACGTAGGTCACAAGCGTTGTCCGGAATTACTGGGTGTAAAGGGAGCGCAGGCGGGAGAACAAGTTGGAAGTGAAATCTATGGGCTCAACCCATAAACTGCTTTCAAAACTGTTTTTCTTGAGTAGTGCAGAGGTAGGCGGAATTCCCGGTGTAGCGGTGGAATGCGTAGATATCGGGAGGAACACCAGTGGCGAAGGCGGCCTACTGGGCACCAACTGACGCTGAGGCTCGAAAGTGTGGGTAGCAAACAGGATTAGATACCCT
+
GGGGGGGGGGGGGGGGGGGGG7FGGGGGGGGGGFFFFGGGGGGGGGGGGGGFEGGGGGGGGGGGGGG7FGFFEFGGFGGGGGGGF8EFGFGGGGGGGGGGGGGDGGCFFGGGGFFGGGFFFFGDGGGGGGDFF7GGGGGGGFGGGGGGGGGFFFEFGGG69FGGGGGGGGDGFGGGGCG7@FFGGDFGFFGAGGGGGGGGGGDGGF@9B>8<FFGGFGFGGGGGGGG5GFFFGGGGGGGGGGFFFEFGGGGGFGFF9GGGGGGGGGFEFGGGGGF?<BC:FGGGGGGGGDGGGGDGGGGFFGGGGGGGGGGGGGGGGGDGGGFGGFGGGGGGGGGGGGGGGGGGGGGGGGGGFFGGGGGGE<CECGGGGGGFC,FGGGGGGEGGGGF7GGGGGFGGGGGGGGGGGGGGGGGCCCC@
@silzx 388
TGGGGAATATTGCGCAATGGGGGAAACCCTGACGCAGCAACGCCGCGTGATTGAAGAAGGCCTTCGGGTTGTAAAGATCTTTAATCAGGGACGAAACAAATGACGGTACCTGAAGAATAAGCTCCGGCTAACTACGTGCCAGCAGCCGCGATAATACGTAGGGAACAAACGTTATCAGGATTTACTGGGTGTAAAGGGCGCGCAGGCGGGGCGGTAAGTTGGAAGTGAAATCTATGGGCTTAACCCATAAACTGCTTTCAAAACTGTTGGTCTTGAGTGATGGAGAGGCAGGCGGAATTCCGTGTGTAGCGGTGAAATGCGTAGATATACGGAGGAACACCAGTGGCGAAGGCGGCCTGCTGGACATTAACTGACGCTGAGGCGCGAAAGCGTGGGGAGCAAACAGGATTAGATACCCT
+
<C<FGEGDGFGG<FEFCEEEFC7@@FFECFFGFGCGDGDGFFGCFG:FEGCCEF<D<<EEGGGGGGC7<?C?FFE<FGF<FFCDFFCFGFDFGGGG7F<FC,,::F=<+:,:FG,CB=,CFF9FC7C@<B<CFFG@E8F*>CFF::7>:8*51*;@;FCFECEF,*CF,<CAC<*,5C,<8,?FC,CED2/*B<FGC:FCDC*C:ECEDE#:ED>>:6=<,@8<CCCC4E3C@FD<>9E<C7FF>FF@9:@@;<EEEC8FFC<>GG#FGFF<49B7GGGGF<F5CFFB4@CC=EFE+=@+8+F=CGCEGEFEBEGCEGGCAFFE5,EF<C=?C,,?,,AGFC,GGECGGGGEDF@,<<<EEC<C,<F<9FCF:,FF@GFB+@687FF;,EGEGGF<GE9FC9FCC9FF9C<E8GCC<B8
@silzx 389
TGAGGAATATTGGTCAATGGACGAGAGTCTGAACCAGCCAAGTAGCGTGCAAGATGACGGCCCTATGGGTTGTAAACTGCTTTTGCGCGGGGATAACACCCTCCACGTGCTGGAGGTCTGCAGGTACCGCGCGAATAAGGACCGGCTAATTCCGTGCCAGCAGCCGCGGTAATACGGAAGGTCCGGGCGTTATCCGGATTTATTGGGTTTAAAGGGAGCGTAGGCCGTGAGGTAAGCGTGTTGTGAAATGTAGGCGCCCAACGTCTGCACTGCAGCGCGAACTGCCCCACTTGAGTGCGCGCAACGCCGGCGGAACTCGTCGTGTAGCGGTGAAATGCTTAGATATGACGAAGAACCCCGATTGCGAAGGCAGCTGGCGGGAGCGTAACTGACGCTGAAGCTCGAAAGCGCGGGTATCGAACAGGATTAGATACCCT
+
FFG9DFFGCGGGGGGGGGGGGGGGGGGGGGGGGGGGGGFFGFGGGGGGGFGGGGGGFGGGGGGGGGGGGGGGGGGGFF9CFGGGGCFEGGGDEGGGGGGGGFGGGGGGGF7DFFGGEFDCFEGGGFGDCGEGGGG*@DFGG>@@CF:F>GGGG?GGGGGGG9GGFGE4GGE@9FEG=G:EEDFDGGEGGF;?GGF:?8?GFFGC@G=>>?@EFGGE;AEGGCGDCGGEG1GGFC,/935CFGGGGGGGGCGGGF<)GFEC5EG@FCFFC:FDDFFE>GGGGGCECF9CFC><:GEGGEE8<77C7EF7GGGFBCGGGEF@@GGGGGGFCGGGGFFGGGGGGGCEFFGDGGGGGGGGGGGDC:GGGGGGGGGGCFECEFGGGEDGGGGGGGGGEGGGGGDGGGGGGGGGFDGGFGGGGGGGGGGGGGEF9F@GCCBCC
@silzx 390
TGGGGAATATTGCACAATGGGGGAAACCCTGATGCAGCGACGCCGCGTGGAGGAAGAAGGTCTTCGGATTGTAAACTCCTGTTGTTGAGGAAGATAATGACGGTACTCAACAAGGAAGTGACGGCTAACTACGTGCCAGCAGCCGCGGTAAAACGTAGGTCACAAGCGTTGTCCGGAATTACTGGGTGTAAAGGGAGCGCAGGCGGGAGAACAAGTTGGAAGTGAAATCCATGGGCTCAACCCATGAACTGCTTTCAAAACTGTTTTTCTTGAGTAGTGCAGAGGTAGGCGGAATTCCCGGTGTAGCGGTGGAATGCGTAGATATCGGGAGGAACACCAGTGGCGAAGGCGGCCTACTGGGCACCAACTGACGCTGAGGCTCGAAAGTGTGGGTAGCAAACAGGATTGGATACCCT
+
GGGFGBFGGGGGGGGGGGGGGGGGGGGGGGGGGGGGGGFGGGGGGGGGGGGGGGGGGGGGGGGGGGGGGEGGGGGGGGGGGGGGGFGGGGGGGGGGGGGGGGGCFGGGGGGGGGGGGGGGGGGGGGGGGGGGGGGGGGGGGGGGGGGGFGGGGGGFGGGGGGGGGGGGCFEGGFGGEGGGGGGGGGGCFGFGGGGGGGGGGGGGGGGGGGFFGFGGGGGGGGGGGFGGGGGFFGGGGGGGGGGGGGGGGGFGGGGGGFGGGGGFGDFGFF;GGGFFFGGGGGGGFGGGGGGGGGGGGECGGGGGGGGGGGGGGGGGGGGGGGGCCGGGGFGGGGGGGGGGGGGGGGGGGGGFFGGGGGGGGGGGGFFGGGGGGGGGGGGGGGGGGGGEGFGGGGGGGGGGGGGGGGGFGGFCCCCC
@silzx 81771
TGAGGAATATTGGTCAATGGACGAGAGTCTGAACCAGCCAAGTAGCGTGAAGGATGACTGCCCTATGGGTTGTAAACTTCTTTTATACGGGAATAAAGTGAGGCACGTGTGCCTTTTTGTATGTACCGTATGAATAAGGATCGGCTAACTCCGTGCCAGCAGCCGCGGTAATACGGAGGATCCGAGCGTTATCCGGATTTATTGGGTTTAAAGGGAGCGTAGGCGGACGCTTAAGTCAGTTGTGAAAGTTTGCGGCTCAACCGTAAAATTGCAGTTGATACTGGGTGTCTTGAGTACAGTAGAGGCAGGCGGAATTCGTGGTGTAGCGGTGAAATGCTTAGATATCACGAAGAACTCCGATTGCGAAGGCAGCTTGCTGGACTGTAACTGACGCTGATGCTCGAAAGTGTGGGTATCAAACAGGATTAGATACCCT
+
FGG9DFDFGGGGFFFFFGGGFGGGCECFGGGGGGGGGGGGGGGGFCFGGDGGGFEGG99CFFGGGGG8<FCGEGFGGGGGGFGF9FF<CEGGGGCAFFGGFGFGDFGDCECAEBDEGG7FGAAFFGGGGGGFE,BF9E9FGEB6+A;F8=FG?DFEDDC8$FDFDC<:F7:F9FDFEAFFDFEEFFDCF9CECCC7EF@A@F;FCGECCFB97C=4?@E5E>#?:F@EGFGGGFGE9:C3FF@1DG=FEC+C@C>EE@7FFECCFFFF?G@FFFGFDF9FCGEGGGGGFGGGFA9FFDGF<DFGF@EF@GEGGGF7:,B,FGGGGGGGGGGE<FE99C,FFFF<GGGFFE<AFFC@FFE,GFGGGCFCFA<8?GGCFCFGGGFFCGGGGGGF8@GGFC7FCGGGGGGGGFCGGGGGGGGGGGGGGGGGGFE8,<CA
@silzx 392
TGAGGAATATTGGTCAATGGACGAGAGTCTGAACCAGCCAAGTAGCGTGCAGGATGACGGCCCTATGGGTTGTAAACTGCTTTTATAGGGGGATAAAGTGTGCCACGTGTGGCATATTGCAGGTACCCTATGAATAAGGACCGGCTAATTCCGTGCCAGCAGCCGCGGTAATACGGAAGGTCCAGGCGTTATCCGGATTTATTGGGTTTAAAGGGAGCGTAGGCCGTTTGGTAAGCGTGTTGTGAAATGTCGGGGCTCAACCTGGGCATTGCAGCGCGAACTGCCAGACTTGAGTGCGCAGGAAGTAGGCGGAATTCGTCGTGTAGCGGTGAAATGCTTAGATATGACGAAGAACTCCGATTGCGAAGGCAGCCTGCTGTAGCGCAACTGACGCTGAAGCTCGAAAGCGTGGGTATCGAACAGGATTAGATACCCT
+
GGGGGGFGGGGGGGGGGGGGGGGGGGGGGGGGGGGGGGGGGGGGGGGGGGGGGGGGGGGGGCGGFFGGGGGGGGGGGGGGFFGGGGGGGGGG7@EGGGFGFDFGGGGGFGGGGFFGGGGFGDFGGCGGGGGGGGGGGGGGGGG?GGGGGGGGGGFGEG@FFFGFGGGGGGGFFGGDGGGGGGGCC?FEGGGEGGGD5<<FF7EFC<C@CCGGGGG@GGGFGGGGGGGGGGGGGGGGGGGFGGGGGGEGGGGGGGGGGGGEGGGGFGGFFGGEC=CC>FE=#>CFF9A?F@GFEEGF@GFGCFGGGGEFGGGGGGGFC:EFGFFBGGGGGGGFGGFDGGFGGGGGGGGGFGGGGGGGGGGGGGGFGGGGGFGGGGGGGGGGGGGGFGGGGGGGGGFDGGGGGGGGGGGGGGGGGGGGGGGGGGGGFCFGGGGCCCCC
@silzx 78765
TAGGGAATTTTCGGCAATGGGGGAAACCCTGACCGAGCAACGCCGCGTGAGCGAAGAAGGCCTTCGGGTCGTAAAGCTCTGTTGTAAAGGAAGAACGGCGCATACAGGAAATGGTATGCGAGTGACGGTACTTTACCAGAAAGCCTCGGCTAACTACGTGCCAGCAGCCGCGGTAATACGTAGGTGGCGAGCGTTATCCGGAATCATTGGGCGTAAAGAGGGAGCAGGCGGCCGCAAGGGTCTGTGGTGAAAGACCGAAGCTAAACTTCGGTAAGCCATGGAAACCGGGCGGCTAGAGTGCGGAAGAGGATCGTGGAATTCCATGTGTAGCGGTGAAATGCGTAGATATATGGAGGAACACCGGTGGCGAAAGCGGCTCCCTGGTCTGTAACTGACGCTGAGGCTCGAAAGCGTGGGGAGCGAACAGGATTAGATACCCT
+
FFGGGGGGGGGGGGGGGGGGGGGGGGGGGGGGGGGGGGGFGGGGGGGGGCFGGGGGG=FGGGGGGGGGGGGEGGGGGFGGGGGFF9FGGGGGGGGGGGGGGGGGGGGGGGGGGGGGFGGEFGFCGGGG@FGGGGGGGCGGGGGGGGGGGGGGGGGGGGGGGGGGGGGGGGGGGGGGGGGFGGGE>GFGG;GGG2GDFGGGGCGGGG?=FFG<GEGGGG9FGGDGGGG==EGECEDGFCACAF>FFGFCFGGFECGGGGGECGFFFGEFGGGCCGFFFFGGFGGFFGGGFFFGGAFGEF@GGGFFDGFGF=>EGGGFEDFDCGFDGGGE>GFGGGGGGGGEDGGGGGGFGGGGGGGFCCGGFDGGGGGGGFF@F>GGCCGCFGGGGGGGGGGGGGGGGGGGGGGGGFFFF>GGGGGGGGGGEGGGFGGGGFGGGGGCCCCC
@silzx 96442
TGGGGAATATTGCACAATGGGGGAAACCCTGATGCAGCGACGCCGCGTGGAGGAAGAAGGTCTTCGGATTGTAAACCCCTGTTGTTGGGGAAGATAATGACGGTACCCAACAAGAAAGTGACTGCTAACTACGTGCCAGCAGCCGCGGTAAAACGTAGGTCACAAGCGTTGTCCGGAATTACTGGGTGTAAAGGGAGCGCAGGCGGGAAGACAAGTTGGACGTGAAATCTATGGGCTCAACCCATAAACTGCTTGCAAAACTGTTTTGCTTGAGTAGTGCAGAGGTAGGCGGAATTCCCGGTGTAGCGGTGGAATGCGTAGATATCGGGAGGAACACCAGTGGCGAAGGCGGCCTACTGGACACCAACTGACGCTGAGGCTCGAAAGCGTGGGGAGCAAACAGGAGTAGATACCCT
+
EFG8E@FGGGGAGGGGGFFFGGCDF<F@FGCGGGGGGG7C7@CEGG@@C+B=CEGGGGD8CFGGGGGCFCFFFGGAEFGG7F,,,4E8CCGCFFFGGGGFG47?F=A=C<F7=3,,:,BB9>26@>FFFBCGF+FFF>3BFF8FFGEEFEGGGG5=<FGC9A>F8BFG<<4<<BFEED@CCGGGGGGFAF2:CC8=?EEFE:=:CD73/@,>FC>2<<FF$EGFFF;CC?C;FFCFGGGFCFCFCFFGF>C3<C#82FFGFGF?3=@5>09GGFF,,9<CGFDF@+ECB,AA=A++F:=DGGGFB@7?GFACCFFC@C,EE@+GFEGFC,FEFF8FGGFC:FEGGGGGE>GEAFECCEC;,C6,AFFF;BCC@8GF<F@8DBGGGF@+GGGFF9GGGGGFE9FB;,<AGGFCCCCC
@silzx 395
TGGGGGATATTGCACAATGGAGGAAACTCTGATGCAGCGACGCCGCGTGAGTGAAGAAGTATTTCGGTATGTAAAGCTCTATCAGCAGGGAAGAAAATGACGGTACCTGACTAAGAAGCCCCGGCTAACTACGTGCCAGCAGCCGCGGTAATACGTAGGGGGCAAGCGTTATCCGGATTTACTGGGTGTAAAGGGAGCGTAGACGGCGATGCAAGTCTGAAGTGAAATACCCGGGCTCAACCTGGGAACTGCTTTGGAAACTGTATGGCTAGAGTGCTGGAGAGGTAAGCGGAATTCCTAGTGTAGCGGTGAAATGCGTAGATATTAGGAAGAACACCAGTGGCGAAGGCGGCTTACTGGACAGTAACTGACGTTCAGGCTCGAAAGCGTGGGGAGCAAACAGGATTAGATACCCT
+
FGGGGGGGGGGGGGGEGGGGGGGGGGGGGGGGGGGGFGGGGGGGGGGGEGGGGFGGGGFGGGGGGGGGGGGGGGGGGGGGGGGGGGGGGGGGGGGGGGGGGGGEGEGGGGGGGGGGGGFGGDGGGGGG>FGFGGGGFGGGGGGGGGGGEFE;FFG;FFGGGGGFCFFFGGGGGGGGGGGGGG:GGGGGFGGFFFDGGGG>GE1CEGEGGGGDFCCCGFCCAGGGGGGGEGGDGGGGGGDFFFGGGGGGFF?GGGEGFF@GGGGDGGGGCFGFFCGGCEFEGGDGGDGGGCGDFEFFDFGEGFF7DGGGGGGGFGGGFFF@<FGFCGGGGGGGGGFGGGGGGGGGGGGGGGGGGGGGFGGGGGFGGGCGGGGGGGGGGGGFF@FEGGGGGGGGGGGGGGGGGGGGEAFGGGFCCCCC
@silzx 94635
TGGGGAATATTGCACAATGGGGGAAACCCTGATGCAGCAACGCCGCGTGAGTGAAGAAGTATTTCGGTATGTAAAGCTCTATCAGCAGGGAAGATAATGACGGTACCTGACCAAGAAGCTCCGGCTAAATACGTGCCAGCAGCCGCGGTAATACGTATGGAGCAAGCGTTATCCGGATTTACTGGGTGTAAAGGGTGCGTAGGTGGCAGTGCAGGTCAGATGTGAAAGGCCGGGGCTCAACCCCGGAGCTGCATTTGAAACTGCTCGGCTAGAGTACAGGAGAGGCAGGCGGAATTCCTAGTGTAGCGGTGAAATGCGTAGATATTAGGAGGAACACCAGTGGCGAAGGCGGCCTGCTGGACTGTTACTGACACTGAGGCACGAAAGCGTGGGGAGCAAACAGGATTAGATACCCT
+
GGGGGE@FGGGGGGGGGGGFGGDGGGGGGGGGGGGGGGGG@FGGGGGGGGGGGFGGEGFGGGGGGGGFGGGGGGGGGGGGGGGGFGGGGGGGGGGGGGGGGGGEFGGGGGGGGGGFGGGGGFGGGACGGGGGE5BDGGGGGFFGGGGGGGGFGFGCG>CF>GGGGGGGGGGFFGEGGGGGGGGGGGGGGGGGGGGGGDGFFFCFGGGGGFGFGGGGGGGGGGGGGGFGGGGGGGGGGGFGGGGGGGGGGGGGGGFCG:AFCGGGGGGGGGGGGGGGGGGGGGGGGGGGGGGGGGGGGGGGGGGGGGGGGGGGFECGFGGGGGGGGGGGFGGGGGGGGGGGGGGGGGGGFGGGGGGGGGGGGGGGGGGGGGFFFGGFGGGGFGGGGGGGGGGGGGGGGGFCGGGGGFGDGGGCCCCC
@silzx 96800
TGGGGAATATTGCACAATGGGGGAGACCCTGATGCAGCGACGCCGCGTGGAGGAAGAAGGTCTTCGGATTGTAAACTCCTGTTGTTGAGGAAGATGATGACGGTACTCAACAAGGAAGTGACGGATAACTACGTGCCAGCAGCCGCGGTAAAACGCAGGTAACAAGCGTTGTCCGGAATTACTGGGTGTAAAGGGAGCGCATGCGGGAGAACAAGTTGGAAGTGAAGTCCATGGGCTCAACCCATGAACTGCTTTCGAAACTGTTTTTCTTGAGTAGTGCAGAGGTAGGCGGAATTCCCGGTGTAGCGGTGGAATGCGTAGATATCGGGAGGAACACCAGTGGCGAAGGCGGCCTACTGGGCACCAACTGACGCTGAGGCTCGAAAGTGTGGGTAGCAAACAGGATTAGATACCCT
+
GCGGGGGGGGGGGGGGGGGGGGDFGGGFGGGGFGGGGGGFGGDGGGGGEFD<C=FAFFG,49CFGGG7:FFGGGGFC5BFFGCA<:4@EF8FFFC,<@,,8B+8D4,8E==F,BAD@F<DF?F6#63BFDF<@FG7@<>FC<<<<F?EEDCDF::#5>F=%E<ECCFEE:=BF)8<5:AF.7FFFF>GC=CCGGGF?EGG*%*:FC:@/32CGGGFFAF=9EFGDEC4A7,:GFFF,CAEFGEG=CBC:B>CAC:(#FBFFF>@?FCGFFCFFFD7=ECF>GFFE7@BEAFFE=F:EC>,FFF:ECGGGFC<?FF@?GGFEFEGDGGGGFFDCFEEFECCFEEFGGGGGGGFFCGF<FE@<<8;9DGDFCCF,,@FEEFCF@GGGFGGGGGGGEGGGGFFEFGGCF<FEFCCCCCC
@silzx 60267
TGAGGAATATTGGTCAATGGACGAGAGTCTGAACCAGCCAAGTAGCGTGCAGGATGACGGCCCTATGGGTTGTAAACTGCTTTTATAGGGGGATAAAGTGTGCCACGTGTGGCATATTGCAGGTACCCTATGAATAAGGACCGGCTAATTCCGTGCCAGCAGCCGCGGTAATACGGAAGGTCCAGGCGTTATCCGGATTTATGGGGTTTAAAGGGAGCGTAGGCCGTTTGGTAAGCGTGTTGTGAAATGTCGGGGCTCAACCTGGGCATTGCAGCGCGAACTGCCAGACTTGAGTGCGCAGGAAGTAGGCGGAATTCGTCGTGTAGCGGTGAAATGCGTAGATATATGGAGGAACACCAGTGGCGAAGGCGACGATCTGGCCTGCAACTGACGCTCAGTCCCGAAAGCGTGGGGAGCAAATAGGATTAGATACCCT
+
EFGGFGGGGGGGFDCFFCCGFGGGGGEGGGAFGGGGGFGGGGFGGGGGGGGGGGGGGGGDGGDG?FFCFFGGGGGEFG9FFGGG9?,<EECGEGGGGFGCFGGFGFGGGGGGGEFFGGGGGGGFFFFGFGCFGEAFGF9@FGGGGEFGGGGGGF+:FFGG>FG7FEGGGGGGFECC>FC@EF9F?FGG=GDFGGGGCFGGF;#GFF<FEFEGC?E*E:::?E>GD5#GFFC*CE<:C830GGGGGFCC:7>GF:C<8>GGEGE>GFGGGFF7CCCGF<DG>EFGGGGGGFDEEF=B7GFGFEFGGEGFCDECDFC+FGEFF9GF>EEGGGGGGFCGGGGGGGGGGGGGFEGGGGGGDE@FCCEGGGGGF@CGGGGGGGGGGGGGGGGGGEGGGFGGGGF@+EGGGGGGGGGGGGGGGFGGFGFFF9GGGFGCCC8C
@silzx 399
TGGGGAATATTGCACAATGGGGGAAACCCTGATGCAGCGACGCCGCGTGAGTGAAGAAGTATTTCGGTATGTAAAGCTCTATCAGCAGGGAAGAAATGACGGTACCTGACTAAGAAGCACCGGCTAAATACGTGCCAGCAGCCGCGGTAATACGTATGGTGCAAGCGTTATCCGGATTTACTGGGTGTAAAGGGAGCGCAGGCGGAAGGCTAAGTCTGATGTGAAAGCCCGGGGCTCAACCCCGGTACTGCATTGGAAACTGGTCATCTAGAGTGTCGGAGGGGTAAGTGGAATTCCTAGTGTAGCGGTGAAATGCGTAGATATTAGGAGGAACACCAGTGGCGAAGGCGGCTTACTGGACGATAACTGACGCTGAGGCTCGAAAGCGTGGGGAGCAAACAGGATTAGATACCCT
+
GGGGGGGGGGGGGGGGGGGGFFGGGGGGGGGGGGGGGGGGGGGGCFGGGGGGGGFFGGGGGGGGGGGGGFGFGGGFGGCFGGGFEGGGGGGGEGGGGGFFGGFDGGGGGFGGGGGGGDGGGGGGGGGGGGGGGFGGGGGGCCEGGGGGGGCFGG?GAGFGGGGFGCGGEGCFGECDCGFGGFFGGG<GGGGGGGFGDGCFGGDFFFFGGD<FFGCCE7GGFFGGGGGGGFGGEGECDCC@87GGGGGFGGFGGGGGGFFFFFFFFFFCFFG=GGGGEGGFB+GGGGGGFB,C8GGGFF9FF7C+CGGGGGF:@GGGGGGGFFGGGGGE,GGGGGFFCGEC,GGGGFCGGGGGGGFGGEGGGFGGGGDGGGGGGGGGGGGGGGGGGGGEFGGGGGGGGGGGGGGGGGGGGGCCCCC
@silzx 400
TGGGGAATATTGCACAATGGGGGAAACCCTGATGCAGCGACGCCGCGTGAGCGAAGAAGTATTTCGGTATGTAAAGCTCTATCAGCAGGGAAGAAGAATGACGGTACCTGACTAAGAAGCACCGGCTAAATACGTGCCAGCAGCCGCGGTAATACGTATGGTGCAAGCGTTATCCGGATTTACTGGGTGTAAAGGGAGCGCAGGCGGTGCGGCAAGTCTGATGTGAAAGCCCGGGGCTCAACCCCGGTACTGCATTGGAAACTGTCGTACTAGAGTGTCGGAGGGGTAAGTGGAATTCCTAGTGTAGCGGTGAAATGCGTAGATATTAGGAGGAACACCAGTGGCGAAGGCGGCTTACTGGACGATAACTGACGCTGAGGCTCGAAAGCGTGGGGAGCAAACAGGATTAGATACCCT
+
GFG<FFGGGGGGGGGGGGGDGGGGGGGGGGGGGGGGGGGGGGGGGGEGGGGFFGEFFGGFGGGGGGGFGFGGGGGGGGGGGFFFG<FFFGGGGGFFGFGGGFGEGGGGGGGECFGGGGGGGGFGGGGGGGGGGGGGGGG@GGGGGGGGGGGG>EG7?D5FG5?FFGGGFG?EEEFEEG+@@FCFGGGGGFFFFGGGFGDFCCFCCCEEF:FE?FGGEGGFDEEGCGGGGGGEGGGGGDFGEF>C:CGGGGGGFCGFFGGGGGGGGGGGGGFDD?DGGG=GGGGGGGGGGGEFCFFFFDFGFGGGGGGGGGGGFEEF>7CGGFGGGGGGGFFGGGGGFGGGGGGGGGGGGGGGGGGGFGGGGGGCGGFGGGGGGGGGGGGGGGGGGGGGGGGGGGGGGGGGGGGGGGGGGGFGCCCCC
@silzx 401
TGGGGAATATTGCACAATGGGGGAAACCCTGATGCAGCGACGCCGCGTGGAGGAAGAAGGTCTTCGGATTGTAAACTCCTGTTGTTGAGGAAGATAATGACGGTACTCAACAAGGAAGTGACGGCTAACTACGTGCCAGCAGCCGCGGTAATACGGAGGATCCGAGCGTTATCCGGATTTATTGGGTTTAAAGGGAGCGTAGATGGATGTTTAAGTCAGTTGTGAAAGTTTGCGGCTCAACCGTAAAATTGCAGTTGATACTGGATATCTTGAGTGCAGTTGAGGCAGGCGGAATTCGTGGTGTAGCGGTGAAATGCTTAGATATCACGAAGAACTCCGATTGCGAAGGCAGCCTGCTAAGCTGCAACTGACATTGAGGCTCGAAAGTGTGGGTATCAAACAGGATTAGATACCCT
+
GGGGGFGGGGGGCEGGGFFFFGGGGGGGGDGFGGFGFFFFGGGGGGGGGFGGGGGGGGGGGGGGGGFG>BFDGGGFGGGFGGGGDDGAFGGGCFGGG9EFFD@BBCFCGGGGGGGCEFFEFDGG:CGGFCFF4GFCFGGGG<FGFGEFGGG?FFGGGG<CC7CGFGGGEFCFFE>FCB37>GEFGFFGFGGGGGGFEEGGGGC3,CGGGGFD<@E<GFEGGFGGGFFD8@DGCCEACEEF,GGFGDEGGG9D9GFG@9ACFEG,0FG<GFFAFFC,A:DEBF7GDCGGGGFGFGGGFCFE<GGEGF@,F9CFGFEGFGGFFED8FCGDCGGGGGF@GGGGFBFGGGGGGGGGGGGGFF9<EGGGGGGGGGGGGGGGGGGGFCFGGGGGGGGGFGGGGGGGGFGGGGGGGGGCCCCC
@silzx 402
TGAGGAATATTGGTCAATGGACGAGAGTCTGAACCAGCCAAGTAGCGTGCAGGATGACGGCCCTATGGGTCGTAAACTGCTTTTATAGGGGGATAAAGTGTGCCACGTGTGGCATATTGCAGGTACCCTATGAATAAGGACCGGCTAATTCCGTGCCAGCAGCCGCGGTAATACGGAAGGTCCAGGCGTTATCCGGATTTATTGGGTTTAAAGGGAGCGCAGGCCGTTTGGTAAGCGTGTTGTGAAATGTCGGGGCTCAACCTGGGCATTGCAGCGCGAACTGCCAGACTTGAGTGCGCAGGAAGTAGGCGGAATTCGTCGTGTAGCGGTGAAATGCTTAGATATGACGAAGAACTCCGATTGCGAAGGCAGCCTGCTGTAGCGCAACTGACGCTGAAGCTCGAAAGCGTGGGTATCGAACAGGATTAGATACCCT
+
EFFDGFGFCEGGGEGGFFGDFGGG7@:EFFGGFGGGGG9FGGFGGGDGGFFEGGGGEFFG@CGGGGF?EFCE@FGGGGGGGGGFFGGGAFDEEGFFGGFF9FEAE9C?FFG7CGGGGGFGGGGGGFGECBB<DFC9ADFF?B4=>@CFDE;><>G>FGGCFGGG7C:GCFEGFGBF5CEGFGGGECCAFC@CCCCEDFGFCCGGGGFC=5GFCEE>DCF8*GGGEDFCGCGGGEFC7GGGFCCFF4<CGGGFDEGFC9F<CDD:FGG>GFB<F7EFB9CFF@>@EDEGFCEGEGC=7FDGF9FF8FEGEFGFGEFCGGGDGGGEGEEEE9GGGGF8FGFFA9GFFEFGFFGFFGF@E@GGGGGGGGGGFFFGCGGEFGGGGGEFGGGGGDGDGGGGGGGGGGGGGGGGGFFFGGGGEGGFEGFGGGECFCF@C@CC
@silzx 56116
TAGGGAATTTTCGGCAATGGGGGAAACCCTGACCGAGCAACGCCGCGTGAGCGAAGAAGGCCTTCGGGTCGTAAAGCTCTGTTGTAAAGGAAGAACGGCGCATACAGGAAATGGTATGCGAGTGACGGTACTTTACCAGAAAACCACGGCTAACTACGTGCCAGCAGCCGCGGTAATACGTAGGTGGCGAGCGTTATCCGGAATCATTGGGCGTAAAGAGGGAGCAGGCGGCCGCAAGGGTCTGTGGTGAAAGACCGAAGCTAAAATTCGGTAAGCCATGGAAACCGGGCGGCTAGAGTGCGTAAGAGGATCGTGGAATTCCATGTGTAGCGGTGAAATGCGTAGATATATGGAGGAACACCAGTGGCGAAGGCGACGGTCTGGGCCGCAACTGACGCTCATTCCCGAAAGCGTGGGGAGCAAATAGGATTAGATACCCT
+
DEDFGFGGGGGGGGGD+C@FFFGGGGGGEFGFFFDGGGGGGGGGGGGFFGGGGEGGGG@EFFGGGGGGGGGGGGGGGGGFFCCGGGGGGAFGGGGGGGGGGGGEGGGGGGGCFGFGGG9FFGECFFGGGGGGGGGG99FAFF,DCGGGCGGGGFGGFFFGFG9EGGGGGCEF7<=FGGCFGFGGGG568:8C;CECFGFGGG5>FGCCCCE>C8CCCFFGGGDEEFF8CGGEFC5:CGFEG:GGEFCFGGFC?C*F:;?CCC@@F:GF<F<83FC@$#<CF<7FFEGFCDGFCD,:+7E@FC,EAFCFE<F:?AGGGGFGGGFGGFEDGGGGGGGGFEGGGGGGDGGGGFGGFCEAEFFFFFGGGGGGFCFFEGGGGGGGGGGGGGGGGGGGGEGGGGGGGEGEDGGGGFCGFEEFGGGGGGGGGGGGGGGEGDGCCCCC
@silzx 56212
TGAGGAATATTGGTCAATGGACGAGAGTCTGAACCAGCCAAGTAGCGTGCAGGATGACGGCCCTATGGGTTGTAAACTGCTTTTATAGGGGGATAAAGTGTGCCACGTGTGGCATATTGCAGGTACCCTATGAATAAGGACCGGCTAATTCCGTGCCAGCAGCCGCGGTAATACGGAAGGTCCGGGCGTTATCCGGATTTATTGGGTTTAAAGGGAGCTTAGGCCGTTTGGTAGGCGTGTTGTGAAATGTCGGGGCTCAACCTGGGCATTGCAGCGCGAACTGCCAGACTTGAGTGCTCAGGAAGTAGGCGGAATTCGTCGTGTAGCGGTGAAATGCTTAGATATGACGAAGAACTCCGATTGCGAAGGCAGCCTGCTGTAGCGCAACTGACGCTGAAGCTCGAAAGCGTGGGTATCGAACAGGATTAGATACCCT
+
FEDFGFGGGGFGGGCFFGCFGGGGFEGEGGGGGGGGGGGGGF,@FGGGGECFGGGGGE@FC:CEGCG8FGG7=F9F,CF?F9EDG,CFF@EEFBFGGGFCFGGEF<FGGGFEGGGG,BFA5EFGG<E?<FF5CFEBFGGG,DFGGGGD9EFEF:FBFG<BFG<GFCFG<FE7C#DC?3FE8EFGD:FC<FFF:>FE%2*86#GFC<FCEE:CEEF8*<#93DGDDGFF1;CC:CD0->EEGGD;FF:CF9>;CCGFD:7<E6FFC;>FFCGGECFCCFGDFA,,FFFFDGGF8FD=4,FGEB?9B?+GGGFFGGFGE:FCFC+++GDGGFD<E<FFFGFDBCF<,C,GGGGEEF=CED<CGGDGFGGGGFADFEFGGGFBCCEDFDEEGGGGGEFE8EDF<@CFCGGEFFGFGFFCGGFEGGFGFAGGGFE<CCCC
@silzx 405
TGAGGAATATTGGTCAATGGACGAGAGTCTGAACCAGCCAAGTCGCGTGAAGGAAGCCGGATCTATGGTTTGTAAACTTCTTTAGTGCGGGAACAAAGCGGCGTCGTGACGCCGGATGAGTGTACCGCAAGAATAAGCATCGGCTAACTCCGTGCCTGCAGCCGCGGTAATACGGAGGATGCGAGCGTTATCCGGTTTTATTGGGTTTAAAGGGAGCGCAGGCTGCGAGGCAAGTCAGCGGTCAAATGTCTGGGCTCAACCCCGGCCTGCCGCTGAAACTGTCTTGCTAGAGTTCGAGTGAGGTATGCGGAATGCGTTGTGTAGCGGTGAAATGCATAGATGTGACGCAGAACTCCGATTGCGAAGGCAGCATACCAACTCGCGACTGACGCTGAGGCTCGAAAGCGTGGGTATCGAACAGGATTAGATACCCT
+
<EFFGGF@,FGFCFDFGEFGGGGGEE7@CFGGGGGGGGEGGGGGGGGEF7CFGGGG8FFD@CEGG9FGGGGGGGGGGFCCFGGGGE<F7FECGGGGGAFEEFC:FCB7B+BF7CGGCCCAF<=FGGDEGGCEEDCFGG9>DEFFEGGF,,DFFDEGGGGGFGGEGCGEGF:CBCEEG<:<0#87CCEFG;CC@88'<7<,12ECGAEG:C@CCEG=8CE:DEC@CGGDGG+>A9#5EGCE<7+GC98<<+#GGGGCF==C@@;5@:ECFEEGDGGGFF8GDDGFDGGCECEED8@9;DECGGGCGFFAE9GGGECFF@C@CEGFF?F?F<GGFE<99GF9GFCF4>F<GEFFF7GEF@CB,7GGGFGGF9DFGGGGGF@GGGGFGEGGGGFFC8GDGFGGGGGGCDGGGGGGGFDGGGGGFEFGGGGGGCCCCC
@silzx 406
TGGGGAATATTGCACAATGGGGGAAACCCTGATGCAGCGACGCCGCGTGAGCGAAGAAGTATTTCGGTATGTAAAGCTCTATCAGCAGGGAAGAAGAATGACGGTACCTGACTAAGAAGCACCGGCTAAATACGTGCCAGCAGCCGCGGTAATACGTATGGTGCAAGCGTTATCCGGATTTACTGGGTGTAAAGGGAGCGCAGGCGGTGCGGCAAGTCTGATGTGAAAGCCCGGGGCTCAACCCCGGTACTGCATTGGAAACTGTCGTACTAGAGTGTCGGAGGGGGAGATGGAATTCCTAGTGTAGCGGTGAAATGCGTAGATATTAGGAGGAACACCAGTGGCGAAGGCGGCTTACTGGACGATAACTGACGCTGAGGCTCGAAAGCGTGGGGAGCAAGCAGGATTAGATACCCT
+
@CE7C8@FFGGGGGGAGGGCFGGGGGGGGGGGGEFG9F77FGGGDGGGGGGGGGFFCFGFGGGGGGGGGCFFFGGE<EF9FEGGGGGC7C?F7FFGGGD9EFGFGGGFF9FF<F,>,<FDFGGDGGGGCF@GGC>6CGG7E:FGGGE@F-6CEC4<CE@ACGGGGFA<C<CFFFGGCECEEF>FGGGGGBCGGGGG@GCGFCC5CCCGCEE@48?CFD<GGFGGGFCEECFFGGGGGF7FC@7C7GFCFGFBFDE?3FFCFG7F*?FCGGFGGGFCFC<GFE>+B<,GFGGEFFE9<FGGGGGGGEDGGGGFGGGGGDCFFFGGGGGGGGEF9GGGGGGGGGGGGGGGGF@C<AGGGFBC@GFFFGDGGGGGGFE8EFCFCC7GGGGGGGGGFFE9GGGGGGFGGGGGGGFFCCCCC
@silzx 88768
TGGGGAATATTGCACAATGGGGGAAACCCTGATGCAGCGACGCCGCGTGAGTGAAGAAGTATTTCGGTACGTAAAGCTCTATCAGCAGGGAAGAAGAATGACGGTACCTGACTAAGAAGCACCGGCTAAATACGTGCCAGCAGCCGCGGTAATACGTATGGTGCAAGCGTTATCCGGATTTACTGGGTGTAAAGGGAGCGCAGGCGGTGCGGCAAGTCTGATGTGAAAGCCCGGGGCTCAACCCCGGTACTGCATTGGAAACTGTCGTACTAGAGTGTCGGAGGGGTAAGTGGAATTCCTAGTGTAGCGGTGAAATGCGTAGATATTAGGAGGAACACCAGTGGCGAAGGCGGCTTACTGGACGATAACTGACGCTGAGGCTCGAAAGCGTGGGGAGCAAACAGGATTAGATACCCT
+
EGGFGGGGGGGGGGGGGGGGGGGGGGGGGGGGGGGGGGGGGGGGGGGGGGGGGGGGGGGGGGGGGGGGGGGGFGGGGGGGGGGGGGGGGGGGGGGGGGGGGGGGGGGGGGGGGGGGGGGGGGGGGGGGFFGFGCGFGGGGGEGGGGGGGGGGGGGGGGGGCFGFFFGGGGGGGGGGGGGEFFFGGGFFGGGGGGGGGGGGGEGGGGGGGGGFGEFGFCGGGGFGGFGGGGGGGGGGGGGGGGGGDGGGFCGGGGGGGGGGGGGGGGGGGGGGGGGGGFDGGGGGGGGGGGGFCGFAFGGGGGGGGGGGGGGGGGGGGFEGGGGGGGGGGGGGGGGGGGGGGGGGGGGGGGGGGGGGGGGGGGGGGGGGGGGGGFGGGGGGGGGGGGGGGGGGGGGFGGGFGGGGGGGGGGGGCCCCC
@silzx 408
TGGGGAATATTGCACAATGGGGGAAACCCTGATGCAGCGACGCCGCGTGGAGGAAGAAGGTCTTCGGATTGTAAACTCCTGTTGTTGAGGAAGATAATGACGGTACTCAACAAGGAAGTGACGGCTAACTACGTGCCAGCAGCCGCGGTAATACGTAGGGTGCAAGCGTTAATCGGAATTACTGGGCGTAGAGCGTGCGCAGGCGGTTCTGTAAGACAGATGTGAAATCCCCGGGCTCAACCTGGGAATGGCATTTGTGACTGCAGGACTAGAGTTCATCAGAGGGGGGTGGAATTCCAAGTGTAGCAGTGAAATGCGTAGATATTTGGAAGAACACCAATGGCGAAGGCAGCCCCCTGGGATGCGACTGACGCTCATGCACGAAAGCGTGGGGAGCAAACAGGATTAGATACCCT
+
FGGGGFGGGGGGGFGGGGGGGGGGGGGGGG@FGGGGGGGGGGGGGGGGEGGGGGGGGGGGGGGGGFGCFCFFEGGGGGGGGGGGGGCFGGGGGGGGGGGGGGGEGDF,AFFGGGGGGGDDFFGGGGGGFGGGGG<FFGGGGFFGGE?G?GE9GDFGGGGGCGGGGGGG:FGGGGFGGGGGGGGGGGGCFFDGGGGGGGGGGGDGFGEGGGFCFGGGGGGFGGGGGGGGGFFGGGGGGGGFFGGGGGGGFGGGFGGGFGDFGGGFGFFGFDGGGGFAGGGGGGGGGGGDGGFCGGGFEAGGGGGGGGGGGGGGGGGGGFE;F9FCFGGGGGGGGGGGEFAGDGGGGGGGGGGGGCDGGGGGGGGGGGFDGGGDFFFFGGGGGFGGGGGGF9GGGGGGGGGGGGGGGGGGGFGCCCCC
@silzx 409
TGGGGAATATTGCACAATGGGGGAAACCCTGATGCAGCGACGCCGCGTGAGTGAAGAAGTATTTCGGTATGTAAAGCTCTATCAGCAGGGAAGAAAATGACGGTACCTGACTAAGAAGCCCCGGCTAACTACGTGCCAGCAGCCGCGGTAATACGTAGGGGGCAAGCGTTATCCGGAATTACTGGGTGTAAAGGGTGCGTAGGTGGTATGGCAAGTCAGAAGTGAAAACCCAGGGCTTAACTCTGGGACTGCTTTTGAAACTGTCAGACTAGAGTGCAGGAGAGGTAAGCGGAATTCCTAGTGTAGCGGTGAAATGCGTAGATATTAGGAGGAACATCAGTGGCGAAGGCGGCTTACTGGACTGAAACTGACACTGAGGCACGAAAGCGTGGGGAGCAAACAGGATTAGATACCCT
+
FGGDG:FGCFGGGGGGFGGGGFGG7FFGGGFGEF<DECGEEGGGGGGGGEFGGGGGGGGFEFGGGGGFGFEGGFAEDGGGGGGGGGGGGGGGGGGGGGGF,BCFGGDGCGGGGGEDGFGEGGC9F7FF<EEGG<FG7FGFFCGCDFFG?;>0<F>FDCCFGGGGGGGGGGFC=?CC;<CF;2DFFF=GFGFGGGGFGGGGFGGGEFFGGFFGGFFFFCFGGGDGFGGGFFB;GGGFAFFFD?FFB<GGEFEBCCCCCDGGGFF@>FCFGGFFGGGGFFGD@EFGGCGGGFGGFF??GGGGGGDGGFEEEFGGGGGGGFF9GFAFCGGFCGGGGFC-9GGGGGGGGGGGGGGGFFF<FGGFGGGGGGFF9GGGGGGGGGFFGGGDGGGGGGGGFGGGGGGGGGFGGGGGF8FCCCCC
@silzx 71350
TGGGGAATATTGCACAATGGGGGAAACCCTGATGCAGCGACGCCGCGTGAAGGAAGAAGTATCTCGGTATGTAAACTTCTATCAGCAGGGAAGAAAATGACGGTACCTGACTAAGAAGCCCCGGCTAACTACGTGCCAGCAGCCGCGGTAATACGTAGGGGGCAAGCGTTATCCGGATTTACTGGGTGTAAAGGGAGCGTAGACGGATGGACAAGTCTGATGTGAAAGGCTGGGGCTCAACCCCGGGACTGCATTGGAAACTGTTTAACTAGAGTGCTGGAGAGGTAAGCGGAATTCCTAGTGTAGCGGTGAAATGCGTAGATATTAGGAGGAACACCAGTGGTGAAGGCGGCTTACTGGACAGTAACTGACGTTGAGGCTCGAAAGCGTGGGGAGCAAACAGGATTAGATACCCT
+
GGGGGEGGFFGFDGGGGGGDGGDGGGGGGGGGGGGGGGGGGGDEDGGGGGGGGGGG?FGGGGGGGFGGFGGGGGGGGGGGGGGFGGGGGGGDFEGGG9FEF@FGG+FG,B?AFFGGFFGCDGD>G>EGFFGG@?8FFGEFF@FGGGGGGGGFGGGGGGGBGGGEGFGGGGGFGGGGGGGGFFFEFFFF=FFGGGGGDGFEED=CEE8;FFEGGGGG0FGFFFFGFGGFCFGEFGGFGGGGGGGGDGGDEEGFGGGGFGGCF<FFF7@FFFGGGGGGFGGFEE?=BFCGGF9CGGGGGGGGGDGFEECGGGGGGGGGGGGFGGGGGGGGFGGFGGGGGGGGGFGGGEF@GGGGGGGGGFCFGFCGGGGGGGGGGGGCDGGGGGFGGGGGGGGGGGGGGFCGGGGGGGGGGFFBCCCC
@silzx 63443
TAGGGAATTTTCGGCAATGGGGGAAACCCTGACCGAGCAACGCCGCGTGAGCGAAGAAGGCCTTCGGGTCGTAAAGCTCTGTTGTAAAGGAAGAACGGCGCATACAGGAAATGGTATGCGAGTGACGGTACTTTACCAGAAAGCCACGGCTAACTACGTGCCAGCAGCCGCGGTAATACGTAGGTGGCGAGCGTTATCCGGAATCATTGGGCGTAAAGCGGGAGCAGGCGGCCGCAAGGGTCTGTGGTGAAAGACCGAAGCTAAACTTCGGTAAGCCATGGAAACCGGGCGGCTAGAGTGCGGAAGAGGATCGTGGAATTCCATGTGTAGCGGTGAAATGCGTAGATATATGGAGGAACACCAGTGGCGAAGGCGACGGTCTGGGCCGCAACTGACGCTCATTCCCGAAAGCGTGGGGAGCAAATAGGATTAGATACCCT
+
GGGGGGGGFGGGGGGGGGGGCEGGGGGGGGGGGGGGGGGGGGGGGGGGGGGGGGGGCFGGFDFGGGGGGGGGGGGGG<FGGGGGGGGGDGGGGGGGGGEGCGGGGGGGGGFGGGFCGFGGCCFFGGGGGGGFGFFCGGGGGGGCGGGGGGGGGGGGGGGGGGGGGGGGGDGEGGGEGGGGGGGGGGFC?EGGGGGGGGGGDEEFCGGGGGGGGGGGGF.>EG<GGGFFGEGECE9DCDFEGGGFC<CGGFGGGCCC37@E:GFDCF<@FFC8CFGDDCGFFGGGCGGGFCDFGGDGGGGF@,GFGGGGFD4+GGGFFFEFDGGGGDGEGGGGGGGGGGGGCGGGGGGF9CGGGGGGGGGGGFGGGGGGGEEEGGGFGGGGGGGF>FFGGGGGGGGGGF9EE+GEEGGGGGGDGGGGGGGGF9GGCGGGGGGGGGGCCCCC
@silzx 70589
TGGGGAATATTGCACAATGGGGGAAACCCTGATGCAGCGACGCCGCGTGAGTGAAGAAGTATCTCGGTATGTAAAGCTCTATCAGCAGGGAAGAAAATGACGGTACCTGACTAAGAAGCCCCGGCTAACTACGTGCCAGCAGCCGCGGTAATACGTAGGGGGCAAGCGTTATCCGGAATTACTGGGTGTAAAGGGTGCGTAGGTGGTATGGCAAGTCAGAAGTGAAAACCCAGGGCTTAACTCTGGGACTGCTTTTGAAACTGTCAGACTGGAGTGCGGGAGAGGTAAGCGGAATTCCTAGTGTAGCGGTGAAATGCGTAGATATTAGGAGGAACATCAGGGGCGAAGGCGGCTTACTGGACTGAAACTGACACTGAGGCACGAAAGCGTGGGGAGCAAACAGGATTAGATACCCT
+
FFGGE@FGFGGGGGGGGFF,C:7FEFGGGGGCGFGGGGC7EGGGGGGGGGGGGGGG9FGGGGGGGGGGGGGGGGGFGGGEAAEEGGDGGG@EEGEFGGGFGGCFGGGGDGFGAFFCFFGGGGDEGCAFFFGGF4GGDFGGGG@FCGGGFEG@@@CFFGGEFEGGGGGFGCECGCDGGG-GFGFFGGF@BCFFGGGGDCCEGEGFGFDGCFGGGGGGGGGGFEFAFFDGGGGGFGGGGFGGGGGGGFGFFGGFFGGGGEFGGGFGGGGFEC;FEGFFB>GFGGECCGGGCDFFGGGDD@CGF?GE@FF<GGGFGFCCDE9;?F,CGGGEEFDFGFFAEDD@,GGGFGGGGGFGFFGGFDGGGGGFGFFFFAGAGFGFA@GGGGGFF:GGGGGDGGGGGGFEGFFFF9GGGGGCCCCC
@silzx 109454
TAGGGAATCTTCGGCAATGGGGGCAACCCTGACCGAGCAACGCCGCGTGAGTGAAGAAGGTTTTCGGATCGTAAAGCTCTGTTGTAAGTCAAGAACGAGTGTGAGAGTGGAAAGTTTACCCTGTGACGGTCGCTTACCAGAAAGGGACGGCTAACTACGTGCCAGCAGCCGCGGTAATACGTAGGTCCCGAGCGTTGTCCGGATTTATTGGGCGTGAAGCGAGCGCAGGCGGTTTGATAAGGCTGAAGTTAAAGGCTGTGGCTCAACCATAGTTCGCTGTGGAAACTGTCAAACTTGAGTGCAGAAGGGGAGAGTGGAATTCCAGGGGTAGCGGTGAAAGGCGTAGATATATGGAGGAACACCGGTGGCGAAAGCGGCTCTCTGGTCTGTAACTGACGCTGAGGCTCGAAAGCGTGGGGAGCGAACAGGATTAGATACCCT
+
GDCCFGGGGGGGFGGGGGGFC7+FGGG,CFGGGGDE7FFFFFEGGGGGC?:FEE<FFCFF<9FGGCF::7BBEAFBEFGC9@F9F,B@EEF9EFFGG7@CFG,B,CDFFFFGF8AF,5C,,E<DB,C>C:3@@FGDFEC73>,@F73DE*@>:F:;D8F>BF7F8B<,,C<@CFGE*??CD7,2C<CFFC7<F*CGEEC@EC#/C@9=GFGG-A<:C*AFC5C*C?97C>D5EEG>D:C#4#7;@@@@<<>AE?@58C>DC>@FD@,C5CF@0CCB64%FGGFFFGFCFFCAD<DCF=GGFFE8CFC?=FEGCGGGE=FB:9+4+B,GEGC7GFFFE@=+GFGDFFDGEGFCF?C6F??C@GGEF7EGGGDC:DGEGGFEF@F@FFC,F<FE7EEC@F8FGDEF@GEFGGGFC@FGGGDGGGGGGGGGGDGFGGGGCCCCC
@silzx 55771
TAGGGAATTTTCGTCAATGGGGGGAACCCTGAACGAGCAATGCCGCGTGAGTGAGGAAGGTCTTCGGATCGTAAAGCTCTGTTGTAAGAGAAAAACGGCACTCATAGGGAATGATGAGTGATTGGTGGTATCATAAAAGAAAGTCACGGCTAACTACGTGCCAGCAGCCGCGGTAATACGTAGGTGGCGAGCGTTATCCGGAATGATTGGGCGTAAAGGGTGCGTAGGGGGCAGATCAAGTCTGGAGTAAAATGTATGGGCTCAACCGGTGCTGGCTCTGGAAAATGATCAGCTAGAGAACAGCAGAGGACGGCGGAACTCCATGGGTAGCGGTAAAATGCGTAGATATATGGAAGAACACCGGTGGCGAAGGGGGGCTTCTGGTCGGGATTCTGACACTGAAGCACGAAAGCGTGGGGAGCAAAGAGGATTAGATACCCT
+
GGGFGFFGDFCFFFEG@EFF<CE+@F@=CFGGGFFGGGDGFDCECGGGGGFEFD=FB>DEFFGFGFGGGGGFDDF<9F<FAFFGFED9F<FGC:D@:>@77@F>AFG,8<F<<:DCD:;F9,8,,88=FBC9,<3,,8@FGGG9CFF7:EGCFFFGG7,=FGFF77FC*?CCGEGDFEFGGG8E9E5@C:E5?EDE/FCECC88C5AFCFC9C:5//E8C6?C9206A,732<#330D7FC8?C?:@39F=@,;8D,3,GGF5>385,D@+F8D=8@@,9E,7<,,A5,33,B,<,,FCDFC,,FA86+4:CB+,5,9DE=B,,9,8+@8+?E@,,4B,EDFC9@59559,,?,FCCF+@+@E@B,7,D<C@@,C@<C,E;+B@8,,,FE<9GFFGFCEFGFDEDC7GGGGGGFFFFC,AGF,GF<GGFE,GGGGFCCCCC
@silzx 94269
TGGGGAATATTGCACAATGGGGGAAACCCTGATGCAGCGACGCCGCGTGGAGGAAGAAGGTCTTCGGATTGTAAACTCCTGTTGTTGAGGAAGATAATGACGGTACTCAACAAGGAAGTGACGGCTAACTACGTGCCAGCAGCCGCGGTAAAACGTAGGTCACAAGCGTTGTCCGGAATTACTGGGTGTAAAGGGAGCGCAGGCGGTAGAGCAAGTTGGAAGTGAAAGACATGGGCTCAACCCATGAACTGCTTTCAAAACTGTTTTTCTGGAGTAGTGCCGAGGGAGGCGGAATTCCCGGTGTAGCGGTGGAATGCGTAGATATCGGGAGGAACACCAGTGGCGAAGGCGGCCTACTGGGCACCAACTGACGCTGAGGCTCGAAAGTGTGGGTAGCAAACAGGATTAGATACCCT
+
@,C<@@:CCFGC9<9AFG9<,,C@@CC@:<FGG9EFFF7C@+@C@F78>E7FCFGFGCG,EE<A<D?CG?A,,CFFCFCFGGGAFC8FGG,AF,BECF,8?F++:F,F?F<FF,3,BFF,CB:@FG:DFA=,@FC+@FFCGCFG:*@>FEG,3>C>FF@C9FGC9,<<C*<=CFGGG:/7?F-GGF2?FC<>B=8EF.,:>FCEGG#B@G>EGCFF;DD>;9FG6:C,%0<C7:EFFCFFD52@>F@?C8F@0C+::@@FFFE,>CFD<B#DDFF?+@2*+,6+B++>GFE9BDEEF@>,GGF@4+=FF<F,7GECB<F@,>>+=:BEC,EF@C,<GFE>F@E@FCGGF@C9ACFC,DFC<8FFGFCFFCB7GGGGF@B8GDGGGF@GGFGGFFCEFCC-FGGGGGFFGGGCCCCC
@silzx 79720
TGGGGAATATTGCACCATGGGGGAAACCCTGATGCAGCGACGCCGCGTGAGCGAAGAAGTATTTCGGTATGTAAAGCTCTATCAGCAGGGAAGCTAATGACGGTACCTGACTAAGAAGCCCCGGCTAACTACGTGCCAGCAGCCGCGGTAAGACGTAGGGGGCAAGCGTTATCCGGATTTACTGGGTGTAAAGGGAGCGTAGACGGCAAGGCAAGTCTGATGTGAAAACCCAGGGCTTAACCCTGGGACTGCATTGGAAACTGTCTGGCTCGAGTGCCGGAGAGGTAAGCGGAATTCCTAGTGTAGCGGTGAAATGCGTAGATATTAGGAAGAACACCAGTGGCGAAGGCGGCTTACTGGACGGTAACTGACGTGGAGGCTCGAAAGCGTGGGGAGCAAACAGGATTAGATACCCT
+
CEFCCGGGDGGGGDG,EFGFGGD@FFFECC<@CEFFCGEF:7@7CCCCF7:AF=:FE8FECFGGFE7BEDEFFAFCFF<FG9FF9<?EFG?F7,B,CF9EFCC:=F9FGFFF?CFF,FEFGGGGGC:F>-)@C<3@6=3:D9DFGD<FC73$3-F?9>FGGGG8EC=C=31B<2=C7?<CFFGGCFGGGFCDFBE5;>;A>CCFGGE6,7FEG:GF>;;D9FFFCF@CGGGBCF<CC>>EFGEEDC<C2@<6DDEFGGDC;FFCFGGGFCFGGGFGFFECFG?GGGGFB<FAEE,,DDFGGFEF7ECFEAE94?,FFE@GGEEA6,<GGGGGFFFE?FCGGGGGGF,FCGGGGGGFCCC@FEAC<GGFBFGGGEFGGGGGGFGF;>GGGFGGGGGGGGGGGFGGGF9GGGGCCCCC
@silzx 417
TGAGGAATATTGGTCAATGGACGAGAGTCTGAACCAGCCAAGTAGCGTGCAGGATGACGACCCTATGGGTTGTAAACTGCTTTTATAGGGGGATAAAGTGTGCCACGTGTGGCATATTGCAGGTACCCTATGAATAAGGACCGGCTAATTCCGTGCCAGCAGCCGCGGTAATACGGAAGGTCCAGGCGTTATCCGGATTTATTGGGTTTAAAGGGAGCGTAGGCCGGTTGGGAAGCGTGTTGTGAAATGTCGGGGCTCAACCTGGGCATTGCAGCGCGAACTGGCAGACTTGAGTGCGCAGTAAGTAGGCGGAATTCGTCGTGTAGCGGTGAAATGCTTAGATATGACGAAGAACTCCGATTGCGAAGGCAGCCTGCTGGAGCGCAACTGACGCTGAAGCTCGAAAGCGTGGGTATCGAACAGGATTAGATACCCT
+
F8CFFFGGGGGGDFGGGGGGGGGGGGGFGGGGGCFGFGGG,CCFGGGGGGG9DFGFGGGDCEDGGFFC8CFGGGGGGC,<FFFGFFCEGFF=F7FGGGGGA9<FCGGG84B+9,CA99CED,AFGGF@FGG,EEFGGFGGGFGGGEDGGGGGFFDCFFDFEFG:96GCFF@A@;BCG*EC>;?@;BFCF;#:FF@C*'@6<DGFC7@=F<?+FC:*11GGCFGCF<)CCE8#<1FDCDGFGGG@FDCBEGCF<F=,FDBCFECCCB;EFF<>>GGFB<F0:5=,A;C8,B,@EC37:4,,4,A,B+8:C8FFFB+F++=+GFGCCEEFGGGGGFGFF9DEFC54,,FCDFEE<CF@FFC@C:FFGEEFGECFC,,GGF@,EECECGGGGGEGGFCGFGGGFGGGGGFFCCGGGGGGGGGGGGGGGCGGGFFCCCCC
@silzx 67113
TGGGGAATATTGCACAATGGGGGGAACCCTGATGAAGCGACGCCGCGTGAGTGAAGAAGTATCTCGGTATGTAAAGCTCTATCAGCAGGGAAGAAAATGACGGTACCTGACTAAGAAGCCCCGGCTAACTACGTGCCAGCAGCCGCGGGAATACGTAGGGGGCAAGCGTTATCCGGATTTACTGGGTGTAAAGGGAGCGCAGGCGGTGCGGCAAGGCTGATGTGAAAGCACGGGGCTCAACCCCGGTACTGCATTGGAAACTGTCGTACTAGAGTGGCGGAGGGGTAAGTGGAATGCCTAGTGTAGCGGTGAAATGCGTAGATATTAGGAGGAACACCAGTGGCGAAGGCGGCTTACTGGACGAGAACTGACGCTGAGGCTCGAAAGCGTGGGGAGCAAACAGGATTAGATACCCT
+
,CEFGGEGGGFFFFGG8FFGG>@+@CGGCFDC9<,5EEG@+C++FGGG7CFGGGGGGF8==FFCFFG:<>DDCG<FFDG9,<@CAFFGE7@FGGCF,,EFFG>:>>FFC::9CF8AFF8C:<C@CGGG88,2=<,=B,?C<EFFEDGG0,;3#15<C8EGGECEF>>EC5C5E<EC@+CCFFDCCGGE@9CFFGGGGEE>D5EEFE?=42CEF1?,2C@7@D><@FCF>#;F@CFF=49=CCEE9F:CGGFF<FFD??@F@?3++EFFE<>EFE@@#CGC.FECFEEF<,FFCFA,AAE?=,F=BBCFEA<<:CCFDC9E?GEE?,GFFAFCBCAF<FCCC@EFEB,>GFCFGFFE,CBCFCF,9FCEGFFGFCFC,7F@<GGGGCCEEFEFF9AGGDF<C,FGFCFFGCC-@-C6
@silzx 64811
TGAGGAATATTGGTCAATGGACGAGAGTCTGAACCAGCCAAGTCGCGTGAAGGAAGACGGATCTATGGTTTGTAAACTTCTTTAGTGCGGGAACAAAGCGGCGTCGTGACGCCGGATGAGTGTACCGCAAGAATAAGCATCGGCTAACTCCGTGCCAGCAGCCGCGGTAATACGGAGGATGCGAGCGTTATCCGGATTTATAGGGTTTAAAGGGAGCGCAGGCTGCGAGGCAAGTCAGCGGTCAAATGTCGGGGCTCAACCCCGGCCTGCGGTTTAAACTGTCTTGCTAGAGTTGGAGTGAGGTATGCGGAATGCGTTGTGTAGCGGTGAAATGCAGAGATATGACGCAGAACTCCGATTGCGAAGGCAGCATACCAACGCGCGACTGACGCTGCGGCTCGAAAGCGTGGGTATCGAACAGGATTAGATACCCT
+
9<EF8EFGGFFGGE9CFFGFGGGG@7FGAADGFGGGGGGGGFGGGGGFFG?FCF<4AEFGGGGFGGGGAFGGGGGGGGGGCF<EECEFGGGGFFEFFGGGG7+8+@FEDGGGDGCFCEGGGFGFCFFCECEBFGGGCFGFGDGGGFGGGG8<C:BFGFFGGFFB7EFFC<:CC=F7*11?EBFDGCEEEG8C988CEE6<C+EE<';CGGGGG.2#2+0C=E5:=:?<9E;>,;<<:F<FCF2??<F<37GF?E<CCGGEC;A>3:@@38#D@;(=74GGFDFGFF<FGFFFD@,C>DDFFFGGGFDGFFECGF@CB,?<@++=BEFEFDA?<@DE<GGFFA++CC,,EGGGGF=<E:B=:,=C:CFDFFFEFB8FC@:+EDGGGF@@,+DFF@+FCFFCFCECEGGGGFFCGGGFGFGFGGFFDAGGCCCCCC
@silzx 85823
TGGGGAATATTGCACAATGGGGGAAACCCTGATGCAGCGACGCCGCGTGAAGGAAGAAGTATCTCGGTATGTAAACTTCTATCAGCAGGGAAGATAGTGACGGTACCTGACTAAGAAGCCCCGGCTAACTACGTGCCAGCAGCCGCGGTAATACGTAGGGGGCAAGCGTTATCCGGATTTACTGGGTGTAAAGGGAGCGTAGACGGTGTGGCAAGTCTGATGTGAAAGGCATGGGCTCAACCCGTGGACTGCATTGGAAACTGTCATACTTGAGTGCCGGAGGGGTAAGCGGAATTCCTAGTGTAGCGGTGAAATGCGTAGATATTAGGAGGAACACCAGTGGCGAAGGCGGCTTACTGGACGGTAACTGACGTTGAGGCTCGAAAGCGTGGGGAGCAAACAGGATTAGATACCCT
+
GGGCF@EGGGGGGGFGFGG8FEGEEGGGGGGGFGGGGGGCFGGGGGGGGGGGGGGGGGGGGGFFGGGCGGGC<FFGFGGGGGCGF,EEGG<B+EEDGFGGGGGGCGGGFFGFG@AFG@FCFGGGEGDEGFDEGGGGGGGGFGGGGGC@6CCFGF>GGGC@FD>EGGGGFC<GGGGGEGG:AFFFFECEEFEFFFEFEGGGGGCFEG#GGGGFGGFCFGFD9F@GFFGGGGGGGFFFE=GGGGCGAD@FAFGGGGG9GFFGGG7DCAFC9GFFCEFFCFGGFD?GGEGFCFEDCE<?B<FFFFE:ECDFF9CEB,EDFFEGGGFFGFGGGFDEFE8F?GGF@@GCGGGGGGGEEFEGFGGGGGGGDGFCBF@CFE,GGFDFC,GGGGGCF9GGGGFGDGGGGEFGGFEGFDFCCCCC
@silzx 421
TGAGGAATATTGGTCAATGGACGAGAGTCTGAACCAGCCAAGTCGCGTGAAGGAAGACGGATCTATGGTTTGTAAACTTCTTTAGTGCGGGAACAAAGCGGCGTCGTGACGCCGGATGAGTGTACCGCAAGAATAAGCATCGGCTAACTCCGTGCCAGCAGCCGCGGTAATACGGAGGATGCGAGCGTTATCCGGATTTATTGGGTTTAAAGGGAGCGCAGGCTGCGAGGCAAGTCAGCGGTCAAATGTCGAGGCTCAACCCCGGCCTGCCGTTGAAACTGTCTTGCTAGAGTGTCGGAGGGGTAAGTGGAATTCCTAGTGTAGCGGTGAAATGCGTAGATATTAGGAGGAACACCAGTGGCGAAGGCGGCTTACTGGACGATAACTGACGCTGAGGCTCGAAAGCGTGGGGAGCAAACAGGATTAGATACCCT
+
GGGGGGGGGGGGGGGGGGGGGGGGGEGGGGGGGGGGGGGGGGGGGGGGGGGGGCGGEGGG:FGGGGGGGFGGGGFGFGGGGGG9EFFGGGGGGGCGGGGGGGGGGCFGGGGGGFG>GGGGGGGFGGG7+@C<FFGGGGGGGC7CFGGGFG@CFFGGGFGCEGGGG6CFF=F?FFEGECFFFF@<>EGCEEGGGD<7>=GAF3GGFGECFCFGGGFGDDGCDC<FGEFBFE9FFGGGGGGGGG-GFC7<:CFCGGG8@GGGFGGGGGGGGGGFCDGFGGF<BCFFFEFAGGFECF7GGGGGGGGFGGGGGGGGGGFE<GGGGGGGGGGGGGGGEGGGGGGGGGGFGGGFGGGGGGGGGGGGGCGGGGGGGGGFGGGGGGGGGGGGGGGGGGGGGGGGGGFGGGGGGGGGGGGGGGGGGGGGGGEEGGGGGCCCCC
@silzx 422
TGGGGAATATTGCACAATGGGGGAAACCCTGATGCAGCGACGCCGCGTGGAGGAAGAAGGTCTTCGGATTGTAAACTCCTGTTGTTGAGGAAGATAATGACGGTACTCAACAAGGAAGTGACGGCTAACTACGTGCCAGCAGCCGCGGTAAAACGTAGGTCACAAGCGTTGTCCGGAATTACTGGGTGTAAAGGGAGCGCAGGCGGGAGAACAAGTTGGAAGTGAAATCCATGGGCTCAACCCATGAACTGCTTTCAAAACTGTTTTTCTTGAGTAGTGCAGAGGTAGGCGGAATTCCCGGTGTAGCGGTGGAATGCGTAGATATCGGGAGGAACACCAATGGCGAAGGCGGCCTACTGGGCACCAACTGACGCTGAGGCTCGAAAGTGTGGGTAGCAAACAGGATTAGATACCCT
+
GGGGGGGGGGGGFCEGGGGGFEGGGGGGGGGGGGGGGG:FEGGGGGGGGGEGGGGFGGGGFGDFGFDE>FGGFGGGFAFFEGGDFGGGGGGGGEGGGGGGGG:BFGGGGGGGGGGFD>FGFDFC::B>B=DFGGEG@FGCGGFEE<CEGGFFF9>655FF;FFCFCCFGFGGGGGGGG@GG?FGFGFGFGGGGGGBD=8>GGDGGGFFGGF=FCEC<@FEGGGGGG=F<F@CGGGGGFGCGGGGGGGFFGGFFFGFD>GGGGF8FFGGGFGGGGFE>AC8DGGGGGDGGGGGGGGGF@FG@GGGGDGGGEGAGFCEGGGGGGDFCGEFGGGGGFF9GFGGGGGGGGGGGGGGGFDGGGGGGGGFFFFGGGGGGGGGGGGGGGGGGGGGGGGGFCGGGGGGGGGGGEGGGGGCCCCC
@silzx 423
TGGGGAATATTGCACAATGGGCGCAAGCCTGATGCAGCGACGCCGCGTGAGGGATGGAGGCCTTCGGGTCGTAAACCTCTTTTATTGGGGAGCAAGCGAGAGTGAGTTTACTCGTTGAATAAGCACCGGCTAACTACGTGCCAGCAGCCGCGGTAATACGACGGGTGCCAGCGTTATCCGGAATTATTGGGCGTAAAGGGCTCGTAGGCGGTTCGTCGCGTCCGGTGTGAAAGTCTATCGCTTAACGGTGGATCCGCGCCGGGTACGGGCGGACGTGAGTGCAGTAGGGGAGACTGGAATTCCCGGTGTAACGGTGGAATGTGCAGATATAGGGAAGAACACCAATGGCGAAGGCAGGTCTCTGGGCCGTTACTGACGCTGAGGAGCGAAAGCGTGGGGAGCGAACAGGATTAGATACCCT
+
GCFGGCCFFFGAFEFGFFEGGGGGGGGFGGGGGE<EFE7CFCC:FFFEGCG8F:,=<ECEB7EFGGG:F+@FFF+,BFFGGFG9F,E@CF++8DFF+C7=@FGGF@?DDGF,,+BFD+=FG<EFFGDE+8>+3@C;:<FF@7@FFG88>>*1=1**,83**41<<,CC,EF?EF0C>F9:4::89.00?<C;E8<A8<@E8;<CDGG>GC?)/*2)(;EGC=C==EFCCC9GB7<#1*@C831F@<863,>**<@F@+7FF>3+@@+C>+>A3=8FGDGFC,,@+FC,FFFBA,GFFE=:@F@7BEEFCC=GGFFFCGFFE??AEFA55,,FFCGGGFEFEE@E6:GGGGGFECC,F8FFFEGF@@@,FC,GGGEBF8GFFGGGFFFFEECC+:GGF@CGGGGGGGGGGGFFDEFFCC@CC
@silzx 69089
TGGGGAATATTGCACAATGGGGGAAACCCTGATGCAGCGACGCCGCGTGGAGGAAGAAGGTCTTCGGATTGTAAACTCCTGTTGTTGGGGAAGATAATGACGGTACCCAACAAGGAAGTGACGGCTAACTACGCGCCAGCAGCCGCGGTAAAACGTAGGTCACAAGCGTTGTCCGGAATTACTGGGTGTAAAGGGAGCGCAGGCGGGAAGACGAGTTGGAAGTGAAATCTATGGGCTCAACCCATAAACTGCTTTCAAAACTGTTTTTCTTGAGTAGTGCAGAGGTAGGCGGAATTCCCGGTGTAGCGGTGGAATGCGTAGATATCGGGAGGAACACCAGTGGCGAAGGCGGCCTACTGGGCACCAACTGACGCTGAGGCTCGAAAGTGTGGGTAGCAAACAGGATTAGATACCCT
+
GGGGGGGGGGGGGGGGGGGGGGGGGGGGGGGGGGGGGGGGGGGGGGGEGGGGGGGFGGGGGGGGGGGGGGGGGGGGGGGGGGGGGGGGGGGGGGGGGGGGGGGGGGGGGGGGGGEGGGGGGGGGG6GGGGGGGGFGGGGGGGGGGGGGDGEFEFGGGGGGGGGGGGGGGEGGGGGGGCGGGG,GGGGGGGGGGGGGGGGGGGGGGGGGGGGGGGGGGGGFEGGGGGGFGCCEGGGGGFGFGGGG@FCFGGGGGGGGGGGGFFFGGGGFGGGGGGGGGGGGGGGGGDGGGGGGGG>GGGGGGGGGGGGGGGGFCDGGGGGGGGGGGGGGGGGGGFGFGGGGGGGGGGGGGEFGGFGGGGGGGGGGGGGGGGGGGGGGFDGFC7FGGGGGGGGGGGGGGGGGGGGGGGGGGGGCCCCC
@silzx 425
TGAGGAATATTGGTCAATGGACGAGAGTCTGAACCAGCCAAGTAGCGTGCAGGATGACGGCCCTATGGGTTGTAAACTGCTTTTATAGGGGGATAAAGTGTGCCACGTGTGGCATATTGCAGGTACCCTATGAATAAGGACCGGCTAATTCCGTGCCAGCAGCCGCGGTAATACGGAAGGTCCAGGCGTTATCCGGATTTATTGGGTTTAAAGGGAGCGTAGGCCGTTTGGTAAGCGTGTTGTGAAATGTCGGGGCTCAACCTGGGCATTGCATCGCGAACTGCCAGACTTGAGTGCGCAGGAAGTAGGCGGAATTCGTCGTGTAGCGGTGAAATGCTTAGATATGACGAAGAACTCCGATTGCGAAGGCAGCCTGCTGTAGCGCAACTGACGCTGAAGCTCGAAAGCGTGGGTATCGAACAGGATTAGATACCCT
+
FGGG<CAFGEEFCF<FFFGGGGDGEGGGGCFGGFFECFFGGGDFCFCFCFFGFECFGFE:FGGGGGFGGGGECEFAFFGGGGGGGEF,9EECFGGCA?5?AF<FBE79?FG7EB,:<EEGGGGFFFFF<EFGGEFFGFCDFFGCCE8FF>;CDBFGGFGFGFGGGD?GGGGFGFFGGDFCDFCDFGFGE:7GCCG?AA82FC;2>2<?<<CCFC@8DBC?>GD?ECGGGGFGGFCGEF??FG7D@GGGGGEFEFG>FDFGFFGGGFFGGFG77#/B>FFF7GFD9GGFFFGGGGGGDEAFADFFFCCGFB?,EFDFCEFF=E7GGGFGGGEFFFGGGGFGGGFGGGGGGGGGGGGFGGGGGGGGGGGGGFC>GGGGGGGEDGGF9GGGGGGDFCGF@DGGGGGGGGGGGGGGGGGGDGGFGGGFAGGGFDGCCCCC
@silzx 77651
TAGGGAATCTTCGGCAATGGACGAAAGTCTGACCGAGCAACGCCGCGTGAGTGAAGAAGGTTTTCGGATCGTAAAGCTCTGTTGTAAGAGAAGAACGAGTGTGAGAGTGGAAAGTTCACACTGTGACGGTAACTTACCAGAAAGGGACGGCTAACTACGTGCCAGCAGCCGCGGTAATACGTAGGTCCCGAGCGTTATCCGGATTTATTGGGCGTAAAGCGAGCGCAGGCGGTTAGATAAGTCTGAAGTTAAAGGCTGTGGCTTAACCATAGTACGCTTTGGAAACTGTTTAACTTGAGTGCAGAAGGGGAGAGTGGAATTCCATGTGTAGCGGTGAAATGCGTAGATATATGGAGGAACACCGGTGGCGAAAGCGGCTCTCTGGTCTGTAACTGACGCTGAGGCTCGAAAGCGTGGGGAGCAAACAGGATTAGATACCCT
+
FGGAFGCFGGGGGGDGGGGGFGGGGGGGGGGGGFGGGGGGGGGGEDGFGGGCEFAF9F@FGGGGGEGGGGGGGGGGFGGGGGGGF<FGGGGG8<FFEGG7FEFGGFFFGGGGFEFFCFGGGGGD9DFGGGGGGGG9FDG?DGAFC@7BFFGGGGEFFGG#<FGF@CFEGGG>C63C8F;EE?FCCFGGGG86=FCEFGFG6CEEECFFCCGFGGGGFF?FG=ECFCCEEFF>;FCGF;FFGCFGGECGGGGGGGGGGCGEF>FFDCFGGGGEGEEF=4GGGGGGGGGFFFFFEEB@CGGGFGGGGGGGGGGGFEFGFGGFFF98GEGGGCDGGGGGGGGGDGGGFCFDGFFGGGGGE@F@C7DFFGGGC@DGFEGGGEF@CGGGGGGGGFGGGGGGGGGGGGDGFGGGGGGGGGGGGGGGGGGGGGGGGGGGGFGGCCCCC
@silzx 427
TGGGGAATATTGCACAATGGGCGCAAGCCTGATGCAGCGACGCCGCGTGAGGGATGGAGGCCTTCGGGTTGTACACCTCTTTTATCGGGGAGCAAGCGAGAGTGAGTTTACCCGTTGAATAAGCACCGGCTCACTACGTGCCAGCAGCCGCGGTACTACGTAGGGTGCAAGCGTTATCCGGAATTATTGGGCGTAAAGGGCTCGTAGGCGGTTCGTCGCGTCCGGTGTGAAAGTCCATCGCTTAACGGTGGATCCGCGCCGGGTACGGGCGGGCTTGAGTGCGGTAGGGGAGACTGGAATTCCCGGTGTAACGGTGGAATGTGTAGATATCGGGAAGAACACCAATGGCGAAGGCAGGTCTCTGGGCCGTTACTGACGCTGAGGAGCGAAAGCGTGGGGAGCGAACAGGATTAGATACCCT
+
FGGGGCFGGGFFGFGGGGGGGGGGGGGGGGFGCEFGGGGGGGGEFGGGGGGGGGGDGGGD7FFGGGGFGE7:E,CFGGGGGG<FGGG7EEGGEGGGGFGGDGGGGGGGGGCFFGEEB7<FFG<@FGGGCFE*83@FCECC7DFFFFFFFEGGG::*733<:FCD<?FGG9C*<FCGG?FGC6?CF><9<<8E>>8:FCFEE555&?EE68C::8C;/:CFC>EE?#?>GGFCF7FEGFFF;CC<9::8<=<=@9CFE@=FFEC@C@CF>GGD9FF?FECECGGGGGFF??,GEGFFCGGGGGGGGFGGGEGFGGFGDFFGFGGCGGEGGGGGFGFEGGGGGGGGCEGE?FCFEFF<GGGCEFGGGGGGGDGGGGGGGGGGGGGDCGFGGGGGGGGGFGGGGFFCGGGGGGFFGF8GCCCCC
@silzx 428
TGAGGAATATTGGTCAATGGACGAGAGTCTGAACCAGCCAAGTAGCGTGAAGGATGACTGCCCTATGGGTTGTAAACTTCTTTTATATGGGAATAAAGTGAGCCACGTGTGGCTTTTTGTATGTACCATACGAATAAGGATCGGCTAACTCCGTGCCAGCAGCCGCGGTAATACGGAGGATCCGAGCGTTATCCGGATTTATTGGGTTTAAAGGGAGCGTAGGCGGACTATTAAGTCAGCTGTGAAAGTTTGCGGCTCAACCGTAAAATTGCAGTTGATACTGGTCGTCTTGAGTGCAGTAGAGGTAGGCGGAATTCGTGGTGTAGCGGTGAAATGCTTAGATATCACGAAGAACTCCGATTGCGAAGGCAGCTTACTGGACTGTAACTGACGCTGATGCTCGAAAGTGTGGGTATCAAACAGGATTAGATACCCT
+
GGGFGF8CCFFGGGGFGFFGGGGGGCGG<FGFGGFCEGGDCFGGGGGGGGFGGEGGGGGGGFGGGGGGFGGGFCCEFEEEGGGGFGGGGGGF?EG5FFFGFGGGCCCFFCFGGF8FGGGGFG9FFCFFAEACFE8<?FFFC=FEGGGAFFCFEGGC@FGGGGGGGGFGGGGFCFGFDEGE<DAFGGDEEF:CF9B>FEFG@FGGFGDCC8CGCC@FG>EGE@DFGFEG=GGCGFGCGGGCFCFGFCC>EFCFFEDGFDEFFGGGFBCC)GGGGD?>FEGGFGFFCCFC,=E?GGGGGF=E9CFFF:GGGGGFFFDGGGGCGGGEGFGGF<GEDGFFFE9DGFGFGGGFFFDAE@@FFGFGGGGGGGGFDFGFFCGFGDFDFFGGFEGGGFGC@E<GGGGGCDGGGGGGGFGGGGGGGGGGGGGGGFC9GFFCCCCC
@silzx 101800
TGGGGAATATTGCACAATGGGGGAAACCCTGATGCAGCGACGCCGCGTGAGCGAAGAAGTATTTCGGTATGTAAAGCTCTATCAGCAGGGAAGAAAATGACGGTACCTGACTAAGAAGCCCCGGCTAACTACGTGCCAGCAGCCGCGGTAATACGTAGGGGGCAAGCGTTATCCGGATTTACTGGGTGTAAAGGGAGCGTAGACGGAGCAGCAAGTCTGATGTGAAAACCCGGGGCTCAACCCCGGGACTGCATTGGAAACTGTTGATCTGGAGTGCCGGAGAGGTAAGCGGAATTCCTAGTGTAGCGGTGAAATGCGTAGATATTAGGAGGAACACCAGTGGCGAAGGCGGCTTACTGGACGGTAACTGACGTTGAGGCTCGAAAGCGTGGGGAGCAAACAGGATTAGATACCCT
+
FFGGG7,CFGGGGGGGGGGGGGGGGCFGGGGFFFFFGGGGGGGGGGGGGGCFGFGFGGGFGGGGGGDEGGDFGGGGGGGGGGGGGGGGGGGGE<FFCFGGGGGGGFGGGGGGGGFFGGGGGGGFGGGGFGGGG@?@FG7FGCFFGGGEGDEFF;>D>FGGGGGGGFCGGGEGFCFGDGGGGGGGGG@CECCFGFEDEGGGGGGGGGGGGGGGGGFCGGGGFGFGGGGEGFGGGGGEGCFGGGGGGGGGGGGGGGFGGFGGGFFFGF=:AGGFDEGF7<FCFGGGGGGFCFEEF@9GGFGGFGFFCEEGF9GFECGGGGGGEFCF9GGGFEFGGGGGGGFGFGGGGGFGGEFFFFGFF7GGGGDGFCECDGFCFB@EEFCGFGGFEGGGGFGGGGGGGGGGGFGGGGGGEGGCCCCC
@silzx 99167
TGGGGAATATTGCACAATGGGGGAAACCCTGATGCAGCGACGCCGCGTGGAGGAAGAAGGTCTTCGGATTGTAAACTCCTGTTGTTGAGGAAGATAATGACGGTACTCAACAAGGAAGTGACGGCTAGCTACGTGCCAGCAGCCGCGGTAATACGTAGGGGGCAAGCGTTATCCGGAATTACTGGGTGTAAAGGGAGCGCAGGCGGGAGAACAAGTTGGAAGTGAAATCCATGGGCTCAACCCATGAACTGCTTTCAAAACTGTTTTTCCTGAGTAGTGCAGAGGTAGGCGGAATTCCCGGTGTAGCGGTGGAATGCGTAGATATCGGGAGGAACACCAGTGGCGAAGGCGGCCTACTGGGCACCAGCTGACGCTGAGGCTCGAAAGTGTGGGTAGCAAACAGGATTAGATACCCT
+
GGGGGGGGGGFGGFFGGGGGGGGGGGGGGGGGGGGGGGGGGGGGGGGGGGGGGFGGGGGGGGGGGGGGGGGGGGGGGGGGGGGGGGGGGGGGGGGGGGGGGDGGGGGGGGGGGGGGGD>GGGGGEGGGGGGGDCEGGGGGGGGGGGGGGGGGGGG?FFGGGGEFFGGGGGGGGGGGCFFGGGGGEFGGGGGGGGGGGGFGGEGGGGGGFGGGGGGGGGFFGGGFGGGGEFGGGGGFFEGGGFEGGGGGGGGGGGGGGGGFGGGFGGGFGGGGGGGGGGGFGGGGGGGGGGGCGGGGDGGGGGGGGGGGGGGFGGGGGGGGGGGGF7GGFEGGFEGGGGGGGGGGGGGGGGGGGGGGGFGGGGGGFDGEGGGGGGGGGGGGFFGGFGGGGGGGGGGGGGGGGGGGGEGGGGGCCCCC
@silzx 102526
TGGGGAATATTGCACAATGGGGGAAACCCTGATGCAGCGACGCCGCGTGGAGGAAGAAGGTCTTCGGATTGTAAACTCCTGTTGTTGAGGAAGATAATGACGGTACTCAACAAGGAAGTGACGGCTAACTACGTGCCAGCAGCCGCGGTAAAACGTAGGTCACAAGCGTTGTCCGGAATTACGGGGTGTAAAGGGAGCGCAGGCGGGAGAACAAGTTGGAAGTGAAATCCATGGGCTCAACCCATGAACTGCTTTCAAAACTGTTTTTCTTGAGTAGTGCAGAGGTAGGCGGAATTCCCGGTGTAGCGGTGGAATGCGTAGATATCGGGAGGAACACCAGTGGCGAAGGCGGCCTACTGTGCACCAACTGACGCTGAGGCTCGAAAGTGTGGGTAGCAAACAGGATTAGATACCCT
+
CC<EFEEGGCGFGGDFFGF,CFFEEGFFFFGGGGGGGGG:CG+CFE>FCGGGGGGEGGF<EFD5CE,C+BFFGGGGGGGD<E?EGFFC,4,?<8??FFGFG7C+BB<,BE8<A,,ABFFF9DFGGGEFFFGGGGFC@6DCGCCDFDCE61>>CC5>F11?FACFFCFCFB133?<4B<8FEF$F,@AC:FFFF:FFDD<7CCCCCCEEFEFFFFGEFG8=<;CFGGGGFFFFEFCCBEFFC6GFAFFF@8GFFBFCFCFGGGGD:<FE9FCFEGFGEFGFFF<=FGFCGFF?=E@+FCFEA,FCCGFF,EEFCFEGGGGGFGEF@CCE<FFFCCCDE8GGGGFEGCDF@+FEC,GGFFC,DCBCE<C,@FGGGFDGGGEFF:FCAFDGGFGF9F9FCF,EFCGFE<FFEEGCCCCC
@silzx 432
TGGGGGATATTGCACAATGGAGGAAACTCTGATGCAGCGACGCCGCGTGAGTGAAGAAGTATTTCGGTATGTAAACTTCTATCAGCAGGAAGATAGTGACGGTACCTGACTAAGAAGCCCCGGCTAACTACGGGCCAGCAGCCGCGGTAATACGTAGGGGGCAAGCGTTATCCGGATTTACTGGGTGTAAAGGGAGCGTAGACGGTGTGGCAAGGCTGTTGTGAAAGGCATGGGCTCAACCTGTGGACTGCATTGGAAACTGTCATACTTGAGTGCCGGAGGGGTAAGCGGAATGCCTAGTGTCGCGGTGAAATGCGTAGATATTAGGAGGAACATCAGTGGCGAAGGCGGCTTACTGGACTGAAACTGACACTGAGGCACGAAAGCGTGGGGAGCAAACAGGATTAGATACCCT
+
FFGG>FCCGGGGGGGF,EEFGGGGGFGGGGGGGGGCFEEEGEEGGGGFEGEFDC<?9=FEG9<?FFGGGGGGGGFGGGAFGFCCGC9BF:?FFGGGGGEFGEFBFGAF8F9EF<9FFGEFF@E7=EGGGAFG#CG?FF;<DEFGGGD=E@>:FFEE<FFECCBFG>=;7C<FCFECC@FDF9C;G8GGG<7EFG*C7B8EGGGG>#>/FF?;FF#DGG#FGFF=CDEDDC?FGGCFGGGGF7CFFCFC?FF:GGFE5AFDBCD9FCC,<F@CC0FGEGGGG=FFECDGGF?F<<8B?<GFF@++@EGFFFA?F7EFFFEFAGFDCGGGFEFFEFEFECF:7@CGEGGGEFC,GFFFGFFGGFE9FFGGGFGFGFFCF7FGGGGFCGECGGGGGGGFFFECGGGFCGGFFGCCCCC
@silzx 433
TGGGGAATATTGCACAATGGGGAAACTCTGATGCAGCGACGCCGCGTGGAGGAAGAAGGTCTTCGGATTGTAAACTCCTGTTGTTGAGGAAGATAATGACGGTACTCAACAAGGAAGTGACGGCTAACTACGTGCCAGCAGCCGCGATAAAACGTAGGTCACAAGCGTTGTCCGGAATTACTGGGTGTAAAGGGAGCGCAGGCGGGAGAACAAGTTGGAAGTGAAATCCATGGGCTCAACCCATGAACTGCTTTCAAAACTGTTTTTCTTGAGTAGTGCAGAGGTAGGCGGAATTCCCGGTGTAGCGGTGGAATGCGTAGATATCGGGAGGAACACCAGTGGCGAAGGCGGCCTACTGGGCACCAACTGACGCTGAGGCTCGAAAGTGTGGGTAGCAGACAGGATTAGATACCCT
+
FGGGGE7FFGGGGGGGGGGGGGGGGGGGFFGGGGGGGGGG>FGGGGGGGGGG@FGGFGGGFGGGGG7FFGGGFGGGGGGGGGGGGGGGGGGGDGFGGGGGGGGGGGGGGGGGGGF8FGGGGGGGGGGGGGGG4FGGGCFGGGGGGG<ADGFGGGGGFEEFGGGG:CGFGGEGGGGGGFFGGGGGGGGGGGGGGGFGGGGDGGGGGGFGGFCGGGGGCGGGGGGGGGGGGGFGGGFGGFFFGGGGGFGFGG@,C;GGGGGGGGGGGGGFFFCFB?DFGFGGGGGGGGGGGFGGGGGGGGGGGGGGGGGGGGGFGGGFC9GGGEF:GEFF<GGGGGGGGGGGGDFFGGGGGGGGGGGGGGGGDGDCFGEGGGGGGGGGGGGGGGGGGGGGGGGGGGGFGGGGGGGGGGGGFGCCCCC
@silzx 434
TGGGGAATATTGCACAATGGGGGAAACCCTGATGCAGCGACGCCGCGTGAGCGAAGAAGTATTTCGGTATGTAAAGCTCTATTAGCAGGGAAGAAGAAAGACGGTACCTGCCTAAGAAGCACCGGCTAAATACGTGACAGCAGCCGCGGTAATACGTATGGTGCAAGCGTTATCCGGATTTACTGGGTGTAAAGGGAGCGCAGGCGGTGCGGCAAGGCTGATGTGAAAGCCCGGGGCTCAACCCCGGTACTGCATTGGAAACTGTCGTACTAGAGTGTCGGAGGGGTAAGTGGAATGCCTAGTGTAGCGGTGAAATGCGTAGATATTAGGAGGAACACCAGGGGCGAAGGCGGCTTACTGGACGATAACTGACGCTGAGGCTCGAAAGCGTGGGGAGCAAACAGGATTAGATACCCT
+
CECCF,@F@9FCFFFGGFE,@:C+B@F6BF8FF<<EFE+@@FD+:CFFGGGFGFFEE8<<<FCACDGEB@FFGGCEFA?FGG9FFFAF7FFDFGGG@A,4<=FC:B?9,8,,:B,DFAB,D8,FCECE8==FFFBF&FGDFD>F::<>CB7C,@B7?9>F,(@#EC>FEFB::?,.<55<5CC>GGF:C:FCC=+:8;CECG=?CECFB>8GGGGF*FF?F:GGG@@,08@C3CC<A@@FF@D91=ECB<AF<5A,FGCDDDGEF:3:::8C=F==@#0@77<=FEEGFEA5<C,5=,54,FGEF@C>GFFGFGGE@,,E;C5BFFCDGGGEBB6FE@C96,F@FGGDGFCC9C<,<GF@CCC,CC6FBBFB7D@,EACF6FGGFEFC:+FGFFFEF8FGGGFEAGGGGGGGCCCCC
@silzx 49073
TGGGGAATATTGCACAATGGGGGAAACCCTGATGCAGCGACGCCGCGTGAGCGAAGAAGTATTTCGGTATGTAAAGCTCTATCAGCAGGGAAGAAGAATGACGGTACCTGACTAAGAAGCACCGGCTAAATACGTGCCAGCAGCCGCGGTAATACGTATGGGGCAAGCGTTATCCGGATTTACTGGGTGTAAAGGGAGCGCAGGCGGTGCGGCAAGTCTGATGTGAAAGCCCGGGGCTCAACCCCGGTCCTGCATTGGAAACTGTCGTACTAGAGTGTCGGAGGGGTAAGTGGAATTCCTAGTGTAGCGGTGAAATGCGTAGATATTAGGAGGAACACCAGTGGCGAAGGCGGCTTACTGGACGATAACTGACGCTGAGGCTCGAAAGCGTGGGGGGCAAACAGGATTAGATACCCT
+
F8EFFEGGGGGGGGGGGGGGGGGGGGGFGGGGGGG<FDGGGEGGGGGGGDGGGGGFFGGFGGGGGGGGGGGGGGGGGGGGGGGGGGGGGGGGGGGGG8BFFGGDEGGGGGGGGGGFGGGG<FDED>>FFFFCFDGGFFFCEEF@GCGGDGGGGGGGGG9E?#GGGGFGGGGGCGFFEE9FGGGGGGGFGGGC:CFGDGGGDG<5;BFECEGFCCFFDFFGGGG0CFGCCCGGGFGD:>FGGGGG5CED#<FGGFFFGFGGGCEE@CCGGGGGF/F8=:CEFFDDGGGEGGGGGDF9GGGGGGGGGGGGGGGFEFCCDGGGGGDGGFE=<EGFFGFDFFGGGEGGGGGEECGGGFGGGFEGGGGFFEEFGGGFGABDFCGGGGGGFCGDGGGGGGGGGFFDEGFGFGGGGGGGC@CCC
@silzx 107775
TGGGGAATATTGCACAATGGGGGAAACCCTGATGCAGCGACGCCGCGTGAGTGAAGAAGTATCTCGGTATGTAAAGCTCTATCAGCAGGGAAGAAAATGACGGTACCTGACTAAGAAGCCCCGGCTAACTACGTGCCAGCAGCCGCGGTAATACGTAGGGGGCAAGCGGTATCCGGAATCATTGGGCGTAAAGAGGGAGCAGGCGGCCGCAAGGGTCTGTGGTGAAAGACCGAAGCTAAACTTCGGGAAGCCATGGAAACCGGGCGGCTAGAGTGCGGAAGAGGATCGTGGAATTCCATGTGTAGCGGGGAAATGCGTAGATATATGGAGGAGCACCAGGGGCGAAGGCGACGGTCTGGGCCGCAACTGACGCTCATTCCCGAAAGCGTGGGGAGCAAAGAGGATTAGATACCCT
+
F8FFEFFFCF9FFGGCECFFGGGGGGFFGGDFGDDFACFCGGGFF>FCFGGGGGDF<FGGGFEDGEGGGFCGGFGFF<CFDBAEGFBFGGGGG<4FFF9CFGGC=FFFFFGGGDFGGG?8+B+CCC:DDDGGGF8BFFCFGDCGGDG*@CEFG<8FGGGGGGGGGGGE#=;+?BFFEEGGDG>GGGGGGFG>CC@E;?EGF8:/#E?8?88<5FGGGGGG<9;@CFEF<@CEFCF<DFDCCECCDF(FF@FGGGGGGEEDGGGGFGGDDGFGF:FCFAFFDGGFC++8,?<CFFE<<FFFGC@>4+,?,FF4?CB7FFGECF<<9FGEDFGFGFE9<GC,BE@FC:FC+B@@F7?GGGGDF:@,FEC7CF@<9GGFEGC@7GCGECGEF@GE<GFFFGFGGGEGFGCFCFC?CCC
@silzx 437
TGGGGAATATTGCACAATGGGGGAAACCCTGATGCAGCGACGCCGCGTGGAGGAAGAAGGTCTTCGGATTGTAAACTCCTGTTGTTGAGGAAGATAATGACGGTACTCAACAAGGAAGTGACGGCTAACTACGTGCCAGCAGCCGCGGTAAAACGTAGGTCACAAGCGTTGTCCGGAATTACTGGGTGTAAAGGGAGCGCAGGCGGGAGAACAAGTTGGAAGTGAAATCCATGGGCTCAACCCATGAACTGCTTTCAAAACTGTTTTTCTTGAGTAGTGCAGAGGTAGGCGGAATTCCCGGTGTAGCGGTGGAATGCGTAGATATCGGGAGGAACACCAGTGGCGAAGGCGGCCTACTGGGCACCAACTGACGCTGAGGCTCGAAAGTGTGGGTAGCAAACAGGATTAGATACCCT
+
GGGGGGGGGGGGGGGGGGGGGGGGGGGGGGGGGGGGGGGGGGGGGGGGG>CGGGGGGGGGGGGGG7BGFFGGGGGGGGGGGGGGGGFGGGGGGGGGGGGGGGGFCEGGGGGGGGGGGGG?GGGGGGGGGGGG7FGGFGFGGGGGGFCFEGGGGGGGGGGGGGGGGDGGEF@FG?EGGGGG7<GGGGGGEGGGGGGCGGGGGGGGFGGFFGFGGGGGGGGGGGGFGGGGGFG4GGGGGGGGGGDGGFGGFGFFFGGGGFFGGFFFFGGGFGGGGGFGDCFFGFGGGGGGGFCFGGGGCGGFGGGGEFCGF,FGGGGGGGGGGGGGGGFCC9GGEFCGE8GGGGGCGGGGGGGGGGGGGGGFFCGCGGGGGGGGGGGGGGGGFGGGGGFGGGGGGGGGGGGGGGGGFCGGGGGCCCCC
@silzx 94813
TGAGGAATATTGGTCAATGGCCGAGAGGCTGAACCAGCCAAGTCGCGTGAGGGATGAAGGTTCTATGGATCGTAAACCTCTTTTATAAGGGAATAAAGTGCGGGACGTGTCCCGTTTTGTATGTACCTTATGAATAAGGATCGGCTAACTCCGTGCCAGCAGCCGCGGTAATACGGAGGATCCGAGCGTTATCCGGATTTATTGGGTTTAAAGGGTGCGTAGGCGGCCTTTTAAGTCAGCGGTGAAAGTCTGTGGCTCAACCATAGAATTGCCGTTGAAACTGGGAGGCTTGAGTATGTTTGAGGCAGGCGGAATGCGTGGTGTAGCGGTGAAATGCTTAGATATCACGCAGAACCCCGATTGCGAAGGCAGCCTGCCAAGCCATGACTGACGCTGATGCACGAAAGCGTGGGGATCAAACAGGATTAGATACCCT
+
FGGGGFFGFFGG@FFFGGGFGGGGGGFGFFGGGGGGGGGGGGGGGGGGGFGFGEGCEFGGGGGGGGGDGGFGG@FGGGGGGAFGGGGGGGGFFGGGGFGGGGGGGGDGGFFFGDGGFGCGGGGGFGGFGFGGGFGGGGGFFDGGGGGGGGGGGC@FGGGGFGGGGGGGFGGGAFFGGGGGGGGG=GGGGGBCGGGGBGGGGGGGGGGG1EFFGGGGGGGGFGEFFGGGGGGGGGGGGGGGGGGGGGFE>CFEAECCFGGGGGGGGGGGGGGGGGGGGGGGGFGGFFGF9GFGGGGGGGGFEA9GF7GFCGGFGC:GGGGGGGGGECDGGGGGGGGGGGGGFFGGF@EFF9FGGGGGGFGGGGGGGFGGEGGGGGGGGGGGGGGGFGGGFGEGGGGGGGGGFGGGEGGGGGGGGGGGGGGFGDGGGGFGGFFACCCC
@silzx 439
TAGGGAATCTTCGGCAATGGACGGAAGTCTGACCGAGCAACGCCGCGTGAGTGAAGAAGGTTTTCGGATCGTGAAGCTCTGTTGTAAGAGAAGAACGAGTGTGAGAGTGGAAAGTTCACACTGTGACGGTAACTTACCAGAAAGGGACGGCTAACTACGTGCCAGCAGCCGCGGTAATACGTAGGTCCCGAGCGTTATCCGGATTTATTGGGCGTAAAGCGAGCGCAGGCGGTTAGATAAGTCTGAAGTTAAAGGCTGTGGCTTAACCATAGTACGCTTTGGAAACTGTTTAACTTGAGTGCAGAAGGGGAGAGTGGAATTCCATGTGTAGCGGTGAAATGCGTAGATATATGGAGGAACACCGGTGGCGAAAGCGGCTCTCTGGTCTGAAACTGACGCTGAGGCTCGAAAGCGTGGGGAGCAAACAGGATTAGATACCCT
+
GGGFGGGGGGGGGGGGGGGGGGGGGGGGGGGGGGGGGGGGGGGGGCFGGCFGGGGGGGGCGGGGGGD@FGGGFGGGGFGGGGGGGGGGGGGGGGGGGDEEGGFGGGGGGGGGGFFGGGGGGGGG9CFGGGGEGGGGGGGFGGGFGGGGCEG=GGGGGGFGFGGGGG/CGGGGGGGGG;9FFGGGGGGGCDGEGCGGEGFGGDCEGGGGG:C;@EGGCFGGGGGEEGCEDEGGGGGGGECCCCGGGGGGFCGGGGFFFF,GFEFFGGGFFFFCFF??;9GGFGGGF8GGGF9GGGGGGGGGGGGFGFGGGGGGGFDCFE?5E<9GCGGGDGGGGGGGGGGGFDGGGGEDGGGEGGGGGGGGGFGGGGGGGGGGCFEGGGGECGGGGGCFGGGGDGGGGGGFFGGF@GGGGGGGGGGGGGFCGGGGGGGGGGGGGF8GCCCCC
@silzx 440
TGGGGAACATTGCACAATGGGGGAAACCCTGATGCAGCGACGCCGCGTGAGCGAAGAAGTATTTCGGTATGTAAAGCTCTATCAGCAGGGAAGAAGAATGACGGTACCTGACTAAGAAGCACCGGCTAAATACGTGCCAGCAGCCGCGGTAATACGTATGGTGCAAGCGTTATCCGGATTTACTGGGTGTAAAGGGAGCGCAGGCGGTGCGGCAAGTCTGATGTGAAAGCCCGGGGCTCAACCCCGGTACTGCATTGGAAACTGTCGTACTAGAGTGTCGGAGGGGTAAGTGGAATTCCTAGTGTAGCGGTGAAATGCGTAGATATTAGGAGGAACACCAGTGGCGAAGGCGGCTTACTGGACGATAACTGACGCTGAGGCTCGAAAGCGTGGGGAGCAAACAGGATTAGATACCCT
+
EFGGGGEFFGGFGGGFGGGGGGGGGGGGGGDFFGGGGGFGGGGGGGGFGEGGGGGGGGGGGGGGGFGGGGGGGGGFGGGGGGGGGGGGGGGGGGGGGGFGGGGGGGGGGFGGGGGGFGGGGGGGGG?GGG@GGFGDDFGGCFEFFGGGGGGGFGGFFEFFGGFFGGGGGDEFFGGGGGEGFGG>GGGFG2GGDGGECFFEGGGGGGGEGGGFEGFFFGGGGGGFGEFGGGGGGGGGGGGG<CDGEGGGGGGGGGGGGFFFFC<GGGGFFFGGGGGFF7GGEFGGGDGGGGGGGGGGDFFFGFGF:DGGGGGGGCGGGFEFGGGFGEFGGFAGFGGGF9GGGEEEDGGGGGGGGFGGGGGGGGGGGEGGGGGGDGGGF?GGGFCGGGGGGGGGGGGGGGGGGGGGGGGGGGFGCCCCC
@silzx 81638
TGGGGAATATTGCACAATGGGGGAAACCCTGATGCAGCGACGCCGCGTGAGCGAAGAAGTATTTCGGTATGTAAAGCTCTATCAGCAGGGAAGAAGAGTGACGGTACCTGACTAAGAAGCACCGGCTAAATACGTGCCAGCAGCCGCGGTAATACGTATGGTGCAAGCGTTATCCGGATTTACTGGGTGTAAAGGGAGCGCAGGCGGTGCGGCAAGTCTGATGTGAGAGCCCGGGGCTCAACCCCGGTACTGCACTGGAAACTGTCGTACTAGAGTGTCGGAGGGGTAAGTGGAATTCCTAGTGTAGCGGTGAAATGCGTAGATATTTGGAGGAACACCAGTGGCGAAGGCGGCTTACTGGACGATAACTGACGCTGAGGCTCGAAAGCGTGGGGAGCAAACAGGATTAGATACCCT
+
FGGGEBFGGG<EGGGGGGGGFGGGGFGFGFFFGGGGF8CCEFGGGEEGDGGGGGGGGGGGGGGF<FECF7FGGGGDGFGGGGGGG<FGGGGGGGGGGGGGGCFGGGC<FFGGGGFFGGGGGGFGGEEGGGGGG7FFFFFFGGGGGGDGGEGGFFGGFF>FGCFCFGGBFE8<<;FFCFFC@F>EGGGFG+FGFGGGGGEEDECEDGG@GFA>CE=C<,GGGF>9DCFFEFGEGGGGGEFFGCFEFGECEGGCDFE=@>FFDFCB<>GFAFEFA=>:GGGGGFFCGFFFE?GGGGGGGGFGGGGGGGGGGGGGGF@GGGEAGGFGGGGGGFDGGGGGGFGGGB@EGGGEEECGGGGFGFGGGF@99GFGGDFCFC,GGDGGGGGGGGGGGGGGGGGGGGGGFGFGGGGGGGCFCCCCA
@silzx 442
TGGGGAATATTGCACAATGGGGGAAACCCTGATGCAGCGACGCCGCGTGGAGGAAGAAGGTCTTCGGATTGTAAACTCCTGTTGTTGAGGAAGATAATGATGGTACTCAACAAGGAAGTGACGGCTAACTACGTGCCAGCAGCCGCGGTAAAACGTAGGTCACAAGCGTTGTCCGGAATTACTGGGTGTAAAGGGAGCGCAGGCGGGAGAACAAGTTGGAAGTGAAATCCATGGGCTCAACCCATGAACTGCTTTCAAAACTGTTTTTCTTGAGTAGTGCAGAGGTAGGCGGAATTCCCGGTGTAGCGGTGGAATGCGTAGATATCGGGAGGAACACCAGTGGCGAAGGCGGCCTACTGGGCACCAACTGACGCTGAGGCTCGAAAGTGTGGGTAGCAAACAGGATTAGATACCCT
+
GGGGDGDGGGGGGFGGGGG,F7:CEFG<FFGDGCFFBFG:CE@BEECFEEDC:B,BEFFGGGGGGCF+CFGGG<FCFGGFGGDGGF,<AFG8FFFEGGAEFCFEGGGFG?FGFCF<CCFDFGGGGGGGGGGG7FDDGGGGFD@FGGEGCE5;BFGFECFE=5DGEGGEGG8FGGGGD@GGFFGCFCFGF3?CFGGFEGGFEGGGGDC>GFDCGGGFGGGGGGEFGCEEE<<<>C8GFFGFFFFGEGFCCFCEEGGGGFFDCGGDD>;FFGGGGGGGFA6CCFGGGGFB+<FEE@F:F7EFA,:GECCGFFF<FCEDGGFAGFEFCGFCCFEF7FGGCFGGEFEF@CF@::C9CFFF@6,6E,F@AFC,EFCFFFFGGCCEC,FGGGGGGGGFCEFGCGGGFCAFD<GGFF<CCCCC
@silzx 443
TGAGGAATATTGGTCAATGGGCGCTAGCCTGAACCAGCCAAGTAGCGTGAAGGATGAAGGCTCTATGGGTCGTAAACTTCTTTTATATAAGAATAAAGTGCAGTATGCATACTGTTTTGTATGTATTATATGAATAAGGATCGGCTAACTCCGTGCCAGCAGCCGCGGTAATACGGAGGATCCGAGCGTTATCCGGATTTATTGGGTTTAAAGGGAGCGTAGGTGGACTGGTAAGTCAGTTGTGAAAGTTTGCGGCTCAACCGTAAAATTGCAGTTGATACTGTCAGTCTTGAGTACAGTAGAGGTGGGCGGAATTCGTGGTGTAGCGGTGAAATGCTTAGATATCACGAAGAACTCCGATTGCGAAGGCAGCTCACTGGACTGCAACTGACACTGATGCTCGAAAGCGTGGGGAGCAAACAGGATTAGATACCCT
+
GGGGGGGGFGGGGGFGGGGGGGGGGGGGGGGGGGGGGGGGGGGGGGGGGGGGGGGGGGGGGGGGGGGGGGGGGGGGGGGGGGGGGGGGGGGGGGGGGGGGFFGGGGGGGGDGFGGCAFFGGGGGGGGFGGGGFFGGGGGGFGEEGGGGGGCCGGGGGGGGGGGGGGGGGGGGGGGDGCGGGGGGGGGGGGGGGGGGFFEGFGFGGGGGFGGGGFE=GEGG/FGGEEGFGGGGGGGF?CC@GGGGFFGGGGGGGGGGGFFGGGGGGGGGGGGGGGGGFE@FGGGGGGGGFF9GFGGGGGFCGGGGGGGGGGGGGGGGGGGEGGDGGGGEGFGGGGGGGFGGGGGGGGGGEGGGGCGGGGGGGGGGGFGGGGGGGGFGGGGGGGGGGGGGGGGGGGGGGGGGGGGGGGGGGGGGGGGGGGGGGGGGGGGGGFGCCCCC
@silzx 444
TGGGGAATATTGCACAATGGGGGAAACCCTGATGCAGCGACGCCGCGTGAGTGAAGAAGTATTTCGGTATGTAAAGCTCTATCAGCAGGGAAGAAAATGACGGTACCTGACTAAGAAGCCCCGGCTAACTACGTGCCAGCAGCCGCGGTAATACGTAGGGGGCAAGCGTTATCCGGATTTACTGGGTGTAAAGGGAGCGTAGACGGTAAAGCAAGTCTGAAGTGAAAGCCCGGGGCTCAACCCCGGGACTGCTTTGGAAACTGTTTAACTAGAGTGCTGGAGAGGTAAGCGGAATTCCTAGTGTAGCGGTGAAATGCGTAGATATATGGAGGAACACCAGTGGCGAAGGCGGTCGCCTGGTCTGTAACTGACACTGAGGCACGAAAGCGTGGGGAGCAAATAGGATTAGATACCCT
+
FGGGGGDFFGGGGGGGGGGGGGGGGGFGGGGGGGGGGGGGGEGGEEGCCFGFFFFGGCFGGGGGGGGEFGGGGGGFGC,FFGGGFFGGGGGGGGGGGGGGFGD=FEGGGDGGGEFCFGGGGG7FGGGGGGGG@3FGGGGGGGD=DGDGGGGGGGFGGGGG4GGGF>FGFFGGGGFCE:FCGGGG?FECGGG<CFGCCDEGGGGGGGGGGBFEF6CFFGGGGFGGGGGEGFGEGGGGCGGG@<DCFGFECF@GGDGGGGEFGGGFFCFF?9FFGGFF=EFE:C9FEEEEDGFFFBAFFB8E8GGGGFDGFF<9=@,@FGGGEF?C,F8GFF?FEFEEGFFCGFE7GGGGCF@BCE@BEGGGFGGF@<CFFFGGGGGGFFEDGFGGGGGDGGGGGGGGGGGGGGGGFGFFGFFC@<B@
@silzx 445
TGAGGAATATTGGTCAATGGACGAGAGTCTGAACCAGCCAAGTAGCGTGCAGGATGACGGCCCTATGGGTTGTAAACTGCTTTTATAGGGGGCTAAAGTGTGCCACGTGTGGCATATTGCAGGTACCCTATGAATAAGGACCGGCTAATTCCGTGCCAGCAGCCGCGGTCATACGGAAGGTCCGGGCGTTATCCGGATTTATTGGGTTTAAAGGGAGCGTAGGCCGTTTGGTAAGCGTGTTGGGAAATGTCGGGGCTCAACCTGGGCATTGCAGCGCGAACTGCCAGACTTGAGTGCGCAGGAAGTAGGCGGAATTCGTCGTGTAGCGGTGAAATGCTTAGATATGACGCAGAACTCCGATTGCGAAGGCAGCATACCAACTCGCGACTGACGCTGAGGCTCGAAAGCGTGGGTATCGAACAGGATTAGATACCCT
+
<EGC@FGGGGGGFGGGGGFGGGG>@FEGGGGGFGFGGFFDFGGF9DCFCGGFE,CFEF7CEGE?EC@E8FGECFGGGGAFG9FG<EA?CFEB+@FCFFEFEDFFFGGCEG7@<8FGFGFGGGFGCEFFECC<EGFFGCFDFG7CGGGCFEGFBGGGFGCGGCFGEEE>C7:FGCFGEG*>FGGGCGCEGG73CEF5.#<,C=GFGF:EGCFGFCEF=8**5?ECE0<GGGGEE:FDFC28;8#F;FFC?FFGFBCGGFFGFFC>FE?GGD:<>4/G>FC>+8<@CDFFCD8D=@+++D;EFDD9FCFC?,,??,DCGEECGGE@CDFF<FC9FF???F?;ECGFF@B+<,FC,F=FF7EFFF>GGGGF@FGFGEFF@9GF@+6FCGGGGGFGEB,FDGEF,GFEDEFGGFGGGGGGGGGGGFDGFDECFEEB@8CC
@silzx 99436
TGGGGAATATTGCACAATGGGGGAAACCCTGATGCAGCGACGCCGCGTGAGTGAAGAAGTATTTCGGTATGTAAAGCTCTATCAGCAGGAAAGAAAATGACGGTACCTGACTAAGAAGCCCCGGCTAACTACGTGCCAGCAGCCGCGGTAATACGTAGGGGGCAAGCGTTATCCGGAATTACTGGGTGTAAAGGGTGCGTAGGTGGTATGGCAAGTCAGAAGTGAAAACCCAGGGCTTAACTCTGGGACTGCTTTTGAAACTGTCAGACTAGAGTGCAGGAGAGGTAAGCGGAATTCCTAGTGTAGCGGTGAAATGCGTAGATATTAGGAGGAACATCAGTGGCGAAGGCGGCTTACTGGACTGAAACTGACACTGAGGCACGAAAGCGTGGGGAGCAAACAGGATTAGATACCCT
+
EGCGEEGGGGGGGGGGGG,CEEEGEGGFGGGGGGGGGGDFEGG7CGG@FGGFE,FEGGGFFGFF9<C:FCFCEFFCEFFGGFGFGGGGGGGGFFGG,?EFGGEEECEFGGGGGGFFFGEFGCEBFDE?FGGGG@GGGGGGGDCGDGGGEGEFFDFFGEEGCGGGGGFGFGCFFGGGE<=GGGGFGGGGGGG7FCE@EEGGDGGGFCEF7CCGFFGDCFGDEACGGEGFFED@CFFFEEFGC7EFDFGG>FGGFGGGFFEEFGFFCF<GGEFGGGGBFFEEFFGGGGGEGGFFFEF88FD9FGCC>@DGGGGGDF@GGGGGFFFE,CFFFEFFCCCECGEF7GGFGCBCGFEC,FCGGGGGFEFCAEEC,FFAEFFGGFGEFFF8GGDEGDGGGFGGGGGGGGGEF,GFGGGCCCCC
@silzx 72235
TGGGGAATATTGCACAATGGGCGCAAGCCTGATGCAGCGACGCCGCGTGAGGGATGGAGGCCTTCGGGTTGTAAACCTCTTTTATCGGGGAGCAAGCGTGAGTGAGTTTACCCGTTGAATAAGCACCGGCTAACTACGTGCCAGCAGCCGCGGTAATACGTAGGGTGCAAGCGTTATCCGGAATTATTGGGCGTAAAGGGCTCGTAGGCGGTTCGTCGCGTCCGGTGTGAAAGTCCATCGCTTAACGGTGGATCCGCGCCGGGTACGGGCGGGCTTGAGTGCGGTAGGGGAGACTGGAATTCCCGGTGTAACGGTGGAATGTGTAGATATCGGGAAGAACACCAATGGCGAAGGCAGGTCTCTGGGCCGTTACTGACGCTGAGGAGCGAAAGCGTGGGGGGCGAACAGGATTAGATACCCT
+
FGCDEGGGGGGGGGGGGGGFGGGGGGGGGGGECEGGGG@FCFCFGGGGGGGGGGGGF=FGGGGGGGGGGGGGECGGGGG?FFFA?@<:FGGCFCG?FFEGGGGGGFDGGFFFGGG,+:CFFFEAFEG3GGGEFGGGGGFGGGFGFGDEC>EGG;GGGFFFFG>CFCF8?FFGGFFGGGGGG:FG@FBAGE?EGEEFDGGE>F>CEEGGGGCCEEECEEEEDGGEC5GGGGF:FDCCCFEGGFCCCFE3<:<:=:FF::CFEB:DFGGE@BCGGFFFFE:>=+:CFCGGFF<FAA9FAFDGCECDGGFGGEDGGFAGGGGFGGFGGGEFCGEFEFGGGGFEFFE?FF7GFGGGGGGFGEGFFGGGGC@FGFEGGGGGGFFGGGGGEDGGGGGGGGGGGGDEGFAGGGGGGGGGGGGGCCCCC
@silzx 448
TGAGGAATATTGGTCAATGGACGAGAGTCTGAACCAGCCAAGTAGCGTGCAGGATGACGGCCCTATGGGTTGTAAACTGCTTTTATAGGGGGATAAAGTGTGCCACGTGTGGCATATTGCAGGTACCCTATGAATAAGGACCGGCTAATTCCGTGCCAGCAGCCGCGGTAATACGGAAGGTCCAGGCGTTATCCGGATTTATTGGGTTTAAAGGGAGCGTAGGCCGTTAGGTAAGCGTGTTGTGAAATGTCGGGGCTCAACCTGGGCATTGCAGCGCGAACTGCCAGACTTGAGTGCGCAGGAAGTAGGCGGAATTCGTCGTGTAGCGGTGAAATGCTTAGATATGACGAAGAACTCCGATTGCGAAGGCAGCCTGCTGTAGCGCAACTGACGCTGAAGCTCGAAAGCGTGGGTATCGAACAGGATTAGATACCCT
+
FCFGGGF@CFGGGGGGGGGGGGGGGGEFFFGGGGGGGGFFEEFGGC+:FFGEFFGGDGGGFGGFGGCFCFEFGGGGG9?,FFFFFGGFFCGGGDGGGG?FGCEFFEFG8FGGFGGGGG<F,AFFGG9FDCFGGF?DGFGG=CEEGFGGF@GFGGGCC9F7F?GGGGFGFFFFF<FC>FFFFCFGECFFG>FFFA?A9FCF@9GECGFEGFCBGGE;GCEGDDDEDGFFGFFGG?44EDEEFC@GGGGEEGGEFD>7/FDF@:GGFGGGGGGD;<EGGGGGGGGFGGFFCFGGGGGGGGGGGGGGGDGGGCGGFGGCGCF:CGGGGGGGGGGGGGGGFGGGFF9FCGGGGGGGGGGFFDFGGGGGGGGGGGFC7FFGFGGGGGGGGGGGGGGGGGGFFCFGGEFFGGGGGGGGGGGGCGGGFGFGGFEFGFGCCCCC
@silzx 98593
TAGGGAGTTTTCGGCAATGGGGGAAACCCTGACCGAGCAACGCCGCGTGAGCGAAGAAGGCCTTCGGGTCGTAAAGCTCTGTTGTAAAGGAAGAACGGCGCATACAGGAAATGGTATGCGAGTGACGGTACTTTACCAGAAAGCCACGGCTAACTACGTGCCAGCAGCCGCGGTAATACGTAGGTGGCGAGCGTTATCCGGAATCATTGGGCGTAAAGAGGGAGCAGGCGGCCGCAAGGGTCTGTGGTGAAAGACCGAAGCTAAACTTCGGTAAGCCATGGAAACCGGGCGGCTAGAGTGCGGAAGAGGATCGTGGAATTCCATGTGTAGCGGTGAAATGCGTAGATATATGGAGGAACACCAGTGGCGAAGGCGGCTTACTGGACGATAACTGACGCTGAGGCTCGAAAGCGTGGGGAGCAAACAGGATTAGATACCCT
+
FGCFGGGEGCFGGGGGGGCFGGGGGGGGGGGGGFGGFEGGGGGGGGGGGGGGGGGGGGFGGGGGGGGGGGGGGGGGGC@DFDGGGGGGGGGGGGGGGGGEEGGGGGGGGGGDGGGGGGGDGG7FFGGGGCGFGGGGGGGGGGGGGGGGGE;GG?FF,CGGGGGG7CFG>GGGGEEGGGGFFCGEGGGGDEG>G:1EEGGGGGG5<FFFGGGFEGFGGGFGF?CFEGCFEGCE8FDGGEGG>,:GEGG<FGFEFFFGECGFCACDGGGGFGD<FGFDGGGGGGGFGGGFCEGF?FFGGGGGGGGFEGGGFB@7GGGEEGGGGFGEGGGGGGGGGGGGEEGFCGGFGGGGGGGGGFGFGGGGGGGGGGGFFGGGGGGGGGGGGGGGGGGGGFECDGGGGGGGF:EGGGGGGGFEGGGGGGGGGGGGGGGGGGGGGGGCCCCC
@silzx 95152
TGAGGAATATTGGTCAATGGGCGAGAGCCTGAACCAGCCAAGTAGCGTGAAGGATGACTGCCCTATGGGTTGTAAACTTCTTTTATAAAGGAATAAAGTCGGGTATGCATACCCGTTTGCACGTACTTTATGAATAAGGATCGGCTAACTCCGTGCCAGCAGCCGCGGTAATACGGAGGATCCGAGCGTTATCCGGATTTATTGGGTTTAAAGGGAGCGTAGATGGATGTTTAAGTCAGTTGTGAAAGTTTGCGGCTCAACCGTAAAATTGCAGTCGATACTGGATATCTTGAGTGCAGTTGAGGCAGGCGGAATTCGTGGTGTAGCGGTGAAATGCTTAGATATCACGAAGAACTCAGATTGCGAAGGCAGCCTGCTAAGCTGCAACTGACATTGAGGCTCGAAAGTGTGGGTGTCAAACAGGATTAGATACCCT
+
CFF9FGFGGGGG?EFGGGGFFGDGEGDGGGFGGFGGGGGGCGGFCFGGGGFDGGGGFCC9EEGFCDFF8FC:C,EAEGGGGGGGGFFGG,,CFGGFGCFE7@FG@<DFGGGGGGDGGGGGDGG?BFCGGGG,9CEFGGFFGGGGCGEGGA;FFD@FFBFGGGGCFEEEGGDD=FF87ACECF7FGCGDEE7EBGFFFGFGFFFDGF<FGFGG<5E5:CDE=CBAFCFCCGFGGGGGDGFGGD/GGGFFGFGGGGGFEDGGCGEDG>GF<EF=ECDFFEEE::FEA;FGGGGGGFAF?GE<8EGFE7GFCEE?FEGEGGGGGGGGGGCGECFGGFGFCFEFGFFE9@FCGGFGGFE-F<GGGGGGGGGGGGFGDFGGGGGFF9FFEFECDFGGGGGGGGF@F@GGGGGFGGGGGGF9GGGGGGGGDGFGF@GCCCCC
@silzx 451
TGAGGAATATTGGTCAATGGACGAGAGTCTGAACCAGCCACGTAGCGTGCAGGACGACGGCCCTATGGGTTGTAAACTGCTTTTATAGGGGGATAAAGTGTGCCACGTGTGGCATATTGCAGGTACCCTATGAATCAGGACCGGCTAATTCCGTGCCAGCAGCCGCGGTACTACGGAAGGTCCGGGCGTTATCCGGATTTATTGGGTTTAAAGGGAGCGTAGGCCGTTTGGTAAGCGTGTTGTGAAATGTCGGGGCTCAACCTGGCATTGCAGCGCGAACTGCCAGACTTGAGTGCGCAGGAAGTAGGCGGAATTCGTCGTGTAGCGGTGAAATGCTTAGATATGACGAAGAACTCCGATTGCGAAGGCAGCCTGCTGTAGCGCAACTGACGCTGAAGCTCGAAAGCGTGGGTATCGAACAGGATTAGATACCCT
+
GGFGC@FGGGGFFEFGFGGGGGGGEGGGGGGGF<FFGGCG<CDCFFEGGGGFFGGGEGGGEC7FFGFF8:?CFGFGGGC<EGGGGG9@?@CC=FFFGGEFGF<FFFFG@B?++,CEFDDGGFCFGGFFGGG9?F<,,8DFGGC:B>BFG=;DDE6CFF:>,,DFC>FE:F*<8<*<8*CCFGFGEF:CF4B(<;@CC@CFE7:;AC;GGEC7CE;FEECGDEGG>CCGGFGGC+C:420A8DGDFC?CGCFDFF=8C,FFD@:B@EE7CGGFC7=3<GFFFG);FCEFFGGGGGGEEEF:FF9E+B=C8GGGGFF:=CCGGGGGGEGGFGGGGGFACGFFE9B,7FDGGGGGFGCGEDBFFF7GGGGGF@F7CGGGGGGFC@FCGGGGGGEGGGGFCFAFDGGGGGGGGGGGFFFGGGGCGGGF9GGGGGCCCCC
@silzx 452
TGGGGAATATTGCACAATGGGGGAAACCCTGATGCAGCGACGCCGCGTGGAGGAAGAAGGTCTTCGGATTGTAAACTCCTGTTGTTGAGGAAGATAATGACGGTACCCAACAAGGAAGTGACGGCTAACTACGTGCAAGCAGCCGCGGTAAAACGTAGGTCACAAGCGTTGTCCGGAATTACTGGGTGTAAAGGGAGCGCAGGCGGGAAGACAAGTTGGAAGTGAAATCTATGGGCTCAACCCATAAACTGCTTTCAAAACTGTTTTTCTTGAGTAGTGCAGAGGTAGGCGGAATTCCCGGTGTAGCGGTGGAATGCGTAGATAGCGGGAGGAACACCAGTGGCGAAGGCGGCCTACTGGGCACCAACTGACGCTGAGGCTCGAAAGTGTGGGTAGCAAACAGGATTAGATACCCT
+
CFFGGGGGGGGGGGGGGGGGGGGGGGGGGGGGGGGGGGGGGGGGGGGGG7FFGGGGGGGGGGGGGGGEGCFFDGGGGGGGGGGGGGFGGGDG8FGGGGGGGGGCFGFGGGGCAF?FGG<9FG4GGGGFGGFGFFGG&<FGG@FGGGGGGDEGGGCFGGCCGGGGCCCCFFFFGEFGDGGGGGGGGGGGFGGGGGGFGECFGGGGGFGFEGFFGGGGGFGGGGGGGGC:@EEFGGGGGDGGGGFCFGFEEFFGFGFEF=FDGGF=GDFFGGGGGFGFEDFGGGGGGGGGGGGCGGGGDGGGGGGGGGGGGGFFEEGGGGGFFGC>7GDGGGGGFF?GCCGGGGGGGGGGGGGGGGDGGGGGGDFCDFF>GGGCGDGGGFC,C@GGGGFEGGGGGFGGFGGGGGGFBEGGGGGCCCCC
@silzx 90576
TGGGGAATATTGCACAATGGGGGAAACCCTGATGCAGCGACGCCGCGTGGAGGAAGAAGGTCTTCGGATTGTAAACTCCTGTTGTTGAGGAAGATAATGACGGTACTCAACAAGGAAGTGACGGCTAACTACGTGCCAGCAGCCGCGGTAAAACGTAGGTCACGAGCGTTGTCCGGAATTACTGGGTGTAAAGGGAGCGCAGGCGGGAAGACAAGTTGGAAGTGAAATCCATGGGCTCAACCCATGAACTGCTTTCAAAACTGTTTTTCTTGAGTAGTGCAGAGGTAGGCGGAATTCCCGGTGTAGCGGTGGAATGCGTAGATATCGGGAGGAACACCAGTGGCGAAGGCGGCCTACTGGGCACCAACTGACGCTGAGGCTCGAAAGTGTGGGTAGCAAACAGGATTAGATACCCT
+
GGGGGDCGGGGGGGGC<@,CFE@FEGGGGGGF9CFFGGFEEGGEGGFFGGGGGG<AFGGGGGGFGGGD7FEFGGGGFGGGG<FE<=FGGGGGDGGGGGGAFGEGGGFFGGGGGFGGGGFGG>GGGGGGGGFGGGDGGFGGGGGGGGGEAFGGFCEGGFEFGGGGGGGGFCEEDFGGGGGCGFFGGGGGGFGGGGGFECFFEGEGGFEGEFFEC9>CFGEFCGGGGGGFFGGGGGF<CEFFFGC9GGGF<GGGGGGGGGGGGGGDFEGGGGGGGGGGGFGGGGGGF:CCCF9CFCGGFCFEGGGGGEGGGFGDCCFCDGGGGGGGGGGGFGGFGGFGGGGGGGGGGGGGFCGDGGGGGFGGGGF8DGGGGGGGGGGGGGGGGGGGGGGGGGGGGGGGGGGGFFGFFCGGGGFCCCCC
@silzx 454
TGGGGAATATTGCACAATGGGGGAAACCCTGATGCAGCGACGCCGCGTGAGTGAAGAAGTATCTCGGTATGTAAAGCTCTATCAGCAGGGAAGAAAATGACGGTACCTGACTAAGAAGCCCCGGCTAACTACCTTCCAGCAGCCGCGGGAATACGTAGGGGGGAAGCGTTATCCGGAATTACTGGGTGTAAAGGGAGCGTAGGTGGTATGGCAAGTCAGAAGGGAAAACCCAGGGCTTAAATCTGGGACTGCTTTTGAAACTGTCAGACTGGAGTGCAGGAGAGGTAAGCGGAATTCCTAGTGTAGCGGTGAAATGCGTAGATATTAGGAGGAACATCAGTGGCGAAGGCGGCTTACTGGACTGAAACTGACACTGAGGCACGAAAGCGTGGGGAGCAAACAGGATTAGATACCCT
+
GDFGGFGG9FG,E9FGGGGGGCFGGGGGGGGGEF@@FF6FEEGGGGGGEE,C?FCEGFGG<CFFFFGECFFFGGGAEGGG9F?@<FDCCGGD+EFFEGFGGGG:DCB9,4AF,BF,5<8,++6@C7+:,CFG,E,BBFCF<>><+<::9>,.<<C3+4CF7>#1<7:B=:<6FD;E5EE=?<CC@E?<CGEFG?5#*:::*C;3F@;?CFGFG?CCEC<>3@#@B=C>CC:>==C:FFCF#60:FDFC2=FGDFFFGGF?C7F;F9FF8EGGFGF?FGGFFGEFCCFDGCGEFC5E=C,CFDGDGGEGFB,GCCB:?GFFGGGGGFGFC<,<FGEFEGFF:GGFFCDGGGFE<F<GGFGFFE<AGGEF9GFC<GGGFF@,F7GGGCGEGGGGGFGF8GFF,GGGFE<FE8GCCCC@
@silzx 455
TGAGGAATATTGGTCAATGGACGAGAGTCTGAACCAGCCAAGTAGCGTGCAGGATGACGGCCCTATGGGTTGTAAACTGCTTTTATAGGGGGATAAAGTGTGCCACGTGTGGCATATTGCAGGTACCCTATGAATAAGGACCGGCTAATTCCGTGCCAGCAGCCGCGGTAATACGGAAGGTCCAGGCGTTATCCGGATTTATTGGGTTTAAAGGGAGCGTAGGCCGTTTGGTAAGCGTGTTGTGAAATGTCGGGGCTCAACCTGGGCATTGCAGCGCGAACTGCCAGACTTGAGTGCGAAGGAAGTAGGCGGAATTCGTCGTGTAGCGGTGAAATGCTTAGATATGACGAAGAACTCCGATTGCGAAGGCAGCCTGCTGTAGCGCAACTGACGCTGAAGCTCGAAAGCGTGGGTATCGAACAGGATTAGATACCCT
+
GGGGGEFF<FGGGGGGGGGGGGGGD@FFGFCGFGGGGGGGCGGGGFEGEGGGGGGGGGGGFFGGGGDFGGGGGGFGGGGGGGGGFGG9ADGEFGGGGGFGGGGGGGGGCFDDGGGECCCFGGGGGGGGGGGGGGGGGGGG:FEDGGGGGGGGGFGGGGGGFGGFDGGGGGCF9<F:EGGDFFGGGGFGGGGGFF@>B@<F:CCEEFFFFGGGGGG;GGEEGDGGGGGGGGEGCEFGGGGGGGGGGGCFGFFGGGGGF8GFFGGGGGGGGGGGGEGG>CGGEGFFGGGGDF<GGEFFAE,GGFEFB+GGF@FEGGGGEGFCGGGGGGGGGGGGGGGGCGGGFGGGGGFCGGGGGGGFEFGGGGGEGGGGGFFGGGGGGGGFFE@GDGGCCGGGGGGGGGGGGGGGGGGGGGGGGFFGDGGGGGGGGFGGGCFCA8CC
@silzx 456
TGGGGAATATTGCACAATGGGGGAGACCCTGATGCAGCGACGCCGCGTGGAGGAAGAAGGTCTTCGGATTGTAAACTCCTGTTGTTGGGGAAGATAATGACGGTACCCAACAAGGAAGTGACGGCTAGCTACGTGCCAGCAGCCGCGGTAAAACGTAGGTCACAAGCGTTGTCCGGAATTACTGGGTGTAAAGGGAGCGCAGGCGGGAAGACAAGTTGGAAGTGAAATCTATGGGCTCAACCCATAAACTGCTTTCAAAACTGTTTTTCTTGAGTAGTGCAGAGGTAGGCGGAATTCCCGGTGTAGCGGTGGAATGCGTAGATATCGGGAGGAACACCAGTGGCGAAGGCGGCCTACTGGGCACCAACTGACGCTGAGGCTCGAAAGTGTGGGTAGCAAACAGGATTAGATACCCT
+
CCFFGGGGFGGGGGGGGGGGGGGGGGGGGGGGGGGGFGEGGGGGGGGGGDGGGGGGGGGGGGGGGGGGGEGGGGGGGGGGGGFGGGCGDEGGGGGGGGGGGGEEGGGGGGGGGGGGGGFGGGGGGGGGGGGGD2CGGGFGGGFGGGGCGGFGGFGGGGGGGGGGGGGGFGE>DFEFEEGFCFGFGGGGFFFGGGGGGGGGGFGGGGGGGGFFFFGGGGGGGGGGGGGGGGGGGGFFFGGFFGGGGGGFGGGFGGGGFGGGGGGFFFFGGGGGFD9CECCGGGGGGGGGGGGGGGEDGGGGGGGGGFDGGGFGGGGGGGFGGGGGGGGGGGGGGGGF@GGGGGGGGGGGGGGGGGGGGGGFGGGGGGGF>GGGGGGGGGGGGGGGGGGGGGGGGGGGGGGGGGGGGFGGGGGCCCCC
@silzx 51736
TGAGGAATATTGGTCAATGGACGAGAGTCTGAACCAGCCAAGTAGCGTGCAGGATGACGACCCTATGGGTTGTAAACTGCTTTTATAGGGGGATAAAGTGCGCCACGTGTGGCATATTGCAGGTACCCTATGAATAAGGACCGGCTAATTCCGTGCCAGCAGCCGCGGTAATACGGAAGGTCCAGGCGTTATCCGGATTTATTGGGTTTAAAGGGAGCGTAGGCCGTTTGGTAAGCGTGTTGTGAAATGTCGGGGCTCAACCTGGGCATTGCAGCGCGAACAGCCAGACTTGAGTGCGCAGGAAGTAGGCGGAATTCGTCGTGTAGCGGTGAAATGCTTAGATATGACGAAGAACTCCGATTGCGAAGGCAGCCTGCTGTAGCGCAACTGACGCTGAAGCTCGAAAGCGTGGGTATCGAACAGGATTAGATACCCT
+
GGGGGGGGGGGGG9FGGGGGGGGGDGCGGGGGFEGGGGGG@FD@FEGGGGGGGGEFGGGG:FGGGFGDFGG>FGGAFGGGGGGGDFGGGGGGECEFFDDG9FFEGGGGGGGDFGGGGGGGDGGGGGGFCEFGDFGGGGGGGFFGGGCFGGFGGGGGGGGGGGGGFEFGGFGGGFGGGGGGC>GCFGFGGGG@CGGGCGGFGGGGGGGGGGGEGGGFFGGFGGGFCGE:GGGGGEFC35;;CFGGGFFFFFEDGGG>GGGGGGGGFE;GFFGEFFC@DFGGGFGFGGGGGGGGGGGFGGGF9EECGGFEGGGGGGGGF:F+GGCDEEGGGGGGGGGGGFGGGGGGF@FDGGFFDGFCDGFCC,GGGGGGGF<GGGGCGGGEF7FGGGGGGGGGGGGGGGGGGGGGGGGGGGGGGFGGGGGGGGGGGGFGGGGCCCCC
@silzx 69711
TGAGGAATATTGGTCAATGGACGAGAGTCTGAACCAGCCAAGTAGCGTGCAGGATGACGGCCCTATGGGTTGTAAACTGCTTTTATAGGGGGATAAAGTGTGCCACGTGTGGCATATTGCAGGTACCCTATGAATAAGGACCGGCTAATTCCGTGCCAGCAGCCGCGGTAATACGGAAGGTCCAGGCGTTATCCGGATTTATTGGGTTTAAAGGGAGCGTAGGCCGTTTGGTAAGCGTGTTGTGAAATGTCGGGGCTCAACCTGGGCATTGCAGCGCGAACTGCCAGACTTGAGTGCGCAGGAAGTAGGCGGAATTCGTCGTGTAGCGGTGAAATGCTTAGATATGACGAAGAACTCCGATTGCGAAGGCAGCCTGCTGTAGCGCAACTGACGCTGAAGCTCGAAAGCGTGGGTATCGAACAGGATTAGATACCCT
+
GCFGGGGGGGGGGAFGGGCFGGGGEGGCEEEFEGFGFGCFFGCFGGGGEGGGGGGGGGGGCGGGGGFFGGGG,F,C?FD@FFGGFFEEFGCFF@4?DF@AFDCFGFGGFGFGGGF8<<EEFGGGGGFCFGGGBEFED?FF8DFFE+C,=@$BB=BFGC<CECFECEEEF@FEF3>FC@CF/,<BFC@EC:=FCCF=:FC9CBE:@:<=:FFFC2?<C8C<,CCCBCFFF@CC>GB<GFF:;@B@FGGFG<FGGFEGCFGGFGFGGFGG>>=CEGEF9BFFFDDCGDD<DGGFGEEGFCGGGGGFFF:GDE?FFFDGFB@+GGEEGGGGGGGGGGGGFFE9EGFFCCCF9GFGFFECGGGCE>EDGFFFB,,7F8FCGGGGGGGDFFGGEGCEGGFCGGFE8FE@CGGFB9GGGFGFCFFEGGGGFFGGGDFC@@CC
@silzx 459
TGGGGAATATTGCACAATGGGGGAAACCCTGATGCAGCGACGCCGCGTGGAGGAAGAAGGTCTTCGGATTGTAAACTCCGGTTGTTGAGGAAGATAATGACGGTACTCAACAAGGAAGTGACGGCTAACTACGTGCCAGCAGCCGCGGTAAAACGTAGGTCACAAGCGTTGTCCGGAATTACTGGGTGTAAAGGGAGCGCAGGCGGGAGAACAAGTTGGAAGTGAAATCCATGGGCTCAACCCATGAACTGCTTTCAAAACTGTTTTTCTTGAGTAGTGCAGAGGTAGGCGGAATTCCCGGTGTAGCGGTGGAATGCGTAGATATCGGGAGGAACACCAGTGGCGAAGGCGGCTTACTGGACGGTAACTGACGTTGAGGCTCGAAAGCGTGGGGAGCAAACAGGATTAGATACCCT
+
GGGGGEGGFGGFGGGFGGGGGGGGGGGGGGGGGGGGGGFGGGGGGGGGGGGGGGGGFCFFGGGGGGGGGCGGGFGGGGGGGGGGGGGGFGGGGGGFGGFFGGGDFGFFGGGFGGGGGGGGGGGCFGGGGGGGGGFGGGGGFGFG>EGGGGGGGGGGGGGC=FGGCEFGEGCFGGDECF@FFFGGGGGEGCFGGGGCEGGG9EGCGGFF>CFFGFGGGEFGGFGGGGGGGGGGGGGFGGFFFDDG:GGGGGGGFFGGGGGGGGGGGGGGFFGGFCFFGGFDGGGGF7FGDFGFFGGGGG@FFFGGGCGGGGGGEGGFCFGGGGGDGGGFGGGGGGGGGGGGGGGGGGGGGGGGFGGGGGGGGEEGGGGGGGGGGCGGGGGGGDGGGGGGGGGGGGGGGGGGFGGGGGGGGGGCCCCC
@silzx 105209
TGAGGAATATTGGTCAATGGACGAGAGTCTGAACCAGCCAGTAGCGTGCAGGATGACGACCCTATGGGTTGTAAACTGCTTTTATAGGGGGATAAAGTGTGCCACGTGTGGCACATTGCAGGTACCCTATGAATAAGGACCGGCTAATTCCGTGCCAGCAGCCGCGGTAATACGGAAGGTCCAGGCGTTATCCGGATTTATTGGGTTTAAAGGGAGCGTAGGCCGTTTGGTAAGCGTGTTGTGAAATGTCGGGGCTCAACCTGGGCATTGCAGCGCGAACTGTCAGACTTGAGCGCGCAGGAAGTAGGCGGAATTCGTCGTGTAGCGGTGAAATGCTTAGATATGACGAAGAACTCCGATTGCGAAGGCAGCCTGCTGTAGCGCAACTGACGCTGAAGCTCGAAAGCGTGGGTATCGAACAGGATTAGATACCCT
+
GGFGGFFFGGFGGGGGGGGGGGGGGGGGGGGGGGGGGGGGG8FGGGGGGGGGGGGGGGGGGGGGGGGGGGGGGGGGGGGGFGGGG9EGGGG7FGGGGGGGGGGGGDGGGGGGGGGGGGGFFGGGGGGGFEGGGDEFGGGGF+GGGGGGGGCFFFGGGG@GGGFGGGGGGGGGGGGGGGFCFGGGGGGGGCDGGGGDGE@FGGGGGGGGGGFGFGFGEGFEGGGFGGEGGGGGGGGGGGGGGGGGFFGGFGGFFFDGGGGCFFFGGGGGGEGGGGFCFGGFGFGGGGGGFFCGGEF>GGGGGFGGCFFF<GFBFGGGGFCGGGEEDGGGGGFGGGGGGGGGGF<FGGGGFCGGGFEGGGGGGGFFGGFCCFGGGGGGGDGEGDGGGGEGF;EFCGGGGGGFGGGGGGGGGGGGGGGGGGGGEGGGGGFFCGCCCCC
@silzx 461
TGGGGAATATTGCACAAAGGGGGAAACCCTGATGCAGCGACGCCGCGTGGAGGAAGAAGGTCTTCGGATTGTAAACTCCTGTTGTTGAGGAAGATAATGACGGTACTCAACAAGAAAGTGACGGCTAACTACGTGCCAGCAGCCGCGGTAAAACGTAGGTCACAAGCGTTGTCCGTAATTACTGGGTGTAAAGGGAGCGCAGGCGGGAGAACAAGGTGGAAGTGAACTCCATGGGCTCAACCCATGAACTGCTTTCAAAACTGTTTTTCTTGAGTAGTGCATAGGTAGGCGGAATTCCCGGTGTAGCGGTGGAATGCGTAGATATCTGGAGGAACACCAGTGGCGAAGGCGGCCTACTGGGCACCAACTGACGCTGAGGCTCGAAAGTGTGGGTAGCAAACAGGATTAGATACCCT
+
CFEFEB@@EAFGGGGD<,6CBFGGGFGF,C<CCG,CED7FGGGGCCFECFFDFCFFGGGGEE9EDCC+?+AFFGFD@?FF<5?ED8,<=FFFFFGGGCFGGGF+BC<FFG?CGG,,3BFCF,CF+8BDF<DF785D@B<ECFC:+>7C<>EDFGD>CCD)7A>CF8<F=A8==FC#BFFFEG</=CC39CF9:FB>DC;2:C8CCFE@/@;9:@:C3<;@B=@@,7#,8<<0D8GFF=:BF9CGGFFDCGFFD9GGDB5,>=+F8GGGF=FFD<F:FC=<E,GFGEDGGFFFGGGEDCCCFGEGEC=<C,,AEEEGFCEFGGEEAC8E9EF9DGGFECF@@,7GFGGGCFF@CFGFA@C,F@GGF<EGGGGFFFFFDEGFGFGGGDECEGFFFDE9FAGGGFFGF<FFGFFCCCCC
@silzx 99276
[truncated: 41,636,303 more chars]
